# Supplementary material for: Comparative Proteomic Analysis Reveals Elevated Capacity for Photosynthesis in Polyphenol Oxidase Expression-Silenced Clematis terniflora DC. Leaves
Source: Int J Mol Sci. 2018 Dec 5;19(12):3897. doi: 10.3390/ijms19123897 (PMC6321541; doi:10.3390/ijms19123897)
Supplement: Supplementary file 1 [file ijms-19-03897-s001.zip]

Archive with 18 entries (15 files):
- ijms-368388 sp for final/
- ijms-368388 sp for final/Supplementary materials/
- ijms-368388 sp for final/Supplementary materials/Supplemental figures 2/
- ijms-368388 sp for final/Supplementary materials/Supplemental figures 2/VC HUV-B+D1-protein-peptide.xlsx
- ijms-368388 sp for final/Supplementary materials/Supplemental figures 2/VC HUV-B+D2-protein-peptide.xlsx
- ijms-368388 sp for final/Supplementary materials/Supplemental figures 2/VC HUV-B+D3-protein-peptide.xlsx
- ijms-368388 sp for final/Supplementary materials/Supplemental figures 2/VC Starting point1-protein-peptide.xlsx
- ijms-368388 sp for final/Supplementary materials/Supplemental figures 2/VC Starting point2-protein-peptide.xlsx
- ijms-368388 sp for final/Supplementary materials/Supplemental figures 2/VC Starting point3-protein-peptide.xlsx
- ijms-368388 sp for final/Supplementary materials/Supplemental figures 2/VV HUV-B+D1-protein-peptide.xlsx
- ijms-368388 sp for final/Supplementary materials/Supplemental figures 2/VV HUV-B+D2-protein-peptide.xlsx
- ijms-368388 sp for final/Supplementary materials/Supplemental figures 2/VV HUV-B+D3-protein-peptide.xlsx
- ijms-368388 sp for final/Supplementary materials/Supplemental figures 2/VV Starting point1-protein-peptide.xlsx
- ijms-368388 sp for final/Supplementary materials/Supplemental figures 2/VV Starting point2-protein-peptide.xlsx
- ijms-368388 sp for final/Supplementary materials/Supplemental figures 2/VV Starting point3-protein-peptide.xlsx
- ijms-368388 sp for final/Supplementary materials/Supplemental Figures.pdf
- ijms-368388 sp for final/Supplementary materials/Supplemental Tables.pdf
- ijms-368388 sp for final/Supplementary materials/~$pplemental Tables.docx
