# Supplementary material for: Comparative Proteomic Analysis Reveals Elevated Capacity for Photosynthesis in Polyphenol Oxidase Expression-Silenced Clematis terniflora DC. Leaves
Source: Int J Mol Sci. 2018 Dec 5;19(12):3897. doi: 10.3390/ijms19123897 (PMC6321541; doi:10.3390/ijms19123897)
Supplement: Supplementary file 1 [file ijms-19-03897-s001.zip › ijms-368388 sp for final/Supplementary materials/Supplemental figures 2/VC HUV-B+D1-protein-peptide.xlsx]

## Sheet: Sheet1
Accession	Description	Score	Coverage	# Proteins	# Unique Peptides	# Peptides	# PSMs	# AAs	MW [kDa]	calc. pI
A0A0M3LBA7	ATP synthase subunit beta, chloroplastic OS=Clematis terniflora OX=231663 GN=atpB PE=3 SV=1 - [A0A0M3LBA7_CLETE]	3801.18	65.8	9048	1	24	183	500	53.7559	5.24951
	A2	Sequence	# PSMs	# Proteins	# Protein Groups	Protein Group Accessions	Modifications	ΔCn	q-Value	PEP	IonScore	Exp Value	Charge	MH+ [Da]	ΔM [ppm]	RT [min]	# Missed Cleavages
	High	IFNVLGEPVDNLGPVDTR	2	3009	12	A0A0M3LBA7;Q597J4;Q3ZU73;A0A1C9HCV0;Q5J038;Q9SCE9;A0A1I7PIU6;A0A126G2P4;A0A1D8D815;A0A1I7PIT2;A0A191SDX6;B7S4V7		0	0	5.393e-07	124.58	7.0979e-10	2	1955.03	1.86894	114.271	0
	High	GMEVIDTGAPLSVPVGGATLGR	6	3355	17	A0A0M3LBA7;Q9SCE9;A0A1C9HCV0;A0A1I7PIS8;Q95FJ8;A0A191SDX6;Q5J038;A0A1D8D815;A0A1I7PIS3;C0J9K5;C0J9P4;A0A1I7PIU6;A0A1I7PIT2;Q95FS7;A0A126G2P4;B8PRK2;A9L9Y0		0	0	1.123e-12	105.64	1.24076e-07	2	2097.1	1.45448	112.853	0
	High	mPSAVGYQPTLSTEMGSLQER	12	5647	20	B7S4V7;A0A0M3LBA7;Q597J4;A0A1C9HCV0;A0A1I7PIS3;C0J9K5;C0J9P4;Q9SCE9;Q95FJ8;Q3ZU73;A0A126G2P4;Q5J038;A0A1I7PIU6;A0A1I7PIS8;A0A1D8D815;A0A191SDX6;Q95FS7;A0A1I7PIT2;B8PRK2;A9L9Y0	M1(Oxidation)	0	0	1.475e-12	104.82	5.39571e-08	2	2298.08	1.53085	97.8459	0
	High	GmEVIDTGAPLSVPVGGATLGR	6	3356	17	A0A1C9HCV0;Q5J038;A0A1I7PIS3;Q9SCE9;Q95FJ8;A0A0M3LBA7;A0A1D8D815;C0J9K5;C0J9P4;A0A1I7PIS8;A0A191SDX6;A0A1I7PIU6;A0A1I7PIT2;Q95FS7;A0A126G2P4;B8PRK2;A9L9Y0	M2(Oxidation)	0	0	5.371e-12	97.91	3.33802e-07	2	2113.1	1.65469	103.019	0
	High	FVQAGSEVSALLGR	13	9158	21	A0A0M3LBA7;A0A1C9HCV0;Q5J038;Q597J4;C0J9K5;C0J9P4;Q95FJ8;A0A126G2P4;Q3ZU73;A0A191SDX6;A0A1D8D815;A0A1I7PIU6;A0A1I7PIS3;Q9SCE9;A0A1I7PIS8;A0A0A7DB11;A0A1I7PIT2;B8PRK2;A9L9Y0;Q95FS7;B7S4V7		0	0	6.317e-07	97.05	5.49902e-07	2	1433.78	1.90554	102.717	0
	High	GIYPAVDPLDSTSTMLQPR	1	5449	21	A0A0M3LBA7;A0A1C9HCV0;A0A1D8D815;A0A1I7PIS3;C0J9K5;C0J9P4;Q9SCE9;A0A1I7PIS8;Q95FJ8;Q597J4;A0A191SDX6;Q3ZU73;Q5J038;A0A1I7PIU6;A0A1I7PIT2;B8PRK2;A9L9Y0;Q95FS7;Q9MRM1;B7S4V7;Q8WJF6		0	0	8.634e-09	96.3	5.76809e-07	3	2061.03	0.260887	114.183	0
	High	MPSAVGYQPTLSTEMGSLQER	8	5647	20	A0A0M3LBA7;Q597J4;A0A1C9HCV0;A0A1I7PIS3;C0J9K5;C0J9P4;Q9SCE9;Q95FJ8;Q3ZU73;Q5J038;A0A1I7PIU6;Q95FS7;A0A1I7PIS8;A0A1I7PIT2;B8PRK2;A0A126G2P4;A0A191SDX6;A0A1D8D815;A9L9Y0;B7S4V7		0.0104	0	2.098e-10	95.03	6.10389e-07	2	2282.08	1.23902	103.805	0
	High	IAQIIGPVLDVSFPPGK	2	158	4	A0A0M3LBA7;A0A1C9HCV0;A0A1D8D815;A0A191SDX6		0	0	1.008e-08	93.91	2.41773e-07	2	1751.01	0.36011	114.762	0
	High	INPTTSTSGPGVSALEEK	3	2	1	A0A0M3LBA7		0	0	4.22e-09	93	1.05101e-06	2	1787.9	0.84055	70.157	0
	High	mPNIYNALVVK	4	4063	15	A0A0M3LBA7;A0A1C9HCV0;C0J9K5;C0J9P4;Q95FJ8;Q5J038;Q597J4;Q3ZU73;A0A1D8D815;A0A1I7PIU6;A0A1I7PIS8;A0A126G2P4;B8PRK2;Q95FS7;B7S4V7	M1(Oxidation)	0	0	1.952e-05	92.34	4.03875e-06	2	1277.69	0.980473	89.8885	0
	High	DVNEQDVLLFIDNIFR	1	5066	16	A0A1C9HCV0;Q5J038;A0A1I7PIS3;Q9SCE9;Q95FJ8;A0A0M3LBA7;Q597J4;C0J9K5;C0J9P4;Q3ZU73;A0A126G2P4;A0A1I7PIU6;A0A1I7PIS8;Q95FS7;A0A1I7PIT2;B8PRK2		0	0	1.145e-08	92.14	1.72133e-06	2	1950	0.0320363	116.531	0
	High	VALVYGQmNEPPGAR	10	9490	22	A0A0M3LBA7;Q597J4;A0A1C9HCV0;A0A1D8D815;A0A1I7PIS3;C0J9K5;C0J9P4;Q9SCE9;A0A1I7PIS8;Q95FJ8;Q3ZU73;A0A191SDX6;Q5J038;A0A1I7PIU6;Q95FS7;B7S4V7;A0A1I7PIT2;B8PRK2;A9L9Y0;Q9MRM1;A0A0A7DB11;A0A126G2P4	M8(Oxidation)	0	0	4.135e-07	89.63	2.81532e-06	2	1617.81	1.15111	66.4825	0
	High	VALVYGQMNEPPGAR	10	9490	22	A0A0M3LBA7;Q597J4;A0A1C9HCV0;A0A1D8D815;A0A1I7PIS3;C0J9K5;C0J9P4;Q9SCE9;A0A1I7PIS8;Q95FJ8;Q3ZU73;A0A191SDX6;Q5J038;A0A1I7PIU6;Q95FS7;B7S4V7;A0A1I7PIT2;B8PRK2;A9L9Y0;A0A0A7DB11;A0A126G2P4;Q9MRM1		0	0	3.364e-06	89.55	2.86883e-06	2	1601.81	0.579136	82.2864	0
	High	ELQDIIAILGLDELSEEDR	1	7752	21	A0A0M3LBA7;Q597J4;Q3ZU73;A0A1C9HCV0;Q5J038;C0J9K5;C0J9P4;Q95FJ8;A0A1I7PIS3;Q9SCE9;A0A1I7PIU6;A0A126G2P4;A0A1I7PIS8;B8PRK2;A0A1D8D815;A0A191SDX6;A0A1I7PIT2;Q95FS7;A9L9Y0;B7S4V7;Q8WJF6		0	0	1.536e-10	86.77	5.22442e-06	2	2171.11	-0.311347	115.781	0
	High	AVAMSATDGLMR	5	3822	15	A0A0M3LBA7;A0A1C9HCV0;Q597J4;A0A1I7PIS3;Q9SCE9;Q95FJ8;A0A126G2P4;A0A1I7PIS8;B8PRK2;C0J9K5;C0J9P4;A0A1D8D815;A0A191SDX6;Q95FS7;Q9MRM1		0	0	3.053e-05	82.16	1.2361e-05	2	1222.59	0.220339	73.0448	0
	High	VGLTALTMAEYFR	1	7808	22	A0A0M3LBA7;Q597J4;Q3ZU73;A0A126G2P4;A0A1C9HCV0;Q5J038;A0A1I7PIU6;A0A1I7PIS3;C0J9K5;C0J9P4;Q95FS7;Q9SCE9;A0A1I7PIS8;A0A1I7PIT2;B8PRK2;Q95FJ8;A0A1D8D815;B7S4V7;A9L9Y0;A0A191SDX6;A0A0A7DB11;Q9MRM1		0	0	1.654e-06	76.66	5.35358e-05	2	1471.76	0.559418	114.629	0
	High	GIYPAVDPLDSTSTmLQPR	7	5449	21	A0A0M3LBA7;Q597J4;A0A1C9HCV0;A0A191SDX6;Q5J038;A0A1D8D815;A0A1I7PIU6;A0A1I7PIS3;C0J9K5;C0J9P4;Q9SCE9;A0A1I7PIS8;A9L9Y0;Q95FJ8;Q3ZU73;Q95FS7;B7S4V7;A0A1I7PIT2;B8PRK2;Q8WJF6;Q9MRM1	M15(Oxidation)	0	0	5.96e-10	75.38	6.88757e-05	2	2077.03	1.53813	104.403	0
	High	mPSAVGYQPTLSTEmGSLQER	5	5647	20	A0A0M3LBA7;A0A1C9HCV0;Q5J038;C0J9K5;C0J9P4;Q95FJ8;Q597J4;Q3ZU73;Q9SCE9;A0A1I7PIU6;A0A1I7PIS3;A0A126G2P4;A0A1I7PIS8;B8PRK2;A0A1D8D815;A0A1I7PIT2;A0A191SDX6;A9L9Y0;Q95FS7;B7S4V7	M1(Oxidation); M15(Oxidation)	0	0	1.595e-08	75.26	4.35459e-05	3	2314.07	1.2062	81.2392	0
	High	VGLTALTmAEYFR	4	7808	22	A0A1C9HCV0;Q5J038;A0A1D8D815;A0A126G2P4;A0A0M3LBA7;Q597J4;Q3ZU73;A0A191SDX6;A0A1I7PIU6;A0A1I7PIS3;C0J9K5;C0J9P4;Q9SCE9;A0A1I7PIS8;A9L9Y0;Q95FJ8;Q95FS7;B7S4V7;A0A1I7PIT2;B8PRK2;A0A0A7DB11;Q9MRM1	M8(Oxidation)	0	0	1.959e-05	74.35	9.5936e-05	2	1487.76	1.1816	109.76	0
	High	IVGEEHYETAQK	9	150	5	A0A0M3LBA7;A0A1I7PIS3;A0A1I7PIU6;A0A1I7PIT2;A0A1I7PIS8		0	0	2.547e-07	74.22	6.42009e-05	2	1403.68	0.899622	39.287	0
	High	TVLIMELINNIAK	1	8267	20	A0A0M3LBA7;A0A1C9HCV0;Q597J4;A0A1D8D815;A0A1I7PIS3;C0J9K5;C0J9P4;Q9SCE9;A0A1I7PIS8;Q95FJ8;Q3ZU73;Q5J038;A0A1I7PIU6;A9L9Y0;A0A1I7PIT2;B8PRK2;A0A0A7DB11;A0A126G2P4;A0A191SDX6;Q9MRM1		0	0	0.0002533	72.72	9.09214e-05	2	1471.86	0.284803	115.433	0
	High	SAPAFIQLDTK	5	4550	15	Q95FS7;A0A0M3LBA7;Q597J4;Q3ZU73;A0A1C9HCV0;Q5J038;A0A1I7PIS3;C0J9K5;C0J9P4;Q9SCE9;Q95FJ8;A0A126G2P4;A0A1D8D815;A0A1I7PIT2;A0A191SDX6		0	0	0.0008741	72.22	0.000173073	2	1190.64	0.741073	83.9998	0
	High	AVAMSATDGLmR	8	3822	15	A0A126G2P4;A0A0M3LBA7;Q597J4;A0A1C9HCV0;A0A191SDX6;A0A1D8D815;A0A1I7PIS3;C0J9K5;C0J9P4;Q9MRM1;Q9SCE9;A0A1I7PIS8;Q95FJ8;Q95FS7;B8PRK2	M11(Oxidation)	0	0	2.639e-05	66.44	0.000372224	2	1238.59	0.380734	59.0773	0
	High	ESGVINEQNIAESK	4	2238	3	A0A0M3LBA7;Q597J4;Q3ZU73		0	0	4.281e-07	65.77	0.000491959	2	1517.74	-0.289434	59.6648	0
	High	MPNIYNALVVK	7	4063	15	A0A0M3LBA7;A0A126G2P4;A0A1C9HCV0;C0J9K5;C0J9P4;Q95FJ8;Q597J4;Q3ZU73;Q5J038;A0A1I7PIU6;A0A1I7PIS8;B8PRK2;A0A1D8D815;Q95FS7;B7S4V7		0	0	8.224e-05	63.66	0.00097002	2	1261.7	0.348899	104.526	0
	High	EGNDLYMEMK	4	8238	19	A0A0A7DB11;A0A0M3LBA7;Q597J4;Q3ZU73;A0A1C9HCV0;Q5J038;Q95FS7;Q95FJ8;A0A1D8D815;A0A1I7PIU6;A0A1I7PIS3;C0J9K5;C0J9P4;Q9SCE9;B7S4V7;A0A1I7PIS8;A9L9Y0;A0A1I7PIT2;B8PRK2		0	0	0.00106	57.84	0.00137165	2	1229.52	0.394281	74.3617	0
	High	IGLFGGAGVGK	5	9628	28	A0A126G2P4;A0A0M3LBA7;Q597J4;Q3ZU73;A0A1C9HCV0;A0A191SDX6;Q5J038;A0A1D8D815;A0A1I7PIU6;A0A1I7PIS3;C0J9K5;C0J9P4;Q9SCE9;A0A1I7PIS8;A9L9Y0;Q95FJ8;A0A061E5Q6;A0A2G5F6R8;B9T1V8;A0A103XST4;A0A0K9NYL5;A0A1I7PIT2;B8PRK2;A0A0A7DB11;Q95FS7;Q9MRM1;B7S4V7;A0A0D6QRT0		0	0	0.001281	57.15	0.00449171	2	975.563	0.481163	81.2722	0
	High	AVAmSATDGLmR	5	3822	15	A0A126G2P4;A0A0M3LBA7;Q597J4;A0A1C9HCV0;A0A191SDX6;A0A1D8D815;A0A1I7PIS3;C0J9K5;C0J9P4;Q9MRM1;Q9SCE9;A0A1I7PIS8;Q95FJ8;Q95FS7;B8PRK2	M4(Oxidation); M11(Oxidation)	0	0	0.0004956	46.38	0.0299717	2	1254.58	0.634338	44.9704	0
	High	VVDLLAPYR	9	9267	22	A0A0M3LBA7;Q597J4;Q3ZU73;A0A1C9HCV0;Q5J038;A0A1D8D815;A0A1I7PIU6;A0A1I7PIS3;C0J9K5;C0J9P4;Q95FS7;Q9SCE9;B7S4V7;A0A1I7PIS8;A9L9Y0;Q95FJ8;A0A0A7DB11;A0A126G2P4;A0A191SDX6;A0A1I7PIT2;B8PRK2;Q9MRM1		0	0	0.00466	46.1	0.0529419	2	1045.6	0.185869	98.7569	0
	High	EGNDLYMEmK	2	8238	19	A0A0A7DB11;A0A0M3LBA7;Q597J4;Q3ZU73;A0A1C9HCV0;Q5J038;Q95FS7;Q95FJ8;A0A1D8D815;A0A1I7PIU6;A0A1I7PIS3;C0J9K5;C0J9P4;Q9SCE9;B7S4V7;A0A1I7PIS8;A9L9Y0;A0A1I7PIT2;B8PRK2	M9(Oxidation)	0	0	0.001049	45.26	0.0222465	2	1245.51	0.649558	54.3844	0
	High	AHGGVSVFGGVGER	7	7920	22	A0A0M3LBA7;Q597J4;Q3ZU73;Q95FS7;A0A1C9HCV0;Q5J038;A0A1I7PIS3;Q9SCE9;Q95FJ8;A0A126G2P4;A0A1I7PIU6;C0J9K5;C0J9P4;A0A1I7PIS8;A0A1I7PIT2;B8PRK2;A0A1D8D815;A9L9Y0;A0A191SDX6;B7S4V7;Q9MRM1;A0A0A7DB11		0	0	0.001672	45.02	0.071095	2	1328.67	1.41619	60.5827	0
	High	EGNDLYmEmK	3	8238	19	A0A0M3LBA7;Q597J4;Q3ZU73;A0A1C9HCV0;Q5J038;C0J9K5;C0J9P4;Q95FJ8;A0A1I7PIS3;Q9SCE9;A0A1I7PIU6;A0A1I7PIS8;A0A1I7PIT2;B8PRK2;A0A1D8D815;Q95FS7;A9L9Y0;A0A0A7DB11;B7S4V7	M7(Oxidation); M9(Oxidation)	0	0	0.004583	36.47	0.150831	2	1261.51	0.608066	43.2466	0
	High	AMNLDVESK	4	51	4	Q5J038;A0A0M3LBA7;A0A1D8D815;B8PRK2		0	0.001	0.008283	77.76	2.3002e-05	2	1006.49	0.345988	54.3149	0
	High	LSIFETGIK	4	9003	20	A0A0M3LBA7;A0A1C9HCV0;Q5J038;C0J9K5;C0J9P4;Q95FJ8;Q597J4;Q3ZU73;A0A1D8D815;A0A1I7PIU6;A0A1I7PIS3;Q95FS7;Q9SCE9;B7S4V7;A0A1I7PIS8;A9L9Y0;A0A0A7DB11;A0A126G2P4;A0A191SDX6;Q9MRM1		0	0.001	0.02154	57.57	0.00245862	2	1007.58	0.156655	92.9312	0
	High	AmNLDVESK	4	51	4	A0A0M3LBA7;Q5J038;A0A1D8D815;B8PRK2	M2(Oxidation)	0	0.001	0.01939	52.24	0.00769698	2	1022.48	0.0607723	36.1983	0
	High	TREGNDLYMEMK	1	8225	19	A0A0A7DB11;A0A0M3LBA7;Q597J4;Q3ZU73;A0A1C9HCV0;Q5J038;A0A1D8D815;A0A1I7PIU6;A0A1I7PIS3;C0J9K5;C0J9P4;Q9SCE9;A0A1I7PIS8;A9L9Y0;Q95FJ8;Q95FS7;B7S4V7;A0A1I7PIT2;B8PRK2		0	0.003	0.046	29.55	1.33506	3	1486.67	0.155313	61.7747	1
A0A1D8D815	ATP synthase subunit beta, chloroplastic OS=Aconitum japonicum subsp. napiforme OX=1905021 GN=atpB PE=3 SV=1 - [A0A1D8D815_9MAGN]	3343.94	56.83	4983	0	21	168	498	53.5828	5.19873
	High	IFNVLGEPVDNLGPVDTR	2	3009	12	A0A0M3LBA7;Q597J4;Q3ZU73;A0A1C9HCV0;Q5J038;Q9SCE9;A0A1I7PIU6;A0A126G2P4;A0A1D8D815;A0A1I7PIT2;A0A191SDX6;B7S4V7		0	0	5.393e-07	124.58	7.0979e-10	2	1955.03	1.86894	114.271	0
	High	GMEVIDTGAPLSVPVGGATLGR	6	3355	17	A0A0M3LBA7;Q9SCE9;A0A1C9HCV0;A0A1I7PIS8;Q95FJ8;A0A191SDX6;Q5J038;A0A1D8D815;A0A1I7PIS3;C0J9K5;C0J9P4;A0A1I7PIU6;A0A1I7PIT2;Q95FS7;A0A126G2P4;B8PRK2;A9L9Y0		0	0	1.123e-12	105.64	1.24076e-07	2	2097.1	1.45448	112.853	0
	High	mPSAVGYQPTLSTEMGSLQER	12	5647	20	B7S4V7;A0A0M3LBA7;Q597J4;A0A1C9HCV0;A0A1I7PIS3;C0J9K5;C0J9P4;Q9SCE9;Q95FJ8;Q3ZU73;A0A126G2P4;Q5J038;A0A1I7PIU6;A0A1I7PIS8;A0A1D8D815;A0A191SDX6;Q95FS7;A0A1I7PIT2;B8PRK2;A9L9Y0	M1(Oxidation)	0	0	1.475e-12	104.82	5.39571e-08	2	2298.08	1.53085	97.8459	0
	High	GmEVIDTGAPLSVPVGGATLGR	6	3356	17	A0A1C9HCV0;Q5J038;A0A1I7PIS3;Q9SCE9;Q95FJ8;A0A0M3LBA7;A0A1D8D815;C0J9K5;C0J9P4;A0A1I7PIS8;A0A191SDX6;A0A1I7PIU6;A0A1I7PIT2;Q95FS7;A0A126G2P4;B8PRK2;A9L9Y0	M2(Oxidation)	0	0	5.371e-12	97.91	3.33802e-07	2	2113.1	1.65469	103.019	0
	High	FVQAGSEVSALLGR	13	9158	21	A0A0M3LBA7;A0A1C9HCV0;Q5J038;Q597J4;C0J9K5;C0J9P4;Q95FJ8;A0A126G2P4;Q3ZU73;A0A191SDX6;A0A1D8D815;A0A1I7PIU6;A0A1I7PIS3;Q9SCE9;A0A1I7PIS8;A0A0A7DB11;A0A1I7PIT2;B8PRK2;A9L9Y0;Q95FS7;B7S4V7		0	0	6.317e-07	97.05	5.49902e-07	2	1433.78	1.90554	102.717	0
	High	GIYPAVDPLDSTSTMLQPR	1	5449	21	A0A0M3LBA7;A0A1C9HCV0;A0A1D8D815;A0A1I7PIS3;C0J9K5;C0J9P4;Q9SCE9;A0A1I7PIS8;Q95FJ8;Q597J4;A0A191SDX6;Q3ZU73;Q5J038;A0A1I7PIU6;A0A1I7PIT2;B8PRK2;A9L9Y0;Q95FS7;Q9MRM1;B7S4V7;Q8WJF6		0	0	8.634e-09	96.3	5.76809e-07	3	2061.03	0.260887	114.183	0
	High	MPSAVGYQPTLSTEMGSLQER	8	5647	20	A0A0M3LBA7;Q597J4;A0A1C9HCV0;A0A1I7PIS3;C0J9K5;C0J9P4;Q9SCE9;Q95FJ8;Q3ZU73;Q5J038;A0A1I7PIU6;Q95FS7;A0A1I7PIS8;A0A1I7PIT2;B8PRK2;A0A126G2P4;A0A191SDX6;A0A1D8D815;A9L9Y0;B7S4V7		0.0104	0	2.098e-10	95.03	6.10389e-07	2	2282.08	1.23902	103.805	0
	High	IAQIIGPVLDVSFPPGK	2	158	4	A0A0M3LBA7;A0A1C9HCV0;A0A1D8D815;A0A191SDX6		0	0	1.008e-08	93.91	2.41773e-07	2	1751.01	0.36011	114.762	0
	High	mPNIYNALVVK	4	4063	15	A0A0M3LBA7;A0A1C9HCV0;C0J9K5;C0J9P4;Q95FJ8;Q5J038;Q597J4;Q3ZU73;A0A1D8D815;A0A1I7PIU6;A0A1I7PIS8;A0A126G2P4;B8PRK2;Q95FS7;B7S4V7	M1(Oxidation)	0	0	1.952e-05	92.34	4.03875e-06	2	1277.69	0.980473	89.8885	0
	High	VALVYGQmNEPPGAR	10	9490	22	A0A0M3LBA7;Q597J4;A0A1C9HCV0;A0A1D8D815;A0A1I7PIS3;C0J9K5;C0J9P4;Q9SCE9;A0A1I7PIS8;Q95FJ8;Q3ZU73;A0A191SDX6;Q5J038;A0A1I7PIU6;Q95FS7;B7S4V7;A0A1I7PIT2;B8PRK2;A9L9Y0;Q9MRM1;A0A0A7DB11;A0A126G2P4	M8(Oxidation)	0	0	4.135e-07	89.63	2.81532e-06	2	1617.81	1.15111	66.4825	0
	High	VALVYGQMNEPPGAR	10	9490	22	A0A0M3LBA7;Q597J4;A0A1C9HCV0;A0A1D8D815;A0A1I7PIS3;C0J9K5;C0J9P4;Q9SCE9;A0A1I7PIS8;Q95FJ8;Q3ZU73;A0A191SDX6;Q5J038;A0A1I7PIU6;Q95FS7;B7S4V7;A0A1I7PIT2;B8PRK2;A9L9Y0;A0A0A7DB11;A0A126G2P4;Q9MRM1		0	0	3.364e-06	89.55	2.86883e-06	2	1601.81	0.579136	82.2864	0
	High	ELQDIIAILGLDELSEEDR	1	7752	21	A0A0M3LBA7;Q597J4;Q3ZU73;A0A1C9HCV0;Q5J038;C0J9K5;C0J9P4;Q95FJ8;A0A1I7PIS3;Q9SCE9;A0A1I7PIU6;A0A126G2P4;A0A1I7PIS8;B8PRK2;A0A1D8D815;A0A191SDX6;A0A1I7PIT2;Q95FS7;A9L9Y0;B7S4V7;Q8WJF6		0	0	1.536e-10	86.77	5.22442e-06	2	2171.11	-0.311347	115.781	0
	High	AVAMSATDGLMR	5	3822	15	A0A0M3LBA7;A0A1C9HCV0;Q597J4;A0A1I7PIS3;Q9SCE9;Q95FJ8;A0A126G2P4;A0A1I7PIS8;B8PRK2;C0J9K5;C0J9P4;A0A1D8D815;A0A191SDX6;Q95FS7;Q9MRM1		0	0	3.053e-05	82.16	1.2361e-05	2	1222.59	0.220339	73.0448	0
	High	VGLTALTMAEYFR	1	7808	22	A0A0M3LBA7;Q597J4;Q3ZU73;A0A126G2P4;A0A1C9HCV0;Q5J038;A0A1I7PIU6;A0A1I7PIS3;C0J9K5;C0J9P4;Q95FS7;Q9SCE9;A0A1I7PIS8;A0A1I7PIT2;B8PRK2;Q95FJ8;A0A1D8D815;B7S4V7;A9L9Y0;A0A191SDX6;A0A0A7DB11;Q9MRM1		0	0	1.654e-06	76.66	5.35358e-05	2	1471.76	0.559418	114.629	0
	High	GIYPAVDPLDSTSTmLQPR	7	5449	21	A0A0M3LBA7;Q597J4;A0A1C9HCV0;A0A191SDX6;Q5J038;A0A1D8D815;A0A1I7PIU6;A0A1I7PIS3;C0J9K5;C0J9P4;Q9SCE9;A0A1I7PIS8;A9L9Y0;Q95FJ8;Q3ZU73;Q95FS7;B7S4V7;A0A1I7PIT2;B8PRK2;Q8WJF6;Q9MRM1	M15(Oxidation)	0	0	5.96e-10	75.38	6.88757e-05	2	2077.03	1.53813	104.403	0
	High	mPSAVGYQPTLSTEmGSLQER	5	5647	20	A0A0M3LBA7;A0A1C9HCV0;Q5J038;C0J9K5;C0J9P4;Q95FJ8;Q597J4;Q3ZU73;Q9SCE9;A0A1I7PIU6;A0A1I7PIS3;A0A126G2P4;A0A1I7PIS8;B8PRK2;A0A1D8D815;A0A1I7PIT2;A0A191SDX6;A9L9Y0;Q95FS7;B7S4V7	M1(Oxidation); M15(Oxidation)	0	0	1.595e-08	75.26	4.35459e-05	3	2314.07	1.2062	81.2392	0
	High	VGLTALTmAEYFR	4	7808	22	A0A1C9HCV0;Q5J038;A0A1D8D815;A0A126G2P4;A0A0M3LBA7;Q597J4;Q3ZU73;A0A191SDX6;A0A1I7PIU6;A0A1I7PIS3;C0J9K5;C0J9P4;Q9SCE9;A0A1I7PIS8;A9L9Y0;Q95FJ8;Q95FS7;B7S4V7;A0A1I7PIT2;B8PRK2;A0A0A7DB11;Q9MRM1	M8(Oxidation)	0	0	1.959e-05	74.35	9.5936e-05	2	1487.76	1.1816	109.76	0
	High	TVLIMELINNIAK	1	8267	20	A0A0M3LBA7;A0A1C9HCV0;Q597J4;A0A1D8D815;A0A1I7PIS3;C0J9K5;C0J9P4;Q9SCE9;A0A1I7PIS8;Q95FJ8;Q3ZU73;Q5J038;A0A1I7PIU6;A9L9Y0;A0A1I7PIT2;B8PRK2;A0A0A7DB11;A0A126G2P4;A0A191SDX6;Q9MRM1		0	0	0.0002533	72.72	9.09214e-05	2	1471.86	0.284803	115.433	0
	High	SAPAFIQLDTK	5	4550	15	Q95FS7;A0A0M3LBA7;Q597J4;Q3ZU73;A0A1C9HCV0;Q5J038;A0A1I7PIS3;C0J9K5;C0J9P4;Q9SCE9;Q95FJ8;A0A126G2P4;A0A1D8D815;A0A1I7PIT2;A0A191SDX6		0	0	0.0008741	72.22	0.000173073	2	1190.64	0.741073	83.9998	0
	High	AVAMSATDGLmR	8	3822	15	A0A126G2P4;A0A0M3LBA7;Q597J4;A0A1C9HCV0;A0A191SDX6;A0A1D8D815;A0A1I7PIS3;C0J9K5;C0J9P4;Q9MRM1;Q9SCE9;A0A1I7PIS8;Q95FJ8;Q95FS7;B8PRK2	M11(Oxidation)	0	0	2.639e-05	66.44	0.000372224	2	1238.59	0.380734	59.0773	0
	High	MPNIYNALVVK	7	4063	15	A0A0M3LBA7;A0A126G2P4;A0A1C9HCV0;C0J9K5;C0J9P4;Q95FJ8;Q597J4;Q3ZU73;Q5J038;A0A1I7PIU6;A0A1I7PIS8;B8PRK2;A0A1D8D815;Q95FS7;B7S4V7		0	0	8.224e-05	63.66	0.00097002	2	1261.7	0.348899	104.526	0
	High	EGNDLYMEMK	4	8238	19	A0A0A7DB11;A0A0M3LBA7;Q597J4;Q3ZU73;A0A1C9HCV0;Q5J038;Q95FS7;Q95FJ8;A0A1D8D815;A0A1I7PIU6;A0A1I7PIS3;C0J9K5;C0J9P4;Q9SCE9;B7S4V7;A0A1I7PIS8;A9L9Y0;A0A1I7PIT2;B8PRK2		0	0	0.00106	57.84	0.00137165	2	1229.52	0.394281	74.3617	0
	High	IGLFGGAGVGK	5	9628	28	A0A126G2P4;A0A0M3LBA7;Q597J4;Q3ZU73;A0A1C9HCV0;A0A191SDX6;Q5J038;A0A1D8D815;A0A1I7PIU6;A0A1I7PIS3;C0J9K5;C0J9P4;Q9SCE9;A0A1I7PIS8;A9L9Y0;Q95FJ8;A0A061E5Q6;A0A2G5F6R8;B9T1V8;A0A103XST4;A0A0K9NYL5;A0A1I7PIT2;B8PRK2;A0A0A7DB11;Q95FS7;Q9MRM1;B7S4V7;A0A0D6QRT0		0	0	0.001281	57.15	0.00449171	2	975.563	0.481163	81.2722	0
	High	AVAmSATDGLmR	5	3822	15	A0A126G2P4;A0A0M3LBA7;Q597J4;A0A1C9HCV0;A0A191SDX6;A0A1D8D815;A0A1I7PIS3;C0J9K5;C0J9P4;Q9MRM1;Q9SCE9;A0A1I7PIS8;Q95FJ8;Q95FS7;B8PRK2	M4(Oxidation); M11(Oxidation)	0	0	0.0004956	46.38	0.0299717	2	1254.58	0.634338	44.9704	0
	High	VVDLLAPYR	9	9267	22	A0A0M3LBA7;Q597J4;Q3ZU73;A0A1C9HCV0;Q5J038;A0A1D8D815;A0A1I7PIU6;A0A1I7PIS3;C0J9K5;C0J9P4;Q95FS7;Q9SCE9;B7S4V7;A0A1I7PIS8;A9L9Y0;Q95FJ8;A0A0A7DB11;A0A126G2P4;A0A191SDX6;A0A1I7PIT2;B8PRK2;Q9MRM1		0	0	0.00466	46.1	0.0529419	2	1045.6	0.185869	98.7569	0
	High	EGNDLYMEmK	2	8238	19	A0A0A7DB11;A0A0M3LBA7;Q597J4;Q3ZU73;A0A1C9HCV0;Q5J038;Q95FS7;Q95FJ8;A0A1D8D815;A0A1I7PIU6;A0A1I7PIS3;C0J9K5;C0J9P4;Q9SCE9;B7S4V7;A0A1I7PIS8;A9L9Y0;A0A1I7PIT2;B8PRK2	M9(Oxidation)	0	0	0.001049	45.26	0.0222465	2	1245.51	0.649558	54.3844	0
	High	AHGGVSVFGGVGER	7	7920	22	A0A0M3LBA7;Q597J4;Q3ZU73;Q95FS7;A0A1C9HCV0;Q5J038;A0A1I7PIS3;Q9SCE9;Q95FJ8;A0A126G2P4;A0A1I7PIU6;C0J9K5;C0J9P4;A0A1I7PIS8;A0A1I7PIT2;B8PRK2;A0A1D8D815;A9L9Y0;A0A191SDX6;B7S4V7;Q9MRM1;A0A0A7DB11		0	0	0.001672	45.02	0.071095	2	1328.67	1.41619	60.5827	0
	High	EGNDLYmEmK	3	8238	19	A0A0M3LBA7;Q597J4;Q3ZU73;A0A1C9HCV0;Q5J038;C0J9K5;C0J9P4;Q95FJ8;A0A1I7PIS3;Q9SCE9;A0A1I7PIU6;A0A1I7PIS8;A0A1I7PIT2;B8PRK2;A0A1D8D815;Q95FS7;A9L9Y0;A0A0A7DB11;B7S4V7	M7(Oxidation); M9(Oxidation)	0	0	0.004583	36.47	0.150831	2	1261.51	0.608066	43.2466	0
	High	ESGVINEENIAESK	2	1255	12	A0A1C9HCV0;Q5J038;Q9SCE9;A0A1I7PIU6;A0A1I7PIS3;A0A1I7PIS8;A0A1I7PIT2;B8PRK2;Q95FJ8;Q95FS7;A0A1D8D815;A0A191SDX6		0	0	0.0005038	26.86	3.99278	2	1518.73	0.105255	60.8437	0
	High	AMNLDVESK	4	51	4	Q5J038;A0A0M3LBA7;A0A1D8D815;B8PRK2		0	0.001	0.008283	77.76	2.3002e-05	2	1006.49	0.345988	54.3149	0
	High	LSIFETGIK	4	9003	20	A0A0M3LBA7;A0A1C9HCV0;Q5J038;C0J9K5;C0J9P4;Q95FJ8;Q597J4;Q3ZU73;A0A1D8D815;A0A1I7PIU6;A0A1I7PIS3;Q95FS7;Q9SCE9;B7S4V7;A0A1I7PIS8;A9L9Y0;A0A0A7DB11;A0A126G2P4;A0A191SDX6;Q9MRM1		0	0.001	0.02154	57.57	0.00245862	2	1007.58	0.156655	92.9312	0
	High	AmNLDVESK	4	51	4	A0A0M3LBA7;Q5J038;A0A1D8D815;B8PRK2	M2(Oxidation)	0	0.001	0.01939	52.24	0.00769698	2	1022.48	0.0607723	36.1983	0
	High	TREGNDLYMEMK	1	8225	19	A0A0A7DB11;A0A0M3LBA7;Q597J4;Q3ZU73;A0A1C9HCV0;Q5J038;A0A1D8D815;A0A1I7PIU6;A0A1I7PIS3;C0J9K5;C0J9P4;Q9SCE9;A0A1I7PIS8;A9L9Y0;Q95FJ8;Q95FS7;B7S4V7;A0A1I7PIT2;B8PRK2		0	0.003	0.046	29.55	1.33506	3	1486.67	0.155313	61.7747	1
A0A1C9HCV0	ATP synthase subunit beta (Fragment) OS=Batrachium foeniculaceum OX=1898905 GN=atpB PE=3 SV=1 - [A0A1C9HCV0_9MAGN]	3298.52	62.1	7945	0	21	161	467	50.2161	5.09717
	High	IFNVLGEPVDNLGPVDTR	2	3009	12	A0A0M3LBA7;Q597J4;Q3ZU73;A0A1C9HCV0;Q5J038;Q9SCE9;A0A1I7PIU6;A0A126G2P4;A0A1D8D815;A0A1I7PIT2;A0A191SDX6;B7S4V7		0	0	5.393e-07	124.58	7.0979e-10	2	1955.03	1.86894	114.271	0
	High	GMEVIDTGAPLSVPVGGATLGR	6	3355	17	A0A0M3LBA7;Q9SCE9;A0A1C9HCV0;A0A1I7PIS8;Q95FJ8;A0A191SDX6;Q5J038;A0A1D8D815;A0A1I7PIS3;C0J9K5;C0J9P4;A0A1I7PIU6;A0A1I7PIT2;Q95FS7;A0A126G2P4;B8PRK2;A9L9Y0		0	0	1.123e-12	105.64	1.24076e-07	2	2097.1	1.45448	112.853	0
	High	mPSAVGYQPTLSTEMGSLQER	12	5647	20	B7S4V7;A0A0M3LBA7;Q597J4;A0A1C9HCV0;A0A1I7PIS3;C0J9K5;C0J9P4;Q9SCE9;Q95FJ8;Q3ZU73;A0A126G2P4;Q5J038;A0A1I7PIU6;A0A1I7PIS8;A0A1D8D815;A0A191SDX6;Q95FS7;A0A1I7PIT2;B8PRK2;A9L9Y0	M1(Oxidation)	0	0	1.475e-12	104.82	5.39571e-08	2	2298.08	1.53085	97.8459	0
	High	GmEVIDTGAPLSVPVGGATLGR	6	3356	17	A0A1C9HCV0;Q5J038;A0A1I7PIS3;Q9SCE9;Q95FJ8;A0A0M3LBA7;A0A1D8D815;C0J9K5;C0J9P4;A0A1I7PIS8;A0A191SDX6;A0A1I7PIU6;A0A1I7PIT2;Q95FS7;A0A126G2P4;B8PRK2;A9L9Y0	M2(Oxidation)	0	0	5.371e-12	97.91	3.33802e-07	2	2113.1	1.65469	103.019	0
	High	FVQAGSEVSALLGR	13	9158	21	A0A0M3LBA7;A0A1C9HCV0;Q5J038;Q597J4;C0J9K5;C0J9P4;Q95FJ8;A0A126G2P4;Q3ZU73;A0A191SDX6;A0A1D8D815;A0A1I7PIU6;A0A1I7PIS3;Q9SCE9;A0A1I7PIS8;A0A0A7DB11;A0A1I7PIT2;B8PRK2;A9L9Y0;Q95FS7;B7S4V7		0	0	6.317e-07	97.05	5.49902e-07	2	1433.78	1.90554	102.717	0
	High	GIYPAVDPLDSTSTMLQPR	1	5449	21	A0A0M3LBA7;A0A1C9HCV0;A0A1D8D815;A0A1I7PIS3;C0J9K5;C0J9P4;Q9SCE9;A0A1I7PIS8;Q95FJ8;Q597J4;A0A191SDX6;Q3ZU73;Q5J038;A0A1I7PIU6;A0A1I7PIT2;B8PRK2;A9L9Y0;Q95FS7;Q9MRM1;B7S4V7;Q8WJF6		0	0	8.634e-09	96.3	5.76809e-07	3	2061.03	0.260887	114.183	0
	High	MPSAVGYQPTLSTEMGSLQER	8	5647	20	A0A0M3LBA7;Q597J4;A0A1C9HCV0;A0A1I7PIS3;C0J9K5;C0J9P4;Q9SCE9;Q95FJ8;Q3ZU73;Q5J038;A0A1I7PIU6;Q95FS7;A0A1I7PIS8;A0A1I7PIT2;B8PRK2;A0A126G2P4;A0A191SDX6;A0A1D8D815;A9L9Y0;B7S4V7		0.0104	0	2.098e-10	95.03	6.10389e-07	2	2282.08	1.23902	103.805	0
	High	IAQIIGPVLDVSFPPGK	2	158	4	A0A0M3LBA7;A0A1C9HCV0;A0A1D8D815;A0A191SDX6		0	0	1.008e-08	93.91	2.41773e-07	2	1751.01	0.36011	114.762	0
	High	mPNIYNALVVK	4	4063	15	A0A0M3LBA7;A0A1C9HCV0;C0J9K5;C0J9P4;Q95FJ8;Q5J038;Q597J4;Q3ZU73;A0A1D8D815;A0A1I7PIU6;A0A1I7PIS8;A0A126G2P4;B8PRK2;Q95FS7;B7S4V7	M1(Oxidation)	0	0	1.952e-05	92.34	4.03875e-06	2	1277.69	0.980473	89.8885	0
	High	DVNEQDVLLFIDNIFR	1	5066	16	A0A1C9HCV0;Q5J038;A0A1I7PIS3;Q9SCE9;Q95FJ8;A0A0M3LBA7;Q597J4;C0J9K5;C0J9P4;Q3ZU73;A0A126G2P4;A0A1I7PIU6;A0A1I7PIS8;Q95FS7;A0A1I7PIT2;B8PRK2		0	0	1.145e-08	92.14	1.72133e-06	2	1950	0.0320363	116.531	0
	High	VALVYGQmNEPPGAR	10	9490	22	A0A0M3LBA7;Q597J4;A0A1C9HCV0;A0A1D8D815;A0A1I7PIS3;C0J9K5;C0J9P4;Q9SCE9;A0A1I7PIS8;Q95FJ8;Q3ZU73;A0A191SDX6;Q5J038;A0A1I7PIU6;Q95FS7;B7S4V7;A0A1I7PIT2;B8PRK2;A9L9Y0;Q9MRM1;A0A0A7DB11;A0A126G2P4	M8(Oxidation)	0	0	4.135e-07	89.63	2.81532e-06	2	1617.81	1.15111	66.4825	0
	High	VALVYGQMNEPPGAR	10	9490	22	A0A0M3LBA7;Q597J4;A0A1C9HCV0;A0A1D8D815;A0A1I7PIS3;C0J9K5;C0J9P4;Q9SCE9;A0A1I7PIS8;Q95FJ8;Q3ZU73;A0A191SDX6;Q5J038;A0A1I7PIU6;Q95FS7;B7S4V7;A0A1I7PIT2;B8PRK2;A9L9Y0;A0A0A7DB11;A0A126G2P4;Q9MRM1		0	0	3.364e-06	89.55	2.86883e-06	2	1601.81	0.579136	82.2864	0
	High	ELQDIIAILGLDELSEEDR	1	7752	21	A0A0M3LBA7;Q597J4;Q3ZU73;A0A1C9HCV0;Q5J038;C0J9K5;C0J9P4;Q95FJ8;A0A1I7PIS3;Q9SCE9;A0A1I7PIU6;A0A126G2P4;A0A1I7PIS8;B8PRK2;A0A1D8D815;A0A191SDX6;A0A1I7PIT2;Q95FS7;A9L9Y0;B7S4V7;Q8WJF6		0	0	1.536e-10	86.77	5.22442e-06	2	2171.11	-0.311347	115.781	0
	High	AVAMSATDGLMR	5	3822	15	A0A0M3LBA7;A0A1C9HCV0;Q597J4;A0A1I7PIS3;Q9SCE9;Q95FJ8;A0A126G2P4;A0A1I7PIS8;B8PRK2;C0J9K5;C0J9P4;A0A1D8D815;A0A191SDX6;Q95FS7;Q9MRM1		0	0	3.053e-05	82.16	1.2361e-05	2	1222.59	0.220339	73.0448	0
	High	VGLTALTMAEYFR	1	7808	22	A0A0M3LBA7;Q597J4;Q3ZU73;A0A126G2P4;A0A1C9HCV0;Q5J038;A0A1I7PIU6;A0A1I7PIS3;C0J9K5;C0J9P4;Q95FS7;Q9SCE9;A0A1I7PIS8;A0A1I7PIT2;B8PRK2;Q95FJ8;A0A1D8D815;B7S4V7;A9L9Y0;A0A191SDX6;A0A0A7DB11;Q9MRM1		0	0	1.654e-06	76.66	5.35358e-05	2	1471.76	0.559418	114.629	0
	High	GIYPAVDPLDSTSTmLQPR	7	5449	21	A0A0M3LBA7;Q597J4;A0A1C9HCV0;A0A191SDX6;Q5J038;A0A1D8D815;A0A1I7PIU6;A0A1I7PIS3;C0J9K5;C0J9P4;Q9SCE9;A0A1I7PIS8;A9L9Y0;Q95FJ8;Q3ZU73;Q95FS7;B7S4V7;A0A1I7PIT2;B8PRK2;Q8WJF6;Q9MRM1	M15(Oxidation)	0	0	5.96e-10	75.38	6.88757e-05	2	2077.03	1.53813	104.403	0
	High	mPSAVGYQPTLSTEmGSLQER	5	5647	20	A0A0M3LBA7;A0A1C9HCV0;Q5J038;C0J9K5;C0J9P4;Q95FJ8;Q597J4;Q3ZU73;Q9SCE9;A0A1I7PIU6;A0A1I7PIS3;A0A126G2P4;A0A1I7PIS8;B8PRK2;A0A1D8D815;A0A1I7PIT2;A0A191SDX6;A9L9Y0;Q95FS7;B7S4V7	M1(Oxidation); M15(Oxidation)	0	0	1.595e-08	75.26	4.35459e-05	3	2314.07	1.2062	81.2392	0
	High	VGLTALTmAEYFR	4	7808	22	A0A1C9HCV0;Q5J038;A0A1D8D815;A0A126G2P4;A0A0M3LBA7;Q597J4;Q3ZU73;A0A191SDX6;A0A1I7PIU6;A0A1I7PIS3;C0J9K5;C0J9P4;Q9SCE9;A0A1I7PIS8;A9L9Y0;Q95FJ8;Q95FS7;B7S4V7;A0A1I7PIT2;B8PRK2;A0A0A7DB11;Q9MRM1	M8(Oxidation)	0	0	1.959e-05	74.35	9.5936e-05	2	1487.76	1.1816	109.76	0
	High	TVLIMELINNIAK	1	8267	20	A0A0M3LBA7;A0A1C9HCV0;Q597J4;A0A1D8D815;A0A1I7PIS3;C0J9K5;C0J9P4;Q9SCE9;A0A1I7PIS8;Q95FJ8;Q3ZU73;Q5J038;A0A1I7PIU6;A9L9Y0;A0A1I7PIT2;B8PRK2;A0A0A7DB11;A0A126G2P4;A0A191SDX6;Q9MRM1		0	0	0.0002533	72.72	9.09214e-05	2	1471.86	0.284803	115.433	0
	High	SAPAFIQLDTK	5	4550	15	Q95FS7;A0A0M3LBA7;Q597J4;Q3ZU73;A0A1C9HCV0;Q5J038;A0A1I7PIS3;C0J9K5;C0J9P4;Q9SCE9;Q95FJ8;A0A126G2P4;A0A1D8D815;A0A1I7PIT2;A0A191SDX6		0	0	0.0008741	72.22	0.000173073	2	1190.64	0.741073	83.9998	0
	High	AVAMSATDGLmR	8	3822	15	A0A126G2P4;A0A0M3LBA7;Q597J4;A0A1C9HCV0;A0A191SDX6;A0A1D8D815;A0A1I7PIS3;C0J9K5;C0J9P4;Q9MRM1;Q9SCE9;A0A1I7PIS8;Q95FJ8;Q95FS7;B8PRK2	M11(Oxidation)	0	0	2.639e-05	66.44	0.000372224	2	1238.59	0.380734	59.0773	0
	High	MPNIYNALVVK	7	4063	15	A0A0M3LBA7;A0A126G2P4;A0A1C9HCV0;C0J9K5;C0J9P4;Q95FJ8;Q597J4;Q3ZU73;Q5J038;A0A1I7PIU6;A0A1I7PIS8;B8PRK2;A0A1D8D815;Q95FS7;B7S4V7		0	0	8.224e-05	63.66	0.00097002	2	1261.7	0.348899	104.526	0
	High	EGNDLYMEMK	4	8238	19	A0A0A7DB11;A0A0M3LBA7;Q597J4;Q3ZU73;A0A1C9HCV0;Q5J038;Q95FS7;Q95FJ8;A0A1D8D815;A0A1I7PIU6;A0A1I7PIS3;C0J9K5;C0J9P4;Q9SCE9;B7S4V7;A0A1I7PIS8;A9L9Y0;A0A1I7PIT2;B8PRK2		0	0	0.00106	57.84	0.00137165	2	1229.52	0.394281	74.3617	0
	High	IGLFGGAGVGK	5	9628	28	A0A126G2P4;A0A0M3LBA7;Q597J4;Q3ZU73;A0A1C9HCV0;A0A191SDX6;Q5J038;A0A1D8D815;A0A1I7PIU6;A0A1I7PIS3;C0J9K5;C0J9P4;Q9SCE9;A0A1I7PIS8;A9L9Y0;Q95FJ8;A0A061E5Q6;A0A2G5F6R8;B9T1V8;A0A103XST4;A0A0K9NYL5;A0A1I7PIT2;B8PRK2;A0A0A7DB11;Q95FS7;Q9MRM1;B7S4V7;A0A0D6QRT0		0	0	0.001281	57.15	0.00449171	2	975.563	0.481163	81.2722	0
	High	AVAmSATDGLmR	5	3822	15	A0A126G2P4;A0A0M3LBA7;Q597J4;A0A1C9HCV0;A0A191SDX6;A0A1D8D815;A0A1I7PIS3;C0J9K5;C0J9P4;Q9MRM1;Q9SCE9;A0A1I7PIS8;Q95FJ8;Q95FS7;B8PRK2	M4(Oxidation); M11(Oxidation)	0	0	0.0004956	46.38	0.0299717	2	1254.58	0.634338	44.9704	0
	High	VVDLLAPYR	9	9267	22	A0A0M3LBA7;Q597J4;Q3ZU73;A0A1C9HCV0;Q5J038;A0A1D8D815;A0A1I7PIU6;A0A1I7PIS3;C0J9K5;C0J9P4;Q95FS7;Q9SCE9;B7S4V7;A0A1I7PIS8;A9L9Y0;Q95FJ8;A0A0A7DB11;A0A126G2P4;A0A191SDX6;A0A1I7PIT2;B8PRK2;Q9MRM1		0	0	0.00466	46.1	0.0529419	2	1045.6	0.185869	98.7569	0
	High	EGNDLYMEmK	2	8238	19	A0A0A7DB11;A0A0M3LBA7;Q597J4;Q3ZU73;A0A1C9HCV0;Q5J038;Q95FS7;Q95FJ8;A0A1D8D815;A0A1I7PIU6;A0A1I7PIS3;C0J9K5;C0J9P4;Q9SCE9;B7S4V7;A0A1I7PIS8;A9L9Y0;A0A1I7PIT2;B8PRK2	M9(Oxidation)	0	0	0.001049	45.26	0.0222465	2	1245.51	0.649558	54.3844	0
	High	AHGGVSVFGGVGER	7	7920	22	A0A0M3LBA7;Q597J4;Q3ZU73;Q95FS7;A0A1C9HCV0;Q5J038;A0A1I7PIS3;Q9SCE9;Q95FJ8;A0A126G2P4;A0A1I7PIU6;C0J9K5;C0J9P4;A0A1I7PIS8;A0A1I7PIT2;B8PRK2;A0A1D8D815;A9L9Y0;A0A191SDX6;B7S4V7;Q9MRM1;A0A0A7DB11		0	0	0.001672	45.02	0.071095	2	1328.67	1.41619	60.5827	0
	High	EGNDLYmEmK	3	8238	19	A0A0M3LBA7;Q597J4;Q3ZU73;A0A1C9HCV0;Q5J038;C0J9K5;C0J9P4;Q95FJ8;A0A1I7PIS3;Q9SCE9;A0A1I7PIU6;A0A1I7PIS8;A0A1I7PIT2;B8PRK2;A0A1D8D815;Q95FS7;A9L9Y0;A0A0A7DB11;B7S4V7	M7(Oxidation); M9(Oxidation)	0	0	0.004583	36.47	0.150831	2	1261.51	0.608066	43.2466	0
	High	ESGVINEENIAESK	2	1255	12	A0A1C9HCV0;Q5J038;Q9SCE9;A0A1I7PIU6;A0A1I7PIS3;A0A1I7PIS8;A0A1I7PIT2;B8PRK2;Q95FJ8;Q95FS7;A0A1D8D815;A0A191SDX6		0	0	0.0005038	26.86	3.99278	2	1518.73	0.105255	60.8437	0
	High	LSIFETGIK	4	9003	20	A0A0M3LBA7;A0A1C9HCV0;Q5J038;C0J9K5;C0J9P4;Q95FJ8;Q597J4;Q3ZU73;A0A1D8D815;A0A1I7PIU6;A0A1I7PIS3;Q95FS7;Q9SCE9;B7S4V7;A0A1I7PIS8;A9L9Y0;A0A0A7DB11;A0A126G2P4;A0A191SDX6;Q9MRM1		0	0.001	0.02154	57.57	0.00245862	2	1007.58	0.156655	92.9312	0
	High	TREGNDLYMEMK	1	8225	19	A0A0A7DB11;A0A0M3LBA7;Q597J4;Q3ZU73;A0A1C9HCV0;Q5J038;A0A1D8D815;A0A1I7PIU6;A0A1I7PIS3;C0J9K5;C0J9P4;Q9SCE9;A0A1I7PIS8;A9L9Y0;Q95FJ8;Q95FS7;B7S4V7;A0A1I7PIT2;B8PRK2		0	0.003	0.046	29.55	1.33506	3	1486.67	0.155313	61.7747	1
A0A1I7PIS8	ATP synthase subunit beta (Fragment) OS=Lasianthus japonicus subsp. longicaudus OX=1905576 GN=atpB PE=3 SV=1 - [A0A1I7PIS8_9GENT]	3224.44	55.9	5013	0	19	161	458	49.2266	5.04639
	High	GMEVIDTGAPLSVPVGGATLGR	6	3355	17	A0A0M3LBA7;Q9SCE9;A0A1C9HCV0;A0A1I7PIS8;Q95FJ8;A0A191SDX6;Q5J038;A0A1D8D815;A0A1I7PIS3;C0J9K5;C0J9P4;A0A1I7PIU6;A0A1I7PIT2;Q95FS7;A0A126G2P4;B8PRK2;A9L9Y0		0	0	1.123e-12	105.64	1.24076e-07	2	2097.1	1.45448	112.853	0
	High	mPSAVGYQPTLSTEMGSLQER	12	5647	20	B7S4V7;A0A0M3LBA7;Q597J4;A0A1C9HCV0;A0A1I7PIS3;C0J9K5;C0J9P4;Q9SCE9;Q95FJ8;Q3ZU73;A0A126G2P4;Q5J038;A0A1I7PIU6;A0A1I7PIS8;A0A1D8D815;A0A191SDX6;Q95FS7;A0A1I7PIT2;B8PRK2;A9L9Y0	M1(Oxidation)	0	0	1.475e-12	104.82	5.39571e-08	2	2298.08	1.53085	97.8459	0
	High	GmEVIDTGAPLSVPVGGATLGR	6	3356	17	A0A1C9HCV0;Q5J038;A0A1I7PIS3;Q9SCE9;Q95FJ8;A0A0M3LBA7;A0A1D8D815;C0J9K5;C0J9P4;A0A1I7PIS8;A0A191SDX6;A0A1I7PIU6;A0A1I7PIT2;Q95FS7;A0A126G2P4;B8PRK2;A9L9Y0	M2(Oxidation)	0	0	5.371e-12	97.91	3.33802e-07	2	2113.1	1.65469	103.019	0
	High	FVQAGSEVSALLGR	13	9158	21	A0A0M3LBA7;A0A1C9HCV0;Q5J038;Q597J4;C0J9K5;C0J9P4;Q95FJ8;A0A126G2P4;Q3ZU73;A0A191SDX6;A0A1D8D815;A0A1I7PIU6;A0A1I7PIS3;Q9SCE9;A0A1I7PIS8;A0A0A7DB11;A0A1I7PIT2;B8PRK2;A9L9Y0;Q95FS7;B7S4V7		0	0	6.317e-07	97.05	5.49902e-07	2	1433.78	1.90554	102.717	0
	High	GIYPAVDPLDSTSTMLQPR	1	5449	21	A0A0M3LBA7;A0A1C9HCV0;A0A1D8D815;A0A1I7PIS3;C0J9K5;C0J9P4;Q9SCE9;A0A1I7PIS8;Q95FJ8;Q597J4;A0A191SDX6;Q3ZU73;Q5J038;A0A1I7PIU6;A0A1I7PIT2;B8PRK2;A9L9Y0;Q95FS7;Q9MRM1;B7S4V7;Q8WJF6		0	0	8.634e-09	96.3	5.76809e-07	3	2061.03	0.260887	114.183	0
	High	MPSAVGYQPTLSTEMGSLQER	8	5647	20	A0A0M3LBA7;Q597J4;A0A1C9HCV0;A0A1I7PIS3;C0J9K5;C0J9P4;Q9SCE9;Q95FJ8;Q3ZU73;Q5J038;A0A1I7PIU6;Q95FS7;A0A1I7PIS8;A0A1I7PIT2;B8PRK2;A0A126G2P4;A0A191SDX6;A0A1D8D815;A9L9Y0;B7S4V7		0.0104	0	2.098e-10	95.03	6.10389e-07	2	2282.08	1.23902	103.805	0
	High	mPNIYNALVVK	4	4063	15	A0A0M3LBA7;A0A1C9HCV0;C0J9K5;C0J9P4;Q95FJ8;Q5J038;Q597J4;Q3ZU73;A0A1D8D815;A0A1I7PIU6;A0A1I7PIS8;A0A126G2P4;B8PRK2;Q95FS7;B7S4V7	M1(Oxidation)	0	0	1.952e-05	92.34	4.03875e-06	2	1277.69	0.980473	89.8885	0
	High	DVNEQDVLLFIDNIFR	1	5066	16	A0A1C9HCV0;Q5J038;A0A1I7PIS3;Q9SCE9;Q95FJ8;A0A0M3LBA7;Q597J4;C0J9K5;C0J9P4;Q3ZU73;A0A126G2P4;A0A1I7PIU6;A0A1I7PIS8;Q95FS7;A0A1I7PIT2;B8PRK2		0	0	1.145e-08	92.14	1.72133e-06	2	1950	0.0320363	116.531	0
	High	VALVYGQmNEPPGAR	10	9490	22	A0A0M3LBA7;Q597J4;A0A1C9HCV0;A0A1D8D815;A0A1I7PIS3;C0J9K5;C0J9P4;Q9SCE9;A0A1I7PIS8;Q95FJ8;Q3ZU73;A0A191SDX6;Q5J038;A0A1I7PIU6;Q95FS7;B7S4V7;A0A1I7PIT2;B8PRK2;A9L9Y0;Q9MRM1;A0A0A7DB11;A0A126G2P4	M8(Oxidation)	0	0	4.135e-07	89.63	2.81532e-06	2	1617.81	1.15111	66.4825	0
	High	VALVYGQMNEPPGAR	10	9490	22	A0A0M3LBA7;Q597J4;A0A1C9HCV0;A0A1D8D815;A0A1I7PIS3;C0J9K5;C0J9P4;Q9SCE9;A0A1I7PIS8;Q95FJ8;Q3ZU73;A0A191SDX6;Q5J038;A0A1I7PIU6;Q95FS7;B7S4V7;A0A1I7PIT2;B8PRK2;A9L9Y0;A0A0A7DB11;A0A126G2P4;Q9MRM1		0	0	3.364e-06	89.55	2.86883e-06	2	1601.81	0.579136	82.2864	0
	High	ELQDIIAILGLDELSEEDR	1	7752	21	A0A0M3LBA7;Q597J4;Q3ZU73;A0A1C9HCV0;Q5J038;C0J9K5;C0J9P4;Q95FJ8;A0A1I7PIS3;Q9SCE9;A0A1I7PIU6;A0A126G2P4;A0A1I7PIS8;B8PRK2;A0A1D8D815;A0A191SDX6;A0A1I7PIT2;Q95FS7;A9L9Y0;B7S4V7;Q8WJF6		0	0	1.536e-10	86.77	5.22442e-06	2	2171.11	-0.311347	115.781	0
	High	AVAMSATDGLMR	5	3822	15	A0A0M3LBA7;A0A1C9HCV0;Q597J4;A0A1I7PIS3;Q9SCE9;Q95FJ8;A0A126G2P4;A0A1I7PIS8;B8PRK2;C0J9K5;C0J9P4;A0A1D8D815;A0A191SDX6;Q95FS7;Q9MRM1		0	0	3.053e-05	82.16	1.2361e-05	2	1222.59	0.220339	73.0448	0
	High	VGLTALTMAEYFR	1	7808	22	A0A0M3LBA7;Q597J4;Q3ZU73;A0A126G2P4;A0A1C9HCV0;Q5J038;A0A1I7PIU6;A0A1I7PIS3;C0J9K5;C0J9P4;Q95FS7;Q9SCE9;A0A1I7PIS8;A0A1I7PIT2;B8PRK2;Q95FJ8;A0A1D8D815;B7S4V7;A9L9Y0;A0A191SDX6;A0A0A7DB11;Q9MRM1		0	0	1.654e-06	76.66	5.35358e-05	2	1471.76	0.559418	114.629	0
	High	GIYPAVDPLDSTSTmLQPR	7	5449	21	A0A0M3LBA7;Q597J4;A0A1C9HCV0;A0A191SDX6;Q5J038;A0A1D8D815;A0A1I7PIU6;A0A1I7PIS3;C0J9K5;C0J9P4;Q9SCE9;A0A1I7PIS8;A9L9Y0;Q95FJ8;Q3ZU73;Q95FS7;B7S4V7;A0A1I7PIT2;B8PRK2;Q8WJF6;Q9MRM1	M15(Oxidation)	0	0	5.96e-10	75.38	6.88757e-05	2	2077.03	1.53813	104.403	0
	High	mPSAVGYQPTLSTEmGSLQER	5	5647	20	A0A0M3LBA7;A0A1C9HCV0;Q5J038;C0J9K5;C0J9P4;Q95FJ8;Q597J4;Q3ZU73;Q9SCE9;A0A1I7PIU6;A0A1I7PIS3;A0A126G2P4;A0A1I7PIS8;B8PRK2;A0A1D8D815;A0A1I7PIT2;A0A191SDX6;A9L9Y0;Q95FS7;B7S4V7	M1(Oxidation); M15(Oxidation)	0	0	1.595e-08	75.26	4.35459e-05	3	2314.07	1.2062	81.2392	0
	High	VGLTALTmAEYFR	4	7808	22	A0A1C9HCV0;Q5J038;A0A1D8D815;A0A126G2P4;A0A0M3LBA7;Q597J4;Q3ZU73;A0A191SDX6;A0A1I7PIU6;A0A1I7PIS3;C0J9K5;C0J9P4;Q9SCE9;A0A1I7PIS8;A9L9Y0;Q95FJ8;Q95FS7;B7S4V7;A0A1I7PIT2;B8PRK2;A0A0A7DB11;Q9MRM1	M8(Oxidation)	0	0	1.959e-05	74.35	9.5936e-05	2	1487.76	1.1816	109.76	0
	High	IVGEEHYETAQK	9	150	5	A0A0M3LBA7;A0A1I7PIS3;A0A1I7PIU6;A0A1I7PIT2;A0A1I7PIS8		0	0	2.547e-07	74.22	6.42009e-05	2	1403.68	0.899622	39.287	0
	High	TVLIMELINNIAK	1	8267	20	A0A0M3LBA7;A0A1C9HCV0;Q597J4;A0A1D8D815;A0A1I7PIS3;C0J9K5;C0J9P4;Q9SCE9;A0A1I7PIS8;Q95FJ8;Q3ZU73;Q5J038;A0A1I7PIU6;A9L9Y0;A0A1I7PIT2;B8PRK2;A0A0A7DB11;A0A126G2P4;A0A191SDX6;Q9MRM1		0	0	0.0002533	72.72	9.09214e-05	2	1471.86	0.284803	115.433	0
	High	AVAMSATDGLmR	8	3822	15	A0A126G2P4;A0A0M3LBA7;Q597J4;A0A1C9HCV0;A0A191SDX6;A0A1D8D815;A0A1I7PIS3;C0J9K5;C0J9P4;Q9MRM1;Q9SCE9;A0A1I7PIS8;Q95FJ8;Q95FS7;B8PRK2	M11(Oxidation)	0	0	2.639e-05	66.44	0.000372224	2	1238.59	0.380734	59.0773	0
	High	MPNIYNALVVK	7	4063	15	A0A0M3LBA7;A0A126G2P4;A0A1C9HCV0;C0J9K5;C0J9P4;Q95FJ8;Q597J4;Q3ZU73;Q5J038;A0A1I7PIU6;A0A1I7PIS8;B8PRK2;A0A1D8D815;Q95FS7;B7S4V7		0	0	8.224e-05	63.66	0.00097002	2	1261.7	0.348899	104.526	0
	High	EGNDLYMEMK	4	8238	19	A0A0A7DB11;A0A0M3LBA7;Q597J4;Q3ZU73;A0A1C9HCV0;Q5J038;Q95FS7;Q95FJ8;A0A1D8D815;A0A1I7PIU6;A0A1I7PIS3;C0J9K5;C0J9P4;Q9SCE9;B7S4V7;A0A1I7PIS8;A9L9Y0;A0A1I7PIT2;B8PRK2		0	0	0.00106	57.84	0.00137165	2	1229.52	0.394281	74.3617	0
	High	IGLFGGAGVGK	5	9628	28	A0A126G2P4;A0A0M3LBA7;Q597J4;Q3ZU73;A0A1C9HCV0;A0A191SDX6;Q5J038;A0A1D8D815;A0A1I7PIU6;A0A1I7PIS3;C0J9K5;C0J9P4;Q9SCE9;A0A1I7PIS8;A9L9Y0;Q95FJ8;A0A061E5Q6;A0A2G5F6R8;B9T1V8;A0A103XST4;A0A0K9NYL5;A0A1I7PIT2;B8PRK2;A0A0A7DB11;Q95FS7;Q9MRM1;B7S4V7;A0A0D6QRT0		0	0	0.001281	57.15	0.00449171	2	975.563	0.481163	81.2722	0
	High	AVAmSATDGLmR	5	3822	15	A0A126G2P4;A0A0M3LBA7;Q597J4;A0A1C9HCV0;A0A191SDX6;A0A1D8D815;A0A1I7PIS3;C0J9K5;C0J9P4;Q9MRM1;Q9SCE9;A0A1I7PIS8;Q95FJ8;Q95FS7;B8PRK2	M4(Oxidation); M11(Oxidation)	0	0	0.0004956	46.38	0.0299717	2	1254.58	0.634338	44.9704	0
	High	VVDLLAPYR	9	9267	22	A0A0M3LBA7;Q597J4;Q3ZU73;A0A1C9HCV0;Q5J038;A0A1D8D815;A0A1I7PIU6;A0A1I7PIS3;C0J9K5;C0J9P4;Q95FS7;Q9SCE9;B7S4V7;A0A1I7PIS8;A9L9Y0;Q95FJ8;A0A0A7DB11;A0A126G2P4;A0A191SDX6;A0A1I7PIT2;B8PRK2;Q9MRM1		0	0	0.00466	46.1	0.0529419	2	1045.6	0.185869	98.7569	0
	High	EGNDLYMEmK	2	8238	19	A0A0A7DB11;A0A0M3LBA7;Q597J4;Q3ZU73;A0A1C9HCV0;Q5J038;Q95FS7;Q95FJ8;A0A1D8D815;A0A1I7PIU6;A0A1I7PIS3;C0J9K5;C0J9P4;Q9SCE9;B7S4V7;A0A1I7PIS8;A9L9Y0;A0A1I7PIT2;B8PRK2	M9(Oxidation)	0	0	0.001049	45.26	0.0222465	2	1245.51	0.649558	54.3844	0
	High	AHGGVSVFGGVGER	7	7920	22	A0A0M3LBA7;Q597J4;Q3ZU73;Q95FS7;A0A1C9HCV0;Q5J038;A0A1I7PIS3;Q9SCE9;Q95FJ8;A0A126G2P4;A0A1I7PIU6;C0J9K5;C0J9P4;A0A1I7PIS8;A0A1I7PIT2;B8PRK2;A0A1D8D815;A9L9Y0;A0A191SDX6;B7S4V7;Q9MRM1;A0A0A7DB11		0	0	0.001672	45.02	0.071095	2	1328.67	1.41619	60.5827	0
	High	EGNDLYmEmK	3	8238	19	A0A0M3LBA7;Q597J4;Q3ZU73;A0A1C9HCV0;Q5J038;C0J9K5;C0J9P4;Q95FJ8;A0A1I7PIS3;Q9SCE9;A0A1I7PIU6;A0A1I7PIS8;A0A1I7PIT2;B8PRK2;A0A1D8D815;Q95FS7;A9L9Y0;A0A0A7DB11;B7S4V7	M7(Oxidation); M9(Oxidation)	0	0	0.004583	36.47	0.150831	2	1261.51	0.608066	43.2466	0
	High	ESGVINEENIAESK	2	1255	12	A0A1C9HCV0;Q5J038;Q9SCE9;A0A1I7PIU6;A0A1I7PIS3;A0A1I7PIS8;A0A1I7PIT2;B8PRK2;Q95FJ8;Q95FS7;A0A1D8D815;A0A191SDX6		0	0	0.0005038	26.86	3.99278	2	1518.73	0.105255	60.8437	0
	High	LSIFETGIK	4	9003	20	A0A0M3LBA7;A0A1C9HCV0;Q5J038;C0J9K5;C0J9P4;Q95FJ8;Q597J4;Q3ZU73;A0A1D8D815;A0A1I7PIU6;A0A1I7PIS3;Q95FS7;Q9SCE9;B7S4V7;A0A1I7PIS8;A9L9Y0;A0A0A7DB11;A0A126G2P4;A0A191SDX6;Q9MRM1		0	0.001	0.02154	57.57	0.00245862	2	1007.58	0.156655	92.9312	0
	High	TREGNDLYMEMK	1	8225	19	A0A0A7DB11;A0A0M3LBA7;Q597J4;Q3ZU73;A0A1C9HCV0;Q5J038;A0A1D8D815;A0A1I7PIU6;A0A1I7PIS3;C0J9K5;C0J9P4;Q9SCE9;A0A1I7PIS8;A9L9Y0;Q95FJ8;Q95FS7;B7S4V7;A0A1I7PIT2;B8PRK2		0	0.003	0.046	29.55	1.33506	3	1486.67	0.155313	61.7747	1
A0A1I7PIS3	ATP synthase subunit beta (Fragment) OS=Geophila repens OX=58419 GN=atpB PE=3 SV=1 - [A0A1I7PIS3_9GENT]	3193.04	58.3	5192	0	20	157	458	49.2346	5.05908
	High	GMEVIDTGAPLSVPVGGATLGR	6	3355	17	A0A0M3LBA7;Q9SCE9;A0A1C9HCV0;A0A1I7PIS8;Q95FJ8;A0A191SDX6;Q5J038;A0A1D8D815;A0A1I7PIS3;C0J9K5;C0J9P4;A0A1I7PIU6;A0A1I7PIT2;Q95FS7;A0A126G2P4;B8PRK2;A9L9Y0		0	0	1.123e-12	105.64	1.24076e-07	2	2097.1	1.45448	112.853	0
	High	mPSAVGYQPTLSTEMGSLQER	12	5647	20	B7S4V7;A0A0M3LBA7;Q597J4;A0A1C9HCV0;A0A1I7PIS3;C0J9K5;C0J9P4;Q9SCE9;Q95FJ8;Q3ZU73;A0A126G2P4;Q5J038;A0A1I7PIU6;A0A1I7PIS8;A0A1D8D815;A0A191SDX6;Q95FS7;A0A1I7PIT2;B8PRK2;A9L9Y0	M1(Oxidation)	0	0	1.475e-12	104.82	5.39571e-08	2	2298.08	1.53085	97.8459	0
	High	GmEVIDTGAPLSVPVGGATLGR	6	3356	17	A0A1C9HCV0;Q5J038;A0A1I7PIS3;Q9SCE9;Q95FJ8;A0A0M3LBA7;A0A1D8D815;C0J9K5;C0J9P4;A0A1I7PIS8;A0A191SDX6;A0A1I7PIU6;A0A1I7PIT2;Q95FS7;A0A126G2P4;B8PRK2;A9L9Y0	M2(Oxidation)	0	0	5.371e-12	97.91	3.33802e-07	2	2113.1	1.65469	103.019	0
	High	FVQAGSEVSALLGR	13	9158	21	A0A0M3LBA7;A0A1C9HCV0;Q5J038;Q597J4;C0J9K5;C0J9P4;Q95FJ8;A0A126G2P4;Q3ZU73;A0A191SDX6;A0A1D8D815;A0A1I7PIU6;A0A1I7PIS3;Q9SCE9;A0A1I7PIS8;A0A0A7DB11;A0A1I7PIT2;B8PRK2;A9L9Y0;Q95FS7;B7S4V7		0	0	6.317e-07	97.05	5.49902e-07	2	1433.78	1.90554	102.717	0
	High	GIYPAVDPLDSTSTMLQPR	1	5449	21	A0A0M3LBA7;A0A1C9HCV0;A0A1D8D815;A0A1I7PIS3;C0J9K5;C0J9P4;Q9SCE9;A0A1I7PIS8;Q95FJ8;Q597J4;A0A191SDX6;Q3ZU73;Q5J038;A0A1I7PIU6;A0A1I7PIT2;B8PRK2;A9L9Y0;Q95FS7;Q9MRM1;B7S4V7;Q8WJF6		0	0	8.634e-09	96.3	5.76809e-07	3	2061.03	0.260887	114.183	0
	High	MPSAVGYQPTLSTEMGSLQER	8	5647	20	A0A0M3LBA7;Q597J4;A0A1C9HCV0;A0A1I7PIS3;C0J9K5;C0J9P4;Q9SCE9;Q95FJ8;Q3ZU73;Q5J038;A0A1I7PIU6;Q95FS7;A0A1I7PIS8;A0A1I7PIT2;B8PRK2;A0A126G2P4;A0A191SDX6;A0A1D8D815;A9L9Y0;B7S4V7		0.0104	0	2.098e-10	95.03	6.10389e-07	2	2282.08	1.23902	103.805	0
	High	DVNEQDVLLFIDNIFR	1	5066	16	A0A1C9HCV0;Q5J038;A0A1I7PIS3;Q9SCE9;Q95FJ8;A0A0M3LBA7;Q597J4;C0J9K5;C0J9P4;Q3ZU73;A0A126G2P4;A0A1I7PIU6;A0A1I7PIS8;Q95FS7;A0A1I7PIT2;B8PRK2		0	0	1.145e-08	92.14	1.72133e-06	2	1950	0.0320363	116.531	0
	High	VALVYGQmNEPPGAR	10	9490	22	A0A0M3LBA7;Q597J4;A0A1C9HCV0;A0A1D8D815;A0A1I7PIS3;C0J9K5;C0J9P4;Q9SCE9;A0A1I7PIS8;Q95FJ8;Q3ZU73;A0A191SDX6;Q5J038;A0A1I7PIU6;Q95FS7;B7S4V7;A0A1I7PIT2;B8PRK2;A9L9Y0;Q9MRM1;A0A0A7DB11;A0A126G2P4	M8(Oxidation)	0	0	4.135e-07	89.63	2.81532e-06	2	1617.81	1.15111	66.4825	0
	High	VALVYGQMNEPPGAR	10	9490	22	A0A0M3LBA7;Q597J4;A0A1C9HCV0;A0A1D8D815;A0A1I7PIS3;C0J9K5;C0J9P4;Q9SCE9;A0A1I7PIS8;Q95FJ8;Q3ZU73;A0A191SDX6;Q5J038;A0A1I7PIU6;Q95FS7;B7S4V7;A0A1I7PIT2;B8PRK2;A9L9Y0;A0A0A7DB11;A0A126G2P4;Q9MRM1		0	0	3.364e-06	89.55	2.86883e-06	2	1601.81	0.579136	82.2864	0
	High	ELQDIIAILGLDELSEEDR	1	7752	21	A0A0M3LBA7;Q597J4;Q3ZU73;A0A1C9HCV0;Q5J038;C0J9K5;C0J9P4;Q95FJ8;A0A1I7PIS3;Q9SCE9;A0A1I7PIU6;A0A126G2P4;A0A1I7PIS8;B8PRK2;A0A1D8D815;A0A191SDX6;A0A1I7PIT2;Q95FS7;A9L9Y0;B7S4V7;Q8WJF6		0	0	1.536e-10	86.77	5.22442e-06	2	2171.11	-0.311347	115.781	0
	High	AVAMSATDGLMR	5	3822	15	A0A0M3LBA7;A0A1C9HCV0;Q597J4;A0A1I7PIS3;Q9SCE9;Q95FJ8;A0A126G2P4;A0A1I7PIS8;B8PRK2;C0J9K5;C0J9P4;A0A1D8D815;A0A191SDX6;Q95FS7;Q9MRM1		0	0	3.053e-05	82.16	1.2361e-05	2	1222.59	0.220339	73.0448	0
	High	VGLTALTMAEYFR	1	7808	22	A0A0M3LBA7;Q597J4;Q3ZU73;A0A126G2P4;A0A1C9HCV0;Q5J038;A0A1I7PIU6;A0A1I7PIS3;C0J9K5;C0J9P4;Q95FS7;Q9SCE9;A0A1I7PIS8;A0A1I7PIT2;B8PRK2;Q95FJ8;A0A1D8D815;B7S4V7;A9L9Y0;A0A191SDX6;A0A0A7DB11;Q9MRM1		0	0	1.654e-06	76.66	5.35358e-05	2	1471.76	0.559418	114.629	0
	High	GIYPAVDPLDSTSTmLQPR	7	5449	21	A0A0M3LBA7;Q597J4;A0A1C9HCV0;A0A191SDX6;Q5J038;A0A1D8D815;A0A1I7PIU6;A0A1I7PIS3;C0J9K5;C0J9P4;Q9SCE9;A0A1I7PIS8;A9L9Y0;Q95FJ8;Q3ZU73;Q95FS7;B7S4V7;A0A1I7PIT2;B8PRK2;Q8WJF6;Q9MRM1	M15(Oxidation)	0	0	5.96e-10	75.38	6.88757e-05	2	2077.03	1.53813	104.403	0
	High	mPSAVGYQPTLSTEmGSLQER	5	5647	20	A0A0M3LBA7;A0A1C9HCV0;Q5J038;C0J9K5;C0J9P4;Q95FJ8;Q597J4;Q3ZU73;Q9SCE9;A0A1I7PIU6;A0A1I7PIS3;A0A126G2P4;A0A1I7PIS8;B8PRK2;A0A1D8D815;A0A1I7PIT2;A0A191SDX6;A9L9Y0;Q95FS7;B7S4V7	M1(Oxidation); M15(Oxidation)	0	0	1.595e-08	75.26	4.35459e-05	3	2314.07	1.2062	81.2392	0
	High	VGLTALTmAEYFR	4	7808	22	A0A1C9HCV0;Q5J038;A0A1D8D815;A0A126G2P4;A0A0M3LBA7;Q597J4;Q3ZU73;A0A191SDX6;A0A1I7PIU6;A0A1I7PIS3;C0J9K5;C0J9P4;Q9SCE9;A0A1I7PIS8;A9L9Y0;Q95FJ8;Q95FS7;B7S4V7;A0A1I7PIT2;B8PRK2;A0A0A7DB11;Q9MRM1	M8(Oxidation)	0	0	1.959e-05	74.35	9.5936e-05	2	1487.76	1.1816	109.76	0
	High	IVGEEHYETAQK	9	150	5	A0A0M3LBA7;A0A1I7PIS3;A0A1I7PIU6;A0A1I7PIT2;A0A1I7PIS8		0	0	2.547e-07	74.22	6.42009e-05	2	1403.68	0.899622	39.287	0
	High	TVLIMELINNIAK	1	8267	20	A0A0M3LBA7;A0A1C9HCV0;Q597J4;A0A1D8D815;A0A1I7PIS3;C0J9K5;C0J9P4;Q9SCE9;A0A1I7PIS8;Q95FJ8;Q3ZU73;Q5J038;A0A1I7PIU6;A9L9Y0;A0A1I7PIT2;B8PRK2;A0A0A7DB11;A0A126G2P4;A0A191SDX6;Q9MRM1		0	0	0.0002533	72.72	9.09214e-05	2	1471.86	0.284803	115.433	0
	High	SAPAFIQLDTK	5	4550	15	Q95FS7;A0A0M3LBA7;Q597J4;Q3ZU73;A0A1C9HCV0;Q5J038;A0A1I7PIS3;C0J9K5;C0J9P4;Q9SCE9;Q95FJ8;A0A126G2P4;A0A1D8D815;A0A1I7PIT2;A0A191SDX6		0	0	0.0008741	72.22	0.000173073	2	1190.64	0.741073	83.9998	0
	High	AVAMSATDGLmR	8	3822	15	A0A126G2P4;A0A0M3LBA7;Q597J4;A0A1C9HCV0;A0A191SDX6;A0A1D8D815;A0A1I7PIS3;C0J9K5;C0J9P4;Q9MRM1;Q9SCE9;A0A1I7PIS8;Q95FJ8;Q95FS7;B8PRK2	M11(Oxidation)	0	0	2.639e-05	66.44	0.000372224	2	1238.59	0.380734	59.0773	0
	High	MPNIYDALVVK	2	26	3	Q95FJ8;A0A1I7PIS3;A0A1I7PIT2		0	0	4.152e-05	65.36	0.000725249	2	1262.68	0.533099	94.3704	0
	High	EGNDLYMEMK	4	8238	19	A0A0A7DB11;A0A0M3LBA7;Q597J4;Q3ZU73;A0A1C9HCV0;Q5J038;Q95FS7;Q95FJ8;A0A1D8D815;A0A1I7PIU6;A0A1I7PIS3;C0J9K5;C0J9P4;Q9SCE9;B7S4V7;A0A1I7PIS8;A9L9Y0;A0A1I7PIT2;B8PRK2		0	0	0.00106	57.84	0.00137165	2	1229.52	0.394281	74.3617	0
	High	IGLFGGAGVGK	5	9628	28	A0A126G2P4;A0A0M3LBA7;Q597J4;Q3ZU73;A0A1C9HCV0;A0A191SDX6;Q5J038;A0A1D8D815;A0A1I7PIU6;A0A1I7PIS3;C0J9K5;C0J9P4;Q9SCE9;A0A1I7PIS8;A9L9Y0;Q95FJ8;A0A061E5Q6;A0A2G5F6R8;B9T1V8;A0A103XST4;A0A0K9NYL5;A0A1I7PIT2;B8PRK2;A0A0A7DB11;Q95FS7;Q9MRM1;B7S4V7;A0A0D6QRT0		0	0	0.001281	57.15	0.00449171	2	975.563	0.481163	81.2722	0
	High	AVAmSATDGLmR	5	3822	15	A0A126G2P4;A0A0M3LBA7;Q597J4;A0A1C9HCV0;A0A191SDX6;A0A1D8D815;A0A1I7PIS3;C0J9K5;C0J9P4;Q9MRM1;Q9SCE9;A0A1I7PIS8;Q95FJ8;Q95FS7;B8PRK2	M4(Oxidation); M11(Oxidation)	0	0	0.0004956	46.38	0.0299717	2	1254.58	0.634338	44.9704	0
	High	VVDLLAPYR	9	9267	22	A0A0M3LBA7;Q597J4;Q3ZU73;A0A1C9HCV0;Q5J038;A0A1D8D815;A0A1I7PIU6;A0A1I7PIS3;C0J9K5;C0J9P4;Q95FS7;Q9SCE9;B7S4V7;A0A1I7PIS8;A9L9Y0;Q95FJ8;A0A0A7DB11;A0A126G2P4;A0A191SDX6;A0A1I7PIT2;B8PRK2;Q9MRM1		0	0	0.00466	46.1	0.0529419	2	1045.6	0.185869	98.7569	0
	High	EGNDLYMEmK	2	8238	19	A0A0A7DB11;A0A0M3LBA7;Q597J4;Q3ZU73;A0A1C9HCV0;Q5J038;Q95FS7;Q95FJ8;A0A1D8D815;A0A1I7PIU6;A0A1I7PIS3;C0J9K5;C0J9P4;Q9SCE9;B7S4V7;A0A1I7PIS8;A9L9Y0;A0A1I7PIT2;B8PRK2	M9(Oxidation)	0	0	0.001049	45.26	0.0222465	2	1245.51	0.649558	54.3844	0
	High	AHGGVSVFGGVGER	7	7920	22	A0A0M3LBA7;Q597J4;Q3ZU73;Q95FS7;A0A1C9HCV0;Q5J038;A0A1I7PIS3;Q9SCE9;Q95FJ8;A0A126G2P4;A0A1I7PIU6;C0J9K5;C0J9P4;A0A1I7PIS8;A0A1I7PIT2;B8PRK2;A0A1D8D815;A9L9Y0;A0A191SDX6;B7S4V7;Q9MRM1;A0A0A7DB11		0	0	0.001672	45.02	0.071095	2	1328.67	1.41619	60.5827	0
	High	EGNDLYmEmK	3	8238	19	A0A0M3LBA7;Q597J4;Q3ZU73;A0A1C9HCV0;Q5J038;C0J9K5;C0J9P4;Q95FJ8;A0A1I7PIS3;Q9SCE9;A0A1I7PIU6;A0A1I7PIS8;A0A1I7PIT2;B8PRK2;A0A1D8D815;Q95FS7;A9L9Y0;A0A0A7DB11;B7S4V7	M7(Oxidation); M9(Oxidation)	0	0	0.004583	36.47	0.150831	2	1261.51	0.608066	43.2466	0
	High	ESGVINEENIAESK	2	1255	12	A0A1C9HCV0;Q5J038;Q9SCE9;A0A1I7PIU6;A0A1I7PIS3;A0A1I7PIS8;A0A1I7PIT2;B8PRK2;Q95FJ8;Q95FS7;A0A1D8D815;A0A191SDX6		0	0	0.0005038	26.86	3.99278	2	1518.73	0.105255	60.8437	0
	High	LSIFETGIK	4	9003	20	A0A0M3LBA7;A0A1C9HCV0;Q5J038;C0J9K5;C0J9P4;Q95FJ8;Q597J4;Q3ZU73;A0A1D8D815;A0A1I7PIU6;A0A1I7PIS3;Q95FS7;Q9SCE9;B7S4V7;A0A1I7PIS8;A9L9Y0;A0A0A7DB11;A0A126G2P4;A0A191SDX6;Q9MRM1		0	0.001	0.02154	57.57	0.00245862	2	1007.58	0.156655	92.9312	0
	High	TREGNDLYMEMK	1	8225	19	A0A0A7DB11;A0A0M3LBA7;Q597J4;Q3ZU73;A0A1C9HCV0;Q5J038;A0A1D8D815;A0A1I7PIU6;A0A1I7PIS3;C0J9K5;C0J9P4;Q9SCE9;A0A1I7PIS8;A9L9Y0;Q95FJ8;Q95FS7;B7S4V7;A0A1I7PIT2;B8PRK2		0	0.003	0.046	29.55	1.33506	3	1486.67	0.155313	61.7747	1
A0A1I7PIU6	ATP synthase subunit beta (Fragment) OS=Spiradiclis sp. wang1125 OX=1905662 GN=atpB PE=3 SV=1 - [A0A1I7PIU6_9GENT]	3153.53	57.21	3532	0	19	145	458	49.2536	5.09717
	High	IFNVLGEPVDNLGPVDTR	2	3009	12	A0A0M3LBA7;Q597J4;Q3ZU73;A0A1C9HCV0;Q5J038;Q9SCE9;A0A1I7PIU6;A0A126G2P4;A0A1D8D815;A0A1I7PIT2;A0A191SDX6;B7S4V7		0	0	5.393e-07	124.58	7.0979e-10	2	1955.03	1.86894	114.271	0
	High	GMEVIDTGAPLSVPVGGATLGR	6	3355	17	A0A0M3LBA7;Q9SCE9;A0A1C9HCV0;A0A1I7PIS8;Q95FJ8;A0A191SDX6;Q5J038;A0A1D8D815;A0A1I7PIS3;C0J9K5;C0J9P4;A0A1I7PIU6;A0A1I7PIT2;Q95FS7;A0A126G2P4;B8PRK2;A9L9Y0		0	0	1.123e-12	105.64	1.24076e-07	2	2097.1	1.45448	112.853	0
	High	mPSAVGYQPTLSTEMGSLQER	12	5647	20	B7S4V7;A0A0M3LBA7;Q597J4;A0A1C9HCV0;A0A1I7PIS3;C0J9K5;C0J9P4;Q9SCE9;Q95FJ8;Q3ZU73;A0A126G2P4;Q5J038;A0A1I7PIU6;A0A1I7PIS8;A0A1D8D815;A0A191SDX6;Q95FS7;A0A1I7PIT2;B8PRK2;A9L9Y0	M1(Oxidation)	0	0	1.475e-12	104.82	5.39571e-08	2	2298.08	1.53085	97.8459	0
	High	GmEVIDTGAPLSVPVGGATLGR	6	3356	17	A0A1C9HCV0;Q5J038;A0A1I7PIS3;Q9SCE9;Q95FJ8;A0A0M3LBA7;A0A1D8D815;C0J9K5;C0J9P4;A0A1I7PIS8;A0A191SDX6;A0A1I7PIU6;A0A1I7PIT2;Q95FS7;A0A126G2P4;B8PRK2;A9L9Y0	M2(Oxidation)	0	0	5.371e-12	97.91	3.33802e-07	2	2113.1	1.65469	103.019	0
	High	FVQAGSEVSALLGR	13	9158	21	A0A0M3LBA7;A0A1C9HCV0;Q5J038;Q597J4;C0J9K5;C0J9P4;Q95FJ8;A0A126G2P4;Q3ZU73;A0A191SDX6;A0A1D8D815;A0A1I7PIU6;A0A1I7PIS3;Q9SCE9;A0A1I7PIS8;A0A0A7DB11;A0A1I7PIT2;B8PRK2;A9L9Y0;Q95FS7;B7S4V7		0	0	6.317e-07	97.05	5.49902e-07	2	1433.78	1.90554	102.717	0
	High	GIYPAVDPLDSTSTMLQPR	1	5449	21	A0A0M3LBA7;A0A1C9HCV0;A0A1D8D815;A0A1I7PIS3;C0J9K5;C0J9P4;Q9SCE9;A0A1I7PIS8;Q95FJ8;Q597J4;A0A191SDX6;Q3ZU73;Q5J038;A0A1I7PIU6;A0A1I7PIT2;B8PRK2;A9L9Y0;Q95FS7;Q9MRM1;B7S4V7;Q8WJF6		0	0	8.634e-09	96.3	5.76809e-07	3	2061.03	0.260887	114.183	0
	High	MPSAVGYQPTLSTEMGSLQER	8	5647	20	A0A0M3LBA7;Q597J4;A0A1C9HCV0;A0A1I7PIS3;C0J9K5;C0J9P4;Q9SCE9;Q95FJ8;Q3ZU73;Q5J038;A0A1I7PIU6;Q95FS7;A0A1I7PIS8;A0A1I7PIT2;B8PRK2;A0A126G2P4;A0A191SDX6;A0A1D8D815;A9L9Y0;B7S4V7		0.0104	0	2.098e-10	95.03	6.10389e-07	2	2282.08	1.23902	103.805	0
	High	mPNIYNALVVK	4	4063	15	A0A0M3LBA7;A0A1C9HCV0;C0J9K5;C0J9P4;Q95FJ8;Q5J038;Q597J4;Q3ZU73;A0A1D8D815;A0A1I7PIU6;A0A1I7PIS8;A0A126G2P4;B8PRK2;Q95FS7;B7S4V7	M1(Oxidation)	0	0	1.952e-05	92.34	4.03875e-06	2	1277.69	0.980473	89.8885	0
	High	DVNEQDVLLFIDNIFR	1	5066	16	A0A1C9HCV0;Q5J038;A0A1I7PIS3;Q9SCE9;Q95FJ8;A0A0M3LBA7;Q597J4;C0J9K5;C0J9P4;Q3ZU73;A0A126G2P4;A0A1I7PIU6;A0A1I7PIS8;Q95FS7;A0A1I7PIT2;B8PRK2		0	0	1.145e-08	92.14	1.72133e-06	2	1950	0.0320363	116.531	0
	High	VALVYGQmNEPPGAR	10	9490	22	A0A0M3LBA7;Q597J4;A0A1C9HCV0;A0A1D8D815;A0A1I7PIS3;C0J9K5;C0J9P4;Q9SCE9;A0A1I7PIS8;Q95FJ8;Q3ZU73;A0A191SDX6;Q5J038;A0A1I7PIU6;Q95FS7;B7S4V7;A0A1I7PIT2;B8PRK2;A9L9Y0;Q9MRM1;A0A0A7DB11;A0A126G2P4	M8(Oxidation)	0	0	4.135e-07	89.63	2.81532e-06	2	1617.81	1.15111	66.4825	0
	High	VALVYGQMNEPPGAR	10	9490	22	A0A0M3LBA7;Q597J4;A0A1C9HCV0;A0A1D8D815;A0A1I7PIS3;C0J9K5;C0J9P4;Q9SCE9;A0A1I7PIS8;Q95FJ8;Q3ZU73;A0A191SDX6;Q5J038;A0A1I7PIU6;Q95FS7;B7S4V7;A0A1I7PIT2;B8PRK2;A9L9Y0;A0A0A7DB11;A0A126G2P4;Q9MRM1		0	0	3.364e-06	89.55	2.86883e-06	2	1601.81	0.579136	82.2864	0
	High	ELQDIIAILGLDELSEEDR	1	7752	21	A0A0M3LBA7;Q597J4;Q3ZU73;A0A1C9HCV0;Q5J038;C0J9K5;C0J9P4;Q95FJ8;A0A1I7PIS3;Q9SCE9;A0A1I7PIU6;A0A126G2P4;A0A1I7PIS8;B8PRK2;A0A1D8D815;A0A191SDX6;A0A1I7PIT2;Q95FS7;A9L9Y0;B7S4V7;Q8WJF6		0	0	1.536e-10	86.77	5.22442e-06	2	2171.11	-0.311347	115.781	0
	High	VGLTALTMAEYFR	1	7808	22	A0A0M3LBA7;Q597J4;Q3ZU73;A0A126G2P4;A0A1C9HCV0;Q5J038;A0A1I7PIU6;A0A1I7PIS3;C0J9K5;C0J9P4;Q95FS7;Q9SCE9;A0A1I7PIS8;A0A1I7PIT2;B8PRK2;Q95FJ8;A0A1D8D815;B7S4V7;A9L9Y0;A0A191SDX6;A0A0A7DB11;Q9MRM1		0	0	1.654e-06	76.66	5.35358e-05	2	1471.76	0.559418	114.629	0
	High	GIYPAVDPLDSTSTmLQPR	7	5449	21	A0A0M3LBA7;Q597J4;A0A1C9HCV0;A0A191SDX6;Q5J038;A0A1D8D815;A0A1I7PIU6;A0A1I7PIS3;C0J9K5;C0J9P4;Q9SCE9;A0A1I7PIS8;A9L9Y0;Q95FJ8;Q3ZU73;Q95FS7;B7S4V7;A0A1I7PIT2;B8PRK2;Q8WJF6;Q9MRM1	M15(Oxidation)	0	0	5.96e-10	75.38	6.88757e-05	2	2077.03	1.53813	104.403	0
	High	mPSAVGYQPTLSTEmGSLQER	5	5647	20	A0A0M3LBA7;A0A1C9HCV0;Q5J038;C0J9K5;C0J9P4;Q95FJ8;Q597J4;Q3ZU73;Q9SCE9;A0A1I7PIU6;A0A1I7PIS3;A0A126G2P4;A0A1I7PIS8;B8PRK2;A0A1D8D815;A0A1I7PIT2;A0A191SDX6;A9L9Y0;Q95FS7;B7S4V7	M1(Oxidation); M15(Oxidation)	0	0	1.595e-08	75.26	4.35459e-05	3	2314.07	1.2062	81.2392	0
	High	VGLTALTmAEYFR	4	7808	22	A0A1C9HCV0;Q5J038;A0A1D8D815;A0A126G2P4;A0A0M3LBA7;Q597J4;Q3ZU73;A0A191SDX6;A0A1I7PIU6;A0A1I7PIS3;C0J9K5;C0J9P4;Q9SCE9;A0A1I7PIS8;A9L9Y0;Q95FJ8;Q95FS7;B7S4V7;A0A1I7PIT2;B8PRK2;A0A0A7DB11;Q9MRM1	M8(Oxidation)	0	0	1.959e-05	74.35	9.5936e-05	2	1487.76	1.1816	109.76	0
	High	IVGEEHYETAQK	9	150	5	A0A0M3LBA7;A0A1I7PIS3;A0A1I7PIU6;A0A1I7PIT2;A0A1I7PIS8		0	0	2.547e-07	74.22	6.42009e-05	2	1403.68	0.899622	39.287	0
	High	TVLIMELINNIAK	1	8267	20	A0A0M3LBA7;A0A1C9HCV0;Q597J4;A0A1D8D815;A0A1I7PIS3;C0J9K5;C0J9P4;Q9SCE9;A0A1I7PIS8;Q95FJ8;Q3ZU73;Q5J038;A0A1I7PIU6;A9L9Y0;A0A1I7PIT2;B8PRK2;A0A0A7DB11;A0A126G2P4;A0A191SDX6;Q9MRM1		0	0	0.0002533	72.72	9.09214e-05	2	1471.86	0.284803	115.433	0
	High	MPNIYNALVVK	7	4063	15	A0A0M3LBA7;A0A126G2P4;A0A1C9HCV0;C0J9K5;C0J9P4;Q95FJ8;Q597J4;Q3ZU73;Q5J038;A0A1I7PIU6;A0A1I7PIS8;B8PRK2;A0A1D8D815;Q95FS7;B7S4V7		0	0	8.224e-05	63.66	0.00097002	2	1261.7	0.348899	104.526	0
	High	EGNDLYMEMK	4	8238	19	A0A0A7DB11;A0A0M3LBA7;Q597J4;Q3ZU73;A0A1C9HCV0;Q5J038;Q95FS7;Q95FJ8;A0A1D8D815;A0A1I7PIU6;A0A1I7PIS3;C0J9K5;C0J9P4;Q9SCE9;B7S4V7;A0A1I7PIS8;A9L9Y0;A0A1I7PIT2;B8PRK2		0	0	0.00106	57.84	0.00137165	2	1229.52	0.394281	74.3617	0
	High	IGLFGGAGVGK	5	9628	28	A0A126G2P4;A0A0M3LBA7;Q597J4;Q3ZU73;A0A1C9HCV0;A0A191SDX6;Q5J038;A0A1D8D815;A0A1I7PIU6;A0A1I7PIS3;C0J9K5;C0J9P4;Q9SCE9;A0A1I7PIS8;A9L9Y0;Q95FJ8;A0A061E5Q6;A0A2G5F6R8;B9T1V8;A0A103XST4;A0A0K9NYL5;A0A1I7PIT2;B8PRK2;A0A0A7DB11;Q95FS7;Q9MRM1;B7S4V7;A0A0D6QRT0		0	0	0.001281	57.15	0.00449171	2	975.563	0.481163	81.2722	0
	High	VVDLLAPYR	9	9267	22	A0A0M3LBA7;Q597J4;Q3ZU73;A0A1C9HCV0;Q5J038;A0A1D8D815;A0A1I7PIU6;A0A1I7PIS3;C0J9K5;C0J9P4;Q95FS7;Q9SCE9;B7S4V7;A0A1I7PIS8;A9L9Y0;Q95FJ8;A0A0A7DB11;A0A126G2P4;A0A191SDX6;A0A1I7PIT2;B8PRK2;Q9MRM1		0	0	0.00466	46.1	0.0529419	2	1045.6	0.185869	98.7569	0
	High	EGNDLYMEmK	2	8238	19	A0A0A7DB11;A0A0M3LBA7;Q597J4;Q3ZU73;A0A1C9HCV0;Q5J038;Q95FS7;Q95FJ8;A0A1D8D815;A0A1I7PIU6;A0A1I7PIS3;C0J9K5;C0J9P4;Q9SCE9;B7S4V7;A0A1I7PIS8;A9L9Y0;A0A1I7PIT2;B8PRK2	M9(Oxidation)	0	0	0.001049	45.26	0.0222465	2	1245.51	0.649558	54.3844	0
	High	AHGGVSVFGGVGER	7	7920	22	A0A0M3LBA7;Q597J4;Q3ZU73;Q95FS7;A0A1C9HCV0;Q5J038;A0A1I7PIS3;Q9SCE9;Q95FJ8;A0A126G2P4;A0A1I7PIU6;C0J9K5;C0J9P4;A0A1I7PIS8;A0A1I7PIT2;B8PRK2;A0A1D8D815;A9L9Y0;A0A191SDX6;B7S4V7;Q9MRM1;A0A0A7DB11		0	0	0.001672	45.02	0.071095	2	1328.67	1.41619	60.5827	0
	High	EGNDLYmEmK	3	8238	19	A0A0M3LBA7;Q597J4;Q3ZU73;A0A1C9HCV0;Q5J038;C0J9K5;C0J9P4;Q95FJ8;A0A1I7PIS3;Q9SCE9;A0A1I7PIU6;A0A1I7PIS8;A0A1I7PIT2;B8PRK2;A0A1D8D815;Q95FS7;A9L9Y0;A0A0A7DB11;B7S4V7	M7(Oxidation); M9(Oxidation)	0	0	0.004583	36.47	0.150831	2	1261.51	0.608066	43.2466	0
	High	ESGVINEENIAESK	2	1255	12	A0A1C9HCV0;Q5J038;Q9SCE9;A0A1I7PIU6;A0A1I7PIS3;A0A1I7PIS8;A0A1I7PIT2;B8PRK2;Q95FJ8;Q95FS7;A0A1D8D815;A0A191SDX6		0	0	0.0005038	26.86	3.99278	2	1518.73	0.105255	60.8437	0
	High	LSIFETGIK	4	9003	20	A0A0M3LBA7;A0A1C9HCV0;Q5J038;C0J9K5;C0J9P4;Q95FJ8;Q597J4;Q3ZU73;A0A1D8D815;A0A1I7PIU6;A0A1I7PIS3;Q95FS7;Q9SCE9;B7S4V7;A0A1I7PIS8;A9L9Y0;A0A0A7DB11;A0A126G2P4;A0A191SDX6;Q9MRM1		0	0.001	0.02154	57.57	0.00245862	2	1007.58	0.156655	92.9312	0
	High	TREGNDLYMEMK	1	8225	19	A0A0A7DB11;A0A0M3LBA7;Q597J4;Q3ZU73;A0A1C9HCV0;Q5J038;A0A1D8D815;A0A1I7PIU6;A0A1I7PIS3;C0J9K5;C0J9P4;Q9SCE9;A0A1I7PIS8;A9L9Y0;Q95FJ8;Q95FS7;B7S4V7;A0A1I7PIT2;B8PRK2		0	0.003	0.046	29.55	1.33506	3	1486.67	0.155313	61.7747	1
Q95FJ8	ATP synthase subunit beta (Fragment) OS=Spigelia marilandica OX=28544 GN=atpB PE=3 SV=1 - [Q95FJ8_SPIMR]	3143.5	51.83	6487	0	20	159	492	52.8534	5.18604
	High	GMEVIDTGAPLSVPVGGATLGR	6	3355	17	A0A0M3LBA7;Q9SCE9;A0A1C9HCV0;A0A1I7PIS8;Q95FJ8;A0A191SDX6;Q5J038;A0A1D8D815;A0A1I7PIS3;C0J9K5;C0J9P4;A0A1I7PIU6;A0A1I7PIT2;Q95FS7;A0A126G2P4;B8PRK2;A9L9Y0		0	0	1.123e-12	105.64	1.24076e-07	2	2097.1	1.45448	112.853	0
	High	mPSAVGYQPTLSTEMGSLQER	12	5647	20	B7S4V7;A0A0M3LBA7;Q597J4;A0A1C9HCV0;A0A1I7PIS3;C0J9K5;C0J9P4;Q9SCE9;Q95FJ8;Q3ZU73;A0A126G2P4;Q5J038;A0A1I7PIU6;A0A1I7PIS8;A0A1D8D815;A0A191SDX6;Q95FS7;A0A1I7PIT2;B8PRK2;A9L9Y0	M1(Oxidation)	0	0	1.475e-12	104.82	5.39571e-08	2	2298.08	1.53085	97.8459	0
	High	GmEVIDTGAPLSVPVGGATLGR	6	3356	17	A0A1C9HCV0;Q5J038;A0A1I7PIS3;Q9SCE9;Q95FJ8;A0A0M3LBA7;A0A1D8D815;C0J9K5;C0J9P4;A0A1I7PIS8;A0A191SDX6;A0A1I7PIU6;A0A1I7PIT2;Q95FS7;A0A126G2P4;B8PRK2;A9L9Y0	M2(Oxidation)	0	0	5.371e-12	97.91	3.33802e-07	2	2113.1	1.65469	103.019	0
	High	FVQAGSEVSALLGR	13	9158	21	A0A0M3LBA7;A0A1C9HCV0;Q5J038;Q597J4;C0J9K5;C0J9P4;Q95FJ8;A0A126G2P4;Q3ZU73;A0A191SDX6;A0A1D8D815;A0A1I7PIU6;A0A1I7PIS3;Q9SCE9;A0A1I7PIS8;A0A0A7DB11;A0A1I7PIT2;B8PRK2;A9L9Y0;Q95FS7;B7S4V7		0	0	6.317e-07	97.05	5.49902e-07	2	1433.78	1.90554	102.717	0
	High	GIYPAVDPLDSTSTMLQPR	1	5449	21	A0A0M3LBA7;A0A1C9HCV0;A0A1D8D815;A0A1I7PIS3;C0J9K5;C0J9P4;Q9SCE9;A0A1I7PIS8;Q95FJ8;Q597J4;A0A191SDX6;Q3ZU73;Q5J038;A0A1I7PIU6;A0A1I7PIT2;B8PRK2;A9L9Y0;Q95FS7;Q9MRM1;B7S4V7;Q8WJF6		0	0	8.634e-09	96.3	5.76809e-07	3	2061.03	0.260887	114.183	0
	High	MPSAVGYQPTLSTEMGSLQER	8	5647	20	A0A0M3LBA7;Q597J4;A0A1C9HCV0;A0A1I7PIS3;C0J9K5;C0J9P4;Q9SCE9;Q95FJ8;Q3ZU73;Q5J038;A0A1I7PIU6;Q95FS7;A0A1I7PIS8;A0A1I7PIT2;B8PRK2;A0A126G2P4;A0A191SDX6;A0A1D8D815;A9L9Y0;B7S4V7		0.0104	0	2.098e-10	95.03	6.10389e-07	2	2282.08	1.23902	103.805	0
	High	mPNIYxALVVK	4	4063	15	A0A0M3LBA7;A0A1C9HCV0;C0J9K5;C0J9P4;Q95FJ8;Q5J038;Q597J4;Q3ZU73;A0A1D8D815;A0A1I7PIU6;A0A1I7PIS8;A0A126G2P4;B8PRK2;Q95FS7;B7S4V7	M1(Oxidation); X6(N)	0	0	1.952e-05	92.34	4.03875e-06	2	1277.69	0.980473	89.8885	0
	High	DVNEQDVLLFIDNIFR	1	5066	16	A0A1C9HCV0;Q5J038;A0A1I7PIS3;Q9SCE9;Q95FJ8;A0A0M3LBA7;Q597J4;C0J9K5;C0J9P4;Q3ZU73;A0A126G2P4;A0A1I7PIU6;A0A1I7PIS8;Q95FS7;A0A1I7PIT2;B8PRK2		0	0	1.145e-08	92.14	1.72133e-06	2	1950	0.0320363	116.531	0
	High	VALVYGQmNEPPGAR	10	9490	22	A0A0M3LBA7;Q597J4;A0A1C9HCV0;A0A1D8D815;A0A1I7PIS3;C0J9K5;C0J9P4;Q9SCE9;A0A1I7PIS8;Q95FJ8;Q3ZU73;A0A191SDX6;Q5J038;A0A1I7PIU6;Q95FS7;B7S4V7;A0A1I7PIT2;B8PRK2;A9L9Y0;Q9MRM1;A0A0A7DB11;A0A126G2P4	M8(Oxidation)	0	0	4.135e-07	89.63	2.81532e-06	2	1617.81	1.15111	66.4825	0
	High	VALVYGQMNEPPGAR	10	9490	22	A0A0M3LBA7;Q597J4;A0A1C9HCV0;A0A1D8D815;A0A1I7PIS3;C0J9K5;C0J9P4;Q9SCE9;A0A1I7PIS8;Q95FJ8;Q3ZU73;A0A191SDX6;Q5J038;A0A1I7PIU6;Q95FS7;B7S4V7;A0A1I7PIT2;B8PRK2;A9L9Y0;A0A0A7DB11;A0A126G2P4;Q9MRM1		0	0	3.364e-06	89.55	2.86883e-06	2	1601.81	0.579136	82.2864	0
	High	ELQDIIAILGLDELSEEDR	1	7752	21	A0A0M3LBA7;Q597J4;Q3ZU73;A0A1C9HCV0;Q5J038;C0J9K5;C0J9P4;Q95FJ8;A0A1I7PIS3;Q9SCE9;A0A1I7PIU6;A0A126G2P4;A0A1I7PIS8;B8PRK2;A0A1D8D815;A0A191SDX6;A0A1I7PIT2;Q95FS7;A9L9Y0;B7S4V7;Q8WJF6		0	0	1.536e-10	86.77	5.22442e-06	2	2171.11	-0.311347	115.781	0
	High	AVAMSATDGLMR	5	3822	15	A0A0M3LBA7;A0A1C9HCV0;Q597J4;A0A1I7PIS3;Q9SCE9;Q95FJ8;A0A126G2P4;A0A1I7PIS8;B8PRK2;C0J9K5;C0J9P4;A0A1D8D815;A0A191SDX6;Q95FS7;Q9MRM1		0	0	3.053e-05	82.16	1.2361e-05	2	1222.59	0.220339	73.0448	0
	High	VGLTALTMAEYFR	1	7808	22	A0A0M3LBA7;Q597J4;Q3ZU73;A0A126G2P4;A0A1C9HCV0;Q5J038;A0A1I7PIU6;A0A1I7PIS3;C0J9K5;C0J9P4;Q95FS7;Q9SCE9;A0A1I7PIS8;A0A1I7PIT2;B8PRK2;Q95FJ8;A0A1D8D815;B7S4V7;A9L9Y0;A0A191SDX6;A0A0A7DB11;Q9MRM1		0	0	1.654e-06	76.66	5.35358e-05	2	1471.76	0.559418	114.629	0
	High	GIYPAVDPLDSTSTmLQPR	7	5449	21	A0A0M3LBA7;Q597J4;A0A1C9HCV0;A0A191SDX6;Q5J038;A0A1D8D815;A0A1I7PIU6;A0A1I7PIS3;C0J9K5;C0J9P4;Q9SCE9;A0A1I7PIS8;A9L9Y0;Q95FJ8;Q3ZU73;Q95FS7;B7S4V7;A0A1I7PIT2;B8PRK2;Q8WJF6;Q9MRM1	M15(Oxidation)	0	0	5.96e-10	75.38	6.88757e-05	2	2077.03	1.53813	104.403	0
	High	mPSAVGYQPTLSTEmGSLQER	5	5647	20	A0A0M3LBA7;A0A1C9HCV0;Q5J038;C0J9K5;C0J9P4;Q95FJ8;Q597J4;Q3ZU73;Q9SCE9;A0A1I7PIU6;A0A1I7PIS3;A0A126G2P4;A0A1I7PIS8;B8PRK2;A0A1D8D815;A0A1I7PIT2;A0A191SDX6;A9L9Y0;Q95FS7;B7S4V7	M1(Oxidation); M15(Oxidation)	0	0	1.595e-08	75.26	4.35459e-05	3	2314.07	1.2062	81.2392	0
	High	VGLTALTmAEYFR	4	7808	22	A0A1C9HCV0;Q5J038;A0A1D8D815;A0A126G2P4;A0A0M3LBA7;Q597J4;Q3ZU73;A0A191SDX6;A0A1I7PIU6;A0A1I7PIS3;C0J9K5;C0J9P4;Q9SCE9;A0A1I7PIS8;A9L9Y0;Q95FJ8;Q95FS7;B7S4V7;A0A1I7PIT2;B8PRK2;A0A0A7DB11;Q9MRM1	M8(Oxidation)	0	0	1.959e-05	74.35	9.5936e-05	2	1487.76	1.1816	109.76	0
	High	TVLIMELINNIAK	1	8267	20	A0A0M3LBA7;A0A1C9HCV0;Q597J4;A0A1D8D815;A0A1I7PIS3;C0J9K5;C0J9P4;Q9SCE9;A0A1I7PIS8;Q95FJ8;Q3ZU73;Q5J038;A0A1I7PIU6;A9L9Y0;A0A1I7PIT2;B8PRK2;A0A0A7DB11;A0A126G2P4;A0A191SDX6;Q9MRM1		0	0	0.0002533	72.72	9.09214e-05	2	1471.86	0.284803	115.433	0
	High	SAPAFIQLDTK	5	4550	15	Q95FS7;A0A0M3LBA7;Q597J4;Q3ZU73;A0A1C9HCV0;Q5J038;A0A1I7PIS3;C0J9K5;C0J9P4;Q9SCE9;Q95FJ8;A0A126G2P4;A0A1D8D815;A0A1I7PIT2;A0A191SDX6		0	0	0.0008741	72.22	0.000173073	2	1190.64	0.741073	83.9998	0
	High	AVAMSATDGLmR	8	3822	15	A0A126G2P4;A0A0M3LBA7;Q597J4;A0A1C9HCV0;A0A191SDX6;A0A1D8D815;A0A1I7PIS3;C0J9K5;C0J9P4;Q9MRM1;Q9SCE9;A0A1I7PIS8;Q95FJ8;Q95FS7;B8PRK2	M11(Oxidation)	0	0	2.639e-05	66.44	0.000372224	2	1238.59	0.380734	59.0773	0
	High	MPNIYxALVVK	2	26	3	Q95FJ8;A0A1I7PIS3;A0A1I7PIT2	X6(D)	0	0	4.152e-05	65.36	0.000725249	2	1262.68	0.533099	94.3704	0
	High	MPNIYxALVVK	7	4063	15	A0A0M3LBA7;A0A126G2P4;A0A1C9HCV0;C0J9K5;C0J9P4;Q95FJ8;Q597J4;Q3ZU73;Q5J038;A0A1I7PIU6;A0A1I7PIS8;B8PRK2;A0A1D8D815;Q95FS7;B7S4V7	X6(N)	0	0	8.224e-05	63.66	0.00097002	2	1261.7	0.348899	104.526	0
	High	EGNDLYMEMK	4	8238	19	A0A0A7DB11;A0A0M3LBA7;Q597J4;Q3ZU73;A0A1C9HCV0;Q5J038;Q95FS7;Q95FJ8;A0A1D8D815;A0A1I7PIU6;A0A1I7PIS3;C0J9K5;C0J9P4;Q9SCE9;B7S4V7;A0A1I7PIS8;A9L9Y0;A0A1I7PIT2;B8PRK2		0	0	0.00106	57.84	0.00137165	2	1229.52	0.394281	74.3617	0
	High	IGLFGGAGVGK	5	9628	28	A0A126G2P4;A0A0M3LBA7;Q597J4;Q3ZU73;A0A1C9HCV0;A0A191SDX6;Q5J038;A0A1D8D815;A0A1I7PIU6;A0A1I7PIS3;C0J9K5;C0J9P4;Q9SCE9;A0A1I7PIS8;A9L9Y0;Q95FJ8;A0A061E5Q6;A0A2G5F6R8;B9T1V8;A0A103XST4;A0A0K9NYL5;A0A1I7PIT2;B8PRK2;A0A0A7DB11;Q95FS7;Q9MRM1;B7S4V7;A0A0D6QRT0		0	0	0.001281	57.15	0.00449171	2	975.563	0.481163	81.2722	0
	High	AVAmSATDGLmR	5	3822	15	A0A126G2P4;A0A0M3LBA7;Q597J4;A0A1C9HCV0;A0A191SDX6;A0A1D8D815;A0A1I7PIS3;C0J9K5;C0J9P4;Q9MRM1;Q9SCE9;A0A1I7PIS8;Q95FJ8;Q95FS7;B8PRK2	M4(Oxidation); M11(Oxidation)	0	0	0.0004956	46.38	0.0299717	2	1254.58	0.634338	44.9704	0
	High	VVDLLAPYR	9	9267	22	A0A0M3LBA7;Q597J4;Q3ZU73;A0A1C9HCV0;Q5J038;A0A1D8D815;A0A1I7PIU6;A0A1I7PIS3;C0J9K5;C0J9P4;Q95FS7;Q9SCE9;B7S4V7;A0A1I7PIS8;A9L9Y0;Q95FJ8;A0A0A7DB11;A0A126G2P4;A0A191SDX6;A0A1I7PIT2;B8PRK2;Q9MRM1		0	0	0.00466	46.1	0.0529419	2	1045.6	0.185869	98.7569	0
	High	EGNDLYMEmK	2	8238	19	A0A0A7DB11;A0A0M3LBA7;Q597J4;Q3ZU73;A0A1C9HCV0;Q5J038;Q95FS7;Q95FJ8;A0A1D8D815;A0A1I7PIU6;A0A1I7PIS3;C0J9K5;C0J9P4;Q9SCE9;B7S4V7;A0A1I7PIS8;A9L9Y0;A0A1I7PIT2;B8PRK2	M9(Oxidation)	0	0	0.001049	45.26	0.0222465	2	1245.51	0.649558	54.3844	0
	High	AHGGVSVFGGVGER	7	7920	22	A0A0M3LBA7;Q597J4;Q3ZU73;Q95FS7;A0A1C9HCV0;Q5J038;A0A1I7PIS3;Q9SCE9;Q95FJ8;A0A126G2P4;A0A1I7PIU6;C0J9K5;C0J9P4;A0A1I7PIS8;A0A1I7PIT2;B8PRK2;A0A1D8D815;A9L9Y0;A0A191SDX6;B7S4V7;Q9MRM1;A0A0A7DB11		0	0	0.001672	45.02	0.071095	2	1328.67	1.41619	60.5827	0
	High	EGNDLYmEmK	3	8238	19	A0A0M3LBA7;Q597J4;Q3ZU73;A0A1C9HCV0;Q5J038;C0J9K5;C0J9P4;Q95FJ8;A0A1I7PIS3;Q9SCE9;A0A1I7PIU6;A0A1I7PIS8;A0A1I7PIT2;B8PRK2;A0A1D8D815;Q95FS7;A9L9Y0;A0A0A7DB11;B7S4V7	M7(Oxidation); M9(Oxidation)	0	0	0.004583	36.47	0.150831	2	1261.51	0.608066	43.2466	0
	High	ESGVINEENIAESK	2	1255	12	A0A1C9HCV0;Q5J038;Q9SCE9;A0A1I7PIU6;A0A1I7PIS3;A0A1I7PIS8;A0A1I7PIT2;B8PRK2;Q95FJ8;Q95FS7;A0A1D8D815;A0A191SDX6		0	0	0.0005038	26.86	3.99278	2	1518.73	0.105255	60.8437	0
	High	LSIFETGIK	4	9003	20	A0A0M3LBA7;A0A1C9HCV0;Q5J038;C0J9K5;C0J9P4;Q95FJ8;Q597J4;Q3ZU73;A0A1D8D815;A0A1I7PIU6;A0A1I7PIS3;Q95FS7;Q9SCE9;B7S4V7;A0A1I7PIS8;A9L9Y0;A0A0A7DB11;A0A126G2P4;A0A191SDX6;Q9MRM1		0	0.001	0.02154	57.57	0.00245862	2	1007.58	0.156655	92.9312	0
	High	TREGNDLYMEMK	1	8225	19	A0A0A7DB11;A0A0M3LBA7;Q597J4;Q3ZU73;A0A1C9HCV0;Q5J038;A0A1D8D815;A0A1I7PIU6;A0A1I7PIS3;C0J9K5;C0J9P4;Q9SCE9;A0A1I7PIS8;A9L9Y0;Q95FJ8;Q95FS7;B7S4V7;A0A1I7PIT2;B8PRK2		0	0.003	0.046	29.55	1.33506	3	1486.67	0.155313	61.7747	1
D6MYI7	Ribulose bisphosphate carboxylase large chain OS=Arum cylindraceum OX=491969 GN=rbcL PE=3 SV=1 - [D6MYI7_9ARAE]	3128.66	32.92	12622	0	15	267	480	53.1831	6.80029
	High	GGLDFTKDDENVNSQPFMR	10	51638	188	Q9XPZ1;Q8MFT9;Q95CE8;C0J9R6;C6G1P2;Q5W520;A5X4D3;A0A0K2SQY8;D5FUN6;Q4VI99;Q9GGI5;A0A158TYG8;Q7YJP8;Q5I221;A0A0U4D534;Q4VI80;Q4VI78;A0A1C9HGI6;A0A249Y5Y5;G0WZL1;Q37220;Q7YJR1;A0A291L2W8;A0A1C9HFR4;J9QH20;L0N8B1;I2E9B8;Q6VW40;I2BGM7;Q33047;Q31807;Q8WL19;Q33032;O82538;A0A1C9HG87;Q5SCK3;Q9MTS4;O98756;P92223;Q5SCR6;E5G0C4;Q7GH77;Q33156;Q8HUZ9;O98551;E7DMW3;Q3I534;A0A1C9HFN6;I2E9A4;Q1XEK3;D6C5Z6;A0A142…		0	0	2.315e-11	122.52	2.34776e-09	2	2169.99	0.467011	92.8236	1
	High	GHYLNATAGTcEEMIK	10	14794	91	D5FUN6;Q8ME51;Q31895;Q95631;Q37220;Q8MCW3;Q6VW40;C0J9R6;C6G1P2;Q33032;A0A1C9HG87;R4QE58;Q5SCK3;A0A0K2SQY8;Q5SCR6;O98429;Q9GGI5;A0A158TYG8;Q37212;Q7YJP8;Q7GH77;O98551;E7DMW3;I2E9A4;W5RVG3;Q1X6Q9;A0A0U1W0G4;B6GUV5;Q7YJR1;C3S397;K4EPE7;Q9GDB5;A0A1C9HFR4;Q8MFT9;Q95CE8;H9ZGI0;L0N8B1;P94046;A5X4D3;I2E964;Q5I221;A0A0U4D534;A0A249Y5N8;Q7YJR9;A0A291L2W8;Q5W520;F2X4H9;Q4VI99;Q4VI80;Q4VI78;A0A1C9HGI6;S6CNQ3…	C11(Carbamidomethyl)	0	0	8.453e-09	99.33	2.55922e-07	2	1794.82	1.21515	66.5389	0
	High	GGLDFTKDDENVNSQPFmR	7	51638	188	C6G1P2;Q33032;M1S1D7;C0J9R6;Q5W520;F2X4H9;Q4VI99;Q9GGI5;Q4VI80;Q4VI78;A0A1C9HGI6;I2E9B8;Q6VW40;I2BGM7;Q31807;O98747;Q95F08;A0A1S6WN23;A0A1C9HG87;Q5SCK3;O98756;A0A0K2SQY8;D5FUN6;Q9TN58;Q5SCR6;A0A158TYG8;A0A248SN48;Q37212;Q7YJP8;Q7GH77;Q8HUZ9;O98551;E7DMW3;A0A1C9HFN6;I2E9A4;Q1XEK3;W5RVG3;Q8WJX3;B7P0E9;Q1X6Q9;Q9TML5;A0A0U1W0G4;Q8HVI8;A0A291L206;Q7YJR1;C3S397;A0A1C9HFR4;Q8MFT9;G8EEM9;Q5SCJ3;A5X5W8;Q7…	M18(Oxidation)	0	0	1.928e-09	95.74	1.08313e-06	2	2185.98	1.11451	83.8778	1
	High	GHYLNATAGTcEEmIKR	5	14767	91	C0J9R6;C6G1P2;Q5W520;A5X4D3;A0A0K2SQY8;D5FUN6;Q4VI99;Q9GGI5;A0A158TYG8;Q7YJP8;Q5I221;A0A0U4D534;Q4VI80;Q4VI78;A0A1C9HGI6;A0A249Y5Y5;G0WZL1;Q37220;Q7YJR1;A0A291L2W8;A0A1C9HFR4;J9QH20;L0N8B1;Q6VW40;D6MYK4;E7DMY2;O98747;Q33032;I2E962;O82538;A0A1C9HG87;R4QE58;Q5SCK3;I2E906;Q95631;Q6VW13;Q3T5L7;Q9TN58;Q5SCR6;O98429;I2E964;Q9TI75;Q37212;Q7GH77;J9QER6;O98551;E7DMW3;Q3I534;I2E9A4;O09424;C7A5Z4;A0A249Y5N8…	C11(Carbamidomethyl); M14(Oxidation)	0	0	2.406e-10	93.3	1.14597e-06	3	1966.91	0.747079	50.0833	1
	High	GHYLNATAGTcEEmIK	10	14794	91	Q8ME51;Q31895;Q95631;Q37220;Q8MCW3;Q6VW40;C0J9R6;C6G1P2;Q5W520;Q33032;O82538;A0A1C9HG87;Q5SCK3;A0A0K2SQY8;D5FUN6;Q5SCR6;Q4VI99;Q9GGI5;A0A158TYG8;Q7YJP8;Q7GH77;O98551;E7DMW3;Q4VI80;Q3I534;I2E9A4;Q4VI78;W5RVG3;A0A1C9HGI6;G0WZL1;Q1X6Q9;A0A0U1W0G4;A0A142I7F3;Q7YJR1;C3S397;A0A1C9HFR4;Q8MFT9;J9QH20;H9ZGI0;L0N8B1;P94046;E7DMY2;F2X4H9;Q9TI75;Q37212;Q5I221;A0A0U4D534;A0A249Y5N8;S6CNQ3;R4QE58;A5X4D3;O09424…	C11(Carbamidomethyl); M14(Oxidation)	0	0	1.625e-08	90.79	1.67816e-06	2	1810.81	1.31607	55.5374	0
	High	DbGLLLHIHR	28	18	8	Q9MV62;D6MYI7;D6MYK9;R4QE58;I2E906;A5H757;P93976;A0A0N7D4V6	B2(D)	0	0	0.0001382	89.63	3.01073e-06	3	1188.65	-0.145771	71.9901	0
	High	mSGGDHIHAGTVVGK	37	17683	121	C0J9R6;C6G1P2;F2X4H9;Q9GGI5;Q5I221;A0A0U4D534;I2E9A4;Q9BAJ3;Q6VW40;I2BGM7;Q33032;Q95F08;A0A1S6WN23;O98756;M1S1D7;Q8HUZ9;A0A249Y5N8;E0D8V0;C3S397;Q8MFT9;Q539X0;I2E9B8;E7DMY2;Q31807;O98747;P92447;O47280;R4QE58;Q5SCK3;Q6VW13;Q3T5L7;O20248;A0A2H4UGV5;I2E964;A0A248SN48;Q37212;Q7YJP8;Q7GH77;Q1XEK3;Q5UFC2;A0A024HRQ0;Q8WJX3;B7P0E9;B5L2V5;Q1X6Q9;A0A0U1W0G4;A0A291L206;Q7YJR1;S6CMZ7;A0A1C9HFR4;B5L2V3;G8EEM9…	M1(Oxidation)	0	0	6.613e-06	88.26	5.13342e-06	2	1481.72	0.236377	32.6287	0
	High	TFQGPPHGIQVER	30	58045	206	I2E962;Q6VW40;C0J9R6;C6G1P2;Q33032;Q5SCK3;Q9GGI5;Q7YJP8;Q7GH77;I2E9A4;Q1X6Q9;A0A0U1W0G4;Q7YJR1;C3S397;A0A1C9HFR4;Q8MFT9;L0N8B1;Q9ZS70;I2E9B8;I2BGM7;Q31807;A0A1C9HG87;Q8WIX2;O98756;A0A0K2SQY8;D5FUN6;Q5SCR6;O98429;A0A158TYG8;Q8HUZ9;O98551;E7DMW3;A0A1C9HFN6;A0A286NQF2;Q1XEK3;Q7YJM6;W5RVG3;B8PRP3;B7P0E9;A0A1D5AHD9;A9X7F0;Q9TML5;Q8HVI8;A0A291L206;A0A023UBM0;K4EPE7;Q9GDB5;G8EEM9;Q5SCJ3;Q95CE8;Q7YJM3;A0…		0	0	2.069e-08	87.19	1.18463e-05	2	1465.75	-0.0935352	59.694	0
	High	MSGGDHIHAGTVVGK	31	17683	121	C0J9R6;C6G1P2;Q9GGI5;Q7YJP8;Q7YJR1;A0A1C9HFR4;L0N8B1;Q6VW40;Q33032;Q5SCK3;I2E964;Q7GH77;Q5I221;A0A0U4D534;I2E9A4;A0A249Y5N8;Q1X6Q9;A0A0U1W0G4;C3S397;Q8MFT9;P94046;I2E9B8;I2BGM7;D6MYK4;E7DMY2;Q31807;O98747;Q95F08;A0A1S6WN23;A0A1C9HG87;O98756;A0A0K2SQY8;D5FUN6;Q9TN58;Q5SCR6;A0A158TYG8;A0A248SN48;Q37212;Q8HUZ9;O98551;E7DMW3;A0A1C9HFN6;Q1XEK3;W5RVG3;Q8WJX3;B7P0E9;Q9TML5;Q8HVI8;A0A291L206;G8EEM9;Q5SCJ…		0	0	1.918e-07	82.07	1.84879e-05	2	1465.72	0.933846	39.6065	0
	High	DDENVNSQPFMR	5	52171	211	Q6VW40;C0J9R6;C6G1P2;Q5W520;Q33032;A0A1C9HG87;F2X4H9;D5FUN6;Q5SCR6;Q4VI99;Q9GGI5;A0A158TYG8;Q4VI80;Q4VI78;W5RVG3;A0A1C9HGI6;G0WZL1;C3S397;S6CNQ3;Q8MFT9;J9QH20;H9ZGI0;Q37212;Q5I221;A0A0U4D534;A0A249Y5N8;Q9ZS70;I2E9B8;I2BGM7;Q31807;A5X4D3;Q8WIX2;Q5SCK3;O98756;A0A0K2SQY8;O98429;I2E964;M1S1D7;Q7YJP8;Q7GH77;Q8HUZ9;G0WZM4;O98551;E7DMW3;A0A1C9HFN6;I2E9A4;A0A286NQF2;Q1XEK3;Q7YJM6;Q7YJR9;B8PRP3;Q8WJX3;B7P…		0	0	8.499e-06	77.72	6.30053e-05	2	1451.62	0.55733	70.0999	0
	High	ELGVPIVMHDYITGGFTANTSLAHYcR	2	839	26	I2BGM7;C0J9R6;A0A291EY88;Q5W520;Q33032;P92223;A0A142DPV4;G0WZL1;D6MYJ6;A0A0U1W0G4;Q31807;E5G0C4;A0A2H4UGV5;D6MYK9;C7AQU9;D6MYK4;Q32033;Q31889;C7AQV0;A0A291L2W8;C7AQT3;C7AQV2;D6MYI7;A0A120KLC1;D6MYJ0;C7AQS4	C26(Carbamidomethyl)	0	0	1.98e-13	76.85	5.46861e-05	3	3022.46	0.493579	114.095	0
	High	ELGVPIVmHDYITGGFTANTSLAHYcR	7	839	26	C0J9R6;D6MYJ6;Q5W520;Q33032;A0A0U1W0G4;I2BGM7;Q31807;E5G0C4;A0A142DPV4;A0A291EY88;G0WZL1;P92223;A0A2H4UGV5;D6MYK9;C7AQU9;D6MYK4;Q32033;Q31889;C7AQV0;A0A291L2W8;C7AQT3;C7AQV2;D6MYI7;A0A120KLC1;D6MYJ0;C7AQS4	M8(Oxidation); C26(Carbamidomethyl)	0	0	1.431e-10	75.14	7.73329e-05	3	3038.45	0.637874	109.774	0
	High	VALEAcVQAR	38	29518	168	C0J9R6;C6G1P2;Q5W520;A5X4D3;A0A0K2SQY8;D5FUN6;Q4VI99;Q9GGI5;A0A158TYG8;Q7YJP8;Q5I221;A0A0U4D534;Q4VI80;Q4VI78;A0A1C9HGI6;A0A249Y5Y5;G0WZL1;Q37220;Q7YJR1;A0A291L2W8;A0A1C9HFR4;J9QH20;L0N8B1;I2E9B8;Q6VW40;I2BGM7;Q33047;Q31807;Q8WL19;Q33032;O82538;A0A1C9HG87;Q5SCK3;Q9MTS4;O98756;P92223;Q5SCR6;E5G0C4;Q7GH77;Q33156;Q8HUZ9;O98551;E7DMW3;Q3I534;A0A1C9HFN6;I2E9A4;Q1XEK3;D6C5Z6;A0A142DPV4;W5RVG3;B7P0E9;Q9…	C6(Carbamidomethyl)	0	0	0.0004621	60.41	0.00362418	2	1116.58	0.537768	113.24	0
	High	FLFcAEAIYK	8	13080	89	C0J9R6;C6G1P2;Q9GGI5;Q7YJP8;Q7YJR1;A0A1C9HFR4;L0N8B1;Q31807;Q8HUZ9;Q1XEK3;Q5SCJ3;Q7YJM3;A0A1C9HG42;Q5W520;Q9MTS4;Q4VI99;E5G0C4;Q37212;Q4VI80;Q4VI78;A0A1C9HGI6;Q37220;R4QE58;A0A0K2SQY8;D5FUN6;A0A158TYG8;G0WZL1;A0A142I7A5;B6GUV5;B8YHE7;K4EPE7;Q9GDB5;A0A0F6TFY2;Q95CE8;J9QH20;A0A291L2S1;A0A1W5PSE9;V5T6A6;Q32571;A0A291EY88;Q95F08;C7AQU9;A2VAL3;B8PRP3;A1XM46;Q32033;I6N589;I6N590;O03613;A5X4D3;M1S1D7;Q5…	C4(Carbamidomethyl)	0	0	0.0009414	57.46	0.00589247	2	1261.63	0.760049	114.062	0
	High	PLLGcTIKPK	7	64838	221	P92447;Q539X0;I2E9B8;D6MYK9;Q6VW40;Q32571;I2BGM7;B1NL21;C0J9R6;A0A291EY88;C6G1P2;Q5W520;Q33047;O98884;D6MYK4;E7DMY2;Q31807;Q8ME51;O98747;Q8WL19;Q33032;Q95F08;O82538;A0A1S6WN23;Q9GHZ1;A0A1C9HG87;Q31895;Q7YMT1;R4QE58;A5X4D3;Q5SCK3;Q9MTS4;V5K6K1;O98756;Q9MT32;Q95631;Q71N79;P92223;C7AQV0;D3W6K3;F2X4H9;O20248;A0A0K2SQY8;O20245;D5FUN6;Q9TN58;Q5SCR6;Q4VI99;Q9GGI5;A0A2H4UGV5;D6MYJ6;E5G0C4;I2E964;A0A1W6BQ…	C5(Carbamidomethyl)	0	0	0.002707	50.34	0.0523231	3	1126.67	0.146593	51.983	1
	High	DDENVNSQPFmR	5	52171	211	C7AQV2;Q7YJR9;Q6PZC1;Q7YJL9;A5H757;X2D2J7;C0J9R6;C6G1P2;Q5W520;A5X4D3;A0A0K2SQY8;D5FUN6;Q4VI99;Q9GGI5;A0A158TYG8;Q7YJP8;Q5I221;A0A0U4D534;Q4VI80;Q4VI78;A0A1C9HGI6;A0A249Y5Y5;G0WZL1;Q37220;Q7YJR1;A0A291L2W8;A0A1C9HFR4;J9QH20;L0N8B1;Q6VW40;D6MYK4;E7DMY2;O98747;Q33032;I2E962;O82538;A0A1C9HG87;R4QE58;Q5SCK3;I2E906;Q95631;Q6VW13;Q3T5L7;Q9TN58;Q5SCR6;O98429;I2E964;Q9TI75;Q37212;Q7GH77;J9QER6;O98551;E7D…	M11(Oxidation)	0	0	2.541e-05	47.94	0.0588896	2	1467.62	0.772197	57.0257	0
	High	YGRPLLGcTIKPK	6	64650	215	C0J9R6;C6G1P2;Q5W520;A5X4D3;A0A0K2SQY8;D5FUN6;Q4VI99;Q9GGI5;A0A158TYG8;Q7YJP8;Q5I221;A0A0U4D534;Q4VI80;Q4VI78;A0A1C9HGI6;A0A249Y5Y5;G0WZL1;Q37220;Q7YJR1;A0A291L2W8;A0A1C9HFR4;J9QH20;L0N8B1;I2E9B8;Q6VW40;I2BGM7;Q33047;Q31807;Q8WL19;Q33032;O82538;A0A1C9HG87;Q5SCK3;Q9MTS4;O98756;P92223;Q5SCR6;E5G0C4;Q7GH77;Q33156;Q8HUZ9;O98551;E7DMW3;Q3I534;A0A1C9HFN6;I2E9A4;Q1XEK3;D6C5Z6;A0A142DPV4;W5RVG3;B7P0E9;Q9…	C8(Carbamidomethyl)	0	0	2.838e-06	35.24	1.73713	3	1502.85	0.639919	53.6239	2
	High	AMHAVIDR	9	44488	214	Q9ZS70;Q539X0;I2E9B8;Q6VW40;I2BGM7;B1NL21;C0J9R6;C6G1P2;Q5W520;Q33047;D6MYK4;E7DMY2;Q31807;Q8WL19;Q33032;I2E962;O82538;Q9GHZ1;A0A1C9HG87;Q7YMT1;A5X4D3;Q8WIX2;Q5SCK3;Q9MTS4;O98756;Q95631;P92223;D3W6K3;F2X4H9;A0A0K2SQY8;D5FUN6;Q5SCR6;O98429;Q4VI99;Q9GGI5;D6MYJ6;E5G0C4;I2E964;A0A158TYG8;Q9TI75;M1S1D7;Q7YJP8;Q7GH77;Q33156;Q8HUZ9;Q5I221;G0WZM4;A0A0U4D534;O98551;C7AQV2;E7DMW3;Q4VI80;Q3I534;A0A1C9HFN6;I…		0	0.001	0.008793	52.33	0.0215928	2	912.472	0.246915	32.4641	0
	High	AQAETGEIK	6	27913	165	C6G1P2;Q33032;Q8ME51;A0A142DPV4;L0N8B1;Q6VW40;I2BGM7;C0J9R6;A0A1C9HG87;O98756;D5FUN6;Q5SCR6;Q9GGI5;A0A158TYG8;Q8HUZ9;A0A1C9HFN6;W5RVG3;Q8HVI8;C3S397;Q8MFT9;H9ZGI0;Q5W520;O82538;Q5SCK3;A0A0K2SQY8;Q4VI99;Q7YJP8;Q7GH77;O98551;E7DMW3;Q4VI80;Q3I534;I2E9A4;Q4VI78;A0A1C9HGI6;G0WZL1;Q37220;Q1X6Q9;A0A0U1W0G4;A0A142I7F3;Q7YJR1;A0A1C9HFR4;J9QH20;A0A291EY88;Q95F08;A0A1S6WN23;Q9MT32;C7AQU9;P92223;O20248;Q9XQR…		0	0.001	0.0203	38.9	0.501619	2	946.484	-0.575001	25.9877	0
	High	NHGMHFR	5	30695	179	C0J9R6;C6G1P2;Q5W520;R4QE58;F2X4H9;Q4VI99;Q9GGI5;Q7YJP8;Q4VI80;Q4VI78;A0A1C9HGI6;Q37220;B6GUV5;Q7YJR1;A0A1C9HFR4;A0A0F6TFY2;L0N8B1;Q31807;A0A1C9HG42;E7DMY2;Q37212;Q5I221;A0A0U4D534;A0A158TYG8;C3S397;Q9MTS4;E5G0C4;Q8HUZ9;Q1XEK3;Q5SCJ3;Q7YJM3;Q9ZS70;I2E9B8;Q6VW40;I2BGM7;D6MYK4;Q33032;A0A1C9HG87;Q8WIX2;Q5SCK3;O98756;Q6VW13;O20248;A0A0K2SQY8;D5FUN6;Q5SCR6;O98429;Q7GH77;O98551;E7DMW3;A0A1C9HFN6;I2E9A4…		0	0.003	0.04419	26.29	5.84647	2	898.411	0.521766	28.6233	0
	High	AmHAVIDR	1	44488	214	I2E9B8;Q6VW40;I2BGM7;B1NL21;C0J9R6;C6G1P2;Q5W520;Q33047;D6MYK4;E7DMY2;Q31807;Q8ME51;Q8WL19;Q33032;O82538;A0A1C9HG87;R4QE58;A5X4D3;Q5SCK3;Q9MTS4;O98756;Q95631;Q71N79;Q6VW13;P92223;C7AQV0;O20248;A0A0K2SQY8;D5FUN6;Q5SCR6;Q4VI99;Q9GGI5;E5G0C4;I2E964;A0A158TYG8;Q9TI75;M1S1D7;Q7YJP8;Q7GH77;Q33156;Q8HUZ9;Q5I221;G0WZM4;A0A0U4D534;O98551;C7AQV2;E7DMW3;Q4VI80;Q3I534;A0A1C9HFN6;I2E9A4;Q4VI78;Q1XEK3;Q8MGP2;C…	M2(Oxidation)	0	0.008	0.1036	16.36	92.1046	2	928.466	-0.985802	31.7438	0
Q5J038	ATP synthase subunit beta (Fragment) OS=Cinnamosma madagascariensis OX=132965 GN=atpB PE=3 SV=1 - [Q5J038_9MAGN]	3126.9	56.6	5072	0	20	149	477	51.3257	5.17334
	High	IFNVLGEPVDNLGPVDTR	2	3009	12	A0A0M3LBA7;Q597J4;Q3ZU73;A0A1C9HCV0;Q5J038;Q9SCE9;A0A1I7PIU6;A0A126G2P4;A0A1D8D815;A0A1I7PIT2;A0A191SDX6;B7S4V7		0	0	5.393e-07	124.58	7.0979e-10	2	1955.03	1.86894	114.271	0
	High	GMEVIDTGAPLSVPVGGATLGR	6	3355	17	A0A0M3LBA7;Q9SCE9;A0A1C9HCV0;A0A1I7PIS8;Q95FJ8;A0A191SDX6;Q5J038;A0A1D8D815;A0A1I7PIS3;C0J9K5;C0J9P4;A0A1I7PIU6;A0A1I7PIT2;Q95FS7;A0A126G2P4;B8PRK2;A9L9Y0		0	0	1.123e-12	105.64	1.24076e-07	2	2097.1	1.45448	112.853	0
	High	mPSAVGYQPTLSTEMGSLQER	12	5647	20	B7S4V7;A0A0M3LBA7;Q597J4;A0A1C9HCV0;A0A1I7PIS3;C0J9K5;C0J9P4;Q9SCE9;Q95FJ8;Q3ZU73;A0A126G2P4;Q5J038;A0A1I7PIU6;A0A1I7PIS8;A0A1D8D815;A0A191SDX6;Q95FS7;A0A1I7PIT2;B8PRK2;A9L9Y0	M1(Oxidation)	0	0	1.475e-12	104.82	5.39571e-08	2	2298.08	1.53085	97.8459	0
	High	GmEVIDTGAPLSVPVGGATLGR	6	3356	17	A0A1C9HCV0;Q5J038;A0A1I7PIS3;Q9SCE9;Q95FJ8;A0A0M3LBA7;A0A1D8D815;C0J9K5;C0J9P4;A0A1I7PIS8;A0A191SDX6;A0A1I7PIU6;A0A1I7PIT2;Q95FS7;A0A126G2P4;B8PRK2;A9L9Y0	M2(Oxidation)	0	0	5.371e-12	97.91	3.33802e-07	2	2113.1	1.65469	103.019	0
	High	FVQAGSEVSALLGR	13	9158	21	A0A0M3LBA7;A0A1C9HCV0;Q5J038;Q597J4;C0J9K5;C0J9P4;Q95FJ8;A0A126G2P4;Q3ZU73;A0A191SDX6;A0A1D8D815;A0A1I7PIU6;A0A1I7PIS3;Q9SCE9;A0A1I7PIS8;A0A0A7DB11;A0A1I7PIT2;B8PRK2;A9L9Y0;Q95FS7;B7S4V7		0	0	6.317e-07	97.05	5.49902e-07	2	1433.78	1.90554	102.717	0
	High	GIYPAVDPLDSTSTMLQPR	1	5449	21	A0A0M3LBA7;A0A1C9HCV0;A0A1D8D815;A0A1I7PIS3;C0J9K5;C0J9P4;Q9SCE9;A0A1I7PIS8;Q95FJ8;Q597J4;A0A191SDX6;Q3ZU73;Q5J038;A0A1I7PIU6;A0A1I7PIT2;B8PRK2;A9L9Y0;Q95FS7;Q9MRM1;B7S4V7;Q8WJF6		0	0	8.634e-09	96.3	5.76809e-07	3	2061.03	0.260887	114.183	0
	High	MPSAVGYQPTLSTEMGSLQER	8	5647	20	A0A0M3LBA7;Q597J4;A0A1C9HCV0;A0A1I7PIS3;C0J9K5;C0J9P4;Q9SCE9;Q95FJ8;Q3ZU73;Q5J038;A0A1I7PIU6;Q95FS7;A0A1I7PIS8;A0A1I7PIT2;B8PRK2;A0A126G2P4;A0A191SDX6;A0A1D8D815;A9L9Y0;B7S4V7		0.0104	0	2.098e-10	95.03	6.10389e-07	2	2282.08	1.23902	103.805	0
	High	mPNIYNALVVK	4	4063	15	A0A0M3LBA7;A0A1C9HCV0;C0J9K5;C0J9P4;Q95FJ8;Q5J038;Q597J4;Q3ZU73;A0A1D8D815;A0A1I7PIU6;A0A1I7PIS8;A0A126G2P4;B8PRK2;Q95FS7;B7S4V7	M1(Oxidation)	0	0	1.952e-05	92.34	4.03875e-06	2	1277.69	0.980473	89.8885	0
	High	DVNEQDVLLFIDNIFR	1	5066	16	A0A1C9HCV0;Q5J038;A0A1I7PIS3;Q9SCE9;Q95FJ8;A0A0M3LBA7;Q597J4;C0J9K5;C0J9P4;Q3ZU73;A0A126G2P4;A0A1I7PIU6;A0A1I7PIS8;Q95FS7;A0A1I7PIT2;B8PRK2		0	0	1.145e-08	92.14	1.72133e-06	2	1950	0.0320363	116.531	0
	High	VALVYGQmNEPPGAR	10	9490	22	A0A0M3LBA7;Q597J4;A0A1C9HCV0;A0A1D8D815;A0A1I7PIS3;C0J9K5;C0J9P4;Q9SCE9;A0A1I7PIS8;Q95FJ8;Q3ZU73;A0A191SDX6;Q5J038;A0A1I7PIU6;Q95FS7;B7S4V7;A0A1I7PIT2;B8PRK2;A9L9Y0;Q9MRM1;A0A0A7DB11;A0A126G2P4	M8(Oxidation)	0	0	4.135e-07	89.63	2.81532e-06	2	1617.81	1.15111	66.4825	0
	High	VALVYGQMNEPPGAR	10	9490	22	A0A0M3LBA7;Q597J4;A0A1C9HCV0;A0A1D8D815;A0A1I7PIS3;C0J9K5;C0J9P4;Q9SCE9;A0A1I7PIS8;Q95FJ8;Q3ZU73;A0A191SDX6;Q5J038;A0A1I7PIU6;Q95FS7;B7S4V7;A0A1I7PIT2;B8PRK2;A9L9Y0;A0A0A7DB11;A0A126G2P4;Q9MRM1		0	0	3.364e-06	89.55	2.86883e-06	2	1601.81	0.579136	82.2864	0
	High	ELQDIIAILGLDELSEEDR	1	7752	21	A0A0M3LBA7;Q597J4;Q3ZU73;A0A1C9HCV0;Q5J038;C0J9K5;C0J9P4;Q95FJ8;A0A1I7PIS3;Q9SCE9;A0A1I7PIU6;A0A126G2P4;A0A1I7PIS8;B8PRK2;A0A1D8D815;A0A191SDX6;A0A1I7PIT2;Q95FS7;A9L9Y0;B7S4V7;Q8WJF6		0	0	1.536e-10	86.77	5.22442e-06	2	2171.11	-0.311347	115.781	0
	High	VGLTALTMAEYFR	1	7808	22	A0A0M3LBA7;Q597J4;Q3ZU73;A0A126G2P4;A0A1C9HCV0;Q5J038;A0A1I7PIU6;A0A1I7PIS3;C0J9K5;C0J9P4;Q95FS7;Q9SCE9;A0A1I7PIS8;A0A1I7PIT2;B8PRK2;Q95FJ8;A0A1D8D815;B7S4V7;A9L9Y0;A0A191SDX6;A0A0A7DB11;Q9MRM1		0	0	1.654e-06	76.66	5.35358e-05	2	1471.76	0.559418	114.629	0
	High	GIYPAVDPLDSTSTmLQPR	7	5449	21	A0A0M3LBA7;Q597J4;A0A1C9HCV0;A0A191SDX6;Q5J038;A0A1D8D815;A0A1I7PIU6;A0A1I7PIS3;C0J9K5;C0J9P4;Q9SCE9;A0A1I7PIS8;A9L9Y0;Q95FJ8;Q3ZU73;Q95FS7;B7S4V7;A0A1I7PIT2;B8PRK2;Q8WJF6;Q9MRM1	M15(Oxidation)	0	0	5.96e-10	75.38	6.88757e-05	2	2077.03	1.53813	104.403	0
	High	mPSAVGYQPTLSTEmGSLQER	5	5647	20	A0A0M3LBA7;A0A1C9HCV0;Q5J038;C0J9K5;C0J9P4;Q95FJ8;Q597J4;Q3ZU73;Q9SCE9;A0A1I7PIU6;A0A1I7PIS3;A0A126G2P4;A0A1I7PIS8;B8PRK2;A0A1D8D815;A0A1I7PIT2;A0A191SDX6;A9L9Y0;Q95FS7;B7S4V7	M1(Oxidation); M15(Oxidation)	0	0	1.595e-08	75.26	4.35459e-05	3	2314.07	1.2062	81.2392	0
	High	VGLTALTmAEYFR	4	7808	22	A0A1C9HCV0;Q5J038;A0A1D8D815;A0A126G2P4;A0A0M3LBA7;Q597J4;Q3ZU73;A0A191SDX6;A0A1I7PIU6;A0A1I7PIS3;C0J9K5;C0J9P4;Q9SCE9;A0A1I7PIS8;A9L9Y0;Q95FJ8;Q95FS7;B7S4V7;A0A1I7PIT2;B8PRK2;A0A0A7DB11;Q9MRM1	M8(Oxidation)	0	0	1.959e-05	74.35	9.5936e-05	2	1487.76	1.1816	109.76	0
	High	TVLIMELINNIAK	1	8267	20	A0A0M3LBA7;A0A1C9HCV0;Q597J4;A0A1D8D815;A0A1I7PIS3;C0J9K5;C0J9P4;Q9SCE9;A0A1I7PIS8;Q95FJ8;Q3ZU73;Q5J038;A0A1I7PIU6;A9L9Y0;A0A1I7PIT2;B8PRK2;A0A0A7DB11;A0A126G2P4;A0A191SDX6;Q9MRM1		0	0	0.0002533	72.72	9.09214e-05	2	1471.86	0.284803	115.433	0
	High	SAPAFIQLDTK	5	4550	15	Q95FS7;A0A0M3LBA7;Q597J4;Q3ZU73;A0A1C9HCV0;Q5J038;A0A1I7PIS3;C0J9K5;C0J9P4;Q9SCE9;Q95FJ8;A0A126G2P4;A0A1D8D815;A0A1I7PIT2;A0A191SDX6		0	0	0.0008741	72.22	0.000173073	2	1190.64	0.741073	83.9998	0
	High	MPNIYNALVVK	7	4063	15	A0A0M3LBA7;A0A126G2P4;A0A1C9HCV0;C0J9K5;C0J9P4;Q95FJ8;Q597J4;Q3ZU73;Q5J038;A0A1I7PIU6;A0A1I7PIS8;B8PRK2;A0A1D8D815;Q95FS7;B7S4V7		0	0	8.224e-05	63.66	0.00097002	2	1261.7	0.348899	104.526	0
	High	EGNDLYMEMK	4	8238	19	A0A0A7DB11;A0A0M3LBA7;Q597J4;Q3ZU73;A0A1C9HCV0;Q5J038;Q95FS7;Q95FJ8;A0A1D8D815;A0A1I7PIU6;A0A1I7PIS3;C0J9K5;C0J9P4;Q9SCE9;B7S4V7;A0A1I7PIS8;A9L9Y0;A0A1I7PIT2;B8PRK2		0	0	0.00106	57.84	0.00137165	2	1229.52	0.394281	74.3617	0
	High	IGLFGGAGVGK	5	9628	28	A0A126G2P4;A0A0M3LBA7;Q597J4;Q3ZU73;A0A1C9HCV0;A0A191SDX6;Q5J038;A0A1D8D815;A0A1I7PIU6;A0A1I7PIS3;C0J9K5;C0J9P4;Q9SCE9;A0A1I7PIS8;A9L9Y0;Q95FJ8;A0A061E5Q6;A0A2G5F6R8;B9T1V8;A0A103XST4;A0A0K9NYL5;A0A1I7PIT2;B8PRK2;A0A0A7DB11;Q95FS7;Q9MRM1;B7S4V7;A0A0D6QRT0		0	0	0.001281	57.15	0.00449171	2	975.563	0.481163	81.2722	0
	High	VVDLLAPYR	9	9267	22	A0A0M3LBA7;Q597J4;Q3ZU73;A0A1C9HCV0;Q5J038;A0A1D8D815;A0A1I7PIU6;A0A1I7PIS3;C0J9K5;C0J9P4;Q95FS7;Q9SCE9;B7S4V7;A0A1I7PIS8;A9L9Y0;Q95FJ8;A0A0A7DB11;A0A126G2P4;A0A191SDX6;A0A1I7PIT2;B8PRK2;Q9MRM1		0	0	0.00466	46.1	0.0529419	2	1045.6	0.185869	98.7569	0
	High	EGNDLYMEmK	2	8238	19	A0A0A7DB11;A0A0M3LBA7;Q597J4;Q3ZU73;A0A1C9HCV0;Q5J038;Q95FS7;Q95FJ8;A0A1D8D815;A0A1I7PIU6;A0A1I7PIS3;C0J9K5;C0J9P4;Q9SCE9;B7S4V7;A0A1I7PIS8;A9L9Y0;A0A1I7PIT2;B8PRK2	M9(Oxidation)	0	0	0.001049	45.26	0.0222465	2	1245.51	0.649558	54.3844	0
	High	AHGGVSVFGGVGER	7	7920	22	A0A0M3LBA7;Q597J4;Q3ZU73;Q95FS7;A0A1C9HCV0;Q5J038;A0A1I7PIS3;Q9SCE9;Q95FJ8;A0A126G2P4;A0A1I7PIU6;C0J9K5;C0J9P4;A0A1I7PIS8;A0A1I7PIT2;B8PRK2;A0A1D8D815;A9L9Y0;A0A191SDX6;B7S4V7;Q9MRM1;A0A0A7DB11		0	0	0.001672	45.02	0.071095	2	1328.67	1.41619	60.5827	0
	High	EGNDLYmEmK	3	8238	19	A0A0M3LBA7;Q597J4;Q3ZU73;A0A1C9HCV0;Q5J038;C0J9K5;C0J9P4;Q95FJ8;A0A1I7PIS3;Q9SCE9;A0A1I7PIU6;A0A1I7PIS8;A0A1I7PIT2;B8PRK2;A0A1D8D815;Q95FS7;A9L9Y0;A0A0A7DB11;B7S4V7	M7(Oxidation); M9(Oxidation)	0	0	0.004583	36.47	0.150831	2	1261.51	0.608066	43.2466	0
	High	ESGVINEENIAESK	2	1255	12	A0A1C9HCV0;Q5J038;Q9SCE9;A0A1I7PIU6;A0A1I7PIS3;A0A1I7PIS8;A0A1I7PIT2;B8PRK2;Q95FJ8;Q95FS7;A0A1D8D815;A0A191SDX6		0	0	0.0005038	26.86	3.99278	2	1518.73	0.105255	60.8437	0
	High	AMNLDVESK	4	51	4	Q5J038;A0A0M3LBA7;A0A1D8D815;B8PRK2		0	0.001	0.008283	77.76	2.3002e-05	2	1006.49	0.345988	54.3149	0
	High	LSIFETGIK	4	9003	20	A0A0M3LBA7;A0A1C9HCV0;Q5J038;C0J9K5;C0J9P4;Q95FJ8;Q597J4;Q3ZU73;A0A1D8D815;A0A1I7PIU6;A0A1I7PIS3;Q95FS7;Q9SCE9;B7S4V7;A0A1I7PIS8;A9L9Y0;A0A0A7DB11;A0A126G2P4;A0A191SDX6;Q9MRM1		0	0.001	0.02154	57.57	0.00245862	2	1007.58	0.156655	92.9312	0
	High	AmNLDVESK	4	51	4	A0A0M3LBA7;Q5J038;A0A1D8D815;B8PRK2	M2(Oxidation)	0	0.001	0.01939	52.24	0.00769698	2	1022.48	0.0607723	36.1983	0
	High	TREGNDLYMEMK	1	8225	19	A0A0A7DB11;A0A0M3LBA7;Q597J4;Q3ZU73;A0A1C9HCV0;Q5J038;A0A1D8D815;A0A1I7PIU6;A0A1I7PIS3;C0J9K5;C0J9P4;Q9SCE9;A0A1I7PIS8;A9L9Y0;Q95FJ8;Q95FS7;B7S4V7;A0A1I7PIT2;B8PRK2		0	0.003	0.046	29.55	1.33506	3	1486.67	0.155313	61.7747	1
Q95FS7	ATP synthase subunit beta (Fragment) OS=Eucryphia lucida OX=3791 GN=atpB PE=3 SV=1 - [Q95FS7_EUCLU]	3112.37	52.9	2018	1	19	157	482	51.786	5.30029
	High	GMEVIDTGAPLSVPVGGATLGR	6	3355	17	A0A0M3LBA7;Q9SCE9;A0A1C9HCV0;A0A1I7PIS8;Q95FJ8;A0A191SDX6;Q5J038;A0A1D8D815;A0A1I7PIS3;C0J9K5;C0J9P4;A0A1I7PIU6;A0A1I7PIT2;Q95FS7;A0A126G2P4;B8PRK2;A9L9Y0		0	0	1.123e-12	105.64	1.24076e-07	2	2097.1	1.45448	112.853	0
	High	mPSAVGYQPTLSTEMGSLQER	12	5647	20	B7S4V7;A0A0M3LBA7;Q597J4;A0A1C9HCV0;A0A1I7PIS3;C0J9K5;C0J9P4;Q9SCE9;Q95FJ8;Q3ZU73;A0A126G2P4;Q5J038;A0A1I7PIU6;A0A1I7PIS8;A0A1D8D815;A0A191SDX6;Q95FS7;A0A1I7PIT2;B8PRK2;A9L9Y0	M1(Oxidation)	0	0	1.475e-12	104.82	5.39571e-08	2	2298.08	1.53085	97.8459	0
	High	GmEVIDTGAPLSVPVGGATLGR	6	3356	17	A0A1C9HCV0;Q5J038;A0A1I7PIS3;Q9SCE9;Q95FJ8;A0A0M3LBA7;A0A1D8D815;C0J9K5;C0J9P4;A0A1I7PIS8;A0A191SDX6;A0A1I7PIU6;A0A1I7PIT2;Q95FS7;A0A126G2P4;B8PRK2;A9L9Y0	M2(Oxidation)	0	0	5.371e-12	97.91	3.33802e-07	2	2113.1	1.65469	103.019	0
	High	FVQAGSEVSALLGR	13	9158	21	A0A0M3LBA7;A0A1C9HCV0;Q5J038;Q597J4;C0J9K5;C0J9P4;Q95FJ8;A0A126G2P4;Q3ZU73;A0A191SDX6;A0A1D8D815;A0A1I7PIU6;A0A1I7PIS3;Q9SCE9;A0A1I7PIS8;A0A0A7DB11;A0A1I7PIT2;B8PRK2;A9L9Y0;Q95FS7;B7S4V7		0	0	6.317e-07	97.05	5.49902e-07	2	1433.78	1.90554	102.717	0
	High	GIYPAVDPLDSTSTMLQPR	1	5449	21	A0A0M3LBA7;A0A1C9HCV0;A0A1D8D815;A0A1I7PIS3;C0J9K5;C0J9P4;Q9SCE9;A0A1I7PIS8;Q95FJ8;Q597J4;A0A191SDX6;Q3ZU73;Q5J038;A0A1I7PIU6;A0A1I7PIT2;B8PRK2;A9L9Y0;Q95FS7;Q9MRM1;B7S4V7;Q8WJF6		0	0	8.634e-09	96.3	5.76809e-07	3	2061.03	0.260887	114.183	0
	High	MPSAVGYQPTLSTEMGSLQER	8	5647	20	A0A0M3LBA7;Q597J4;A0A1C9HCV0;A0A1I7PIS3;C0J9K5;C0J9P4;Q9SCE9;Q95FJ8;Q3ZU73;Q5J038;A0A1I7PIU6;Q95FS7;A0A1I7PIS8;A0A1I7PIT2;B8PRK2;A0A126G2P4;A0A191SDX6;A0A1D8D815;A9L9Y0;B7S4V7		0.0104	0	2.098e-10	95.03	6.10389e-07	2	2282.08	1.23902	103.805	0
	High	mPNIYNALVVK	4	4063	15	A0A0M3LBA7;A0A1C9HCV0;C0J9K5;C0J9P4;Q95FJ8;Q5J038;Q597J4;Q3ZU73;A0A1D8D815;A0A1I7PIU6;A0A1I7PIS8;A0A126G2P4;B8PRK2;Q95FS7;B7S4V7	M1(Oxidation)	0	0	1.952e-05	92.34	4.03875e-06	2	1277.69	0.980473	89.8885	0
	High	DVNEQDVLLFIDNIFR	1	5066	16	A0A1C9HCV0;Q5J038;A0A1I7PIS3;Q9SCE9;Q95FJ8;A0A0M3LBA7;Q597J4;C0J9K5;C0J9P4;Q3ZU73;A0A126G2P4;A0A1I7PIU6;A0A1I7PIS8;Q95FS7;A0A1I7PIT2;B8PRK2		0	0	1.145e-08	92.14	1.72133e-06	2	1950	0.0320363	116.531	0
	High	VALVYGQmNEPPGAR	10	9490	22	A0A0M3LBA7;Q597J4;A0A1C9HCV0;A0A1D8D815;A0A1I7PIS3;C0J9K5;C0J9P4;Q9SCE9;A0A1I7PIS8;Q95FJ8;Q3ZU73;A0A191SDX6;Q5J038;A0A1I7PIU6;Q95FS7;B7S4V7;A0A1I7PIT2;B8PRK2;A9L9Y0;Q9MRM1;A0A0A7DB11;A0A126G2P4	M8(Oxidation)	0	0	4.135e-07	89.63	2.81532e-06	2	1617.81	1.15111	66.4825	0
	High	VALVYGQMNEPPGAR	10	9490	22	A0A0M3LBA7;Q597J4;A0A1C9HCV0;A0A1D8D815;A0A1I7PIS3;C0J9K5;C0J9P4;Q9SCE9;A0A1I7PIS8;Q95FJ8;Q3ZU73;A0A191SDX6;Q5J038;A0A1I7PIU6;Q95FS7;B7S4V7;A0A1I7PIT2;B8PRK2;A9L9Y0;A0A0A7DB11;A0A126G2P4;Q9MRM1		0	0	3.364e-06	89.55	2.86883e-06	2	1601.81	0.579136	82.2864	0
	High	ELQDIIAILGLDELSEEDR	1	7752	21	A0A0M3LBA7;Q597J4;Q3ZU73;A0A1C9HCV0;Q5J038;C0J9K5;C0J9P4;Q95FJ8;A0A1I7PIS3;Q9SCE9;A0A1I7PIU6;A0A126G2P4;A0A1I7PIS8;B8PRK2;A0A1D8D815;A0A191SDX6;A0A1I7PIT2;Q95FS7;A9L9Y0;B7S4V7;Q8WJF6		0	0	1.536e-10	86.77	5.22442e-06	2	2171.11	-0.311347	115.781	0
	High	AVAMSATDGLMR	5	3822	15	A0A0M3LBA7;A0A1C9HCV0;Q597J4;A0A1I7PIS3;Q9SCE9;Q95FJ8;A0A126G2P4;A0A1I7PIS8;B8PRK2;C0J9K5;C0J9P4;A0A1D8D815;A0A191SDX6;Q95FS7;Q9MRM1		0	0	3.053e-05	82.16	1.2361e-05	2	1222.59	0.220339	73.0448	0
	High	TVLIMELIxNIAK	1	10	1	Q95FS7	X9(D)	0	0	0.002219	76.79	2.80967e-05	2	1472.84	0.359882	114.726	0
	High	VGLTALTMAEYFR	1	7808	22	A0A0M3LBA7;Q597J4;Q3ZU73;A0A126G2P4;A0A1C9HCV0;Q5J038;A0A1I7PIU6;A0A1I7PIS3;C0J9K5;C0J9P4;Q95FS7;Q9SCE9;A0A1I7PIS8;A0A1I7PIT2;B8PRK2;Q95FJ8;A0A1D8D815;B7S4V7;A9L9Y0;A0A191SDX6;A0A0A7DB11;Q9MRM1		0	0	1.654e-06	76.66	5.35358e-05	2	1471.76	0.559418	114.629	0
	High	GIYPAVDPLDSTSTmLQPR	7	5449	21	A0A0M3LBA7;Q597J4;A0A1C9HCV0;A0A191SDX6;Q5J038;A0A1D8D815;A0A1I7PIU6;A0A1I7PIS3;C0J9K5;C0J9P4;Q9SCE9;A0A1I7PIS8;A9L9Y0;Q95FJ8;Q3ZU73;Q95FS7;B7S4V7;A0A1I7PIT2;B8PRK2;Q8WJF6;Q9MRM1	M15(Oxidation)	0	0	5.96e-10	75.38	6.88757e-05	2	2077.03	1.53813	104.403	0
	High	mPSAVGYQPTLSTEmGSLQER	5	5647	20	A0A0M3LBA7;A0A1C9HCV0;Q5J038;C0J9K5;C0J9P4;Q95FJ8;Q597J4;Q3ZU73;Q9SCE9;A0A1I7PIU6;A0A1I7PIS3;A0A126G2P4;A0A1I7PIS8;B8PRK2;A0A1D8D815;A0A1I7PIT2;A0A191SDX6;A9L9Y0;Q95FS7;B7S4V7	M1(Oxidation); M15(Oxidation)	0	0	1.595e-08	75.26	4.35459e-05	3	2314.07	1.2062	81.2392	0
	High	VGLTALTmAEYFR	4	7808	22	A0A1C9HCV0;Q5J038;A0A1D8D815;A0A126G2P4;A0A0M3LBA7;Q597J4;Q3ZU73;A0A191SDX6;A0A1I7PIU6;A0A1I7PIS3;C0J9K5;C0J9P4;Q9SCE9;A0A1I7PIS8;A9L9Y0;Q95FJ8;Q95FS7;B7S4V7;A0A1I7PIT2;B8PRK2;A0A0A7DB11;Q9MRM1	M8(Oxidation)	0	0	1.959e-05	74.35	9.5936e-05	2	1487.76	1.1816	109.76	0
	High	SAPAFIQLDTK	5	4550	15	Q95FS7;A0A0M3LBA7;Q597J4;Q3ZU73;A0A1C9HCV0;Q5J038;A0A1I7PIS3;C0J9K5;C0J9P4;Q9SCE9;Q95FJ8;A0A126G2P4;A0A1D8D815;A0A1I7PIT2;A0A191SDX6		0	0	0.0008741	72.22	0.000173073	2	1190.64	0.741073	83.9998	0
	High	AVAMSATDGLmR	8	3822	15	A0A126G2P4;A0A0M3LBA7;Q597J4;A0A1C9HCV0;A0A191SDX6;A0A1D8D815;A0A1I7PIS3;C0J9K5;C0J9P4;Q9MRM1;Q9SCE9;A0A1I7PIS8;Q95FJ8;Q95FS7;B8PRK2	M11(Oxidation)	0	0	2.639e-05	66.44	0.000372224	2	1238.59	0.380734	59.0773	0
	High	MPNIYNALVVK	7	4063	15	A0A0M3LBA7;A0A126G2P4;A0A1C9HCV0;C0J9K5;C0J9P4;Q95FJ8;Q597J4;Q3ZU73;Q5J038;A0A1I7PIU6;A0A1I7PIS8;B8PRK2;A0A1D8D815;Q95FS7;B7S4V7		0	0	8.224e-05	63.66	0.00097002	2	1261.7	0.348899	104.526	0
	High	EGNDLYMEMK	4	8238	19	A0A0A7DB11;A0A0M3LBA7;Q597J4;Q3ZU73;A0A1C9HCV0;Q5J038;Q95FS7;Q95FJ8;A0A1D8D815;A0A1I7PIU6;A0A1I7PIS3;C0J9K5;C0J9P4;Q9SCE9;B7S4V7;A0A1I7PIS8;A9L9Y0;A0A1I7PIT2;B8PRK2		0	0	0.00106	57.84	0.00137165	2	1229.52	0.394281	74.3617	0
	High	IGLFGGAGVGK	5	9628	28	A0A126G2P4;A0A0M3LBA7;Q597J4;Q3ZU73;A0A1C9HCV0;A0A191SDX6;Q5J038;A0A1D8D815;A0A1I7PIU6;A0A1I7PIS3;C0J9K5;C0J9P4;Q9SCE9;A0A1I7PIS8;A9L9Y0;Q95FJ8;A0A061E5Q6;A0A2G5F6R8;B9T1V8;A0A103XST4;A0A0K9NYL5;A0A1I7PIT2;B8PRK2;A0A0A7DB11;Q95FS7;Q9MRM1;B7S4V7;A0A0D6QRT0		0	0	0.001281	57.15	0.00449171	2	975.563	0.481163	81.2722	0
	High	AVAmSATDGLmR	5	3822	15	A0A126G2P4;A0A0M3LBA7;Q597J4;A0A1C9HCV0;A0A191SDX6;A0A1D8D815;A0A1I7PIS3;C0J9K5;C0J9P4;Q9MRM1;Q9SCE9;A0A1I7PIS8;Q95FJ8;Q95FS7;B8PRK2	M4(Oxidation); M11(Oxidation)	0	0	0.0004956	46.38	0.0299717	2	1254.58	0.634338	44.9704	0
	High	VVDLLAPYR	9	9267	22	A0A0M3LBA7;Q597J4;Q3ZU73;A0A1C9HCV0;Q5J038;A0A1D8D815;A0A1I7PIU6;A0A1I7PIS3;C0J9K5;C0J9P4;Q95FS7;Q9SCE9;B7S4V7;A0A1I7PIS8;A9L9Y0;Q95FJ8;A0A0A7DB11;A0A126G2P4;A0A191SDX6;A0A1I7PIT2;B8PRK2;Q9MRM1		0	0	0.00466	46.1	0.0529419	2	1045.6	0.185869	98.7569	0
	High	EGNDLYMEmK	2	8238	19	A0A0A7DB11;A0A0M3LBA7;Q597J4;Q3ZU73;A0A1C9HCV0;Q5J038;Q95FS7;Q95FJ8;A0A1D8D815;A0A1I7PIU6;A0A1I7PIS3;C0J9K5;C0J9P4;Q9SCE9;B7S4V7;A0A1I7PIS8;A9L9Y0;A0A1I7PIT2;B8PRK2	M9(Oxidation)	0	0	0.001049	45.26	0.0222465	2	1245.51	0.649558	54.3844	0
	High	AHGGVSVFGGVGER	7	7920	22	A0A0M3LBA7;Q597J4;Q3ZU73;Q95FS7;A0A1C9HCV0;Q5J038;A0A1I7PIS3;Q9SCE9;Q95FJ8;A0A126G2P4;A0A1I7PIU6;C0J9K5;C0J9P4;A0A1I7PIS8;A0A1I7PIT2;B8PRK2;A0A1D8D815;A9L9Y0;A0A191SDX6;B7S4V7;Q9MRM1;A0A0A7DB11		0	0	0.001672	45.02	0.071095	2	1328.67	1.41619	60.5827	0
	High	EGNDLYmEmK	3	8238	19	A0A0M3LBA7;Q597J4;Q3ZU73;A0A1C9HCV0;Q5J038;C0J9K5;C0J9P4;Q95FJ8;A0A1I7PIS3;Q9SCE9;A0A1I7PIU6;A0A1I7PIS8;A0A1I7PIT2;B8PRK2;A0A1D8D815;Q95FS7;A9L9Y0;A0A0A7DB11;B7S4V7	M7(Oxidation); M9(Oxidation)	0	0	0.004583	36.47	0.150831	2	1261.51	0.608066	43.2466	0
	High	ESGVINEENIAESK	2	1255	12	A0A1C9HCV0;Q5J038;Q9SCE9;A0A1I7PIU6;A0A1I7PIS3;A0A1I7PIS8;A0A1I7PIT2;B8PRK2;Q95FJ8;Q95FS7;A0A1D8D815;A0A191SDX6		0	0	0.0005038	26.86	3.99278	2	1518.73	0.105255	60.8437	0
	High	LSIFETGIK	4	9003	20	A0A0M3LBA7;A0A1C9HCV0;Q5J038;C0J9K5;C0J9P4;Q95FJ8;Q597J4;Q3ZU73;A0A1D8D815;A0A1I7PIU6;A0A1I7PIS3;Q95FS7;Q9SCE9;B7S4V7;A0A1I7PIS8;A9L9Y0;A0A0A7DB11;A0A126G2P4;A0A191SDX6;Q9MRM1		0	0.001	0.02154	57.57	0.00245862	2	1007.58	0.156655	92.9312	0
	High	TREGNDLYMEMK	1	8225	19	A0A0A7DB11;A0A0M3LBA7;Q597J4;Q3ZU73;A0A1C9HCV0;Q5J038;A0A1D8D815;A0A1I7PIU6;A0A1I7PIS3;C0J9K5;C0J9P4;Q9SCE9;A0A1I7PIS8;A9L9Y0;Q95FJ8;Q95FS7;B7S4V7;A0A1I7PIT2;B8PRK2		0	0.003	0.046	29.55	1.33506	3	1486.67	0.155313	61.7747	1
C0J9K5	ATP synthase subunit beta (Fragment) OS=Cissampelos andromorpha OX=461569 GN=atpB PE=3 SV=1 - [C0J9K5_9MAGN]	3111.52	51.5	5675	1	19	157	468	50.3982	5.43994
	High	GMEVIDTGAPLSVPVGGATLGR	6	3355	17	A0A0M3LBA7;Q9SCE9;A0A1C9HCV0;A0A1I7PIS8;Q95FJ8;A0A191SDX6;Q5J038;A0A1D8D815;A0A1I7PIS3;C0J9K5;C0J9P4;A0A1I7PIU6;A0A1I7PIT2;Q95FS7;A0A126G2P4;B8PRK2;A9L9Y0		0	0	1.123e-12	105.64	1.24076e-07	2	2097.1	1.45448	112.853	0
	High	mPSAVGYQPTLSTEMGSLQER	12	5647	20	B7S4V7;A0A0M3LBA7;Q597J4;A0A1C9HCV0;A0A1I7PIS3;C0J9K5;C0J9P4;Q9SCE9;Q95FJ8;Q3ZU73;A0A126G2P4;Q5J038;A0A1I7PIU6;A0A1I7PIS8;A0A1D8D815;A0A191SDX6;Q95FS7;A0A1I7PIT2;B8PRK2;A9L9Y0	M1(Oxidation)	0	0	1.475e-12	104.82	5.39571e-08	2	2298.08	1.53085	97.8459	0
	High	GmEVIDTGAPLSVPVGGATLGR	6	3356	17	A0A1C9HCV0;Q5J038;A0A1I7PIS3;Q9SCE9;Q95FJ8;A0A0M3LBA7;A0A1D8D815;C0J9K5;C0J9P4;A0A1I7PIS8;A0A191SDX6;A0A1I7PIU6;A0A1I7PIT2;Q95FS7;A0A126G2P4;B8PRK2;A9L9Y0	M2(Oxidation)	0	0	5.371e-12	97.91	3.33802e-07	2	2113.1	1.65469	103.019	0
	High	FVQAGSEVSALLGR	13	9158	21	A0A0M3LBA7;A0A1C9HCV0;Q5J038;Q597J4;C0J9K5;C0J9P4;Q95FJ8;A0A126G2P4;Q3ZU73;A0A191SDX6;A0A1D8D815;A0A1I7PIU6;A0A1I7PIS3;Q9SCE9;A0A1I7PIS8;A0A0A7DB11;A0A1I7PIT2;B8PRK2;A9L9Y0;Q95FS7;B7S4V7		0	0	6.317e-07	97.05	5.49902e-07	2	1433.78	1.90554	102.717	0
	High	GIYPAVDPLDSTSTMLQPR	1	5449	21	A0A0M3LBA7;A0A1C9HCV0;A0A1D8D815;A0A1I7PIS3;C0J9K5;C0J9P4;Q9SCE9;A0A1I7PIS8;Q95FJ8;Q597J4;A0A191SDX6;Q3ZU73;Q5J038;A0A1I7PIU6;A0A1I7PIT2;B8PRK2;A9L9Y0;Q95FS7;Q9MRM1;B7S4V7;Q8WJF6		0	0	8.634e-09	96.3	5.76809e-07	3	2061.03	0.260887	114.183	0
	High	MPSAVGYQPTLSTEMGSLQER	8	5647	20	A0A0M3LBA7;Q597J4;A0A1C9HCV0;A0A1I7PIS3;C0J9K5;C0J9P4;Q9SCE9;Q95FJ8;Q3ZU73;Q5J038;A0A1I7PIU6;Q95FS7;A0A1I7PIS8;A0A1I7PIT2;B8PRK2;A0A126G2P4;A0A191SDX6;A0A1D8D815;A9L9Y0;B7S4V7		0.0104	0	2.098e-10	95.03	6.10389e-07	2	2282.08	1.23902	103.805	0
	High	mPNIYNALVVK	4	4063	15	A0A0M3LBA7;A0A1C9HCV0;C0J9K5;C0J9P4;Q95FJ8;Q5J038;Q597J4;Q3ZU73;A0A1D8D815;A0A1I7PIU6;A0A1I7PIS8;A0A126G2P4;B8PRK2;Q95FS7;B7S4V7	M1(Oxidation)	0	0	1.952e-05	92.34	4.03875e-06	2	1277.69	0.980473	89.8885	0
	High	DVNEQDVLLFIDNIFR	1	5066	16	A0A1C9HCV0;Q5J038;A0A1I7PIS3;Q9SCE9;Q95FJ8;A0A0M3LBA7;Q597J4;C0J9K5;C0J9P4;Q3ZU73;A0A126G2P4;A0A1I7PIU6;A0A1I7PIS8;Q95FS7;A0A1I7PIT2;B8PRK2		0	0	1.145e-08	92.14	1.72133e-06	2	1950	0.0320363	116.531	0
	High	VALVYGxmNEPPGAR	10	9490	22	A0A0M3LBA7;Q597J4;A0A1C9HCV0;A0A1D8D815;A0A1I7PIS3;C0J9K5;C0J9P4;Q9SCE9;A0A1I7PIS8;Q95FJ8;Q3ZU73;A0A191SDX6;Q5J038;A0A1I7PIU6;Q95FS7;B7S4V7;A0A1I7PIT2;B8PRK2;A9L9Y0;Q9MRM1;A0A0A7DB11;A0A126G2P4	X7(Q); M8(Oxidation)	0	0	4.135e-07	89.63	2.81532e-06	2	1617.81	1.15111	66.4825	0
	High	VALVYGxMNEPPGAR	10	9490	22	A0A0M3LBA7;Q597J4;A0A1C9HCV0;A0A1D8D815;A0A1I7PIS3;C0J9K5;C0J9P4;Q9SCE9;A0A1I7PIS8;Q95FJ8;Q3ZU73;A0A191SDX6;Q5J038;A0A1I7PIU6;Q95FS7;B7S4V7;A0A1I7PIT2;B8PRK2;A9L9Y0;A0A0A7DB11;A0A126G2P4;Q9MRM1	X7(Q)	0	0	3.364e-06	89.55	2.86883e-06	2	1601.81	0.579136	82.2864	0
	High	ELQDIIAILGLDELSEEDR	1	7752	21	A0A0M3LBA7;Q597J4;Q3ZU73;A0A1C9HCV0;Q5J038;C0J9K5;C0J9P4;Q95FJ8;A0A1I7PIS3;Q9SCE9;A0A1I7PIU6;A0A126G2P4;A0A1I7PIS8;B8PRK2;A0A1D8D815;A0A191SDX6;A0A1I7PIT2;Q95FS7;A9L9Y0;B7S4V7;Q8WJF6		0	0	1.536e-10	86.77	5.22442e-06	2	2171.11	-0.311347	115.781	0
	High	AVAMSATDGLMR	5	3822	15	A0A0M3LBA7;A0A1C9HCV0;Q597J4;A0A1I7PIS3;Q9SCE9;Q95FJ8;A0A126G2P4;A0A1I7PIS8;B8PRK2;C0J9K5;C0J9P4;A0A1D8D815;A0A191SDX6;Q95FS7;Q9MRM1		0	0	3.053e-05	82.16	1.2361e-05	2	1222.59	0.220339	73.0448	0
	High	VGLTALTMAEYFR	1	7808	22	A0A0M3LBA7;Q597J4;Q3ZU73;A0A126G2P4;A0A1C9HCV0;Q5J038;A0A1I7PIU6;A0A1I7PIS3;C0J9K5;C0J9P4;Q95FS7;Q9SCE9;A0A1I7PIS8;A0A1I7PIT2;B8PRK2;Q95FJ8;A0A1D8D815;B7S4V7;A9L9Y0;A0A191SDX6;A0A0A7DB11;Q9MRM1		0	0	1.654e-06	76.66	5.35358e-05	2	1471.76	0.559418	114.629	0
	High	GIYPAVDPLDSTSTmLQPR	7	5449	21	A0A0M3LBA7;Q597J4;A0A1C9HCV0;A0A191SDX6;Q5J038;A0A1D8D815;A0A1I7PIU6;A0A1I7PIS3;C0J9K5;C0J9P4;Q9SCE9;A0A1I7PIS8;A9L9Y0;Q95FJ8;Q3ZU73;Q95FS7;B7S4V7;A0A1I7PIT2;B8PRK2;Q8WJF6;Q9MRM1	M15(Oxidation)	0	0	5.96e-10	75.38	6.88757e-05	2	2077.03	1.53813	104.403	0
	High	mPSAVGYQPTLSTEmGSLQER	5	5647	20	A0A0M3LBA7;A0A1C9HCV0;Q5J038;C0J9K5;C0J9P4;Q95FJ8;Q597J4;Q3ZU73;Q9SCE9;A0A1I7PIU6;A0A1I7PIS3;A0A126G2P4;A0A1I7PIS8;B8PRK2;A0A1D8D815;A0A1I7PIT2;A0A191SDX6;A9L9Y0;Q95FS7;B7S4V7	M1(Oxidation); M15(Oxidation)	0	0	1.595e-08	75.26	4.35459e-05	3	2314.07	1.2062	81.2392	0
	High	VGLTALTmAEYFR	4	7808	22	A0A1C9HCV0;Q5J038;A0A1D8D815;A0A126G2P4;A0A0M3LBA7;Q597J4;Q3ZU73;A0A191SDX6;A0A1I7PIU6;A0A1I7PIS3;C0J9K5;C0J9P4;Q9SCE9;A0A1I7PIS8;A9L9Y0;Q95FJ8;Q95FS7;B7S4V7;A0A1I7PIT2;B8PRK2;A0A0A7DB11;Q9MRM1	M8(Oxidation)	0	0	1.959e-05	74.35	9.5936e-05	2	1487.76	1.1816	109.76	0
	High	TVLIMELINNIAK	1	8267	20	A0A0M3LBA7;A0A1C9HCV0;Q597J4;A0A1D8D815;A0A1I7PIS3;C0J9K5;C0J9P4;Q9SCE9;A0A1I7PIS8;Q95FJ8;Q3ZU73;Q5J038;A0A1I7PIU6;A9L9Y0;A0A1I7PIT2;B8PRK2;A0A0A7DB11;A0A126G2P4;A0A191SDX6;Q9MRM1		0	0	0.0002533	72.72	9.09214e-05	2	1471.86	0.284803	115.433	0
	High	SAPAFIQLDTK	5	4550	15	Q95FS7;A0A0M3LBA7;Q597J4;Q3ZU73;A0A1C9HCV0;Q5J038;A0A1I7PIS3;C0J9K5;C0J9P4;Q9SCE9;Q95FJ8;A0A126G2P4;A0A1D8D815;A0A1I7PIT2;A0A191SDX6		0	0	0.0008741	72.22	0.000173073	2	1190.64	0.741073	83.9998	0
	High	AVAMSATDGLmR	8	3822	15	A0A126G2P4;A0A0M3LBA7;Q597J4;A0A1C9HCV0;A0A191SDX6;A0A1D8D815;A0A1I7PIS3;C0J9K5;C0J9P4;Q9MRM1;Q9SCE9;A0A1I7PIS8;Q95FJ8;Q95FS7;B8PRK2	M11(Oxidation)	0	0	2.639e-05	66.44	0.000372224	2	1238.59	0.380734	59.0773	0
	High	MPNIYNALVVK	7	4063	15	A0A0M3LBA7;A0A126G2P4;A0A1C9HCV0;C0J9K5;C0J9P4;Q95FJ8;Q597J4;Q3ZU73;Q5J038;A0A1I7PIU6;A0A1I7PIS8;B8PRK2;A0A1D8D815;Q95FS7;B7S4V7		0	0	8.224e-05	63.66	0.00097002	2	1261.7	0.348899	104.526	0
	High	EGNDLYMEMK	4	8238	19	A0A0A7DB11;A0A0M3LBA7;Q597J4;Q3ZU73;A0A1C9HCV0;Q5J038;Q95FS7;Q95FJ8;A0A1D8D815;A0A1I7PIU6;A0A1I7PIS3;C0J9K5;C0J9P4;Q9SCE9;B7S4V7;A0A1I7PIS8;A9L9Y0;A0A1I7PIT2;B8PRK2		0	0	0.00106	57.84	0.00137165	2	1229.52	0.394281	74.3617	0
	High	IGLFGGAGVGK	5	9628	28	A0A126G2P4;A0A0M3LBA7;Q597J4;Q3ZU73;A0A1C9HCV0;A0A191SDX6;Q5J038;A0A1D8D815;A0A1I7PIU6;A0A1I7PIS3;C0J9K5;C0J9P4;Q9SCE9;A0A1I7PIS8;A9L9Y0;Q95FJ8;A0A061E5Q6;A0A2G5F6R8;B9T1V8;A0A103XST4;A0A0K9NYL5;A0A1I7PIT2;B8PRK2;A0A0A7DB11;Q95FS7;Q9MRM1;B7S4V7;A0A0D6QRT0		0	0	0.001281	57.15	0.00449171	2	975.563	0.481163	81.2722	0
	High	AVAmSATDGLmR	5	3822	15	A0A126G2P4;A0A0M3LBA7;Q597J4;A0A1C9HCV0;A0A191SDX6;A0A1D8D815;A0A1I7PIS3;C0J9K5;C0J9P4;Q9MRM1;Q9SCE9;A0A1I7PIS8;Q95FJ8;Q95FS7;B8PRK2	M4(Oxidation); M11(Oxidation)	0	0	0.0004956	46.38	0.0299717	2	1254.58	0.634338	44.9704	0
	High	VVDLLAPYR	9	9267	22	A0A0M3LBA7;Q597J4;Q3ZU73;A0A1C9HCV0;Q5J038;A0A1D8D815;A0A1I7PIU6;A0A1I7PIS3;C0J9K5;C0J9P4;Q95FS7;Q9SCE9;B7S4V7;A0A1I7PIS8;A9L9Y0;Q95FJ8;A0A0A7DB11;A0A126G2P4;A0A191SDX6;A0A1I7PIT2;B8PRK2;Q9MRM1		0	0	0.00466	46.1	0.0529419	2	1045.6	0.185869	98.7569	0
	High	EGNDLYMEmK	2	8238	19	A0A0A7DB11;A0A0M3LBA7;Q597J4;Q3ZU73;A0A1C9HCV0;Q5J038;Q95FS7;Q95FJ8;A0A1D8D815;A0A1I7PIU6;A0A1I7PIS3;C0J9K5;C0J9P4;Q9SCE9;B7S4V7;A0A1I7PIS8;A9L9Y0;A0A1I7PIT2;B8PRK2	M9(Oxidation)	0	0	0.001049	45.26	0.0222465	2	1245.51	0.649558	54.3844	0
	High	AHGGVSVFGGVGER	7	7920	22	A0A0M3LBA7;Q597J4;Q3ZU73;Q95FS7;A0A1C9HCV0;Q5J038;A0A1I7PIS3;Q9SCE9;Q95FJ8;A0A126G2P4;A0A1I7PIU6;C0J9K5;C0J9P4;A0A1I7PIS8;A0A1I7PIT2;B8PRK2;A0A1D8D815;A9L9Y0;A0A191SDX6;B7S4V7;Q9MRM1;A0A0A7DB11		0	0	0.001672	45.02	0.071095	2	1328.67	1.41619	60.5827	0
	High	EGNDLYmEmK	3	8238	19	A0A0M3LBA7;Q597J4;Q3ZU73;A0A1C9HCV0;Q5J038;C0J9K5;C0J9P4;Q95FJ8;A0A1I7PIS3;Q9SCE9;A0A1I7PIU6;A0A1I7PIS8;A0A1I7PIT2;B8PRK2;A0A1D8D815;Q95FS7;A9L9Y0;A0A0A7DB11;B7S4V7	M7(Oxidation); M9(Oxidation)	0	0	0.004583	36.47	0.150831	2	1261.51	0.608066	43.2466	0
	High	LSIFETGIK	4	9003	20	A0A0M3LBA7;A0A1C9HCV0;Q5J038;C0J9K5;C0J9P4;Q95FJ8;Q597J4;Q3ZU73;A0A1D8D815;A0A1I7PIU6;A0A1I7PIS3;Q95FS7;Q9SCE9;B7S4V7;A0A1I7PIS8;A9L9Y0;A0A0A7DB11;A0A126G2P4;A0A191SDX6;Q9MRM1		0	0.001	0.02154	57.57	0.00245862	2	1007.58	0.156655	92.9312	0
	High	VALVYGxMNEPPGAR	2	1	1	C0J9K5	X7(E)	0	0.001	0.01279	36	0.451198	2	1602.79	-4.37869	82.4652	0
	High	TREGNDLYMEMK	1	8225	19	A0A0A7DB11;A0A0M3LBA7;Q597J4;Q3ZU73;A0A1C9HCV0;Q5J038;A0A1D8D815;A0A1I7PIU6;A0A1I7PIS3;C0J9K5;C0J9P4;Q9SCE9;A0A1I7PIS8;A9L9Y0;Q95FJ8;Q95FS7;B7S4V7;A0A1I7PIT2;B8PRK2		0	0.003	0.046	29.55	1.33506	3	1486.67	0.155313	61.7747	1
C0J9P4	ATP synthase subunit beta (Fragment) OS=Stephania rotunda OX=461634 GN=atpB PE=3 SV=1 - [C0J9P4_9MAGN]	3098.68	60.22	5675	1	19	156	445	47.8759	5.24951
	High	GMEVIDTGAPLSVPVGGATLGR	6	3355	17	A0A0M3LBA7;Q9SCE9;A0A1C9HCV0;A0A1I7PIS8;Q95FJ8;A0A191SDX6;Q5J038;A0A1D8D815;A0A1I7PIS3;C0J9K5;C0J9P4;A0A1I7PIU6;A0A1I7PIT2;Q95FS7;A0A126G2P4;B8PRK2;A9L9Y0		0	0	1.123e-12	105.64	1.24076e-07	2	2097.1	1.45448	112.853	0
	High	mPSAVGYQPTLSTEMGSLQER	12	5647	20	B7S4V7;A0A0M3LBA7;Q597J4;A0A1C9HCV0;A0A1I7PIS3;C0J9K5;C0J9P4;Q9SCE9;Q95FJ8;Q3ZU73;A0A126G2P4;Q5J038;A0A1I7PIU6;A0A1I7PIS8;A0A1D8D815;A0A191SDX6;Q95FS7;A0A1I7PIT2;B8PRK2;A9L9Y0	M1(Oxidation)	0	0	1.475e-12	104.82	5.39571e-08	2	2298.08	1.53085	97.8459	0
	High	GmEVIDTGAPLSVPVGGATLGR	6	3356	17	A0A1C9HCV0;Q5J038;A0A1I7PIS3;Q9SCE9;Q95FJ8;A0A0M3LBA7;A0A1D8D815;C0J9K5;C0J9P4;A0A1I7PIS8;A0A191SDX6;A0A1I7PIU6;A0A1I7PIT2;Q95FS7;A0A126G2P4;B8PRK2;A9L9Y0	M2(Oxidation)	0	0	5.371e-12	97.91	3.33802e-07	2	2113.1	1.65469	103.019	0
	High	FVQAGSEVSALLGR	13	9158	21	A0A0M3LBA7;A0A1C9HCV0;Q5J038;Q597J4;C0J9K5;C0J9P4;Q95FJ8;A0A126G2P4;Q3ZU73;A0A191SDX6;A0A1D8D815;A0A1I7PIU6;A0A1I7PIS3;Q9SCE9;A0A1I7PIS8;A0A0A7DB11;A0A1I7PIT2;B8PRK2;A9L9Y0;Q95FS7;B7S4V7		0	0	6.317e-07	97.05	5.49902e-07	2	1433.78	1.90554	102.717	0
	High	GIYPAVDPLDSTSTMLQPR	1	5449	21	A0A0M3LBA7;A0A1C9HCV0;A0A1D8D815;A0A1I7PIS3;C0J9K5;C0J9P4;Q9SCE9;A0A1I7PIS8;Q95FJ8;Q597J4;A0A191SDX6;Q3ZU73;Q5J038;A0A1I7PIU6;A0A1I7PIT2;B8PRK2;A9L9Y0;Q95FS7;Q9MRM1;B7S4V7;Q8WJF6		0	0	8.634e-09	96.3	5.76809e-07	3	2061.03	0.260887	114.183	0
	High	MPSAVGYQPTLSTEMGSLQER	8	5647	20	A0A0M3LBA7;Q597J4;A0A1C9HCV0;A0A1I7PIS3;C0J9K5;C0J9P4;Q9SCE9;Q95FJ8;Q3ZU73;Q5J038;A0A1I7PIU6;Q95FS7;A0A1I7PIS8;A0A1I7PIT2;B8PRK2;A0A126G2P4;A0A191SDX6;A0A1D8D815;A9L9Y0;B7S4V7		0.0104	0	2.098e-10	95.03	6.10389e-07	2	2282.08	1.23902	103.805	0
	High	mPNIYNALVVK	4	4063	15	A0A0M3LBA7;A0A1C9HCV0;C0J9K5;C0J9P4;Q95FJ8;Q5J038;Q597J4;Q3ZU73;A0A1D8D815;A0A1I7PIU6;A0A1I7PIS8;A0A126G2P4;B8PRK2;Q95FS7;B7S4V7	M1(Oxidation)	0	0	1.952e-05	92.34	4.03875e-06	2	1277.69	0.980473	89.8885	0
	High	DVNEQDVLLFIDNIFR	1	5066	16	A0A1C9HCV0;Q5J038;A0A1I7PIS3;Q9SCE9;Q95FJ8;A0A0M3LBA7;Q597J4;C0J9K5;C0J9P4;Q3ZU73;A0A126G2P4;A0A1I7PIU6;A0A1I7PIS8;Q95FS7;A0A1I7PIT2;B8PRK2		0	0	1.145e-08	92.14	1.72133e-06	2	1950	0.0320363	116.531	0
	High	VALVYGQmNEPPGAR	10	9490	22	A0A0M3LBA7;Q597J4;A0A1C9HCV0;A0A1D8D815;A0A1I7PIS3;C0J9K5;C0J9P4;Q9SCE9;A0A1I7PIS8;Q95FJ8;Q3ZU73;A0A191SDX6;Q5J038;A0A1I7PIU6;Q95FS7;B7S4V7;A0A1I7PIT2;B8PRK2;A9L9Y0;Q9MRM1;A0A0A7DB11;A0A126G2P4	M8(Oxidation)	0	0	4.135e-07	89.63	2.81532e-06	2	1617.81	1.15111	66.4825	0
	High	VALVYGQMNEPPGAR	10	9490	22	A0A0M3LBA7;Q597J4;A0A1C9HCV0;A0A1D8D815;A0A1I7PIS3;C0J9K5;C0J9P4;Q9SCE9;A0A1I7PIS8;Q95FJ8;Q3ZU73;A0A191SDX6;Q5J038;A0A1I7PIU6;Q95FS7;B7S4V7;A0A1I7PIT2;B8PRK2;A9L9Y0;A0A0A7DB11;A0A126G2P4;Q9MRM1		0	0	3.364e-06	89.55	2.86883e-06	2	1601.81	0.579136	82.2864	0
	High	ELQDIIAILGLDELSEEDR	1	7752	21	A0A0M3LBA7;Q597J4;Q3ZU73;A0A1C9HCV0;Q5J038;C0J9K5;C0J9P4;Q95FJ8;A0A1I7PIS3;Q9SCE9;A0A1I7PIU6;A0A126G2P4;A0A1I7PIS8;B8PRK2;A0A1D8D815;A0A191SDX6;A0A1I7PIT2;Q95FS7;A9L9Y0;B7S4V7;Q8WJF6		0	0	1.536e-10	86.77	5.22442e-06	2	2171.11	-0.311347	115.781	0
	High	AVAMSATDGLMR	5	3822	15	A0A0M3LBA7;A0A1C9HCV0;Q597J4;A0A1I7PIS3;Q9SCE9;Q95FJ8;A0A126G2P4;A0A1I7PIS8;B8PRK2;C0J9K5;C0J9P4;A0A1D8D815;A0A191SDX6;Q95FS7;Q9MRM1		0	0	3.053e-05	82.16	1.2361e-05	2	1222.59	0.220339	73.0448	0
	High	VGLTALTMAEYFR	1	7808	22	A0A0M3LBA7;Q597J4;Q3ZU73;A0A126G2P4;A0A1C9HCV0;Q5J038;A0A1I7PIU6;A0A1I7PIS3;C0J9K5;C0J9P4;Q95FS7;Q9SCE9;A0A1I7PIS8;A0A1I7PIT2;B8PRK2;Q95FJ8;A0A1D8D815;B7S4V7;A9L9Y0;A0A191SDX6;A0A0A7DB11;Q9MRM1		0	0	1.654e-06	76.66	5.35358e-05	2	1471.76	0.559418	114.629	0
	High	GIYPAVDPLDSTSTmLQPR	7	5449	21	A0A0M3LBA7;Q597J4;A0A1C9HCV0;A0A191SDX6;Q5J038;A0A1D8D815;A0A1I7PIU6;A0A1I7PIS3;C0J9K5;C0J9P4;Q9SCE9;A0A1I7PIS8;A9L9Y0;Q95FJ8;Q3ZU73;Q95FS7;B7S4V7;A0A1I7PIT2;B8PRK2;Q8WJF6;Q9MRM1	M15(Oxidation)	0	0	5.96e-10	75.38	6.88757e-05	2	2077.03	1.53813	104.403	0
	High	mPSAVGYQPTLSTEmGSLQER	5	5647	20	A0A0M3LBA7;A0A1C9HCV0;Q5J038;C0J9K5;C0J9P4;Q95FJ8;Q597J4;Q3ZU73;Q9SCE9;A0A1I7PIU6;A0A1I7PIS3;A0A126G2P4;A0A1I7PIS8;B8PRK2;A0A1D8D815;A0A1I7PIT2;A0A191SDX6;A9L9Y0;Q95FS7;B7S4V7	M1(Oxidation); M15(Oxidation)	0	0	1.595e-08	75.26	4.35459e-05	3	2314.07	1.2062	81.2392	0
	High	VGLTALTmAEYFR	4	7808	22	A0A1C9HCV0;Q5J038;A0A1D8D815;A0A126G2P4;A0A0M3LBA7;Q597J4;Q3ZU73;A0A191SDX6;A0A1I7PIU6;A0A1I7PIS3;C0J9K5;C0J9P4;Q9SCE9;A0A1I7PIS8;A9L9Y0;Q95FJ8;Q95FS7;B7S4V7;A0A1I7PIT2;B8PRK2;A0A0A7DB11;Q9MRM1	M8(Oxidation)	0	0	1.959e-05	74.35	9.5936e-05	2	1487.76	1.1816	109.76	0
	High	TVLIMELINNIAK	1	8267	20	A0A0M3LBA7;A0A1C9HCV0;Q597J4;A0A1D8D815;A0A1I7PIS3;C0J9K5;C0J9P4;Q9SCE9;A0A1I7PIS8;Q95FJ8;Q3ZU73;Q5J038;A0A1I7PIU6;A9L9Y0;A0A1I7PIT2;B8PRK2;A0A0A7DB11;A0A126G2P4;A0A191SDX6;Q9MRM1		0	0	0.0002533	72.72	9.09214e-05	2	1471.86	0.284803	115.433	0
	High	SAPAFIQLDTK	5	4550	15	Q95FS7;A0A0M3LBA7;Q597J4;Q3ZU73;A0A1C9HCV0;Q5J038;A0A1I7PIS3;C0J9K5;C0J9P4;Q9SCE9;Q95FJ8;A0A126G2P4;A0A1D8D815;A0A1I7PIT2;A0A191SDX6		0	0	0.0008741	72.22	0.000173073	2	1190.64	0.741073	83.9998	0
	High	AVAMSATDGLmR	8	3822	15	A0A126G2P4;A0A0M3LBA7;Q597J4;A0A1C9HCV0;A0A191SDX6;A0A1D8D815;A0A1I7PIS3;C0J9K5;C0J9P4;Q9MRM1;Q9SCE9;A0A1I7PIS8;Q95FJ8;Q95FS7;B8PRK2	M11(Oxidation)	0	0	2.639e-05	66.44	0.000372224	2	1238.59	0.380734	59.0773	0
	High	MPNIYNALVVK	7	4063	15	A0A0M3LBA7;A0A126G2P4;A0A1C9HCV0;C0J9K5;C0J9P4;Q95FJ8;Q597J4;Q3ZU73;Q5J038;A0A1I7PIU6;A0A1I7PIS8;B8PRK2;A0A1D8D815;Q95FS7;B7S4V7		0	0	8.224e-05	63.66	0.00097002	2	1261.7	0.348899	104.526	0
	High	EGNDLYMEMK	4	8238	19	A0A0A7DB11;A0A0M3LBA7;Q597J4;Q3ZU73;A0A1C9HCV0;Q5J038;Q95FS7;Q95FJ8;A0A1D8D815;A0A1I7PIU6;A0A1I7PIS3;C0J9K5;C0J9P4;Q9SCE9;B7S4V7;A0A1I7PIS8;A9L9Y0;A0A1I7PIT2;B8PRK2		0	0	0.00106	57.84	0.00137165	2	1229.52	0.394281	74.3617	0
	High	IGLFGGAGVGK	5	9628	28	A0A126G2P4;A0A0M3LBA7;Q597J4;Q3ZU73;A0A1C9HCV0;A0A191SDX6;Q5J038;A0A1D8D815;A0A1I7PIU6;A0A1I7PIS3;C0J9K5;C0J9P4;Q9SCE9;A0A1I7PIS8;A9L9Y0;Q95FJ8;A0A061E5Q6;A0A2G5F6R8;B9T1V8;A0A103XST4;A0A0K9NYL5;A0A1I7PIT2;B8PRK2;A0A0A7DB11;Q95FS7;Q9MRM1;B7S4V7;A0A0D6QRT0		0	0	0.001281	57.15	0.00449171	2	975.563	0.481163	81.2722	0
	High	AVAmSATDGLmR	5	3822	15	A0A126G2P4;A0A0M3LBA7;Q597J4;A0A1C9HCV0;A0A191SDX6;A0A1D8D815;A0A1I7PIS3;C0J9K5;C0J9P4;Q9MRM1;Q9SCE9;A0A1I7PIS8;Q95FJ8;Q95FS7;B8PRK2	M4(Oxidation); M11(Oxidation)	0	0	0.0004956	46.38	0.0299717	2	1254.58	0.634338	44.9704	0
	High	VVDLLAPYR	9	9267	22	A0A0M3LBA7;Q597J4;Q3ZU73;A0A1C9HCV0;Q5J038;A0A1D8D815;A0A1I7PIU6;A0A1I7PIS3;C0J9K5;C0J9P4;Q95FS7;Q9SCE9;B7S4V7;A0A1I7PIS8;A9L9Y0;Q95FJ8;A0A0A7DB11;A0A126G2P4;A0A191SDX6;A0A1I7PIT2;B8PRK2;Q9MRM1		0	0	0.00466	46.1	0.0529419	2	1045.6	0.185869	98.7569	0
	High	EGNDLYMEmK	2	8238	19	A0A0A7DB11;A0A0M3LBA7;Q597J4;Q3ZU73;A0A1C9HCV0;Q5J038;Q95FS7;Q95FJ8;A0A1D8D815;A0A1I7PIU6;A0A1I7PIS3;C0J9K5;C0J9P4;Q9SCE9;B7S4V7;A0A1I7PIS8;A9L9Y0;A0A1I7PIT2;B8PRK2	M9(Oxidation)	0	0	0.001049	45.26	0.0222465	2	1245.51	0.649558	54.3844	0
	High	AHGGVSVFGGVGER	7	7920	22	A0A0M3LBA7;Q597J4;Q3ZU73;Q95FS7;A0A1C9HCV0;Q5J038;A0A1I7PIS3;Q9SCE9;Q95FJ8;A0A126G2P4;A0A1I7PIU6;C0J9K5;C0J9P4;A0A1I7PIS8;A0A1I7PIT2;B8PRK2;A0A1D8D815;A9L9Y0;A0A191SDX6;B7S4V7;Q9MRM1;A0A0A7DB11		0	0	0.001672	45.02	0.071095	2	1328.67	1.41619	60.5827	0
	High	FLSQPFFVAEVFTGSPGxYVGLTETIR	1	1	1	C0J9P4	X18(R)	0	0	1.354e-06	43	0.0490838	3	3018.6	9.05232	114.912	1
	High	EGNDLYmEmK	3	8238	19	A0A0M3LBA7;Q597J4;Q3ZU73;A0A1C9HCV0;Q5J038;C0J9K5;C0J9P4;Q95FJ8;A0A1I7PIS3;Q9SCE9;A0A1I7PIU6;A0A1I7PIS8;A0A1I7PIT2;B8PRK2;A0A1D8D815;Q95FS7;A9L9Y0;A0A0A7DB11;B7S4V7	M7(Oxidation); M9(Oxidation)	0	0	0.004583	36.47	0.150831	2	1261.51	0.608066	43.2466	0
	High	LSIFETGIK	4	9003	20	A0A0M3LBA7;A0A1C9HCV0;Q5J038;C0J9K5;C0J9P4;Q95FJ8;Q597J4;Q3ZU73;A0A1D8D815;A0A1I7PIU6;A0A1I7PIS3;Q95FS7;Q9SCE9;B7S4V7;A0A1I7PIS8;A9L9Y0;A0A0A7DB11;A0A126G2P4;A0A191SDX6;Q9MRM1		0	0.001	0.02154	57.57	0.00245862	2	1007.58	0.156655	92.9312	0
	High	TREGNDLYMEMK	1	8225	19	A0A0A7DB11;A0A0M3LBA7;Q597J4;Q3ZU73;A0A1C9HCV0;Q5J038;A0A1D8D815;A0A1I7PIU6;A0A1I7PIS3;C0J9K5;C0J9P4;Q9SCE9;A0A1I7PIS8;A9L9Y0;Q95FJ8;Q95FS7;B7S4V7;A0A1I7PIT2;B8PRK2		0	0.003	0.046	29.55	1.33506	3	1486.67	0.155313	61.7747	1
A0A1I7PIT2	ATP synthase subunit beta (Fragment) OS=Mycetia sinensis OX=1712815 GN=atpB PE=3 SV=1 - [A0A1I7PIT2_9GENT]	3057.54	57.64	735	0	19	137	458	49.1826	5.05908
	High	IFNVLGEPVDNLGPVDTR	2	3009	12	A0A0M3LBA7;Q597J4;Q3ZU73;A0A1C9HCV0;Q5J038;Q9SCE9;A0A1I7PIU6;A0A126G2P4;A0A1D8D815;A0A1I7PIT2;A0A191SDX6;B7S4V7		0	0	5.393e-07	124.58	7.0979e-10	2	1955.03	1.86894	114.271	0
	High	GMEVIDTGAPLSVPVGGATLGR	6	3355	17	A0A0M3LBA7;Q9SCE9;A0A1C9HCV0;A0A1I7PIS8;Q95FJ8;A0A191SDX6;Q5J038;A0A1D8D815;A0A1I7PIS3;C0J9K5;C0J9P4;A0A1I7PIU6;A0A1I7PIT2;Q95FS7;A0A126G2P4;B8PRK2;A9L9Y0		0	0	1.123e-12	105.64	1.24076e-07	2	2097.1	1.45448	112.853	0
	High	mPSAVGYQPTLSTEMGSLQER	12	5647	20	B7S4V7;A0A0M3LBA7;Q597J4;A0A1C9HCV0;A0A1I7PIS3;C0J9K5;C0J9P4;Q9SCE9;Q95FJ8;Q3ZU73;A0A126G2P4;Q5J038;A0A1I7PIU6;A0A1I7PIS8;A0A1D8D815;A0A191SDX6;Q95FS7;A0A1I7PIT2;B8PRK2;A9L9Y0	M1(Oxidation)	0	0	1.475e-12	104.82	5.39571e-08	2	2298.08	1.53085	97.8459	0
	High	GmEVIDTGAPLSVPVGGATLGR	6	3356	17	A0A1C9HCV0;Q5J038;A0A1I7PIS3;Q9SCE9;Q95FJ8;A0A0M3LBA7;A0A1D8D815;C0J9K5;C0J9P4;A0A1I7PIS8;A0A191SDX6;A0A1I7PIU6;A0A1I7PIT2;Q95FS7;A0A126G2P4;B8PRK2;A9L9Y0	M2(Oxidation)	0	0	5.371e-12	97.91	3.33802e-07	2	2113.1	1.65469	103.019	0
	High	FVQAGSEVSALLGR	13	9158	21	A0A0M3LBA7;A0A1C9HCV0;Q5J038;Q597J4;C0J9K5;C0J9P4;Q95FJ8;A0A126G2P4;Q3ZU73;A0A191SDX6;A0A1D8D815;A0A1I7PIU6;A0A1I7PIS3;Q9SCE9;A0A1I7PIS8;A0A0A7DB11;A0A1I7PIT2;B8PRK2;A9L9Y0;Q95FS7;B7S4V7		0	0	6.317e-07	97.05	5.49902e-07	2	1433.78	1.90554	102.717	0
	High	GIYPAVDPLDSTSTMLQPR	1	5449	21	A0A0M3LBA7;A0A1C9HCV0;A0A1D8D815;A0A1I7PIS3;C0J9K5;C0J9P4;Q9SCE9;A0A1I7PIS8;Q95FJ8;Q597J4;A0A191SDX6;Q3ZU73;Q5J038;A0A1I7PIU6;A0A1I7PIT2;B8PRK2;A9L9Y0;Q95FS7;Q9MRM1;B7S4V7;Q8WJF6		0	0	8.634e-09	96.3	5.76809e-07	3	2061.03	0.260887	114.183	0
	High	MPSAVGYQPTLSTEMGSLQER	8	5647	20	A0A0M3LBA7;Q597J4;A0A1C9HCV0;A0A1I7PIS3;C0J9K5;C0J9P4;Q9SCE9;Q95FJ8;Q3ZU73;Q5J038;A0A1I7PIU6;Q95FS7;A0A1I7PIS8;A0A1I7PIT2;B8PRK2;A0A126G2P4;A0A191SDX6;A0A1D8D815;A9L9Y0;B7S4V7		0.0104	0	2.098e-10	95.03	6.10389e-07	2	2282.08	1.23902	103.805	0
	High	DVNEQDVLLFIDNIFR	1	5066	16	A0A1C9HCV0;Q5J038;A0A1I7PIS3;Q9SCE9;Q95FJ8;A0A0M3LBA7;Q597J4;C0J9K5;C0J9P4;Q3ZU73;A0A126G2P4;A0A1I7PIU6;A0A1I7PIS8;Q95FS7;A0A1I7PIT2;B8PRK2		0	0	1.145e-08	92.14	1.72133e-06	2	1950	0.0320363	116.531	0
	High	VALVYGQmNEPPGAR	10	9490	22	A0A0M3LBA7;Q597J4;A0A1C9HCV0;A0A1D8D815;A0A1I7PIS3;C0J9K5;C0J9P4;Q9SCE9;A0A1I7PIS8;Q95FJ8;Q3ZU73;A0A191SDX6;Q5J038;A0A1I7PIU6;Q95FS7;B7S4V7;A0A1I7PIT2;B8PRK2;A9L9Y0;Q9MRM1;A0A0A7DB11;A0A126G2P4	M8(Oxidation)	0	0	4.135e-07	89.63	2.81532e-06	2	1617.81	1.15111	66.4825	0
	High	VALVYGQMNEPPGAR	10	9490	22	A0A0M3LBA7;Q597J4;A0A1C9HCV0;A0A1D8D815;A0A1I7PIS3;C0J9K5;C0J9P4;Q9SCE9;A0A1I7PIS8;Q95FJ8;Q3ZU73;A0A191SDX6;Q5J038;A0A1I7PIU6;Q95FS7;B7S4V7;A0A1I7PIT2;B8PRK2;A9L9Y0;A0A0A7DB11;A0A126G2P4;Q9MRM1		0	0	3.364e-06	89.55	2.86883e-06	2	1601.81	0.579136	82.2864	0
	High	ELQDIIAILGLDELSEEDR	1	7752	21	A0A0M3LBA7;Q597J4;Q3ZU73;A0A1C9HCV0;Q5J038;C0J9K5;C0J9P4;Q95FJ8;A0A1I7PIS3;Q9SCE9;A0A1I7PIU6;A0A126G2P4;A0A1I7PIS8;B8PRK2;A0A1D8D815;A0A191SDX6;A0A1I7PIT2;Q95FS7;A9L9Y0;B7S4V7;Q8WJF6		0	0	1.536e-10	86.77	5.22442e-06	2	2171.11	-0.311347	115.781	0
	High	VGLTALTMAEYFR	1	7808	22	A0A0M3LBA7;Q597J4;Q3ZU73;A0A126G2P4;A0A1C9HCV0;Q5J038;A0A1I7PIU6;A0A1I7PIS3;C0J9K5;C0J9P4;Q95FS7;Q9SCE9;A0A1I7PIS8;A0A1I7PIT2;B8PRK2;Q95FJ8;A0A1D8D815;B7S4V7;A9L9Y0;A0A191SDX6;A0A0A7DB11;Q9MRM1		0	0	1.654e-06	76.66	5.35358e-05	2	1471.76	0.559418	114.629	0
	High	GIYPAVDPLDSTSTmLQPR	7	5449	21	A0A0M3LBA7;Q597J4;A0A1C9HCV0;A0A191SDX6;Q5J038;A0A1D8D815;A0A1I7PIU6;A0A1I7PIS3;C0J9K5;C0J9P4;Q9SCE9;A0A1I7PIS8;A9L9Y0;Q95FJ8;Q3ZU73;Q95FS7;B7S4V7;A0A1I7PIT2;B8PRK2;Q8WJF6;Q9MRM1	M15(Oxidation)	0	0	5.96e-10	75.38	6.88757e-05	2	2077.03	1.53813	104.403	0
	High	mPSAVGYQPTLSTEmGSLQER	5	5647	20	A0A0M3LBA7;A0A1C9HCV0;Q5J038;C0J9K5;C0J9P4;Q95FJ8;Q597J4;Q3ZU73;Q9SCE9;A0A1I7PIU6;A0A1I7PIS3;A0A126G2P4;A0A1I7PIS8;B8PRK2;A0A1D8D815;A0A1I7PIT2;A0A191SDX6;A9L9Y0;Q95FS7;B7S4V7	M1(Oxidation); M15(Oxidation)	0	0	1.595e-08	75.26	4.35459e-05	3	2314.07	1.2062	81.2392	0
	High	VGLTALTmAEYFR	4	7808	22	A0A1C9HCV0;Q5J038;A0A1D8D815;A0A126G2P4;A0A0M3LBA7;Q597J4;Q3ZU73;A0A191SDX6;A0A1I7PIU6;A0A1I7PIS3;C0J9K5;C0J9P4;Q9SCE9;A0A1I7PIS8;A9L9Y0;Q95FJ8;Q95FS7;B7S4V7;A0A1I7PIT2;B8PRK2;A0A0A7DB11;Q9MRM1	M8(Oxidation)	0	0	1.959e-05	74.35	9.5936e-05	2	1487.76	1.1816	109.76	0
	High	IVGEEHYETAQK	9	150	5	A0A0M3LBA7;A0A1I7PIS3;A0A1I7PIU6;A0A1I7PIT2;A0A1I7PIS8		0	0	2.547e-07	74.22	6.42009e-05	2	1403.68	0.899622	39.287	0
	High	TVLIMELINNIAK	1	8267	20	A0A0M3LBA7;A0A1C9HCV0;Q597J4;A0A1D8D815;A0A1I7PIS3;C0J9K5;C0J9P4;Q9SCE9;A0A1I7PIS8;Q95FJ8;Q3ZU73;Q5J038;A0A1I7PIU6;A9L9Y0;A0A1I7PIT2;B8PRK2;A0A0A7DB11;A0A126G2P4;A0A191SDX6;Q9MRM1		0	0	0.0002533	72.72	9.09214e-05	2	1471.86	0.284803	115.433	0
	High	SAPAFIQLDTK	5	4550	15	Q95FS7;A0A0M3LBA7;Q597J4;Q3ZU73;A0A1C9HCV0;Q5J038;A0A1I7PIS3;C0J9K5;C0J9P4;Q9SCE9;Q95FJ8;A0A126G2P4;A0A1D8D815;A0A1I7PIT2;A0A191SDX6		0	0	0.0008741	72.22	0.000173073	2	1190.64	0.741073	83.9998	0
	High	MPNIYDALVVK	2	26	3	Q95FJ8;A0A1I7PIS3;A0A1I7PIT2		0	0	4.152e-05	65.36	0.000725249	2	1262.68	0.533099	94.3704	0
	High	EGNDLYMEMK	4	8238	19	A0A0A7DB11;A0A0M3LBA7;Q597J4;Q3ZU73;A0A1C9HCV0;Q5J038;Q95FS7;Q95FJ8;A0A1D8D815;A0A1I7PIU6;A0A1I7PIS3;C0J9K5;C0J9P4;Q9SCE9;B7S4V7;A0A1I7PIS8;A9L9Y0;A0A1I7PIT2;B8PRK2		0	0	0.00106	57.84	0.00137165	2	1229.52	0.394281	74.3617	0
	High	IGLFGGAGVGK	5	9628	28	A0A126G2P4;A0A0M3LBA7;Q597J4;Q3ZU73;A0A1C9HCV0;A0A191SDX6;Q5J038;A0A1D8D815;A0A1I7PIU6;A0A1I7PIS3;C0J9K5;C0J9P4;Q9SCE9;A0A1I7PIS8;A9L9Y0;Q95FJ8;A0A061E5Q6;A0A2G5F6R8;B9T1V8;A0A103XST4;A0A0K9NYL5;A0A1I7PIT2;B8PRK2;A0A0A7DB11;Q95FS7;Q9MRM1;B7S4V7;A0A0D6QRT0		0	0	0.001281	57.15	0.00449171	2	975.563	0.481163	81.2722	0
	High	VVDLLAPYR	9	9267	22	A0A0M3LBA7;Q597J4;Q3ZU73;A0A1C9HCV0;Q5J038;A0A1D8D815;A0A1I7PIU6;A0A1I7PIS3;C0J9K5;C0J9P4;Q95FS7;Q9SCE9;B7S4V7;A0A1I7PIS8;A9L9Y0;Q95FJ8;A0A0A7DB11;A0A126G2P4;A0A191SDX6;A0A1I7PIT2;B8PRK2;Q9MRM1		0	0	0.00466	46.1	0.0529419	2	1045.6	0.185869	98.7569	0
	High	EGNDLYMEmK	2	8238	19	A0A0A7DB11;A0A0M3LBA7;Q597J4;Q3ZU73;A0A1C9HCV0;Q5J038;Q95FS7;Q95FJ8;A0A1D8D815;A0A1I7PIU6;A0A1I7PIS3;C0J9K5;C0J9P4;Q9SCE9;B7S4V7;A0A1I7PIS8;A9L9Y0;A0A1I7PIT2;B8PRK2	M9(Oxidation)	0	0	0.001049	45.26	0.0222465	2	1245.51	0.649558	54.3844	0
	High	AHGGVSVFGGVGER	7	7920	22	A0A0M3LBA7;Q597J4;Q3ZU73;Q95FS7;A0A1C9HCV0;Q5J038;A0A1I7PIS3;Q9SCE9;Q95FJ8;A0A126G2P4;A0A1I7PIU6;C0J9K5;C0J9P4;A0A1I7PIS8;A0A1I7PIT2;B8PRK2;A0A1D8D815;A9L9Y0;A0A191SDX6;B7S4V7;Q9MRM1;A0A0A7DB11		0	0	0.001672	45.02	0.071095	2	1328.67	1.41619	60.5827	0
	High	EGNDLYmEmK	3	8238	19	A0A0M3LBA7;Q597J4;Q3ZU73;A0A1C9HCV0;Q5J038;C0J9K5;C0J9P4;Q95FJ8;A0A1I7PIS3;Q9SCE9;A0A1I7PIU6;A0A1I7PIS8;A0A1I7PIT2;B8PRK2;A0A1D8D815;Q95FS7;A9L9Y0;A0A0A7DB11;B7S4V7	M7(Oxidation); M9(Oxidation)	0	0	0.004583	36.47	0.150831	2	1261.51	0.608066	43.2466	0
	High	ESGVINEENIAESK	2	1255	12	A0A1C9HCV0;Q5J038;Q9SCE9;A0A1I7PIU6;A0A1I7PIS3;A0A1I7PIS8;A0A1I7PIT2;B8PRK2;Q95FJ8;Q95FS7;A0A1D8D815;A0A191SDX6		0	0	0.0005038	26.86	3.99278	2	1518.73	0.105255	60.8437	0
	High	TREGNDLYMEMK	1	8225	19	A0A0A7DB11;A0A0M3LBA7;Q597J4;Q3ZU73;A0A1C9HCV0;Q5J038;A0A1D8D815;A0A1I7PIU6;A0A1I7PIS3;C0J9K5;C0J9P4;Q9SCE9;A0A1I7PIS8;A9L9Y0;Q95FJ8;Q95FS7;B7S4V7;A0A1I7PIT2;B8PRK2		0	0.003	0.046	29.55	1.33506	3	1486.67	0.155313	61.7747	1
Q9SCE9	ATP synthase subunit beta (Fragment) OS=Euthystachys abbreviata OX=34257 GN=atpB PE=3 SV=1 - [Q9SCE9_9LAMI]	3037.87	54.22	5571	1	20	149	498	53.7886	5.40186
	High	IFNVLGEPVDNLGPVDTR	2	3009	12	A0A0M3LBA7;Q597J4;Q3ZU73;A0A1C9HCV0;Q5J038;Q9SCE9;A0A1I7PIU6;A0A126G2P4;A0A1D8D815;A0A1I7PIT2;A0A191SDX6;B7S4V7		0	0	5.393e-07	124.58	7.0979e-10	2	1955.03	1.86894	114.271	0
	High	GMEVIDTGAPLSVPVGGATLGR	6	3355	17	A0A0M3LBA7;Q9SCE9;A0A1C9HCV0;A0A1I7PIS8;Q95FJ8;A0A191SDX6;Q5J038;A0A1D8D815;A0A1I7PIS3;C0J9K5;C0J9P4;A0A1I7PIU6;A0A1I7PIT2;Q95FS7;A0A126G2P4;B8PRK2;A9L9Y0		0	0	1.123e-12	105.64	1.24076e-07	2	2097.1	1.45448	112.853	0
	High	mPSAVGYQPTLSTEMGSLQER	12	5647	20	B7S4V7;A0A0M3LBA7;Q597J4;A0A1C9HCV0;A0A1I7PIS3;C0J9K5;C0J9P4;Q9SCE9;Q95FJ8;Q3ZU73;A0A126G2P4;Q5J038;A0A1I7PIU6;A0A1I7PIS8;A0A1D8D815;A0A191SDX6;Q95FS7;A0A1I7PIT2;B8PRK2;A9L9Y0	M1(Oxidation)	0	0	1.475e-12	104.82	5.39571e-08	2	2298.08	1.53085	97.8459	0
	High	GmEVIDTGAPLSVPVGGATLGR	6	3356	17	A0A1C9HCV0;Q5J038;A0A1I7PIS3;Q9SCE9;Q95FJ8;A0A0M3LBA7;A0A1D8D815;C0J9K5;C0J9P4;A0A1I7PIS8;A0A191SDX6;A0A1I7PIU6;A0A1I7PIT2;Q95FS7;A0A126G2P4;B8PRK2;A9L9Y0	M2(Oxidation)	0	0	5.371e-12	97.91	3.33802e-07	2	2113.1	1.65469	103.019	0
	High	FVQAGSEVSALLGR	13	9158	21	A0A0M3LBA7;A0A1C9HCV0;Q5J038;Q597J4;C0J9K5;C0J9P4;Q95FJ8;A0A126G2P4;Q3ZU73;A0A191SDX6;A0A1D8D815;A0A1I7PIU6;A0A1I7PIS3;Q9SCE9;A0A1I7PIS8;A0A0A7DB11;A0A1I7PIT2;B8PRK2;A9L9Y0;Q95FS7;B7S4V7		0	0	6.317e-07	97.05	5.49902e-07	2	1433.78	1.90554	102.717	0
	High	GIYPAVDPLDSTSTMLQPR	1	5449	21	A0A0M3LBA7;A0A1C9HCV0;A0A1D8D815;A0A1I7PIS3;C0J9K5;C0J9P4;Q9SCE9;A0A1I7PIS8;Q95FJ8;Q597J4;A0A191SDX6;Q3ZU73;Q5J038;A0A1I7PIU6;A0A1I7PIT2;B8PRK2;A9L9Y0;Q95FS7;Q9MRM1;B7S4V7;Q8WJF6		0	0	8.634e-09	96.3	5.76809e-07	3	2061.03	0.260887	114.183	0
	High	MPSAVGYQPTLSTEMGSLQER	8	5647	20	A0A0M3LBA7;Q597J4;A0A1C9HCV0;A0A1I7PIS3;C0J9K5;C0J9P4;Q9SCE9;Q95FJ8;Q3ZU73;Q5J038;A0A1I7PIU6;Q95FS7;A0A1I7PIS8;A0A1I7PIT2;B8PRK2;A0A126G2P4;A0A191SDX6;A0A1D8D815;A9L9Y0;B7S4V7		0.0104	0	2.098e-10	95.03	6.10389e-07	2	2282.08	1.23902	103.805	0
	High	DVNEQDVLLFIDNIFR	1	5066	16	A0A1C9HCV0;Q5J038;A0A1I7PIS3;Q9SCE9;Q95FJ8;A0A0M3LBA7;Q597J4;C0J9K5;C0J9P4;Q3ZU73;A0A126G2P4;A0A1I7PIU6;A0A1I7PIS8;Q95FS7;A0A1I7PIT2;B8PRK2		0	0	1.145e-08	92.14	1.72133e-06	2	1950	0.0320363	116.531	0
	High	VALVYGQmNEPPGAR	10	9490	22	A0A0M3LBA7;Q597J4;A0A1C9HCV0;A0A1D8D815;A0A1I7PIS3;C0J9K5;C0J9P4;Q9SCE9;A0A1I7PIS8;Q95FJ8;Q3ZU73;A0A191SDX6;Q5J038;A0A1I7PIU6;Q95FS7;B7S4V7;A0A1I7PIT2;B8PRK2;A9L9Y0;Q9MRM1;A0A0A7DB11;A0A126G2P4	M8(Oxidation)	0	0	4.135e-07	89.63	2.81532e-06	2	1617.81	1.15111	66.4825	0
	High	VALVYGQMNEPPGAR	10	9490	22	A0A0M3LBA7;Q597J4;A0A1C9HCV0;A0A1D8D815;A0A1I7PIS3;C0J9K5;C0J9P4;Q9SCE9;A0A1I7PIS8;Q95FJ8;Q3ZU73;A0A191SDX6;Q5J038;A0A1I7PIU6;Q95FS7;B7S4V7;A0A1I7PIT2;B8PRK2;A9L9Y0;A0A0A7DB11;A0A126G2P4;Q9MRM1		0	0	3.364e-06	89.55	2.86883e-06	2	1601.81	0.579136	82.2864	0
	High	ELQDIIAILGLDELSEEDR	1	7752	21	A0A0M3LBA7;Q597J4;Q3ZU73;A0A1C9HCV0;Q5J038;C0J9K5;C0J9P4;Q95FJ8;A0A1I7PIS3;Q9SCE9;A0A1I7PIU6;A0A126G2P4;A0A1I7PIS8;B8PRK2;A0A1D8D815;A0A191SDX6;A0A1I7PIT2;Q95FS7;A9L9Y0;B7S4V7;Q8WJF6		0	0	1.536e-10	86.77	5.22442e-06	2	2171.11	-0.311347	115.781	0
	High	AVAMSATDGLMR	5	3822	15	A0A0M3LBA7;A0A1C9HCV0;Q597J4;A0A1I7PIS3;Q9SCE9;Q95FJ8;A0A126G2P4;A0A1I7PIS8;B8PRK2;C0J9K5;C0J9P4;A0A1D8D815;A0A191SDX6;Q95FS7;Q9MRM1		0	0	3.053e-05	82.16	1.2361e-05	2	1222.59	0.220339	73.0448	0
	High	VGLTALTMAEYFR	1	7808	22	A0A0M3LBA7;Q597J4;Q3ZU73;A0A126G2P4;A0A1C9HCV0;Q5J038;A0A1I7PIU6;A0A1I7PIS3;C0J9K5;C0J9P4;Q95FS7;Q9SCE9;A0A1I7PIS8;A0A1I7PIT2;B8PRK2;Q95FJ8;A0A1D8D815;B7S4V7;A9L9Y0;A0A191SDX6;A0A0A7DB11;Q9MRM1		0	0	1.654e-06	76.66	5.35358e-05	2	1471.76	0.559418	114.629	0
	High	GIYPAVDPLDSTSTmLQPR	7	5449	21	A0A0M3LBA7;Q597J4;A0A1C9HCV0;A0A191SDX6;Q5J038;A0A1D8D815;A0A1I7PIU6;A0A1I7PIS3;C0J9K5;C0J9P4;Q9SCE9;A0A1I7PIS8;A9L9Y0;Q95FJ8;Q3ZU73;Q95FS7;B7S4V7;A0A1I7PIT2;B8PRK2;Q8WJF6;Q9MRM1	M15(Oxidation)	0	0	5.96e-10	75.38	6.88757e-05	2	2077.03	1.53813	104.403	0
	High	mPSAVGYQPTLSTEmGSLQER	5	5647	20	A0A0M3LBA7;A0A1C9HCV0;Q5J038;C0J9K5;C0J9P4;Q95FJ8;Q597J4;Q3ZU73;Q9SCE9;A0A1I7PIU6;A0A1I7PIS3;A0A126G2P4;A0A1I7PIS8;B8PRK2;A0A1D8D815;A0A1I7PIT2;A0A191SDX6;A9L9Y0;Q95FS7;B7S4V7	M1(Oxidation); M15(Oxidation)	0	0	1.595e-08	75.26	4.35459e-05	3	2314.07	1.2062	81.2392	0
	High	VGLTALTmAEYFR	4	7808	22	A0A1C9HCV0;Q5J038;A0A1D8D815;A0A126G2P4;A0A0M3LBA7;Q597J4;Q3ZU73;A0A191SDX6;A0A1I7PIU6;A0A1I7PIS3;C0J9K5;C0J9P4;Q9SCE9;A0A1I7PIS8;A9L9Y0;Q95FJ8;Q95FS7;B7S4V7;A0A1I7PIT2;B8PRK2;A0A0A7DB11;Q9MRM1	M8(Oxidation)	0	0	1.959e-05	74.35	9.5936e-05	2	1487.76	1.1816	109.76	0
	High	TVLIMELINNIAK	1	8267	20	A0A0M3LBA7;A0A1C9HCV0;Q597J4;A0A1D8D815;A0A1I7PIS3;C0J9K5;C0J9P4;Q9SCE9;A0A1I7PIS8;Q95FJ8;Q3ZU73;Q5J038;A0A1I7PIU6;A9L9Y0;A0A1I7PIT2;B8PRK2;A0A0A7DB11;A0A126G2P4;A0A191SDX6;Q9MRM1		0	0	0.0002533	72.72	9.09214e-05	2	1471.86	0.284803	115.433	0
	High	SAPAFIQLDTK	5	4550	15	Q95FS7;A0A0M3LBA7;Q597J4;Q3ZU73;A0A1C9HCV0;Q5J038;A0A1I7PIS3;C0J9K5;C0J9P4;Q9SCE9;Q95FJ8;A0A126G2P4;A0A1D8D815;A0A1I7PIT2;A0A191SDX6		0	0	0.0008741	72.22	0.000173073	2	1190.64	0.741073	83.9998	0
	High	AVAMSATDGLmR	8	3822	15	A0A126G2P4;A0A0M3LBA7;Q597J4;A0A1C9HCV0;A0A191SDX6;A0A1D8D815;A0A1I7PIS3;C0J9K5;C0J9P4;Q9MRM1;Q9SCE9;A0A1I7PIS8;Q95FJ8;Q95FS7;B8PRK2	M11(Oxidation)	0	0	2.639e-05	66.44	0.000372224	2	1238.59	0.380734	59.0773	0
	High	EGNDLYMEMK	4	8238	19	A0A0A7DB11;A0A0M3LBA7;Q597J4;Q3ZU73;A0A1C9HCV0;Q5J038;Q95FS7;Q95FJ8;A0A1D8D815;A0A1I7PIU6;A0A1I7PIS3;C0J9K5;C0J9P4;Q9SCE9;B7S4V7;A0A1I7PIS8;A9L9Y0;A0A1I7PIT2;B8PRK2		0	0	0.00106	57.84	0.00137165	2	1229.52	0.394281	74.3617	0
	High	IGLFGGAGVGK	5	9628	28	A0A126G2P4;A0A0M3LBA7;Q597J4;Q3ZU73;A0A1C9HCV0;A0A191SDX6;Q5J038;A0A1D8D815;A0A1I7PIU6;A0A1I7PIS3;C0J9K5;C0J9P4;Q9SCE9;A0A1I7PIS8;A9L9Y0;Q95FJ8;A0A061E5Q6;A0A2G5F6R8;B9T1V8;A0A103XST4;A0A0K9NYL5;A0A1I7PIT2;B8PRK2;A0A0A7DB11;Q95FS7;Q9MRM1;B7S4V7;A0A0D6QRT0		0	0	0.001281	57.15	0.00449171	2	975.563	0.481163	81.2722	0
	High	AVAmSATDGLmR	5	3822	15	A0A126G2P4;A0A0M3LBA7;Q597J4;A0A1C9HCV0;A0A191SDX6;A0A1D8D815;A0A1I7PIS3;C0J9K5;C0J9P4;Q9MRM1;Q9SCE9;A0A1I7PIS8;Q95FJ8;Q95FS7;B8PRK2	M4(Oxidation); M11(Oxidation)	0	0	0.0004956	46.38	0.0299717	2	1254.58	0.634338	44.9704	0
	High	VVDLLAPYR	9	9267	22	A0A0M3LBA7;Q597J4;Q3ZU73;A0A1C9HCV0;Q5J038;A0A1D8D815;A0A1I7PIU6;A0A1I7PIS3;C0J9K5;C0J9P4;Q95FS7;Q9SCE9;B7S4V7;A0A1I7PIS8;A9L9Y0;Q95FJ8;A0A0A7DB11;A0A126G2P4;A0A191SDX6;A0A1I7PIT2;B8PRK2;Q9MRM1		0	0	0.00466	46.1	0.0529419	2	1045.6	0.185869	98.7569	0
	High	EGNDLYMEmK	2	8238	19	A0A0A7DB11;A0A0M3LBA7;Q597J4;Q3ZU73;A0A1C9HCV0;Q5J038;Q95FS7;Q95FJ8;A0A1D8D815;A0A1I7PIU6;A0A1I7PIS3;C0J9K5;C0J9P4;Q9SCE9;B7S4V7;A0A1I7PIS8;A9L9Y0;A0A1I7PIT2;B8PRK2	M9(Oxidation)	0	0	0.001049	45.26	0.0222465	2	1245.51	0.649558	54.3844	0
	High	AHGGVSVFGGVGER	7	7920	22	A0A0M3LBA7;Q597J4;Q3ZU73;Q95FS7;A0A1C9HCV0;Q5J038;A0A1I7PIS3;Q9SCE9;Q95FJ8;A0A126G2P4;A0A1I7PIU6;C0J9K5;C0J9P4;A0A1I7PIS8;A0A1I7PIT2;B8PRK2;A0A1D8D815;A9L9Y0;A0A191SDX6;B7S4V7;Q9MRM1;A0A0A7DB11		0	0	0.001672	45.02	0.071095	2	1328.67	1.41619	60.5827	0
	High	EGNDLYmEmK	3	8238	19	A0A0M3LBA7;Q597J4;Q3ZU73;A0A1C9HCV0;Q5J038;C0J9K5;C0J9P4;Q95FJ8;A0A1I7PIS3;Q9SCE9;A0A1I7PIU6;A0A1I7PIS8;A0A1I7PIT2;B8PRK2;A0A1D8D815;Q95FS7;A9L9Y0;A0A0A7DB11;B7S4V7	M7(Oxidation); M9(Oxidation)	0	0	0.004583	36.47	0.150831	2	1261.51	0.608066	43.2466	0
	High	ESGVINEENIAESK	2	1255	12	A0A1C9HCV0;Q5J038;Q9SCE9;A0A1I7PIU6;A0A1I7PIS3;A0A1I7PIS8;A0A1I7PIT2;B8PRK2;Q95FJ8;Q95FS7;A0A1D8D815;A0A191SDX6		0	0	0.0005038	26.86	3.99278	2	1518.73	0.105255	60.8437	0
	High	LSIFETGIK	4	9003	20	A0A0M3LBA7;A0A1C9HCV0;Q5J038;C0J9K5;C0J9P4;Q95FJ8;Q597J4;Q3ZU73;A0A1D8D815;A0A1I7PIU6;A0A1I7PIS3;Q95FS7;Q9SCE9;B7S4V7;A0A1I7PIS8;A9L9Y0;A0A0A7DB11;A0A126G2P4;A0A191SDX6;Q9MRM1		0	0.001	0.02154	57.57	0.00245862	2	1007.58	0.156655	92.9312	0
	High	IYNALVVK	1	26	1	Q9SCE9		0	0.003	0.04827	43.2	0.0329082	2	919.561	-0.0190415	64.6016	0
	High	TREGNDLYMEMK	1	8225	19	A0A0A7DB11;A0A0M3LBA7;Q597J4;Q3ZU73;A0A1C9HCV0;Q5J038;A0A1D8D815;A0A1I7PIU6;A0A1I7PIS3;C0J9K5;C0J9P4;Q9SCE9;A0A1I7PIS8;A9L9Y0;Q95FJ8;Q95FS7;B7S4V7;A0A1I7PIT2;B8PRK2		0	0.003	0.046	29.55	1.33506	3	1486.67	0.155313	61.7747	1
B8PRK2	ATP synthase subunit beta (Fragment) OS=Helleborus orientalis OX=171898 GN=atpB PE=3 SV=1 - [B8PRK2_9MAGN]	3030.36	51.48	1015	0	18	156	474	51.1708	5.09717
	High	GMEVIDTGAPLSVPVGGATLGR	6	3355	17	A0A0M3LBA7;Q9SCE9;A0A1C9HCV0;A0A1I7PIS8;Q95FJ8;A0A191SDX6;Q5J038;A0A1D8D815;A0A1I7PIS3;C0J9K5;C0J9P4;A0A1I7PIU6;A0A1I7PIT2;Q95FS7;A0A126G2P4;B8PRK2;A9L9Y0		0	0	1.123e-12	105.64	1.24076e-07	2	2097.1	1.45448	112.853	0
	High	mPSAVGYQPTLSTEMGSLQER	12	5647	20	B7S4V7;A0A0M3LBA7;Q597J4;A0A1C9HCV0;A0A1I7PIS3;C0J9K5;C0J9P4;Q9SCE9;Q95FJ8;Q3ZU73;A0A126G2P4;Q5J038;A0A1I7PIU6;A0A1I7PIS8;A0A1D8D815;A0A191SDX6;Q95FS7;A0A1I7PIT2;B8PRK2;A9L9Y0	M1(Oxidation)	0	0	1.475e-12	104.82	5.39571e-08	2	2298.08	1.53085	97.8459	0
	High	GmEVIDTGAPLSVPVGGATLGR	6	3356	17	A0A1C9HCV0;Q5J038;A0A1I7PIS3;Q9SCE9;Q95FJ8;A0A0M3LBA7;A0A1D8D815;C0J9K5;C0J9P4;A0A1I7PIS8;A0A191SDX6;A0A1I7PIU6;A0A1I7PIT2;Q95FS7;A0A126G2P4;B8PRK2;A9L9Y0	M2(Oxidation)	0	0	5.371e-12	97.91	3.33802e-07	2	2113.1	1.65469	103.019	0
	High	FVQAGSEVSALLGR	13	9158	21	A0A0M3LBA7;A0A1C9HCV0;Q5J038;Q597J4;C0J9K5;C0J9P4;Q95FJ8;A0A126G2P4;Q3ZU73;A0A191SDX6;A0A1D8D815;A0A1I7PIU6;A0A1I7PIS3;Q9SCE9;A0A1I7PIS8;A0A0A7DB11;A0A1I7PIT2;B8PRK2;A9L9Y0;Q95FS7;B7S4V7		0	0	6.317e-07	97.05	5.49902e-07	2	1433.78	1.90554	102.717	0
	High	GIYPAVDPLDSTSTMLQPR	1	5449	21	A0A0M3LBA7;A0A1C9HCV0;A0A1D8D815;A0A1I7PIS3;C0J9K5;C0J9P4;Q9SCE9;A0A1I7PIS8;Q95FJ8;Q597J4;A0A191SDX6;Q3ZU73;Q5J038;A0A1I7PIU6;A0A1I7PIT2;B8PRK2;A9L9Y0;Q95FS7;Q9MRM1;B7S4V7;Q8WJF6		0	0	8.634e-09	96.3	5.76809e-07	3	2061.03	0.260887	114.183	0
	High	MPSAVGYQPTLSTEMGSLQER	8	5647	20	A0A0M3LBA7;Q597J4;A0A1C9HCV0;A0A1I7PIS3;C0J9K5;C0J9P4;Q9SCE9;Q95FJ8;Q3ZU73;Q5J038;A0A1I7PIU6;Q95FS7;A0A1I7PIS8;A0A1I7PIT2;B8PRK2;A0A126G2P4;A0A191SDX6;A0A1D8D815;A9L9Y0;B7S4V7		0.0104	0	2.098e-10	95.03	6.10389e-07	2	2282.08	1.23902	103.805	0
	High	mPNIYNALVVK	4	4063	15	A0A0M3LBA7;A0A1C9HCV0;C0J9K5;C0J9P4;Q95FJ8;Q5J038;Q597J4;Q3ZU73;A0A1D8D815;A0A1I7PIU6;A0A1I7PIS8;A0A126G2P4;B8PRK2;Q95FS7;B7S4V7	M1(Oxidation)	0	0	1.952e-05	92.34	4.03875e-06	2	1277.69	0.980473	89.8885	0
	High	DVNEQDVLLFIDNIFR	1	5066	16	A0A1C9HCV0;Q5J038;A0A1I7PIS3;Q9SCE9;Q95FJ8;A0A0M3LBA7;Q597J4;C0J9K5;C0J9P4;Q3ZU73;A0A126G2P4;A0A1I7PIU6;A0A1I7PIS8;Q95FS7;A0A1I7PIT2;B8PRK2		0	0	1.145e-08	92.14	1.72133e-06	2	1950	0.0320363	116.531	0
	High	VALVYGQmNEPPGAR	10	9490	22	A0A0M3LBA7;Q597J4;A0A1C9HCV0;A0A1D8D815;A0A1I7PIS3;C0J9K5;C0J9P4;Q9SCE9;A0A1I7PIS8;Q95FJ8;Q3ZU73;A0A191SDX6;Q5J038;A0A1I7PIU6;Q95FS7;B7S4V7;A0A1I7PIT2;B8PRK2;A9L9Y0;Q9MRM1;A0A0A7DB11;A0A126G2P4	M8(Oxidation)	0	0	4.135e-07	89.63	2.81532e-06	2	1617.81	1.15111	66.4825	0
	High	VALVYGQMNEPPGAR	10	9490	22	A0A0M3LBA7;Q597J4;A0A1C9HCV0;A0A1D8D815;A0A1I7PIS3;C0J9K5;C0J9P4;Q9SCE9;A0A1I7PIS8;Q95FJ8;Q3ZU73;A0A191SDX6;Q5J038;A0A1I7PIU6;Q95FS7;B7S4V7;A0A1I7PIT2;B8PRK2;A9L9Y0;A0A0A7DB11;A0A126G2P4;Q9MRM1		0	0	3.364e-06	89.55	2.86883e-06	2	1601.81	0.579136	82.2864	0
	High	ELQDIIAILGLDELSEEDR	1	7752	21	A0A0M3LBA7;Q597J4;Q3ZU73;A0A1C9HCV0;Q5J038;C0J9K5;C0J9P4;Q95FJ8;A0A1I7PIS3;Q9SCE9;A0A1I7PIU6;A0A126G2P4;A0A1I7PIS8;B8PRK2;A0A1D8D815;A0A191SDX6;A0A1I7PIT2;Q95FS7;A9L9Y0;B7S4V7;Q8WJF6		0	0	1.536e-10	86.77	5.22442e-06	2	2171.11	-0.311347	115.781	0
	High	AVAMSATDGLMR	5	3822	15	A0A0M3LBA7;A0A1C9HCV0;Q597J4;A0A1I7PIS3;Q9SCE9;Q95FJ8;A0A126G2P4;A0A1I7PIS8;B8PRK2;C0J9K5;C0J9P4;A0A1D8D815;A0A191SDX6;Q95FS7;Q9MRM1		0	0	3.053e-05	82.16	1.2361e-05	2	1222.59	0.220339	73.0448	0
	High	VGLTALTMAEYFR	1	7808	22	A0A0M3LBA7;Q597J4;Q3ZU73;A0A126G2P4;A0A1C9HCV0;Q5J038;A0A1I7PIU6;A0A1I7PIS3;C0J9K5;C0J9P4;Q95FS7;Q9SCE9;A0A1I7PIS8;A0A1I7PIT2;B8PRK2;Q95FJ8;A0A1D8D815;B7S4V7;A9L9Y0;A0A191SDX6;A0A0A7DB11;Q9MRM1		0	0	1.654e-06	76.66	5.35358e-05	2	1471.76	0.559418	114.629	0
	High	GIYPAVDPLDSTSTmLQPR	7	5449	21	A0A0M3LBA7;Q597J4;A0A1C9HCV0;A0A191SDX6;Q5J038;A0A1D8D815;A0A1I7PIU6;A0A1I7PIS3;C0J9K5;C0J9P4;Q9SCE9;A0A1I7PIS8;A9L9Y0;Q95FJ8;Q3ZU73;Q95FS7;B7S4V7;A0A1I7PIT2;B8PRK2;Q8WJF6;Q9MRM1	M15(Oxidation)	0	0	5.96e-10	75.38	6.88757e-05	2	2077.03	1.53813	104.403	0
	High	mPSAVGYQPTLSTEmGSLQER	5	5647	20	A0A0M3LBA7;A0A1C9HCV0;Q5J038;C0J9K5;C0J9P4;Q95FJ8;Q597J4;Q3ZU73;Q9SCE9;A0A1I7PIU6;A0A1I7PIS3;A0A126G2P4;A0A1I7PIS8;B8PRK2;A0A1D8D815;A0A1I7PIT2;A0A191SDX6;A9L9Y0;Q95FS7;B7S4V7	M1(Oxidation); M15(Oxidation)	0	0	1.595e-08	75.26	4.35459e-05	3	2314.07	1.2062	81.2392	0
	High	VGLTALTmAEYFR	4	7808	22	A0A1C9HCV0;Q5J038;A0A1D8D815;A0A126G2P4;A0A0M3LBA7;Q597J4;Q3ZU73;A0A191SDX6;A0A1I7PIU6;A0A1I7PIS3;C0J9K5;C0J9P4;Q9SCE9;A0A1I7PIS8;A9L9Y0;Q95FJ8;Q95FS7;B7S4V7;A0A1I7PIT2;B8PRK2;A0A0A7DB11;Q9MRM1	M8(Oxidation)	0	0	1.959e-05	74.35	9.5936e-05	2	1487.76	1.1816	109.76	0
	High	TVLIMELINNIAK	1	8267	20	A0A0M3LBA7;A0A1C9HCV0;Q597J4;A0A1D8D815;A0A1I7PIS3;C0J9K5;C0J9P4;Q9SCE9;A0A1I7PIS8;Q95FJ8;Q3ZU73;Q5J038;A0A1I7PIU6;A9L9Y0;A0A1I7PIT2;B8PRK2;A0A0A7DB11;A0A126G2P4;A0A191SDX6;Q9MRM1		0	0	0.0002533	72.72	9.09214e-05	2	1471.86	0.284803	115.433	0
	High	AVAMSATDGLmR	8	3822	15	A0A126G2P4;A0A0M3LBA7;Q597J4;A0A1C9HCV0;A0A191SDX6;A0A1D8D815;A0A1I7PIS3;C0J9K5;C0J9P4;Q9MRM1;Q9SCE9;A0A1I7PIS8;Q95FJ8;Q95FS7;B8PRK2	M11(Oxidation)	0	0	2.639e-05	66.44	0.000372224	2	1238.59	0.380734	59.0773	0
	High	MPNIYNALVVK	7	4063	15	A0A0M3LBA7;A0A126G2P4;A0A1C9HCV0;C0J9K5;C0J9P4;Q95FJ8;Q597J4;Q3ZU73;Q5J038;A0A1I7PIU6;A0A1I7PIS8;B8PRK2;A0A1D8D815;Q95FS7;B7S4V7		0	0	8.224e-05	63.66	0.00097002	2	1261.7	0.348899	104.526	0
	High	EGNDLYMEMK	4	8238	19	A0A0A7DB11;A0A0M3LBA7;Q597J4;Q3ZU73;A0A1C9HCV0;Q5J038;Q95FS7;Q95FJ8;A0A1D8D815;A0A1I7PIU6;A0A1I7PIS3;C0J9K5;C0J9P4;Q9SCE9;B7S4V7;A0A1I7PIS8;A9L9Y0;A0A1I7PIT2;B8PRK2		0	0	0.00106	57.84	0.00137165	2	1229.52	0.394281	74.3617	0
	High	IGLFGGAGVGK	5	9628	28	A0A126G2P4;A0A0M3LBA7;Q597J4;Q3ZU73;A0A1C9HCV0;A0A191SDX6;Q5J038;A0A1D8D815;A0A1I7PIU6;A0A1I7PIS3;C0J9K5;C0J9P4;Q9SCE9;A0A1I7PIS8;A9L9Y0;Q95FJ8;A0A061E5Q6;A0A2G5F6R8;B9T1V8;A0A103XST4;A0A0K9NYL5;A0A1I7PIT2;B8PRK2;A0A0A7DB11;Q95FS7;Q9MRM1;B7S4V7;A0A0D6QRT0		0	0	0.001281	57.15	0.00449171	2	975.563	0.481163	81.2722	0
	High	AVAmSATDGLmR	5	3822	15	A0A126G2P4;A0A0M3LBA7;Q597J4;A0A1C9HCV0;A0A191SDX6;A0A1D8D815;A0A1I7PIS3;C0J9K5;C0J9P4;Q9MRM1;Q9SCE9;A0A1I7PIS8;Q95FJ8;Q95FS7;B8PRK2	M4(Oxidation); M11(Oxidation)	0	0	0.0004956	46.38	0.0299717	2	1254.58	0.634338	44.9704	0
	High	VVDLLAPYR	9	9267	22	A0A0M3LBA7;Q597J4;Q3ZU73;A0A1C9HCV0;Q5J038;A0A1D8D815;A0A1I7PIU6;A0A1I7PIS3;C0J9K5;C0J9P4;Q95FS7;Q9SCE9;B7S4V7;A0A1I7PIS8;A9L9Y0;Q95FJ8;A0A0A7DB11;A0A126G2P4;A0A191SDX6;A0A1I7PIT2;B8PRK2;Q9MRM1		0	0	0.00466	46.1	0.0529419	2	1045.6	0.185869	98.7569	0
	High	EGNDLYMEmK	2	8238	19	A0A0A7DB11;A0A0M3LBA7;Q597J4;Q3ZU73;A0A1C9HCV0;Q5J038;Q95FS7;Q95FJ8;A0A1D8D815;A0A1I7PIU6;A0A1I7PIS3;C0J9K5;C0J9P4;Q9SCE9;B7S4V7;A0A1I7PIS8;A9L9Y0;A0A1I7PIT2;B8PRK2	M9(Oxidation)	0	0	0.001049	45.26	0.0222465	2	1245.51	0.649558	54.3844	0
	High	AHGGVSVFGGVGER	7	7920	22	A0A0M3LBA7;Q597J4;Q3ZU73;Q95FS7;A0A1C9HCV0;Q5J038;A0A1I7PIS3;Q9SCE9;Q95FJ8;A0A126G2P4;A0A1I7PIU6;C0J9K5;C0J9P4;A0A1I7PIS8;A0A1I7PIT2;B8PRK2;A0A1D8D815;A9L9Y0;A0A191SDX6;B7S4V7;Q9MRM1;A0A0A7DB11		0	0	0.001672	45.02	0.071095	2	1328.67	1.41619	60.5827	0
	High	EGNDLYmEmK	3	8238	19	A0A0M3LBA7;Q597J4;Q3ZU73;A0A1C9HCV0;Q5J038;C0J9K5;C0J9P4;Q95FJ8;A0A1I7PIS3;Q9SCE9;A0A1I7PIU6;A0A1I7PIS8;A0A1I7PIT2;B8PRK2;A0A1D8D815;Q95FS7;A9L9Y0;A0A0A7DB11;B7S4V7	M7(Oxidation); M9(Oxidation)	0	0	0.004583	36.47	0.150831	2	1261.51	0.608066	43.2466	0
	High	ESGVINEENIAESK	2	1255	12	A0A1C9HCV0;Q5J038;Q9SCE9;A0A1I7PIU6;A0A1I7PIS3;A0A1I7PIS8;A0A1I7PIT2;B8PRK2;Q95FJ8;Q95FS7;A0A1D8D815;A0A191SDX6		0	0	0.0005038	26.86	3.99278	2	1518.73	0.105255	60.8437	0
	High	AMNLDVESK	4	51	4	Q5J038;A0A0M3LBA7;A0A1D8D815;B8PRK2		0	0.001	0.008283	77.76	2.3002e-05	2	1006.49	0.345988	54.3149	0
	High	AmNLDVESK	4	51	4	A0A0M3LBA7;Q5J038;A0A1D8D815;B8PRK2	M2(Oxidation)	0	0.001	0.01939	52.24	0.00769698	2	1022.48	0.0607723	36.1983	0
	High	TREGNDLYMEMK	1	8225	19	A0A0A7DB11;A0A0M3LBA7;Q597J4;Q3ZU73;A0A1C9HCV0;Q5J038;A0A1D8D815;A0A1I7PIU6;A0A1I7PIS3;C0J9K5;C0J9P4;Q9SCE9;A0A1I7PIS8;A9L9Y0;Q95FJ8;Q95FS7;B7S4V7;A0A1I7PIT2;B8PRK2		0	0.003	0.046	29.55	1.33506	3	1486.67	0.155313	61.7747	1
A0A191SDX6	ATP synthase subunit beta (Fragment) OS=Delphinium ajacis OX=37494 GN=atpB PE=3 SV=1 - [A0A191SDX6_DELAJ]	3023.12	55.41	1285	1	18	142	471	50.7463	5.021
	High	IFNVLGEPVDNLGPVDTR	2	3009	12	A0A0M3LBA7;Q597J4;Q3ZU73;A0A1C9HCV0;Q5J038;Q9SCE9;A0A1I7PIU6;A0A126G2P4;A0A1D8D815;A0A1I7PIT2;A0A191SDX6;B7S4V7		0	0	5.393e-07	124.58	7.0979e-10	2	1955.03	1.86894	114.271	0
	High	GMEVIDTGAPLSVPVGGATLGR	6	3355	17	A0A0M3LBA7;Q9SCE9;A0A1C9HCV0;A0A1I7PIS8;Q95FJ8;A0A191SDX6;Q5J038;A0A1D8D815;A0A1I7PIS3;C0J9K5;C0J9P4;A0A1I7PIU6;A0A1I7PIT2;Q95FS7;A0A126G2P4;B8PRK2;A9L9Y0		0	0	1.123e-12	105.64	1.24076e-07	2	2097.1	1.45448	112.853	0
	High	mPSAVGYQPTLSTEMGSLQER	12	5647	20	B7S4V7;A0A0M3LBA7;Q597J4;A0A1C9HCV0;A0A1I7PIS3;C0J9K5;C0J9P4;Q9SCE9;Q95FJ8;Q3ZU73;A0A126G2P4;Q5J038;A0A1I7PIU6;A0A1I7PIS8;A0A1D8D815;A0A191SDX6;Q95FS7;A0A1I7PIT2;B8PRK2;A9L9Y0	M1(Oxidation)	0	0	1.475e-12	104.82	5.39571e-08	2	2298.08	1.53085	97.8459	0
	High	GmEVIDTGAPLSVPVGGATLGR	6	3356	17	A0A1C9HCV0;Q5J038;A0A1I7PIS3;Q9SCE9;Q95FJ8;A0A0M3LBA7;A0A1D8D815;C0J9K5;C0J9P4;A0A1I7PIS8;A0A191SDX6;A0A1I7PIU6;A0A1I7PIT2;Q95FS7;A0A126G2P4;B8PRK2;A9L9Y0	M2(Oxidation)	0	0	5.371e-12	97.91	3.33802e-07	2	2113.1	1.65469	103.019	0
	High	FVQAGSEVSALLGR	13	9158	21	A0A0M3LBA7;A0A1C9HCV0;Q5J038;Q597J4;C0J9K5;C0J9P4;Q95FJ8;A0A126G2P4;Q3ZU73;A0A191SDX6;A0A1D8D815;A0A1I7PIU6;A0A1I7PIS3;Q9SCE9;A0A1I7PIS8;A0A0A7DB11;A0A1I7PIT2;B8PRK2;A9L9Y0;Q95FS7;B7S4V7		0	0	6.317e-07	97.05	5.49902e-07	2	1433.78	1.90554	102.717	0
	High	GIYPAVDPLDSTSTMLQPR	1	5449	21	A0A0M3LBA7;A0A1C9HCV0;A0A1D8D815;A0A1I7PIS3;C0J9K5;C0J9P4;Q9SCE9;A0A1I7PIS8;Q95FJ8;Q597J4;A0A191SDX6;Q3ZU73;Q5J038;A0A1I7PIU6;A0A1I7PIT2;B8PRK2;A9L9Y0;Q95FS7;Q9MRM1;B7S4V7;Q8WJF6		0	0	8.634e-09	96.3	5.76809e-07	3	2061.03	0.260887	114.183	0
	High	MPSAVGYQPTLSTEMGSLQER	8	5647	20	A0A0M3LBA7;Q597J4;A0A1C9HCV0;A0A1I7PIS3;C0J9K5;C0J9P4;Q9SCE9;Q95FJ8;Q3ZU73;Q5J038;A0A1I7PIU6;Q95FS7;A0A1I7PIS8;A0A1I7PIT2;B8PRK2;A0A126G2P4;A0A191SDX6;A0A1D8D815;A9L9Y0;B7S4V7		0.0104	0	2.098e-10	95.03	6.10389e-07	2	2282.08	1.23902	103.805	0
	High	IAQIIGPVLDVSFPPGK	2	158	4	A0A0M3LBA7;A0A1C9HCV0;A0A1D8D815;A0A191SDX6		0	0	1.008e-08	93.91	2.41773e-07	2	1751.01	0.36011	114.762	0
	High	VALVYGQmNEPPGAR	10	9490	22	A0A0M3LBA7;Q597J4;A0A1C9HCV0;A0A1D8D815;A0A1I7PIS3;C0J9K5;C0J9P4;Q9SCE9;A0A1I7PIS8;Q95FJ8;Q3ZU73;A0A191SDX6;Q5J038;A0A1I7PIU6;Q95FS7;B7S4V7;A0A1I7PIT2;B8PRK2;A9L9Y0;Q9MRM1;A0A0A7DB11;A0A126G2P4	M8(Oxidation)	0	0	4.135e-07	89.63	2.81532e-06	2	1617.81	1.15111	66.4825	0
	High	VALVYGQMNEPPGAR	10	9490	22	A0A0M3LBA7;Q597J4;A0A1C9HCV0;A0A1D8D815;A0A1I7PIS3;C0J9K5;C0J9P4;Q9SCE9;A0A1I7PIS8;Q95FJ8;Q3ZU73;A0A191SDX6;Q5J038;A0A1I7PIU6;Q95FS7;B7S4V7;A0A1I7PIT2;B8PRK2;A9L9Y0;A0A0A7DB11;A0A126G2P4;Q9MRM1		0	0	3.364e-06	89.55	2.86883e-06	2	1601.81	0.579136	82.2864	0
	High	ELQDIIAILGLDELSEEDR	1	7752	21	A0A0M3LBA7;Q597J4;Q3ZU73;A0A1C9HCV0;Q5J038;C0J9K5;C0J9P4;Q95FJ8;A0A1I7PIS3;Q9SCE9;A0A1I7PIU6;A0A126G2P4;A0A1I7PIS8;B8PRK2;A0A1D8D815;A0A191SDX6;A0A1I7PIT2;Q95FS7;A9L9Y0;B7S4V7;Q8WJF6		0	0	1.536e-10	86.77	5.22442e-06	2	2171.11	-0.311347	115.781	0
	High	AVAMSATDGLMR	5	3822	15	A0A0M3LBA7;A0A1C9HCV0;Q597J4;A0A1I7PIS3;Q9SCE9;Q95FJ8;A0A126G2P4;A0A1I7PIS8;B8PRK2;C0J9K5;C0J9P4;A0A1D8D815;A0A191SDX6;Q95FS7;Q9MRM1		0	0	3.053e-05	82.16	1.2361e-05	2	1222.59	0.220339	73.0448	0
	High	VGLTALTMAEYFR	1	7808	22	A0A0M3LBA7;Q597J4;Q3ZU73;A0A126G2P4;A0A1C9HCV0;Q5J038;A0A1I7PIU6;A0A1I7PIS3;C0J9K5;C0J9P4;Q95FS7;Q9SCE9;A0A1I7PIS8;A0A1I7PIT2;B8PRK2;Q95FJ8;A0A1D8D815;B7S4V7;A9L9Y0;A0A191SDX6;A0A0A7DB11;Q9MRM1		0	0	1.654e-06	76.66	5.35358e-05	2	1471.76	0.559418	114.629	0
	High	GIYPAVDPLDSTSTmLQPR	7	5449	21	A0A0M3LBA7;Q597J4;A0A1C9HCV0;A0A191SDX6;Q5J038;A0A1D8D815;A0A1I7PIU6;A0A1I7PIS3;C0J9K5;C0J9P4;Q9SCE9;A0A1I7PIS8;A9L9Y0;Q95FJ8;Q3ZU73;Q95FS7;B7S4V7;A0A1I7PIT2;B8PRK2;Q8WJF6;Q9MRM1	M15(Oxidation)	0	0	5.96e-10	75.38	6.88757e-05	2	2077.03	1.53813	104.403	0
	High	mPSAVGYQPTLSTEmGSLQER	5	5647	20	A0A0M3LBA7;A0A1C9HCV0;Q5J038;C0J9K5;C0J9P4;Q95FJ8;Q597J4;Q3ZU73;Q9SCE9;A0A1I7PIU6;A0A1I7PIS3;A0A126G2P4;A0A1I7PIS8;B8PRK2;A0A1D8D815;A0A1I7PIT2;A0A191SDX6;A9L9Y0;Q95FS7;B7S4V7	M1(Oxidation); M15(Oxidation)	0	0	1.595e-08	75.26	4.35459e-05	3	2314.07	1.2062	81.2392	0
	High	VGLTALTmAEYFR	4	7808	22	A0A1C9HCV0;Q5J038;A0A1D8D815;A0A126G2P4;A0A0M3LBA7;Q597J4;Q3ZU73;A0A191SDX6;A0A1I7PIU6;A0A1I7PIS3;C0J9K5;C0J9P4;Q9SCE9;A0A1I7PIS8;A9L9Y0;Q95FJ8;Q95FS7;B7S4V7;A0A1I7PIT2;B8PRK2;A0A0A7DB11;Q9MRM1	M8(Oxidation)	0	0	1.959e-05	74.35	9.5936e-05	2	1487.76	1.1816	109.76	0
	High	TVLIMELINNIAK	1	8267	20	A0A0M3LBA7;A0A1C9HCV0;Q597J4;A0A1D8D815;A0A1I7PIS3;C0J9K5;C0J9P4;Q9SCE9;A0A1I7PIS8;Q95FJ8;Q3ZU73;Q5J038;A0A1I7PIU6;A9L9Y0;A0A1I7PIT2;B8PRK2;A0A0A7DB11;A0A126G2P4;A0A191SDX6;Q9MRM1		0	0	0.0002533	72.72	9.09214e-05	2	1471.86	0.284803	115.433	0
	High	SAPAFIQLDTK	5	4550	15	Q95FS7;A0A0M3LBA7;Q597J4;Q3ZU73;A0A1C9HCV0;Q5J038;A0A1I7PIS3;C0J9K5;C0J9P4;Q9SCE9;Q95FJ8;A0A126G2P4;A0A1D8D815;A0A1I7PIT2;A0A191SDX6		0	0	0.0008741	72.22	0.000173073	2	1190.64	0.741073	83.9998	0
	High	AVAMSATDGLmR	8	3822	15	A0A126G2P4;A0A0M3LBA7;Q597J4;A0A1C9HCV0;A0A191SDX6;A0A1D8D815;A0A1I7PIS3;C0J9K5;C0J9P4;Q9MRM1;Q9SCE9;A0A1I7PIS8;Q95FJ8;Q95FS7;B8PRK2	M11(Oxidation)	0	0	2.639e-05	66.44	0.000372224	2	1238.59	0.380734	59.0773	0
	High	IGLFGGAGVGK	5	9628	28	A0A126G2P4;A0A0M3LBA7;Q597J4;Q3ZU73;A0A1C9HCV0;A0A191SDX6;Q5J038;A0A1D8D815;A0A1I7PIU6;A0A1I7PIS3;C0J9K5;C0J9P4;Q9SCE9;A0A1I7PIS8;A9L9Y0;Q95FJ8;A0A061E5Q6;A0A2G5F6R8;B9T1V8;A0A103XST4;A0A0K9NYL5;A0A1I7PIT2;B8PRK2;A0A0A7DB11;Q95FS7;Q9MRM1;B7S4V7;A0A0D6QRT0		0	0	0.001281	57.15	0.00449171	2	975.563	0.481163	81.2722	0
	High	AVAmSATDGLmR	5	3822	15	A0A126G2P4;A0A0M3LBA7;Q597J4;A0A1C9HCV0;A0A191SDX6;A0A1D8D815;A0A1I7PIS3;C0J9K5;C0J9P4;Q9MRM1;Q9SCE9;A0A1I7PIS8;Q95FJ8;Q95FS7;B8PRK2	M4(Oxidation); M11(Oxidation)	0	0	0.0004956	46.38	0.0299717	2	1254.58	0.634338	44.9704	0
	High	VVDLLAPYR	9	9267	22	A0A0M3LBA7;Q597J4;Q3ZU73;A0A1C9HCV0;Q5J038;A0A1D8D815;A0A1I7PIU6;A0A1I7PIS3;C0J9K5;C0J9P4;Q95FS7;Q9SCE9;B7S4V7;A0A1I7PIS8;A9L9Y0;Q95FJ8;A0A0A7DB11;A0A126G2P4;A0A191SDX6;A0A1I7PIT2;B8PRK2;Q9MRM1		0	0	0.00466	46.1	0.0529419	2	1045.6	0.185869	98.7569	0
	High	AHGGVSVFGGVGER	7	7920	22	A0A0M3LBA7;Q597J4;Q3ZU73;Q95FS7;A0A1C9HCV0;Q5J038;A0A1I7PIS3;Q9SCE9;Q95FJ8;A0A126G2P4;A0A1I7PIU6;C0J9K5;C0J9P4;A0A1I7PIS8;A0A1I7PIT2;B8PRK2;A0A1D8D815;A9L9Y0;A0A191SDX6;B7S4V7;Q9MRM1;A0A0A7DB11		0	0	0.001672	45.02	0.071095	2	1328.67	1.41619	60.5827	0
	High	ESGVINEENIAESK	2	1255	12	A0A1C9HCV0;Q5J038;Q9SCE9;A0A1I7PIU6;A0A1I7PIS3;A0A1I7PIS8;A0A1I7PIT2;B8PRK2;Q95FJ8;Q95FS7;A0A1D8D815;A0A191SDX6		0	0	0.0005038	26.86	3.99278	2	1518.73	0.105255	60.8437	0
	High	EGDDLYMEmK	2	4	1	A0A191SDX6	M9(Oxidation)	0	0	0.003811	15.16	2.62271	2	1246.5	0.640051	58.9566	0
	High	LSIFETGIK	4	9003	20	A0A0M3LBA7;A0A1C9HCV0;Q5J038;C0J9K5;C0J9P4;Q95FJ8;Q597J4;Q3ZU73;A0A1D8D815;A0A1I7PIU6;A0A1I7PIS3;Q95FS7;Q9SCE9;B7S4V7;A0A1I7PIS8;A9L9Y0;A0A0A7DB11;A0A126G2P4;A0A191SDX6;Q9MRM1		0	0.001	0.02154	57.57	0.00245862	2	1007.58	0.156655	92.9312	0
	High	EGDDLYmEmK	1	4	1	A0A191SDX6	M7(Oxidation); M9(Oxidation)	0	0.001	0.01452	10.31	4.73468	2	1262.49	0.695402	46.1074	0
R4QE58	Ribulose bisphosphate carboxylase large chain (Fragment) OS=Stypandra glauca OX=59111 GN=rbcL PE=3 SV=1 - [R4QE58_9ASPA]	2998.49	32.81	25147	0	16	268	445	49.2086	6.75635
	High	GGLDFTKDDENVNSQPFMR	10	51638	188	Q9XPZ1;Q8MFT9;Q95CE8;C0J9R6;C6G1P2;Q5W520;A5X4D3;A0A0K2SQY8;D5FUN6;Q4VI99;Q9GGI5;A0A158TYG8;Q7YJP8;Q5I221;A0A0U4D534;Q4VI80;Q4VI78;A0A1C9HGI6;A0A249Y5Y5;G0WZL1;Q37220;Q7YJR1;A0A291L2W8;A0A1C9HFR4;J9QH20;L0N8B1;I2E9B8;Q6VW40;I2BGM7;Q33047;Q31807;Q8WL19;Q33032;O82538;A0A1C9HG87;Q5SCK3;Q9MTS4;O98756;P92223;Q5SCR6;E5G0C4;Q7GH77;Q33156;Q8HUZ9;O98551;E7DMW3;Q3I534;A0A1C9HFN6;I2E9A4;Q1XEK3;D6C5Z6;A0A142…		0	0	2.315e-11	122.52	2.34776e-09	2	2169.99	0.467011	92.8236	1
	High	GHYLNATAGTcEEMIK	10	14794	91	D5FUN6;Q8ME51;Q31895;Q95631;Q37220;Q8MCW3;Q6VW40;C0J9R6;C6G1P2;Q33032;A0A1C9HG87;R4QE58;Q5SCK3;A0A0K2SQY8;Q5SCR6;O98429;Q9GGI5;A0A158TYG8;Q37212;Q7YJP8;Q7GH77;O98551;E7DMW3;I2E9A4;W5RVG3;Q1X6Q9;A0A0U1W0G4;B6GUV5;Q7YJR1;C3S397;K4EPE7;Q9GDB5;A0A1C9HFR4;Q8MFT9;Q95CE8;H9ZGI0;L0N8B1;P94046;A5X4D3;I2E964;Q5I221;A0A0U4D534;A0A249Y5N8;Q7YJR9;A0A291L2W8;Q5W520;F2X4H9;Q4VI99;Q4VI80;Q4VI78;A0A1C9HGI6;S6CNQ3…	C11(Carbamidomethyl)	0	0	8.453e-09	99.33	2.55922e-07	2	1794.82	1.21515	66.5389	0
	High	GGLDFTKDDENVNSQPFmR	7	51638	188	C6G1P2;Q33032;M1S1D7;C0J9R6;Q5W520;F2X4H9;Q4VI99;Q9GGI5;Q4VI80;Q4VI78;A0A1C9HGI6;I2E9B8;Q6VW40;I2BGM7;Q31807;O98747;Q95F08;A0A1S6WN23;A0A1C9HG87;Q5SCK3;O98756;A0A0K2SQY8;D5FUN6;Q9TN58;Q5SCR6;A0A158TYG8;A0A248SN48;Q37212;Q7YJP8;Q7GH77;Q8HUZ9;O98551;E7DMW3;A0A1C9HFN6;I2E9A4;Q1XEK3;W5RVG3;Q8WJX3;B7P0E9;Q1X6Q9;Q9TML5;A0A0U1W0G4;Q8HVI8;A0A291L206;Q7YJR1;C3S397;A0A1C9HFR4;Q8MFT9;G8EEM9;Q5SCJ3;A5X5W8;Q7…	M18(Oxidation)	0	0	1.928e-09	95.74	1.08313e-06	2	2185.98	1.11451	83.8778	1
	High	GHYLNATAGTcEEmIKR	5	14767	91	C0J9R6;C6G1P2;Q5W520;A5X4D3;A0A0K2SQY8;D5FUN6;Q4VI99;Q9GGI5;A0A158TYG8;Q7YJP8;Q5I221;A0A0U4D534;Q4VI80;Q4VI78;A0A1C9HGI6;A0A249Y5Y5;G0WZL1;Q37220;Q7YJR1;A0A291L2W8;A0A1C9HFR4;J9QH20;L0N8B1;Q6VW40;D6MYK4;E7DMY2;O98747;Q33032;I2E962;O82538;A0A1C9HG87;R4QE58;Q5SCK3;I2E906;Q95631;Q6VW13;Q3T5L7;Q9TN58;Q5SCR6;O98429;I2E964;Q9TI75;Q37212;Q7GH77;J9QER6;O98551;E7DMW3;Q3I534;I2E9A4;O09424;C7A5Z4;A0A249Y5N8…	C11(Carbamidomethyl); M14(Oxidation)	0	0	2.406e-10	93.3	1.14597e-06	3	1966.91	0.747079	50.0833	1
	High	GHYLNATAGTcEEmIK	10	14794	91	Q8ME51;Q31895;Q95631;Q37220;Q8MCW3;Q6VW40;C0J9R6;C6G1P2;Q5W520;Q33032;O82538;A0A1C9HG87;Q5SCK3;A0A0K2SQY8;D5FUN6;Q5SCR6;Q4VI99;Q9GGI5;A0A158TYG8;Q7YJP8;Q7GH77;O98551;E7DMW3;Q4VI80;Q3I534;I2E9A4;Q4VI78;W5RVG3;A0A1C9HGI6;G0WZL1;Q1X6Q9;A0A0U1W0G4;A0A142I7F3;Q7YJR1;C3S397;A0A1C9HFR4;Q8MFT9;J9QH20;H9ZGI0;L0N8B1;P94046;E7DMY2;F2X4H9;Q9TI75;Q37212;Q5I221;A0A0U4D534;A0A249Y5N8;S6CNQ3;R4QE58;A5X4D3;O09424…	C11(Carbamidomethyl); M14(Oxidation)	0	0	1.625e-08	90.79	1.67816e-06	2	1810.81	1.31607	55.5374	0
	High	DxGLLLHIHR	28	18	8	Q9MV62;D6MYI7;D6MYK9;R4QE58;I2E906;A5H757;P93976;A0A0N7D4V6	X2(D)	0	0	0.0001382	89.63	3.01073e-06	3	1188.65	-0.145771	71.9901	0
	High	mSGGDHIHAGTVVGK	37	17683	121	C0J9R6;C6G1P2;F2X4H9;Q9GGI5;Q5I221;A0A0U4D534;I2E9A4;Q9BAJ3;Q6VW40;I2BGM7;Q33032;Q95F08;A0A1S6WN23;O98756;M1S1D7;Q8HUZ9;A0A249Y5N8;E0D8V0;C3S397;Q8MFT9;Q539X0;I2E9B8;E7DMY2;Q31807;O98747;P92447;O47280;R4QE58;Q5SCK3;Q6VW13;Q3T5L7;O20248;A0A2H4UGV5;I2E964;A0A248SN48;Q37212;Q7YJP8;Q7GH77;Q1XEK3;Q5UFC2;A0A024HRQ0;Q8WJX3;B7P0E9;B5L2V5;Q1X6Q9;A0A0U1W0G4;A0A291L206;Q7YJR1;S6CMZ7;A0A1C9HFR4;B5L2V3;G8EEM9…	M1(Oxidation)	0	0	6.613e-06	88.26	5.13342e-06	2	1481.72	0.236377	32.6287	0
	High	TFQGPPHGIQVER	30	58045	206	I2E962;Q6VW40;C0J9R6;C6G1P2;Q33032;Q5SCK3;Q9GGI5;Q7YJP8;Q7GH77;I2E9A4;Q1X6Q9;A0A0U1W0G4;Q7YJR1;C3S397;A0A1C9HFR4;Q8MFT9;L0N8B1;Q9ZS70;I2E9B8;I2BGM7;Q31807;A0A1C9HG87;Q8WIX2;O98756;A0A0K2SQY8;D5FUN6;Q5SCR6;O98429;A0A158TYG8;Q8HUZ9;O98551;E7DMW3;A0A1C9HFN6;A0A286NQF2;Q1XEK3;Q7YJM6;W5RVG3;B8PRP3;B7P0E9;A0A1D5AHD9;A9X7F0;Q9TML5;Q8HVI8;A0A291L206;A0A023UBM0;K4EPE7;Q9GDB5;G8EEM9;Q5SCJ3;Q95CE8;Q7YJM3;A0…		0	0	2.069e-08	87.19	1.18463e-05	2	1465.75	-0.0935352	59.694	0
	High	MSGGDHIHAGTVVGK	31	17683	121	C0J9R6;C6G1P2;Q9GGI5;Q7YJP8;Q7YJR1;A0A1C9HFR4;L0N8B1;Q6VW40;Q33032;Q5SCK3;I2E964;Q7GH77;Q5I221;A0A0U4D534;I2E9A4;A0A249Y5N8;Q1X6Q9;A0A0U1W0G4;C3S397;Q8MFT9;P94046;I2E9B8;I2BGM7;D6MYK4;E7DMY2;Q31807;O98747;Q95F08;A0A1S6WN23;A0A1C9HG87;O98756;A0A0K2SQY8;D5FUN6;Q9TN58;Q5SCR6;A0A158TYG8;A0A248SN48;Q37212;Q8HUZ9;O98551;E7DMW3;A0A1C9HFN6;Q1XEK3;W5RVG3;Q8WJX3;B7P0E9;Q9TML5;Q8HVI8;A0A291L206;G8EEM9;Q5SCJ…		0	0	1.918e-07	82.07	1.84879e-05	2	1465.72	0.933846	39.6065	0
	High	DDENVNSQPFMR	5	52171	211	Q6VW40;C0J9R6;C6G1P2;Q5W520;Q33032;A0A1C9HG87;F2X4H9;D5FUN6;Q5SCR6;Q4VI99;Q9GGI5;A0A158TYG8;Q4VI80;Q4VI78;W5RVG3;A0A1C9HGI6;G0WZL1;C3S397;S6CNQ3;Q8MFT9;J9QH20;H9ZGI0;Q37212;Q5I221;A0A0U4D534;A0A249Y5N8;Q9ZS70;I2E9B8;I2BGM7;Q31807;A5X4D3;Q8WIX2;Q5SCK3;O98756;A0A0K2SQY8;O98429;I2E964;M1S1D7;Q7YJP8;Q7GH77;Q8HUZ9;G0WZM4;O98551;E7DMW3;A0A1C9HFN6;I2E9A4;A0A286NQF2;Q1XEK3;Q7YJM6;Q7YJR9;B8PRP3;Q8WJX3;B7P…		0	0	8.499e-06	77.72	6.30053e-05	2	1451.62	0.55733	70.0999	0
	High	VALEAcVQAR	38	29518	168	C0J9R6;C6G1P2;Q5W520;A5X4D3;A0A0K2SQY8;D5FUN6;Q4VI99;Q9GGI5;A0A158TYG8;Q7YJP8;Q5I221;A0A0U4D534;Q4VI80;Q4VI78;A0A1C9HGI6;A0A249Y5Y5;G0WZL1;Q37220;Q7YJR1;A0A291L2W8;A0A1C9HFR4;J9QH20;L0N8B1;I2E9B8;Q6VW40;I2BGM7;Q33047;Q31807;Q8WL19;Q33032;O82538;A0A1C9HG87;Q5SCK3;Q9MTS4;O98756;P92223;Q5SCR6;E5G0C4;Q7GH77;Q33156;Q8HUZ9;O98551;E7DMW3;Q3I534;A0A1C9HFN6;I2E9A4;Q1XEK3;D6C5Z6;A0A142DPV4;W5RVG3;B7P0E9;Q9…	C6(Carbamidomethyl)	0	0	0.0004621	60.41	0.00362418	2	1116.58	0.537768	113.24	0
	High	FLFcAEAIYK	8	13080	89	C0J9R6;C6G1P2;Q9GGI5;Q7YJP8;Q7YJR1;A0A1C9HFR4;L0N8B1;Q31807;Q8HUZ9;Q1XEK3;Q5SCJ3;Q7YJM3;A0A1C9HG42;Q5W520;Q9MTS4;Q4VI99;E5G0C4;Q37212;Q4VI80;Q4VI78;A0A1C9HGI6;Q37220;R4QE58;A0A0K2SQY8;D5FUN6;A0A158TYG8;G0WZL1;A0A142I7A5;B6GUV5;B8YHE7;K4EPE7;Q9GDB5;A0A0F6TFY2;Q95CE8;J9QH20;A0A291L2S1;A0A1W5PSE9;V5T6A6;Q32571;A0A291EY88;Q95F08;C7AQU9;A2VAL3;B8PRP3;A1XM46;Q32033;I6N589;I6N590;O03613;A5X4D3;M1S1D7;Q5…	C4(Carbamidomethyl)	0	0	0.0009414	57.46	0.00589247	2	1261.63	0.760049	114.062	0
	High	PLLGcTIKPK	7	64838	221	P92447;Q539X0;I2E9B8;D6MYK9;Q6VW40;Q32571;I2BGM7;B1NL21;C0J9R6;A0A291EY88;C6G1P2;Q5W520;Q33047;O98884;D6MYK4;E7DMY2;Q31807;Q8ME51;O98747;Q8WL19;Q33032;Q95F08;O82538;A0A1S6WN23;Q9GHZ1;A0A1C9HG87;Q31895;Q7YMT1;R4QE58;A5X4D3;Q5SCK3;Q9MTS4;V5K6K1;O98756;Q9MT32;Q95631;Q71N79;P92223;C7AQV0;D3W6K3;F2X4H9;O20248;A0A0K2SQY8;O20245;D5FUN6;Q9TN58;Q5SCR6;Q4VI99;Q9GGI5;A0A2H4UGV5;D6MYJ6;E5G0C4;I2E964;A0A1W6BQ…	C5(Carbamidomethyl)	0	0	0.002707	50.34	0.0523231	3	1126.67	0.146593	51.983	1
	High	DDENVNSQPFmR	5	52171	211	C7AQV2;Q7YJR9;Q6PZC1;Q7YJL9;A5H757;X2D2J7;C0J9R6;C6G1P2;Q5W520;A5X4D3;A0A0K2SQY8;D5FUN6;Q4VI99;Q9GGI5;A0A158TYG8;Q7YJP8;Q5I221;A0A0U4D534;Q4VI80;Q4VI78;A0A1C9HGI6;A0A249Y5Y5;G0WZL1;Q37220;Q7YJR1;A0A291L2W8;A0A1C9HFR4;J9QH20;L0N8B1;Q6VW40;D6MYK4;E7DMY2;O98747;Q33032;I2E962;O82538;A0A1C9HG87;R4QE58;Q5SCK3;I2E906;Q95631;Q6VW13;Q3T5L7;Q9TN58;Q5SCR6;O98429;I2E964;Q9TI75;Q37212;Q7GH77;J9QER6;O98551;E7D…	M11(Oxidation)	0	0	2.541e-05	47.94	0.0588896	2	1467.62	0.772197	57.0257	0
	High	YGRPLLGcTIKPK	6	64650	215	C0J9R6;C6G1P2;Q5W520;A5X4D3;A0A0K2SQY8;D5FUN6;Q4VI99;Q9GGI5;A0A158TYG8;Q7YJP8;Q5I221;A0A0U4D534;Q4VI80;Q4VI78;A0A1C9HGI6;A0A249Y5Y5;G0WZL1;Q37220;Q7YJR1;A0A291L2W8;A0A1C9HFR4;J9QH20;L0N8B1;I2E9B8;Q6VW40;I2BGM7;Q33047;Q31807;Q8WL19;Q33032;O82538;A0A1C9HG87;Q5SCK3;Q9MTS4;O98756;P92223;Q5SCR6;E5G0C4;Q7GH77;Q33156;Q8HUZ9;O98551;E7DMW3;Q3I534;A0A1C9HFN6;I2E9A4;Q1XEK3;D6C5Z6;A0A142DPV4;W5RVG3;B7P0E9;Q9…	C8(Carbamidomethyl)	0	0	2.838e-06	35.24	1.73713	3	1502.85	0.639919	53.6239	2
	High	AMHAVIDR	9	44488	214	Q9ZS70;Q539X0;I2E9B8;Q6VW40;I2BGM7;B1NL21;C0J9R6;C6G1P2;Q5W520;Q33047;D6MYK4;E7DMY2;Q31807;Q8WL19;Q33032;I2E962;O82538;Q9GHZ1;A0A1C9HG87;Q7YMT1;A5X4D3;Q8WIX2;Q5SCK3;Q9MTS4;O98756;Q95631;P92223;D3W6K3;F2X4H9;A0A0K2SQY8;D5FUN6;Q5SCR6;O98429;Q4VI99;Q9GGI5;D6MYJ6;E5G0C4;I2E964;A0A158TYG8;Q9TI75;M1S1D7;Q7YJP8;Q7GH77;Q33156;Q8HUZ9;Q5I221;G0WZM4;A0A0U4D534;O98551;C7AQV2;E7DMW3;Q4VI80;Q3I534;A0A1C9HFN6;I…		0	0.001	0.008793	52.33	0.0215928	2	912.472	0.246915	32.4641	0
	High	DDxIEKDR	9	17693	119	C0J9R6;C6G1P2;Q9GGI5;Q7YJP8;Q7YJR1;A0A1C9HFR4;L0N8B1;Q33032;Q6VW40;Q5W520;Q4VI99;Q9TI75;Q5I221;A0A0U4D534;Q4VI80;Q4VI78;A0A249Y5N8;A0A1C9HGI6;C3S397;Q8MFT9;I2BGM7;A0A291EY88;Q95F08;A0A1S6WN23;O98756;Q9MT32;Q8HUZ9;A0A142DPV4;A2VAL3;E7DMY2;Q5SCK3;I2E964;Q37212;Q7GH77;I2E9A4;Q1X6Q9;A0A0U1W0G4;I2E9B8;Q31807;Q1XEK3;B7P0E9;A0A291L206;G8EEM9;Q5SCJ3;Q7YJM3;A0A1C9HG42;I2EA78;O82538;Q37220;A0A291L2S1;M1S1D…	X3(F)	0	0.001	0.01824	48.72	0.0360257	2	1037.49	1.45477	41.9435	1
	High	AQAETGEIK	6	27913	165	C6G1P2;Q33032;Q8ME51;A0A142DPV4;L0N8B1;Q6VW40;I2BGM7;C0J9R6;A0A1C9HG87;O98756;D5FUN6;Q5SCR6;Q9GGI5;A0A158TYG8;Q8HUZ9;A0A1C9HFN6;W5RVG3;Q8HVI8;C3S397;Q8MFT9;H9ZGI0;Q5W520;O82538;Q5SCK3;A0A0K2SQY8;Q4VI99;Q7YJP8;Q7GH77;O98551;E7DMW3;Q4VI80;Q3I534;I2E9A4;Q4VI78;A0A1C9HGI6;G0WZL1;Q37220;Q1X6Q9;A0A0U1W0G4;A0A142I7F3;Q7YJR1;A0A1C9HFR4;J9QH20;A0A291EY88;Q95F08;A0A1S6WN23;Q9MT32;C7AQU9;P92223;O20248;Q9XQR…		0	0.001	0.0203	38.9	0.501619	2	946.484	-0.575001	25.9877	0
	High	NHGMHFR	5	30695	179	C0J9R6;C6G1P2;Q5W520;R4QE58;F2X4H9;Q4VI99;Q9GGI5;Q7YJP8;Q4VI80;Q4VI78;A0A1C9HGI6;Q37220;B6GUV5;Q7YJR1;A0A1C9HFR4;A0A0F6TFY2;L0N8B1;Q31807;A0A1C9HG42;E7DMY2;Q37212;Q5I221;A0A0U4D534;A0A158TYG8;C3S397;Q9MTS4;E5G0C4;Q8HUZ9;Q1XEK3;Q5SCJ3;Q7YJM3;Q9ZS70;I2E9B8;Q6VW40;I2BGM7;D6MYK4;Q33032;A0A1C9HG87;Q8WIX2;Q5SCK3;O98756;Q6VW13;O20248;A0A0K2SQY8;D5FUN6;Q5SCR6;O98429;Q7GH77;O98551;E7DMW3;A0A1C9HFN6;I2E9A4…		0	0.003	0.04419	26.29	5.84647	2	898.411	0.521766	28.6233	0
	High	AVYEcLR	1	51285	200	C0J9R6;C6G1P2;Q9GGI5;Q7YJP8;Q7YJR1;A0A1C9HFR4;L0N8B1;Q5W520;Q4VI99;Q4VI80;Q4VI78;A0A1C9HGI6;Q37220;I2E9B8;Q6VW40;I2BGM7;B1NL21;Q33047;Q31807;Q8WL19;Q33032;O82538;A0A1C9HG87;A5X4D3;Q5SCK3;Q9MTS4;O98756;P92223;A0A0K2SQY8;D5FUN6;Q5SCR6;E5G0C4;I2E964;A0A158TYG8;Q9TI75;Q37212;M1S1D7;Q7GH77;Q33156;Q8HUZ9;J9QER6;Q5I221;G0WZM4;A0A0U4D534;O98551;E7DMW3;Q3I534;A0A1C9HFN6;I2E9A4;Q1XEK3;F5BVX2;A0A249Y5N8;D6C…	C5(Carbamidomethyl)	0	0.008	0.09352	31.36	3.41672	2	910.445	0.0348108	51.1765	0
	High	AmHAVIDR	1	44488	214	I2E9B8;Q6VW40;I2BGM7;B1NL21;C0J9R6;C6G1P2;Q5W520;Q33047;D6MYK4;E7DMY2;Q31807;Q8ME51;Q8WL19;Q33032;O82538;A0A1C9HG87;R4QE58;A5X4D3;Q5SCK3;Q9MTS4;O98756;Q95631;Q71N79;Q6VW13;P92223;C7AQV0;O20248;A0A0K2SQY8;D5FUN6;Q5SCR6;Q4VI99;Q9GGI5;E5G0C4;I2E964;A0A158TYG8;Q9TI75;M1S1D7;Q7YJP8;Q7GH77;Q33156;Q8HUZ9;Q5I221;G0WZM4;A0A0U4D534;O98551;C7AQV2;E7DMW3;Q4VI80;Q3I534;A0A1C9HFN6;I2E9A4;Q4VI78;Q1XEK3;Q8MGP2;C…	M2(Oxidation)	0	0.008	0.1036	16.36	92.1046	2	928.466	-0.985802	31.7438	0
Q597J4	ATP synthase subunit beta (Fragment) OS=Platycarya strobilacea OX=91224 GN=atpB PE=3 SV=1 - [Q597J4_9ROSI]	2929.81	54.92	6264	1	20	151	457	49.2165	5.13525
	High	IFNVLGEPVDNLGPVDTR	2	3009	12	A0A0M3LBA7;Q597J4;Q3ZU73;A0A1C9HCV0;Q5J038;Q9SCE9;A0A1I7PIU6;A0A126G2P4;A0A1D8D815;A0A1I7PIT2;A0A191SDX6;B7S4V7		0	0	5.393e-07	124.58	7.0979e-10	2	1955.03	1.86894	114.271	0
	High	mPSAVGYQPTLSTEMGSLQER	12	5647	20	B7S4V7;A0A0M3LBA7;Q597J4;A0A1C9HCV0;A0A1I7PIS3;C0J9K5;C0J9P4;Q9SCE9;Q95FJ8;Q3ZU73;A0A126G2P4;Q5J038;A0A1I7PIU6;A0A1I7PIS8;A0A1D8D815;A0A191SDX6;Q95FS7;A0A1I7PIT2;B8PRK2;A9L9Y0	M1(Oxidation)	0	0	1.475e-12	104.82	5.39571e-08	2	2298.08	1.53085	97.8459	0
	High	FVQAGSEVSALLGR	13	9158	21	A0A0M3LBA7;A0A1C9HCV0;Q5J038;Q597J4;C0J9K5;C0J9P4;Q95FJ8;A0A126G2P4;Q3ZU73;A0A191SDX6;A0A1D8D815;A0A1I7PIU6;A0A1I7PIS3;Q9SCE9;A0A1I7PIS8;A0A0A7DB11;A0A1I7PIT2;B8PRK2;A9L9Y0;Q95FS7;B7S4V7		0	0	6.317e-07	97.05	5.49902e-07	2	1433.78	1.90554	102.717	0
	High	GIYPAVDPLDSTSTMLQPR	1	5449	21	A0A0M3LBA7;A0A1C9HCV0;A0A1D8D815;A0A1I7PIS3;C0J9K5;C0J9P4;Q9SCE9;A0A1I7PIS8;Q95FJ8;Q597J4;A0A191SDX6;Q3ZU73;Q5J038;A0A1I7PIU6;A0A1I7PIT2;B8PRK2;A9L9Y0;Q95FS7;Q9MRM1;B7S4V7;Q8WJF6		0	0	8.634e-09	96.3	5.76809e-07	3	2061.03	0.260887	114.183	0
	High	MPSAVGYQPTLSTEMGSLQER	8	5647	20	A0A0M3LBA7;Q597J4;A0A1C9HCV0;A0A1I7PIS3;C0J9K5;C0J9P4;Q9SCE9;Q95FJ8;Q3ZU73;Q5J038;A0A1I7PIU6;Q95FS7;A0A1I7PIS8;A0A1I7PIT2;B8PRK2;A0A126G2P4;A0A191SDX6;A0A1D8D815;A9L9Y0;B7S4V7		0.0104	0	2.098e-10	95.03	6.10389e-07	2	2282.08	1.23902	103.805	0
	High	mPNIYNALVVK	4	4063	15	A0A0M3LBA7;A0A1C9HCV0;C0J9K5;C0J9P4;Q95FJ8;Q5J038;Q597J4;Q3ZU73;A0A1D8D815;A0A1I7PIU6;A0A1I7PIS8;A0A126G2P4;B8PRK2;Q95FS7;B7S4V7	M1(Oxidation)	0	0	1.952e-05	92.34	4.03875e-06	2	1277.69	0.980473	89.8885	0
	High	DVNEQDVLLFIDNIFR	1	5066	16	A0A1C9HCV0;Q5J038;A0A1I7PIS3;Q9SCE9;Q95FJ8;A0A0M3LBA7;Q597J4;C0J9K5;C0J9P4;Q3ZU73;A0A126G2P4;A0A1I7PIU6;A0A1I7PIS8;Q95FS7;A0A1I7PIT2;B8PRK2		0	0	1.145e-08	92.14	1.72133e-06	2	1950	0.0320363	116.531	0
	High	VALVYGQmNEPPGAR	10	9490	22	A0A0M3LBA7;Q597J4;A0A1C9HCV0;A0A1D8D815;A0A1I7PIS3;C0J9K5;C0J9P4;Q9SCE9;A0A1I7PIS8;Q95FJ8;Q3ZU73;A0A191SDX6;Q5J038;A0A1I7PIU6;Q95FS7;B7S4V7;A0A1I7PIT2;B8PRK2;A9L9Y0;Q9MRM1;A0A0A7DB11;A0A126G2P4	M8(Oxidation)	0	0	4.135e-07	89.63	2.81532e-06	2	1617.81	1.15111	66.4825	0
	High	VALVYGQMNEPPGAR	10	9490	22	A0A0M3LBA7;Q597J4;A0A1C9HCV0;A0A1D8D815;A0A1I7PIS3;C0J9K5;C0J9P4;Q9SCE9;A0A1I7PIS8;Q95FJ8;Q3ZU73;A0A191SDX6;Q5J038;A0A1I7PIU6;Q95FS7;B7S4V7;A0A1I7PIT2;B8PRK2;A9L9Y0;A0A0A7DB11;A0A126G2P4;Q9MRM1		0	0	3.364e-06	89.55	2.86883e-06	2	1601.81	0.579136	82.2864	0
	High	ELQDIIAILGLDELSEEDR	1	7752	21	A0A0M3LBA7;Q597J4;Q3ZU73;A0A1C9HCV0;Q5J038;C0J9K5;C0J9P4;Q95FJ8;A0A1I7PIS3;Q9SCE9;A0A1I7PIU6;A0A126G2P4;A0A1I7PIS8;B8PRK2;A0A1D8D815;A0A191SDX6;A0A1I7PIT2;Q95FS7;A9L9Y0;B7S4V7;Q8WJF6		0	0	1.536e-10	86.77	5.22442e-06	2	2171.11	-0.311347	115.781	0
	High	AVAMSATDGLMR	5	3822	15	A0A0M3LBA7;A0A1C9HCV0;Q597J4;A0A1I7PIS3;Q9SCE9;Q95FJ8;A0A126G2P4;A0A1I7PIS8;B8PRK2;C0J9K5;C0J9P4;A0A1D8D815;A0A191SDX6;Q95FS7;Q9MRM1		0	0	3.053e-05	82.16	1.2361e-05	2	1222.59	0.220339	73.0448	0
	High	VGLTALTMAEYFR	1	7808	22	A0A0M3LBA7;Q597J4;Q3ZU73;A0A126G2P4;A0A1C9HCV0;Q5J038;A0A1I7PIU6;A0A1I7PIS3;C0J9K5;C0J9P4;Q95FS7;Q9SCE9;A0A1I7PIS8;A0A1I7PIT2;B8PRK2;Q95FJ8;A0A1D8D815;B7S4V7;A9L9Y0;A0A191SDX6;A0A0A7DB11;Q9MRM1		0	0	1.654e-06	76.66	5.35358e-05	2	1471.76	0.559418	114.629	0
	High	GIYPAVDPLDSTSTmLQPR	7	5449	21	A0A0M3LBA7;Q597J4;A0A1C9HCV0;A0A191SDX6;Q5J038;A0A1D8D815;A0A1I7PIU6;A0A1I7PIS3;C0J9K5;C0J9P4;Q9SCE9;A0A1I7PIS8;A9L9Y0;Q95FJ8;Q3ZU73;Q95FS7;B7S4V7;A0A1I7PIT2;B8PRK2;Q8WJF6;Q9MRM1	M15(Oxidation)	0	0	5.96e-10	75.38	6.88757e-05	2	2077.03	1.53813	104.403	0
	High	mPSAVGYQPTLSTEmGSLQER	5	5647	20	A0A0M3LBA7;A0A1C9HCV0;Q5J038;C0J9K5;C0J9P4;Q95FJ8;Q597J4;Q3ZU73;Q9SCE9;A0A1I7PIU6;A0A1I7PIS3;A0A126G2P4;A0A1I7PIS8;B8PRK2;A0A1D8D815;A0A1I7PIT2;A0A191SDX6;A9L9Y0;Q95FS7;B7S4V7	M1(Oxidation); M15(Oxidation)	0	0	1.595e-08	75.26	4.35459e-05	3	2314.07	1.2062	81.2392	0
	High	VGLTALTmAEYFR	4	7808	22	A0A1C9HCV0;Q5J038;A0A1D8D815;A0A126G2P4;A0A0M3LBA7;Q597J4;Q3ZU73;A0A191SDX6;A0A1I7PIU6;A0A1I7PIS3;C0J9K5;C0J9P4;Q9SCE9;A0A1I7PIS8;A9L9Y0;Q95FJ8;Q95FS7;B7S4V7;A0A1I7PIT2;B8PRK2;A0A0A7DB11;Q9MRM1	M8(Oxidation)	0	0	1.959e-05	74.35	9.5936e-05	2	1487.76	1.1816	109.76	0
	High	TVLIMELINNIAK	1	8267	20	A0A0M3LBA7;A0A1C9HCV0;Q597J4;A0A1D8D815;A0A1I7PIS3;C0J9K5;C0J9P4;Q9SCE9;A0A1I7PIS8;Q95FJ8;Q3ZU73;Q5J038;A0A1I7PIU6;A9L9Y0;A0A1I7PIT2;B8PRK2;A0A0A7DB11;A0A126G2P4;A0A191SDX6;Q9MRM1		0	0	0.0002533	72.72	9.09214e-05	2	1471.86	0.284803	115.433	0
	High	SAPAFIQLDTK	5	4550	15	Q95FS7;A0A0M3LBA7;Q597J4;Q3ZU73;A0A1C9HCV0;Q5J038;A0A1I7PIS3;C0J9K5;C0J9P4;Q9SCE9;Q95FJ8;A0A126G2P4;A0A1D8D815;A0A1I7PIT2;A0A191SDX6		0	0	0.0008741	72.22	0.000173073	2	1190.64	0.741073	83.9998	0
	High	AVAMSATDGLmR	8	3822	15	A0A126G2P4;A0A0M3LBA7;Q597J4;A0A1C9HCV0;A0A191SDX6;A0A1D8D815;A0A1I7PIS3;C0J9K5;C0J9P4;Q9MRM1;Q9SCE9;A0A1I7PIS8;Q95FJ8;Q95FS7;B8PRK2	M11(Oxidation)	0	0	2.639e-05	66.44	0.000372224	2	1238.59	0.380734	59.0773	0
	High	ESGVINEQNIAESK	4	2238	3	A0A0M3LBA7;Q597J4;Q3ZU73		0	0	4.281e-07	65.77	0.000491959	2	1517.74	-0.289434	59.6648	0
	High	MPNIYNALVVK	7	4063	15	A0A0M3LBA7;A0A126G2P4;A0A1C9HCV0;C0J9K5;C0J9P4;Q95FJ8;Q597J4;Q3ZU73;Q5J038;A0A1I7PIU6;A0A1I7PIS8;B8PRK2;A0A1D8D815;Q95FS7;B7S4V7		0	0	8.224e-05	63.66	0.00097002	2	1261.7	0.348899	104.526	0
	High	IxLFGGAGVGK	2	4	1	Q597J4	X2(P)	0	0	6.3e-05	62.93	0.00109155	2	1015.59	0.172573	94.6951	0
	High	EGNDLYMEMK	4	8238	19	A0A0A7DB11;A0A0M3LBA7;Q597J4;Q3ZU73;A0A1C9HCV0;Q5J038;Q95FS7;Q95FJ8;A0A1D8D815;A0A1I7PIU6;A0A1I7PIS3;C0J9K5;C0J9P4;Q9SCE9;B7S4V7;A0A1I7PIS8;A9L9Y0;A0A1I7PIT2;B8PRK2		0	0	0.00106	57.84	0.00137165	2	1229.52	0.394281	74.3617	0
	High	IxLFGGAGVGK	5	9628	28	A0A126G2P4;A0A0M3LBA7;Q597J4;Q3ZU73;A0A1C9HCV0;A0A191SDX6;Q5J038;A0A1D8D815;A0A1I7PIU6;A0A1I7PIS3;C0J9K5;C0J9P4;Q9SCE9;A0A1I7PIS8;A9L9Y0;Q95FJ8;A0A061E5Q6;A0A2G5F6R8;B9T1V8;A0A103XST4;A0A0K9NYL5;A0A1I7PIT2;B8PRK2;A0A0A7DB11;Q95FS7;Q9MRM1;B7S4V7;A0A0D6QRT0	X2(G)	0	0	0.001281	57.15	0.00449171	2	975.563	0.481163	81.2722	0
	High	AVAmSATDGLmR	5	3822	15	A0A126G2P4;A0A0M3LBA7;Q597J4;A0A1C9HCV0;A0A191SDX6;A0A1D8D815;A0A1I7PIS3;C0J9K5;C0J9P4;Q9MRM1;Q9SCE9;A0A1I7PIS8;Q95FJ8;Q95FS7;B8PRK2	M4(Oxidation); M11(Oxidation)	0	0	0.0004956	46.38	0.0299717	2	1254.58	0.634338	44.9704	0
	High	VVDLLAPYR	9	9267	22	A0A0M3LBA7;Q597J4;Q3ZU73;A0A1C9HCV0;Q5J038;A0A1D8D815;A0A1I7PIU6;A0A1I7PIS3;C0J9K5;C0J9P4;Q95FS7;Q9SCE9;B7S4V7;A0A1I7PIS8;A9L9Y0;Q95FJ8;A0A0A7DB11;A0A126G2P4;A0A191SDX6;A0A1I7PIT2;B8PRK2;Q9MRM1		0	0	0.00466	46.1	0.0529419	2	1045.6	0.185869	98.7569	0
	High	EGNDLYMEmK	2	8238	19	A0A0A7DB11;A0A0M3LBA7;Q597J4;Q3ZU73;A0A1C9HCV0;Q5J038;Q95FS7;Q95FJ8;A0A1D8D815;A0A1I7PIU6;A0A1I7PIS3;C0J9K5;C0J9P4;Q9SCE9;B7S4V7;A0A1I7PIS8;A9L9Y0;A0A1I7PIT2;B8PRK2	M9(Oxidation)	0	0	0.001049	45.26	0.0222465	2	1245.51	0.649558	54.3844	0
	High	AHGGVSVFGGVGER	7	7920	22	A0A0M3LBA7;Q597J4;Q3ZU73;Q95FS7;A0A1C9HCV0;Q5J038;A0A1I7PIS3;Q9SCE9;Q95FJ8;A0A126G2P4;A0A1I7PIU6;C0J9K5;C0J9P4;A0A1I7PIS8;A0A1I7PIT2;B8PRK2;A0A1D8D815;A9L9Y0;A0A191SDX6;B7S4V7;Q9MRM1;A0A0A7DB11		0	0	0.001672	45.02	0.071095	2	1328.67	1.41619	60.5827	0
	High	EGNDLYmEmK	3	8238	19	A0A0M3LBA7;Q597J4;Q3ZU73;A0A1C9HCV0;Q5J038;C0J9K5;C0J9P4;Q95FJ8;A0A1I7PIS3;Q9SCE9;A0A1I7PIU6;A0A1I7PIS8;A0A1I7PIT2;B8PRK2;A0A1D8D815;Q95FS7;A9L9Y0;A0A0A7DB11;B7S4V7	M7(Oxidation); M9(Oxidation)	0	0	0.004583	36.47	0.150831	2	1261.51	0.608066	43.2466	0
	High	LSIFETGIK	4	9003	20	A0A0M3LBA7;A0A1C9HCV0;Q5J038;C0J9K5;C0J9P4;Q95FJ8;Q597J4;Q3ZU73;A0A1D8D815;A0A1I7PIU6;A0A1I7PIS3;Q95FS7;Q9SCE9;B7S4V7;A0A1I7PIS8;A9L9Y0;A0A0A7DB11;A0A126G2P4;A0A191SDX6;Q9MRM1		0	0.001	0.02154	57.57	0.00245862	2	1007.58	0.156655	92.9312	0
	High	TREGNDLYMEMK	1	8225	19	A0A0A7DB11;A0A0M3LBA7;Q597J4;Q3ZU73;A0A1C9HCV0;Q5J038;A0A1D8D815;A0A1I7PIU6;A0A1I7PIS3;C0J9K5;C0J9P4;Q9SCE9;A0A1I7PIS8;A9L9Y0;Q95FJ8;Q95FS7;B7S4V7;A0A1I7PIT2;B8PRK2		0	0.003	0.046	29.55	1.33506	3	1486.67	0.155313	61.7747	1
I2E906	Ribulose bisphosphate carboxylase large chain (Fragment) OS=Mouriri sagotiana OX=323213 GN=rbcl PE=3 SV=1 - [I2E906_9MYRT]	2921.98	27.21	19819	0	13	208	441	48.9167	6.58057
	High	GGLDFTKDDENVNSQPFMR	10	51638	188	Q9XPZ1;Q8MFT9;Q95CE8;C0J9R6;C6G1P2;Q5W520;A5X4D3;A0A0K2SQY8;D5FUN6;Q4VI99;Q9GGI5;A0A158TYG8;Q7YJP8;Q5I221;A0A0U4D534;Q4VI80;Q4VI78;A0A1C9HGI6;A0A249Y5Y5;G0WZL1;Q37220;Q7YJR1;A0A291L2W8;A0A1C9HFR4;J9QH20;L0N8B1;I2E9B8;Q6VW40;I2BGM7;Q33047;Q31807;Q8WL19;Q33032;O82538;A0A1C9HG87;Q5SCK3;Q9MTS4;O98756;P92223;Q5SCR6;E5G0C4;Q7GH77;Q33156;Q8HUZ9;O98551;E7DMW3;Q3I534;A0A1C9HFN6;I2E9A4;Q1XEK3;D6C5Z6;A0A142…		0	0	2.315e-11	122.52	2.34776e-09	2	2169.99	0.467011	92.8236	1
	High	GHYLNATAGTcEEMIK	10	14794	91	D5FUN6;Q8ME51;Q31895;Q95631;Q37220;Q8MCW3;Q6VW40;C0J9R6;C6G1P2;Q33032;A0A1C9HG87;R4QE58;Q5SCK3;A0A0K2SQY8;Q5SCR6;O98429;Q9GGI5;A0A158TYG8;Q37212;Q7YJP8;Q7GH77;O98551;E7DMW3;I2E9A4;W5RVG3;Q1X6Q9;A0A0U1W0G4;B6GUV5;Q7YJR1;C3S397;K4EPE7;Q9GDB5;A0A1C9HFR4;Q8MFT9;Q95CE8;H9ZGI0;L0N8B1;P94046;A5X4D3;I2E964;Q5I221;A0A0U4D534;A0A249Y5N8;Q7YJR9;A0A291L2W8;Q5W520;F2X4H9;Q4VI99;Q4VI80;Q4VI78;A0A1C9HGI6;S6CNQ3…	C11(Carbamidomethyl)	0	0	8.453e-09	99.33	2.55922e-07	2	1794.82	1.21515	66.5389	0
	High	GGLDFTKDDENVNSQPFmR	7	51638	188	C6G1P2;Q33032;M1S1D7;C0J9R6;Q5W520;F2X4H9;Q4VI99;Q9GGI5;Q4VI80;Q4VI78;A0A1C9HGI6;I2E9B8;Q6VW40;I2BGM7;Q31807;O98747;Q95F08;A0A1S6WN23;A0A1C9HG87;Q5SCK3;O98756;A0A0K2SQY8;D5FUN6;Q9TN58;Q5SCR6;A0A158TYG8;A0A248SN48;Q37212;Q7YJP8;Q7GH77;Q8HUZ9;O98551;E7DMW3;A0A1C9HFN6;I2E9A4;Q1XEK3;W5RVG3;Q8WJX3;B7P0E9;Q1X6Q9;Q9TML5;A0A0U1W0G4;Q8HVI8;A0A291L206;Q7YJR1;C3S397;A0A1C9HFR4;Q8MFT9;G8EEM9;Q5SCJ3;A5X5W8;Q7…	M18(Oxidation)	0	0	1.928e-09	95.74	1.08313e-06	2	2185.98	1.11451	83.8778	1
	High	GHYLNATAGTcEEmIKR	5	14767	91	C0J9R6;C6G1P2;Q5W520;A5X4D3;A0A0K2SQY8;D5FUN6;Q4VI99;Q9GGI5;A0A158TYG8;Q7YJP8;Q5I221;A0A0U4D534;Q4VI80;Q4VI78;A0A1C9HGI6;A0A249Y5Y5;G0WZL1;Q37220;Q7YJR1;A0A291L2W8;A0A1C9HFR4;J9QH20;L0N8B1;Q6VW40;D6MYK4;E7DMY2;O98747;Q33032;I2E962;O82538;A0A1C9HG87;R4QE58;Q5SCK3;I2E906;Q95631;Q6VW13;Q3T5L7;Q9TN58;Q5SCR6;O98429;I2E964;Q9TI75;Q37212;Q7GH77;J9QER6;O98551;E7DMW3;Q3I534;I2E9A4;O09424;C7A5Z4;A0A249Y5N8…	C11(Carbamidomethyl); M14(Oxidation)	0	0	2.406e-10	93.3	1.14597e-06	3	1966.91	0.747079	50.0833	1
	High	GHYLNATAGTcEEmIK	10	14794	91	Q8ME51;Q31895;Q95631;Q37220;Q8MCW3;Q6VW40;C0J9R6;C6G1P2;Q5W520;Q33032;O82538;A0A1C9HG87;Q5SCK3;A0A0K2SQY8;D5FUN6;Q5SCR6;Q4VI99;Q9GGI5;A0A158TYG8;Q7YJP8;Q7GH77;O98551;E7DMW3;Q4VI80;Q3I534;I2E9A4;Q4VI78;W5RVG3;A0A1C9HGI6;G0WZL1;Q1X6Q9;A0A0U1W0G4;A0A142I7F3;Q7YJR1;C3S397;A0A1C9HFR4;Q8MFT9;J9QH20;H9ZGI0;L0N8B1;P94046;E7DMY2;F2X4H9;Q9TI75;Q37212;Q5I221;A0A0U4D534;A0A249Y5N8;S6CNQ3;R4QE58;A5X4D3;O09424…	C11(Carbamidomethyl); M14(Oxidation)	0	0	1.625e-08	90.79	1.67816e-06	2	1810.81	1.31607	55.5374	0
	High	DDGLLLHIHR	28	18	8	Q9MV62;D6MYI7;D6MYK9;R4QE58;I2E906;A5H757;P93976;A0A0N7D4V6		0	0	0.0001382	89.63	3.01073e-06	3	1188.65	-0.145771	71.9901	0
	High	mSGGDHIHAGTVVGK	37	17683	121	C0J9R6;C6G1P2;F2X4H9;Q9GGI5;Q5I221;A0A0U4D534;I2E9A4;Q9BAJ3;Q6VW40;I2BGM7;Q33032;Q95F08;A0A1S6WN23;O98756;M1S1D7;Q8HUZ9;A0A249Y5N8;E0D8V0;C3S397;Q8MFT9;Q539X0;I2E9B8;E7DMY2;Q31807;O98747;P92447;O47280;R4QE58;Q5SCK3;Q6VW13;Q3T5L7;O20248;A0A2H4UGV5;I2E964;A0A248SN48;Q37212;Q7YJP8;Q7GH77;Q1XEK3;Q5UFC2;A0A024HRQ0;Q8WJX3;B7P0E9;B5L2V5;Q1X6Q9;A0A0U1W0G4;A0A291L206;Q7YJR1;S6CMZ7;A0A1C9HFR4;B5L2V3;G8EEM9…	M1(Oxidation)	0	0	6.613e-06	88.26	5.13342e-06	2	1481.72	0.236377	32.6287	0
	High	TFQGPPHGIQVER	30	58045	206	I2E962;Q6VW40;C0J9R6;C6G1P2;Q33032;Q5SCK3;Q9GGI5;Q7YJP8;Q7GH77;I2E9A4;Q1X6Q9;A0A0U1W0G4;Q7YJR1;C3S397;A0A1C9HFR4;Q8MFT9;L0N8B1;Q9ZS70;I2E9B8;I2BGM7;Q31807;A0A1C9HG87;Q8WIX2;O98756;A0A0K2SQY8;D5FUN6;Q5SCR6;O98429;A0A158TYG8;Q8HUZ9;O98551;E7DMW3;A0A1C9HFN6;A0A286NQF2;Q1XEK3;Q7YJM6;W5RVG3;B8PRP3;B7P0E9;A0A1D5AHD9;A9X7F0;Q9TML5;Q8HVI8;A0A291L206;A0A023UBM0;K4EPE7;Q9GDB5;G8EEM9;Q5SCJ3;Q95CE8;Q7YJM3;A0…		0	0	2.069e-08	87.19	1.18463e-05	2	1465.75	-0.0935352	59.694	0
	High	MSGGDHIHAGTVVGK	31	17683	121	C0J9R6;C6G1P2;Q9GGI5;Q7YJP8;Q7YJR1;A0A1C9HFR4;L0N8B1;Q6VW40;Q33032;Q5SCK3;I2E964;Q7GH77;Q5I221;A0A0U4D534;I2E9A4;A0A249Y5N8;Q1X6Q9;A0A0U1W0G4;C3S397;Q8MFT9;P94046;I2E9B8;I2BGM7;D6MYK4;E7DMY2;Q31807;O98747;Q95F08;A0A1S6WN23;A0A1C9HG87;O98756;A0A0K2SQY8;D5FUN6;Q9TN58;Q5SCR6;A0A158TYG8;A0A248SN48;Q37212;Q8HUZ9;O98551;E7DMW3;A0A1C9HFN6;Q1XEK3;W5RVG3;Q8WJX3;B7P0E9;Q9TML5;Q8HVI8;A0A291L206;G8EEM9;Q5SCJ…		0	0	1.918e-07	82.07	1.84879e-05	2	1465.72	0.933846	39.6065	0
	High	DDENVNSQPFMR	5	52171	211	Q6VW40;C0J9R6;C6G1P2;Q5W520;Q33032;A0A1C9HG87;F2X4H9;D5FUN6;Q5SCR6;Q4VI99;Q9GGI5;A0A158TYG8;Q4VI80;Q4VI78;W5RVG3;A0A1C9HGI6;G0WZL1;C3S397;S6CNQ3;Q8MFT9;J9QH20;H9ZGI0;Q37212;Q5I221;A0A0U4D534;A0A249Y5N8;Q9ZS70;I2E9B8;I2BGM7;Q31807;A5X4D3;Q8WIX2;Q5SCK3;O98756;A0A0K2SQY8;O98429;I2E964;M1S1D7;Q7YJP8;Q7GH77;Q8HUZ9;G0WZM4;O98551;E7DMW3;A0A1C9HFN6;I2E9A4;A0A286NQF2;Q1XEK3;Q7YJM6;Q7YJR9;B8PRP3;Q8WJX3;B7P…		0	0	8.499e-06	77.72	6.30053e-05	2	1451.62	0.55733	70.0999	0
	High	PLLGcTIKPK	7	64838	221	P92447;Q539X0;I2E9B8;D6MYK9;Q6VW40;Q32571;I2BGM7;B1NL21;C0J9R6;A0A291EY88;C6G1P2;Q5W520;Q33047;O98884;D6MYK4;E7DMY2;Q31807;Q8ME51;O98747;Q8WL19;Q33032;Q95F08;O82538;A0A1S6WN23;Q9GHZ1;A0A1C9HG87;Q31895;Q7YMT1;R4QE58;A5X4D3;Q5SCK3;Q9MTS4;V5K6K1;O98756;Q9MT32;Q95631;Q71N79;P92223;C7AQV0;D3W6K3;F2X4H9;O20248;A0A0K2SQY8;O20245;D5FUN6;Q9TN58;Q5SCR6;Q4VI99;Q9GGI5;A0A2H4UGV5;D6MYJ6;E5G0C4;I2E964;A0A1W6BQ…	C5(Carbamidomethyl)	0	0	0.002707	50.34	0.0523231	3	1126.67	0.146593	51.983	1
	High	DDENVNSQPFmR	5	52171	211	C7AQV2;Q7YJR9;Q6PZC1;Q7YJL9;A5H757;X2D2J7;C0J9R6;C6G1P2;Q5W520;A5X4D3;A0A0K2SQY8;D5FUN6;Q4VI99;Q9GGI5;A0A158TYG8;Q7YJP8;Q5I221;A0A0U4D534;Q4VI80;Q4VI78;A0A1C9HGI6;A0A249Y5Y5;G0WZL1;Q37220;Q7YJR1;A0A291L2W8;A0A1C9HFR4;J9QH20;L0N8B1;Q6VW40;D6MYK4;E7DMY2;O98747;Q33032;I2E962;O82538;A0A1C9HG87;R4QE58;Q5SCK3;I2E906;Q95631;Q6VW13;Q3T5L7;Q9TN58;Q5SCR6;O98429;I2E964;Q9TI75;Q37212;Q7GH77;J9QER6;O98551;E7D…	M11(Oxidation)	0	0	2.541e-05	47.94	0.0588896	2	1467.62	0.772197	57.0257	0
	High	YGRPLLGcTIKPK	6	64650	215	C0J9R6;C6G1P2;Q5W520;A5X4D3;A0A0K2SQY8;D5FUN6;Q4VI99;Q9GGI5;A0A158TYG8;Q7YJP8;Q5I221;A0A0U4D534;Q4VI80;Q4VI78;A0A1C9HGI6;A0A249Y5Y5;G0WZL1;Q37220;Q7YJR1;A0A291L2W8;A0A1C9HFR4;J9QH20;L0N8B1;I2E9B8;Q6VW40;I2BGM7;Q33047;Q31807;Q8WL19;Q33032;O82538;A0A1C9HG87;Q5SCK3;Q9MTS4;O98756;P92223;Q5SCR6;E5G0C4;Q7GH77;Q33156;Q8HUZ9;O98551;E7DMW3;Q3I534;A0A1C9HFN6;I2E9A4;Q1XEK3;D6C5Z6;A0A142DPV4;W5RVG3;B7P0E9;Q9…	C8(Carbamidomethyl)	0	0	2.838e-06	35.24	1.73713	3	1502.85	0.639919	53.6239	2
	High	EITLGFVDLLR	1	11021	89	Q6VW40;I2BGM7;C0J9R6;C6G1P2;Q33032;Q95F08;A0A1S6WN23;O98756;F2X4H9;Q9GGI5;M1S1D7;Q8HUZ9;Q5I221;A0A0U4D534;A0A249Y5N8;E0D8V0;C3S397;Q8MFT9;Q5W520;Q8WIX2;B8PRP3;Q37212;A0A286NQF2;Q7YJM6;F5B3G0;A0A023UBM0;A0A291EY88;Q9MT32;Q4VI99;Q4VI80;Q4VI78;A0A142DPV4;A0A1C9HGI6;E7DMY2;Q9ZS70;Q9TI75;G0WZL1;A0A1C9HG87;D5FUN6;Q5SCR6;A0A158TYG8;W5RVG3;J9QH20;H9ZGI0;G0WZM4;A0A1C9HFN6;Q8HVI8;A0A249Y5Y5;C1JAS8;P92223;S…		0	0.001	0.006084	53.77	0.00903279	2	1275.73	-0.399059	114.985	0
	High	AMHAVIDR	9	44488	214	Q9ZS70;Q539X0;I2E9B8;Q6VW40;I2BGM7;B1NL21;C0J9R6;C6G1P2;Q5W520;Q33047;D6MYK4;E7DMY2;Q31807;Q8WL19;Q33032;I2E962;O82538;Q9GHZ1;A0A1C9HG87;Q7YMT1;A5X4D3;Q8WIX2;Q5SCK3;Q9MTS4;O98756;Q95631;P92223;D3W6K3;F2X4H9;A0A0K2SQY8;D5FUN6;Q5SCR6;O98429;Q4VI99;Q9GGI5;D6MYJ6;E5G0C4;I2E964;A0A158TYG8;Q9TI75;M1S1D7;Q7YJP8;Q7GH77;Q33156;Q8HUZ9;Q5I221;G0WZM4;A0A0U4D534;O98551;C7AQV2;E7DMW3;Q4VI80;Q3I534;A0A1C9HFN6;I…		0	0.001	0.008793	52.33	0.0215928	2	912.472	0.246915	32.4641	0
	High	NHGMHFR	5	30695	179	C0J9R6;C6G1P2;Q5W520;R4QE58;F2X4H9;Q4VI99;Q9GGI5;Q7YJP8;Q4VI80;Q4VI78;A0A1C9HGI6;Q37220;B6GUV5;Q7YJR1;A0A1C9HFR4;A0A0F6TFY2;L0N8B1;Q31807;A0A1C9HG42;E7DMY2;Q37212;Q5I221;A0A0U4D534;A0A158TYG8;C3S397;Q9MTS4;E5G0C4;Q8HUZ9;Q1XEK3;Q5SCJ3;Q7YJM3;Q9ZS70;I2E9B8;Q6VW40;I2BGM7;D6MYK4;Q33032;A0A1C9HG87;Q8WIX2;Q5SCK3;O98756;Q6VW13;O20248;A0A0K2SQY8;D5FUN6;Q5SCR6;O98429;Q7GH77;O98551;E7DMW3;A0A1C9HFN6;I2E9A4…		0	0.003	0.04419	26.29	5.84647	2	898.411	0.521766	28.6233	0
	High	AVYEcLR	1	51285	200	C0J9R6;C6G1P2;Q9GGI5;Q7YJP8;Q7YJR1;A0A1C9HFR4;L0N8B1;Q5W520;Q4VI99;Q4VI80;Q4VI78;A0A1C9HGI6;Q37220;I2E9B8;Q6VW40;I2BGM7;B1NL21;Q33047;Q31807;Q8WL19;Q33032;O82538;A0A1C9HG87;A5X4D3;Q5SCK3;Q9MTS4;O98756;P92223;A0A0K2SQY8;D5FUN6;Q5SCR6;E5G0C4;I2E964;A0A158TYG8;Q9TI75;Q37212;M1S1D7;Q7GH77;Q33156;Q8HUZ9;J9QER6;Q5I221;G0WZM4;A0A0U4D534;O98551;E7DMW3;Q3I534;A0A1C9HFN6;I2E9A4;Q1XEK3;F5BVX2;A0A249Y5N8;D6C…	C5(Carbamidomethyl)	0	0.008	0.09352	31.36	3.41672	2	910.445	0.0348108	51.1765	0
	High	AmHAVIDR	1	44488	214	I2E9B8;Q6VW40;I2BGM7;B1NL21;C0J9R6;C6G1P2;Q5W520;Q33047;D6MYK4;E7DMY2;Q31807;Q8ME51;Q8WL19;Q33032;O82538;A0A1C9HG87;R4QE58;A5X4D3;Q5SCK3;Q9MTS4;O98756;Q95631;Q71N79;Q6VW13;P92223;C7AQV0;O20248;A0A0K2SQY8;D5FUN6;Q5SCR6;Q4VI99;Q9GGI5;E5G0C4;I2E964;A0A158TYG8;Q9TI75;M1S1D7;Q7YJP8;Q7GH77;Q33156;Q8HUZ9;Q5I221;G0WZM4;A0A0U4D534;O98551;C7AQV2;E7DMW3;Q4VI80;Q3I534;A0A1C9HFN6;I2E9A4;Q4VI78;Q1XEK3;Q8MGP2;C…	M2(Oxidation)	0	0.008	0.1036	16.36	92.1046	2	928.466	-0.985802	31.7438	0
C6G1P2	Ribulose bisphosphate carboxylase large chain (Fragment) OS=Clematis armandii OX=487159 GN=rbcL PE=3 SV=1 - [C6G1P2_9MAGN]	2881.75	47.95	68880	0	24	281	463	51.5159	6.58057
	High	GGLDFTKDDENVNSQPFMR	10	51638	188	Q9XPZ1;Q8MFT9;Q95CE8;C0J9R6;C6G1P2;Q5W520;A5X4D3;A0A0K2SQY8;D5FUN6;Q4VI99;Q9GGI5;A0A158TYG8;Q7YJP8;Q5I221;A0A0U4D534;Q4VI80;Q4VI78;A0A1C9HGI6;A0A249Y5Y5;G0WZL1;Q37220;Q7YJR1;A0A291L2W8;A0A1C9HFR4;J9QH20;L0N8B1;I2E9B8;Q6VW40;I2BGM7;Q33047;Q31807;Q8WL19;Q33032;O82538;A0A1C9HG87;Q5SCK3;Q9MTS4;O98756;P92223;Q5SCR6;E5G0C4;Q7GH77;Q33156;Q8HUZ9;O98551;E7DMW3;Q3I534;A0A1C9HFN6;I2E9A4;Q1XEK3;D6C5Z6;A0A142…		0	0	2.315e-11	122.52	2.34776e-09	2	2169.99	0.467011	92.8236	1
	High	GHYLNATAGTcEEMIK	10	14794	91	D5FUN6;Q8ME51;Q31895;Q95631;Q37220;Q8MCW3;Q6VW40;C0J9R6;C6G1P2;Q33032;A0A1C9HG87;R4QE58;Q5SCK3;A0A0K2SQY8;Q5SCR6;O98429;Q9GGI5;A0A158TYG8;Q37212;Q7YJP8;Q7GH77;O98551;E7DMW3;I2E9A4;W5RVG3;Q1X6Q9;A0A0U1W0G4;B6GUV5;Q7YJR1;C3S397;K4EPE7;Q9GDB5;A0A1C9HFR4;Q8MFT9;Q95CE8;H9ZGI0;L0N8B1;P94046;A5X4D3;I2E964;Q5I221;A0A0U4D534;A0A249Y5N8;Q7YJR9;A0A291L2W8;Q5W520;F2X4H9;Q4VI99;Q4VI80;Q4VI78;A0A1C9HGI6;S6CNQ3…	C11(Carbamidomethyl)	0	0	8.453e-09	99.33	2.55922e-07	2	1794.82	1.21515	66.5389	0
	High	GGLDFTKDDENVNSQPFmR	7	51638	188	C6G1P2;Q33032;M1S1D7;C0J9R6;Q5W520;F2X4H9;Q4VI99;Q9GGI5;Q4VI80;Q4VI78;A0A1C9HGI6;I2E9B8;Q6VW40;I2BGM7;Q31807;O98747;Q95F08;A0A1S6WN23;A0A1C9HG87;Q5SCK3;O98756;A0A0K2SQY8;D5FUN6;Q9TN58;Q5SCR6;A0A158TYG8;A0A248SN48;Q37212;Q7YJP8;Q7GH77;Q8HUZ9;O98551;E7DMW3;A0A1C9HFN6;I2E9A4;Q1XEK3;W5RVG3;Q8WJX3;B7P0E9;Q1X6Q9;Q9TML5;A0A0U1W0G4;Q8HVI8;A0A291L206;Q7YJR1;C3S397;A0A1C9HFR4;Q8MFT9;G8EEM9;Q5SCJ3;A5X5W8;Q7…	M18(Oxidation)	0	0	1.928e-09	95.74	1.08313e-06	2	2185.98	1.11451	83.8778	1
	High	GHYLNATAGTcEEmIKR	5	14767	91	C0J9R6;C6G1P2;Q5W520;A5X4D3;A0A0K2SQY8;D5FUN6;Q4VI99;Q9GGI5;A0A158TYG8;Q7YJP8;Q5I221;A0A0U4D534;Q4VI80;Q4VI78;A0A1C9HGI6;A0A249Y5Y5;G0WZL1;Q37220;Q7YJR1;A0A291L2W8;A0A1C9HFR4;J9QH20;L0N8B1;Q6VW40;D6MYK4;E7DMY2;O98747;Q33032;I2E962;O82538;A0A1C9HG87;R4QE58;Q5SCK3;I2E906;Q95631;Q6VW13;Q3T5L7;Q9TN58;Q5SCR6;O98429;I2E964;Q9TI75;Q37212;Q7GH77;J9QER6;O98551;E7DMW3;Q3I534;I2E9A4;O09424;C7A5Z4;A0A249Y5N8…	C11(Carbamidomethyl); M14(Oxidation)	0	0	2.406e-10	93.3	1.14597e-06	3	1966.91	0.747079	50.0833	1
	High	GHYLNATAGTcEEmIK	10	14794	91	Q8ME51;Q31895;Q95631;Q37220;Q8MCW3;Q6VW40;C0J9R6;C6G1P2;Q5W520;Q33032;O82538;A0A1C9HG87;Q5SCK3;A0A0K2SQY8;D5FUN6;Q5SCR6;Q4VI99;Q9GGI5;A0A158TYG8;Q7YJP8;Q7GH77;O98551;E7DMW3;Q4VI80;Q3I534;I2E9A4;Q4VI78;W5RVG3;A0A1C9HGI6;G0WZL1;Q1X6Q9;A0A0U1W0G4;A0A142I7F3;Q7YJR1;C3S397;A0A1C9HFR4;Q8MFT9;J9QH20;H9ZGI0;L0N8B1;P94046;E7DMY2;F2X4H9;Q9TI75;Q37212;Q5I221;A0A0U4D534;A0A249Y5N8;S6CNQ3;R4QE58;A5X4D3;O09424…	C11(Carbamidomethyl); M14(Oxidation)	0	0	1.625e-08	90.79	1.67816e-06	2	1810.81	1.31607	55.5374	0
	High	mSGGDHIHAGTVVGK	37	17683	121	C0J9R6;C6G1P2;F2X4H9;Q9GGI5;Q5I221;A0A0U4D534;I2E9A4;Q9BAJ3;Q6VW40;I2BGM7;Q33032;Q95F08;A0A1S6WN23;O98756;M1S1D7;Q8HUZ9;A0A249Y5N8;E0D8V0;C3S397;Q8MFT9;Q539X0;I2E9B8;E7DMY2;Q31807;O98747;P92447;O47280;R4QE58;Q5SCK3;Q6VW13;Q3T5L7;O20248;A0A2H4UGV5;I2E964;A0A248SN48;Q37212;Q7YJP8;Q7GH77;Q1XEK3;Q5UFC2;A0A024HRQ0;Q8WJX3;B7P0E9;B5L2V5;Q1X6Q9;A0A0U1W0G4;A0A291L206;Q7YJR1;S6CMZ7;A0A1C9HFR4;B5L2V3;G8EEM9…	M1(Oxidation)	0	0	6.613e-06	88.26	5.13342e-06	2	1481.72	0.236377	32.6287	0
	High	TFQGPPHGIQVER	30	58045	206	I2E962;Q6VW40;C0J9R6;C6G1P2;Q33032;Q5SCK3;Q9GGI5;Q7YJP8;Q7GH77;I2E9A4;Q1X6Q9;A0A0U1W0G4;Q7YJR1;C3S397;A0A1C9HFR4;Q8MFT9;L0N8B1;Q9ZS70;I2E9B8;I2BGM7;Q31807;A0A1C9HG87;Q8WIX2;O98756;A0A0K2SQY8;D5FUN6;Q5SCR6;O98429;A0A158TYG8;Q8HUZ9;O98551;E7DMW3;A0A1C9HFN6;A0A286NQF2;Q1XEK3;Q7YJM6;W5RVG3;B8PRP3;B7P0E9;A0A1D5AHD9;A9X7F0;Q9TML5;Q8HVI8;A0A291L206;A0A023UBM0;K4EPE7;Q9GDB5;G8EEM9;Q5SCJ3;Q95CE8;Q7YJM3;A0…		0	0	2.069e-08	87.19	1.18463e-05	2	1465.75	-0.0935352	59.694	0
	High	DNGLLLHIHR	11	41878	203	C0J9R6;C6G1P2;Q5W520;A5X4D3;A0A0K2SQY8;D5FUN6;Q4VI99;Q9GGI5;A0A158TYG8;Q7YJP8;Q5I221;A0A0U4D534;Q4VI80;Q4VI78;A0A1C9HGI6;A0A249Y5Y5;G0WZL1;Q37220;Q7YJR1;A0A291L2W8;A0A1C9HFR4;J9QH20;L0N8B1;I2E9B8;Q6VW40;I2BGM7;Q33047;Q31807;Q8WL19;Q33032;O82538;A0A1C9HG87;Q5SCK3;Q9MTS4;O98756;P92223;Q5SCR6;E5G0C4;Q7GH77;Q33156;Q8HUZ9;O98551;E7DMW3;Q3I534;A0A1C9HFN6;I2E9A4;Q1XEK3;D6C5Z6;A0A142DPV4;W5RVG3;B7P0E9;Q9…		0	0	9.501e-05	83.59	2.20351e-05	2	1187.66	0.363083	64.358	0
	High	MSGGDHIHAGTVVGK	31	17683	121	C0J9R6;C6G1P2;Q9GGI5;Q7YJP8;Q7YJR1;A0A1C9HFR4;L0N8B1;Q6VW40;Q33032;Q5SCK3;I2E964;Q7GH77;Q5I221;A0A0U4D534;I2E9A4;A0A249Y5N8;Q1X6Q9;A0A0U1W0G4;C3S397;Q8MFT9;P94046;I2E9B8;I2BGM7;D6MYK4;E7DMY2;Q31807;O98747;Q95F08;A0A1S6WN23;A0A1C9HG87;O98756;A0A0K2SQY8;D5FUN6;Q9TN58;Q5SCR6;A0A158TYG8;A0A248SN48;Q37212;Q8HUZ9;O98551;E7DMW3;A0A1C9HFN6;Q1XEK3;W5RVG3;Q8WJX3;B7P0E9;Q9TML5;Q8HVI8;A0A291L206;G8EEM9;Q5SCJ…		0	0	1.918e-07	82.07	1.84879e-05	2	1465.72	0.933846	39.6065	0
	High	DDENVNSQPFMR	5	52171	211	Q6VW40;C0J9R6;C6G1P2;Q5W520;Q33032;A0A1C9HG87;F2X4H9;D5FUN6;Q5SCR6;Q4VI99;Q9GGI5;A0A158TYG8;Q4VI80;Q4VI78;W5RVG3;A0A1C9HGI6;G0WZL1;C3S397;S6CNQ3;Q8MFT9;J9QH20;H9ZGI0;Q37212;Q5I221;A0A0U4D534;A0A249Y5N8;Q9ZS70;I2E9B8;I2BGM7;Q31807;A5X4D3;Q8WIX2;Q5SCK3;O98756;A0A0K2SQY8;O98429;I2E964;M1S1D7;Q7YJP8;Q7GH77;Q8HUZ9;G0WZM4;O98551;E7DMW3;A0A1C9HFN6;I2E9A4;A0A286NQF2;Q1XEK3;Q7YJM6;Q7YJR9;B8PRP3;Q8WJX3;B7P…		0	0	8.499e-06	77.72	6.30053e-05	2	1451.62	0.55733	70.0999	0
	High	EITLGFVDLLRDDFIEK	1	5735	47	Q9GGI5;C6G1P2;Q5W520;C0J9R6;Q4VI99;Q4VI80;Q4VI78;A0A1C9HGI6;Q6VW40;I2BGM7;A0A291EY88;Q33032;Q95F08;A0A1S6WN23;O98756;Q9MT32;O20248;Q8HUZ9;A0A142DPV4;C3S397;Q8MFT9;F2X4H9;M1S1D7;Q5I221;A0A0U4D534;A0A249Y5N8;E0D8V0;Q37212;A0A286NQF2;Q7YJM6;F5B3G0;A0A023UBM0;E7DMY2;Q9TI75;S6CNQ3;D3W6K3;A0A249Y5J7;Q31895;Q71N79;A0A0F7EV89;J9QEM7;O98747;O47280;Q3T5L7;Q9MV62;Q9GHT7;Q95CF8		0	0	3.668e-12	77.43	4.0722e-05	2	2023.08	0.54964	115.125	1
	High	LNYYTPEYETKDTDTLAAFR	2	40	2	Q3I534;C6G1P2		0	0	5.582e-10	69.05	0.000171127	3	2411.14	0.0338601	102	1
	High	VALEAcVQAR	38	29518	168	C0J9R6;C6G1P2;Q5W520;A5X4D3;A0A0K2SQY8;D5FUN6;Q4VI99;Q9GGI5;A0A158TYG8;Q7YJP8;Q5I221;A0A0U4D534;Q4VI80;Q4VI78;A0A1C9HGI6;A0A249Y5Y5;G0WZL1;Q37220;Q7YJR1;A0A291L2W8;A0A1C9HFR4;J9QH20;L0N8B1;I2E9B8;Q6VW40;I2BGM7;Q33047;Q31807;Q8WL19;Q33032;O82538;A0A1C9HG87;Q5SCK3;Q9MTS4;O98756;P92223;Q5SCR6;E5G0C4;Q7GH77;Q33156;Q8HUZ9;O98551;E7DMW3;Q3I534;A0A1C9HFN6;I2E9A4;Q1XEK3;D6C5Z6;A0A142DPV4;W5RVG3;B7P0E9;Q9…	C6(Carbamidomethyl)	0	0	0.0004621	60.41	0.00362418	2	1116.58	0.537768	113.24	0
	High	VSPQPGVPPEEAGAAVAAESSTGTWTTVWTDGLTSLDR	2	2208	20	I2BGM7;C6G1P2;Q33032;Q9GGI5;M1S1D7;A0A249Y5N8;G0WZL1;Q539X0;Q7YMT1;A0A291L2S1;O03613;Q3T5L7;A0A120KLC1;O03628;A0A1X9ZQP4;A0A0H4SSE1;C6FJV2;A0A223LNB4;A0A1G5SCC7;A0A1W6BQF9		0	0	1.521e-11	59.28	0.00154622	4	3840.86	-0.0305536	115.09	0
	High	FLFcAEAIYK	8	13080	89	C0J9R6;C6G1P2;Q9GGI5;Q7YJP8;Q7YJR1;A0A1C9HFR4;L0N8B1;Q31807;Q8HUZ9;Q1XEK3;Q5SCJ3;Q7YJM3;A0A1C9HG42;Q5W520;Q9MTS4;Q4VI99;E5G0C4;Q37212;Q4VI80;Q4VI78;A0A1C9HGI6;Q37220;R4QE58;A0A0K2SQY8;D5FUN6;A0A158TYG8;G0WZL1;A0A142I7A5;B6GUV5;B8YHE7;K4EPE7;Q9GDB5;A0A0F6TFY2;Q95CE8;J9QH20;A0A291L2S1;A0A1W5PSE9;V5T6A6;Q32571;A0A291EY88;Q95F08;C7AQU9;A2VAL3;B8PRP3;A1XM46;Q32033;I6N589;I6N590;O03613;A5X4D3;M1S1D7;Q5…	C4(Carbamidomethyl)	0	0	0.0009414	57.46	0.00589247	2	1261.63	0.760049	114.062	0
	High	PLLGcTIKPK	7	64838	221	P92447;Q539X0;I2E9B8;D6MYK9;Q6VW40;Q32571;I2BGM7;B1NL21;C0J9R6;A0A291EY88;C6G1P2;Q5W520;Q33047;O98884;D6MYK4;E7DMY2;Q31807;Q8ME51;O98747;Q8WL19;Q33032;Q95F08;O82538;A0A1S6WN23;Q9GHZ1;A0A1C9HG87;Q31895;Q7YMT1;R4QE58;A5X4D3;Q5SCK3;Q9MTS4;V5K6K1;O98756;Q9MT32;Q95631;Q71N79;P92223;C7AQV0;D3W6K3;F2X4H9;O20248;A0A0K2SQY8;O20245;D5FUN6;Q9TN58;Q5SCR6;Q4VI99;Q9GGI5;A0A2H4UGV5;D6MYJ6;E5G0C4;I2E964;A0A1W6BQ…	C5(Carbamidomethyl)	0	0	0.002707	50.34	0.0523231	3	1126.67	0.146593	51.983	1
	High	LNYYTPEYETK	11	607	17	C6G1P2;Q3I534;Q31889;G8D4P0;Q9ZS70;A0A248SN48;I6N589;I6N590;B3THI4;Q5YGG3;Q5DK04;A5H777;A1X469;Q9GHZ1;Q5UFC2;A0A0F7EV89;A0A0H4SSE1		0	0	8.533e-05	49.69	0.012585	2	1420.66	0.280466	68.2239	0
	High	DDENVNSQPFmR	5	52171	211	C7AQV2;Q7YJR9;Q6PZC1;Q7YJL9;A5H757;X2D2J7;C0J9R6;C6G1P2;Q5W520;A5X4D3;A0A0K2SQY8;D5FUN6;Q4VI99;Q9GGI5;A0A158TYG8;Q7YJP8;Q5I221;A0A0U4D534;Q4VI80;Q4VI78;A0A1C9HGI6;A0A249Y5Y5;G0WZL1;Q37220;Q7YJR1;A0A291L2W8;A0A1C9HFR4;J9QH20;L0N8B1;Q6VW40;D6MYK4;E7DMY2;O98747;Q33032;I2E962;O82538;A0A1C9HG87;R4QE58;Q5SCK3;I2E906;Q95631;Q6VW13;Q3T5L7;Q9TN58;Q5SCR6;O98429;I2E964;Q9TI75;Q37212;Q7GH77;J9QER6;O98551;E7D…	M11(Oxidation)	0	0	2.541e-05	47.94	0.0588896	2	1467.62	0.772197	57.0257	0
	High	DTDTLAAFR	11	738	11	C6G1P2;C0J9R6;Q37212;E7DMW3;I2BGM7;E7DMY2;Q3I534;B8PRP3;G8D4B8;Q71N78;H9AK14		0	0	0.005561	37.44	0.262069	2	1009.5	0.816088	75.1939	0
	High	EITLGFVDLLRDDFIEKDR	1	5694	47	Q9GGI5;C6G1P2;Q5W520;C0J9R6;Q4VI99;Q4VI80;Q4VI78;A0A1C9HGI6;Q6VW40;I2BGM7;A0A291EY88;Q33032;Q95F08;A0A1S6WN23;O98756;Q9MT32;O20248;Q8HUZ9;A0A142DPV4;C3S397;Q8MFT9;F2X4H9;M1S1D7;Q5I221;A0A0U4D534;A0A249Y5N8;E0D8V0;Q37212;A0A286NQF2;Q7YJM6;F5B3G0;A0A023UBM0;E7DMY2;Q9TI75;S6CNQ3;D3W6K3;A0A249Y5J7;Q31895;Q71N79;A0A0F7EV89;J9QEM7;O98747;O47280;Q3T5L7;Q9MV62;Q9GHT7;Q95CF8		0	0	3.785e-06	36.48	0.479532	3	2294.2	0.364455	114.766	2
	High	YGRPLLGcTIKPK	6	64650	215	C0J9R6;C6G1P2;Q5W520;A5X4D3;A0A0K2SQY8;D5FUN6;Q4VI99;Q9GGI5;A0A158TYG8;Q7YJP8;Q5I221;A0A0U4D534;Q4VI80;Q4VI78;A0A1C9HGI6;A0A249Y5Y5;G0WZL1;Q37220;Q7YJR1;A0A291L2W8;A0A1C9HFR4;J9QH20;L0N8B1;I2E9B8;Q6VW40;I2BGM7;Q33047;Q31807;Q8WL19;Q33032;O82538;A0A1C9HG87;Q5SCK3;Q9MTS4;O98756;P92223;Q5SCR6;E5G0C4;Q7GH77;Q33156;Q8HUZ9;O98551;E7DMW3;Q3I534;A0A1C9HFN6;I2E9A4;Q1XEK3;D6C5Z6;A0A142DPV4;W5RVG3;B7P0E9;Q9…	C8(Carbamidomethyl)	0	0	2.838e-06	35.24	1.73713	3	1502.85	0.639919	53.6239	2
	High	EITLGFVDLLR	1	11021	89	Q6VW40;I2BGM7;C0J9R6;C6G1P2;Q33032;Q95F08;A0A1S6WN23;O98756;F2X4H9;Q9GGI5;M1S1D7;Q8HUZ9;Q5I221;A0A0U4D534;A0A249Y5N8;E0D8V0;C3S397;Q8MFT9;Q5W520;Q8WIX2;B8PRP3;Q37212;A0A286NQF2;Q7YJM6;F5B3G0;A0A023UBM0;A0A291EY88;Q9MT32;Q4VI99;Q4VI80;Q4VI78;A0A142DPV4;A0A1C9HGI6;E7DMY2;Q9ZS70;Q9TI75;G0WZL1;A0A1C9HG87;D5FUN6;Q5SCR6;A0A158TYG8;W5RVG3;J9QH20;H9ZGI0;G0WZM4;A0A1C9HFN6;Q8HVI8;A0A249Y5Y5;C1JAS8;P92223;S…		0	0.001	0.006084	53.77	0.00903279	2	1275.73	-0.399059	114.985	0
	High	AMHAVIDR	9	44488	214	Q9ZS70;Q539X0;I2E9B8;Q6VW40;I2BGM7;B1NL21;C0J9R6;C6G1P2;Q5W520;Q33047;D6MYK4;E7DMY2;Q31807;Q8WL19;Q33032;I2E962;O82538;Q9GHZ1;A0A1C9HG87;Q7YMT1;A5X4D3;Q8WIX2;Q5SCK3;Q9MTS4;O98756;Q95631;P92223;D3W6K3;F2X4H9;A0A0K2SQY8;D5FUN6;Q5SCR6;O98429;Q4VI99;Q9GGI5;D6MYJ6;E5G0C4;I2E964;A0A158TYG8;Q9TI75;M1S1D7;Q7YJP8;Q7GH77;Q33156;Q8HUZ9;Q5I221;G0WZM4;A0A0U4D534;O98551;C7AQV2;E7DMW3;Q4VI80;Q3I534;A0A1C9HFN6;I…		0	0.001	0.008793	52.33	0.0215928	2	912.472	0.246915	32.4641	0
	High	DDFIEKDR	9	17693	119	C0J9R6;C6G1P2;Q9GGI5;Q7YJP8;Q7YJR1;A0A1C9HFR4;L0N8B1;Q33032;Q6VW40;Q5W520;Q4VI99;Q9TI75;Q5I221;A0A0U4D534;Q4VI80;Q4VI78;A0A249Y5N8;A0A1C9HGI6;C3S397;Q8MFT9;I2BGM7;A0A291EY88;Q95F08;A0A1S6WN23;O98756;Q9MT32;Q8HUZ9;A0A142DPV4;A2VAL3;E7DMY2;Q5SCK3;I2E964;Q37212;Q7GH77;I2E9A4;Q1X6Q9;A0A0U1W0G4;I2E9B8;Q31807;Q1XEK3;B7P0E9;A0A291L206;G8EEM9;Q5SCJ3;Q7YJM3;A0A1C9HG42;I2EA78;O82538;Q37220;A0A291L2S1;M1S1D…		0	0.001	0.01824	48.72	0.0360257	2	1037.49	1.45477	41.9435	1
	High	AQAETGEIK	6	27913	165	C6G1P2;Q33032;Q8ME51;A0A142DPV4;L0N8B1;Q6VW40;I2BGM7;C0J9R6;A0A1C9HG87;O98756;D5FUN6;Q5SCR6;Q9GGI5;A0A158TYG8;Q8HUZ9;A0A1C9HFN6;W5RVG3;Q8HVI8;C3S397;Q8MFT9;H9ZGI0;Q5W520;O82538;Q5SCK3;A0A0K2SQY8;Q4VI99;Q7YJP8;Q7GH77;O98551;E7DMW3;Q4VI80;Q3I534;I2E9A4;Q4VI78;A0A1C9HGI6;G0WZL1;Q37220;Q1X6Q9;A0A0U1W0G4;A0A142I7F3;Q7YJR1;A0A1C9HFR4;J9QH20;A0A291EY88;Q95F08;A0A1S6WN23;Q9MT32;C7AQU9;P92223;O20248;Q9XQR…		0	0.001	0.0203	38.9	0.501619	2	946.484	-0.575001	25.9877	0
	High	NHGMHFR	5	30695	179	C0J9R6;C6G1P2;Q5W520;R4QE58;F2X4H9;Q4VI99;Q9GGI5;Q7YJP8;Q4VI80;Q4VI78;A0A1C9HGI6;Q37220;B6GUV5;Q7YJR1;A0A1C9HFR4;A0A0F6TFY2;L0N8B1;Q31807;A0A1C9HG42;E7DMY2;Q37212;Q5I221;A0A0U4D534;A0A158TYG8;C3S397;Q9MTS4;E5G0C4;Q8HUZ9;Q1XEK3;Q5SCJ3;Q7YJM3;Q9ZS70;I2E9B8;Q6VW40;I2BGM7;D6MYK4;Q33032;A0A1C9HG87;Q8WIX2;Q5SCK3;O98756;Q6VW13;O20248;A0A0K2SQY8;D5FUN6;Q5SCR6;O98429;Q7GH77;O98551;E7DMW3;A0A1C9HFN6;I2E9A4…		0	0.003	0.04419	26.29	5.84647	2	898.411	0.521766	28.6233	0
	High	AVYEcLR	1	51285	200	C0J9R6;C6G1P2;Q9GGI5;Q7YJP8;Q7YJR1;A0A1C9HFR4;L0N8B1;Q5W520;Q4VI99;Q4VI80;Q4VI78;A0A1C9HGI6;Q37220;I2E9B8;Q6VW40;I2BGM7;B1NL21;Q33047;Q31807;Q8WL19;Q33032;O82538;A0A1C9HG87;A5X4D3;Q5SCK3;Q9MTS4;O98756;P92223;A0A0K2SQY8;D5FUN6;Q5SCR6;E5G0C4;I2E964;A0A158TYG8;Q9TI75;Q37212;M1S1D7;Q7GH77;Q33156;Q8HUZ9;J9QER6;Q5I221;G0WZM4;A0A0U4D534;O98551;E7DMW3;Q3I534;A0A1C9HFN6;I2E9A4;Q1XEK3;F5BVX2;A0A249Y5N8;D6C…	C5(Carbamidomethyl)	0	0.008	0.09352	31.36	3.41672	2	910.445	0.0348108	51.1765	0
	High	AmHAVIDR	1	44488	214	I2E9B8;Q6VW40;I2BGM7;B1NL21;C0J9R6;C6G1P2;Q5W520;Q33047;D6MYK4;E7DMY2;Q31807;Q8ME51;Q8WL19;Q33032;O82538;A0A1C9HG87;R4QE58;A5X4D3;Q5SCK3;Q9MTS4;O98756;Q95631;Q71N79;Q6VW13;P92223;C7AQV0;O20248;A0A0K2SQY8;D5FUN6;Q5SCR6;Q4VI99;Q9GGI5;E5G0C4;I2E964;A0A158TYG8;Q9TI75;M1S1D7;Q7YJP8;Q7GH77;Q33156;Q8HUZ9;Q5I221;G0WZM4;A0A0U4D534;O98551;C7AQV2;E7DMW3;Q4VI80;Q3I534;A0A1C9HFN6;I2E9A4;Q4VI78;Q1XEK3;Q8MGP2;C…	M2(Oxidation)	0	0.008	0.1036	16.36	92.1046	2	928.466	-0.985802	31.7438	0
	High	IPVAYVK	1	4654	35	C6G1P2;Q5W520;Q37212;Q31807;Q95F08;M1S1D7;A0A249Y5Y5;A0A291L2W8;A0A1C9HG42;A1XM46;Q32033;Q33032;Q8WIX2;J9QER6;B8PRP3;A0A249Y5J7;Q6PZ84;A0A0F6Y5H7;A0A0F7EV89;A0A1C9HFU8;Q31889;Q6Y2Y1;O20245;Q71N78;C7A5Z4;Q9MV62;G8D4B8;H9AK14;G8D4P0;A0A223LNB4;Q33369;Q9TID4;Q6Y2Y9;A0A1G5SCC7;A0A0N7D4V6		0	0.009	0.1092	25.98	3.51319	2	789.487	-0.239859	56.6225	0
A0A126G2P4	ATP synthase subunit beta (Fragment) OS=Dioscorea scortechinii OX=1271618 GN=atpB PE=3 SV=1 - [A0A126G2P4_9LILI]	2848.77	50.78	1190	1	17	140	449	48.3159	5.19873
	High	IFNVLGEPVDNLGPVDTR	2	3009	12	A0A0M3LBA7;Q597J4;Q3ZU73;A0A1C9HCV0;Q5J038;Q9SCE9;A0A1I7PIU6;A0A126G2P4;A0A1D8D815;A0A1I7PIT2;A0A191SDX6;B7S4V7		0	0	5.393e-07	124.58	7.0979e-10	2	1955.03	1.86894	114.271	0
	High	GMxVIDTGAPLSVPVGGATLGR	6	3355	17	A0A0M3LBA7;Q9SCE9;A0A1C9HCV0;A0A1I7PIS8;Q95FJ8;A0A191SDX6;Q5J038;A0A1D8D815;A0A1I7PIS3;C0J9K5;C0J9P4;A0A1I7PIU6;A0A1I7PIT2;Q95FS7;A0A126G2P4;B8PRK2;A9L9Y0	X3(E)	0	0	1.123e-12	105.64	1.24076e-07	2	2097.1	1.45448	112.853	0
	High	mPSAVGYQPTLSTEMGSLQER	12	5647	20	B7S4V7;A0A0M3LBA7;Q597J4;A0A1C9HCV0;A0A1I7PIS3;C0J9K5;C0J9P4;Q9SCE9;Q95FJ8;Q3ZU73;A0A126G2P4;Q5J038;A0A1I7PIU6;A0A1I7PIS8;A0A1D8D815;A0A191SDX6;Q95FS7;A0A1I7PIT2;B8PRK2;A9L9Y0	M1(Oxidation)	0	0	1.475e-12	104.82	5.39571e-08	2	2298.08	1.53085	97.8459	0
	High	GmxVIDTGAPLSVPVGGATLGR	6	3356	17	A0A1C9HCV0;Q5J038;A0A1I7PIS3;Q9SCE9;Q95FJ8;A0A0M3LBA7;A0A1D8D815;C0J9K5;C0J9P4;A0A1I7PIS8;A0A191SDX6;A0A1I7PIU6;A0A1I7PIT2;Q95FS7;A0A126G2P4;B8PRK2;A9L9Y0	M2(Oxidation); X3(E)	0	0	5.371e-12	97.91	3.33802e-07	2	2113.1	1.65469	103.019	0
	High	FVQAGSEVSALLGR	13	9158	21	A0A0M3LBA7;A0A1C9HCV0;Q5J038;Q597J4;C0J9K5;C0J9P4;Q95FJ8;A0A126G2P4;Q3ZU73;A0A191SDX6;A0A1D8D815;A0A1I7PIU6;A0A1I7PIS3;Q9SCE9;A0A1I7PIS8;A0A0A7DB11;A0A1I7PIT2;B8PRK2;A9L9Y0;Q95FS7;B7S4V7		0	0	6.317e-07	97.05	5.49902e-07	2	1433.78	1.90554	102.717	0
	High	MPSAVGYQPTLSTEMGSLQER	8	5647	20	A0A0M3LBA7;Q597J4;A0A1C9HCV0;A0A1I7PIS3;C0J9K5;C0J9P4;Q9SCE9;Q95FJ8;Q3ZU73;Q5J038;A0A1I7PIU6;Q95FS7;A0A1I7PIS8;A0A1I7PIT2;B8PRK2;A0A126G2P4;A0A191SDX6;A0A1D8D815;A9L9Y0;B7S4V7		0.0104	0	2.098e-10	95.03	6.10389e-07	2	2282.08	1.23902	103.805	0
	High	mPNIYNALVVK	4	4063	15	A0A0M3LBA7;A0A1C9HCV0;C0J9K5;C0J9P4;Q95FJ8;Q5J038;Q597J4;Q3ZU73;A0A1D8D815;A0A1I7PIU6;A0A1I7PIS8;A0A126G2P4;B8PRK2;Q95FS7;B7S4V7	M1(Oxidation)	0	0	1.952e-05	92.34	4.03875e-06	2	1277.69	0.980473	89.8885	0
	High	DVNEQDVLLFIDNIFR	1	5066	16	A0A1C9HCV0;Q5J038;A0A1I7PIS3;Q9SCE9;Q95FJ8;A0A0M3LBA7;Q597J4;C0J9K5;C0J9P4;Q3ZU73;A0A126G2P4;A0A1I7PIU6;A0A1I7PIS8;Q95FS7;A0A1I7PIT2;B8PRK2		0	0	1.145e-08	92.14	1.72133e-06	2	1950	0.0320363	116.531	0
	High	VALVYGQmNEPPGAR	10	9490	22	A0A0M3LBA7;Q597J4;A0A1C9HCV0;A0A1D8D815;A0A1I7PIS3;C0J9K5;C0J9P4;Q9SCE9;A0A1I7PIS8;Q95FJ8;Q3ZU73;A0A191SDX6;Q5J038;A0A1I7PIU6;Q95FS7;B7S4V7;A0A1I7PIT2;B8PRK2;A9L9Y0;Q9MRM1;A0A0A7DB11;A0A126G2P4	M8(Oxidation)	0	0	4.135e-07	89.63	2.81532e-06	2	1617.81	1.15111	66.4825	0
	High	VALVYGQMNEPPGAR	10	9490	22	A0A0M3LBA7;Q597J4;A0A1C9HCV0;A0A1D8D815;A0A1I7PIS3;C0J9K5;C0J9P4;Q9SCE9;A0A1I7PIS8;Q95FJ8;Q3ZU73;A0A191SDX6;Q5J038;A0A1I7PIU6;Q95FS7;B7S4V7;A0A1I7PIT2;B8PRK2;A9L9Y0;A0A0A7DB11;A0A126G2P4;Q9MRM1		0	0	3.364e-06	89.55	2.86883e-06	2	1601.81	0.579136	82.2864	0
	High	ELQDIIAILGLDELSEEDR	1	7752	21	A0A0M3LBA7;Q597J4;Q3ZU73;A0A1C9HCV0;Q5J038;C0J9K5;C0J9P4;Q95FJ8;A0A1I7PIS3;Q9SCE9;A0A1I7PIU6;A0A126G2P4;A0A1I7PIS8;B8PRK2;A0A1D8D815;A0A191SDX6;A0A1I7PIT2;Q95FS7;A9L9Y0;B7S4V7;Q8WJF6		0	0	1.536e-10	86.77	5.22442e-06	2	2171.11	-0.311347	115.781	0
	High	AVAMSATDGLMR	5	3822	15	A0A0M3LBA7;A0A1C9HCV0;Q597J4;A0A1I7PIS3;Q9SCE9;Q95FJ8;A0A126G2P4;A0A1I7PIS8;B8PRK2;C0J9K5;C0J9P4;A0A1D8D815;A0A191SDX6;Q95FS7;Q9MRM1		0	0	3.053e-05	82.16	1.2361e-05	2	1222.59	0.220339	73.0448	0
	High	VGLTALTMAEYFR	1	7808	22	A0A0M3LBA7;Q597J4;Q3ZU73;A0A126G2P4;A0A1C9HCV0;Q5J038;A0A1I7PIU6;A0A1I7PIS3;C0J9K5;C0J9P4;Q95FS7;Q9SCE9;A0A1I7PIS8;A0A1I7PIT2;B8PRK2;Q95FJ8;A0A1D8D815;B7S4V7;A9L9Y0;A0A191SDX6;A0A0A7DB11;Q9MRM1		0	0	1.654e-06	76.66	5.35358e-05	2	1471.76	0.559418	114.629	0
	High	mPSAVGYQPTLSTEmGSLQER	5	5647	20	A0A0M3LBA7;A0A1C9HCV0;Q5J038;C0J9K5;C0J9P4;Q95FJ8;Q597J4;Q3ZU73;Q9SCE9;A0A1I7PIU6;A0A1I7PIS3;A0A126G2P4;A0A1I7PIS8;B8PRK2;A0A1D8D815;A0A1I7PIT2;A0A191SDX6;A9L9Y0;Q95FS7;B7S4V7	M1(Oxidation); M15(Oxidation)	0	0	1.595e-08	75.26	4.35459e-05	3	2314.07	1.2062	81.2392	0
	High	VGLTALTmAEYFR	4	7808	22	A0A1C9HCV0;Q5J038;A0A1D8D815;A0A126G2P4;A0A0M3LBA7;Q597J4;Q3ZU73;A0A191SDX6;A0A1I7PIU6;A0A1I7PIS3;C0J9K5;C0J9P4;Q9SCE9;A0A1I7PIS8;A9L9Y0;Q95FJ8;Q95FS7;B7S4V7;A0A1I7PIT2;B8PRK2;A0A0A7DB11;Q9MRM1	M8(Oxidation)	0	0	1.959e-05	74.35	9.5936e-05	2	1487.76	1.1816	109.76	0
	High	TVLIMELINNIAK	1	8267	20	A0A0M3LBA7;A0A1C9HCV0;Q597J4;A0A1D8D815;A0A1I7PIS3;C0J9K5;C0J9P4;Q9SCE9;A0A1I7PIS8;Q95FJ8;Q3ZU73;Q5J038;A0A1I7PIU6;A9L9Y0;A0A1I7PIT2;B8PRK2;A0A0A7DB11;A0A126G2P4;A0A191SDX6;Q9MRM1		0	0	0.0002533	72.72	9.09214e-05	2	1471.86	0.284803	115.433	0
	High	SAPAFIQLDTK	5	4550	15	Q95FS7;A0A0M3LBA7;Q597J4;Q3ZU73;A0A1C9HCV0;Q5J038;A0A1I7PIS3;C0J9K5;C0J9P4;Q9SCE9;Q95FJ8;A0A126G2P4;A0A1D8D815;A0A1I7PIT2;A0A191SDX6		0	0	0.0008741	72.22	0.000173073	2	1190.64	0.741073	83.9998	0
	High	AVAMSATDGLmR	8	3822	15	A0A126G2P4;A0A0M3LBA7;Q597J4;A0A1C9HCV0;A0A191SDX6;A0A1D8D815;A0A1I7PIS3;C0J9K5;C0J9P4;Q9MRM1;Q9SCE9;A0A1I7PIS8;Q95FJ8;Q95FS7;B8PRK2	M11(Oxidation)	0	0	2.639e-05	66.44	0.000372224	2	1238.59	0.380734	59.0773	0
	High	MPNIYNALVVK	7	4063	15	A0A0M3LBA7;A0A126G2P4;A0A1C9HCV0;C0J9K5;C0J9P4;Q95FJ8;Q597J4;Q3ZU73;Q5J038;A0A1I7PIU6;A0A1I7PIS8;B8PRK2;A0A1D8D815;Q95FS7;B7S4V7		0	0	8.224e-05	63.66	0.00097002	2	1261.7	0.348899	104.526	0
	High	GmxVIDTGAPLSVPVGGATLGR	1	2	1	A0A126G2P4	M2(Oxidation); X3(N)	0	0	0.00343	61.39	0.00125678	2	2098.11	4.76738	112.029	0
	High	IGLFGGAGVGK	5	9628	28	A0A126G2P4;A0A0M3LBA7;Q597J4;Q3ZU73;A0A1C9HCV0;A0A191SDX6;Q5J038;A0A1D8D815;A0A1I7PIU6;A0A1I7PIS3;C0J9K5;C0J9P4;Q9SCE9;A0A1I7PIS8;A9L9Y0;Q95FJ8;A0A061E5Q6;A0A2G5F6R8;B9T1V8;A0A103XST4;A0A0K9NYL5;A0A1I7PIT2;B8PRK2;A0A0A7DB11;Q95FS7;Q9MRM1;B7S4V7;A0A0D6QRT0		0	0	0.001281	57.15	0.00449171	2	975.563	0.481163	81.2722	0
	High	AVAmSATDGLmR	5	3822	15	A0A126G2P4;A0A0M3LBA7;Q597J4;A0A1C9HCV0;A0A191SDX6;A0A1D8D815;A0A1I7PIS3;C0J9K5;C0J9P4;Q9MRM1;Q9SCE9;A0A1I7PIS8;Q95FJ8;Q95FS7;B8PRK2	M4(Oxidation); M11(Oxidation)	0	0	0.0004956	46.38	0.0299717	2	1254.58	0.634338	44.9704	0
	High	VVDLLAPYR	9	9267	22	A0A0M3LBA7;Q597J4;Q3ZU73;A0A1C9HCV0;Q5J038;A0A1D8D815;A0A1I7PIU6;A0A1I7PIS3;C0J9K5;C0J9P4;Q95FS7;Q9SCE9;B7S4V7;A0A1I7PIS8;A9L9Y0;Q95FJ8;A0A0A7DB11;A0A126G2P4;A0A191SDX6;A0A1I7PIT2;B8PRK2;Q9MRM1		0	0	0.00466	46.1	0.0529419	2	1045.6	0.185869	98.7569	0
	High	AHGGVSVFGGVGER	7	7920	22	A0A0M3LBA7;Q597J4;Q3ZU73;Q95FS7;A0A1C9HCV0;Q5J038;A0A1I7PIS3;Q9SCE9;Q95FJ8;A0A126G2P4;A0A1I7PIU6;C0J9K5;C0J9P4;A0A1I7PIS8;A0A1I7PIT2;B8PRK2;A0A1D8D815;A9L9Y0;A0A191SDX6;B7S4V7;Q9MRM1;A0A0A7DB11		0	0	0.001672	45.02	0.071095	2	1328.67	1.41619	60.5827	0
	High	LSIFETGIK	4	9003	20	A0A0M3LBA7;A0A1C9HCV0;Q5J038;C0J9K5;C0J9P4;Q95FJ8;Q597J4;Q3ZU73;A0A1D8D815;A0A1I7PIU6;A0A1I7PIS3;Q95FS7;Q9SCE9;B7S4V7;A0A1I7PIS8;A9L9Y0;A0A0A7DB11;A0A126G2P4;A0A191SDX6;Q9MRM1		0	0.001	0.02154	57.57	0.00245862	2	1007.58	0.156655	92.9312	0
Q7YJR9	Ribulose bisphosphate carboxylase large chain (Fragment) OS=Gasteria glomerata OX=210960 GN=rbcL PE=3 SV=1 - [Q7YJR9_9ASPA]	2825.72	30.7	15395	0	17	231	443	49.0602	6.75635
	High	GGLDFTKDDENVxSQPFMR	15	25	6	C7AQV2;A5H757;Q7YJR9;Q6PZC1;X2D2J7;Q7YJL9	X13(D)	0	0	2.925e-08	106.78	1.49109e-08	3	2170.97	0.84904	95.8753	1
	High	GHYLNATAGTcEEMIK	10	14794	91	D5FUN6;Q8ME51;Q31895;Q95631;Q37220;Q8MCW3;Q6VW40;C0J9R6;C6G1P2;Q33032;A0A1C9HG87;R4QE58;Q5SCK3;A0A0K2SQY8;Q5SCR6;O98429;Q9GGI5;A0A158TYG8;Q37212;Q7YJP8;Q7GH77;O98551;E7DMW3;I2E9A4;W5RVG3;Q1X6Q9;A0A0U1W0G4;B6GUV5;Q7YJR1;C3S397;K4EPE7;Q9GDB5;A0A1C9HFR4;Q8MFT9;Q95CE8;H9ZGI0;L0N8B1;P94046;A5X4D3;I2E964;Q5I221;A0A0U4D534;A0A249Y5N8;Q7YJR9;A0A291L2W8;Q5W520;F2X4H9;Q4VI99;Q4VI80;Q4VI78;A0A1C9HGI6;S6CNQ3…	C11(Carbamidomethyl)	0	0	8.453e-09	99.33	2.55922e-07	2	1794.82	1.21515	66.5389	0
	High	GHYLNATAGTcEEmIKR	5	14767	91	C0J9R6;C6G1P2;Q5W520;A5X4D3;A0A0K2SQY8;D5FUN6;Q4VI99;Q9GGI5;A0A158TYG8;Q7YJP8;Q5I221;A0A0U4D534;Q4VI80;Q4VI78;A0A1C9HGI6;A0A249Y5Y5;G0WZL1;Q37220;Q7YJR1;A0A291L2W8;A0A1C9HFR4;J9QH20;L0N8B1;Q6VW40;D6MYK4;E7DMY2;O98747;Q33032;I2E962;O82538;A0A1C9HG87;R4QE58;Q5SCK3;I2E906;Q95631;Q6VW13;Q3T5L7;Q9TN58;Q5SCR6;O98429;I2E964;Q9TI75;Q37212;Q7GH77;J9QER6;O98551;E7DMW3;Q3I534;I2E9A4;O09424;C7A5Z4;A0A249Y5N8…	C11(Carbamidomethyl); M14(Oxidation)	0	0	2.406e-10	93.3	1.14597e-06	3	1966.91	0.747079	50.0833	1
	High	GGLDFTKDDENVxSQPFmR	10	25	6	C7AQV2;Q7YJR9;Q6PZC1;A5H757;X2D2J7;Q7YJL9	X13(D); M18(Oxidation)	0	0	0.0008499	91.15	4.33943e-07	2	2186.97	1.05306	86.1703	1
	High	GHYLNATAGTcEEmIK	10	14794	91	Q8ME51;Q31895;Q95631;Q37220;Q8MCW3;Q6VW40;C0J9R6;C6G1P2;Q5W520;Q33032;O82538;A0A1C9HG87;Q5SCK3;A0A0K2SQY8;D5FUN6;Q5SCR6;Q4VI99;Q9GGI5;A0A158TYG8;Q7YJP8;Q7GH77;O98551;E7DMW3;Q4VI80;Q3I534;I2E9A4;Q4VI78;W5RVG3;A0A1C9HGI6;G0WZL1;Q1X6Q9;A0A0U1W0G4;A0A142I7F3;Q7YJR1;C3S397;A0A1C9HFR4;Q8MFT9;J9QH20;H9ZGI0;L0N8B1;P94046;E7DMY2;F2X4H9;Q9TI75;Q37212;Q5I221;A0A0U4D534;A0A249Y5N8;S6CNQ3;R4QE58;A5X4D3;O09424…	C11(Carbamidomethyl); M14(Oxidation)	0	0	1.625e-08	90.79	1.67816e-06	2	1810.81	1.31607	55.5374	0
	High	mSGGDHIHAGTVVGK	37	17683	121	C0J9R6;C6G1P2;F2X4H9;Q9GGI5;Q5I221;A0A0U4D534;I2E9A4;Q9BAJ3;Q6VW40;I2BGM7;Q33032;Q95F08;A0A1S6WN23;O98756;M1S1D7;Q8HUZ9;A0A249Y5N8;E0D8V0;C3S397;Q8MFT9;Q539X0;I2E9B8;E7DMY2;Q31807;O98747;P92447;O47280;R4QE58;Q5SCK3;Q6VW13;Q3T5L7;O20248;A0A2H4UGV5;I2E964;A0A248SN48;Q37212;Q7YJP8;Q7GH77;Q1XEK3;Q5UFC2;A0A024HRQ0;Q8WJX3;B7P0E9;B5L2V5;Q1X6Q9;A0A0U1W0G4;A0A291L206;Q7YJR1;S6CMZ7;A0A1C9HFR4;B5L2V3;G8EEM9…	M1(Oxidation)	0	0	6.613e-06	88.26	5.13342e-06	2	1481.72	0.236377	32.6287	0
	High	xFQGPPHGIQVER	30	58045	206	I2E962;Q6VW40;C0J9R6;C6G1P2;Q33032;Q5SCK3;Q9GGI5;Q7YJP8;Q7GH77;I2E9A4;Q1X6Q9;A0A0U1W0G4;Q7YJR1;C3S397;A0A1C9HFR4;Q8MFT9;L0N8B1;Q9ZS70;I2E9B8;I2BGM7;Q31807;A0A1C9HG87;Q8WIX2;O98756;A0A0K2SQY8;D5FUN6;Q5SCR6;O98429;A0A158TYG8;Q8HUZ9;O98551;E7DMW3;A0A1C9HFN6;A0A286NQF2;Q1XEK3;Q7YJM6;W5RVG3;B8PRP3;B7P0E9;A0A1D5AHD9;A9X7F0;Q9TML5;Q8HVI8;A0A291L206;A0A023UBM0;K4EPE7;Q9GDB5;G8EEM9;Q5SCJ3;Q95CE8;Q7YJM3;A0…	X1(T)	0	0	2.069e-08	87.19	1.18463e-05	2	1465.75	-0.0935352	59.694	0
	High	DNGLLLHIHR	11	41878	203	C0J9R6;C6G1P2;Q5W520;A5X4D3;A0A0K2SQY8;D5FUN6;Q4VI99;Q9GGI5;A0A158TYG8;Q7YJP8;Q5I221;A0A0U4D534;Q4VI80;Q4VI78;A0A1C9HGI6;A0A249Y5Y5;G0WZL1;Q37220;Q7YJR1;A0A291L2W8;A0A1C9HFR4;J9QH20;L0N8B1;I2E9B8;Q6VW40;I2BGM7;Q33047;Q31807;Q8WL19;Q33032;O82538;A0A1C9HG87;Q5SCK3;Q9MTS4;O98756;P92223;Q5SCR6;E5G0C4;Q7GH77;Q33156;Q8HUZ9;O98551;E7DMW3;Q3I534;A0A1C9HFN6;I2E9A4;Q1XEK3;D6C5Z6;A0A142DPV4;W5RVG3;B7P0E9;Q9…		0	0	9.501e-05	83.59	2.20351e-05	2	1187.66	0.363083	64.358	0
	High	MSGGDHIHAGTVVGK	31	17683	121	C0J9R6;C6G1P2;Q9GGI5;Q7YJP8;Q7YJR1;A0A1C9HFR4;L0N8B1;Q6VW40;Q33032;Q5SCK3;I2E964;Q7GH77;Q5I221;A0A0U4D534;I2E9A4;A0A249Y5N8;Q1X6Q9;A0A0U1W0G4;C3S397;Q8MFT9;P94046;I2E9B8;I2BGM7;D6MYK4;E7DMY2;Q31807;O98747;Q95F08;A0A1S6WN23;A0A1C9HG87;O98756;A0A0K2SQY8;D5FUN6;Q9TN58;Q5SCR6;A0A158TYG8;A0A248SN48;Q37212;Q8HUZ9;O98551;E7DMW3;A0A1C9HFN6;Q1XEK3;W5RVG3;Q8WJX3;B7P0E9;Q9TML5;Q8HVI8;A0A291L206;G8EEM9;Q5SCJ…		0	0	1.918e-07	82.07	1.84879e-05	2	1465.72	0.933846	39.6065	0
	High	DDENVxSQPFMR	5	52171	211	Q6VW40;C0J9R6;C6G1P2;Q5W520;Q33032;A0A1C9HG87;F2X4H9;D5FUN6;Q5SCR6;Q4VI99;Q9GGI5;A0A158TYG8;Q4VI80;Q4VI78;W5RVG3;A0A1C9HGI6;G0WZL1;C3S397;S6CNQ3;Q8MFT9;J9QH20;H9ZGI0;Q37212;Q5I221;A0A0U4D534;A0A249Y5N8;Q9ZS70;I2E9B8;I2BGM7;Q31807;A5X4D3;Q8WIX2;Q5SCK3;O98756;A0A0K2SQY8;O98429;I2E964;M1S1D7;Q7YJP8;Q7GH77;Q8HUZ9;G0WZM4;O98551;E7DMW3;A0A1C9HFN6;I2E9A4;A0A286NQF2;Q1XEK3;Q7YJM6;Q7YJR9;B8PRP3;Q8WJX3;B7P…	X6(N)	0	0	8.499e-06	77.72	6.30053e-05	2	1451.62	0.55733	70.0999	0
	High	DDENVxSQPFMR	5	32	6	C7AQV2;Q7YJR9;Q6PZC1;Q7YJL9;A5H757;X2D2J7	X6(D)	0	0	1.564e-05	77.63	4.43368e-06	2	1452.61	0.885376	70.8443	0
	High	FLFcAEAIYK	8	13080	89	C0J9R6;C6G1P2;Q9GGI5;Q7YJP8;Q7YJR1;A0A1C9HFR4;L0N8B1;Q31807;Q8HUZ9;Q1XEK3;Q5SCJ3;Q7YJM3;A0A1C9HG42;Q5W520;Q9MTS4;Q4VI99;E5G0C4;Q37212;Q4VI80;Q4VI78;A0A1C9HGI6;Q37220;R4QE58;A0A0K2SQY8;D5FUN6;A0A158TYG8;G0WZL1;A0A142I7A5;B6GUV5;B8YHE7;K4EPE7;Q9GDB5;A0A0F6TFY2;Q95CE8;J9QH20;A0A291L2S1;A0A1W5PSE9;V5T6A6;Q32571;A0A291EY88;Q95F08;C7AQU9;A2VAL3;B8PRP3;A1XM46;Q32033;I6N589;I6N590;O03613;A5X4D3;M1S1D7;Q5…	C4(Carbamidomethyl)	0	0	0.0009414	57.46	0.00589247	2	1261.63	0.760049	114.062	0
	High	PLLGcTIKPK	7	64838	221	P92447;Q539X0;I2E9B8;D6MYK9;Q6VW40;Q32571;I2BGM7;B1NL21;C0J9R6;A0A291EY88;C6G1P2;Q5W520;Q33047;O98884;D6MYK4;E7DMY2;Q31807;Q8ME51;O98747;Q8WL19;Q33032;Q95F08;O82538;A0A1S6WN23;Q9GHZ1;A0A1C9HG87;Q31895;Q7YMT1;R4QE58;A5X4D3;Q5SCK3;Q9MTS4;V5K6K1;O98756;Q9MT32;Q95631;Q71N79;P92223;C7AQV0;D3W6K3;F2X4H9;O20248;A0A0K2SQY8;O20245;D5FUN6;Q9TN58;Q5SCR6;Q4VI99;Q9GGI5;A0A2H4UGV5;D6MYJ6;E5G0C4;I2E964;A0A1W6BQ…	C5(Carbamidomethyl)	0	0	0.002707	50.34	0.0523231	3	1126.67	0.146593	51.983	1
	High	DDENVxSQPFmR	5	52171	211	C7AQV2;Q7YJR9;Q6PZC1;Q7YJL9;A5H757;X2D2J7;C0J9R6;C6G1P2;Q5W520;A5X4D3;A0A0K2SQY8;D5FUN6;Q4VI99;Q9GGI5;A0A158TYG8;Q7YJP8;Q5I221;A0A0U4D534;Q4VI80;Q4VI78;A0A1C9HGI6;A0A249Y5Y5;G0WZL1;Q37220;Q7YJR1;A0A291L2W8;A0A1C9HFR4;J9QH20;L0N8B1;Q6VW40;D6MYK4;E7DMY2;O98747;Q33032;I2E962;O82538;A0A1C9HG87;R4QE58;Q5SCK3;I2E906;Q95631;Q6VW13;Q3T5L7;Q9TN58;Q5SCR6;O98429;I2E964;Q9TI75;Q37212;Q7GH77;J9QER6;O98551;E7D…	X6(N); M11(Oxidation)	0	0	2.541e-05	47.94	0.0588896	2	1467.62	0.772197	57.0257	0
	High	DDENVxSQPFmR	3	32	6	C7AQV2;Q7YJR9;Q6PZC1;Q7YJL9;A5H757;X2D2J7	X6(D); M11(Oxidation)	0	0	0.0001398	35.87	0.0467043	2	1468.6	1.26277	57.9803	0
	High	YGRPLLGcTIKPK	6	64650	215	C0J9R6;C6G1P2;Q5W520;A5X4D3;A0A0K2SQY8;D5FUN6;Q4VI99;Q9GGI5;A0A158TYG8;Q7YJP8;Q5I221;A0A0U4D534;Q4VI80;Q4VI78;A0A1C9HGI6;A0A249Y5Y5;G0WZL1;Q37220;Q7YJR1;A0A291L2W8;A0A1C9HFR4;J9QH20;L0N8B1;I2E9B8;Q6VW40;I2BGM7;Q33047;Q31807;Q8WL19;Q33032;O82538;A0A1C9HG87;Q5SCK3;Q9MTS4;O98756;P92223;Q5SCR6;E5G0C4;Q7GH77;Q33156;Q8HUZ9;O98551;E7DMW3;Q3I534;A0A1C9HFN6;I2E9A4;Q1XEK3;D6C5Z6;A0A142DPV4;W5RVG3;B7P0E9;Q9…	C8(Carbamidomethyl)	0	0	2.838e-06	35.24	1.73713	3	1502.85	0.639919	53.6239	2
	High	xFQGPPHGIQVER	2	18	8	Q4VI99;D6MYJ6;Q7YJP8;Q7YJR9;Q8HVI8;Q9XQR0;O03628;O03613	X1(G)	0	0	0.00115	33.74	1.04494	2	1421.73	-2.01007	60.0586	0
	High	AMHAVIDR	9	44488	214	Q9ZS70;Q539X0;I2E9B8;Q6VW40;I2BGM7;B1NL21;C0J9R6;C6G1P2;Q5W520;Q33047;D6MYK4;E7DMY2;Q31807;Q8WL19;Q33032;I2E962;O82538;Q9GHZ1;A0A1C9HG87;Q7YMT1;A5X4D3;Q8WIX2;Q5SCK3;Q9MTS4;O98756;Q95631;P92223;D3W6K3;F2X4H9;A0A0K2SQY8;D5FUN6;Q5SCR6;O98429;Q4VI99;Q9GGI5;D6MYJ6;E5G0C4;I2E964;A0A158TYG8;Q9TI75;M1S1D7;Q7YJP8;Q7GH77;Q33156;Q8HUZ9;Q5I221;G0WZM4;A0A0U4D534;O98551;C7AQV2;E7DMW3;Q4VI80;Q3I534;A0A1C9HFN6;I…		0	0.001	0.008793	52.33	0.0215928	2	912.472	0.246915	32.4641	0
	High	DDFIEKDR	9	17693	119	C0J9R6;C6G1P2;Q9GGI5;Q7YJP8;Q7YJR1;A0A1C9HFR4;L0N8B1;Q33032;Q6VW40;Q5W520;Q4VI99;Q9TI75;Q5I221;A0A0U4D534;Q4VI80;Q4VI78;A0A249Y5N8;A0A1C9HGI6;C3S397;Q8MFT9;I2BGM7;A0A291EY88;Q95F08;A0A1S6WN23;O98756;Q9MT32;Q8HUZ9;A0A142DPV4;A2VAL3;E7DMY2;Q5SCK3;I2E964;Q37212;Q7GH77;I2E9A4;Q1X6Q9;A0A0U1W0G4;I2E9B8;Q31807;Q1XEK3;B7P0E9;A0A291L206;G8EEM9;Q5SCJ3;Q7YJM3;A0A1C9HG42;I2EA78;O82538;Q37220;A0A291L2S1;M1S1D…		0	0.001	0.01824	48.72	0.0360257	2	1037.49	1.45477	41.9435	1
	High	AQAETGEIK	6	27913	165	C6G1P2;Q33032;Q8ME51;A0A142DPV4;L0N8B1;Q6VW40;I2BGM7;C0J9R6;A0A1C9HG87;O98756;D5FUN6;Q5SCR6;Q9GGI5;A0A158TYG8;Q8HUZ9;A0A1C9HFN6;W5RVG3;Q8HVI8;C3S397;Q8MFT9;H9ZGI0;Q5W520;O82538;Q5SCK3;A0A0K2SQY8;Q4VI99;Q7YJP8;Q7GH77;O98551;E7DMW3;Q4VI80;Q3I534;I2E9A4;Q4VI78;A0A1C9HGI6;G0WZL1;Q37220;Q1X6Q9;A0A0U1W0G4;A0A142I7F3;Q7YJR1;A0A1C9HFR4;J9QH20;A0A291EY88;Q95F08;A0A1S6WN23;Q9MT32;C7AQU9;P92223;O20248;Q9XQR…		0	0.001	0.0203	38.9	0.501619	2	946.484	-0.575001	25.9877	0
	High	NHGMHFR	5	30695	179	C0J9R6;C6G1P2;Q5W520;R4QE58;F2X4H9;Q4VI99;Q9GGI5;Q7YJP8;Q4VI80;Q4VI78;A0A1C9HGI6;Q37220;B6GUV5;Q7YJR1;A0A1C9HFR4;A0A0F6TFY2;L0N8B1;Q31807;A0A1C9HG42;E7DMY2;Q37212;Q5I221;A0A0U4D534;A0A158TYG8;C3S397;Q9MTS4;E5G0C4;Q8HUZ9;Q1XEK3;Q5SCJ3;Q7YJM3;Q9ZS70;I2E9B8;Q6VW40;I2BGM7;D6MYK4;Q33032;A0A1C9HG87;Q8WIX2;Q5SCK3;O98756;Q6VW13;O20248;A0A0K2SQY8;D5FUN6;Q5SCR6;O98429;Q7GH77;O98551;E7DMW3;A0A1C9HFN6;I2E9A4…		0	0.003	0.04419	26.29	5.84647	2	898.411	0.521766	28.6233	0
	High	AVYEcLR	1	51285	200	C0J9R6;C6G1P2;Q9GGI5;Q7YJP8;Q7YJR1;A0A1C9HFR4;L0N8B1;Q5W520;Q4VI99;Q4VI80;Q4VI78;A0A1C9HGI6;Q37220;I2E9B8;Q6VW40;I2BGM7;B1NL21;Q33047;Q31807;Q8WL19;Q33032;O82538;A0A1C9HG87;A5X4D3;Q5SCK3;Q9MTS4;O98756;P92223;A0A0K2SQY8;D5FUN6;Q5SCR6;E5G0C4;I2E964;A0A158TYG8;Q9TI75;Q37212;M1S1D7;Q7GH77;Q33156;Q8HUZ9;J9QER6;Q5I221;G0WZM4;A0A0U4D534;O98551;E7DMW3;Q3I534;A0A1C9HFN6;I2E9A4;Q1XEK3;F5BVX2;A0A249Y5N8;D6C…	C5(Carbamidomethyl)	0	0.008	0.09352	31.36	3.41672	2	910.445	0.0348108	51.1765	0
	High	AmHAVIDR	1	44488	214	I2E9B8;Q6VW40;I2BGM7;B1NL21;C0J9R6;C6G1P2;Q5W520;Q33047;D6MYK4;E7DMY2;Q31807;Q8ME51;Q8WL19;Q33032;O82538;A0A1C9HG87;R4QE58;A5X4D3;Q5SCK3;Q9MTS4;O98756;Q95631;Q71N79;Q6VW13;P92223;C7AQV0;O20248;A0A0K2SQY8;D5FUN6;Q5SCR6;Q4VI99;Q9GGI5;E5G0C4;I2E964;A0A158TYG8;Q9TI75;M1S1D7;Q7YJP8;Q7GH77;Q33156;Q8HUZ9;Q5I221;G0WZM4;A0A0U4D534;O98551;C7AQV2;E7DMW3;Q4VI80;Q3I534;A0A1C9HFN6;I2E9A4;Q4VI78;Q1XEK3;Q8MGP2;C…	M2(Oxidation)	0	0.008	0.1036	16.36	92.1046	2	928.466	-0.985802	31.7438	0
C0J9R6	Ribulose bisphosphate carboxylase large chain (Fragment) OS=Cissampelos capensis OX=379217 GN=rbcL PE=3 SV=1 - [C0J9R6_9MAGN]	2783.27	41.24	62911	0	21	274	468	51.8532	6.68311
	High	GGLDFTKDDENVNSQPFMR	10	51638	188	Q9XPZ1;Q8MFT9;Q95CE8;C0J9R6;C6G1P2;Q5W520;A5X4D3;A0A0K2SQY8;D5FUN6;Q4VI99;Q9GGI5;A0A158TYG8;Q7YJP8;Q5I221;A0A0U4D534;Q4VI80;Q4VI78;A0A1C9HGI6;A0A249Y5Y5;G0WZL1;Q37220;Q7YJR1;A0A291L2W8;A0A1C9HFR4;J9QH20;L0N8B1;I2E9B8;Q6VW40;I2BGM7;Q33047;Q31807;Q8WL19;Q33032;O82538;A0A1C9HG87;Q5SCK3;Q9MTS4;O98756;P92223;Q5SCR6;E5G0C4;Q7GH77;Q33156;Q8HUZ9;O98551;E7DMW3;Q3I534;A0A1C9HFN6;I2E9A4;Q1XEK3;D6C5Z6;A0A142…		0	0	2.315e-11	122.52	2.34776e-09	2	2169.99	0.467011	92.8236	1
	High	GHYLNATAGTcEEMIK	10	14794	91	D5FUN6;Q8ME51;Q31895;Q95631;Q37220;Q8MCW3;Q6VW40;C0J9R6;C6G1P2;Q33032;A0A1C9HG87;R4QE58;Q5SCK3;A0A0K2SQY8;Q5SCR6;O98429;Q9GGI5;A0A158TYG8;Q37212;Q7YJP8;Q7GH77;O98551;E7DMW3;I2E9A4;W5RVG3;Q1X6Q9;A0A0U1W0G4;B6GUV5;Q7YJR1;C3S397;K4EPE7;Q9GDB5;A0A1C9HFR4;Q8MFT9;Q95CE8;H9ZGI0;L0N8B1;P94046;A5X4D3;I2E964;Q5I221;A0A0U4D534;A0A249Y5N8;Q7YJR9;A0A291L2W8;Q5W520;F2X4H9;Q4VI99;Q4VI80;Q4VI78;A0A1C9HGI6;S6CNQ3…	C11(Carbamidomethyl)	0	0	8.453e-09	99.33	2.55922e-07	2	1794.82	1.21515	66.5389	0
	High	GGLDFTKDDENVNSQPFmR	7	51638	188	C6G1P2;Q33032;M1S1D7;C0J9R6;Q5W520;F2X4H9;Q4VI99;Q9GGI5;Q4VI80;Q4VI78;A0A1C9HGI6;I2E9B8;Q6VW40;I2BGM7;Q31807;O98747;Q95F08;A0A1S6WN23;A0A1C9HG87;Q5SCK3;O98756;A0A0K2SQY8;D5FUN6;Q9TN58;Q5SCR6;A0A158TYG8;A0A248SN48;Q37212;Q7YJP8;Q7GH77;Q8HUZ9;O98551;E7DMW3;A0A1C9HFN6;I2E9A4;Q1XEK3;W5RVG3;Q8WJX3;B7P0E9;Q1X6Q9;Q9TML5;A0A0U1W0G4;Q8HVI8;A0A291L206;Q7YJR1;C3S397;A0A1C9HFR4;Q8MFT9;G8EEM9;Q5SCJ3;A5X5W8;Q7…	M18(Oxidation)	0	0	1.928e-09	95.74	1.08313e-06	2	2185.98	1.11451	83.8778	1
	High	GHYLNATAGTcEEmIKR	5	14767	91	C0J9R6;C6G1P2;Q5W520;A5X4D3;A0A0K2SQY8;D5FUN6;Q4VI99;Q9GGI5;A0A158TYG8;Q7YJP8;Q5I221;A0A0U4D534;Q4VI80;Q4VI78;A0A1C9HGI6;A0A249Y5Y5;G0WZL1;Q37220;Q7YJR1;A0A291L2W8;A0A1C9HFR4;J9QH20;L0N8B1;Q6VW40;D6MYK4;E7DMY2;O98747;Q33032;I2E962;O82538;A0A1C9HG87;R4QE58;Q5SCK3;I2E906;Q95631;Q6VW13;Q3T5L7;Q9TN58;Q5SCR6;O98429;I2E964;Q9TI75;Q37212;Q7GH77;J9QER6;O98551;E7DMW3;Q3I534;I2E9A4;O09424;C7A5Z4;A0A249Y5N8…	C11(Carbamidomethyl); M14(Oxidation)	0	0	2.406e-10	93.3	1.14597e-06	3	1966.91	0.747079	50.0833	1
	High	GHYLNATAGTcEEmIK	10	14794	91	Q8ME51;Q31895;Q95631;Q37220;Q8MCW3;Q6VW40;C0J9R6;C6G1P2;Q5W520;Q33032;O82538;A0A1C9HG87;Q5SCK3;A0A0K2SQY8;D5FUN6;Q5SCR6;Q4VI99;Q9GGI5;A0A158TYG8;Q7YJP8;Q7GH77;O98551;E7DMW3;Q4VI80;Q3I534;I2E9A4;Q4VI78;W5RVG3;A0A1C9HGI6;G0WZL1;Q1X6Q9;A0A0U1W0G4;A0A142I7F3;Q7YJR1;C3S397;A0A1C9HFR4;Q8MFT9;J9QH20;H9ZGI0;L0N8B1;P94046;E7DMY2;F2X4H9;Q9TI75;Q37212;Q5I221;A0A0U4D534;A0A249Y5N8;S6CNQ3;R4QE58;A5X4D3;O09424…	C11(Carbamidomethyl); M14(Oxidation)	0	0	1.625e-08	90.79	1.67816e-06	2	1810.81	1.31607	55.5374	0
	High	mSGGDHIHAGTVVGK	37	17683	121	C0J9R6;C6G1P2;F2X4H9;Q9GGI5;Q5I221;A0A0U4D534;I2E9A4;Q9BAJ3;Q6VW40;I2BGM7;Q33032;Q95F08;A0A1S6WN23;O98756;M1S1D7;Q8HUZ9;A0A249Y5N8;E0D8V0;C3S397;Q8MFT9;Q539X0;I2E9B8;E7DMY2;Q31807;O98747;P92447;O47280;R4QE58;Q5SCK3;Q6VW13;Q3T5L7;O20248;A0A2H4UGV5;I2E964;A0A248SN48;Q37212;Q7YJP8;Q7GH77;Q1XEK3;Q5UFC2;A0A024HRQ0;Q8WJX3;B7P0E9;B5L2V5;Q1X6Q9;A0A0U1W0G4;A0A291L206;Q7YJR1;S6CMZ7;A0A1C9HFR4;B5L2V3;G8EEM9…	M1(Oxidation)	0	0	6.613e-06	88.26	5.13342e-06	2	1481.72	0.236377	32.6287	0
	High	TFQGPPHGIQVER	30	58045	206	I2E962;Q6VW40;C0J9R6;C6G1P2;Q33032;Q5SCK3;Q9GGI5;Q7YJP8;Q7GH77;I2E9A4;Q1X6Q9;A0A0U1W0G4;Q7YJR1;C3S397;A0A1C9HFR4;Q8MFT9;L0N8B1;Q9ZS70;I2E9B8;I2BGM7;Q31807;A0A1C9HG87;Q8WIX2;O98756;A0A0K2SQY8;D5FUN6;Q5SCR6;O98429;A0A158TYG8;Q8HUZ9;O98551;E7DMW3;A0A1C9HFN6;A0A286NQF2;Q1XEK3;Q7YJM6;W5RVG3;B8PRP3;B7P0E9;A0A1D5AHD9;A9X7F0;Q9TML5;Q8HVI8;A0A291L206;A0A023UBM0;K4EPE7;Q9GDB5;G8EEM9;Q5SCJ3;Q95CE8;Q7YJM3;A0…		0	0	2.069e-08	87.19	1.18463e-05	2	1465.75	-0.0935352	59.694	0
	High	DNGLLLHIHR	11	41878	203	C0J9R6;C6G1P2;Q5W520;A5X4D3;A0A0K2SQY8;D5FUN6;Q4VI99;Q9GGI5;A0A158TYG8;Q7YJP8;Q5I221;A0A0U4D534;Q4VI80;Q4VI78;A0A1C9HGI6;A0A249Y5Y5;G0WZL1;Q37220;Q7YJR1;A0A291L2W8;A0A1C9HFR4;J9QH20;L0N8B1;I2E9B8;Q6VW40;I2BGM7;Q33047;Q31807;Q8WL19;Q33032;O82538;A0A1C9HG87;Q5SCK3;Q9MTS4;O98756;P92223;Q5SCR6;E5G0C4;Q7GH77;Q33156;Q8HUZ9;O98551;E7DMW3;Q3I534;A0A1C9HFN6;I2E9A4;Q1XEK3;D6C5Z6;A0A142DPV4;W5RVG3;B7P0E9;Q9…		0	0	9.501e-05	83.59	2.20351e-05	2	1187.66	0.363083	64.358	0
	High	MSGGDHIHAGTVVGK	31	17683	121	C0J9R6;C6G1P2;Q9GGI5;Q7YJP8;Q7YJR1;A0A1C9HFR4;L0N8B1;Q6VW40;Q33032;Q5SCK3;I2E964;Q7GH77;Q5I221;A0A0U4D534;I2E9A4;A0A249Y5N8;Q1X6Q9;A0A0U1W0G4;C3S397;Q8MFT9;P94046;I2E9B8;I2BGM7;D6MYK4;E7DMY2;Q31807;O98747;Q95F08;A0A1S6WN23;A0A1C9HG87;O98756;A0A0K2SQY8;D5FUN6;Q9TN58;Q5SCR6;A0A158TYG8;A0A248SN48;Q37212;Q8HUZ9;O98551;E7DMW3;A0A1C9HFN6;Q1XEK3;W5RVG3;Q8WJX3;B7P0E9;Q9TML5;Q8HVI8;A0A291L206;G8EEM9;Q5SCJ…		0	0	1.918e-07	82.07	1.84879e-05	2	1465.72	0.933846	39.6065	0
	High	DDENVNSQPFMR	5	52171	211	Q6VW40;C0J9R6;C6G1P2;Q5W520;Q33032;A0A1C9HG87;F2X4H9;D5FUN6;Q5SCR6;Q4VI99;Q9GGI5;A0A158TYG8;Q4VI80;Q4VI78;W5RVG3;A0A1C9HGI6;G0WZL1;C3S397;S6CNQ3;Q8MFT9;J9QH20;H9ZGI0;Q37212;Q5I221;A0A0U4D534;A0A249Y5N8;Q9ZS70;I2E9B8;I2BGM7;Q31807;A5X4D3;Q8WIX2;Q5SCK3;O98756;A0A0K2SQY8;O98429;I2E964;M1S1D7;Q7YJP8;Q7GH77;Q8HUZ9;G0WZM4;O98551;E7DMW3;A0A1C9HFN6;I2E9A4;A0A286NQF2;Q1XEK3;Q7YJM6;Q7YJR9;B8PRP3;Q8WJX3;B7P…		0	0	8.499e-06	77.72	6.30053e-05	2	1451.62	0.55733	70.0999	0
	High	EITLGFVDLLRDDFIEK	1	5735	47	Q9GGI5;C6G1P2;Q5W520;C0J9R6;Q4VI99;Q4VI80;Q4VI78;A0A1C9HGI6;Q6VW40;I2BGM7;A0A291EY88;Q33032;Q95F08;A0A1S6WN23;O98756;Q9MT32;O20248;Q8HUZ9;A0A142DPV4;C3S397;Q8MFT9;F2X4H9;M1S1D7;Q5I221;A0A0U4D534;A0A249Y5N8;E0D8V0;Q37212;A0A286NQF2;Q7YJM6;F5B3G0;A0A023UBM0;E7DMY2;Q9TI75;S6CNQ3;D3W6K3;A0A249Y5J7;Q31895;Q71N79;A0A0F7EV89;J9QEM7;O98747;O47280;Q3T5L7;Q9MV62;Q9GHT7;Q95CF8		0	0	3.668e-12	77.43	4.0722e-05	2	2023.08	0.54964	115.125	1
	High	ELGVPIVMHDYITGGFTANTSLAHYcR	2	839	26	I2BGM7;C0J9R6;A0A291EY88;Q5W520;Q33032;P92223;A0A142DPV4;G0WZL1;D6MYJ6;A0A0U1W0G4;Q31807;E5G0C4;A0A2H4UGV5;D6MYK9;C7AQU9;D6MYK4;Q32033;Q31889;C7AQV0;A0A291L2W8;C7AQT3;C7AQV2;D6MYI7;A0A120KLC1;D6MYJ0;C7AQS4	C26(Carbamidomethyl)	0	0	1.98e-13	76.85	5.46861e-05	3	3022.46	0.493579	114.095	0
	High	ELGVPIVmHDYITGGFTANTSLAHYcR	7	839	26	C0J9R6;D6MYJ6;Q5W520;Q33032;A0A0U1W0G4;I2BGM7;Q31807;E5G0C4;A0A142DPV4;A0A291EY88;G0WZL1;P92223;A0A2H4UGV5;D6MYK9;C7AQU9;D6MYK4;Q32033;Q31889;C7AQV0;A0A291L2W8;C7AQT3;C7AQV2;D6MYI7;A0A120KLC1;D6MYJ0;C7AQS4	M8(Oxidation); C26(Carbamidomethyl)	0	0	1.431e-10	75.14	7.73329e-05	3	3038.45	0.637874	109.774	0
	High	VALEAcVQAR	38	29518	168	C0J9R6;C6G1P2;Q5W520;A5X4D3;A0A0K2SQY8;D5FUN6;Q4VI99;Q9GGI5;A0A158TYG8;Q7YJP8;Q5I221;A0A0U4D534;Q4VI80;Q4VI78;A0A1C9HGI6;A0A249Y5Y5;G0WZL1;Q37220;Q7YJR1;A0A291L2W8;A0A1C9HFR4;J9QH20;L0N8B1;I2E9B8;Q6VW40;I2BGM7;Q33047;Q31807;Q8WL19;Q33032;O82538;A0A1C9HG87;Q5SCK3;Q9MTS4;O98756;P92223;Q5SCR6;E5G0C4;Q7GH77;Q33156;Q8HUZ9;O98551;E7DMW3;Q3I534;A0A1C9HFN6;I2E9A4;Q1XEK3;D6C5Z6;A0A142DPV4;W5RVG3;B7P0E9;Q9…	C6(Carbamidomethyl)	0	0	0.0004621	60.41	0.00362418	2	1116.58	0.537768	113.24	0
	High	FLFcAEAIYK	8	13080	89	C0J9R6;C6G1P2;Q9GGI5;Q7YJP8;Q7YJR1;A0A1C9HFR4;L0N8B1;Q31807;Q8HUZ9;Q1XEK3;Q5SCJ3;Q7YJM3;A0A1C9HG42;Q5W520;Q9MTS4;Q4VI99;E5G0C4;Q37212;Q4VI80;Q4VI78;A0A1C9HGI6;Q37220;R4QE58;A0A0K2SQY8;D5FUN6;A0A158TYG8;G0WZL1;A0A142I7A5;B6GUV5;B8YHE7;K4EPE7;Q9GDB5;A0A0F6TFY2;Q95CE8;J9QH20;A0A291L2S1;A0A1W5PSE9;V5T6A6;Q32571;A0A291EY88;Q95F08;C7AQU9;A2VAL3;B8PRP3;A1XM46;Q32033;I6N589;I6N590;O03613;A5X4D3;M1S1D7;Q5…	C4(Carbamidomethyl)	0	0	0.0009414	57.46	0.00589247	2	1261.63	0.760049	114.062	0
	High	PLLGcTIKPK	7	64838	221	P92447;Q539X0;I2E9B8;D6MYK9;Q6VW40;Q32571;I2BGM7;B1NL21;C0J9R6;A0A291EY88;C6G1P2;Q5W520;Q33047;O98884;D6MYK4;E7DMY2;Q31807;Q8ME51;O98747;Q8WL19;Q33032;Q95F08;O82538;A0A1S6WN23;Q9GHZ1;A0A1C9HG87;Q31895;Q7YMT1;R4QE58;A5X4D3;Q5SCK3;Q9MTS4;V5K6K1;O98756;Q9MT32;Q95631;Q71N79;P92223;C7AQV0;D3W6K3;F2X4H9;O20248;A0A0K2SQY8;O20245;D5FUN6;Q9TN58;Q5SCR6;Q4VI99;Q9GGI5;A0A2H4UGV5;D6MYJ6;E5G0C4;I2E964;A0A1W6BQ…	C5(Carbamidomethyl)	0	0	0.002707	50.34	0.0523231	3	1126.67	0.146593	51.983	1
	High	DDENVNSQPFmR	5	52171	211	C7AQV2;Q7YJR9;Q6PZC1;Q7YJL9;A5H757;X2D2J7;C0J9R6;C6G1P2;Q5W520;A5X4D3;A0A0K2SQY8;D5FUN6;Q4VI99;Q9GGI5;A0A158TYG8;Q7YJP8;Q5I221;A0A0U4D534;Q4VI80;Q4VI78;A0A1C9HGI6;A0A249Y5Y5;G0WZL1;Q37220;Q7YJR1;A0A291L2W8;A0A1C9HFR4;J9QH20;L0N8B1;Q6VW40;D6MYK4;E7DMY2;O98747;Q33032;I2E962;O82538;A0A1C9HG87;R4QE58;Q5SCK3;I2E906;Q95631;Q6VW13;Q3T5L7;Q9TN58;Q5SCR6;O98429;I2E964;Q9TI75;Q37212;Q7GH77;J9QER6;O98551;E7D…	M11(Oxidation)	0	0	2.541e-05	47.94	0.0588896	2	1467.62	0.772197	57.0257	0
	High	DTDTLAAFR	11	738	11	C6G1P2;C0J9R6;Q37212;E7DMW3;I2BGM7;E7DMY2;Q3I534;B8PRP3;G8D4B8;Q71N78;H9AK14		0	0	0.005561	37.44	0.262069	2	1009.5	0.816088	75.1939	0
	High	EITLGFVDLLRDDFIEKDR	1	5694	47	Q9GGI5;C6G1P2;Q5W520;C0J9R6;Q4VI99;Q4VI80;Q4VI78;A0A1C9HGI6;Q6VW40;I2BGM7;A0A291EY88;Q33032;Q95F08;A0A1S6WN23;O98756;Q9MT32;O20248;Q8HUZ9;A0A142DPV4;C3S397;Q8MFT9;F2X4H9;M1S1D7;Q5I221;A0A0U4D534;A0A249Y5N8;E0D8V0;Q37212;A0A286NQF2;Q7YJM6;F5B3G0;A0A023UBM0;E7DMY2;Q9TI75;S6CNQ3;D3W6K3;A0A249Y5J7;Q31895;Q71N79;A0A0F7EV89;J9QEM7;O98747;O47280;Q3T5L7;Q9MV62;Q9GHT7;Q95CF8		0	0	3.785e-06	36.48	0.479532	3	2294.2	0.364455	114.766	2
	High	YGRPLLGcTIKPK	6	64650	215	C0J9R6;C6G1P2;Q5W520;A5X4D3;A0A0K2SQY8;D5FUN6;Q4VI99;Q9GGI5;A0A158TYG8;Q7YJP8;Q5I221;A0A0U4D534;Q4VI80;Q4VI78;A0A1C9HGI6;A0A249Y5Y5;G0WZL1;Q37220;Q7YJR1;A0A291L2W8;A0A1C9HFR4;J9QH20;L0N8B1;I2E9B8;Q6VW40;I2BGM7;Q33047;Q31807;Q8WL19;Q33032;O82538;A0A1C9HG87;Q5SCK3;Q9MTS4;O98756;P92223;Q5SCR6;E5G0C4;Q7GH77;Q33156;Q8HUZ9;O98551;E7DMW3;Q3I534;A0A1C9HFN6;I2E9A4;Q1XEK3;D6C5Z6;A0A142DPV4;W5RVG3;B7P0E9;Q9…	C8(Carbamidomethyl)	0	0	2.838e-06	35.24	1.73713	3	1502.85	0.639919	53.6239	2
	High	EITLGFVDLLR	1	11021	89	Q6VW40;I2BGM7;C0J9R6;C6G1P2;Q33032;Q95F08;A0A1S6WN23;O98756;F2X4H9;Q9GGI5;M1S1D7;Q8HUZ9;Q5I221;A0A0U4D534;A0A249Y5N8;E0D8V0;C3S397;Q8MFT9;Q5W520;Q8WIX2;B8PRP3;Q37212;A0A286NQF2;Q7YJM6;F5B3G0;A0A023UBM0;A0A291EY88;Q9MT32;Q4VI99;Q4VI80;Q4VI78;A0A142DPV4;A0A1C9HGI6;E7DMY2;Q9ZS70;Q9TI75;G0WZL1;A0A1C9HG87;D5FUN6;Q5SCR6;A0A158TYG8;W5RVG3;J9QH20;H9ZGI0;G0WZM4;A0A1C9HFN6;Q8HVI8;A0A249Y5Y5;C1JAS8;P92223;S…		0	0.001	0.006084	53.77	0.00903279	2	1275.73	-0.399059	114.985	0
	High	AMHAVIDR	9	44488	214	Q9ZS70;Q539X0;I2E9B8;Q6VW40;I2BGM7;B1NL21;C0J9R6;C6G1P2;Q5W520;Q33047;D6MYK4;E7DMY2;Q31807;Q8WL19;Q33032;I2E962;O82538;Q9GHZ1;A0A1C9HG87;Q7YMT1;A5X4D3;Q8WIX2;Q5SCK3;Q9MTS4;O98756;Q95631;P92223;D3W6K3;F2X4H9;A0A0K2SQY8;D5FUN6;Q5SCR6;O98429;Q4VI99;Q9GGI5;D6MYJ6;E5G0C4;I2E964;A0A158TYG8;Q9TI75;M1S1D7;Q7YJP8;Q7GH77;Q33156;Q8HUZ9;Q5I221;G0WZM4;A0A0U4D534;O98551;C7AQV2;E7DMW3;Q4VI80;Q3I534;A0A1C9HFN6;I…		0	0.001	0.008793	52.33	0.0215928	2	912.472	0.246915	32.4641	0
	High	DDFIEKDR	9	17693	119	C0J9R6;C6G1P2;Q9GGI5;Q7YJP8;Q7YJR1;A0A1C9HFR4;L0N8B1;Q33032;Q6VW40;Q5W520;Q4VI99;Q9TI75;Q5I221;A0A0U4D534;Q4VI80;Q4VI78;A0A249Y5N8;A0A1C9HGI6;C3S397;Q8MFT9;I2BGM7;A0A291EY88;Q95F08;A0A1S6WN23;O98756;Q9MT32;Q8HUZ9;A0A142DPV4;A2VAL3;E7DMY2;Q5SCK3;I2E964;Q37212;Q7GH77;I2E9A4;Q1X6Q9;A0A0U1W0G4;I2E9B8;Q31807;Q1XEK3;B7P0E9;A0A291L206;G8EEM9;Q5SCJ3;Q7YJM3;A0A1C9HG42;I2EA78;O82538;Q37220;A0A291L2S1;M1S1D…		0	0.001	0.01824	48.72	0.0360257	2	1037.49	1.45477	41.9435	1
	High	AQAETGEIK	6	27913	165	C6G1P2;Q33032;Q8ME51;A0A142DPV4;L0N8B1;Q6VW40;I2BGM7;C0J9R6;A0A1C9HG87;O98756;D5FUN6;Q5SCR6;Q9GGI5;A0A158TYG8;Q8HUZ9;A0A1C9HFN6;W5RVG3;Q8HVI8;C3S397;Q8MFT9;H9ZGI0;Q5W520;O82538;Q5SCK3;A0A0K2SQY8;Q4VI99;Q7YJP8;Q7GH77;O98551;E7DMW3;Q4VI80;Q3I534;I2E9A4;Q4VI78;A0A1C9HGI6;G0WZL1;Q37220;Q1X6Q9;A0A0U1W0G4;A0A142I7F3;Q7YJR1;A0A1C9HFR4;J9QH20;A0A291EY88;Q95F08;A0A1S6WN23;Q9MT32;C7AQU9;P92223;O20248;Q9XQR…		0	0.001	0.0203	38.9	0.501619	2	946.484	-0.575001	25.9877	0
	High	NHGMHFR	5	30695	179	C0J9R6;C6G1P2;Q5W520;R4QE58;F2X4H9;Q4VI99;Q9GGI5;Q7YJP8;Q4VI80;Q4VI78;A0A1C9HGI6;Q37220;B6GUV5;Q7YJR1;A0A1C9HFR4;A0A0F6TFY2;L0N8B1;Q31807;A0A1C9HG42;E7DMY2;Q37212;Q5I221;A0A0U4D534;A0A158TYG8;C3S397;Q9MTS4;E5G0C4;Q8HUZ9;Q1XEK3;Q5SCJ3;Q7YJM3;Q9ZS70;I2E9B8;Q6VW40;I2BGM7;D6MYK4;Q33032;A0A1C9HG87;Q8WIX2;Q5SCK3;O98756;Q6VW13;O20248;A0A0K2SQY8;D5FUN6;Q5SCR6;O98429;Q7GH77;O98551;E7DMW3;A0A1C9HFN6;I2E9A4…		0	0.003	0.04419	26.29	5.84647	2	898.411	0.521766	28.6233	0
	High	AVYEcLR	1	51285	200	C0J9R6;C6G1P2;Q9GGI5;Q7YJP8;Q7YJR1;A0A1C9HFR4;L0N8B1;Q5W520;Q4VI99;Q4VI80;Q4VI78;A0A1C9HGI6;Q37220;I2E9B8;Q6VW40;I2BGM7;B1NL21;Q33047;Q31807;Q8WL19;Q33032;O82538;A0A1C9HG87;A5X4D3;Q5SCK3;Q9MTS4;O98756;P92223;A0A0K2SQY8;D5FUN6;Q5SCR6;E5G0C4;I2E964;A0A158TYG8;Q9TI75;Q37212;M1S1D7;Q7GH77;Q33156;Q8HUZ9;J9QER6;Q5I221;G0WZM4;A0A0U4D534;O98551;E7DMW3;Q3I534;A0A1C9HFN6;I2E9A4;Q1XEK3;F5BVX2;A0A249Y5N8;D6C…	C5(Carbamidomethyl)	0	0.008	0.09352	31.36	3.41672	2	910.445	0.0348108	51.1765	0
	High	AmHAVIDR	1	44488	214	I2E9B8;Q6VW40;I2BGM7;B1NL21;C0J9R6;C6G1P2;Q5W520;Q33047;D6MYK4;E7DMY2;Q31807;Q8ME51;Q8WL19;Q33032;O82538;A0A1C9HG87;R4QE58;A5X4D3;Q5SCK3;Q9MTS4;O98756;Q95631;Q71N79;Q6VW13;P92223;C7AQV0;O20248;A0A0K2SQY8;D5FUN6;Q5SCR6;Q4VI99;Q9GGI5;E5G0C4;I2E964;A0A158TYG8;Q9TI75;M1S1D7;Q7YJP8;Q7GH77;Q33156;Q8HUZ9;Q5I221;G0WZM4;A0A0U4D534;O98551;C7AQV2;E7DMW3;Q4VI80;Q3I534;A0A1C9HFN6;I2E9A4;Q4VI78;Q1XEK3;Q8MGP2;C…	M2(Oxidation)	0	0.008	0.1036	16.36	92.1046	2	928.466	-0.985802	31.7438	0
Q8MFT9	Ribulose bisphosphate carboxylase large chain (Fragment) OS=Ephedra sp. CR33 OX=173368 GN=rbcL PE=3 SV=1 - [Q8MFT9_9SPER]	2771.32	33.95	51237	1	19	267	433	48.0791	6.88818
	High	GGxDFTKDDENVNSQPFMR	20	51638	188	Q9XPZ1;Q8MFT9;Q95CE8;C0J9R6;C6G1P2;Q5W520;A5X4D3;A0A0K2SQY8;D5FUN6;Q4VI99;Q9GGI5;A0A158TYG8;Q7YJP8;Q5I221;A0A0U4D534;Q4VI80;Q4VI78;A0A1C9HGI6;A0A249Y5Y5;G0WZL1;Q37220;Q7YJR1;A0A291L2W8;A0A1C9HFR4;J9QH20;L0N8B1;I2E9B8;Q6VW40;I2BGM7;Q33047;Q31807;Q8WL19;Q33032;O82538;A0A1C9HG87;Q5SCK3;Q9MTS4;O98756;P92223;Q5SCR6;E5G0C4;Q7GH77;Q33156;Q8HUZ9;O98551;E7DMW3;Q3I534;A0A1C9HFN6;I2E9A4;Q1XEK3;D6C5Z6;A0A142…	X3(I)	0	0	2.315e-11	122.52	2.34776e-09	2	2169.99	0.467011	92.8236	1
	High	GGxDFTKDDENVNSQPFmR	1	9	1	Q8MFT9	X3(R); M18(Oxidation)	0	0	0.000126	101.47	4.02156e-08	2	2228.99	-4.58467	95.9797	2
	High	GHYLNATAGTcEEMIK	10	14794	91	D5FUN6;Q8ME51;Q31895;Q95631;Q37220;Q8MCW3;Q6VW40;C0J9R6;C6G1P2;Q33032;A0A1C9HG87;R4QE58;Q5SCK3;A0A0K2SQY8;Q5SCR6;O98429;Q9GGI5;A0A158TYG8;Q37212;Q7YJP8;Q7GH77;O98551;E7DMW3;I2E9A4;W5RVG3;Q1X6Q9;A0A0U1W0G4;B6GUV5;Q7YJR1;C3S397;K4EPE7;Q9GDB5;A0A1C9HFR4;Q8MFT9;Q95CE8;H9ZGI0;L0N8B1;P94046;A5X4D3;I2E964;Q5I221;A0A0U4D534;A0A249Y5N8;Q7YJR9;A0A291L2W8;Q5W520;F2X4H9;Q4VI99;Q4VI80;Q4VI78;A0A1C9HGI6;S6CNQ3…	C11(Carbamidomethyl)	0	0	8.453e-09	99.33	2.55922e-07	2	1794.82	1.21515	66.5389	0
	High	GGxDFTKDDENVNSQPFmR	14	51638	188	C6G1P2;Q33032;M1S1D7;C0J9R6;Q5W520;F2X4H9;Q4VI99;Q9GGI5;Q4VI80;Q4VI78;A0A1C9HGI6;I2E9B8;Q6VW40;I2BGM7;Q31807;O98747;Q95F08;A0A1S6WN23;A0A1C9HG87;Q5SCK3;O98756;A0A0K2SQY8;D5FUN6;Q9TN58;Q5SCR6;A0A158TYG8;A0A248SN48;Q37212;Q7YJP8;Q7GH77;Q8HUZ9;O98551;E7DMW3;A0A1C9HFN6;I2E9A4;Q1XEK3;W5RVG3;Q8WJX3;B7P0E9;Q1X6Q9;Q9TML5;A0A0U1W0G4;Q8HVI8;A0A291L206;Q7YJR1;C3S397;A0A1C9HFR4;Q8MFT9;G8EEM9;Q5SCJ3;A5X5W8;Q7…	X3(L); M18(Oxidation)	0	0	1.928e-09	95.74	1.08313e-06	2	2185.98	1.11451	83.8778	1
	High	GHYLNATAGTcEEmIKR	5	14767	91	C0J9R6;C6G1P2;Q5W520;A5X4D3;A0A0K2SQY8;D5FUN6;Q4VI99;Q9GGI5;A0A158TYG8;Q7YJP8;Q5I221;A0A0U4D534;Q4VI80;Q4VI78;A0A1C9HGI6;A0A249Y5Y5;G0WZL1;Q37220;Q7YJR1;A0A291L2W8;A0A1C9HFR4;J9QH20;L0N8B1;Q6VW40;D6MYK4;E7DMY2;O98747;Q33032;I2E962;O82538;A0A1C9HG87;R4QE58;Q5SCK3;I2E906;Q95631;Q6VW13;Q3T5L7;Q9TN58;Q5SCR6;O98429;I2E964;Q9TI75;Q37212;Q7GH77;J9QER6;O98551;E7DMW3;Q3I534;I2E9A4;O09424;C7A5Z4;A0A249Y5N8…	C11(Carbamidomethyl); M14(Oxidation)	0	0	2.406e-10	93.3	1.14597e-06	3	1966.91	0.747079	50.0833	1
	High	GHYLNATAGTcEEmIK	10	14794	91	Q8ME51;Q31895;Q95631;Q37220;Q8MCW3;Q6VW40;C0J9R6;C6G1P2;Q5W520;Q33032;O82538;A0A1C9HG87;Q5SCK3;A0A0K2SQY8;D5FUN6;Q5SCR6;Q4VI99;Q9GGI5;A0A158TYG8;Q7YJP8;Q7GH77;O98551;E7DMW3;Q4VI80;Q3I534;I2E9A4;Q4VI78;W5RVG3;A0A1C9HGI6;G0WZL1;Q1X6Q9;A0A0U1W0G4;A0A142I7F3;Q7YJR1;C3S397;A0A1C9HFR4;Q8MFT9;J9QH20;H9ZGI0;L0N8B1;P94046;E7DMY2;F2X4H9;Q9TI75;Q37212;Q5I221;A0A0U4D534;A0A249Y5N8;S6CNQ3;R4QE58;A5X4D3;O09424…	C11(Carbamidomethyl); M14(Oxidation)	0	0	1.625e-08	90.79	1.67816e-06	2	1810.81	1.31607	55.5374	0
	High	mSGGDHIHAGTVVGK	37	17683	121	C0J9R6;C6G1P2;F2X4H9;Q9GGI5;Q5I221;A0A0U4D534;I2E9A4;Q9BAJ3;Q6VW40;I2BGM7;Q33032;Q95F08;A0A1S6WN23;O98756;M1S1D7;Q8HUZ9;A0A249Y5N8;E0D8V0;C3S397;Q8MFT9;Q539X0;I2E9B8;E7DMY2;Q31807;O98747;P92447;O47280;R4QE58;Q5SCK3;Q6VW13;Q3T5L7;O20248;A0A2H4UGV5;I2E964;A0A248SN48;Q37212;Q7YJP8;Q7GH77;Q1XEK3;Q5UFC2;A0A024HRQ0;Q8WJX3;B7P0E9;B5L2V5;Q1X6Q9;A0A0U1W0G4;A0A291L206;Q7YJR1;S6CMZ7;A0A1C9HFR4;B5L2V3;G8EEM9…	M1(Oxidation)	0	0	6.613e-06	88.26	5.13342e-06	2	1481.72	0.236377	32.6287	0
	High	TFQGPPHGIQVER	30	58045	206	I2E962;Q6VW40;C0J9R6;C6G1P2;Q33032;Q5SCK3;Q9GGI5;Q7YJP8;Q7GH77;I2E9A4;Q1X6Q9;A0A0U1W0G4;Q7YJR1;C3S397;A0A1C9HFR4;Q8MFT9;L0N8B1;Q9ZS70;I2E9B8;I2BGM7;Q31807;A0A1C9HG87;Q8WIX2;O98756;A0A0K2SQY8;D5FUN6;Q5SCR6;O98429;A0A158TYG8;Q8HUZ9;O98551;E7DMW3;A0A1C9HFN6;A0A286NQF2;Q1XEK3;Q7YJM6;W5RVG3;B8PRP3;B7P0E9;A0A1D5AHD9;A9X7F0;Q9TML5;Q8HVI8;A0A291L206;A0A023UBM0;K4EPE7;Q9GDB5;G8EEM9;Q5SCJ3;Q95CE8;Q7YJM3;A0…		0	0	2.069e-08	87.19	1.18463e-05	2	1465.75	-0.0935352	59.694	0
	High	DNGLLLHIHR	11	41878	203	C0J9R6;C6G1P2;Q5W520;A5X4D3;A0A0K2SQY8;D5FUN6;Q4VI99;Q9GGI5;A0A158TYG8;Q7YJP8;Q5I221;A0A0U4D534;Q4VI80;Q4VI78;A0A1C9HGI6;A0A249Y5Y5;G0WZL1;Q37220;Q7YJR1;A0A291L2W8;A0A1C9HFR4;J9QH20;L0N8B1;I2E9B8;Q6VW40;I2BGM7;Q33047;Q31807;Q8WL19;Q33032;O82538;A0A1C9HG87;Q5SCK3;Q9MTS4;O98756;P92223;Q5SCR6;E5G0C4;Q7GH77;Q33156;Q8HUZ9;O98551;E7DMW3;Q3I534;A0A1C9HFN6;I2E9A4;Q1XEK3;D6C5Z6;A0A142DPV4;W5RVG3;B7P0E9;Q9…		0	0	9.501e-05	83.59	2.20351e-05	2	1187.66	0.363083	64.358	0
	High	MSGGDHIHAGTVVGK	31	17683	121	C0J9R6;C6G1P2;Q9GGI5;Q7YJP8;Q7YJR1;A0A1C9HFR4;L0N8B1;Q6VW40;Q33032;Q5SCK3;I2E964;Q7GH77;Q5I221;A0A0U4D534;I2E9A4;A0A249Y5N8;Q1X6Q9;A0A0U1W0G4;C3S397;Q8MFT9;P94046;I2E9B8;I2BGM7;D6MYK4;E7DMY2;Q31807;O98747;Q95F08;A0A1S6WN23;A0A1C9HG87;O98756;A0A0K2SQY8;D5FUN6;Q9TN58;Q5SCR6;A0A158TYG8;A0A248SN48;Q37212;Q8HUZ9;O98551;E7DMW3;A0A1C9HFN6;Q1XEK3;W5RVG3;Q8WJX3;B7P0E9;Q9TML5;Q8HVI8;A0A291L206;G8EEM9;Q5SCJ…		0	0	1.918e-07	82.07	1.84879e-05	2	1465.72	0.933846	39.6065	0
	High	DDENVNSQPFMR	5	52171	211	Q6VW40;C0J9R6;C6G1P2;Q5W520;Q33032;A0A1C9HG87;F2X4H9;D5FUN6;Q5SCR6;Q4VI99;Q9GGI5;A0A158TYG8;Q4VI80;Q4VI78;W5RVG3;A0A1C9HGI6;G0WZL1;C3S397;S6CNQ3;Q8MFT9;J9QH20;H9ZGI0;Q37212;Q5I221;A0A0U4D534;A0A249Y5N8;Q9ZS70;I2E9B8;I2BGM7;Q31807;A5X4D3;Q8WIX2;Q5SCK3;O98756;A0A0K2SQY8;O98429;I2E964;M1S1D7;Q7YJP8;Q7GH77;Q8HUZ9;G0WZM4;O98551;E7DMW3;A0A1C9HFN6;I2E9A4;A0A286NQF2;Q1XEK3;Q7YJM6;Q7YJR9;B8PRP3;Q8WJX3;B7P…		0	0	8.499e-06	77.72	6.30053e-05	2	1451.62	0.55733	70.0999	0
	High	EITLGFVDLLRDDFIEK	1	5735	47	Q9GGI5;C6G1P2;Q5W520;C0J9R6;Q4VI99;Q4VI80;Q4VI78;A0A1C9HGI6;Q6VW40;I2BGM7;A0A291EY88;Q33032;Q95F08;A0A1S6WN23;O98756;Q9MT32;O20248;Q8HUZ9;A0A142DPV4;C3S397;Q8MFT9;F2X4H9;M1S1D7;Q5I221;A0A0U4D534;A0A249Y5N8;E0D8V0;Q37212;A0A286NQF2;Q7YJM6;F5B3G0;A0A023UBM0;E7DMY2;Q9TI75;S6CNQ3;D3W6K3;A0A249Y5J7;Q31895;Q71N79;A0A0F7EV89;J9QEM7;O98747;O47280;Q3T5L7;Q9MV62;Q9GHT7;Q95CF8		0	0	3.668e-12	77.43	4.0722e-05	2	2023.08	0.54964	115.125	1
	High	GGxDFTKDDENVNSQPFMR	3	9	1	Q8MFT9	X3(R)	0	0	7.63e-06	75.69	1.87965e-05	2	2213	-3.60595	105.983	2
	High	VALEAcVQAR	38	29518	168	C0J9R6;C6G1P2;Q5W520;A5X4D3;A0A0K2SQY8;D5FUN6;Q4VI99;Q9GGI5;A0A158TYG8;Q7YJP8;Q5I221;A0A0U4D534;Q4VI80;Q4VI78;A0A1C9HGI6;A0A249Y5Y5;G0WZL1;Q37220;Q7YJR1;A0A291L2W8;A0A1C9HFR4;J9QH20;L0N8B1;I2E9B8;Q6VW40;I2BGM7;Q33047;Q31807;Q8WL19;Q33032;O82538;A0A1C9HG87;Q5SCK3;Q9MTS4;O98756;P92223;Q5SCR6;E5G0C4;Q7GH77;Q33156;Q8HUZ9;O98551;E7DMW3;Q3I534;A0A1C9HFN6;I2E9A4;Q1XEK3;D6C5Z6;A0A142DPV4;W5RVG3;B7P0E9;Q9…	C6(Carbamidomethyl)	0	0	0.0004621	60.41	0.00362418	2	1116.58	0.537768	113.24	0
	High	PLLGcTIKPK	7	64838	221	P92447;Q539X0;I2E9B8;D6MYK9;Q6VW40;Q32571;I2BGM7;B1NL21;C0J9R6;A0A291EY88;C6G1P2;Q5W520;Q33047;O98884;D6MYK4;E7DMY2;Q31807;Q8ME51;O98747;Q8WL19;Q33032;Q95F08;O82538;A0A1S6WN23;Q9GHZ1;A0A1C9HG87;Q31895;Q7YMT1;R4QE58;A5X4D3;Q5SCK3;Q9MTS4;V5K6K1;O98756;Q9MT32;Q95631;Q71N79;P92223;C7AQV0;D3W6K3;F2X4H9;O20248;A0A0K2SQY8;O20245;D5FUN6;Q9TN58;Q5SCR6;Q4VI99;Q9GGI5;A0A2H4UGV5;D6MYJ6;E5G0C4;I2E964;A0A1W6BQ…	C5(Carbamidomethyl)	0	0	0.002707	50.34	0.0523231	3	1126.67	0.146593	51.983	1
	High	DDENVNSQPFmR	5	52171	211	C7AQV2;Q7YJR9;Q6PZC1;Q7YJL9;A5H757;X2D2J7;C0J9R6;C6G1P2;Q5W520;A5X4D3;A0A0K2SQY8;D5FUN6;Q4VI99;Q9GGI5;A0A158TYG8;Q7YJP8;Q5I221;A0A0U4D534;Q4VI80;Q4VI78;A0A1C9HGI6;A0A249Y5Y5;G0WZL1;Q37220;Q7YJR1;A0A291L2W8;A0A1C9HFR4;J9QH20;L0N8B1;Q6VW40;D6MYK4;E7DMY2;O98747;Q33032;I2E962;O82538;A0A1C9HG87;R4QE58;Q5SCK3;I2E906;Q95631;Q6VW13;Q3T5L7;Q9TN58;Q5SCR6;O98429;I2E964;Q9TI75;Q37212;Q7GH77;J9QER6;O98551;E7D…	M11(Oxidation)	0	0	2.541e-05	47.94	0.0588896	2	1467.62	0.772197	57.0257	0
	High	EITLGFVDLLRDDFIEKDR	1	5694	47	Q9GGI5;C6G1P2;Q5W520;C0J9R6;Q4VI99;Q4VI80;Q4VI78;A0A1C9HGI6;Q6VW40;I2BGM7;A0A291EY88;Q33032;Q95F08;A0A1S6WN23;O98756;Q9MT32;O20248;Q8HUZ9;A0A142DPV4;C3S397;Q8MFT9;F2X4H9;M1S1D7;Q5I221;A0A0U4D534;A0A249Y5N8;E0D8V0;Q37212;A0A286NQF2;Q7YJM6;F5B3G0;A0A023UBM0;E7DMY2;Q9TI75;S6CNQ3;D3W6K3;A0A249Y5J7;Q31895;Q71N79;A0A0F7EV89;J9QEM7;O98747;O47280;Q3T5L7;Q9MV62;Q9GHT7;Q95CF8		0	0	3.785e-06	36.48	0.479532	3	2294.2	0.364455	114.766	2
	High	YGRPLLGcTIKPK	6	64650	215	C0J9R6;C6G1P2;Q5W520;A5X4D3;A0A0K2SQY8;D5FUN6;Q4VI99;Q9GGI5;A0A158TYG8;Q7YJP8;Q5I221;A0A0U4D534;Q4VI80;Q4VI78;A0A1C9HGI6;A0A249Y5Y5;G0WZL1;Q37220;Q7YJR1;A0A291L2W8;A0A1C9HFR4;J9QH20;L0N8B1;I2E9B8;Q6VW40;I2BGM7;Q33047;Q31807;Q8WL19;Q33032;O82538;A0A1C9HG87;Q5SCK3;Q9MTS4;O98756;P92223;Q5SCR6;E5G0C4;Q7GH77;Q33156;Q8HUZ9;O98551;E7DMW3;Q3I534;A0A1C9HFN6;I2E9A4;Q1XEK3;D6C5Z6;A0A142DPV4;W5RVG3;B7P0E9;Q9…	C8(Carbamidomethyl)	0	0	2.838e-06	35.24	1.73713	3	1502.85	0.639919	53.6239	2
	High	EITLGFVDLLR	1	11021	89	Q6VW40;I2BGM7;C0J9R6;C6G1P2;Q33032;Q95F08;A0A1S6WN23;O98756;F2X4H9;Q9GGI5;M1S1D7;Q8HUZ9;Q5I221;A0A0U4D534;A0A249Y5N8;E0D8V0;C3S397;Q8MFT9;Q5W520;Q8WIX2;B8PRP3;Q37212;A0A286NQF2;Q7YJM6;F5B3G0;A0A023UBM0;A0A291EY88;Q9MT32;Q4VI99;Q4VI80;Q4VI78;A0A142DPV4;A0A1C9HGI6;E7DMY2;Q9ZS70;Q9TI75;G0WZL1;A0A1C9HG87;D5FUN6;Q5SCR6;A0A158TYG8;W5RVG3;J9QH20;H9ZGI0;G0WZM4;A0A1C9HFN6;Q8HVI8;A0A249Y5Y5;C1JAS8;P92223;S…		0	0.001	0.006084	53.77	0.00903279	2	1275.73	-0.399059	114.985	0
	High	AMHAVIDR	9	44488	214	Q9ZS70;Q539X0;I2E9B8;Q6VW40;I2BGM7;B1NL21;C0J9R6;C6G1P2;Q5W520;Q33047;D6MYK4;E7DMY2;Q31807;Q8WL19;Q33032;I2E962;O82538;Q9GHZ1;A0A1C9HG87;Q7YMT1;A5X4D3;Q8WIX2;Q5SCK3;Q9MTS4;O98756;Q95631;P92223;D3W6K3;F2X4H9;A0A0K2SQY8;D5FUN6;Q5SCR6;O98429;Q4VI99;Q9GGI5;D6MYJ6;E5G0C4;I2E964;A0A158TYG8;Q9TI75;M1S1D7;Q7YJP8;Q7GH77;Q33156;Q8HUZ9;Q5I221;G0WZM4;A0A0U4D534;O98551;C7AQV2;E7DMW3;Q4VI80;Q3I534;A0A1C9HFN6;I…		0	0.001	0.008793	52.33	0.0215928	2	912.472	0.246915	32.4641	0
	High	DDFIEKDR	9	17693	119	C0J9R6;C6G1P2;Q9GGI5;Q7YJP8;Q7YJR1;A0A1C9HFR4;L0N8B1;Q33032;Q6VW40;Q5W520;Q4VI99;Q9TI75;Q5I221;A0A0U4D534;Q4VI80;Q4VI78;A0A249Y5N8;A0A1C9HGI6;C3S397;Q8MFT9;I2BGM7;A0A291EY88;Q95F08;A0A1S6WN23;O98756;Q9MT32;Q8HUZ9;A0A142DPV4;A2VAL3;E7DMY2;Q5SCK3;I2E964;Q37212;Q7GH77;I2E9A4;Q1X6Q9;A0A0U1W0G4;I2E9B8;Q31807;Q1XEK3;B7P0E9;A0A291L206;G8EEM9;Q5SCJ3;Q7YJM3;A0A1C9HG42;I2EA78;O82538;Q37220;A0A291L2S1;M1S1D…		0	0.001	0.01824	48.72	0.0360257	2	1037.49	1.45477	41.9435	1
	High	AQAETGEIK	6	27913	165	C6G1P2;Q33032;Q8ME51;A0A142DPV4;L0N8B1;Q6VW40;I2BGM7;C0J9R6;A0A1C9HG87;O98756;D5FUN6;Q5SCR6;Q9GGI5;A0A158TYG8;Q8HUZ9;A0A1C9HFN6;W5RVG3;Q8HVI8;C3S397;Q8MFT9;H9ZGI0;Q5W520;O82538;Q5SCK3;A0A0K2SQY8;Q4VI99;Q7YJP8;Q7GH77;O98551;E7DMW3;Q4VI80;Q3I534;I2E9A4;Q4VI78;A0A1C9HGI6;G0WZL1;Q37220;Q1X6Q9;A0A0U1W0G4;A0A142I7F3;Q7YJR1;A0A1C9HFR4;J9QH20;A0A291EY88;Q95F08;A0A1S6WN23;Q9MT32;C7AQU9;P92223;O20248;Q9XQR…		0	0.001	0.0203	38.9	0.501619	2	946.484	-0.575001	25.9877	0
	High	NHGMHFR	5	30695	179	C0J9R6;C6G1P2;Q5W520;R4QE58;F2X4H9;Q4VI99;Q9GGI5;Q7YJP8;Q4VI80;Q4VI78;A0A1C9HGI6;Q37220;B6GUV5;Q7YJR1;A0A1C9HFR4;A0A0F6TFY2;L0N8B1;Q31807;A0A1C9HG42;E7DMY2;Q37212;Q5I221;A0A0U4D534;A0A158TYG8;C3S397;Q9MTS4;E5G0C4;Q8HUZ9;Q1XEK3;Q5SCJ3;Q7YJM3;Q9ZS70;I2E9B8;Q6VW40;I2BGM7;D6MYK4;Q33032;A0A1C9HG87;Q8WIX2;Q5SCK3;O98756;Q6VW13;O20248;A0A0K2SQY8;D5FUN6;Q5SCR6;O98429;Q7GH77;O98551;E7DMW3;A0A1C9HFN6;I2E9A4…		0	0.003	0.04419	26.29	5.84647	2	898.411	0.521766	28.6233	0
	High	AVYEcLR	1	51285	200	C0J9R6;C6G1P2;Q9GGI5;Q7YJP8;Q7YJR1;A0A1C9HFR4;L0N8B1;Q5W520;Q4VI99;Q4VI80;Q4VI78;A0A1C9HGI6;Q37220;I2E9B8;Q6VW40;I2BGM7;B1NL21;Q33047;Q31807;Q8WL19;Q33032;O82538;A0A1C9HG87;A5X4D3;Q5SCK3;Q9MTS4;O98756;P92223;A0A0K2SQY8;D5FUN6;Q5SCR6;E5G0C4;I2E964;A0A158TYG8;Q9TI75;Q37212;M1S1D7;Q7GH77;Q33156;Q8HUZ9;J9QER6;Q5I221;G0WZM4;A0A0U4D534;O98551;E7DMW3;Q3I534;A0A1C9HFN6;I2E9A4;Q1XEK3;F5BVX2;A0A249Y5N8;D6C…	C5(Carbamidomethyl)	0	0.008	0.09352	31.36	3.41672	2	910.445	0.0348108	51.1765	0
	High	AmHAVIDR	1	44488	214	I2E9B8;Q6VW40;I2BGM7;B1NL21;C0J9R6;C6G1P2;Q5W520;Q33047;D6MYK4;E7DMY2;Q31807;Q8ME51;Q8WL19;Q33032;O82538;A0A1C9HG87;R4QE58;A5X4D3;Q5SCK3;Q9MTS4;O98756;Q95631;Q71N79;Q6VW13;P92223;C7AQV0;O20248;A0A0K2SQY8;D5FUN6;Q5SCR6;Q4VI99;Q9GGI5;E5G0C4;I2E964;A0A158TYG8;Q9TI75;M1S1D7;Q7YJP8;Q7GH77;Q33156;Q8HUZ9;Q5I221;G0WZM4;A0A0U4D534;O98551;C7AQV2;E7DMW3;Q4VI80;Q3I534;A0A1C9HFN6;I2E9A4;Q4VI78;Q1XEK3;Q8MGP2;C…	M2(Oxidation)	0	0.008	0.1036	16.36	92.1046	2	928.466	-0.985802	31.7438	0
Q33032	Ribulose bisphosphate carboxylase large chain (Fragment) OS=Rhynchocalyx lawsonioides OX=40034 GN=rbcL PE=3 SV=2 - [Q33032_9MYRT]	2756.45	46.79	55882	0	21	258	468	52.0061	6.48096
	High	GGLDFTKDDENVNSQPFMR	10	51638	188	Q9XPZ1;Q8MFT9;Q95CE8;C0J9R6;C6G1P2;Q5W520;A5X4D3;A0A0K2SQY8;D5FUN6;Q4VI99;Q9GGI5;A0A158TYG8;Q7YJP8;Q5I221;A0A0U4D534;Q4VI80;Q4VI78;A0A1C9HGI6;A0A249Y5Y5;G0WZL1;Q37220;Q7YJR1;A0A291L2W8;A0A1C9HFR4;J9QH20;L0N8B1;I2E9B8;Q6VW40;I2BGM7;Q33047;Q31807;Q8WL19;Q33032;O82538;A0A1C9HG87;Q5SCK3;Q9MTS4;O98756;P92223;Q5SCR6;E5G0C4;Q7GH77;Q33156;Q8HUZ9;O98551;E7DMW3;Q3I534;A0A1C9HFN6;I2E9A4;Q1XEK3;D6C5Z6;A0A142…		0	0	2.315e-11	122.52	2.34776e-09	2	2169.99	0.467011	92.8236	1
	High	GHYLNATAGTcEEMIK	10	14794	91	D5FUN6;Q8ME51;Q31895;Q95631;Q37220;Q8MCW3;Q6VW40;C0J9R6;C6G1P2;Q33032;A0A1C9HG87;R4QE58;Q5SCK3;A0A0K2SQY8;Q5SCR6;O98429;Q9GGI5;A0A158TYG8;Q37212;Q7YJP8;Q7GH77;O98551;E7DMW3;I2E9A4;W5RVG3;Q1X6Q9;A0A0U1W0G4;B6GUV5;Q7YJR1;C3S397;K4EPE7;Q9GDB5;A0A1C9HFR4;Q8MFT9;Q95CE8;H9ZGI0;L0N8B1;P94046;A5X4D3;I2E964;Q5I221;A0A0U4D534;A0A249Y5N8;Q7YJR9;A0A291L2W8;Q5W520;F2X4H9;Q4VI99;Q4VI80;Q4VI78;A0A1C9HGI6;S6CNQ3…	C11(Carbamidomethyl)	0	0	8.453e-09	99.33	2.55922e-07	2	1794.82	1.21515	66.5389	0
	High	GGLDFTKDDENVNSQPFmR	7	51638	188	C6G1P2;Q33032;M1S1D7;C0J9R6;Q5W520;F2X4H9;Q4VI99;Q9GGI5;Q4VI80;Q4VI78;A0A1C9HGI6;I2E9B8;Q6VW40;I2BGM7;Q31807;O98747;Q95F08;A0A1S6WN23;A0A1C9HG87;Q5SCK3;O98756;A0A0K2SQY8;D5FUN6;Q9TN58;Q5SCR6;A0A158TYG8;A0A248SN48;Q37212;Q7YJP8;Q7GH77;Q8HUZ9;O98551;E7DMW3;A0A1C9HFN6;I2E9A4;Q1XEK3;W5RVG3;Q8WJX3;B7P0E9;Q1X6Q9;Q9TML5;A0A0U1W0G4;Q8HVI8;A0A291L206;Q7YJR1;C3S397;A0A1C9HFR4;Q8MFT9;G8EEM9;Q5SCJ3;A5X5W8;Q7…	M18(Oxidation)	0	0	1.928e-09	95.74	1.08313e-06	2	2185.98	1.11451	83.8778	1
	High	GHYLNATAGTcEEmIKR	5	14767	91	C0J9R6;C6G1P2;Q5W520;A5X4D3;A0A0K2SQY8;D5FUN6;Q4VI99;Q9GGI5;A0A158TYG8;Q7YJP8;Q5I221;A0A0U4D534;Q4VI80;Q4VI78;A0A1C9HGI6;A0A249Y5Y5;G0WZL1;Q37220;Q7YJR1;A0A291L2W8;A0A1C9HFR4;J9QH20;L0N8B1;Q6VW40;D6MYK4;E7DMY2;O98747;Q33032;I2E962;O82538;A0A1C9HG87;R4QE58;Q5SCK3;I2E906;Q95631;Q6VW13;Q3T5L7;Q9TN58;Q5SCR6;O98429;I2E964;Q9TI75;Q37212;Q7GH77;J9QER6;O98551;E7DMW3;Q3I534;I2E9A4;O09424;C7A5Z4;A0A249Y5N8…	C11(Carbamidomethyl); M14(Oxidation)	0	0	2.406e-10	93.3	1.14597e-06	3	1966.91	0.747079	50.0833	1
	High	GHYLNATAGTcEEmIK	10	14794	91	Q8ME51;Q31895;Q95631;Q37220;Q8MCW3;Q6VW40;C0J9R6;C6G1P2;Q5W520;Q33032;O82538;A0A1C9HG87;Q5SCK3;A0A0K2SQY8;D5FUN6;Q5SCR6;Q4VI99;Q9GGI5;A0A158TYG8;Q7YJP8;Q7GH77;O98551;E7DMW3;Q4VI80;Q3I534;I2E9A4;Q4VI78;W5RVG3;A0A1C9HGI6;G0WZL1;Q1X6Q9;A0A0U1W0G4;A0A142I7F3;Q7YJR1;C3S397;A0A1C9HFR4;Q8MFT9;J9QH20;H9ZGI0;L0N8B1;P94046;E7DMY2;F2X4H9;Q9TI75;Q37212;Q5I221;A0A0U4D534;A0A249Y5N8;S6CNQ3;R4QE58;A5X4D3;O09424…	C11(Carbamidomethyl); M14(Oxidation)	0	0	1.625e-08	90.79	1.67816e-06	2	1810.81	1.31607	55.5374	0
	High	mSGGDHIHAGTVVGK	37	17683	121	C0J9R6;C6G1P2;F2X4H9;Q9GGI5;Q5I221;A0A0U4D534;I2E9A4;Q9BAJ3;Q6VW40;I2BGM7;Q33032;Q95F08;A0A1S6WN23;O98756;M1S1D7;Q8HUZ9;A0A249Y5N8;E0D8V0;C3S397;Q8MFT9;Q539X0;I2E9B8;E7DMY2;Q31807;O98747;P92447;O47280;R4QE58;Q5SCK3;Q6VW13;Q3T5L7;O20248;A0A2H4UGV5;I2E964;A0A248SN48;Q37212;Q7YJP8;Q7GH77;Q1XEK3;Q5UFC2;A0A024HRQ0;Q8WJX3;B7P0E9;B5L2V5;Q1X6Q9;A0A0U1W0G4;A0A291L206;Q7YJR1;S6CMZ7;A0A1C9HFR4;B5L2V3;G8EEM9…	M1(Oxidation)	0	0	6.613e-06	88.26	5.13342e-06	2	1481.72	0.236377	32.6287	0
	High	TFQGPPHGIQVER	30	58045	206	I2E962;Q6VW40;C0J9R6;C6G1P2;Q33032;Q5SCK3;Q9GGI5;Q7YJP8;Q7GH77;I2E9A4;Q1X6Q9;A0A0U1W0G4;Q7YJR1;C3S397;A0A1C9HFR4;Q8MFT9;L0N8B1;Q9ZS70;I2E9B8;I2BGM7;Q31807;A0A1C9HG87;Q8WIX2;O98756;A0A0K2SQY8;D5FUN6;Q5SCR6;O98429;A0A158TYG8;Q8HUZ9;O98551;E7DMW3;A0A1C9HFN6;A0A286NQF2;Q1XEK3;Q7YJM6;W5RVG3;B8PRP3;B7P0E9;A0A1D5AHD9;A9X7F0;Q9TML5;Q8HVI8;A0A291L206;A0A023UBM0;K4EPE7;Q9GDB5;G8EEM9;Q5SCJ3;Q95CE8;Q7YJM3;A0…		0	0	2.069e-08	87.19	1.18463e-05	2	1465.75	-0.0935352	59.694	0
	High	DNGLLLHIHR	11	41878	203	C0J9R6;C6G1P2;Q5W520;A5X4D3;A0A0K2SQY8;D5FUN6;Q4VI99;Q9GGI5;A0A158TYG8;Q7YJP8;Q5I221;A0A0U4D534;Q4VI80;Q4VI78;A0A1C9HGI6;A0A249Y5Y5;G0WZL1;Q37220;Q7YJR1;A0A291L2W8;A0A1C9HFR4;J9QH20;L0N8B1;I2E9B8;Q6VW40;I2BGM7;Q33047;Q31807;Q8WL19;Q33032;O82538;A0A1C9HG87;Q5SCK3;Q9MTS4;O98756;P92223;Q5SCR6;E5G0C4;Q7GH77;Q33156;Q8HUZ9;O98551;E7DMW3;Q3I534;A0A1C9HFN6;I2E9A4;Q1XEK3;D6C5Z6;A0A142DPV4;W5RVG3;B7P0E9;Q9…		0	0	9.501e-05	83.59	2.20351e-05	2	1187.66	0.363083	64.358	0
	High	MSGGDHIHAGTVVGK	31	17683	121	C0J9R6;C6G1P2;Q9GGI5;Q7YJP8;Q7YJR1;A0A1C9HFR4;L0N8B1;Q6VW40;Q33032;Q5SCK3;I2E964;Q7GH77;Q5I221;A0A0U4D534;I2E9A4;A0A249Y5N8;Q1X6Q9;A0A0U1W0G4;C3S397;Q8MFT9;P94046;I2E9B8;I2BGM7;D6MYK4;E7DMY2;Q31807;O98747;Q95F08;A0A1S6WN23;A0A1C9HG87;O98756;A0A0K2SQY8;D5FUN6;Q9TN58;Q5SCR6;A0A158TYG8;A0A248SN48;Q37212;Q8HUZ9;O98551;E7DMW3;A0A1C9HFN6;Q1XEK3;W5RVG3;Q8WJX3;B7P0E9;Q9TML5;Q8HVI8;A0A291L206;G8EEM9;Q5SCJ…		0	0	1.918e-07	82.07	1.84879e-05	2	1465.72	0.933846	39.6065	0
	High	DDENVNSQPFMR	5	52171	211	Q6VW40;C0J9R6;C6G1P2;Q5W520;Q33032;A0A1C9HG87;F2X4H9;D5FUN6;Q5SCR6;Q4VI99;Q9GGI5;A0A158TYG8;Q4VI80;Q4VI78;W5RVG3;A0A1C9HGI6;G0WZL1;C3S397;S6CNQ3;Q8MFT9;J9QH20;H9ZGI0;Q37212;Q5I221;A0A0U4D534;A0A249Y5N8;Q9ZS70;I2E9B8;I2BGM7;Q31807;A5X4D3;Q8WIX2;Q5SCK3;O98756;A0A0K2SQY8;O98429;I2E964;M1S1D7;Q7YJP8;Q7GH77;Q8HUZ9;G0WZM4;O98551;E7DMW3;A0A1C9HFN6;I2E9A4;A0A286NQF2;Q1XEK3;Q7YJM6;Q7YJR9;B8PRP3;Q8WJX3;B7P…		0	0	8.499e-06	77.72	6.30053e-05	2	1451.62	0.55733	70.0999	0
	High	EITLGFVDLLRDDFIEK	1	5735	47	Q9GGI5;C6G1P2;Q5W520;C0J9R6;Q4VI99;Q4VI80;Q4VI78;A0A1C9HGI6;Q6VW40;I2BGM7;A0A291EY88;Q33032;Q95F08;A0A1S6WN23;O98756;Q9MT32;O20248;Q8HUZ9;A0A142DPV4;C3S397;Q8MFT9;F2X4H9;M1S1D7;Q5I221;A0A0U4D534;A0A249Y5N8;E0D8V0;Q37212;A0A286NQF2;Q7YJM6;F5B3G0;A0A023UBM0;E7DMY2;Q9TI75;S6CNQ3;D3W6K3;A0A249Y5J7;Q31895;Q71N79;A0A0F7EV89;J9QEM7;O98747;O47280;Q3T5L7;Q9MV62;Q9GHT7;Q95CF8		0	0	3.668e-12	77.43	4.0722e-05	2	2023.08	0.54964	115.125	1
	High	ELGVPIVMHDYITGGFTANTSLAHYcR	2	839	26	I2BGM7;C0J9R6;A0A291EY88;Q5W520;Q33032;P92223;A0A142DPV4;G0WZL1;D6MYJ6;A0A0U1W0G4;Q31807;E5G0C4;A0A2H4UGV5;D6MYK9;C7AQU9;D6MYK4;Q32033;Q31889;C7AQV0;A0A291L2W8;C7AQT3;C7AQV2;D6MYI7;A0A120KLC1;D6MYJ0;C7AQS4	C26(Carbamidomethyl)	0	0	1.98e-13	76.85	5.46861e-05	3	3022.46	0.493579	114.095	0
	High	ELGVPIVmHDYITGGFTANTSLAHYcR	7	839	26	C0J9R6;D6MYJ6;Q5W520;Q33032;A0A0U1W0G4;I2BGM7;Q31807;E5G0C4;A0A142DPV4;A0A291EY88;G0WZL1;P92223;A0A2H4UGV5;D6MYK9;C7AQU9;D6MYK4;Q32033;Q31889;C7AQV0;A0A291L2W8;C7AQT3;C7AQV2;D6MYI7;A0A120KLC1;D6MYJ0;C7AQS4	M8(Oxidation); C26(Carbamidomethyl)	0	0	1.431e-10	75.14	7.73329e-05	3	3038.45	0.637874	109.774	0
	High	VALEAcVQAR	38	29518	168	C0J9R6;C6G1P2;Q5W520;A5X4D3;A0A0K2SQY8;D5FUN6;Q4VI99;Q9GGI5;A0A158TYG8;Q7YJP8;Q5I221;A0A0U4D534;Q4VI80;Q4VI78;A0A1C9HGI6;A0A249Y5Y5;G0WZL1;Q37220;Q7YJR1;A0A291L2W8;A0A1C9HFR4;J9QH20;L0N8B1;I2E9B8;Q6VW40;I2BGM7;Q33047;Q31807;Q8WL19;Q33032;O82538;A0A1C9HG87;Q5SCK3;Q9MTS4;O98756;P92223;Q5SCR6;E5G0C4;Q7GH77;Q33156;Q8HUZ9;O98551;E7DMW3;Q3I534;A0A1C9HFN6;I2E9A4;Q1XEK3;D6C5Z6;A0A142DPV4;W5RVG3;B7P0E9;Q9…	C6(Carbamidomethyl)	0	0	0.0004621	60.41	0.00362418	2	1116.58	0.537768	113.24	0
	High	VxPQPGVPPEEAGAAVAAESSTGTWTTVWTDGLTSLDR	2	2208	20	I2BGM7;C6G1P2;Q33032;Q9GGI5;M1S1D7;A0A249Y5N8;G0WZL1;Q539X0;Q7YMT1;A0A291L2S1;O03613;Q3T5L7;A0A120KLC1;O03628;A0A1X9ZQP4;A0A0H4SSE1;C6FJV2;A0A223LNB4;A0A1G5SCC7;A0A1W6BQF9	X2(S)	0	0	1.521e-11	59.28	0.00154622	4	3840.86	-0.0305536	115.09	0
	High	PLLGcTIKPK	7	64838	221	P92447;Q539X0;I2E9B8;D6MYK9;Q6VW40;Q32571;I2BGM7;B1NL21;C0J9R6;A0A291EY88;C6G1P2;Q5W520;Q33047;O98884;D6MYK4;E7DMY2;Q31807;Q8ME51;O98747;Q8WL19;Q33032;Q95F08;O82538;A0A1S6WN23;Q9GHZ1;A0A1C9HG87;Q31895;Q7YMT1;R4QE58;A5X4D3;Q5SCK3;Q9MTS4;V5K6K1;O98756;Q9MT32;Q95631;Q71N79;P92223;C7AQV0;D3W6K3;F2X4H9;O20248;A0A0K2SQY8;O20245;D5FUN6;Q9TN58;Q5SCR6;Q4VI99;Q9GGI5;A0A2H4UGV5;D6MYJ6;E5G0C4;I2E964;A0A1W6BQ…	C5(Carbamidomethyl)	0	0	0.002707	50.34	0.0523231	3	1126.67	0.146593	51.983	1
	High	DDENVNSQPFmR	5	52171	211	C7AQV2;Q7YJR9;Q6PZC1;Q7YJL9;A5H757;X2D2J7;C0J9R6;C6G1P2;Q5W520;A5X4D3;A0A0K2SQY8;D5FUN6;Q4VI99;Q9GGI5;A0A158TYG8;Q7YJP8;Q5I221;A0A0U4D534;Q4VI80;Q4VI78;A0A1C9HGI6;A0A249Y5Y5;G0WZL1;Q37220;Q7YJR1;A0A291L2W8;A0A1C9HFR4;J9QH20;L0N8B1;Q6VW40;D6MYK4;E7DMY2;O98747;Q33032;I2E962;O82538;A0A1C9HG87;R4QE58;Q5SCK3;I2E906;Q95631;Q6VW13;Q3T5L7;Q9TN58;Q5SCR6;O98429;I2E964;Q9TI75;Q37212;Q7GH77;J9QER6;O98551;E7D…	M11(Oxidation)	0	0	2.541e-05	47.94	0.0588896	2	1467.62	0.772197	57.0257	0
	High	EITLGFVDLLRDDFIEKDR	1	5694	47	Q9GGI5;C6G1P2;Q5W520;C0J9R6;Q4VI99;Q4VI80;Q4VI78;A0A1C9HGI6;Q6VW40;I2BGM7;A0A291EY88;Q33032;Q95F08;A0A1S6WN23;O98756;Q9MT32;O20248;Q8HUZ9;A0A142DPV4;C3S397;Q8MFT9;F2X4H9;M1S1D7;Q5I221;A0A0U4D534;A0A249Y5N8;E0D8V0;Q37212;A0A286NQF2;Q7YJM6;F5B3G0;A0A023UBM0;E7DMY2;Q9TI75;S6CNQ3;D3W6K3;A0A249Y5J7;Q31895;Q71N79;A0A0F7EV89;J9QEM7;O98747;O47280;Q3T5L7;Q9MV62;Q9GHT7;Q95CF8		0	0	3.785e-06	36.48	0.479532	3	2294.2	0.364455	114.766	2
	High	YGRPLLGcTIKPK	6	64650	215	C0J9R6;C6G1P2;Q5W520;A5X4D3;A0A0K2SQY8;D5FUN6;Q4VI99;Q9GGI5;A0A158TYG8;Q7YJP8;Q5I221;A0A0U4D534;Q4VI80;Q4VI78;A0A1C9HGI6;A0A249Y5Y5;G0WZL1;Q37220;Q7YJR1;A0A291L2W8;A0A1C9HFR4;J9QH20;L0N8B1;I2E9B8;Q6VW40;I2BGM7;Q33047;Q31807;Q8WL19;Q33032;O82538;A0A1C9HG87;Q5SCK3;Q9MTS4;O98756;P92223;Q5SCR6;E5G0C4;Q7GH77;Q33156;Q8HUZ9;O98551;E7DMW3;Q3I534;A0A1C9HFN6;I2E9A4;Q1XEK3;D6C5Z6;A0A142DPV4;W5RVG3;B7P0E9;Q9…	C8(Carbamidomethyl)	0	0	2.838e-06	35.24	1.73713	3	1502.85	0.639919	53.6239	2
	High	EITLGFVDLLR	1	11021	89	Q6VW40;I2BGM7;C0J9R6;C6G1P2;Q33032;Q95F08;A0A1S6WN23;O98756;F2X4H9;Q9GGI5;M1S1D7;Q8HUZ9;Q5I221;A0A0U4D534;A0A249Y5N8;E0D8V0;C3S397;Q8MFT9;Q5W520;Q8WIX2;B8PRP3;Q37212;A0A286NQF2;Q7YJM6;F5B3G0;A0A023UBM0;A0A291EY88;Q9MT32;Q4VI99;Q4VI80;Q4VI78;A0A142DPV4;A0A1C9HGI6;E7DMY2;Q9ZS70;Q9TI75;G0WZL1;A0A1C9HG87;D5FUN6;Q5SCR6;A0A158TYG8;W5RVG3;J9QH20;H9ZGI0;G0WZM4;A0A1C9HFN6;Q8HVI8;A0A249Y5Y5;C1JAS8;P92223;S…		0	0.001	0.006084	53.77	0.00903279	2	1275.73	-0.399059	114.985	0
	High	AMHAVIDR	9	44488	214	Q9ZS70;Q539X0;I2E9B8;Q6VW40;I2BGM7;B1NL21;C0J9R6;C6G1P2;Q5W520;Q33047;D6MYK4;E7DMY2;Q31807;Q8WL19;Q33032;I2E962;O82538;Q9GHZ1;A0A1C9HG87;Q7YMT1;A5X4D3;Q8WIX2;Q5SCK3;Q9MTS4;O98756;Q95631;P92223;D3W6K3;F2X4H9;A0A0K2SQY8;D5FUN6;Q5SCR6;O98429;Q4VI99;Q9GGI5;D6MYJ6;E5G0C4;I2E964;A0A158TYG8;Q9TI75;M1S1D7;Q7YJP8;Q7GH77;Q33156;Q8HUZ9;Q5I221;G0WZM4;A0A0U4D534;O98551;C7AQV2;E7DMW3;Q4VI80;Q3I534;A0A1C9HFN6;I…		0	0.001	0.008793	52.33	0.0215928	2	912.472	0.246915	32.4641	0
	High	DDFIEKDR	9	17693	119	C0J9R6;C6G1P2;Q9GGI5;Q7YJP8;Q7YJR1;A0A1C9HFR4;L0N8B1;Q33032;Q6VW40;Q5W520;Q4VI99;Q9TI75;Q5I221;A0A0U4D534;Q4VI80;Q4VI78;A0A249Y5N8;A0A1C9HGI6;C3S397;Q8MFT9;I2BGM7;A0A291EY88;Q95F08;A0A1S6WN23;O98756;Q9MT32;Q8HUZ9;A0A142DPV4;A2VAL3;E7DMY2;Q5SCK3;I2E964;Q37212;Q7GH77;I2E9A4;Q1X6Q9;A0A0U1W0G4;I2E9B8;Q31807;Q1XEK3;B7P0E9;A0A291L206;G8EEM9;Q5SCJ3;Q7YJM3;A0A1C9HG42;I2EA78;O82538;Q37220;A0A291L2S1;M1S1D…		0	0.001	0.01824	48.72	0.0360257	2	1037.49	1.45477	41.9435	1
	High	AQAETGEIK	6	27913	165	C6G1P2;Q33032;Q8ME51;A0A142DPV4;L0N8B1;Q6VW40;I2BGM7;C0J9R6;A0A1C9HG87;O98756;D5FUN6;Q5SCR6;Q9GGI5;A0A158TYG8;Q8HUZ9;A0A1C9HFN6;W5RVG3;Q8HVI8;C3S397;Q8MFT9;H9ZGI0;Q5W520;O82538;Q5SCK3;A0A0K2SQY8;Q4VI99;Q7YJP8;Q7GH77;O98551;E7DMW3;Q4VI80;Q3I534;I2E9A4;Q4VI78;A0A1C9HGI6;G0WZL1;Q37220;Q1X6Q9;A0A0U1W0G4;A0A142I7F3;Q7YJR1;A0A1C9HFR4;J9QH20;A0A291EY88;Q95F08;A0A1S6WN23;Q9MT32;C7AQU9;P92223;O20248;Q9XQR…		0	0.001	0.0203	38.9	0.501619	2	946.484	-0.575001	25.9877	0
	High	NHGMHFR	5	30695	179	C0J9R6;C6G1P2;Q5W520;R4QE58;F2X4H9;Q4VI99;Q9GGI5;Q7YJP8;Q4VI80;Q4VI78;A0A1C9HGI6;Q37220;B6GUV5;Q7YJR1;A0A1C9HFR4;A0A0F6TFY2;L0N8B1;Q31807;A0A1C9HG42;E7DMY2;Q37212;Q5I221;A0A0U4D534;A0A158TYG8;C3S397;Q9MTS4;E5G0C4;Q8HUZ9;Q1XEK3;Q5SCJ3;Q7YJM3;Q9ZS70;I2E9B8;Q6VW40;I2BGM7;D6MYK4;Q33032;A0A1C9HG87;Q8WIX2;Q5SCK3;O98756;Q6VW13;O20248;A0A0K2SQY8;D5FUN6;Q5SCR6;O98429;Q7GH77;O98551;E7DMW3;A0A1C9HFN6;I2E9A4…		0	0.003	0.04419	26.29	5.84647	2	898.411	0.521766	28.6233	0
	High	AVYEcLR	1	51285	200	C0J9R6;C6G1P2;Q9GGI5;Q7YJP8;Q7YJR1;A0A1C9HFR4;L0N8B1;Q5W520;Q4VI99;Q4VI80;Q4VI78;A0A1C9HGI6;Q37220;I2E9B8;Q6VW40;I2BGM7;B1NL21;Q33047;Q31807;Q8WL19;Q33032;O82538;A0A1C9HG87;A5X4D3;Q5SCK3;Q9MTS4;O98756;P92223;A0A0K2SQY8;D5FUN6;Q5SCR6;E5G0C4;I2E964;A0A158TYG8;Q9TI75;Q37212;M1S1D7;Q7GH77;Q33156;Q8HUZ9;J9QER6;Q5I221;G0WZM4;A0A0U4D534;O98551;E7DMW3;Q3I534;A0A1C9HFN6;I2E9A4;Q1XEK3;F5BVX2;A0A249Y5N8;D6C…	C5(Carbamidomethyl)	0	0.008	0.09352	31.36	3.41672	2	910.445	0.0348108	51.1765	0
	High	AmHAVIDR	1	44488	214	I2E9B8;Q6VW40;I2BGM7;B1NL21;C0J9R6;C6G1P2;Q5W520;Q33047;D6MYK4;E7DMY2;Q31807;Q8ME51;Q8WL19;Q33032;O82538;A0A1C9HG87;R4QE58;A5X4D3;Q5SCK3;Q9MTS4;O98756;Q95631;Q71N79;Q6VW13;P92223;C7AQV0;O20248;A0A0K2SQY8;D5FUN6;Q5SCR6;Q4VI99;Q9GGI5;E5G0C4;I2E964;A0A158TYG8;Q9TI75;M1S1D7;Q7YJP8;Q7GH77;Q33156;Q8HUZ9;Q5I221;G0WZM4;A0A0U4D534;O98551;C7AQV2;E7DMW3;Q4VI80;Q3I534;A0A1C9HFN6;I2E9A4;Q4VI78;Q1XEK3;Q8MGP2;C…	M2(Oxidation)	0	0.008	0.1036	16.36	92.1046	2	928.466	-0.985802	31.7438	0
	High	IPVAYVK	1	4654	35	C6G1P2;Q5W520;Q37212;Q31807;Q95F08;M1S1D7;A0A249Y5Y5;A0A291L2W8;A0A1C9HG42;A1XM46;Q32033;Q33032;Q8WIX2;J9QER6;B8PRP3;A0A249Y5J7;Q6PZ84;A0A0F6Y5H7;A0A0F7EV89;A0A1C9HFU8;Q31889;Q6Y2Y1;O20245;Q71N78;C7A5Z4;Q9MV62;G8D4B8;H9AK14;G8D4P0;A0A223LNB4;Q33369;Q9TID4;Q6Y2Y9;A0A1G5SCC7;A0A0N7D4V6		0	0.009	0.1092	25.98	3.51319	2	789.487	-0.239859	56.6225	0
Q3ZU73	ATP synthase subunit beta (Fragment) OS=Betula platyphylla OX=78630 GN=atpB PE=3 SV=1 - [Q3ZU73_BETPL]	2729.9	50.96	4523	1	19	132	469	50.4903	5.36377
	High	IFNVLGEPVDNLGPVDTR	2	3009	12	A0A0M3LBA7;Q597J4;Q3ZU73;A0A1C9HCV0;Q5J038;Q9SCE9;A0A1I7PIU6;A0A126G2P4;A0A1D8D815;A0A1I7PIT2;A0A191SDX6;B7S4V7		0	0	5.393e-07	124.58	7.0979e-10	2	1955.03	1.86894	114.271	0
	High	mPSAVGYQPTLSTEMGSLQER	12	5647	20	B7S4V7;A0A0M3LBA7;Q597J4;A0A1C9HCV0;A0A1I7PIS3;C0J9K5;C0J9P4;Q9SCE9;Q95FJ8;Q3ZU73;A0A126G2P4;Q5J038;A0A1I7PIU6;A0A1I7PIS8;A0A1D8D815;A0A191SDX6;Q95FS7;A0A1I7PIT2;B8PRK2;A9L9Y0	M1(Oxidation)	0	0	1.475e-12	104.82	5.39571e-08	2	2298.08	1.53085	97.8459	0
	High	FVQAGSEVSALLGR	13	9158	21	A0A0M3LBA7;A0A1C9HCV0;Q5J038;Q597J4;C0J9K5;C0J9P4;Q95FJ8;A0A126G2P4;Q3ZU73;A0A191SDX6;A0A1D8D815;A0A1I7PIU6;A0A1I7PIS3;Q9SCE9;A0A1I7PIS8;A0A0A7DB11;A0A1I7PIT2;B8PRK2;A9L9Y0;Q95FS7;B7S4V7		0	0	6.317e-07	97.05	5.49902e-07	2	1433.78	1.90554	102.717	0
	High	GIYPAVDPLDSTSTMLQPR	1	5449	21	A0A0M3LBA7;A0A1C9HCV0;A0A1D8D815;A0A1I7PIS3;C0J9K5;C0J9P4;Q9SCE9;A0A1I7PIS8;Q95FJ8;Q597J4;A0A191SDX6;Q3ZU73;Q5J038;A0A1I7PIU6;A0A1I7PIT2;B8PRK2;A9L9Y0;Q95FS7;Q9MRM1;B7S4V7;Q8WJF6		0	0	8.634e-09	96.3	5.76809e-07	3	2061.03	0.260887	114.183	0
	High	MPSAVGYQPTLSTEMGSLQER	8	5647	20	A0A0M3LBA7;Q597J4;A0A1C9HCV0;A0A1I7PIS3;C0J9K5;C0J9P4;Q9SCE9;Q95FJ8;Q3ZU73;Q5J038;A0A1I7PIU6;Q95FS7;A0A1I7PIS8;A0A1I7PIT2;B8PRK2;A0A126G2P4;A0A191SDX6;A0A1D8D815;A9L9Y0;B7S4V7		0.0104	0	2.098e-10	95.03	6.10389e-07	2	2282.08	1.23902	103.805	0
	High	mPNIYNALVVK	4	4063	15	A0A0M3LBA7;A0A1C9HCV0;C0J9K5;C0J9P4;Q95FJ8;Q5J038;Q597J4;Q3ZU73;A0A1D8D815;A0A1I7PIU6;A0A1I7PIS8;A0A126G2P4;B8PRK2;Q95FS7;B7S4V7	M1(Oxidation)	0	0	1.952e-05	92.34	4.03875e-06	2	1277.69	0.980473	89.8885	0
	High	DVNEQDVLLFIDNIFR	1	5066	16	A0A1C9HCV0;Q5J038;A0A1I7PIS3;Q9SCE9;Q95FJ8;A0A0M3LBA7;Q597J4;C0J9K5;C0J9P4;Q3ZU73;A0A126G2P4;A0A1I7PIU6;A0A1I7PIS8;Q95FS7;A0A1I7PIT2;B8PRK2		0	0	1.145e-08	92.14	1.72133e-06	2	1950	0.0320363	116.531	0
	High	VALVYGQmNEPPGAR	10	9490	22	A0A0M3LBA7;Q597J4;A0A1C9HCV0;A0A1D8D815;A0A1I7PIS3;C0J9K5;C0J9P4;Q9SCE9;A0A1I7PIS8;Q95FJ8;Q3ZU73;A0A191SDX6;Q5J038;A0A1I7PIU6;Q95FS7;B7S4V7;A0A1I7PIT2;B8PRK2;A9L9Y0;Q9MRM1;A0A0A7DB11;A0A126G2P4	M8(Oxidation)	0	0	4.135e-07	89.63	2.81532e-06	2	1617.81	1.15111	66.4825	0
	High	VALVYGQMNEPPGAR	10	9490	22	A0A0M3LBA7;Q597J4;A0A1C9HCV0;A0A1D8D815;A0A1I7PIS3;C0J9K5;C0J9P4;Q9SCE9;A0A1I7PIS8;Q95FJ8;Q3ZU73;A0A191SDX6;Q5J038;A0A1I7PIU6;Q95FS7;B7S4V7;A0A1I7PIT2;B8PRK2;A9L9Y0;A0A0A7DB11;A0A126G2P4;Q9MRM1		0	0	3.364e-06	89.55	2.86883e-06	2	1601.81	0.579136	82.2864	0
	High	ELQDIIAILGLDELSEEDR	1	7752	21	A0A0M3LBA7;Q597J4;Q3ZU73;A0A1C9HCV0;Q5J038;C0J9K5;C0J9P4;Q95FJ8;A0A1I7PIS3;Q9SCE9;A0A1I7PIU6;A0A126G2P4;A0A1I7PIS8;B8PRK2;A0A1D8D815;A0A191SDX6;A0A1I7PIT2;Q95FS7;A9L9Y0;B7S4V7;Q8WJF6		0	0	1.536e-10	86.77	5.22442e-06	2	2171.11	-0.311347	115.781	0
	High	VGLTALTMAEYFR	1	7808	22	A0A0M3LBA7;Q597J4;Q3ZU73;A0A126G2P4;A0A1C9HCV0;Q5J038;A0A1I7PIU6;A0A1I7PIS3;C0J9K5;C0J9P4;Q95FS7;Q9SCE9;A0A1I7PIS8;A0A1I7PIT2;B8PRK2;Q95FJ8;A0A1D8D815;B7S4V7;A9L9Y0;A0A191SDX6;A0A0A7DB11;Q9MRM1		0	0	1.654e-06	76.66	5.35358e-05	2	1471.76	0.559418	114.629	0
	High	GIYPAVDPLDSTSTmLQPR	7	5449	21	A0A0M3LBA7;Q597J4;A0A1C9HCV0;A0A191SDX6;Q5J038;A0A1D8D815;A0A1I7PIU6;A0A1I7PIS3;C0J9K5;C0J9P4;Q9SCE9;A0A1I7PIS8;A9L9Y0;Q95FJ8;Q3ZU73;Q95FS7;B7S4V7;A0A1I7PIT2;B8PRK2;Q8WJF6;Q9MRM1	M15(Oxidation)	0	0	5.96e-10	75.38	6.88757e-05	2	2077.03	1.53813	104.403	0
	High	mPSAVGYQPTLSTEmGSLQER	5	5647	20	A0A0M3LBA7;A0A1C9HCV0;Q5J038;C0J9K5;C0J9P4;Q95FJ8;Q597J4;Q3ZU73;Q9SCE9;A0A1I7PIU6;A0A1I7PIS3;A0A126G2P4;A0A1I7PIS8;B8PRK2;A0A1D8D815;A0A1I7PIT2;A0A191SDX6;A9L9Y0;Q95FS7;B7S4V7	M1(Oxidation); M15(Oxidation)	0	0	1.595e-08	75.26	4.35459e-05	3	2314.07	1.2062	81.2392	0
	High	VGLTALTmAEYFR	4	7808	22	A0A1C9HCV0;Q5J038;A0A1D8D815;A0A126G2P4;A0A0M3LBA7;Q597J4;Q3ZU73;A0A191SDX6;A0A1I7PIU6;A0A1I7PIS3;C0J9K5;C0J9P4;Q9SCE9;A0A1I7PIS8;A9L9Y0;Q95FJ8;Q95FS7;B7S4V7;A0A1I7PIT2;B8PRK2;A0A0A7DB11;Q9MRM1	M8(Oxidation)	0	0	1.959e-05	74.35	9.5936e-05	2	1487.76	1.1816	109.76	0
	High	TVLIMELINNIAK	1	8267	20	A0A0M3LBA7;A0A1C9HCV0;Q597J4;A0A1D8D815;A0A1I7PIS3;C0J9K5;C0J9P4;Q9SCE9;A0A1I7PIS8;Q95FJ8;Q3ZU73;Q5J038;A0A1I7PIU6;A9L9Y0;A0A1I7PIT2;B8PRK2;A0A0A7DB11;A0A126G2P4;A0A191SDX6;Q9MRM1		0	0	0.0002533	72.72	9.09214e-05	2	1471.86	0.284803	115.433	0
	High	SAPAFIQLDTK	5	4550	15	Q95FS7;A0A0M3LBA7;Q597J4;Q3ZU73;A0A1C9HCV0;Q5J038;A0A1I7PIS3;C0J9K5;C0J9P4;Q9SCE9;Q95FJ8;A0A126G2P4;A0A1D8D815;A0A1I7PIT2;A0A191SDX6		0	0	0.0008741	72.22	0.000173073	2	1190.64	0.741073	83.9998	0
	High	ExGVINEQNIAESK	4	2238	3	A0A0M3LBA7;Q597J4;Q3ZU73	X2(S)	0	0	4.281e-07	65.77	0.000491959	2	1517.74	-0.289434	59.6648	0
	High	MPNIYNALVVK	7	4063	15	A0A0M3LBA7;A0A126G2P4;A0A1C9HCV0;C0J9K5;C0J9P4;Q95FJ8;Q597J4;Q3ZU73;Q5J038;A0A1I7PIU6;A0A1I7PIS8;B8PRK2;A0A1D8D815;Q95FS7;B7S4V7		0	0	8.224e-05	63.66	0.00097002	2	1261.7	0.348899	104.526	0
	High	EGNDLYMEMK	4	8238	19	A0A0A7DB11;A0A0M3LBA7;Q597J4;Q3ZU73;A0A1C9HCV0;Q5J038;Q95FS7;Q95FJ8;A0A1D8D815;A0A1I7PIU6;A0A1I7PIS3;C0J9K5;C0J9P4;Q9SCE9;B7S4V7;A0A1I7PIS8;A9L9Y0;A0A1I7PIT2;B8PRK2		0	0	0.00106	57.84	0.00137165	2	1229.52	0.394281	74.3617	0
	High	IGLFGGAGVGK	5	9628	28	A0A126G2P4;A0A0M3LBA7;Q597J4;Q3ZU73;A0A1C9HCV0;A0A191SDX6;Q5J038;A0A1D8D815;A0A1I7PIU6;A0A1I7PIS3;C0J9K5;C0J9P4;Q9SCE9;A0A1I7PIS8;A9L9Y0;Q95FJ8;A0A061E5Q6;A0A2G5F6R8;B9T1V8;A0A103XST4;A0A0K9NYL5;A0A1I7PIT2;B8PRK2;A0A0A7DB11;Q95FS7;Q9MRM1;B7S4V7;A0A0D6QRT0		0	0	0.001281	57.15	0.00449171	2	975.563	0.481163	81.2722	0
	High	VVDLLAPYR	9	9267	22	A0A0M3LBA7;Q597J4;Q3ZU73;A0A1C9HCV0;Q5J038;A0A1D8D815;A0A1I7PIU6;A0A1I7PIS3;C0J9K5;C0J9P4;Q95FS7;Q9SCE9;B7S4V7;A0A1I7PIS8;A9L9Y0;Q95FJ8;A0A0A7DB11;A0A126G2P4;A0A191SDX6;A0A1I7PIT2;B8PRK2;Q9MRM1		0	0	0.00466	46.1	0.0529419	2	1045.6	0.185869	98.7569	0
	High	EGNDLYMEmK	2	8238	19	A0A0A7DB11;A0A0M3LBA7;Q597J4;Q3ZU73;A0A1C9HCV0;Q5J038;Q95FS7;Q95FJ8;A0A1D8D815;A0A1I7PIU6;A0A1I7PIS3;C0J9K5;C0J9P4;Q9SCE9;B7S4V7;A0A1I7PIS8;A9L9Y0;A0A1I7PIT2;B8PRK2	M9(Oxidation)	0	0	0.001049	45.26	0.0222465	2	1245.51	0.649558	54.3844	0
	High	AHGGVSVFGGVGER	7	7920	22	A0A0M3LBA7;Q597J4;Q3ZU73;Q95FS7;A0A1C9HCV0;Q5J038;A0A1I7PIS3;Q9SCE9;Q95FJ8;A0A126G2P4;A0A1I7PIU6;C0J9K5;C0J9P4;A0A1I7PIS8;A0A1I7PIT2;B8PRK2;A0A1D8D815;A9L9Y0;A0A191SDX6;B7S4V7;Q9MRM1;A0A0A7DB11		0	0	0.001672	45.02	0.071095	2	1328.67	1.41619	60.5827	0
	High	EGNDLYmEmK	3	8238	19	A0A0M3LBA7;Q597J4;Q3ZU73;A0A1C9HCV0;Q5J038;C0J9K5;C0J9P4;Q95FJ8;A0A1I7PIS3;Q9SCE9;A0A1I7PIU6;A0A1I7PIS8;A0A1I7PIT2;B8PRK2;A0A1D8D815;Q95FS7;A9L9Y0;A0A0A7DB11;B7S4V7	M7(Oxidation); M9(Oxidation)	0	0	0.004583	36.47	0.150831	2	1261.51	0.608066	43.2466	0
	High	LSIFETGIK	4	9003	20	A0A0M3LBA7;A0A1C9HCV0;Q5J038;C0J9K5;C0J9P4;Q95FJ8;Q597J4;Q3ZU73;A0A1D8D815;A0A1I7PIU6;A0A1I7PIS3;Q95FS7;Q9SCE9;B7S4V7;A0A1I7PIS8;A9L9Y0;A0A0A7DB11;A0A126G2P4;A0A191SDX6;Q9MRM1		0	0.001	0.02154	57.57	0.00245862	2	1007.58	0.156655	92.9312	0
	High	TREGNDLYMEMK	1	8225	19	A0A0A7DB11;A0A0M3LBA7;Q597J4;Q3ZU73;A0A1C9HCV0;Q5J038;A0A1D8D815;A0A1I7PIU6;A0A1I7PIS3;C0J9K5;C0J9P4;Q9SCE9;A0A1I7PIS8;A9L9Y0;Q95FJ8;Q95FS7;B7S4V7;A0A1I7PIT2;B8PRK2		0	0.003	0.046	29.55	1.33506	3	1486.67	0.155313	61.7747	1
	High	ExGVINEQNIAESK	1	2	1	Q3ZU73	X2(N)	0	0.008	0.1058	25.79	4.15578	2	1544.76	3.88066	67.8504	0
D6MYJ6	Ribulose bisphosphate carboxylase large chain OS=Arum euxinum OX=749967 GN=rbcL PE=3 SV=1 - [D6MYJ6_9ARAE]	2702.42	32.92	14905	0	16	252	480	53.1766	6.91748
	High	GGLDFTKDDENVNSQPFMR	10	51638	188	Q9XPZ1;Q8MFT9;Q95CE8;C0J9R6;C6G1P2;Q5W520;A5X4D3;A0A0K2SQY8;D5FUN6;Q4VI99;Q9GGI5;A0A158TYG8;Q7YJP8;Q5I221;A0A0U4D534;Q4VI80;Q4VI78;A0A1C9HGI6;A0A249Y5Y5;G0WZL1;Q37220;Q7YJR1;A0A291L2W8;A0A1C9HFR4;J9QH20;L0N8B1;I2E9B8;Q6VW40;I2BGM7;Q33047;Q31807;Q8WL19;Q33032;O82538;A0A1C9HG87;Q5SCK3;Q9MTS4;O98756;P92223;Q5SCR6;E5G0C4;Q7GH77;Q33156;Q8HUZ9;O98551;E7DMW3;Q3I534;A0A1C9HFN6;I2E9A4;Q1XEK3;D6C5Z6;A0A142…		0	0	2.315e-11	122.52	2.34776e-09	2	2169.99	0.467011	92.8236	1
	High	GHYLNATAGTcEEMIK	10	14794	91	D5FUN6;Q8ME51;Q31895;Q95631;Q37220;Q8MCW3;Q6VW40;C0J9R6;C6G1P2;Q33032;A0A1C9HG87;R4QE58;Q5SCK3;A0A0K2SQY8;Q5SCR6;O98429;Q9GGI5;A0A158TYG8;Q37212;Q7YJP8;Q7GH77;O98551;E7DMW3;I2E9A4;W5RVG3;Q1X6Q9;A0A0U1W0G4;B6GUV5;Q7YJR1;C3S397;K4EPE7;Q9GDB5;A0A1C9HFR4;Q8MFT9;Q95CE8;H9ZGI0;L0N8B1;P94046;A5X4D3;I2E964;Q5I221;A0A0U4D534;A0A249Y5N8;Q7YJR9;A0A291L2W8;Q5W520;F2X4H9;Q4VI99;Q4VI80;Q4VI78;A0A1C9HGI6;S6CNQ3…	C11(Carbamidomethyl)	0	0	8.453e-09	99.33	2.55922e-07	2	1794.82	1.21515	66.5389	0
	High	GGLDFTKDDENVNSQPFmR	7	51638	188	C6G1P2;Q33032;M1S1D7;C0J9R6;Q5W520;F2X4H9;Q4VI99;Q9GGI5;Q4VI80;Q4VI78;A0A1C9HGI6;I2E9B8;Q6VW40;I2BGM7;Q31807;O98747;Q95F08;A0A1S6WN23;A0A1C9HG87;Q5SCK3;O98756;A0A0K2SQY8;D5FUN6;Q9TN58;Q5SCR6;A0A158TYG8;A0A248SN48;Q37212;Q7YJP8;Q7GH77;Q8HUZ9;O98551;E7DMW3;A0A1C9HFN6;I2E9A4;Q1XEK3;W5RVG3;Q8WJX3;B7P0E9;Q1X6Q9;Q9TML5;A0A0U1W0G4;Q8HVI8;A0A291L206;Q7YJR1;C3S397;A0A1C9HFR4;Q8MFT9;G8EEM9;Q5SCJ3;A5X5W8;Q7…	M18(Oxidation)	0	0	1.928e-09	95.74	1.08313e-06	2	2185.98	1.11451	83.8778	1
	High	GHYLNATAGTcEEmIKR	5	14767	91	C0J9R6;C6G1P2;Q5W520;A5X4D3;A0A0K2SQY8;D5FUN6;Q4VI99;Q9GGI5;A0A158TYG8;Q7YJP8;Q5I221;A0A0U4D534;Q4VI80;Q4VI78;A0A1C9HGI6;A0A249Y5Y5;G0WZL1;Q37220;Q7YJR1;A0A291L2W8;A0A1C9HFR4;J9QH20;L0N8B1;Q6VW40;D6MYK4;E7DMY2;O98747;Q33032;I2E962;O82538;A0A1C9HG87;R4QE58;Q5SCK3;I2E906;Q95631;Q6VW13;Q3T5L7;Q9TN58;Q5SCR6;O98429;I2E964;Q9TI75;Q37212;Q7GH77;J9QER6;O98551;E7DMW3;Q3I534;I2E9A4;O09424;C7A5Z4;A0A249Y5N8…	C11(Carbamidomethyl); M14(Oxidation)	0	0	2.406e-10	93.3	1.14597e-06	3	1966.91	0.747079	50.0833	1
	High	GHYLNATAGTcEEmIK	10	14794	91	Q8ME51;Q31895;Q95631;Q37220;Q8MCW3;Q6VW40;C0J9R6;C6G1P2;Q5W520;Q33032;O82538;A0A1C9HG87;Q5SCK3;A0A0K2SQY8;D5FUN6;Q5SCR6;Q4VI99;Q9GGI5;A0A158TYG8;Q7YJP8;Q7GH77;O98551;E7DMW3;Q4VI80;Q3I534;I2E9A4;Q4VI78;W5RVG3;A0A1C9HGI6;G0WZL1;Q1X6Q9;A0A0U1W0G4;A0A142I7F3;Q7YJR1;C3S397;A0A1C9HFR4;Q8MFT9;J9QH20;H9ZGI0;L0N8B1;P94046;E7DMY2;F2X4H9;Q9TI75;Q37212;Q5I221;A0A0U4D534;A0A249Y5N8;S6CNQ3;R4QE58;A5X4D3;O09424…	C11(Carbamidomethyl); M14(Oxidation)	0	0	1.625e-08	90.79	1.67816e-06	2	1810.81	1.31607	55.5374	0
	High	mSGGDHIHAGTVVGK	37	17683	121	C0J9R6;C6G1P2;F2X4H9;Q9GGI5;Q5I221;A0A0U4D534;I2E9A4;Q9BAJ3;Q6VW40;I2BGM7;Q33032;Q95F08;A0A1S6WN23;O98756;M1S1D7;Q8HUZ9;A0A249Y5N8;E0D8V0;C3S397;Q8MFT9;Q539X0;I2E9B8;E7DMY2;Q31807;O98747;P92447;O47280;R4QE58;Q5SCK3;Q6VW13;Q3T5L7;O20248;A0A2H4UGV5;I2E964;A0A248SN48;Q37212;Q7YJP8;Q7GH77;Q1XEK3;Q5UFC2;A0A024HRQ0;Q8WJX3;B7P0E9;B5L2V5;Q1X6Q9;A0A0U1W0G4;A0A291L206;Q7YJR1;S6CMZ7;A0A1C9HFR4;B5L2V3;G8EEM9…	M1(Oxidation)	0	0	6.613e-06	88.26	5.13342e-06	2	1481.72	0.236377	32.6287	0
	High	xFQGPPHGIQVER	30	58045	206	I2E962;Q6VW40;C0J9R6;C6G1P2;Q33032;Q5SCK3;Q9GGI5;Q7YJP8;Q7GH77;I2E9A4;Q1X6Q9;A0A0U1W0G4;Q7YJR1;C3S397;A0A1C9HFR4;Q8MFT9;L0N8B1;Q9ZS70;I2E9B8;I2BGM7;Q31807;A0A1C9HG87;Q8WIX2;O98756;A0A0K2SQY8;D5FUN6;Q5SCR6;O98429;A0A158TYG8;Q8HUZ9;O98551;E7DMW3;A0A1C9HFN6;A0A286NQF2;Q1XEK3;Q7YJM6;W5RVG3;B8PRP3;B7P0E9;A0A1D5AHD9;A9X7F0;Q9TML5;Q8HVI8;A0A291L206;A0A023UBM0;K4EPE7;Q9GDB5;G8EEM9;Q5SCJ3;Q95CE8;Q7YJM3;A0…	X1(T)	0	0	2.069e-08	87.19	1.18463e-05	2	1465.75	-0.0935352	59.694	0
	High	DNGLLLHIHR	11	41878	203	C0J9R6;C6G1P2;Q5W520;A5X4D3;A0A0K2SQY8;D5FUN6;Q4VI99;Q9GGI5;A0A158TYG8;Q7YJP8;Q5I221;A0A0U4D534;Q4VI80;Q4VI78;A0A1C9HGI6;A0A249Y5Y5;G0WZL1;Q37220;Q7YJR1;A0A291L2W8;A0A1C9HFR4;J9QH20;L0N8B1;I2E9B8;Q6VW40;I2BGM7;Q33047;Q31807;Q8WL19;Q33032;O82538;A0A1C9HG87;Q5SCK3;Q9MTS4;O98756;P92223;Q5SCR6;E5G0C4;Q7GH77;Q33156;Q8HUZ9;O98551;E7DMW3;Q3I534;A0A1C9HFN6;I2E9A4;Q1XEK3;D6C5Z6;A0A142DPV4;W5RVG3;B7P0E9;Q9…		0	0	9.501e-05	83.59	2.20351e-05	2	1187.66	0.363083	64.358	0
	High	MSGGDHIHAGTVVGK	31	17683	121	C0J9R6;C6G1P2;Q9GGI5;Q7YJP8;Q7YJR1;A0A1C9HFR4;L0N8B1;Q6VW40;Q33032;Q5SCK3;I2E964;Q7GH77;Q5I221;A0A0U4D534;I2E9A4;A0A249Y5N8;Q1X6Q9;A0A0U1W0G4;C3S397;Q8MFT9;P94046;I2E9B8;I2BGM7;D6MYK4;E7DMY2;Q31807;O98747;Q95F08;A0A1S6WN23;A0A1C9HG87;O98756;A0A0K2SQY8;D5FUN6;Q9TN58;Q5SCR6;A0A158TYG8;A0A248SN48;Q37212;Q8HUZ9;O98551;E7DMW3;A0A1C9HFN6;Q1XEK3;W5RVG3;Q8WJX3;B7P0E9;Q9TML5;Q8HVI8;A0A291L206;G8EEM9;Q5SCJ…		0	0	1.918e-07	82.07	1.84879e-05	2	1465.72	0.933846	39.6065	0
	High	DDENVNSQPFMR	5	52171	211	Q6VW40;C0J9R6;C6G1P2;Q5W520;Q33032;A0A1C9HG87;F2X4H9;D5FUN6;Q5SCR6;Q4VI99;Q9GGI5;A0A158TYG8;Q4VI80;Q4VI78;W5RVG3;A0A1C9HGI6;G0WZL1;C3S397;S6CNQ3;Q8MFT9;J9QH20;H9ZGI0;Q37212;Q5I221;A0A0U4D534;A0A249Y5N8;Q9ZS70;I2E9B8;I2BGM7;Q31807;A5X4D3;Q8WIX2;Q5SCK3;O98756;A0A0K2SQY8;O98429;I2E964;M1S1D7;Q7YJP8;Q7GH77;Q8HUZ9;G0WZM4;O98551;E7DMW3;A0A1C9HFN6;I2E9A4;A0A286NQF2;Q1XEK3;Q7YJM6;Q7YJR9;B8PRP3;Q8WJX3;B7P…		0	0	8.499e-06	77.72	6.30053e-05	2	1451.62	0.55733	70.0999	0
	High	ELGVPIVMHDYITGGFTANTSLAHYcR	2	839	26	I2BGM7;C0J9R6;A0A291EY88;Q5W520;Q33032;P92223;A0A142DPV4;G0WZL1;D6MYJ6;A0A0U1W0G4;Q31807;E5G0C4;A0A2H4UGV5;D6MYK9;C7AQU9;D6MYK4;Q32033;Q31889;C7AQV0;A0A291L2W8;C7AQT3;C7AQV2;D6MYI7;A0A120KLC1;D6MYJ0;C7AQS4	C26(Carbamidomethyl)	0	0	1.98e-13	76.85	5.46861e-05	3	3022.46	0.493579	114.095	0
	High	ELGVPIVmHDYITGGFTANTSLAHYcR	7	839	26	C0J9R6;D6MYJ6;Q5W520;Q33032;A0A0U1W0G4;I2BGM7;Q31807;E5G0C4;A0A142DPV4;A0A291EY88;G0WZL1;P92223;A0A2H4UGV5;D6MYK9;C7AQU9;D6MYK4;Q32033;Q31889;C7AQV0;A0A291L2W8;C7AQT3;C7AQV2;D6MYI7;A0A120KLC1;D6MYJ0;C7AQS4	M8(Oxidation); C26(Carbamidomethyl)	0	0	1.431e-10	75.14	7.73329e-05	3	3038.45	0.637874	109.774	0
	High	VALEAcVQAR	38	29518	168	C0J9R6;C6G1P2;Q5W520;A5X4D3;A0A0K2SQY8;D5FUN6;Q4VI99;Q9GGI5;A0A158TYG8;Q7YJP8;Q5I221;A0A0U4D534;Q4VI80;Q4VI78;A0A1C9HGI6;A0A249Y5Y5;G0WZL1;Q37220;Q7YJR1;A0A291L2W8;A0A1C9HFR4;J9QH20;L0N8B1;I2E9B8;Q6VW40;I2BGM7;Q33047;Q31807;Q8WL19;Q33032;O82538;A0A1C9HG87;Q5SCK3;Q9MTS4;O98756;P92223;Q5SCR6;E5G0C4;Q7GH77;Q33156;Q8HUZ9;O98551;E7DMW3;Q3I534;A0A1C9HFN6;I2E9A4;Q1XEK3;D6C5Z6;A0A142DPV4;W5RVG3;B7P0E9;Q9…	C6(Carbamidomethyl)	0	0	0.0004621	60.41	0.00362418	2	1116.58	0.537768	113.24	0
	High	FLFcAEAIYK	8	13080	89	C0J9R6;C6G1P2;Q9GGI5;Q7YJP8;Q7YJR1;A0A1C9HFR4;L0N8B1;Q31807;Q8HUZ9;Q1XEK3;Q5SCJ3;Q7YJM3;A0A1C9HG42;Q5W520;Q9MTS4;Q4VI99;E5G0C4;Q37212;Q4VI80;Q4VI78;A0A1C9HGI6;Q37220;R4QE58;A0A0K2SQY8;D5FUN6;A0A158TYG8;G0WZL1;A0A142I7A5;B6GUV5;B8YHE7;K4EPE7;Q9GDB5;A0A0F6TFY2;Q95CE8;J9QH20;A0A291L2S1;A0A1W5PSE9;V5T6A6;Q32571;A0A291EY88;Q95F08;C7AQU9;A2VAL3;B8PRP3;A1XM46;Q32033;I6N589;I6N590;O03613;A5X4D3;M1S1D7;Q5…	C4(Carbamidomethyl)	0	0	0.0009414	57.46	0.00589247	2	1261.63	0.760049	114.062	0
	High	PLLGcTIKPK	7	64838	221	P92447;Q539X0;I2E9B8;D6MYK9;Q6VW40;Q32571;I2BGM7;B1NL21;C0J9R6;A0A291EY88;C6G1P2;Q5W520;Q33047;O98884;D6MYK4;E7DMY2;Q31807;Q8ME51;O98747;Q8WL19;Q33032;Q95F08;O82538;A0A1S6WN23;Q9GHZ1;A0A1C9HG87;Q31895;Q7YMT1;R4QE58;A5X4D3;Q5SCK3;Q9MTS4;V5K6K1;O98756;Q9MT32;Q95631;Q71N79;P92223;C7AQV0;D3W6K3;F2X4H9;O20248;A0A0K2SQY8;O20245;D5FUN6;Q9TN58;Q5SCR6;Q4VI99;Q9GGI5;A0A2H4UGV5;D6MYJ6;E5G0C4;I2E964;A0A1W6BQ…	C5(Carbamidomethyl)	0	0	0.002707	50.34	0.0523231	3	1126.67	0.146593	51.983	1
	High	DDENVNSQPFmR	5	52171	211	C7AQV2;Q7YJR9;Q6PZC1;Q7YJL9;A5H757;X2D2J7;C0J9R6;C6G1P2;Q5W520;A5X4D3;A0A0K2SQY8;D5FUN6;Q4VI99;Q9GGI5;A0A158TYG8;Q7YJP8;Q5I221;A0A0U4D534;Q4VI80;Q4VI78;A0A1C9HGI6;A0A249Y5Y5;G0WZL1;Q37220;Q7YJR1;A0A291L2W8;A0A1C9HFR4;J9QH20;L0N8B1;Q6VW40;D6MYK4;E7DMY2;O98747;Q33032;I2E962;O82538;A0A1C9HG87;R4QE58;Q5SCK3;I2E906;Q95631;Q6VW13;Q3T5L7;Q9TN58;Q5SCR6;O98429;I2E964;Q9TI75;Q37212;Q7GH77;J9QER6;O98551;E7D…	M11(Oxidation)	0	0	2.541e-05	47.94	0.0588896	2	1467.62	0.772197	57.0257	0
	High	YGRPLLGcTIKPK	6	64650	215	C0J9R6;C6G1P2;Q5W520;A5X4D3;A0A0K2SQY8;D5FUN6;Q4VI99;Q9GGI5;A0A158TYG8;Q7YJP8;Q5I221;A0A0U4D534;Q4VI80;Q4VI78;A0A1C9HGI6;A0A249Y5Y5;G0WZL1;Q37220;Q7YJR1;A0A291L2W8;A0A1C9HFR4;J9QH20;L0N8B1;I2E9B8;Q6VW40;I2BGM7;Q33047;Q31807;Q8WL19;Q33032;O82538;A0A1C9HG87;Q5SCK3;Q9MTS4;O98756;P92223;Q5SCR6;E5G0C4;Q7GH77;Q33156;Q8HUZ9;O98551;E7DMW3;Q3I534;A0A1C9HFN6;I2E9A4;Q1XEK3;D6C5Z6;A0A142DPV4;W5RVG3;B7P0E9;Q9…	C8(Carbamidomethyl)	0	0	2.838e-06	35.24	1.73713	3	1502.85	0.639919	53.6239	2
	High	xFQGPPHGIQVER	2	18	8	Q4VI99;D6MYJ6;Q7YJP8;Q7YJR9;Q8HVI8;Q9XQR0;O03628;O03613	X1(G)	0	0	0.00115	33.74	1.04494	2	1421.73	-2.01007	60.0586	0
	High	AMHAVIDR	9	44488	214	Q9ZS70;Q539X0;I2E9B8;Q6VW40;I2BGM7;B1NL21;C0J9R6;C6G1P2;Q5W520;Q33047;D6MYK4;E7DMY2;Q31807;Q8WL19;Q33032;I2E962;O82538;Q9GHZ1;A0A1C9HG87;Q7YMT1;A5X4D3;Q8WIX2;Q5SCK3;Q9MTS4;O98756;Q95631;P92223;D3W6K3;F2X4H9;A0A0K2SQY8;D5FUN6;Q5SCR6;O98429;Q4VI99;Q9GGI5;D6MYJ6;E5G0C4;I2E964;A0A158TYG8;Q9TI75;M1S1D7;Q7YJP8;Q7GH77;Q33156;Q8HUZ9;Q5I221;G0WZM4;A0A0U4D534;O98551;C7AQV2;E7DMW3;Q4VI80;Q3I534;A0A1C9HFN6;I…		0	0.001	0.008793	52.33	0.0215928	2	912.472	0.246915	32.4641	0
	High	AQAETGEIK	6	27913	165	C6G1P2;Q33032;Q8ME51;A0A142DPV4;L0N8B1;Q6VW40;I2BGM7;C0J9R6;A0A1C9HG87;O98756;D5FUN6;Q5SCR6;Q9GGI5;A0A158TYG8;Q8HUZ9;A0A1C9HFN6;W5RVG3;Q8HVI8;C3S397;Q8MFT9;H9ZGI0;Q5W520;O82538;Q5SCK3;A0A0K2SQY8;Q4VI99;Q7YJP8;Q7GH77;O98551;E7DMW3;Q4VI80;Q3I534;I2E9A4;Q4VI78;A0A1C9HGI6;G0WZL1;Q37220;Q1X6Q9;A0A0U1W0G4;A0A142I7F3;Q7YJR1;A0A1C9HFR4;J9QH20;A0A291EY88;Q95F08;A0A1S6WN23;Q9MT32;C7AQU9;P92223;O20248;Q9XQR…		0	0.001	0.0203	38.9	0.501619	2	946.484	-0.575001	25.9877	0
	High	NHGMHFR	5	30695	179	C0J9R6;C6G1P2;Q5W520;R4QE58;F2X4H9;Q4VI99;Q9GGI5;Q7YJP8;Q4VI80;Q4VI78;A0A1C9HGI6;Q37220;B6GUV5;Q7YJR1;A0A1C9HFR4;A0A0F6TFY2;L0N8B1;Q31807;A0A1C9HG42;E7DMY2;Q37212;Q5I221;A0A0U4D534;A0A158TYG8;C3S397;Q9MTS4;E5G0C4;Q8HUZ9;Q1XEK3;Q5SCJ3;Q7YJM3;Q9ZS70;I2E9B8;Q6VW40;I2BGM7;D6MYK4;Q33032;A0A1C9HG87;Q8WIX2;Q5SCK3;O98756;Q6VW13;O20248;A0A0K2SQY8;D5FUN6;Q5SCR6;O98429;Q7GH77;O98551;E7DMW3;A0A1C9HFN6;I2E9A4…		0	0.003	0.04419	26.29	5.84647	2	898.411	0.521766	28.6233	0
	High	AmHAVIDR	1	44488	214	I2E9B8;Q6VW40;I2BGM7;B1NL21;C0J9R6;C6G1P2;Q5W520;Q33047;D6MYK4;E7DMY2;Q31807;Q8ME51;Q8WL19;Q33032;O82538;A0A1C9HG87;R4QE58;A5X4D3;Q5SCK3;Q9MTS4;O98756;Q95631;Q71N79;Q6VW13;P92223;C7AQV0;O20248;A0A0K2SQY8;D5FUN6;Q5SCR6;Q4VI99;Q9GGI5;E5G0C4;I2E964;A0A158TYG8;Q9TI75;M1S1D7;Q7YJP8;Q7GH77;Q33156;Q8HUZ9;Q5I221;G0WZM4;A0A0U4D534;O98551;C7AQV2;E7DMW3;Q4VI80;Q3I534;A0A1C9HFN6;I2E9A4;Q4VI78;Q1XEK3;Q8MGP2;C…	M2(Oxidation)	0	0.008	0.1036	16.36	92.1046	2	928.466	-0.985802	31.7438	0
D6MYK4	Ribulose bisphosphate carboxylase large chain OS=Arum maculatum OX=4458 GN=rbcL PE=3 SV=1 - [D6MYK4_ARUMA]	2685.92	36.46	5779	0	17	251	480	53.2863	6.68311
	High	GGLDFTKDDENVNSQPFMR	10	51638	188	Q9XPZ1;Q8MFT9;Q95CE8;C0J9R6;C6G1P2;Q5W520;A5X4D3;A0A0K2SQY8;D5FUN6;Q4VI99;Q9GGI5;A0A158TYG8;Q7YJP8;Q5I221;A0A0U4D534;Q4VI80;Q4VI78;A0A1C9HGI6;A0A249Y5Y5;G0WZL1;Q37220;Q7YJR1;A0A291L2W8;A0A1C9HFR4;J9QH20;L0N8B1;I2E9B8;Q6VW40;I2BGM7;Q33047;Q31807;Q8WL19;Q33032;O82538;A0A1C9HG87;Q5SCK3;Q9MTS4;O98756;P92223;Q5SCR6;E5G0C4;Q7GH77;Q33156;Q8HUZ9;O98551;E7DMW3;Q3I534;A0A1C9HFN6;I2E9A4;Q1XEK3;D6C5Z6;A0A142…		0	0	2.315e-11	122.52	2.34776e-09	2	2169.99	0.467011	92.8236	1
	High	GHYLNATAGTcEEMIK	10	14794	91	D5FUN6;Q8ME51;Q31895;Q95631;Q37220;Q8MCW3;Q6VW40;C0J9R6;C6G1P2;Q33032;A0A1C9HG87;R4QE58;Q5SCK3;A0A0K2SQY8;Q5SCR6;O98429;Q9GGI5;A0A158TYG8;Q37212;Q7YJP8;Q7GH77;O98551;E7DMW3;I2E9A4;W5RVG3;Q1X6Q9;A0A0U1W0G4;B6GUV5;Q7YJR1;C3S397;K4EPE7;Q9GDB5;A0A1C9HFR4;Q8MFT9;Q95CE8;H9ZGI0;L0N8B1;P94046;A5X4D3;I2E964;Q5I221;A0A0U4D534;A0A249Y5N8;Q7YJR9;A0A291L2W8;Q5W520;F2X4H9;Q4VI99;Q4VI80;Q4VI78;A0A1C9HGI6;S6CNQ3…	C11(Carbamidomethyl)	0	0	8.453e-09	99.33	2.55922e-07	2	1794.82	1.21515	66.5389	0
	High	GGLDFTKDDENVNSQPFmR	7	51638	188	C6G1P2;Q33032;M1S1D7;C0J9R6;Q5W520;F2X4H9;Q4VI99;Q9GGI5;Q4VI80;Q4VI78;A0A1C9HGI6;I2E9B8;Q6VW40;I2BGM7;Q31807;O98747;Q95F08;A0A1S6WN23;A0A1C9HG87;Q5SCK3;O98756;A0A0K2SQY8;D5FUN6;Q9TN58;Q5SCR6;A0A158TYG8;A0A248SN48;Q37212;Q7YJP8;Q7GH77;Q8HUZ9;O98551;E7DMW3;A0A1C9HFN6;I2E9A4;Q1XEK3;W5RVG3;Q8WJX3;B7P0E9;Q1X6Q9;Q9TML5;A0A0U1W0G4;Q8HVI8;A0A291L206;Q7YJR1;C3S397;A0A1C9HFR4;Q8MFT9;G8EEM9;Q5SCJ3;A5X5W8;Q7…	M18(Oxidation)	0	0	1.928e-09	95.74	1.08313e-06	2	2185.98	1.11451	83.8778	1
	High	GHYLNATAGTcEEmIKR	5	14767	91	C0J9R6;C6G1P2;Q5W520;A5X4D3;A0A0K2SQY8;D5FUN6;Q4VI99;Q9GGI5;A0A158TYG8;Q7YJP8;Q5I221;A0A0U4D534;Q4VI80;Q4VI78;A0A1C9HGI6;A0A249Y5Y5;G0WZL1;Q37220;Q7YJR1;A0A291L2W8;A0A1C9HFR4;J9QH20;L0N8B1;Q6VW40;D6MYK4;E7DMY2;O98747;Q33032;I2E962;O82538;A0A1C9HG87;R4QE58;Q5SCK3;I2E906;Q95631;Q6VW13;Q3T5L7;Q9TN58;Q5SCR6;O98429;I2E964;Q9TI75;Q37212;Q7GH77;J9QER6;O98551;E7DMW3;Q3I534;I2E9A4;O09424;C7A5Z4;A0A249Y5N8…	C11(Carbamidomethyl); M14(Oxidation)	0	0	2.406e-10	93.3	1.14597e-06	3	1966.91	0.747079	50.0833	1
	High	GHYLNATAGTcEEmIK	10	14794	91	Q8ME51;Q31895;Q95631;Q37220;Q8MCW3;Q6VW40;C0J9R6;C6G1P2;Q5W520;Q33032;O82538;A0A1C9HG87;Q5SCK3;A0A0K2SQY8;D5FUN6;Q5SCR6;Q4VI99;Q9GGI5;A0A158TYG8;Q7YJP8;Q7GH77;O98551;E7DMW3;Q4VI80;Q3I534;I2E9A4;Q4VI78;W5RVG3;A0A1C9HGI6;G0WZL1;Q1X6Q9;A0A0U1W0G4;A0A142I7F3;Q7YJR1;C3S397;A0A1C9HFR4;Q8MFT9;J9QH20;H9ZGI0;L0N8B1;P94046;E7DMY2;F2X4H9;Q9TI75;Q37212;Q5I221;A0A0U4D534;A0A249Y5N8;S6CNQ3;R4QE58;A5X4D3;O09424…	C11(Carbamidomethyl); M14(Oxidation)	0	0	1.625e-08	90.79	1.67816e-06	2	1810.81	1.31607	55.5374	0
	High	mSGGDHIHAGTVVGK	37	17683	121	C0J9R6;C6G1P2;F2X4H9;Q9GGI5;Q5I221;A0A0U4D534;I2E9A4;Q9BAJ3;Q6VW40;I2BGM7;Q33032;Q95F08;A0A1S6WN23;O98756;M1S1D7;Q8HUZ9;A0A249Y5N8;E0D8V0;C3S397;Q8MFT9;Q539X0;I2E9B8;E7DMY2;Q31807;O98747;P92447;O47280;R4QE58;Q5SCK3;Q6VW13;Q3T5L7;O20248;A0A2H4UGV5;I2E964;A0A248SN48;Q37212;Q7YJP8;Q7GH77;Q1XEK3;Q5UFC2;A0A024HRQ0;Q8WJX3;B7P0E9;B5L2V5;Q1X6Q9;A0A0U1W0G4;A0A291L206;Q7YJR1;S6CMZ7;A0A1C9HFR4;B5L2V3;G8EEM9…	M1(Oxidation)	0	0	6.613e-06	88.26	5.13342e-06	2	1481.72	0.236377	32.6287	0
	High	TFQGPPHGIQVER	30	58045	206	I2E962;Q6VW40;C0J9R6;C6G1P2;Q33032;Q5SCK3;Q9GGI5;Q7YJP8;Q7GH77;I2E9A4;Q1X6Q9;A0A0U1W0G4;Q7YJR1;C3S397;A0A1C9HFR4;Q8MFT9;L0N8B1;Q9ZS70;I2E9B8;I2BGM7;Q31807;A0A1C9HG87;Q8WIX2;O98756;A0A0K2SQY8;D5FUN6;Q5SCR6;O98429;A0A158TYG8;Q8HUZ9;O98551;E7DMW3;A0A1C9HFN6;A0A286NQF2;Q1XEK3;Q7YJM6;W5RVG3;B8PRP3;B7P0E9;A0A1D5AHD9;A9X7F0;Q9TML5;Q8HVI8;A0A291L206;A0A023UBM0;K4EPE7;Q9GDB5;G8EEM9;Q5SCJ3;Q95CE8;Q7YJM3;A0…		0	0	2.069e-08	87.19	1.18463e-05	2	1465.75	-0.0935352	59.694	0
	High	DNGLLLHIHR	11	41878	203	C0J9R6;C6G1P2;Q5W520;A5X4D3;A0A0K2SQY8;D5FUN6;Q4VI99;Q9GGI5;A0A158TYG8;Q7YJP8;Q5I221;A0A0U4D534;Q4VI80;Q4VI78;A0A1C9HGI6;A0A249Y5Y5;G0WZL1;Q37220;Q7YJR1;A0A291L2W8;A0A1C9HFR4;J9QH20;L0N8B1;I2E9B8;Q6VW40;I2BGM7;Q33047;Q31807;Q8WL19;Q33032;O82538;A0A1C9HG87;Q5SCK3;Q9MTS4;O98756;P92223;Q5SCR6;E5G0C4;Q7GH77;Q33156;Q8HUZ9;O98551;E7DMW3;Q3I534;A0A1C9HFN6;I2E9A4;Q1XEK3;D6C5Z6;A0A142DPV4;W5RVG3;B7P0E9;Q9…		0	0	9.501e-05	83.59	2.20351e-05	2	1187.66	0.363083	64.358	0
	High	MSGGDHIHAGTVVGK	31	17683	121	C0J9R6;C6G1P2;Q9GGI5;Q7YJP8;Q7YJR1;A0A1C9HFR4;L0N8B1;Q6VW40;Q33032;Q5SCK3;I2E964;Q7GH77;Q5I221;A0A0U4D534;I2E9A4;A0A249Y5N8;Q1X6Q9;A0A0U1W0G4;C3S397;Q8MFT9;P94046;I2E9B8;I2BGM7;D6MYK4;E7DMY2;Q31807;O98747;Q95F08;A0A1S6WN23;A0A1C9HG87;O98756;A0A0K2SQY8;D5FUN6;Q9TN58;Q5SCR6;A0A158TYG8;A0A248SN48;Q37212;Q8HUZ9;O98551;E7DMW3;A0A1C9HFN6;Q1XEK3;W5RVG3;Q8WJX3;B7P0E9;Q9TML5;Q8HVI8;A0A291L206;G8EEM9;Q5SCJ…		0	0	1.918e-07	82.07	1.84879e-05	2	1465.72	0.933846	39.6065	0
	High	DDENVNSQPFMR	5	52171	211	Q6VW40;C0J9R6;C6G1P2;Q5W520;Q33032;A0A1C9HG87;F2X4H9;D5FUN6;Q5SCR6;Q4VI99;Q9GGI5;A0A158TYG8;Q4VI80;Q4VI78;W5RVG3;A0A1C9HGI6;G0WZL1;C3S397;S6CNQ3;Q8MFT9;J9QH20;H9ZGI0;Q37212;Q5I221;A0A0U4D534;A0A249Y5N8;Q9ZS70;I2E9B8;I2BGM7;Q31807;A5X4D3;Q8WIX2;Q5SCK3;O98756;A0A0K2SQY8;O98429;I2E964;M1S1D7;Q7YJP8;Q7GH77;Q8HUZ9;G0WZM4;O98551;E7DMW3;A0A1C9HFN6;I2E9A4;A0A286NQF2;Q1XEK3;Q7YJM6;Q7YJR9;B8PRP3;Q8WJX3;B7P…		0	0	8.499e-06	77.72	6.30053e-05	2	1451.62	0.55733	70.0999	0
	High	ELGVPIVMHDYITGGFTANTSLAHYcR	2	839	26	I2BGM7;C0J9R6;A0A291EY88;Q5W520;Q33032;P92223;A0A142DPV4;G0WZL1;D6MYJ6;A0A0U1W0G4;Q31807;E5G0C4;A0A2H4UGV5;D6MYK9;C7AQU9;D6MYK4;Q32033;Q31889;C7AQV0;A0A291L2W8;C7AQT3;C7AQV2;D6MYI7;A0A120KLC1;D6MYJ0;C7AQS4	C26(Carbamidomethyl)	0	0	1.98e-13	76.85	5.46861e-05	3	3022.46	0.493579	114.095	0
	High	ELGVPIVmHDYITGGFTANTSLAHYcR	7	839	26	C0J9R6;D6MYJ6;Q5W520;Q33032;A0A0U1W0G4;I2BGM7;Q31807;E5G0C4;A0A142DPV4;A0A291EY88;G0WZL1;P92223;A0A2H4UGV5;D6MYK9;C7AQU9;D6MYK4;Q32033;Q31889;C7AQV0;A0A291L2W8;C7AQT3;C7AQV2;D6MYI7;A0A120KLC1;D6MYJ0;C7AQS4	M8(Oxidation); C26(Carbamidomethyl)	0	0	1.431e-10	75.14	7.73329e-05	3	3038.45	0.637874	109.774	0
	High	VALEAcVQAR	38	29518	168	C0J9R6;C6G1P2;Q5W520;A5X4D3;A0A0K2SQY8;D5FUN6;Q4VI99;Q9GGI5;A0A158TYG8;Q7YJP8;Q5I221;A0A0U4D534;Q4VI80;Q4VI78;A0A1C9HGI6;A0A249Y5Y5;G0WZL1;Q37220;Q7YJR1;A0A291L2W8;A0A1C9HFR4;J9QH20;L0N8B1;I2E9B8;Q6VW40;I2BGM7;Q33047;Q31807;Q8WL19;Q33032;O82538;A0A1C9HG87;Q5SCK3;Q9MTS4;O98756;P92223;Q5SCR6;E5G0C4;Q7GH77;Q33156;Q8HUZ9;O98551;E7DMW3;Q3I534;A0A1C9HFN6;I2E9A4;Q1XEK3;D6C5Z6;A0A142DPV4;W5RVG3;B7P0E9;Q9…	C6(Carbamidomethyl)	0	0	0.0004621	60.41	0.00362418	2	1116.58	0.537768	113.24	0
	High	FLFcAEAIYK	8	13080	89	C0J9R6;C6G1P2;Q9GGI5;Q7YJP8;Q7YJR1;A0A1C9HFR4;L0N8B1;Q31807;Q8HUZ9;Q1XEK3;Q5SCJ3;Q7YJM3;A0A1C9HG42;Q5W520;Q9MTS4;Q4VI99;E5G0C4;Q37212;Q4VI80;Q4VI78;A0A1C9HGI6;Q37220;R4QE58;A0A0K2SQY8;D5FUN6;A0A158TYG8;G0WZL1;A0A142I7A5;B6GUV5;B8YHE7;K4EPE7;Q9GDB5;A0A0F6TFY2;Q95CE8;J9QH20;A0A291L2S1;A0A1W5PSE9;V5T6A6;Q32571;A0A291EY88;Q95F08;C7AQU9;A2VAL3;B8PRP3;A1XM46;Q32033;I6N589;I6N590;O03613;A5X4D3;M1S1D7;Q5…	C4(Carbamidomethyl)	0	0	0.0009414	57.46	0.00589247	2	1261.63	0.760049	114.062	0
	High	PLLxcTIKPK	7	64838	221	P92447;Q539X0;I2E9B8;D6MYK9;Q6VW40;Q32571;I2BGM7;B1NL21;C0J9R6;A0A291EY88;C6G1P2;Q5W520;Q33047;O98884;D6MYK4;E7DMY2;Q31807;Q8ME51;O98747;Q8WL19;Q33032;Q95F08;O82538;A0A1S6WN23;Q9GHZ1;A0A1C9HG87;Q31895;Q7YMT1;R4QE58;A5X4D3;Q5SCK3;Q9MTS4;V5K6K1;O98756;Q9MT32;Q95631;Q71N79;P92223;C7AQV0;D3W6K3;F2X4H9;O20248;A0A0K2SQY8;O20245;D5FUN6;Q9TN58;Q5SCR6;Q4VI99;Q9GGI5;A0A2H4UGV5;D6MYJ6;E5G0C4;I2E964;A0A1W6BQ…	X4(G); C5(Carbamidomethyl)	0	0	0.002707	50.34	0.0523231	3	1126.67	0.146593	51.983	1
	High	LGLSxKNYGR	3	22	4	Q1X6Q9;O98884;D6MYK4;Q7YMT1	X5(N)	0	0	0.004633	50.33	0.0176454	2	1121.61	0.242163	63.5961	1
	High	DDENVNSQPFmR	5	52171	211	C7AQV2;Q7YJR9;Q6PZC1;Q7YJL9;A5H757;X2D2J7;C0J9R6;C6G1P2;Q5W520;A5X4D3;A0A0K2SQY8;D5FUN6;Q4VI99;Q9GGI5;A0A158TYG8;Q7YJP8;Q5I221;A0A0U4D534;Q4VI80;Q4VI78;A0A1C9HGI6;A0A249Y5Y5;G0WZL1;Q37220;Q7YJR1;A0A291L2W8;A0A1C9HFR4;J9QH20;L0N8B1;Q6VW40;D6MYK4;E7DMY2;O98747;Q33032;I2E962;O82538;A0A1C9HG87;R4QE58;Q5SCK3;I2E906;Q95631;Q6VW13;Q3T5L7;Q9TN58;Q5SCR6;O98429;I2E964;Q9TI75;Q37212;Q7GH77;J9QER6;O98551;E7D…	M11(Oxidation)	0	0	2.541e-05	47.94	0.0588896	2	1467.62	0.772197	57.0257	0
	High	YGRPLLxcTIKPK	3	20	5	D6MYK4;E7DMY2;Q95631;P93976;Q33369	X7(N); C8(Carbamidomethyl)	0	0	0.003568	40.71	0.138098	3	1559.86	-6.80227	61.7706	2
	High	AMHAVIDR	9	44488	214	Q9ZS70;Q539X0;I2E9B8;Q6VW40;I2BGM7;B1NL21;C0J9R6;C6G1P2;Q5W520;Q33047;D6MYK4;E7DMY2;Q31807;Q8WL19;Q33032;I2E962;O82538;Q9GHZ1;A0A1C9HG87;Q7YMT1;A5X4D3;Q8WIX2;Q5SCK3;Q9MTS4;O98756;Q95631;P92223;D3W6K3;F2X4H9;A0A0K2SQY8;D5FUN6;Q5SCR6;O98429;Q4VI99;Q9GGI5;D6MYJ6;E5G0C4;I2E964;A0A158TYG8;Q9TI75;M1S1D7;Q7YJP8;Q7GH77;Q33156;Q8HUZ9;Q5I221;G0WZM4;A0A0U4D534;O98551;C7AQV2;E7DMW3;Q4VI80;Q3I534;A0A1C9HFN6;I…		0	0.001	0.008793	52.33	0.0215928	2	912.472	0.246915	32.4641	0
	High	AQAETGEIK	6	27913	165	C6G1P2;Q33032;Q8ME51;A0A142DPV4;L0N8B1;Q6VW40;I2BGM7;C0J9R6;A0A1C9HG87;O98756;D5FUN6;Q5SCR6;Q9GGI5;A0A158TYG8;Q8HUZ9;A0A1C9HFN6;W5RVG3;Q8HVI8;C3S397;Q8MFT9;H9ZGI0;Q5W520;O82538;Q5SCK3;A0A0K2SQY8;Q4VI99;Q7YJP8;Q7GH77;O98551;E7DMW3;Q4VI80;Q3I534;I2E9A4;Q4VI78;A0A1C9HGI6;G0WZL1;Q37220;Q1X6Q9;A0A0U1W0G4;A0A142I7F3;Q7YJR1;A0A1C9HFR4;J9QH20;A0A291EY88;Q95F08;A0A1S6WN23;Q9MT32;C7AQU9;P92223;O20248;Q9XQR…		0	0.001	0.0203	38.9	0.501619	2	946.484	-0.575001	25.9877	0
	High	NHGMHFR	5	30695	179	C0J9R6;C6G1P2;Q5W520;R4QE58;F2X4H9;Q4VI99;Q9GGI5;Q7YJP8;Q4VI80;Q4VI78;A0A1C9HGI6;Q37220;B6GUV5;Q7YJR1;A0A1C9HFR4;A0A0F6TFY2;L0N8B1;Q31807;A0A1C9HG42;E7DMY2;Q37212;Q5I221;A0A0U4D534;A0A158TYG8;C3S397;Q9MTS4;E5G0C4;Q8HUZ9;Q1XEK3;Q5SCJ3;Q7YJM3;Q9ZS70;I2E9B8;Q6VW40;I2BGM7;D6MYK4;Q33032;A0A1C9HG87;Q8WIX2;Q5SCK3;O98756;Q6VW13;O20248;A0A0K2SQY8;D5FUN6;Q5SCR6;O98429;Q7GH77;O98551;E7DMW3;A0A1C9HFN6;I2E9A4…		0	0.003	0.04419	26.29	5.84647	2	898.411	0.521766	28.6233	0
	High	AxYEcLR	1	51285	200	C0J9R6;C6G1P2;Q9GGI5;Q7YJP8;Q7YJR1;A0A1C9HFR4;L0N8B1;Q5W520;Q4VI99;Q4VI80;Q4VI78;A0A1C9HGI6;Q37220;I2E9B8;Q6VW40;I2BGM7;B1NL21;Q33047;Q31807;Q8WL19;Q33032;O82538;A0A1C9HG87;A5X4D3;Q5SCK3;Q9MTS4;O98756;P92223;A0A0K2SQY8;D5FUN6;Q5SCR6;E5G0C4;I2E964;A0A158TYG8;Q9TI75;Q37212;M1S1D7;Q7GH77;Q33156;Q8HUZ9;J9QER6;Q5I221;G0WZM4;A0A0U4D534;O98551;E7DMW3;Q3I534;A0A1C9HFN6;I2E9A4;Q1XEK3;F5BVX2;A0A249Y5N8;D6C…	X2(V); C5(Carbamidomethyl)	0	0.008	0.09352	31.36	3.41672	2	910.445	0.0348108	51.1765	0
	High	AmHAVIDR	1	44488	214	I2E9B8;Q6VW40;I2BGM7;B1NL21;C0J9R6;C6G1P2;Q5W520;Q33047;D6MYK4;E7DMY2;Q31807;Q8ME51;Q8WL19;Q33032;O82538;A0A1C9HG87;R4QE58;A5X4D3;Q5SCK3;Q9MTS4;O98756;Q95631;Q71N79;Q6VW13;P92223;C7AQV0;O20248;A0A0K2SQY8;D5FUN6;Q5SCR6;Q4VI99;Q9GGI5;E5G0C4;I2E964;A0A158TYG8;Q9TI75;M1S1D7;Q7YJP8;Q7GH77;Q33156;Q8HUZ9;Q5I221;G0WZM4;A0A0U4D534;O98551;C7AQV2;E7DMW3;Q4VI80;Q3I534;A0A1C9HFN6;I2E9A4;Q4VI78;Q1XEK3;Q8MGP2;C…	M2(Oxidation)	0	0.008	0.1036	16.36	92.1046	2	928.466	-0.985802	31.7438	0
A0A0U1W0G4	Ribulose bisphosphate carboxylase large chain (Fragment) OS=Eriocaulon schimperi OX=1387319 GN=rbcL PE=3 SV=1 - [A0A0U1W0G4_9POAL]	2684.79	37.3	46266	0	17	252	437	48.4153	6.91748
	High	GGLDFTKDDENVNSQPFMR	10	51638	188	Q9XPZ1;Q8MFT9;Q95CE8;C0J9R6;C6G1P2;Q5W520;A5X4D3;A0A0K2SQY8;D5FUN6;Q4VI99;Q9GGI5;A0A158TYG8;Q7YJP8;Q5I221;A0A0U4D534;Q4VI80;Q4VI78;A0A1C9HGI6;A0A249Y5Y5;G0WZL1;Q37220;Q7YJR1;A0A291L2W8;A0A1C9HFR4;J9QH20;L0N8B1;I2E9B8;Q6VW40;I2BGM7;Q33047;Q31807;Q8WL19;Q33032;O82538;A0A1C9HG87;Q5SCK3;Q9MTS4;O98756;P92223;Q5SCR6;E5G0C4;Q7GH77;Q33156;Q8HUZ9;O98551;E7DMW3;Q3I534;A0A1C9HFN6;I2E9A4;Q1XEK3;D6C5Z6;A0A142…		0	0	2.315e-11	122.52	2.34776e-09	2	2169.99	0.467011	92.8236	1
	High	GHYLNATAGTcEEMIK	10	14794	91	D5FUN6;Q8ME51;Q31895;Q95631;Q37220;Q8MCW3;Q6VW40;C0J9R6;C6G1P2;Q33032;A0A1C9HG87;R4QE58;Q5SCK3;A0A0K2SQY8;Q5SCR6;O98429;Q9GGI5;A0A158TYG8;Q37212;Q7YJP8;Q7GH77;O98551;E7DMW3;I2E9A4;W5RVG3;Q1X6Q9;A0A0U1W0G4;B6GUV5;Q7YJR1;C3S397;K4EPE7;Q9GDB5;A0A1C9HFR4;Q8MFT9;Q95CE8;H9ZGI0;L0N8B1;P94046;A5X4D3;I2E964;Q5I221;A0A0U4D534;A0A249Y5N8;Q7YJR9;A0A291L2W8;Q5W520;F2X4H9;Q4VI99;Q4VI80;Q4VI78;A0A1C9HGI6;S6CNQ3…	C11(Carbamidomethyl)	0	0	8.453e-09	99.33	2.55922e-07	2	1794.82	1.21515	66.5389	0
	High	GGLDFTKDDENVNSQPFmR	7	51638	188	C6G1P2;Q33032;M1S1D7;C0J9R6;Q5W520;F2X4H9;Q4VI99;Q9GGI5;Q4VI80;Q4VI78;A0A1C9HGI6;I2E9B8;Q6VW40;I2BGM7;Q31807;O98747;Q95F08;A0A1S6WN23;A0A1C9HG87;Q5SCK3;O98756;A0A0K2SQY8;D5FUN6;Q9TN58;Q5SCR6;A0A158TYG8;A0A248SN48;Q37212;Q7YJP8;Q7GH77;Q8HUZ9;O98551;E7DMW3;A0A1C9HFN6;I2E9A4;Q1XEK3;W5RVG3;Q8WJX3;B7P0E9;Q1X6Q9;Q9TML5;A0A0U1W0G4;Q8HVI8;A0A291L206;Q7YJR1;C3S397;A0A1C9HFR4;Q8MFT9;G8EEM9;Q5SCJ3;A5X5W8;Q7…	M18(Oxidation)	0	0	1.928e-09	95.74	1.08313e-06	2	2185.98	1.11451	83.8778	1
	High	GHYLNATAGTcEEmIKR	5	14767	91	C0J9R6;C6G1P2;Q5W520;A5X4D3;A0A0K2SQY8;D5FUN6;Q4VI99;Q9GGI5;A0A158TYG8;Q7YJP8;Q5I221;A0A0U4D534;Q4VI80;Q4VI78;A0A1C9HGI6;A0A249Y5Y5;G0WZL1;Q37220;Q7YJR1;A0A291L2W8;A0A1C9HFR4;J9QH20;L0N8B1;Q6VW40;D6MYK4;E7DMY2;O98747;Q33032;I2E962;O82538;A0A1C9HG87;R4QE58;Q5SCK3;I2E906;Q95631;Q6VW13;Q3T5L7;Q9TN58;Q5SCR6;O98429;I2E964;Q9TI75;Q37212;Q7GH77;J9QER6;O98551;E7DMW3;Q3I534;I2E9A4;O09424;C7A5Z4;A0A249Y5N8…	C11(Carbamidomethyl); M14(Oxidation)	0	0	2.406e-10	93.3	1.14597e-06	3	1966.91	0.747079	50.0833	1
	High	GHYLNATAGTcEEmIK	10	14794	91	Q8ME51;Q31895;Q95631;Q37220;Q8MCW3;Q6VW40;C0J9R6;C6G1P2;Q5W520;Q33032;O82538;A0A1C9HG87;Q5SCK3;A0A0K2SQY8;D5FUN6;Q5SCR6;Q4VI99;Q9GGI5;A0A158TYG8;Q7YJP8;Q7GH77;O98551;E7DMW3;Q4VI80;Q3I534;I2E9A4;Q4VI78;W5RVG3;A0A1C9HGI6;G0WZL1;Q1X6Q9;A0A0U1W0G4;A0A142I7F3;Q7YJR1;C3S397;A0A1C9HFR4;Q8MFT9;J9QH20;H9ZGI0;L0N8B1;P94046;E7DMY2;F2X4H9;Q9TI75;Q37212;Q5I221;A0A0U4D534;A0A249Y5N8;S6CNQ3;R4QE58;A5X4D3;O09424…	C11(Carbamidomethyl); M14(Oxidation)	0	0	1.625e-08	90.79	1.67816e-06	2	1810.81	1.31607	55.5374	0
	High	mSGGDHIHAGTVVGK	37	17683	121	C0J9R6;C6G1P2;F2X4H9;Q9GGI5;Q5I221;A0A0U4D534;I2E9A4;Q9BAJ3;Q6VW40;I2BGM7;Q33032;Q95F08;A0A1S6WN23;O98756;M1S1D7;Q8HUZ9;A0A249Y5N8;E0D8V0;C3S397;Q8MFT9;Q539X0;I2E9B8;E7DMY2;Q31807;O98747;P92447;O47280;R4QE58;Q5SCK3;Q6VW13;Q3T5L7;O20248;A0A2H4UGV5;I2E964;A0A248SN48;Q37212;Q7YJP8;Q7GH77;Q1XEK3;Q5UFC2;A0A024HRQ0;Q8WJX3;B7P0E9;B5L2V5;Q1X6Q9;A0A0U1W0G4;A0A291L206;Q7YJR1;S6CMZ7;A0A1C9HFR4;B5L2V3;G8EEM9…	M1(Oxidation)	0	0	6.613e-06	88.26	5.13342e-06	2	1481.72	0.236377	32.6287	0
	High	TFQGPPHGIQVER	30	58045	206	I2E962;Q6VW40;C0J9R6;C6G1P2;Q33032;Q5SCK3;Q9GGI5;Q7YJP8;Q7GH77;I2E9A4;Q1X6Q9;A0A0U1W0G4;Q7YJR1;C3S397;A0A1C9HFR4;Q8MFT9;L0N8B1;Q9ZS70;I2E9B8;I2BGM7;Q31807;A0A1C9HG87;Q8WIX2;O98756;A0A0K2SQY8;D5FUN6;Q5SCR6;O98429;A0A158TYG8;Q8HUZ9;O98551;E7DMW3;A0A1C9HFN6;A0A286NQF2;Q1XEK3;Q7YJM6;W5RVG3;B8PRP3;B7P0E9;A0A1D5AHD9;A9X7F0;Q9TML5;Q8HVI8;A0A291L206;A0A023UBM0;K4EPE7;Q9GDB5;G8EEM9;Q5SCJ3;Q95CE8;Q7YJM3;A0…		0	0	2.069e-08	87.19	1.18463e-05	2	1465.75	-0.0935352	59.694	0
	High	DNGLLLHIHR	11	41878	203	C0J9R6;C6G1P2;Q5W520;A5X4D3;A0A0K2SQY8;D5FUN6;Q4VI99;Q9GGI5;A0A158TYG8;Q7YJP8;Q5I221;A0A0U4D534;Q4VI80;Q4VI78;A0A1C9HGI6;A0A249Y5Y5;G0WZL1;Q37220;Q7YJR1;A0A291L2W8;A0A1C9HFR4;J9QH20;L0N8B1;I2E9B8;Q6VW40;I2BGM7;Q33047;Q31807;Q8WL19;Q33032;O82538;A0A1C9HG87;Q5SCK3;Q9MTS4;O98756;P92223;Q5SCR6;E5G0C4;Q7GH77;Q33156;Q8HUZ9;O98551;E7DMW3;Q3I534;A0A1C9HFN6;I2E9A4;Q1XEK3;D6C5Z6;A0A142DPV4;W5RVG3;B7P0E9;Q9…		0	0	9.501e-05	83.59	2.20351e-05	2	1187.66	0.363083	64.358	0
	High	MSGGDHIHAGTVVGK	31	17683	121	C0J9R6;C6G1P2;Q9GGI5;Q7YJP8;Q7YJR1;A0A1C9HFR4;L0N8B1;Q6VW40;Q33032;Q5SCK3;I2E964;Q7GH77;Q5I221;A0A0U4D534;I2E9A4;A0A249Y5N8;Q1X6Q9;A0A0U1W0G4;C3S397;Q8MFT9;P94046;I2E9B8;I2BGM7;D6MYK4;E7DMY2;Q31807;O98747;Q95F08;A0A1S6WN23;A0A1C9HG87;O98756;A0A0K2SQY8;D5FUN6;Q9TN58;Q5SCR6;A0A158TYG8;A0A248SN48;Q37212;Q8HUZ9;O98551;E7DMW3;A0A1C9HFN6;Q1XEK3;W5RVG3;Q8WJX3;B7P0E9;Q9TML5;Q8HVI8;A0A291L206;G8EEM9;Q5SCJ…		0	0	1.918e-07	82.07	1.84879e-05	2	1465.72	0.933846	39.6065	0
	High	DDENVNSQPFMR	5	52171	211	Q6VW40;C0J9R6;C6G1P2;Q5W520;Q33032;A0A1C9HG87;F2X4H9;D5FUN6;Q5SCR6;Q4VI99;Q9GGI5;A0A158TYG8;Q4VI80;Q4VI78;W5RVG3;A0A1C9HGI6;G0WZL1;C3S397;S6CNQ3;Q8MFT9;J9QH20;H9ZGI0;Q37212;Q5I221;A0A0U4D534;A0A249Y5N8;Q9ZS70;I2E9B8;I2BGM7;Q31807;A5X4D3;Q8WIX2;Q5SCK3;O98756;A0A0K2SQY8;O98429;I2E964;M1S1D7;Q7YJP8;Q7GH77;Q8HUZ9;G0WZM4;O98551;E7DMW3;A0A1C9HFN6;I2E9A4;A0A286NQF2;Q1XEK3;Q7YJM6;Q7YJR9;B8PRP3;Q8WJX3;B7P…		0	0	8.499e-06	77.72	6.30053e-05	2	1451.62	0.55733	70.0999	0
	High	xLGVPIVMHDYITGGFTANTSLAHYcR	2	839	26	I2BGM7;C0J9R6;A0A291EY88;Q5W520;Q33032;P92223;A0A142DPV4;G0WZL1;D6MYJ6;A0A0U1W0G4;Q31807;E5G0C4;A0A2H4UGV5;D6MYK9;C7AQU9;D6MYK4;Q32033;Q31889;C7AQV0;A0A291L2W8;C7AQT3;C7AQV2;D6MYI7;A0A120KLC1;D6MYJ0;C7AQS4	X1(E); C26(Carbamidomethyl)	0	0	1.98e-13	76.85	5.46861e-05	3	3022.46	0.493579	114.095	0
	High	xLGVPIVmHDYITGGFTANTSLAHYcR	6	839	26	C0J9R6;D6MYJ6;Q5W520;Q33032;A0A0U1W0G4;I2BGM7;Q31807;E5G0C4;A0A142DPV4;A0A291EY88;G0WZL1;P92223;A0A2H4UGV5;D6MYK9;C7AQU9;D6MYK4;Q32033;Q31889;C7AQV0;A0A291L2W8;C7AQT3;C7AQV2;D6MYI7;A0A120KLC1;D6MYJ0;C7AQS4	X1(E); M8(Oxidation); C26(Carbamidomethyl)	0	0	1.431e-10	75.14	7.73329e-05	3	3038.45	0.637874	109.774	0
	High	VALEAcVQAR	38	29518	168	C0J9R6;C6G1P2;Q5W520;A5X4D3;A0A0K2SQY8;D5FUN6;Q4VI99;Q9GGI5;A0A158TYG8;Q7YJP8;Q5I221;A0A0U4D534;Q4VI80;Q4VI78;A0A1C9HGI6;A0A249Y5Y5;G0WZL1;Q37220;Q7YJR1;A0A291L2W8;A0A1C9HFR4;J9QH20;L0N8B1;I2E9B8;Q6VW40;I2BGM7;Q33047;Q31807;Q8WL19;Q33032;O82538;A0A1C9HG87;Q5SCK3;Q9MTS4;O98756;P92223;Q5SCR6;E5G0C4;Q7GH77;Q33156;Q8HUZ9;O98551;E7DMW3;Q3I534;A0A1C9HFN6;I2E9A4;Q1XEK3;D6C5Z6;A0A142DPV4;W5RVG3;B7P0E9;Q9…	C6(Carbamidomethyl)	0	0	0.0004621	60.41	0.00362418	2	1116.58	0.537768	113.24	0
	High	PLLGcTIKPK	7	64838	221	P92447;Q539X0;I2E9B8;D6MYK9;Q6VW40;Q32571;I2BGM7;B1NL21;C0J9R6;A0A291EY88;C6G1P2;Q5W520;Q33047;O98884;D6MYK4;E7DMY2;Q31807;Q8ME51;O98747;Q8WL19;Q33032;Q95F08;O82538;A0A1S6WN23;Q9GHZ1;A0A1C9HG87;Q31895;Q7YMT1;R4QE58;A5X4D3;Q5SCK3;Q9MTS4;V5K6K1;O98756;Q9MT32;Q95631;Q71N79;P92223;C7AQV0;D3W6K3;F2X4H9;O20248;A0A0K2SQY8;O20245;D5FUN6;Q9TN58;Q5SCR6;Q4VI99;Q9GGI5;A0A2H4UGV5;D6MYJ6;E5G0C4;I2E964;A0A1W6BQ…	C5(Carbamidomethyl)	0	0	0.002707	50.34	0.0523231	3	1126.67	0.146593	51.983	1
	High	DDENVNSQPFmR	5	52171	211	C7AQV2;Q7YJR9;Q6PZC1;Q7YJL9;A5H757;X2D2J7;C0J9R6;C6G1P2;Q5W520;A5X4D3;A0A0K2SQY8;D5FUN6;Q4VI99;Q9GGI5;A0A158TYG8;Q7YJP8;Q5I221;A0A0U4D534;Q4VI80;Q4VI78;A0A1C9HGI6;A0A249Y5Y5;G0WZL1;Q37220;Q7YJR1;A0A291L2W8;A0A1C9HFR4;J9QH20;L0N8B1;Q6VW40;D6MYK4;E7DMY2;O98747;Q33032;I2E962;O82538;A0A1C9HG87;R4QE58;Q5SCK3;I2E906;Q95631;Q6VW13;Q3T5L7;Q9TN58;Q5SCR6;O98429;I2E964;Q9TI75;Q37212;Q7GH77;J9QER6;O98551;E7D…	M11(Oxidation)	0	0	2.541e-05	47.94	0.0588896	2	1467.62	0.772197	57.0257	0
	High	xLGVPIVMHDYITGGFTANTSLAHYcR	1	5	3	Q5SCR6;C7AQS4;A0A0U1W0G4	X1(M); X1(Oxidation); C26(Carbamidomethyl)	0	0	7.678e-05	38.99	0.17241	4	3040.46	3.93338	109.268	0
	High	YGRPLLGcTIKPK	6	64650	215	C0J9R6;C6G1P2;Q5W520;A5X4D3;A0A0K2SQY8;D5FUN6;Q4VI99;Q9GGI5;A0A158TYG8;Q7YJP8;Q5I221;A0A0U4D534;Q4VI80;Q4VI78;A0A1C9HGI6;A0A249Y5Y5;G0WZL1;Q37220;Q7YJR1;A0A291L2W8;A0A1C9HFR4;J9QH20;L0N8B1;I2E9B8;Q6VW40;I2BGM7;Q33047;Q31807;Q8WL19;Q33032;O82538;A0A1C9HG87;Q5SCK3;Q9MTS4;O98756;P92223;Q5SCR6;E5G0C4;Q7GH77;Q33156;Q8HUZ9;O98551;E7DMW3;Q3I534;A0A1C9HFN6;I2E9A4;Q1XEK3;D6C5Z6;A0A142DPV4;W5RVG3;B7P0E9;Q9…	C8(Carbamidomethyl)	0	0	2.838e-06	35.24	1.73713	3	1502.85	0.639919	53.6239	2
	High	AMHAVIDR	9	44488	214	Q9ZS70;Q539X0;I2E9B8;Q6VW40;I2BGM7;B1NL21;C0J9R6;C6G1P2;Q5W520;Q33047;D6MYK4;E7DMY2;Q31807;Q8WL19;Q33032;I2E962;O82538;Q9GHZ1;A0A1C9HG87;Q7YMT1;A5X4D3;Q8WIX2;Q5SCK3;Q9MTS4;O98756;Q95631;P92223;D3W6K3;F2X4H9;A0A0K2SQY8;D5FUN6;Q5SCR6;O98429;Q4VI99;Q9GGI5;D6MYJ6;E5G0C4;I2E964;A0A158TYG8;Q9TI75;M1S1D7;Q7YJP8;Q7GH77;Q33156;Q8HUZ9;Q5I221;G0WZM4;A0A0U4D534;O98551;C7AQV2;E7DMW3;Q4VI80;Q3I534;A0A1C9HFN6;I…		0	0.001	0.008793	52.33	0.0215928	2	912.472	0.246915	32.4641	0
	High	DDFIEKDR	9	17693	119	C0J9R6;C6G1P2;Q9GGI5;Q7YJP8;Q7YJR1;A0A1C9HFR4;L0N8B1;Q33032;Q6VW40;Q5W520;Q4VI99;Q9TI75;Q5I221;A0A0U4D534;Q4VI80;Q4VI78;A0A249Y5N8;A0A1C9HGI6;C3S397;Q8MFT9;I2BGM7;A0A291EY88;Q95F08;A0A1S6WN23;O98756;Q9MT32;Q8HUZ9;A0A142DPV4;A2VAL3;E7DMY2;Q5SCK3;I2E964;Q37212;Q7GH77;I2E9A4;Q1X6Q9;A0A0U1W0G4;I2E9B8;Q31807;Q1XEK3;B7P0E9;A0A291L206;G8EEM9;Q5SCJ3;Q7YJM3;A0A1C9HG42;I2EA78;O82538;Q37220;A0A291L2S1;M1S1D…		0	0.001	0.01824	48.72	0.0360257	2	1037.49	1.45477	41.9435	1
	High	AQAETGEIK	6	27913	165	C6G1P2;Q33032;Q8ME51;A0A142DPV4;L0N8B1;Q6VW40;I2BGM7;C0J9R6;A0A1C9HG87;O98756;D5FUN6;Q5SCR6;Q9GGI5;A0A158TYG8;Q8HUZ9;A0A1C9HFN6;W5RVG3;Q8HVI8;C3S397;Q8MFT9;H9ZGI0;Q5W520;O82538;Q5SCK3;A0A0K2SQY8;Q4VI99;Q7YJP8;Q7GH77;O98551;E7DMW3;Q4VI80;Q3I534;I2E9A4;Q4VI78;A0A1C9HGI6;G0WZL1;Q37220;Q1X6Q9;A0A0U1W0G4;A0A142I7F3;Q7YJR1;A0A1C9HFR4;J9QH20;A0A291EY88;Q95F08;A0A1S6WN23;Q9MT32;C7AQU9;P92223;O20248;Q9XQR…		0	0.001	0.0203	38.9	0.501619	2	946.484	-0.575001	25.9877	0
	High	NHGMHFR	5	30695	179	C0J9R6;C6G1P2;Q5W520;R4QE58;F2X4H9;Q4VI99;Q9GGI5;Q7YJP8;Q4VI80;Q4VI78;A0A1C9HGI6;Q37220;B6GUV5;Q7YJR1;A0A1C9HFR4;A0A0F6TFY2;L0N8B1;Q31807;A0A1C9HG42;E7DMY2;Q37212;Q5I221;A0A0U4D534;A0A158TYG8;C3S397;Q9MTS4;E5G0C4;Q8HUZ9;Q1XEK3;Q5SCJ3;Q7YJM3;Q9ZS70;I2E9B8;Q6VW40;I2BGM7;D6MYK4;Q33032;A0A1C9HG87;Q8WIX2;Q5SCK3;O98756;Q6VW13;O20248;A0A0K2SQY8;D5FUN6;Q5SCR6;O98429;Q7GH77;O98551;E7DMW3;A0A1C9HFN6;I2E9A4…		0	0.003	0.04419	26.29	5.84647	2	898.411	0.521766	28.6233	0
	High	AVYEcLR	1	51285	200	C0J9R6;C6G1P2;Q9GGI5;Q7YJP8;Q7YJR1;A0A1C9HFR4;L0N8B1;Q5W520;Q4VI99;Q4VI80;Q4VI78;A0A1C9HGI6;Q37220;I2E9B8;Q6VW40;I2BGM7;B1NL21;Q33047;Q31807;Q8WL19;Q33032;O82538;A0A1C9HG87;A5X4D3;Q5SCK3;Q9MTS4;O98756;P92223;A0A0K2SQY8;D5FUN6;Q5SCR6;E5G0C4;I2E964;A0A158TYG8;Q9TI75;Q37212;M1S1D7;Q7GH77;Q33156;Q8HUZ9;J9QER6;Q5I221;G0WZM4;A0A0U4D534;O98551;E7DMW3;Q3I534;A0A1C9HFN6;I2E9A4;Q1XEK3;F5BVX2;A0A249Y5N8;D6C…	C5(Carbamidomethyl)	0	0.008	0.09352	31.36	3.41672	2	910.445	0.0348108	51.1765	0
	High	AmHAVIDR	1	44488	214	I2E9B8;Q6VW40;I2BGM7;B1NL21;C0J9R6;C6G1P2;Q5W520;Q33047;D6MYK4;E7DMY2;Q31807;Q8ME51;Q8WL19;Q33032;O82538;A0A1C9HG87;R4QE58;A5X4D3;Q5SCK3;Q9MTS4;O98756;Q95631;Q71N79;Q6VW13;P92223;C7AQV0;O20248;A0A0K2SQY8;D5FUN6;Q5SCR6;Q4VI99;Q9GGI5;E5G0C4;I2E964;A0A158TYG8;Q9TI75;M1S1D7;Q7YJP8;Q7GH77;Q33156;Q8HUZ9;Q5I221;G0WZM4;A0A0U4D534;O98551;C7AQV2;E7DMW3;Q4VI80;Q3I534;A0A1C9HFN6;I2E9A4;Q4VI78;Q1XEK3;Q8MGP2;C…	M2(Oxidation)	0	0.008	0.1036	16.36	92.1046	2	928.466	-0.985802	31.7438	0
Q9GGI5	Ribulose bisphosphate carboxylase large chain (Fragment) OS=Weinmannia madagascariensis OX=138893 GN=rbcL PE=3 SV=1 - [Q9GGI5_9ROSI]	2661.99	46.4	63636	0	21	256	431	47.624	6.68311
	High	GGLDFTKDDENVNSQPFMR	10	51638	188	Q9XPZ1;Q8MFT9;Q95CE8;C0J9R6;C6G1P2;Q5W520;A5X4D3;A0A0K2SQY8;D5FUN6;Q4VI99;Q9GGI5;A0A158TYG8;Q7YJP8;Q5I221;A0A0U4D534;Q4VI80;Q4VI78;A0A1C9HGI6;A0A249Y5Y5;G0WZL1;Q37220;Q7YJR1;A0A291L2W8;A0A1C9HFR4;J9QH20;L0N8B1;I2E9B8;Q6VW40;I2BGM7;Q33047;Q31807;Q8WL19;Q33032;O82538;A0A1C9HG87;Q5SCK3;Q9MTS4;O98756;P92223;Q5SCR6;E5G0C4;Q7GH77;Q33156;Q8HUZ9;O98551;E7DMW3;Q3I534;A0A1C9HFN6;I2E9A4;Q1XEK3;D6C5Z6;A0A142…		0	0	2.315e-11	122.52	2.34776e-09	2	2169.99	0.467011	92.8236	1
	High	GHYLNATAGTcEEMIK	10	14794	91	D5FUN6;Q8ME51;Q31895;Q95631;Q37220;Q8MCW3;Q6VW40;C0J9R6;C6G1P2;Q33032;A0A1C9HG87;R4QE58;Q5SCK3;A0A0K2SQY8;Q5SCR6;O98429;Q9GGI5;A0A158TYG8;Q37212;Q7YJP8;Q7GH77;O98551;E7DMW3;I2E9A4;W5RVG3;Q1X6Q9;A0A0U1W0G4;B6GUV5;Q7YJR1;C3S397;K4EPE7;Q9GDB5;A0A1C9HFR4;Q8MFT9;Q95CE8;H9ZGI0;L0N8B1;P94046;A5X4D3;I2E964;Q5I221;A0A0U4D534;A0A249Y5N8;Q7YJR9;A0A291L2W8;Q5W520;F2X4H9;Q4VI99;Q4VI80;Q4VI78;A0A1C9HGI6;S6CNQ3…	C11(Carbamidomethyl)	0	0	8.453e-09	99.33	2.55922e-07	2	1794.82	1.21515	66.5389	0
	High	GGLDFTKDDENVNSQPFmR	7	51638	188	C6G1P2;Q33032;M1S1D7;C0J9R6;Q5W520;F2X4H9;Q4VI99;Q9GGI5;Q4VI80;Q4VI78;A0A1C9HGI6;I2E9B8;Q6VW40;I2BGM7;Q31807;O98747;Q95F08;A0A1S6WN23;A0A1C9HG87;Q5SCK3;O98756;A0A0K2SQY8;D5FUN6;Q9TN58;Q5SCR6;A0A158TYG8;A0A248SN48;Q37212;Q7YJP8;Q7GH77;Q8HUZ9;O98551;E7DMW3;A0A1C9HFN6;I2E9A4;Q1XEK3;W5RVG3;Q8WJX3;B7P0E9;Q1X6Q9;Q9TML5;A0A0U1W0G4;Q8HVI8;A0A291L206;Q7YJR1;C3S397;A0A1C9HFR4;Q8MFT9;G8EEM9;Q5SCJ3;A5X5W8;Q7…	M18(Oxidation)	0	0	1.928e-09	95.74	1.08313e-06	2	2185.98	1.11451	83.8778	1
	High	GHYLNATAGTcEEmIKR	5	14767	91	C0J9R6;C6G1P2;Q5W520;A5X4D3;A0A0K2SQY8;D5FUN6;Q4VI99;Q9GGI5;A0A158TYG8;Q7YJP8;Q5I221;A0A0U4D534;Q4VI80;Q4VI78;A0A1C9HGI6;A0A249Y5Y5;G0WZL1;Q37220;Q7YJR1;A0A291L2W8;A0A1C9HFR4;J9QH20;L0N8B1;Q6VW40;D6MYK4;E7DMY2;O98747;Q33032;I2E962;O82538;A0A1C9HG87;R4QE58;Q5SCK3;I2E906;Q95631;Q6VW13;Q3T5L7;Q9TN58;Q5SCR6;O98429;I2E964;Q9TI75;Q37212;Q7GH77;J9QER6;O98551;E7DMW3;Q3I534;I2E9A4;O09424;C7A5Z4;A0A249Y5N8…	C11(Carbamidomethyl); M14(Oxidation)	0	0	2.406e-10	93.3	1.14597e-06	3	1966.91	0.747079	50.0833	1
	High	GHYLNATAGTcEEmIK	10	14794	91	Q8ME51;Q31895;Q95631;Q37220;Q8MCW3;Q6VW40;C0J9R6;C6G1P2;Q5W520;Q33032;O82538;A0A1C9HG87;Q5SCK3;A0A0K2SQY8;D5FUN6;Q5SCR6;Q4VI99;Q9GGI5;A0A158TYG8;Q7YJP8;Q7GH77;O98551;E7DMW3;Q4VI80;Q3I534;I2E9A4;Q4VI78;W5RVG3;A0A1C9HGI6;G0WZL1;Q1X6Q9;A0A0U1W0G4;A0A142I7F3;Q7YJR1;C3S397;A0A1C9HFR4;Q8MFT9;J9QH20;H9ZGI0;L0N8B1;P94046;E7DMY2;F2X4H9;Q9TI75;Q37212;Q5I221;A0A0U4D534;A0A249Y5N8;S6CNQ3;R4QE58;A5X4D3;O09424…	C11(Carbamidomethyl); M14(Oxidation)	0	0	1.625e-08	90.79	1.67816e-06	2	1810.81	1.31607	55.5374	0
	High	mSGGDHIHxGTVVGK	36	17683	121	C0J9R6;C6G1P2;F2X4H9;Q9GGI5;Q5I221;A0A0U4D534;I2E9A4;Q9BAJ3;Q6VW40;I2BGM7;Q33032;Q95F08;A0A1S6WN23;O98756;M1S1D7;Q8HUZ9;A0A249Y5N8;E0D8V0;C3S397;Q8MFT9;Q539X0;I2E9B8;E7DMY2;Q31807;O98747;P92447;O47280;R4QE58;Q5SCK3;Q6VW13;Q3T5L7;O20248;A0A2H4UGV5;I2E964;A0A248SN48;Q37212;Q7YJP8;Q7GH77;Q1XEK3;Q5UFC2;A0A024HRQ0;Q8WJX3;B7P0E9;B5L2V5;Q1X6Q9;A0A0U1W0G4;A0A291L206;Q7YJR1;S6CMZ7;A0A1C9HFR4;B5L2V3;G8EEM9…	M1(Oxidation); X9(A)	0	0	6.613e-06	88.26	5.13342e-06	2	1481.72	0.236377	32.6287	0
	High	TFQGPPHGIQVER	30	58045	206	I2E962;Q6VW40;C0J9R6;C6G1P2;Q33032;Q5SCK3;Q9GGI5;Q7YJP8;Q7GH77;I2E9A4;Q1X6Q9;A0A0U1W0G4;Q7YJR1;C3S397;A0A1C9HFR4;Q8MFT9;L0N8B1;Q9ZS70;I2E9B8;I2BGM7;Q31807;A0A1C9HG87;Q8WIX2;O98756;A0A0K2SQY8;D5FUN6;Q5SCR6;O98429;A0A158TYG8;Q8HUZ9;O98551;E7DMW3;A0A1C9HFN6;A0A286NQF2;Q1XEK3;Q7YJM6;W5RVG3;B8PRP3;B7P0E9;A0A1D5AHD9;A9X7F0;Q9TML5;Q8HVI8;A0A291L206;A0A023UBM0;K4EPE7;Q9GDB5;G8EEM9;Q5SCJ3;Q95CE8;Q7YJM3;A0…		0	0	2.069e-08	87.19	1.18463e-05	2	1465.75	-0.0935352	59.694	0
	High	DNGLLLHIHR	11	41878	203	C0J9R6;C6G1P2;Q5W520;A5X4D3;A0A0K2SQY8;D5FUN6;Q4VI99;Q9GGI5;A0A158TYG8;Q7YJP8;Q5I221;A0A0U4D534;Q4VI80;Q4VI78;A0A1C9HGI6;A0A249Y5Y5;G0WZL1;Q37220;Q7YJR1;A0A291L2W8;A0A1C9HFR4;J9QH20;L0N8B1;I2E9B8;Q6VW40;I2BGM7;Q33047;Q31807;Q8WL19;Q33032;O82538;A0A1C9HG87;Q5SCK3;Q9MTS4;O98756;P92223;Q5SCR6;E5G0C4;Q7GH77;Q33156;Q8HUZ9;O98551;E7DMW3;Q3I534;A0A1C9HFN6;I2E9A4;Q1XEK3;D6C5Z6;A0A142DPV4;W5RVG3;B7P0E9;Q9…		0	0	9.501e-05	83.59	2.20351e-05	2	1187.66	0.363083	64.358	0
	High	MSGGDHIHxGTVVGK	27	17683	121	C0J9R6;C6G1P2;Q9GGI5;Q7YJP8;Q7YJR1;A0A1C9HFR4;L0N8B1;Q6VW40;Q33032;Q5SCK3;I2E964;Q7GH77;Q5I221;A0A0U4D534;I2E9A4;A0A249Y5N8;Q1X6Q9;A0A0U1W0G4;C3S397;Q8MFT9;P94046;I2E9B8;I2BGM7;D6MYK4;E7DMY2;Q31807;O98747;Q95F08;A0A1S6WN23;A0A1C9HG87;O98756;A0A0K2SQY8;D5FUN6;Q9TN58;Q5SCR6;A0A158TYG8;A0A248SN48;Q37212;Q8HUZ9;O98551;E7DMW3;A0A1C9HFN6;Q1XEK3;W5RVG3;Q8WJX3;B7P0E9;Q9TML5;Q8HVI8;A0A291L206;G8EEM9;Q5SCJ…	X9(A)	0	0	1.918e-07	82.07	1.84879e-05	2	1465.72	0.933846	39.6065	0
	High	DDENVNSQPFMR	5	52171	211	Q6VW40;C0J9R6;C6G1P2;Q5W520;Q33032;A0A1C9HG87;F2X4H9;D5FUN6;Q5SCR6;Q4VI99;Q9GGI5;A0A158TYG8;Q4VI80;Q4VI78;W5RVG3;A0A1C9HGI6;G0WZL1;C3S397;S6CNQ3;Q8MFT9;J9QH20;H9ZGI0;Q37212;Q5I221;A0A0U4D534;A0A249Y5N8;Q9ZS70;I2E9B8;I2BGM7;Q31807;A5X4D3;Q8WIX2;Q5SCK3;O98756;A0A0K2SQY8;O98429;I2E964;M1S1D7;Q7YJP8;Q7GH77;Q8HUZ9;G0WZM4;O98551;E7DMW3;A0A1C9HFN6;I2E9A4;A0A286NQF2;Q1XEK3;Q7YJM6;Q7YJR9;B8PRP3;Q8WJX3;B7P…		0	0	8.499e-06	77.72	6.30053e-05	2	1451.62	0.55733	70.0999	0
	High	EITLGFVDLLRDDFIEK	1	5735	47	Q9GGI5;C6G1P2;Q5W520;C0J9R6;Q4VI99;Q4VI80;Q4VI78;A0A1C9HGI6;Q6VW40;I2BGM7;A0A291EY88;Q33032;Q95F08;A0A1S6WN23;O98756;Q9MT32;O20248;Q8HUZ9;A0A142DPV4;C3S397;Q8MFT9;F2X4H9;M1S1D7;Q5I221;A0A0U4D534;A0A249Y5N8;E0D8V0;Q37212;A0A286NQF2;Q7YJM6;F5B3G0;A0A023UBM0;E7DMY2;Q9TI75;S6CNQ3;D3W6K3;A0A249Y5J7;Q31895;Q71N79;A0A0F7EV89;J9QEM7;O98747;O47280;Q3T5L7;Q9MV62;Q9GHT7;Q95CF8		0	0	3.668e-12	77.43	4.0722e-05	2	2023.08	0.54964	115.125	1
	High	mSGGDHIHxGTVVGKLEGER	2	57	10	Q9GGI5;I2E964;A0A1S6WN23;Q37212;M1S1D7;I2EA78;I6N589;Q5UFC2;B8PRP3;A0A2H4P5N4	M1(Oxidation); X9(N)	0	0	3.516e-06	61.14	0.00142155	3	2109.02	0.679885	71.6461	1
	High	VALEAcVQAR	38	29518	168	C0J9R6;C6G1P2;Q5W520;A5X4D3;A0A0K2SQY8;D5FUN6;Q4VI99;Q9GGI5;A0A158TYG8;Q7YJP8;Q5I221;A0A0U4D534;Q4VI80;Q4VI78;A0A1C9HGI6;A0A249Y5Y5;G0WZL1;Q37220;Q7YJR1;A0A291L2W8;A0A1C9HFR4;J9QH20;L0N8B1;I2E9B8;Q6VW40;I2BGM7;Q33047;Q31807;Q8WL19;Q33032;O82538;A0A1C9HG87;Q5SCK3;Q9MTS4;O98756;P92223;Q5SCR6;E5G0C4;Q7GH77;Q33156;Q8HUZ9;O98551;E7DMW3;Q3I534;A0A1C9HFN6;I2E9A4;Q1XEK3;D6C5Z6;A0A142DPV4;W5RVG3;B7P0E9;Q9…	C6(Carbamidomethyl)	0	0	0.0004621	60.41	0.00362418	2	1116.58	0.537768	113.24	0
	High	VSPQPGVPPEEAGAAVAAESSTGTWTTVWTDGLTSLDR	2	2208	20	I2BGM7;C6G1P2;Q33032;Q9GGI5;M1S1D7;A0A249Y5N8;G0WZL1;Q539X0;Q7YMT1;A0A291L2S1;O03613;Q3T5L7;A0A120KLC1;O03628;A0A1X9ZQP4;A0A0H4SSE1;C6FJV2;A0A223LNB4;A0A1G5SCC7;A0A1W6BQF9		0	0	1.521e-11	59.28	0.00154622	4	3840.86	-0.0305536	115.09	0
	High	FLFcAEAIYK	8	13080	89	C0J9R6;C6G1P2;Q9GGI5;Q7YJP8;Q7YJR1;A0A1C9HFR4;L0N8B1;Q31807;Q8HUZ9;Q1XEK3;Q5SCJ3;Q7YJM3;A0A1C9HG42;Q5W520;Q9MTS4;Q4VI99;E5G0C4;Q37212;Q4VI80;Q4VI78;A0A1C9HGI6;Q37220;R4QE58;A0A0K2SQY8;D5FUN6;A0A158TYG8;G0WZL1;A0A142I7A5;B6GUV5;B8YHE7;K4EPE7;Q9GDB5;A0A0F6TFY2;Q95CE8;J9QH20;A0A291L2S1;A0A1W5PSE9;V5T6A6;Q32571;A0A291EY88;Q95F08;C7AQU9;A2VAL3;B8PRP3;A1XM46;Q32033;I6N589;I6N590;O03613;A5X4D3;M1S1D7;Q5…	C4(Carbamidomethyl)	0	0	0.0009414	57.46	0.00589247	2	1261.63	0.760049	114.062	0
	High	PLLGcTIKPK	7	64838	221	P92447;Q539X0;I2E9B8;D6MYK9;Q6VW40;Q32571;I2BGM7;B1NL21;C0J9R6;A0A291EY88;C6G1P2;Q5W520;Q33047;O98884;D6MYK4;E7DMY2;Q31807;Q8ME51;O98747;Q8WL19;Q33032;Q95F08;O82538;A0A1S6WN23;Q9GHZ1;A0A1C9HG87;Q31895;Q7YMT1;R4QE58;A5X4D3;Q5SCK3;Q9MTS4;V5K6K1;O98756;Q9MT32;Q95631;Q71N79;P92223;C7AQV0;D3W6K3;F2X4H9;O20248;A0A0K2SQY8;O20245;D5FUN6;Q9TN58;Q5SCR6;Q4VI99;Q9GGI5;A0A2H4UGV5;D6MYJ6;E5G0C4;I2E964;A0A1W6BQ…	C5(Carbamidomethyl)	0	0	0.002707	50.34	0.0523231	3	1126.67	0.146593	51.983	1
	High	DDENVNSQPFmR	5	52171	211	C7AQV2;Q7YJR9;Q6PZC1;Q7YJL9;A5H757;X2D2J7;C0J9R6;C6G1P2;Q5W520;A5X4D3;A0A0K2SQY8;D5FUN6;Q4VI99;Q9GGI5;A0A158TYG8;Q7YJP8;Q5I221;A0A0U4D534;Q4VI80;Q4VI78;A0A1C9HGI6;A0A249Y5Y5;G0WZL1;Q37220;Q7YJR1;A0A291L2W8;A0A1C9HFR4;J9QH20;L0N8B1;Q6VW40;D6MYK4;E7DMY2;O98747;Q33032;I2E962;O82538;A0A1C9HG87;R4QE58;Q5SCK3;I2E906;Q95631;Q6VW13;Q3T5L7;Q9TN58;Q5SCR6;O98429;I2E964;Q9TI75;Q37212;Q7GH77;J9QER6;O98551;E7D…	M11(Oxidation)	0	0	2.541e-05	47.94	0.0588896	2	1467.62	0.772197	57.0257	0
	High	EITLGFVDLLRDDFIEKDR	1	5694	47	Q9GGI5;C6G1P2;Q5W520;C0J9R6;Q4VI99;Q4VI80;Q4VI78;A0A1C9HGI6;Q6VW40;I2BGM7;A0A291EY88;Q33032;Q95F08;A0A1S6WN23;O98756;Q9MT32;O20248;Q8HUZ9;A0A142DPV4;C3S397;Q8MFT9;F2X4H9;M1S1D7;Q5I221;A0A0U4D534;A0A249Y5N8;E0D8V0;Q37212;A0A286NQF2;Q7YJM6;F5B3G0;A0A023UBM0;E7DMY2;Q9TI75;S6CNQ3;D3W6K3;A0A249Y5J7;Q31895;Q71N79;A0A0F7EV89;J9QEM7;O98747;O47280;Q3T5L7;Q9MV62;Q9GHT7;Q95CF8		0	0	3.785e-06	36.48	0.479532	3	2294.2	0.364455	114.766	2
	High	YGRPLLGcTIKPK	6	64650	215	C0J9R6;C6G1P2;Q5W520;A5X4D3;A0A0K2SQY8;D5FUN6;Q4VI99;Q9GGI5;A0A158TYG8;Q7YJP8;Q5I221;A0A0U4D534;Q4VI80;Q4VI78;A0A1C9HGI6;A0A249Y5Y5;G0WZL1;Q37220;Q7YJR1;A0A291L2W8;A0A1C9HFR4;J9QH20;L0N8B1;I2E9B8;Q6VW40;I2BGM7;Q33047;Q31807;Q8WL19;Q33032;O82538;A0A1C9HG87;Q5SCK3;Q9MTS4;O98756;P92223;Q5SCR6;E5G0C4;Q7GH77;Q33156;Q8HUZ9;O98551;E7DMW3;Q3I534;A0A1C9HFN6;I2E9A4;Q1XEK3;D6C5Z6;A0A142DPV4;W5RVG3;B7P0E9;Q9…	C8(Carbamidomethyl)	0	0	2.838e-06	35.24	1.73713	3	1502.85	0.639919	53.6239	2
	High	MSGGDHIHxGTVVGKLEGER	3	57	10	Q9GGI5;I2E964;A0A1S6WN23;Q37212;M1S1D7;I2EA78;I6N589;Q5UFC2;B8PRP3;A0A2H4P5N4	X9(N)	0	0	0.001161	26.67	3.97447	2	2093.02	0.915678	75.7176	1
	High	EITLGFVDLLR	1	11021	89	Q6VW40;I2BGM7;C0J9R6;C6G1P2;Q33032;Q95F08;A0A1S6WN23;O98756;F2X4H9;Q9GGI5;M1S1D7;Q8HUZ9;Q5I221;A0A0U4D534;A0A249Y5N8;E0D8V0;C3S397;Q8MFT9;Q5W520;Q8WIX2;B8PRP3;Q37212;A0A286NQF2;Q7YJM6;F5B3G0;A0A023UBM0;A0A291EY88;Q9MT32;Q4VI99;Q4VI80;Q4VI78;A0A142DPV4;A0A1C9HGI6;E7DMY2;Q9ZS70;Q9TI75;G0WZL1;A0A1C9HG87;D5FUN6;Q5SCR6;A0A158TYG8;W5RVG3;J9QH20;H9ZGI0;G0WZM4;A0A1C9HFN6;Q8HVI8;A0A249Y5Y5;C1JAS8;P92223;S…		0	0.001	0.006084	53.77	0.00903279	2	1275.73	-0.399059	114.985	0
	High	AMHAVIDR	9	44488	214	Q9ZS70;Q539X0;I2E9B8;Q6VW40;I2BGM7;B1NL21;C0J9R6;C6G1P2;Q5W520;Q33047;D6MYK4;E7DMY2;Q31807;Q8WL19;Q33032;I2E962;O82538;Q9GHZ1;A0A1C9HG87;Q7YMT1;A5X4D3;Q8WIX2;Q5SCK3;Q9MTS4;O98756;Q95631;P92223;D3W6K3;F2X4H9;A0A0K2SQY8;D5FUN6;Q5SCR6;O98429;Q4VI99;Q9GGI5;D6MYJ6;E5G0C4;I2E964;A0A158TYG8;Q9TI75;M1S1D7;Q7YJP8;Q7GH77;Q33156;Q8HUZ9;Q5I221;G0WZM4;A0A0U4D534;O98551;C7AQV2;E7DMW3;Q4VI80;Q3I534;A0A1C9HFN6;I…		0	0.001	0.008793	52.33	0.0215928	2	912.472	0.246915	32.4641	0
	High	DDFIEKDR	9	17693	119	C0J9R6;C6G1P2;Q9GGI5;Q7YJP8;Q7YJR1;A0A1C9HFR4;L0N8B1;Q33032;Q6VW40;Q5W520;Q4VI99;Q9TI75;Q5I221;A0A0U4D534;Q4VI80;Q4VI78;A0A249Y5N8;A0A1C9HGI6;C3S397;Q8MFT9;I2BGM7;A0A291EY88;Q95F08;A0A1S6WN23;O98756;Q9MT32;Q8HUZ9;A0A142DPV4;A2VAL3;E7DMY2;Q5SCK3;I2E964;Q37212;Q7GH77;I2E9A4;Q1X6Q9;A0A0U1W0G4;I2E9B8;Q31807;Q1XEK3;B7P0E9;A0A291L206;G8EEM9;Q5SCJ3;Q7YJM3;A0A1C9HG42;I2EA78;O82538;Q37220;A0A291L2S1;M1S1D…		0	0.001	0.01824	48.72	0.0360257	2	1037.49	1.45477	41.9435	1
	High	AQAETGEIK	6	27913	165	C6G1P2;Q33032;Q8ME51;A0A142DPV4;L0N8B1;Q6VW40;I2BGM7;C0J9R6;A0A1C9HG87;O98756;D5FUN6;Q5SCR6;Q9GGI5;A0A158TYG8;Q8HUZ9;A0A1C9HFN6;W5RVG3;Q8HVI8;C3S397;Q8MFT9;H9ZGI0;Q5W520;O82538;Q5SCK3;A0A0K2SQY8;Q4VI99;Q7YJP8;Q7GH77;O98551;E7DMW3;Q4VI80;Q3I534;I2E9A4;Q4VI78;A0A1C9HGI6;G0WZL1;Q37220;Q1X6Q9;A0A0U1W0G4;A0A142I7F3;Q7YJR1;A0A1C9HFR4;J9QH20;A0A291EY88;Q95F08;A0A1S6WN23;Q9MT32;C7AQU9;P92223;O20248;Q9XQR…		0	0.001	0.0203	38.9	0.501619	2	946.484	-0.575001	25.9877	0
	High	NHGMHFR	5	30695	179	C0J9R6;C6G1P2;Q5W520;R4QE58;F2X4H9;Q4VI99;Q9GGI5;Q7YJP8;Q4VI80;Q4VI78;A0A1C9HGI6;Q37220;B6GUV5;Q7YJR1;A0A1C9HFR4;A0A0F6TFY2;L0N8B1;Q31807;A0A1C9HG42;E7DMY2;Q37212;Q5I221;A0A0U4D534;A0A158TYG8;C3S397;Q9MTS4;E5G0C4;Q8HUZ9;Q1XEK3;Q5SCJ3;Q7YJM3;Q9ZS70;I2E9B8;Q6VW40;I2BGM7;D6MYK4;Q33032;A0A1C9HG87;Q8WIX2;Q5SCK3;O98756;Q6VW13;O20248;A0A0K2SQY8;D5FUN6;Q5SCR6;O98429;Q7GH77;O98551;E7DMW3;A0A1C9HFN6;I2E9A4…		0	0.003	0.04419	26.29	5.84647	2	898.411	0.521766	28.6233	0
	High	AVYEcLR	1	51285	200	C0J9R6;C6G1P2;Q9GGI5;Q7YJP8;Q7YJR1;A0A1C9HFR4;L0N8B1;Q5W520;Q4VI99;Q4VI80;Q4VI78;A0A1C9HGI6;Q37220;I2E9B8;Q6VW40;I2BGM7;B1NL21;Q33047;Q31807;Q8WL19;Q33032;O82538;A0A1C9HG87;A5X4D3;Q5SCK3;Q9MTS4;O98756;P92223;A0A0K2SQY8;D5FUN6;Q5SCR6;E5G0C4;I2E964;A0A158TYG8;Q9TI75;Q37212;M1S1D7;Q7GH77;Q33156;Q8HUZ9;J9QER6;Q5I221;G0WZM4;A0A0U4D534;O98551;E7DMW3;Q3I534;A0A1C9HFN6;I2E9A4;Q1XEK3;F5BVX2;A0A249Y5N8;D6C…	C5(Carbamidomethyl)	0	0.008	0.09352	31.36	3.41672	2	910.445	0.0348108	51.1765	0
	High	AmHAVIDR	1	44488	214	I2E9B8;Q6VW40;I2BGM7;B1NL21;C0J9R6;C6G1P2;Q5W520;Q33047;D6MYK4;E7DMY2;Q31807;Q8ME51;Q8WL19;Q33032;O82538;A0A1C9HG87;R4QE58;A5X4D3;Q5SCK3;Q9MTS4;O98756;Q95631;Q71N79;Q6VW13;P92223;C7AQV0;O20248;A0A0K2SQY8;D5FUN6;Q5SCR6;Q4VI99;Q9GGI5;E5G0C4;I2E964;A0A158TYG8;Q9TI75;M1S1D7;Q7YJP8;Q7GH77;Q33156;Q8HUZ9;Q5I221;G0WZM4;A0A0U4D534;O98551;C7AQV2;E7DMW3;Q4VI80;Q3I534;A0A1C9HFN6;I2E9A4;Q4VI78;Q1XEK3;Q8MGP2;C…	M2(Oxidation)	0	0.008	0.1036	16.36	92.1046	2	928.466	-0.985802	31.7438	0
F2X4H9	Ribulose bisphosphate carboxylase large chain (Fragment) OS=Calophyllum longifolium OX=158928 GN=rbcL PE=3 SV=1 - [F2X4H9_9ROSI]	2660.95	35.73	17317	0	19	259	445	49.3818	6.48096
	High	GGLDFTKDDENVNSQPFMR	10	51638	188	Q9XPZ1;Q8MFT9;Q95CE8;C0J9R6;C6G1P2;Q5W520;A5X4D3;A0A0K2SQY8;D5FUN6;Q4VI99;Q9GGI5;A0A158TYG8;Q7YJP8;Q5I221;A0A0U4D534;Q4VI80;Q4VI78;A0A1C9HGI6;A0A249Y5Y5;G0WZL1;Q37220;Q7YJR1;A0A291L2W8;A0A1C9HFR4;J9QH20;L0N8B1;I2E9B8;Q6VW40;I2BGM7;Q33047;Q31807;Q8WL19;Q33032;O82538;A0A1C9HG87;Q5SCK3;Q9MTS4;O98756;P92223;Q5SCR6;E5G0C4;Q7GH77;Q33156;Q8HUZ9;O98551;E7DMW3;Q3I534;A0A1C9HFN6;I2E9A4;Q1XEK3;D6C5Z6;A0A142…		0	0	2.315e-11	122.52	2.34776e-09	2	2169.99	0.467011	92.8236	1
	High	GHYLNATAGTcEEMIK	10	14794	91	D5FUN6;Q8ME51;Q31895;Q95631;Q37220;Q8MCW3;Q6VW40;C0J9R6;C6G1P2;Q33032;A0A1C9HG87;R4QE58;Q5SCK3;A0A0K2SQY8;Q5SCR6;O98429;Q9GGI5;A0A158TYG8;Q37212;Q7YJP8;Q7GH77;O98551;E7DMW3;I2E9A4;W5RVG3;Q1X6Q9;A0A0U1W0G4;B6GUV5;Q7YJR1;C3S397;K4EPE7;Q9GDB5;A0A1C9HFR4;Q8MFT9;Q95CE8;H9ZGI0;L0N8B1;P94046;A5X4D3;I2E964;Q5I221;A0A0U4D534;A0A249Y5N8;Q7YJR9;A0A291L2W8;Q5W520;F2X4H9;Q4VI99;Q4VI80;Q4VI78;A0A1C9HGI6;S6CNQ3…	C11(Carbamidomethyl)	0	0	8.453e-09	99.33	2.55922e-07	2	1794.82	1.21515	66.5389	0
	High	GGLDFTKDDENVNSQPFmR	7	51638	188	C6G1P2;Q33032;M1S1D7;C0J9R6;Q5W520;F2X4H9;Q4VI99;Q9GGI5;Q4VI80;Q4VI78;A0A1C9HGI6;I2E9B8;Q6VW40;I2BGM7;Q31807;O98747;Q95F08;A0A1S6WN23;A0A1C9HG87;Q5SCK3;O98756;A0A0K2SQY8;D5FUN6;Q9TN58;Q5SCR6;A0A158TYG8;A0A248SN48;Q37212;Q7YJP8;Q7GH77;Q8HUZ9;O98551;E7DMW3;A0A1C9HFN6;I2E9A4;Q1XEK3;W5RVG3;Q8WJX3;B7P0E9;Q1X6Q9;Q9TML5;A0A0U1W0G4;Q8HVI8;A0A291L206;Q7YJR1;C3S397;A0A1C9HFR4;Q8MFT9;G8EEM9;Q5SCJ3;A5X5W8;Q7…	M18(Oxidation)	0	0	1.928e-09	95.74	1.08313e-06	2	2185.98	1.11451	83.8778	1
	High	GHYLNATAGTcEEmIKR	5	14767	91	C0J9R6;C6G1P2;Q5W520;A5X4D3;A0A0K2SQY8;D5FUN6;Q4VI99;Q9GGI5;A0A158TYG8;Q7YJP8;Q5I221;A0A0U4D534;Q4VI80;Q4VI78;A0A1C9HGI6;A0A249Y5Y5;G0WZL1;Q37220;Q7YJR1;A0A291L2W8;A0A1C9HFR4;J9QH20;L0N8B1;Q6VW40;D6MYK4;E7DMY2;O98747;Q33032;I2E962;O82538;A0A1C9HG87;R4QE58;Q5SCK3;I2E906;Q95631;Q6VW13;Q3T5L7;Q9TN58;Q5SCR6;O98429;I2E964;Q9TI75;Q37212;Q7GH77;J9QER6;O98551;E7DMW3;Q3I534;I2E9A4;O09424;C7A5Z4;A0A249Y5N8…	C11(Carbamidomethyl); M14(Oxidation)	0	0	2.406e-10	93.3	1.14597e-06	3	1966.91	0.747079	50.0833	1
	High	GHYLNATAGTcEEmIK	10	14794	91	Q8ME51;Q31895;Q95631;Q37220;Q8MCW3;Q6VW40;C0J9R6;C6G1P2;Q5W520;Q33032;O82538;A0A1C9HG87;Q5SCK3;A0A0K2SQY8;D5FUN6;Q5SCR6;Q4VI99;Q9GGI5;A0A158TYG8;Q7YJP8;Q7GH77;O98551;E7DMW3;Q4VI80;Q3I534;I2E9A4;Q4VI78;W5RVG3;A0A1C9HGI6;G0WZL1;Q1X6Q9;A0A0U1W0G4;A0A142I7F3;Q7YJR1;C3S397;A0A1C9HFR4;Q8MFT9;J9QH20;H9ZGI0;L0N8B1;P94046;E7DMY2;F2X4H9;Q9TI75;Q37212;Q5I221;A0A0U4D534;A0A249Y5N8;S6CNQ3;R4QE58;A5X4D3;O09424…	C11(Carbamidomethyl); M14(Oxidation)	0	0	1.625e-08	90.79	1.67816e-06	2	1810.81	1.31607	55.5374	0
	High	mSGGDHIHAGTVVGK	37	17683	121	C0J9R6;C6G1P2;F2X4H9;Q9GGI5;Q5I221;A0A0U4D534;I2E9A4;Q9BAJ3;Q6VW40;I2BGM7;Q33032;Q95F08;A0A1S6WN23;O98756;M1S1D7;Q8HUZ9;A0A249Y5N8;E0D8V0;C3S397;Q8MFT9;Q539X0;I2E9B8;E7DMY2;Q31807;O98747;P92447;O47280;R4QE58;Q5SCK3;Q6VW13;Q3T5L7;O20248;A0A2H4UGV5;I2E964;A0A248SN48;Q37212;Q7YJP8;Q7GH77;Q1XEK3;Q5UFC2;A0A024HRQ0;Q8WJX3;B7P0E9;B5L2V5;Q1X6Q9;A0A0U1W0G4;A0A291L206;Q7YJR1;S6CMZ7;A0A1C9HFR4;B5L2V3;G8EEM9…	M1(Oxidation)	0	0	6.613e-06	88.26	5.13342e-06	2	1481.72	0.236377	32.6287	0
	High	TFQGPPHGIQVER	30	58045	206	I2E962;Q6VW40;C0J9R6;C6G1P2;Q33032;Q5SCK3;Q9GGI5;Q7YJP8;Q7GH77;I2E9A4;Q1X6Q9;A0A0U1W0G4;Q7YJR1;C3S397;A0A1C9HFR4;Q8MFT9;L0N8B1;Q9ZS70;I2E9B8;I2BGM7;Q31807;A0A1C9HG87;Q8WIX2;O98756;A0A0K2SQY8;D5FUN6;Q5SCR6;O98429;A0A158TYG8;Q8HUZ9;O98551;E7DMW3;A0A1C9HFN6;A0A286NQF2;Q1XEK3;Q7YJM6;W5RVG3;B8PRP3;B7P0E9;A0A1D5AHD9;A9X7F0;Q9TML5;Q8HVI8;A0A291L206;A0A023UBM0;K4EPE7;Q9GDB5;G8EEM9;Q5SCJ3;Q95CE8;Q7YJM3;A0…		0	0	2.069e-08	87.19	1.18463e-05	2	1465.75	-0.0935352	59.694	0
	High	DNGLLLHIHR	11	41878	203	C0J9R6;C6G1P2;Q5W520;A5X4D3;A0A0K2SQY8;D5FUN6;Q4VI99;Q9GGI5;A0A158TYG8;Q7YJP8;Q5I221;A0A0U4D534;Q4VI80;Q4VI78;A0A1C9HGI6;A0A249Y5Y5;G0WZL1;Q37220;Q7YJR1;A0A291L2W8;A0A1C9HFR4;J9QH20;L0N8B1;I2E9B8;Q6VW40;I2BGM7;Q33047;Q31807;Q8WL19;Q33032;O82538;A0A1C9HG87;Q5SCK3;Q9MTS4;O98756;P92223;Q5SCR6;E5G0C4;Q7GH77;Q33156;Q8HUZ9;O98551;E7DMW3;Q3I534;A0A1C9HFN6;I2E9A4;Q1XEK3;D6C5Z6;A0A142DPV4;W5RVG3;B7P0E9;Q9…		0	0	9.501e-05	83.59	2.20351e-05	2	1187.66	0.363083	64.358	0
	High	MSGGDHIHAGTVVGK	31	17683	121	C0J9R6;C6G1P2;Q9GGI5;Q7YJP8;Q7YJR1;A0A1C9HFR4;L0N8B1;Q6VW40;Q33032;Q5SCK3;I2E964;Q7GH77;Q5I221;A0A0U4D534;I2E9A4;A0A249Y5N8;Q1X6Q9;A0A0U1W0G4;C3S397;Q8MFT9;P94046;I2E9B8;I2BGM7;D6MYK4;E7DMY2;Q31807;O98747;Q95F08;A0A1S6WN23;A0A1C9HG87;O98756;A0A0K2SQY8;D5FUN6;Q9TN58;Q5SCR6;A0A158TYG8;A0A248SN48;Q37212;Q8HUZ9;O98551;E7DMW3;A0A1C9HFN6;Q1XEK3;W5RVG3;Q8WJX3;B7P0E9;Q9TML5;Q8HVI8;A0A291L206;G8EEM9;Q5SCJ…		0	0	1.918e-07	82.07	1.84879e-05	2	1465.72	0.933846	39.6065	0
	High	DDENVNSQPFMR	5	52171	211	Q6VW40;C0J9R6;C6G1P2;Q5W520;Q33032;A0A1C9HG87;F2X4H9;D5FUN6;Q5SCR6;Q4VI99;Q9GGI5;A0A158TYG8;Q4VI80;Q4VI78;W5RVG3;A0A1C9HGI6;G0WZL1;C3S397;S6CNQ3;Q8MFT9;J9QH20;H9ZGI0;Q37212;Q5I221;A0A0U4D534;A0A249Y5N8;Q9ZS70;I2E9B8;I2BGM7;Q31807;A5X4D3;Q8WIX2;Q5SCK3;O98756;A0A0K2SQY8;O98429;I2E964;M1S1D7;Q7YJP8;Q7GH77;Q8HUZ9;G0WZM4;O98551;E7DMW3;A0A1C9HFN6;I2E9A4;A0A286NQF2;Q1XEK3;Q7YJM6;Q7YJR9;B8PRP3;Q8WJX3;B7P…		0	0	8.499e-06	77.72	6.30053e-05	2	1451.62	0.55733	70.0999	0
	High	EITLGFVDLLRDDFIEK	1	5735	47	Q9GGI5;C6G1P2;Q5W520;C0J9R6;Q4VI99;Q4VI80;Q4VI78;A0A1C9HGI6;Q6VW40;I2BGM7;A0A291EY88;Q33032;Q95F08;A0A1S6WN23;O98756;Q9MT32;O20248;Q8HUZ9;A0A142DPV4;C3S397;Q8MFT9;F2X4H9;M1S1D7;Q5I221;A0A0U4D534;A0A249Y5N8;E0D8V0;Q37212;A0A286NQF2;Q7YJM6;F5B3G0;A0A023UBM0;E7DMY2;Q9TI75;S6CNQ3;D3W6K3;A0A249Y5J7;Q31895;Q71N79;A0A0F7EV89;J9QEM7;O98747;O47280;Q3T5L7;Q9MV62;Q9GHT7;Q95CF8		0	0	3.668e-12	77.43	4.0722e-05	2	2023.08	0.54964	115.125	1
	High	VALEAcVQAR	38	29518	168	C0J9R6;C6G1P2;Q5W520;A5X4D3;A0A0K2SQY8;D5FUN6;Q4VI99;Q9GGI5;A0A158TYG8;Q7YJP8;Q5I221;A0A0U4D534;Q4VI80;Q4VI78;A0A1C9HGI6;A0A249Y5Y5;G0WZL1;Q37220;Q7YJR1;A0A291L2W8;A0A1C9HFR4;J9QH20;L0N8B1;I2E9B8;Q6VW40;I2BGM7;Q33047;Q31807;Q8WL19;Q33032;O82538;A0A1C9HG87;Q5SCK3;Q9MTS4;O98756;P92223;Q5SCR6;E5G0C4;Q7GH77;Q33156;Q8HUZ9;O98551;E7DMW3;Q3I534;A0A1C9HFN6;I2E9A4;Q1XEK3;D6C5Z6;A0A142DPV4;W5RVG3;B7P0E9;Q9…	C6(Carbamidomethyl)	0	0	0.0004621	60.41	0.00362418	2	1116.58	0.537768	113.24	0
	High	FLFcAEAIYK	8	13080	89	C0J9R6;C6G1P2;Q9GGI5;Q7YJP8;Q7YJR1;A0A1C9HFR4;L0N8B1;Q31807;Q8HUZ9;Q1XEK3;Q5SCJ3;Q7YJM3;A0A1C9HG42;Q5W520;Q9MTS4;Q4VI99;E5G0C4;Q37212;Q4VI80;Q4VI78;A0A1C9HGI6;Q37220;R4QE58;A0A0K2SQY8;D5FUN6;A0A158TYG8;G0WZL1;A0A142I7A5;B6GUV5;B8YHE7;K4EPE7;Q9GDB5;A0A0F6TFY2;Q95CE8;J9QH20;A0A291L2S1;A0A1W5PSE9;V5T6A6;Q32571;A0A291EY88;Q95F08;C7AQU9;A2VAL3;B8PRP3;A1XM46;Q32033;I6N589;I6N590;O03613;A5X4D3;M1S1D7;Q5…	C4(Carbamidomethyl)	0	0	0.0009414	57.46	0.00589247	2	1261.63	0.760049	114.062	0
	High	PLLGcTIKPK	7	64838	221	P92447;Q539X0;I2E9B8;D6MYK9;Q6VW40;Q32571;I2BGM7;B1NL21;C0J9R6;A0A291EY88;C6G1P2;Q5W520;Q33047;O98884;D6MYK4;E7DMY2;Q31807;Q8ME51;O98747;Q8WL19;Q33032;Q95F08;O82538;A0A1S6WN23;Q9GHZ1;A0A1C9HG87;Q31895;Q7YMT1;R4QE58;A5X4D3;Q5SCK3;Q9MTS4;V5K6K1;O98756;Q9MT32;Q95631;Q71N79;P92223;C7AQV0;D3W6K3;F2X4H9;O20248;A0A0K2SQY8;O20245;D5FUN6;Q9TN58;Q5SCR6;Q4VI99;Q9GGI5;A0A2H4UGV5;D6MYJ6;E5G0C4;I2E964;A0A1W6BQ…	C5(Carbamidomethyl)	0	0	0.002707	50.34	0.0523231	3	1126.67	0.146593	51.983	1
	High	DDENVNSQPFmR	5	52171	211	C7AQV2;Q7YJR9;Q6PZC1;Q7YJL9;A5H757;X2D2J7;C0J9R6;C6G1P2;Q5W520;A5X4D3;A0A0K2SQY8;D5FUN6;Q4VI99;Q9GGI5;A0A158TYG8;Q7YJP8;Q5I221;A0A0U4D534;Q4VI80;Q4VI78;A0A1C9HGI6;A0A249Y5Y5;G0WZL1;Q37220;Q7YJR1;A0A291L2W8;A0A1C9HFR4;J9QH20;L0N8B1;Q6VW40;D6MYK4;E7DMY2;O98747;Q33032;I2E962;O82538;A0A1C9HG87;R4QE58;Q5SCK3;I2E906;Q95631;Q6VW13;Q3T5L7;Q9TN58;Q5SCR6;O98429;I2E964;Q9TI75;Q37212;Q7GH77;J9QER6;O98551;E7D…	M11(Oxidation)	0	0	2.541e-05	47.94	0.0588896	2	1467.62	0.772197	57.0257	0
	High	EITLGFVDLLRDDFIEKDR	1	5694	47	Q9GGI5;C6G1P2;Q5W520;C0J9R6;Q4VI99;Q4VI80;Q4VI78;A0A1C9HGI6;Q6VW40;I2BGM7;A0A291EY88;Q33032;Q95F08;A0A1S6WN23;O98756;Q9MT32;O20248;Q8HUZ9;A0A142DPV4;C3S397;Q8MFT9;F2X4H9;M1S1D7;Q5I221;A0A0U4D534;A0A249Y5N8;E0D8V0;Q37212;A0A286NQF2;Q7YJM6;F5B3G0;A0A023UBM0;E7DMY2;Q9TI75;S6CNQ3;D3W6K3;A0A249Y5J7;Q31895;Q71N79;A0A0F7EV89;J9QEM7;O98747;O47280;Q3T5L7;Q9MV62;Q9GHT7;Q95CF8		0	0	3.785e-06	36.48	0.479532	3	2294.2	0.364455	114.766	2
	High	YGRPLLGcTIKPK	6	64650	215	C0J9R6;C6G1P2;Q5W520;A5X4D3;A0A0K2SQY8;D5FUN6;Q4VI99;Q9GGI5;A0A158TYG8;Q7YJP8;Q5I221;A0A0U4D534;Q4VI80;Q4VI78;A0A1C9HGI6;A0A249Y5Y5;G0WZL1;Q37220;Q7YJR1;A0A291L2W8;A0A1C9HFR4;J9QH20;L0N8B1;I2E9B8;Q6VW40;I2BGM7;Q33047;Q31807;Q8WL19;Q33032;O82538;A0A1C9HG87;Q5SCK3;Q9MTS4;O98756;P92223;Q5SCR6;E5G0C4;Q7GH77;Q33156;Q8HUZ9;O98551;E7DMW3;Q3I534;A0A1C9HFN6;I2E9A4;Q1XEK3;D6C5Z6;A0A142DPV4;W5RVG3;B7P0E9;Q9…	C8(Carbamidomethyl)	0	0	2.838e-06	35.24	1.73713	3	1502.85	0.639919	53.6239	2
	High	YYTPEYETK	6	361	16	A0A0U4D534;A0A249Y5N8;B5L2V5;C3S397;A0A1C9HFR4;B5L2V3;A0A1C9HG42;A0A158TYG8;A0A1C9HGI6;A0A249Y5Y5;F2X4H9;A0A291L2S1;A0A249Y5J7;A0A024HRQ0;A0A223LNB4;C7SN35		0	0	0.002897	20.44	8.66464	2	1193.54	0.884492	57.6959	0
	High	EITLGFVDLLR	1	11021	89	Q6VW40;I2BGM7;C0J9R6;C6G1P2;Q33032;Q95F08;A0A1S6WN23;O98756;F2X4H9;Q9GGI5;M1S1D7;Q8HUZ9;Q5I221;A0A0U4D534;A0A249Y5N8;E0D8V0;C3S397;Q8MFT9;Q5W520;Q8WIX2;B8PRP3;Q37212;A0A286NQF2;Q7YJM6;F5B3G0;A0A023UBM0;A0A291EY88;Q9MT32;Q4VI99;Q4VI80;Q4VI78;A0A142DPV4;A0A1C9HGI6;E7DMY2;Q9ZS70;Q9TI75;G0WZL1;A0A1C9HG87;D5FUN6;Q5SCR6;A0A158TYG8;W5RVG3;J9QH20;H9ZGI0;G0WZM4;A0A1C9HFN6;Q8HVI8;A0A249Y5Y5;C1JAS8;P92223;S…		0	0.001	0.006084	53.77	0.00903279	2	1275.73	-0.399059	114.985	0
	High	AMHAVIDR	9	44488	214	Q9ZS70;Q539X0;I2E9B8;Q6VW40;I2BGM7;B1NL21;C0J9R6;C6G1P2;Q5W520;Q33047;D6MYK4;E7DMY2;Q31807;Q8WL19;Q33032;I2E962;O82538;Q9GHZ1;A0A1C9HG87;Q7YMT1;A5X4D3;Q8WIX2;Q5SCK3;Q9MTS4;O98756;Q95631;P92223;D3W6K3;F2X4H9;A0A0K2SQY8;D5FUN6;Q5SCR6;O98429;Q4VI99;Q9GGI5;D6MYJ6;E5G0C4;I2E964;A0A158TYG8;Q9TI75;M1S1D7;Q7YJP8;Q7GH77;Q33156;Q8HUZ9;Q5I221;G0WZM4;A0A0U4D534;O98551;C7AQV2;E7DMW3;Q4VI80;Q3I534;A0A1C9HFN6;I…		0	0.001	0.008793	52.33	0.0215928	2	912.472	0.246915	32.4641	0
	High	DDFIEKDR	9	17693	119	C0J9R6;C6G1P2;Q9GGI5;Q7YJP8;Q7YJR1;A0A1C9HFR4;L0N8B1;Q33032;Q6VW40;Q5W520;Q4VI99;Q9TI75;Q5I221;A0A0U4D534;Q4VI80;Q4VI78;A0A249Y5N8;A0A1C9HGI6;C3S397;Q8MFT9;I2BGM7;A0A291EY88;Q95F08;A0A1S6WN23;O98756;Q9MT32;Q8HUZ9;A0A142DPV4;A2VAL3;E7DMY2;Q5SCK3;I2E964;Q37212;Q7GH77;I2E9A4;Q1X6Q9;A0A0U1W0G4;I2E9B8;Q31807;Q1XEK3;B7P0E9;A0A291L206;G8EEM9;Q5SCJ3;Q7YJM3;A0A1C9HG42;I2EA78;O82538;Q37220;A0A291L2S1;M1S1D…		0	0.001	0.01824	48.72	0.0360257	2	1037.49	1.45477	41.9435	1
	High	AQAETGEIK	6	27913	165	C6G1P2;Q33032;Q8ME51;A0A142DPV4;L0N8B1;Q6VW40;I2BGM7;C0J9R6;A0A1C9HG87;O98756;D5FUN6;Q5SCR6;Q9GGI5;A0A158TYG8;Q8HUZ9;A0A1C9HFN6;W5RVG3;Q8HVI8;C3S397;Q8MFT9;H9ZGI0;Q5W520;O82538;Q5SCK3;A0A0K2SQY8;Q4VI99;Q7YJP8;Q7GH77;O98551;E7DMW3;Q4VI80;Q3I534;I2E9A4;Q4VI78;A0A1C9HGI6;G0WZL1;Q37220;Q1X6Q9;A0A0U1W0G4;A0A142I7F3;Q7YJR1;A0A1C9HFR4;J9QH20;A0A291EY88;Q95F08;A0A1S6WN23;Q9MT32;C7AQU9;P92223;O20248;Q9XQR…		0	0.001	0.0203	38.9	0.501619	2	946.484	-0.575001	25.9877	0
	High	NHGMHFR	5	30695	179	C0J9R6;C6G1P2;Q5W520;R4QE58;F2X4H9;Q4VI99;Q9GGI5;Q7YJP8;Q4VI80;Q4VI78;A0A1C9HGI6;Q37220;B6GUV5;Q7YJR1;A0A1C9HFR4;A0A0F6TFY2;L0N8B1;Q31807;A0A1C9HG42;E7DMY2;Q37212;Q5I221;A0A0U4D534;A0A158TYG8;C3S397;Q9MTS4;E5G0C4;Q8HUZ9;Q1XEK3;Q5SCJ3;Q7YJM3;Q9ZS70;I2E9B8;Q6VW40;I2BGM7;D6MYK4;Q33032;A0A1C9HG87;Q8WIX2;Q5SCK3;O98756;Q6VW13;O20248;A0A0K2SQY8;D5FUN6;Q5SCR6;O98429;Q7GH77;O98551;E7DMW3;A0A1C9HFN6;I2E9A4…		0	0.003	0.04419	26.29	5.84647	2	898.411	0.521766	28.6233	0
	High	AmHAVIDR	1	44488	214	I2E9B8;Q6VW40;I2BGM7;B1NL21;C0J9R6;C6G1P2;Q5W520;Q33047;D6MYK4;E7DMY2;Q31807;Q8ME51;Q8WL19;Q33032;O82538;A0A1C9HG87;R4QE58;A5X4D3;Q5SCK3;Q9MTS4;O98756;Q95631;Q71N79;Q6VW13;P92223;C7AQV0;O20248;A0A0K2SQY8;D5FUN6;Q5SCR6;Q4VI99;Q9GGI5;E5G0C4;I2E964;A0A158TYG8;Q9TI75;M1S1D7;Q7YJP8;Q7GH77;Q33156;Q8HUZ9;Q5I221;G0WZM4;A0A0U4D534;O98551;C7AQV2;E7DMW3;Q4VI80;Q3I534;A0A1C9HFN6;I2E9A4;Q4VI78;Q1XEK3;Q8MGP2;C…	M2(Oxidation)	0	0.008	0.1036	16.36	92.1046	2	928.466	-0.985802	31.7438	0
A0A291L2W8	Ribulose bisphosphate carboxylase large chain (Fragment) OS=Loeflingia squarrosa OX=191451 GN=rbcL PE=3 SV=1 - [A0A291L2W8_9CARY]	2655.05	38	34601	0	16	246	429	47.3808	6.68311
	High	GGLDFTKDDENVNSQPFMR	10	51638	188	Q9XPZ1;Q8MFT9;Q95CE8;C0J9R6;C6G1P2;Q5W520;A5X4D3;A0A0K2SQY8;D5FUN6;Q4VI99;Q9GGI5;A0A158TYG8;Q7YJP8;Q5I221;A0A0U4D534;Q4VI80;Q4VI78;A0A1C9HGI6;A0A249Y5Y5;G0WZL1;Q37220;Q7YJR1;A0A291L2W8;A0A1C9HFR4;J9QH20;L0N8B1;I2E9B8;Q6VW40;I2BGM7;Q33047;Q31807;Q8WL19;Q33032;O82538;A0A1C9HG87;Q5SCK3;Q9MTS4;O98756;P92223;Q5SCR6;E5G0C4;Q7GH77;Q33156;Q8HUZ9;O98551;E7DMW3;Q3I534;A0A1C9HFN6;I2E9A4;Q1XEK3;D6C5Z6;A0A142…		0	0	2.315e-11	122.52	2.34776e-09	2	2169.99	0.467011	92.8236	1
	High	GHYLNATAGTcEEMIK	10	14794	91	D5FUN6;Q8ME51;Q31895;Q95631;Q37220;Q8MCW3;Q6VW40;C0J9R6;C6G1P2;Q33032;A0A1C9HG87;R4QE58;Q5SCK3;A0A0K2SQY8;Q5SCR6;O98429;Q9GGI5;A0A158TYG8;Q37212;Q7YJP8;Q7GH77;O98551;E7DMW3;I2E9A4;W5RVG3;Q1X6Q9;A0A0U1W0G4;B6GUV5;Q7YJR1;C3S397;K4EPE7;Q9GDB5;A0A1C9HFR4;Q8MFT9;Q95CE8;H9ZGI0;L0N8B1;P94046;A5X4D3;I2E964;Q5I221;A0A0U4D534;A0A249Y5N8;Q7YJR9;A0A291L2W8;Q5W520;F2X4H9;Q4VI99;Q4VI80;Q4VI78;A0A1C9HGI6;S6CNQ3…	C11(Carbamidomethyl)	0	0	8.453e-09	99.33	2.55922e-07	2	1794.82	1.21515	66.5389	0
	High	GGLDFTKDDENVNSQPFmR	7	51638	188	C6G1P2;Q33032;M1S1D7;C0J9R6;Q5W520;F2X4H9;Q4VI99;Q9GGI5;Q4VI80;Q4VI78;A0A1C9HGI6;I2E9B8;Q6VW40;I2BGM7;Q31807;O98747;Q95F08;A0A1S6WN23;A0A1C9HG87;Q5SCK3;O98756;A0A0K2SQY8;D5FUN6;Q9TN58;Q5SCR6;A0A158TYG8;A0A248SN48;Q37212;Q7YJP8;Q7GH77;Q8HUZ9;O98551;E7DMW3;A0A1C9HFN6;I2E9A4;Q1XEK3;W5RVG3;Q8WJX3;B7P0E9;Q1X6Q9;Q9TML5;A0A0U1W0G4;Q8HVI8;A0A291L206;Q7YJR1;C3S397;A0A1C9HFR4;Q8MFT9;G8EEM9;Q5SCJ3;A5X5W8;Q7…	M18(Oxidation)	0	0	1.928e-09	95.74	1.08313e-06	2	2185.98	1.11451	83.8778	1
	High	GHYLNATAGTcEEmIKR	5	14767	91	C0J9R6;C6G1P2;Q5W520;A5X4D3;A0A0K2SQY8;D5FUN6;Q4VI99;Q9GGI5;A0A158TYG8;Q7YJP8;Q5I221;A0A0U4D534;Q4VI80;Q4VI78;A0A1C9HGI6;A0A249Y5Y5;G0WZL1;Q37220;Q7YJR1;A0A291L2W8;A0A1C9HFR4;J9QH20;L0N8B1;Q6VW40;D6MYK4;E7DMY2;O98747;Q33032;I2E962;O82538;A0A1C9HG87;R4QE58;Q5SCK3;I2E906;Q95631;Q6VW13;Q3T5L7;Q9TN58;Q5SCR6;O98429;I2E964;Q9TI75;Q37212;Q7GH77;J9QER6;O98551;E7DMW3;Q3I534;I2E9A4;O09424;C7A5Z4;A0A249Y5N8…	C11(Carbamidomethyl); M14(Oxidation)	0	0	2.406e-10	93.3	1.14597e-06	3	1966.91	0.747079	50.0833	1
	High	GHYLNATAGTcEEmIK	10	14794	91	Q8ME51;Q31895;Q95631;Q37220;Q8MCW3;Q6VW40;C0J9R6;C6G1P2;Q5W520;Q33032;O82538;A0A1C9HG87;Q5SCK3;A0A0K2SQY8;D5FUN6;Q5SCR6;Q4VI99;Q9GGI5;A0A158TYG8;Q7YJP8;Q7GH77;O98551;E7DMW3;Q4VI80;Q3I534;I2E9A4;Q4VI78;W5RVG3;A0A1C9HGI6;G0WZL1;Q1X6Q9;A0A0U1W0G4;A0A142I7F3;Q7YJR1;C3S397;A0A1C9HFR4;Q8MFT9;J9QH20;H9ZGI0;L0N8B1;P94046;E7DMY2;F2X4H9;Q9TI75;Q37212;Q5I221;A0A0U4D534;A0A249Y5N8;S6CNQ3;R4QE58;A5X4D3;O09424…	C11(Carbamidomethyl); M14(Oxidation)	0	0	1.625e-08	90.79	1.67816e-06	2	1810.81	1.31607	55.5374	0
	High	mSGGDHIHAGTVVGK	37	17683	121	C0J9R6;C6G1P2;F2X4H9;Q9GGI5;Q5I221;A0A0U4D534;I2E9A4;Q9BAJ3;Q6VW40;I2BGM7;Q33032;Q95F08;A0A1S6WN23;O98756;M1S1D7;Q8HUZ9;A0A249Y5N8;E0D8V0;C3S397;Q8MFT9;Q539X0;I2E9B8;E7DMY2;Q31807;O98747;P92447;O47280;R4QE58;Q5SCK3;Q6VW13;Q3T5L7;O20248;A0A2H4UGV5;I2E964;A0A248SN48;Q37212;Q7YJP8;Q7GH77;Q1XEK3;Q5UFC2;A0A024HRQ0;Q8WJX3;B7P0E9;B5L2V5;Q1X6Q9;A0A0U1W0G4;A0A291L206;Q7YJR1;S6CMZ7;A0A1C9HFR4;B5L2V3;G8EEM9…	M1(Oxidation)	0	0	6.613e-06	88.26	5.13342e-06	2	1481.72	0.236377	32.6287	0
	High	TFQGPPHGIQVER	30	58045	206	I2E962;Q6VW40;C0J9R6;C6G1P2;Q33032;Q5SCK3;Q9GGI5;Q7YJP8;Q7GH77;I2E9A4;Q1X6Q9;A0A0U1W0G4;Q7YJR1;C3S397;A0A1C9HFR4;Q8MFT9;L0N8B1;Q9ZS70;I2E9B8;I2BGM7;Q31807;A0A1C9HG87;Q8WIX2;O98756;A0A0K2SQY8;D5FUN6;Q5SCR6;O98429;A0A158TYG8;Q8HUZ9;O98551;E7DMW3;A0A1C9HFN6;A0A286NQF2;Q1XEK3;Q7YJM6;W5RVG3;B8PRP3;B7P0E9;A0A1D5AHD9;A9X7F0;Q9TML5;Q8HVI8;A0A291L206;A0A023UBM0;K4EPE7;Q9GDB5;G8EEM9;Q5SCJ3;Q95CE8;Q7YJM3;A0…		0	0	2.069e-08	87.19	1.18463e-05	2	1465.75	-0.0935352	59.694	0
	High	DNGLLLHIHR	11	41878	203	C0J9R6;C6G1P2;Q5W520;A5X4D3;A0A0K2SQY8;D5FUN6;Q4VI99;Q9GGI5;A0A158TYG8;Q7YJP8;Q5I221;A0A0U4D534;Q4VI80;Q4VI78;A0A1C9HGI6;A0A249Y5Y5;G0WZL1;Q37220;Q7YJR1;A0A291L2W8;A0A1C9HFR4;J9QH20;L0N8B1;I2E9B8;Q6VW40;I2BGM7;Q33047;Q31807;Q8WL19;Q33032;O82538;A0A1C9HG87;Q5SCK3;Q9MTS4;O98756;P92223;Q5SCR6;E5G0C4;Q7GH77;Q33156;Q8HUZ9;O98551;E7DMW3;Q3I534;A0A1C9HFN6;I2E9A4;Q1XEK3;D6C5Z6;A0A142DPV4;W5RVG3;B7P0E9;Q9…		0	0	9.501e-05	83.59	2.20351e-05	2	1187.66	0.363083	64.358	0
	High	MSGGDHIHAGTVVGK	31	17683	121	C0J9R6;C6G1P2;Q9GGI5;Q7YJP8;Q7YJR1;A0A1C9HFR4;L0N8B1;Q6VW40;Q33032;Q5SCK3;I2E964;Q7GH77;Q5I221;A0A0U4D534;I2E9A4;A0A249Y5N8;Q1X6Q9;A0A0U1W0G4;C3S397;Q8MFT9;P94046;I2E9B8;I2BGM7;D6MYK4;E7DMY2;Q31807;O98747;Q95F08;A0A1S6WN23;A0A1C9HG87;O98756;A0A0K2SQY8;D5FUN6;Q9TN58;Q5SCR6;A0A158TYG8;A0A248SN48;Q37212;Q8HUZ9;O98551;E7DMW3;A0A1C9HFN6;Q1XEK3;W5RVG3;Q8WJX3;B7P0E9;Q9TML5;Q8HVI8;A0A291L206;G8EEM9;Q5SCJ…		0	0	1.918e-07	82.07	1.84879e-05	2	1465.72	0.933846	39.6065	0
	High	DDENVNSQPFMR	5	52171	211	Q6VW40;C0J9R6;C6G1P2;Q5W520;Q33032;A0A1C9HG87;F2X4H9;D5FUN6;Q5SCR6;Q4VI99;Q9GGI5;A0A158TYG8;Q4VI80;Q4VI78;W5RVG3;A0A1C9HGI6;G0WZL1;C3S397;S6CNQ3;Q8MFT9;J9QH20;H9ZGI0;Q37212;Q5I221;A0A0U4D534;A0A249Y5N8;Q9ZS70;I2E9B8;I2BGM7;Q31807;A5X4D3;Q8WIX2;Q5SCK3;O98756;A0A0K2SQY8;O98429;I2E964;M1S1D7;Q7YJP8;Q7GH77;Q8HUZ9;G0WZM4;O98551;E7DMW3;A0A1C9HFN6;I2E9A4;A0A286NQF2;Q1XEK3;Q7YJM6;Q7YJR9;B8PRP3;Q8WJX3;B7P…		0	0	8.499e-06	77.72	6.30053e-05	2	1451.62	0.55733	70.0999	0
	High	ELGVPIVMHDYITGGFTANTSLAHYcR	2	839	26	I2BGM7;C0J9R6;A0A291EY88;Q5W520;Q33032;P92223;A0A142DPV4;G0WZL1;D6MYJ6;A0A0U1W0G4;Q31807;E5G0C4;A0A2H4UGV5;D6MYK9;C7AQU9;D6MYK4;Q32033;Q31889;C7AQV0;A0A291L2W8;C7AQT3;C7AQV2;D6MYI7;A0A120KLC1;D6MYJ0;C7AQS4	C26(Carbamidomethyl)	0	0	1.98e-13	76.85	5.46861e-05	3	3022.46	0.493579	114.095	0
	High	ELGVPIVmHDYITGGFTANTSLAHYcR	7	839	26	C0J9R6;D6MYJ6;Q5W520;Q33032;A0A0U1W0G4;I2BGM7;Q31807;E5G0C4;A0A142DPV4;A0A291EY88;G0WZL1;P92223;A0A2H4UGV5;D6MYK9;C7AQU9;D6MYK4;Q32033;Q31889;C7AQV0;A0A291L2W8;C7AQT3;C7AQV2;D6MYI7;A0A120KLC1;D6MYJ0;C7AQS4	M8(Oxidation); C26(Carbamidomethyl)	0	0	1.431e-10	75.14	7.73329e-05	3	3038.45	0.637874	109.774	0
	High	VALEAcVQAR	38	29518	168	C0J9R6;C6G1P2;Q5W520;A5X4D3;A0A0K2SQY8;D5FUN6;Q4VI99;Q9GGI5;A0A158TYG8;Q7YJP8;Q5I221;A0A0U4D534;Q4VI80;Q4VI78;A0A1C9HGI6;A0A249Y5Y5;G0WZL1;Q37220;Q7YJR1;A0A291L2W8;A0A1C9HFR4;J9QH20;L0N8B1;I2E9B8;Q6VW40;I2BGM7;Q33047;Q31807;Q8WL19;Q33032;O82538;A0A1C9HG87;Q5SCK3;Q9MTS4;O98756;P92223;Q5SCR6;E5G0C4;Q7GH77;Q33156;Q8HUZ9;O98551;E7DMW3;Q3I534;A0A1C9HFN6;I2E9A4;Q1XEK3;D6C5Z6;A0A142DPV4;W5RVG3;B7P0E9;Q9…	C6(Carbamidomethyl)	0	0	0.0004621	60.41	0.00362418	2	1116.58	0.537768	113.24	0
	High	FLFcAEAIYK	8	13080	89	C0J9R6;C6G1P2;Q9GGI5;Q7YJP8;Q7YJR1;A0A1C9HFR4;L0N8B1;Q31807;Q8HUZ9;Q1XEK3;Q5SCJ3;Q7YJM3;A0A1C9HG42;Q5W520;Q9MTS4;Q4VI99;E5G0C4;Q37212;Q4VI80;Q4VI78;A0A1C9HGI6;Q37220;R4QE58;A0A0K2SQY8;D5FUN6;A0A158TYG8;G0WZL1;A0A142I7A5;B6GUV5;B8YHE7;K4EPE7;Q9GDB5;A0A0F6TFY2;Q95CE8;J9QH20;A0A291L2S1;A0A1W5PSE9;V5T6A6;Q32571;A0A291EY88;Q95F08;C7AQU9;A2VAL3;B8PRP3;A1XM46;Q32033;I6N589;I6N590;O03613;A5X4D3;M1S1D7;Q5…	C4(Carbamidomethyl)	0	0	0.0009414	57.46	0.00589247	2	1261.63	0.760049	114.062	0
	High	PLLGcTIKPK	7	64838	221	P92447;Q539X0;I2E9B8;D6MYK9;Q6VW40;Q32571;I2BGM7;B1NL21;C0J9R6;A0A291EY88;C6G1P2;Q5W520;Q33047;O98884;D6MYK4;E7DMY2;Q31807;Q8ME51;O98747;Q8WL19;Q33032;Q95F08;O82538;A0A1S6WN23;Q9GHZ1;A0A1C9HG87;Q31895;Q7YMT1;R4QE58;A5X4D3;Q5SCK3;Q9MTS4;V5K6K1;O98756;Q9MT32;Q95631;Q71N79;P92223;C7AQV0;D3W6K3;F2X4H9;O20248;A0A0K2SQY8;O20245;D5FUN6;Q9TN58;Q5SCR6;Q4VI99;Q9GGI5;A0A2H4UGV5;D6MYJ6;E5G0C4;I2E964;A0A1W6BQ…	C5(Carbamidomethyl)	0	0	0.002707	50.34	0.0523231	3	1126.67	0.146593	51.983	1
	High	DDENVNSQPFmR	5	52171	211	C7AQV2;Q7YJR9;Q6PZC1;Q7YJL9;A5H757;X2D2J7;C0J9R6;C6G1P2;Q5W520;A5X4D3;A0A0K2SQY8;D5FUN6;Q4VI99;Q9GGI5;A0A158TYG8;Q7YJP8;Q5I221;A0A0U4D534;Q4VI80;Q4VI78;A0A1C9HGI6;A0A249Y5Y5;G0WZL1;Q37220;Q7YJR1;A0A291L2W8;A0A1C9HFR4;J9QH20;L0N8B1;Q6VW40;D6MYK4;E7DMY2;O98747;Q33032;I2E962;O82538;A0A1C9HG87;R4QE58;Q5SCK3;I2E906;Q95631;Q6VW13;Q3T5L7;Q9TN58;Q5SCR6;O98429;I2E964;Q9TI75;Q37212;Q7GH77;J9QER6;O98551;E7D…	M11(Oxidation)	0	0	2.541e-05	47.94	0.0588896	2	1467.62	0.772197	57.0257	0
	High	YGRPLLGcTIKPK	6	64650	215	C0J9R6;C6G1P2;Q5W520;A5X4D3;A0A0K2SQY8;D5FUN6;Q4VI99;Q9GGI5;A0A158TYG8;Q7YJP8;Q5I221;A0A0U4D534;Q4VI80;Q4VI78;A0A1C9HGI6;A0A249Y5Y5;G0WZL1;Q37220;Q7YJR1;A0A291L2W8;A0A1C9HFR4;J9QH20;L0N8B1;I2E9B8;Q6VW40;I2BGM7;Q33047;Q31807;Q8WL19;Q33032;O82538;A0A1C9HG87;Q5SCK3;Q9MTS4;O98756;P92223;Q5SCR6;E5G0C4;Q7GH77;Q33156;Q8HUZ9;O98551;E7DMW3;Q3I534;A0A1C9HFN6;I2E9A4;Q1XEK3;D6C5Z6;A0A142DPV4;W5RVG3;B7P0E9;Q9…	C8(Carbamidomethyl)	0	0	2.838e-06	35.24	1.73713	3	1502.85	0.639919	53.6239	2
	High	AMHAVIDR	9	44488	214	Q9ZS70;Q539X0;I2E9B8;Q6VW40;I2BGM7;B1NL21;C0J9R6;C6G1P2;Q5W520;Q33047;D6MYK4;E7DMY2;Q31807;Q8WL19;Q33032;I2E962;O82538;Q9GHZ1;A0A1C9HG87;Q7YMT1;A5X4D3;Q8WIX2;Q5SCK3;Q9MTS4;O98756;Q95631;P92223;D3W6K3;F2X4H9;A0A0K2SQY8;D5FUN6;Q5SCR6;O98429;Q4VI99;Q9GGI5;D6MYJ6;E5G0C4;I2E964;A0A158TYG8;Q9TI75;M1S1D7;Q7YJP8;Q7GH77;Q33156;Q8HUZ9;Q5I221;G0WZM4;A0A0U4D534;O98551;C7AQV2;E7DMW3;Q4VI80;Q3I534;A0A1C9HFN6;I…		0	0.001	0.008793	52.33	0.0215928	2	912.472	0.246915	32.4641	0
	High	NHGMHFR	5	30695	179	C0J9R6;C6G1P2;Q5W520;R4QE58;F2X4H9;Q4VI99;Q9GGI5;Q7YJP8;Q4VI80;Q4VI78;A0A1C9HGI6;Q37220;B6GUV5;Q7YJR1;A0A1C9HFR4;A0A0F6TFY2;L0N8B1;Q31807;A0A1C9HG42;E7DMY2;Q37212;Q5I221;A0A0U4D534;A0A158TYG8;C3S397;Q9MTS4;E5G0C4;Q8HUZ9;Q1XEK3;Q5SCJ3;Q7YJM3;Q9ZS70;I2E9B8;Q6VW40;I2BGM7;D6MYK4;Q33032;A0A1C9HG87;Q8WIX2;Q5SCK3;O98756;Q6VW13;O20248;A0A0K2SQY8;D5FUN6;Q5SCR6;O98429;Q7GH77;O98551;E7DMW3;A0A1C9HFN6;I2E9A4…		0	0.003	0.04419	26.29	5.84647	2	898.411	0.521766	28.6233	0
	High	AVYEcLR	1	51285	200	C0J9R6;C6G1P2;Q9GGI5;Q7YJP8;Q7YJR1;A0A1C9HFR4;L0N8B1;Q5W520;Q4VI99;Q4VI80;Q4VI78;A0A1C9HGI6;Q37220;I2E9B8;Q6VW40;I2BGM7;B1NL21;Q33047;Q31807;Q8WL19;Q33032;O82538;A0A1C9HG87;A5X4D3;Q5SCK3;Q9MTS4;O98756;P92223;A0A0K2SQY8;D5FUN6;Q5SCR6;E5G0C4;I2E964;A0A158TYG8;Q9TI75;Q37212;M1S1D7;Q7GH77;Q33156;Q8HUZ9;J9QER6;Q5I221;G0WZM4;A0A0U4D534;O98551;E7DMW3;Q3I534;A0A1C9HFN6;I2E9A4;Q1XEK3;F5BVX2;A0A249Y5N8;D6C…	C5(Carbamidomethyl)	0	0.008	0.09352	31.36	3.41672	2	910.445	0.0348108	51.1765	0
	High	AmHAVIDR	1	44488	214	I2E9B8;Q6VW40;I2BGM7;B1NL21;C0J9R6;C6G1P2;Q5W520;Q33047;D6MYK4;E7DMY2;Q31807;Q8ME51;Q8WL19;Q33032;O82538;A0A1C9HG87;R4QE58;A5X4D3;Q5SCK3;Q9MTS4;O98756;Q95631;Q71N79;Q6VW13;P92223;C7AQV0;O20248;A0A0K2SQY8;D5FUN6;Q5SCR6;Q4VI99;Q9GGI5;E5G0C4;I2E964;A0A158TYG8;Q9TI75;M1S1D7;Q7YJP8;Q7GH77;Q33156;Q8HUZ9;Q5I221;G0WZM4;A0A0U4D534;O98551;C7AQV2;E7DMW3;Q4VI80;Q3I534;A0A1C9HFN6;I2E9A4;Q4VI78;Q1XEK3;Q8MGP2;C…	M2(Oxidation)	0	0.008	0.1036	16.36	92.1046	2	928.466	-0.985802	31.7438	0
	High	IPVAYVK	1	4654	35	C6G1P2;Q5W520;Q37212;Q31807;Q95F08;M1S1D7;A0A249Y5Y5;A0A291L2W8;A0A1C9HG42;A1XM46;Q32033;Q33032;Q8WIX2;J9QER6;B8PRP3;A0A249Y5J7;Q6PZ84;A0A0F6Y5H7;A0A0F7EV89;A0A1C9HFU8;Q31889;Q6Y2Y1;O20245;Q71N78;C7A5Z4;Q9MV62;G8D4B8;H9AK14;G8D4P0;A0A223LNB4;Q33369;Q9TID4;Q6Y2Y9;A0A1G5SCC7;A0A0N7D4V6		0	0.009	0.1092	25.98	3.51319	2	789.487	-0.239859	56.6225	0
C3S397	Ribulose bisphosphate carboxylase large chain (Fragment) OS=Warburgia stuhlmannii OX=549618 GN=rbcL PE=3 SV=1 - [C3S397_9MAGN]	2638.74	35.94	51488	0	19	252	434	47.9592	6.37939
	High	GGLDFTKDDENVNSQPFMR	10	51638	188	Q9XPZ1;Q8MFT9;Q95CE8;C0J9R6;C6G1P2;Q5W520;A5X4D3;A0A0K2SQY8;D5FUN6;Q4VI99;Q9GGI5;A0A158TYG8;Q7YJP8;Q5I221;A0A0U4D534;Q4VI80;Q4VI78;A0A1C9HGI6;A0A249Y5Y5;G0WZL1;Q37220;Q7YJR1;A0A291L2W8;A0A1C9HFR4;J9QH20;L0N8B1;I2E9B8;Q6VW40;I2BGM7;Q33047;Q31807;Q8WL19;Q33032;O82538;A0A1C9HG87;Q5SCK3;Q9MTS4;O98756;P92223;Q5SCR6;E5G0C4;Q7GH77;Q33156;Q8HUZ9;O98551;E7DMW3;Q3I534;A0A1C9HFN6;I2E9A4;Q1XEK3;D6C5Z6;A0A142…		0	0	2.315e-11	122.52	2.34776e-09	2	2169.99	0.467011	92.8236	1
	High	GHYLNATAGTcEEMIK	10	14794	91	D5FUN6;Q8ME51;Q31895;Q95631;Q37220;Q8MCW3;Q6VW40;C0J9R6;C6G1P2;Q33032;A0A1C9HG87;R4QE58;Q5SCK3;A0A0K2SQY8;Q5SCR6;O98429;Q9GGI5;A0A158TYG8;Q37212;Q7YJP8;Q7GH77;O98551;E7DMW3;I2E9A4;W5RVG3;Q1X6Q9;A0A0U1W0G4;B6GUV5;Q7YJR1;C3S397;K4EPE7;Q9GDB5;A0A1C9HFR4;Q8MFT9;Q95CE8;H9ZGI0;L0N8B1;P94046;A5X4D3;I2E964;Q5I221;A0A0U4D534;A0A249Y5N8;Q7YJR9;A0A291L2W8;Q5W520;F2X4H9;Q4VI99;Q4VI80;Q4VI78;A0A1C9HGI6;S6CNQ3…	C11(Carbamidomethyl)	0	0	8.453e-09	99.33	2.55922e-07	2	1794.82	1.21515	66.5389	0
	High	GGLDFTKDDENVNSQPFmR	7	51638	188	C6G1P2;Q33032;M1S1D7;C0J9R6;Q5W520;F2X4H9;Q4VI99;Q9GGI5;Q4VI80;Q4VI78;A0A1C9HGI6;I2E9B8;Q6VW40;I2BGM7;Q31807;O98747;Q95F08;A0A1S6WN23;A0A1C9HG87;Q5SCK3;O98756;A0A0K2SQY8;D5FUN6;Q9TN58;Q5SCR6;A0A158TYG8;A0A248SN48;Q37212;Q7YJP8;Q7GH77;Q8HUZ9;O98551;E7DMW3;A0A1C9HFN6;I2E9A4;Q1XEK3;W5RVG3;Q8WJX3;B7P0E9;Q1X6Q9;Q9TML5;A0A0U1W0G4;Q8HVI8;A0A291L206;Q7YJR1;C3S397;A0A1C9HFR4;Q8MFT9;G8EEM9;Q5SCJ3;A5X5W8;Q7…	M18(Oxidation)	0	0	1.928e-09	95.74	1.08313e-06	2	2185.98	1.11451	83.8778	1
	High	GHYLNATAGTcEEmIKR	5	14767	91	C0J9R6;C6G1P2;Q5W520;A5X4D3;A0A0K2SQY8;D5FUN6;Q4VI99;Q9GGI5;A0A158TYG8;Q7YJP8;Q5I221;A0A0U4D534;Q4VI80;Q4VI78;A0A1C9HGI6;A0A249Y5Y5;G0WZL1;Q37220;Q7YJR1;A0A291L2W8;A0A1C9HFR4;J9QH20;L0N8B1;Q6VW40;D6MYK4;E7DMY2;O98747;Q33032;I2E962;O82538;A0A1C9HG87;R4QE58;Q5SCK3;I2E906;Q95631;Q6VW13;Q3T5L7;Q9TN58;Q5SCR6;O98429;I2E964;Q9TI75;Q37212;Q7GH77;J9QER6;O98551;E7DMW3;Q3I534;I2E9A4;O09424;C7A5Z4;A0A249Y5N8…	C11(Carbamidomethyl); M14(Oxidation)	0	0	2.406e-10	93.3	1.14597e-06	3	1966.91	0.747079	50.0833	1
	High	GHYLNATAGTcEEmIK	10	14794	91	Q8ME51;Q31895;Q95631;Q37220;Q8MCW3;Q6VW40;C0J9R6;C6G1P2;Q5W520;Q33032;O82538;A0A1C9HG87;Q5SCK3;A0A0K2SQY8;D5FUN6;Q5SCR6;Q4VI99;Q9GGI5;A0A158TYG8;Q7YJP8;Q7GH77;O98551;E7DMW3;Q4VI80;Q3I534;I2E9A4;Q4VI78;W5RVG3;A0A1C9HGI6;G0WZL1;Q1X6Q9;A0A0U1W0G4;A0A142I7F3;Q7YJR1;C3S397;A0A1C9HFR4;Q8MFT9;J9QH20;H9ZGI0;L0N8B1;P94046;E7DMY2;F2X4H9;Q9TI75;Q37212;Q5I221;A0A0U4D534;A0A249Y5N8;S6CNQ3;R4QE58;A5X4D3;O09424…	C11(Carbamidomethyl); M14(Oxidation)	0	0	1.625e-08	90.79	1.67816e-06	2	1810.81	1.31607	55.5374	0
	High	mSGGDHIHAGTVVGK	37	17683	121	C0J9R6;C6G1P2;F2X4H9;Q9GGI5;Q5I221;A0A0U4D534;I2E9A4;Q9BAJ3;Q6VW40;I2BGM7;Q33032;Q95F08;A0A1S6WN23;O98756;M1S1D7;Q8HUZ9;A0A249Y5N8;E0D8V0;C3S397;Q8MFT9;Q539X0;I2E9B8;E7DMY2;Q31807;O98747;P92447;O47280;R4QE58;Q5SCK3;Q6VW13;Q3T5L7;O20248;A0A2H4UGV5;I2E964;A0A248SN48;Q37212;Q7YJP8;Q7GH77;Q1XEK3;Q5UFC2;A0A024HRQ0;Q8WJX3;B7P0E9;B5L2V5;Q1X6Q9;A0A0U1W0G4;A0A291L206;Q7YJR1;S6CMZ7;A0A1C9HFR4;B5L2V3;G8EEM9…	M1(Oxidation)	0	0	6.613e-06	88.26	5.13342e-06	2	1481.72	0.236377	32.6287	0
	High	TFQGPPHGIQVER	30	58045	206	I2E962;Q6VW40;C0J9R6;C6G1P2;Q33032;Q5SCK3;Q9GGI5;Q7YJP8;Q7GH77;I2E9A4;Q1X6Q9;A0A0U1W0G4;Q7YJR1;C3S397;A0A1C9HFR4;Q8MFT9;L0N8B1;Q9ZS70;I2E9B8;I2BGM7;Q31807;A0A1C9HG87;Q8WIX2;O98756;A0A0K2SQY8;D5FUN6;Q5SCR6;O98429;A0A158TYG8;Q8HUZ9;O98551;E7DMW3;A0A1C9HFN6;A0A286NQF2;Q1XEK3;Q7YJM6;W5RVG3;B8PRP3;B7P0E9;A0A1D5AHD9;A9X7F0;Q9TML5;Q8HVI8;A0A291L206;A0A023UBM0;K4EPE7;Q9GDB5;G8EEM9;Q5SCJ3;Q95CE8;Q7YJM3;A0…		0	0	2.069e-08	87.19	1.18463e-05	2	1465.75	-0.0935352	59.694	0
	High	DNGLLLHIHR	11	41878	203	C0J9R6;C6G1P2;Q5W520;A5X4D3;A0A0K2SQY8;D5FUN6;Q4VI99;Q9GGI5;A0A158TYG8;Q7YJP8;Q5I221;A0A0U4D534;Q4VI80;Q4VI78;A0A1C9HGI6;A0A249Y5Y5;G0WZL1;Q37220;Q7YJR1;A0A291L2W8;A0A1C9HFR4;J9QH20;L0N8B1;I2E9B8;Q6VW40;I2BGM7;Q33047;Q31807;Q8WL19;Q33032;O82538;A0A1C9HG87;Q5SCK3;Q9MTS4;O98756;P92223;Q5SCR6;E5G0C4;Q7GH77;Q33156;Q8HUZ9;O98551;E7DMW3;Q3I534;A0A1C9HFN6;I2E9A4;Q1XEK3;D6C5Z6;A0A142DPV4;W5RVG3;B7P0E9;Q9…		0	0	9.501e-05	83.59	2.20351e-05	2	1187.66	0.363083	64.358	0
	High	MSGGDHIHAGTVVGK	31	17683	121	C0J9R6;C6G1P2;Q9GGI5;Q7YJP8;Q7YJR1;A0A1C9HFR4;L0N8B1;Q6VW40;Q33032;Q5SCK3;I2E964;Q7GH77;Q5I221;A0A0U4D534;I2E9A4;A0A249Y5N8;Q1X6Q9;A0A0U1W0G4;C3S397;Q8MFT9;P94046;I2E9B8;I2BGM7;D6MYK4;E7DMY2;Q31807;O98747;Q95F08;A0A1S6WN23;A0A1C9HG87;O98756;A0A0K2SQY8;D5FUN6;Q9TN58;Q5SCR6;A0A158TYG8;A0A248SN48;Q37212;Q8HUZ9;O98551;E7DMW3;A0A1C9HFN6;Q1XEK3;W5RVG3;Q8WJX3;B7P0E9;Q9TML5;Q8HVI8;A0A291L206;G8EEM9;Q5SCJ…		0	0	1.918e-07	82.07	1.84879e-05	2	1465.72	0.933846	39.6065	0
	High	DDENVNSQPFMR	5	52171	211	Q6VW40;C0J9R6;C6G1P2;Q5W520;Q33032;A0A1C9HG87;F2X4H9;D5FUN6;Q5SCR6;Q4VI99;Q9GGI5;A0A158TYG8;Q4VI80;Q4VI78;W5RVG3;A0A1C9HGI6;G0WZL1;C3S397;S6CNQ3;Q8MFT9;J9QH20;H9ZGI0;Q37212;Q5I221;A0A0U4D534;A0A249Y5N8;Q9ZS70;I2E9B8;I2BGM7;Q31807;A5X4D3;Q8WIX2;Q5SCK3;O98756;A0A0K2SQY8;O98429;I2E964;M1S1D7;Q7YJP8;Q7GH77;Q8HUZ9;G0WZM4;O98551;E7DMW3;A0A1C9HFN6;I2E9A4;A0A286NQF2;Q1XEK3;Q7YJM6;Q7YJR9;B8PRP3;Q8WJX3;B7P…		0	0	8.499e-06	77.72	6.30053e-05	2	1451.62	0.55733	70.0999	0
	High	EITLGFVDLLRDDFIEK	1	5735	47	Q9GGI5;C6G1P2;Q5W520;C0J9R6;Q4VI99;Q4VI80;Q4VI78;A0A1C9HGI6;Q6VW40;I2BGM7;A0A291EY88;Q33032;Q95F08;A0A1S6WN23;O98756;Q9MT32;O20248;Q8HUZ9;A0A142DPV4;C3S397;Q8MFT9;F2X4H9;M1S1D7;Q5I221;A0A0U4D534;A0A249Y5N8;E0D8V0;Q37212;A0A286NQF2;Q7YJM6;F5B3G0;A0A023UBM0;E7DMY2;Q9TI75;S6CNQ3;D3W6K3;A0A249Y5J7;Q31895;Q71N79;A0A0F7EV89;J9QEM7;O98747;O47280;Q3T5L7;Q9MV62;Q9GHT7;Q95CF8		0	0	3.668e-12	77.43	4.0722e-05	2	2023.08	0.54964	115.125	1
	High	VALEAcVQAR	38	29518	168	C0J9R6;C6G1P2;Q5W520;A5X4D3;A0A0K2SQY8;D5FUN6;Q4VI99;Q9GGI5;A0A158TYG8;Q7YJP8;Q5I221;A0A0U4D534;Q4VI80;Q4VI78;A0A1C9HGI6;A0A249Y5Y5;G0WZL1;Q37220;Q7YJR1;A0A291L2W8;A0A1C9HFR4;J9QH20;L0N8B1;I2E9B8;Q6VW40;I2BGM7;Q33047;Q31807;Q8WL19;Q33032;O82538;A0A1C9HG87;Q5SCK3;Q9MTS4;O98756;P92223;Q5SCR6;E5G0C4;Q7GH77;Q33156;Q8HUZ9;O98551;E7DMW3;Q3I534;A0A1C9HFN6;I2E9A4;Q1XEK3;D6C5Z6;A0A142DPV4;W5RVG3;B7P0E9;Q9…	C6(Carbamidomethyl)	0	0	0.0004621	60.41	0.00362418	2	1116.58	0.537768	113.24	0
	High	PLLGcTIKPK	7	64838	221	P92447;Q539X0;I2E9B8;D6MYK9;Q6VW40;Q32571;I2BGM7;B1NL21;C0J9R6;A0A291EY88;C6G1P2;Q5W520;Q33047;O98884;D6MYK4;E7DMY2;Q31807;Q8ME51;O98747;Q8WL19;Q33032;Q95F08;O82538;A0A1S6WN23;Q9GHZ1;A0A1C9HG87;Q31895;Q7YMT1;R4QE58;A5X4D3;Q5SCK3;Q9MTS4;V5K6K1;O98756;Q9MT32;Q95631;Q71N79;P92223;C7AQV0;D3W6K3;F2X4H9;O20248;A0A0K2SQY8;O20245;D5FUN6;Q9TN58;Q5SCR6;Q4VI99;Q9GGI5;A0A2H4UGV5;D6MYJ6;E5G0C4;I2E964;A0A1W6BQ…	C5(Carbamidomethyl)	0	0	0.002707	50.34	0.0523231	3	1126.67	0.146593	51.983	1
	High	DDENVNSQPFmR	5	52171	211	C7AQV2;Q7YJR9;Q6PZC1;Q7YJL9;A5H757;X2D2J7;C0J9R6;C6G1P2;Q5W520;A5X4D3;A0A0K2SQY8;D5FUN6;Q4VI99;Q9GGI5;A0A158TYG8;Q7YJP8;Q5I221;A0A0U4D534;Q4VI80;Q4VI78;A0A1C9HGI6;A0A249Y5Y5;G0WZL1;Q37220;Q7YJR1;A0A291L2W8;A0A1C9HFR4;J9QH20;L0N8B1;Q6VW40;D6MYK4;E7DMY2;O98747;Q33032;I2E962;O82538;A0A1C9HG87;R4QE58;Q5SCK3;I2E906;Q95631;Q6VW13;Q3T5L7;Q9TN58;Q5SCR6;O98429;I2E964;Q9TI75;Q37212;Q7GH77;J9QER6;O98551;E7D…	M11(Oxidation)	0	0	2.541e-05	47.94	0.0588896	2	1467.62	0.772197	57.0257	0
	High	EITLGFVDLLRDDFIEKDR	1	5694	47	Q9GGI5;C6G1P2;Q5W520;C0J9R6;Q4VI99;Q4VI80;Q4VI78;A0A1C9HGI6;Q6VW40;I2BGM7;A0A291EY88;Q33032;Q95F08;A0A1S6WN23;O98756;Q9MT32;O20248;Q8HUZ9;A0A142DPV4;C3S397;Q8MFT9;F2X4H9;M1S1D7;Q5I221;A0A0U4D534;A0A249Y5N8;E0D8V0;Q37212;A0A286NQF2;Q7YJM6;F5B3G0;A0A023UBM0;E7DMY2;Q9TI75;S6CNQ3;D3W6K3;A0A249Y5J7;Q31895;Q71N79;A0A0F7EV89;J9QEM7;O98747;O47280;Q3T5L7;Q9MV62;Q9GHT7;Q95CF8		0	0	3.785e-06	36.48	0.479532	3	2294.2	0.364455	114.766	2
	High	YGRPLLGcTIKPK	6	64650	215	C0J9R6;C6G1P2;Q5W520;A5X4D3;A0A0K2SQY8;D5FUN6;Q4VI99;Q9GGI5;A0A158TYG8;Q7YJP8;Q5I221;A0A0U4D534;Q4VI80;Q4VI78;A0A1C9HGI6;A0A249Y5Y5;G0WZL1;Q37220;Q7YJR1;A0A291L2W8;A0A1C9HFR4;J9QH20;L0N8B1;I2E9B8;Q6VW40;I2BGM7;Q33047;Q31807;Q8WL19;Q33032;O82538;A0A1C9HG87;Q5SCK3;Q9MTS4;O98756;P92223;Q5SCR6;E5G0C4;Q7GH77;Q33156;Q8HUZ9;O98551;E7DMW3;Q3I534;A0A1C9HFN6;I2E9A4;Q1XEK3;D6C5Z6;A0A142DPV4;W5RVG3;B7P0E9;Q9…	C8(Carbamidomethyl)	0	0	2.838e-06	35.24	1.73713	3	1502.85	0.639919	53.6239	2
	High	YYTPEYETK	6	361	16	A0A0U4D534;A0A249Y5N8;B5L2V5;C3S397;A0A1C9HFR4;B5L2V3;A0A1C9HG42;A0A158TYG8;A0A1C9HGI6;A0A249Y5Y5;F2X4H9;A0A291L2S1;A0A249Y5J7;A0A024HRQ0;A0A223LNB4;C7SN35		0	0	0.002897	20.44	8.66464	2	1193.54	0.884492	57.6959	0
	High	EITLGFVDLLR	1	11021	89	Q6VW40;I2BGM7;C0J9R6;C6G1P2;Q33032;Q95F08;A0A1S6WN23;O98756;F2X4H9;Q9GGI5;M1S1D7;Q8HUZ9;Q5I221;A0A0U4D534;A0A249Y5N8;E0D8V0;C3S397;Q8MFT9;Q5W520;Q8WIX2;B8PRP3;Q37212;A0A286NQF2;Q7YJM6;F5B3G0;A0A023UBM0;A0A291EY88;Q9MT32;Q4VI99;Q4VI80;Q4VI78;A0A142DPV4;A0A1C9HGI6;E7DMY2;Q9ZS70;Q9TI75;G0WZL1;A0A1C9HG87;D5FUN6;Q5SCR6;A0A158TYG8;W5RVG3;J9QH20;H9ZGI0;G0WZM4;A0A1C9HFN6;Q8HVI8;A0A249Y5Y5;C1JAS8;P92223;S…		0	0.001	0.006084	53.77	0.00903279	2	1275.73	-0.399059	114.985	0
	High	AMHAVIDR	9	44488	214	Q9ZS70;Q539X0;I2E9B8;Q6VW40;I2BGM7;B1NL21;C0J9R6;C6G1P2;Q5W520;Q33047;D6MYK4;E7DMY2;Q31807;Q8WL19;Q33032;I2E962;O82538;Q9GHZ1;A0A1C9HG87;Q7YMT1;A5X4D3;Q8WIX2;Q5SCK3;Q9MTS4;O98756;Q95631;P92223;D3W6K3;F2X4H9;A0A0K2SQY8;D5FUN6;Q5SCR6;O98429;Q4VI99;Q9GGI5;D6MYJ6;E5G0C4;I2E964;A0A158TYG8;Q9TI75;M1S1D7;Q7YJP8;Q7GH77;Q33156;Q8HUZ9;Q5I221;G0WZM4;A0A0U4D534;O98551;C7AQV2;E7DMW3;Q4VI80;Q3I534;A0A1C9HFN6;I…		0	0.001	0.008793	52.33	0.0215928	2	912.472	0.246915	32.4641	0
	High	DDFIEKDR	9	17693	119	C0J9R6;C6G1P2;Q9GGI5;Q7YJP8;Q7YJR1;A0A1C9HFR4;L0N8B1;Q33032;Q6VW40;Q5W520;Q4VI99;Q9TI75;Q5I221;A0A0U4D534;Q4VI80;Q4VI78;A0A249Y5N8;A0A1C9HGI6;C3S397;Q8MFT9;I2BGM7;A0A291EY88;Q95F08;A0A1S6WN23;O98756;Q9MT32;Q8HUZ9;A0A142DPV4;A2VAL3;E7DMY2;Q5SCK3;I2E964;Q37212;Q7GH77;I2E9A4;Q1X6Q9;A0A0U1W0G4;I2E9B8;Q31807;Q1XEK3;B7P0E9;A0A291L206;G8EEM9;Q5SCJ3;Q7YJM3;A0A1C9HG42;I2EA78;O82538;Q37220;A0A291L2S1;M1S1D…		0	0.001	0.01824	48.72	0.0360257	2	1037.49	1.45477	41.9435	1
	High	AQAETGEIK	6	27913	165	C6G1P2;Q33032;Q8ME51;A0A142DPV4;L0N8B1;Q6VW40;I2BGM7;C0J9R6;A0A1C9HG87;O98756;D5FUN6;Q5SCR6;Q9GGI5;A0A158TYG8;Q8HUZ9;A0A1C9HFN6;W5RVG3;Q8HVI8;C3S397;Q8MFT9;H9ZGI0;Q5W520;O82538;Q5SCK3;A0A0K2SQY8;Q4VI99;Q7YJP8;Q7GH77;O98551;E7DMW3;Q4VI80;Q3I534;I2E9A4;Q4VI78;A0A1C9HGI6;G0WZL1;Q37220;Q1X6Q9;A0A0U1W0G4;A0A142I7F3;Q7YJR1;A0A1C9HFR4;J9QH20;A0A291EY88;Q95F08;A0A1S6WN23;Q9MT32;C7AQU9;P92223;O20248;Q9XQR…		0	0.001	0.0203	38.9	0.501619	2	946.484	-0.575001	25.9877	0
	High	NHGMHFR	5	30695	179	C0J9R6;C6G1P2;Q5W520;R4QE58;F2X4H9;Q4VI99;Q9GGI5;Q7YJP8;Q4VI80;Q4VI78;A0A1C9HGI6;Q37220;B6GUV5;Q7YJR1;A0A1C9HFR4;A0A0F6TFY2;L0N8B1;Q31807;A0A1C9HG42;E7DMY2;Q37212;Q5I221;A0A0U4D534;A0A158TYG8;C3S397;Q9MTS4;E5G0C4;Q8HUZ9;Q1XEK3;Q5SCJ3;Q7YJM3;Q9ZS70;I2E9B8;Q6VW40;I2BGM7;D6MYK4;Q33032;A0A1C9HG87;Q8WIX2;Q5SCK3;O98756;Q6VW13;O20248;A0A0K2SQY8;D5FUN6;Q5SCR6;O98429;Q7GH77;O98551;E7DMW3;A0A1C9HFN6;I2E9A4…		0	0.003	0.04419	26.29	5.84647	2	898.411	0.521766	28.6233	0
	High	AVYEcLR	1	51285	200	C0J9R6;C6G1P2;Q9GGI5;Q7YJP8;Q7YJR1;A0A1C9HFR4;L0N8B1;Q5W520;Q4VI99;Q4VI80;Q4VI78;A0A1C9HGI6;Q37220;I2E9B8;Q6VW40;I2BGM7;B1NL21;Q33047;Q31807;Q8WL19;Q33032;O82538;A0A1C9HG87;A5X4D3;Q5SCK3;Q9MTS4;O98756;P92223;A0A0K2SQY8;D5FUN6;Q5SCR6;E5G0C4;I2E964;A0A158TYG8;Q9TI75;Q37212;M1S1D7;Q7GH77;Q33156;Q8HUZ9;J9QER6;Q5I221;G0WZM4;A0A0U4D534;O98551;E7DMW3;Q3I534;A0A1C9HFN6;I2E9A4;Q1XEK3;F5BVX2;A0A249Y5N8;D6C…	C5(Carbamidomethyl)	0	0.008	0.09352	31.36	3.41672	2	910.445	0.0348108	51.1765	0
	High	AmHAVIDR	1	44488	214	I2E9B8;Q6VW40;I2BGM7;B1NL21;C0J9R6;C6G1P2;Q5W520;Q33047;D6MYK4;E7DMY2;Q31807;Q8ME51;Q8WL19;Q33032;O82538;A0A1C9HG87;R4QE58;A5X4D3;Q5SCK3;Q9MTS4;O98756;Q95631;Q71N79;Q6VW13;P92223;C7AQV0;O20248;A0A0K2SQY8;D5FUN6;Q5SCR6;Q4VI99;Q9GGI5;E5G0C4;I2E964;A0A158TYG8;Q9TI75;M1S1D7;Q7YJP8;Q7GH77;Q33156;Q8HUZ9;Q5I221;G0WZM4;A0A0U4D534;O98551;C7AQV2;E7DMW3;Q4VI80;Q3I534;A0A1C9HFN6;I2E9A4;Q4VI78;Q1XEK3;Q8MGP2;C…	M2(Oxidation)	0	0.008	0.1036	16.36	92.1046	2	928.466	-0.985802	31.7438	0
E7DMY2	Ribulose bisphosphate carboxylase large chain (Fragment) OS=Penianthus longifolius OX=461618 GN=rbcL PE=3 SV=1 - [E7DMY2_9MAGN]	2627.49	35.85	6883	0	20	262	463	51.5068	6.43018
	High	GGLDFTKDDENVNSQPFMR	10	51638	188	Q9XPZ1;Q8MFT9;Q95CE8;C0J9R6;C6G1P2;Q5W520;A5X4D3;A0A0K2SQY8;D5FUN6;Q4VI99;Q9GGI5;A0A158TYG8;Q7YJP8;Q5I221;A0A0U4D534;Q4VI80;Q4VI78;A0A1C9HGI6;A0A249Y5Y5;G0WZL1;Q37220;Q7YJR1;A0A291L2W8;A0A1C9HFR4;J9QH20;L0N8B1;I2E9B8;Q6VW40;I2BGM7;Q33047;Q31807;Q8WL19;Q33032;O82538;A0A1C9HG87;Q5SCK3;Q9MTS4;O98756;P92223;Q5SCR6;E5G0C4;Q7GH77;Q33156;Q8HUZ9;O98551;E7DMW3;Q3I534;A0A1C9HFN6;I2E9A4;Q1XEK3;D6C5Z6;A0A142…		0	0	2.315e-11	122.52	2.34776e-09	2	2169.99	0.467011	92.8236	1
	High	GHYLNATAGTcEEMIK	10	14794	91	D5FUN6;Q8ME51;Q31895;Q95631;Q37220;Q8MCW3;Q6VW40;C0J9R6;C6G1P2;Q33032;A0A1C9HG87;R4QE58;Q5SCK3;A0A0K2SQY8;Q5SCR6;O98429;Q9GGI5;A0A158TYG8;Q37212;Q7YJP8;Q7GH77;O98551;E7DMW3;I2E9A4;W5RVG3;Q1X6Q9;A0A0U1W0G4;B6GUV5;Q7YJR1;C3S397;K4EPE7;Q9GDB5;A0A1C9HFR4;Q8MFT9;Q95CE8;H9ZGI0;L0N8B1;P94046;A5X4D3;I2E964;Q5I221;A0A0U4D534;A0A249Y5N8;Q7YJR9;A0A291L2W8;Q5W520;F2X4H9;Q4VI99;Q4VI80;Q4VI78;A0A1C9HGI6;S6CNQ3…	C11(Carbamidomethyl)	0	0	8.453e-09	99.33	2.55922e-07	2	1794.82	1.21515	66.5389	0
	High	GGLDFTKDDENVNSQPFmR	7	51638	188	C6G1P2;Q33032;M1S1D7;C0J9R6;Q5W520;F2X4H9;Q4VI99;Q9GGI5;Q4VI80;Q4VI78;A0A1C9HGI6;I2E9B8;Q6VW40;I2BGM7;Q31807;O98747;Q95F08;A0A1S6WN23;A0A1C9HG87;Q5SCK3;O98756;A0A0K2SQY8;D5FUN6;Q9TN58;Q5SCR6;A0A158TYG8;A0A248SN48;Q37212;Q7YJP8;Q7GH77;Q8HUZ9;O98551;E7DMW3;A0A1C9HFN6;I2E9A4;Q1XEK3;W5RVG3;Q8WJX3;B7P0E9;Q1X6Q9;Q9TML5;A0A0U1W0G4;Q8HVI8;A0A291L206;Q7YJR1;C3S397;A0A1C9HFR4;Q8MFT9;G8EEM9;Q5SCJ3;A5X5W8;Q7…	M18(Oxidation)	0	0	1.928e-09	95.74	1.08313e-06	2	2185.98	1.11451	83.8778	1
	High	GHYLNATAGTcEEmIKR	5	14767	91	C0J9R6;C6G1P2;Q5W520;A5X4D3;A0A0K2SQY8;D5FUN6;Q4VI99;Q9GGI5;A0A158TYG8;Q7YJP8;Q5I221;A0A0U4D534;Q4VI80;Q4VI78;A0A1C9HGI6;A0A249Y5Y5;G0WZL1;Q37220;Q7YJR1;A0A291L2W8;A0A1C9HFR4;J9QH20;L0N8B1;Q6VW40;D6MYK4;E7DMY2;O98747;Q33032;I2E962;O82538;A0A1C9HG87;R4QE58;Q5SCK3;I2E906;Q95631;Q6VW13;Q3T5L7;Q9TN58;Q5SCR6;O98429;I2E964;Q9TI75;Q37212;Q7GH77;J9QER6;O98551;E7DMW3;Q3I534;I2E9A4;O09424;C7A5Z4;A0A249Y5N8…	C11(Carbamidomethyl); M14(Oxidation)	0	0	2.406e-10	93.3	1.14597e-06	3	1966.91	0.747079	50.0833	1
	High	GHYLNATAGTcEEmIK	10	14794	91	Q8ME51;Q31895;Q95631;Q37220;Q8MCW3;Q6VW40;C0J9R6;C6G1P2;Q5W520;Q33032;O82538;A0A1C9HG87;Q5SCK3;A0A0K2SQY8;D5FUN6;Q5SCR6;Q4VI99;Q9GGI5;A0A158TYG8;Q7YJP8;Q7GH77;O98551;E7DMW3;Q4VI80;Q3I534;I2E9A4;Q4VI78;W5RVG3;A0A1C9HGI6;G0WZL1;Q1X6Q9;A0A0U1W0G4;A0A142I7F3;Q7YJR1;C3S397;A0A1C9HFR4;Q8MFT9;J9QH20;H9ZGI0;L0N8B1;P94046;E7DMY2;F2X4H9;Q9TI75;Q37212;Q5I221;A0A0U4D534;A0A249Y5N8;S6CNQ3;R4QE58;A5X4D3;O09424…	C11(Carbamidomethyl); M14(Oxidation)	0	0	1.625e-08	90.79	1.67816e-06	2	1810.81	1.31607	55.5374	0
	High	mSGGDHIHAGTVVGK	37	17683	121	C0J9R6;C6G1P2;F2X4H9;Q9GGI5;Q5I221;A0A0U4D534;I2E9A4;Q9BAJ3;Q6VW40;I2BGM7;Q33032;Q95F08;A0A1S6WN23;O98756;M1S1D7;Q8HUZ9;A0A249Y5N8;E0D8V0;C3S397;Q8MFT9;Q539X0;I2E9B8;E7DMY2;Q31807;O98747;P92447;O47280;R4QE58;Q5SCK3;Q6VW13;Q3T5L7;O20248;A0A2H4UGV5;I2E964;A0A248SN48;Q37212;Q7YJP8;Q7GH77;Q1XEK3;Q5UFC2;A0A024HRQ0;Q8WJX3;B7P0E9;B5L2V5;Q1X6Q9;A0A0U1W0G4;A0A291L206;Q7YJR1;S6CMZ7;A0A1C9HFR4;B5L2V3;G8EEM9…	M1(Oxidation)	0	0	6.613e-06	88.26	5.13342e-06	2	1481.72	0.236377	32.6287	0
	High	TFQGPPHGIQVER	30	58045	206	I2E962;Q6VW40;C0J9R6;C6G1P2;Q33032;Q5SCK3;Q9GGI5;Q7YJP8;Q7GH77;I2E9A4;Q1X6Q9;A0A0U1W0G4;Q7YJR1;C3S397;A0A1C9HFR4;Q8MFT9;L0N8B1;Q9ZS70;I2E9B8;I2BGM7;Q31807;A0A1C9HG87;Q8WIX2;O98756;A0A0K2SQY8;D5FUN6;Q5SCR6;O98429;A0A158TYG8;Q8HUZ9;O98551;E7DMW3;A0A1C9HFN6;A0A286NQF2;Q1XEK3;Q7YJM6;W5RVG3;B8PRP3;B7P0E9;A0A1D5AHD9;A9X7F0;Q9TML5;Q8HVI8;A0A291L206;A0A023UBM0;K4EPE7;Q9GDB5;G8EEM9;Q5SCJ3;Q95CE8;Q7YJM3;A0…		0	0	2.069e-08	87.19	1.18463e-05	2	1465.75	-0.0935352	59.694	0
	High	DNGLLLHIHR	11	41878	203	C0J9R6;C6G1P2;Q5W520;A5X4D3;A0A0K2SQY8;D5FUN6;Q4VI99;Q9GGI5;A0A158TYG8;Q7YJP8;Q5I221;A0A0U4D534;Q4VI80;Q4VI78;A0A1C9HGI6;A0A249Y5Y5;G0WZL1;Q37220;Q7YJR1;A0A291L2W8;A0A1C9HFR4;J9QH20;L0N8B1;I2E9B8;Q6VW40;I2BGM7;Q33047;Q31807;Q8WL19;Q33032;O82538;A0A1C9HG87;Q5SCK3;Q9MTS4;O98756;P92223;Q5SCR6;E5G0C4;Q7GH77;Q33156;Q8HUZ9;O98551;E7DMW3;Q3I534;A0A1C9HFN6;I2E9A4;Q1XEK3;D6C5Z6;A0A142DPV4;W5RVG3;B7P0E9;Q9…		0	0	9.501e-05	83.59	2.20351e-05	2	1187.66	0.363083	64.358	0
	High	MSGGDHIHAGTVVGK	31	17683	121	C0J9R6;C6G1P2;Q9GGI5;Q7YJP8;Q7YJR1;A0A1C9HFR4;L0N8B1;Q6VW40;Q33032;Q5SCK3;I2E964;Q7GH77;Q5I221;A0A0U4D534;I2E9A4;A0A249Y5N8;Q1X6Q9;A0A0U1W0G4;C3S397;Q8MFT9;P94046;I2E9B8;I2BGM7;D6MYK4;E7DMY2;Q31807;O98747;Q95F08;A0A1S6WN23;A0A1C9HG87;O98756;A0A0K2SQY8;D5FUN6;Q9TN58;Q5SCR6;A0A158TYG8;A0A248SN48;Q37212;Q8HUZ9;O98551;E7DMW3;A0A1C9HFN6;Q1XEK3;W5RVG3;Q8WJX3;B7P0E9;Q9TML5;Q8HVI8;A0A291L206;G8EEM9;Q5SCJ…		0	0	1.918e-07	82.07	1.84879e-05	2	1465.72	0.933846	39.6065	0
	High	DDENVNSQPFMR	5	52171	211	Q6VW40;C0J9R6;C6G1P2;Q5W520;Q33032;A0A1C9HG87;F2X4H9;D5FUN6;Q5SCR6;Q4VI99;Q9GGI5;A0A158TYG8;Q4VI80;Q4VI78;W5RVG3;A0A1C9HGI6;G0WZL1;C3S397;S6CNQ3;Q8MFT9;J9QH20;H9ZGI0;Q37212;Q5I221;A0A0U4D534;A0A249Y5N8;Q9ZS70;I2E9B8;I2BGM7;Q31807;A5X4D3;Q8WIX2;Q5SCK3;O98756;A0A0K2SQY8;O98429;I2E964;M1S1D7;Q7YJP8;Q7GH77;Q8HUZ9;G0WZM4;O98551;E7DMW3;A0A1C9HFN6;I2E9A4;A0A286NQF2;Q1XEK3;Q7YJM6;Q7YJR9;B8PRP3;Q8WJX3;B7P…		0	0	8.499e-06	77.72	6.30053e-05	2	1451.62	0.55733	70.0999	0
	High	EITLGFVDLLRDDFIEK	1	5735	47	Q9GGI5;C6G1P2;Q5W520;C0J9R6;Q4VI99;Q4VI80;Q4VI78;A0A1C9HGI6;Q6VW40;I2BGM7;A0A291EY88;Q33032;Q95F08;A0A1S6WN23;O98756;Q9MT32;O20248;Q8HUZ9;A0A142DPV4;C3S397;Q8MFT9;F2X4H9;M1S1D7;Q5I221;A0A0U4D534;A0A249Y5N8;E0D8V0;Q37212;A0A286NQF2;Q7YJM6;F5B3G0;A0A023UBM0;E7DMY2;Q9TI75;S6CNQ3;D3W6K3;A0A249Y5J7;Q31895;Q71N79;A0A0F7EV89;J9QEM7;O98747;O47280;Q3T5L7;Q9MV62;Q9GHT7;Q95CF8		0	0	3.668e-12	77.43	4.0722e-05	2	2023.08	0.54964	115.125	1
	High	VALEAcVQAR	38	29518	168	C0J9R6;C6G1P2;Q5W520;A5X4D3;A0A0K2SQY8;D5FUN6;Q4VI99;Q9GGI5;A0A158TYG8;Q7YJP8;Q5I221;A0A0U4D534;Q4VI80;Q4VI78;A0A1C9HGI6;A0A249Y5Y5;G0WZL1;Q37220;Q7YJR1;A0A291L2W8;A0A1C9HFR4;J9QH20;L0N8B1;I2E9B8;Q6VW40;I2BGM7;Q33047;Q31807;Q8WL19;Q33032;O82538;A0A1C9HG87;Q5SCK3;Q9MTS4;O98756;P92223;Q5SCR6;E5G0C4;Q7GH77;Q33156;Q8HUZ9;O98551;E7DMW3;Q3I534;A0A1C9HFN6;I2E9A4;Q1XEK3;D6C5Z6;A0A142DPV4;W5RVG3;B7P0E9;Q9…	C6(Carbamidomethyl)	0	0	0.0004621	60.41	0.00362418	2	1116.58	0.537768	113.24	0
	High	FLFcAEAIYK	8	13080	89	C0J9R6;C6G1P2;Q9GGI5;Q7YJP8;Q7YJR1;A0A1C9HFR4;L0N8B1;Q31807;Q8HUZ9;Q1XEK3;Q5SCJ3;Q7YJM3;A0A1C9HG42;Q5W520;Q9MTS4;Q4VI99;E5G0C4;Q37212;Q4VI80;Q4VI78;A0A1C9HGI6;Q37220;R4QE58;A0A0K2SQY8;D5FUN6;A0A158TYG8;G0WZL1;A0A142I7A5;B6GUV5;B8YHE7;K4EPE7;Q9GDB5;A0A0F6TFY2;Q95CE8;J9QH20;A0A291L2S1;A0A1W5PSE9;V5T6A6;Q32571;A0A291EY88;Q95F08;C7AQU9;A2VAL3;B8PRP3;A1XM46;Q32033;I6N589;I6N590;O03613;A5X4D3;M1S1D7;Q5…	C4(Carbamidomethyl)	0	0	0.0009414	57.46	0.00589247	2	1261.63	0.760049	114.062	0
	High	PLLxcTIKPK	7	64838	221	P92447;Q539X0;I2E9B8;D6MYK9;Q6VW40;Q32571;I2BGM7;B1NL21;C0J9R6;A0A291EY88;C6G1P2;Q5W520;Q33047;O98884;D6MYK4;E7DMY2;Q31807;Q8ME51;O98747;Q8WL19;Q33032;Q95F08;O82538;A0A1S6WN23;Q9GHZ1;A0A1C9HG87;Q31895;Q7YMT1;R4QE58;A5X4D3;Q5SCK3;Q9MTS4;V5K6K1;O98756;Q9MT32;Q95631;Q71N79;P92223;C7AQV0;D3W6K3;F2X4H9;O20248;A0A0K2SQY8;O20245;D5FUN6;Q9TN58;Q5SCR6;Q4VI99;Q9GGI5;A0A2H4UGV5;D6MYJ6;E5G0C4;I2E964;A0A1W6BQ…	X4(G); C5(Carbamidomethyl)	0	0	0.002707	50.34	0.0523231	3	1126.67	0.146593	51.983	1
	High	DDENVNSQPFmR	5	52171	211	C7AQV2;Q7YJR9;Q6PZC1;Q7YJL9;A5H757;X2D2J7;C0J9R6;C6G1P2;Q5W520;A5X4D3;A0A0K2SQY8;D5FUN6;Q4VI99;Q9GGI5;A0A158TYG8;Q7YJP8;Q5I221;A0A0U4D534;Q4VI80;Q4VI78;A0A1C9HGI6;A0A249Y5Y5;G0WZL1;Q37220;Q7YJR1;A0A291L2W8;A0A1C9HFR4;J9QH20;L0N8B1;Q6VW40;D6MYK4;E7DMY2;O98747;Q33032;I2E962;O82538;A0A1C9HG87;R4QE58;Q5SCK3;I2E906;Q95631;Q6VW13;Q3T5L7;Q9TN58;Q5SCR6;O98429;I2E964;Q9TI75;Q37212;Q7GH77;J9QER6;O98551;E7D…	M11(Oxidation)	0	0	2.541e-05	47.94	0.0588896	2	1467.62	0.772197	57.0257	0
	High	YGRPLLxcTIKPK	3	20	5	D6MYK4;E7DMY2;Q95631;P93976;Q33369	X7(N); C8(Carbamidomethyl)	0	0	0.003568	40.71	0.138098	3	1559.86	-6.80227	61.7706	2
	High	DTDTLAAFR	11	738	11	C6G1P2;C0J9R6;Q37212;E7DMW3;I2BGM7;E7DMY2;Q3I534;B8PRP3;G8D4B8;Q71N78;H9AK14		0	0	0.005561	37.44	0.262069	2	1009.5	0.816088	75.1939	0
	High	EITLGFVDLLRDDFIEKDR	1	5694	47	Q9GGI5;C6G1P2;Q5W520;C0J9R6;Q4VI99;Q4VI80;Q4VI78;A0A1C9HGI6;Q6VW40;I2BGM7;A0A291EY88;Q33032;Q95F08;A0A1S6WN23;O98756;Q9MT32;O20248;Q8HUZ9;A0A142DPV4;C3S397;Q8MFT9;F2X4H9;M1S1D7;Q5I221;A0A0U4D534;A0A249Y5N8;E0D8V0;Q37212;A0A286NQF2;Q7YJM6;F5B3G0;A0A023UBM0;E7DMY2;Q9TI75;S6CNQ3;D3W6K3;A0A249Y5J7;Q31895;Q71N79;A0A0F7EV89;J9QEM7;O98747;O47280;Q3T5L7;Q9MV62;Q9GHT7;Q95CF8		0	0	3.785e-06	36.48	0.479532	3	2294.2	0.364455	114.766	2
	High	EITLGFVDLLR	1	11021	89	Q6VW40;I2BGM7;C0J9R6;C6G1P2;Q33032;Q95F08;A0A1S6WN23;O98756;F2X4H9;Q9GGI5;M1S1D7;Q8HUZ9;Q5I221;A0A0U4D534;A0A249Y5N8;E0D8V0;C3S397;Q8MFT9;Q5W520;Q8WIX2;B8PRP3;Q37212;A0A286NQF2;Q7YJM6;F5B3G0;A0A023UBM0;A0A291EY88;Q9MT32;Q4VI99;Q4VI80;Q4VI78;A0A142DPV4;A0A1C9HGI6;E7DMY2;Q9ZS70;Q9TI75;G0WZL1;A0A1C9HG87;D5FUN6;Q5SCR6;A0A158TYG8;W5RVG3;J9QH20;H9ZGI0;G0WZM4;A0A1C9HFN6;Q8HVI8;A0A249Y5Y5;C1JAS8;P92223;S…		0	0.001	0.006084	53.77	0.00903279	2	1275.73	-0.399059	114.985	0
	High	AMHAVIDR	9	44488	214	Q9ZS70;Q539X0;I2E9B8;Q6VW40;I2BGM7;B1NL21;C0J9R6;C6G1P2;Q5W520;Q33047;D6MYK4;E7DMY2;Q31807;Q8WL19;Q33032;I2E962;O82538;Q9GHZ1;A0A1C9HG87;Q7YMT1;A5X4D3;Q8WIX2;Q5SCK3;Q9MTS4;O98756;Q95631;P92223;D3W6K3;F2X4H9;A0A0K2SQY8;D5FUN6;Q5SCR6;O98429;Q4VI99;Q9GGI5;D6MYJ6;E5G0C4;I2E964;A0A158TYG8;Q9TI75;M1S1D7;Q7YJP8;Q7GH77;Q33156;Q8HUZ9;Q5I221;G0WZM4;A0A0U4D534;O98551;C7AQV2;E7DMW3;Q4VI80;Q3I534;A0A1C9HFN6;I…		0	0.001	0.008793	52.33	0.0215928	2	912.472	0.246915	32.4641	0
	High	DDFIEKDR	9	17693	119	C0J9R6;C6G1P2;Q9GGI5;Q7YJP8;Q7YJR1;A0A1C9HFR4;L0N8B1;Q33032;Q6VW40;Q5W520;Q4VI99;Q9TI75;Q5I221;A0A0U4D534;Q4VI80;Q4VI78;A0A249Y5N8;A0A1C9HGI6;C3S397;Q8MFT9;I2BGM7;A0A291EY88;Q95F08;A0A1S6WN23;O98756;Q9MT32;Q8HUZ9;A0A142DPV4;A2VAL3;E7DMY2;Q5SCK3;I2E964;Q37212;Q7GH77;I2E9A4;Q1X6Q9;A0A0U1W0G4;I2E9B8;Q31807;Q1XEK3;B7P0E9;A0A291L206;G8EEM9;Q5SCJ3;Q7YJM3;A0A1C9HG42;I2EA78;O82538;Q37220;A0A291L2S1;M1S1D…		0	0.001	0.01824	48.72	0.0360257	2	1037.49	1.45477	41.9435	1
	High	AQAETGEIK	6	27913	165	C6G1P2;Q33032;Q8ME51;A0A142DPV4;L0N8B1;Q6VW40;I2BGM7;C0J9R6;A0A1C9HG87;O98756;D5FUN6;Q5SCR6;Q9GGI5;A0A158TYG8;Q8HUZ9;A0A1C9HFN6;W5RVG3;Q8HVI8;C3S397;Q8MFT9;H9ZGI0;Q5W520;O82538;Q5SCK3;A0A0K2SQY8;Q4VI99;Q7YJP8;Q7GH77;O98551;E7DMW3;Q4VI80;Q3I534;I2E9A4;Q4VI78;A0A1C9HGI6;G0WZL1;Q37220;Q1X6Q9;A0A0U1W0G4;A0A142I7F3;Q7YJR1;A0A1C9HFR4;J9QH20;A0A291EY88;Q95F08;A0A1S6WN23;Q9MT32;C7AQU9;P92223;O20248;Q9XQR…		0	0.001	0.0203	38.9	0.501619	2	946.484	-0.575001	25.9877	0
	High	NHGMHFR	5	30695	179	C0J9R6;C6G1P2;Q5W520;R4QE58;F2X4H9;Q4VI99;Q9GGI5;Q7YJP8;Q4VI80;Q4VI78;A0A1C9HGI6;Q37220;B6GUV5;Q7YJR1;A0A1C9HFR4;A0A0F6TFY2;L0N8B1;Q31807;A0A1C9HG42;E7DMY2;Q37212;Q5I221;A0A0U4D534;A0A158TYG8;C3S397;Q9MTS4;E5G0C4;Q8HUZ9;Q1XEK3;Q5SCJ3;Q7YJM3;Q9ZS70;I2E9B8;Q6VW40;I2BGM7;D6MYK4;Q33032;A0A1C9HG87;Q8WIX2;Q5SCK3;O98756;Q6VW13;O20248;A0A0K2SQY8;D5FUN6;Q5SCR6;O98429;Q7GH77;O98551;E7DMW3;A0A1C9HFN6;I2E9A4…		0	0.003	0.04419	26.29	5.84647	2	898.411	0.521766	28.6233	0
	High	AVYEcLR	1	51285	200	C0J9R6;C6G1P2;Q9GGI5;Q7YJP8;Q7YJR1;A0A1C9HFR4;L0N8B1;Q5W520;Q4VI99;Q4VI80;Q4VI78;A0A1C9HGI6;Q37220;I2E9B8;Q6VW40;I2BGM7;B1NL21;Q33047;Q31807;Q8WL19;Q33032;O82538;A0A1C9HG87;A5X4D3;Q5SCK3;Q9MTS4;O98756;P92223;A0A0K2SQY8;D5FUN6;Q5SCR6;E5G0C4;I2E964;A0A158TYG8;Q9TI75;Q37212;M1S1D7;Q7GH77;Q33156;Q8HUZ9;J9QER6;Q5I221;G0WZM4;A0A0U4D534;O98551;E7DMW3;Q3I534;A0A1C9HFN6;I2E9A4;Q1XEK3;F5BVX2;A0A249Y5N8;D6C…	C5(Carbamidomethyl)	0	0.008	0.09352	31.36	3.41672	2	910.445	0.0348108	51.1765	0
	High	AmHAVIDR	1	44488	214	I2E9B8;Q6VW40;I2BGM7;B1NL21;C0J9R6;C6G1P2;Q5W520;Q33047;D6MYK4;E7DMY2;Q31807;Q8ME51;Q8WL19;Q33032;O82538;A0A1C9HG87;R4QE58;A5X4D3;Q5SCK3;Q9MTS4;O98756;Q95631;Q71N79;Q6VW13;P92223;C7AQV0;O20248;A0A0K2SQY8;D5FUN6;Q5SCR6;Q4VI99;Q9GGI5;E5G0C4;I2E964;A0A158TYG8;Q9TI75;M1S1D7;Q7YJP8;Q7GH77;Q33156;Q8HUZ9;Q5I221;G0WZM4;A0A0U4D534;O98551;C7AQV2;E7DMW3;Q4VI80;Q3I534;A0A1C9HFN6;I2E9A4;Q4VI78;Q1XEK3;Q8MGP2;C…	M2(Oxidation)	0	0.008	0.1036	16.36	92.1046	2	928.466	-0.985802	31.7438	0
A9L9Y0	ATP synthase subunit beta (Fragment) OS=Nicoraepoa andina OX=368356 GN=atpB PE=3 SV=1 - [A9L9Y0_9POAL]	2624.96	48.1	2902	1	15	121	474	51.2005	5.18604
	High	GMEVIDTGAPLSVPVGGATLGR	6	3355	17	A0A0M3LBA7;Q9SCE9;A0A1C9HCV0;A0A1I7PIS8;Q95FJ8;A0A191SDX6;Q5J038;A0A1D8D815;A0A1I7PIS3;C0J9K5;C0J9P4;A0A1I7PIU6;A0A1I7PIT2;Q95FS7;A0A126G2P4;B8PRK2;A9L9Y0		0	0	1.123e-12	105.64	1.24076e-07	2	2097.1	1.45448	112.853	0
	High	mPSAVGYQPTLSTEMGSLQER	12	5647	20	B7S4V7;A0A0M3LBA7;Q597J4;A0A1C9HCV0;A0A1I7PIS3;C0J9K5;C0J9P4;Q9SCE9;Q95FJ8;Q3ZU73;A0A126G2P4;Q5J038;A0A1I7PIU6;A0A1I7PIS8;A0A1D8D815;A0A191SDX6;Q95FS7;A0A1I7PIT2;B8PRK2;A9L9Y0	M1(Oxidation)	0	0	1.475e-12	104.82	5.39571e-08	2	2298.08	1.53085	97.8459	0
	High	GmEVIDTGAPLSVPVGGATLGR	6	3356	17	A0A1C9HCV0;Q5J038;A0A1I7PIS3;Q9SCE9;Q95FJ8;A0A0M3LBA7;A0A1D8D815;C0J9K5;C0J9P4;A0A1I7PIS8;A0A191SDX6;A0A1I7PIU6;A0A1I7PIT2;Q95FS7;A0A126G2P4;B8PRK2;A9L9Y0	M2(Oxidation)	0	0	5.371e-12	97.91	3.33802e-07	2	2113.1	1.65469	103.019	0
	High	FVQAGSEVSALLGR	13	9158	21	A0A0M3LBA7;A0A1C9HCV0;Q5J038;Q597J4;C0J9K5;C0J9P4;Q95FJ8;A0A126G2P4;Q3ZU73;A0A191SDX6;A0A1D8D815;A0A1I7PIU6;A0A1I7PIS3;Q9SCE9;A0A1I7PIS8;A0A0A7DB11;A0A1I7PIT2;B8PRK2;A9L9Y0;Q95FS7;B7S4V7		0	0	6.317e-07	97.05	5.49902e-07	2	1433.78	1.90554	102.717	0
	High	GIYPAVDPLDSTSTMLQPR	1	5449	21	A0A0M3LBA7;A0A1C9HCV0;A0A1D8D815;A0A1I7PIS3;C0J9K5;C0J9P4;Q9SCE9;A0A1I7PIS8;Q95FJ8;Q597J4;A0A191SDX6;Q3ZU73;Q5J038;A0A1I7PIU6;A0A1I7PIT2;B8PRK2;A9L9Y0;Q95FS7;Q9MRM1;B7S4V7;Q8WJF6		0	0	8.634e-09	96.3	5.76809e-07	3	2061.03	0.260887	114.183	0
	High	MPSAVGYQPTLSTEMGSLQER	8	5647	20	A0A0M3LBA7;Q597J4;A0A1C9HCV0;A0A1I7PIS3;C0J9K5;C0J9P4;Q9SCE9;Q95FJ8;Q3ZU73;Q5J038;A0A1I7PIU6;Q95FS7;A0A1I7PIS8;A0A1I7PIT2;B8PRK2;A0A126G2P4;A0A191SDX6;A0A1D8D815;A9L9Y0;B7S4V7		0.0104	0	2.098e-10	95.03	6.10389e-07	2	2282.08	1.23902	103.805	0
	High	VALVYGQmNEPPGAR	10	9490	22	A0A0M3LBA7;Q597J4;A0A1C9HCV0;A0A1D8D815;A0A1I7PIS3;C0J9K5;C0J9P4;Q9SCE9;A0A1I7PIS8;Q95FJ8;Q3ZU73;A0A191SDX6;Q5J038;A0A1I7PIU6;Q95FS7;B7S4V7;A0A1I7PIT2;B8PRK2;A9L9Y0;Q9MRM1;A0A0A7DB11;A0A126G2P4	M8(Oxidation)	0	0	4.135e-07	89.63	2.81532e-06	2	1617.81	1.15111	66.4825	0
	High	VALVYGQMNEPPGAR	10	9490	22	A0A0M3LBA7;Q597J4;A0A1C9HCV0;A0A1D8D815;A0A1I7PIS3;C0J9K5;C0J9P4;Q9SCE9;A0A1I7PIS8;Q95FJ8;Q3ZU73;A0A191SDX6;Q5J038;A0A1I7PIU6;Q95FS7;B7S4V7;A0A1I7PIT2;B8PRK2;A9L9Y0;A0A0A7DB11;A0A126G2P4;Q9MRM1		0	0	3.364e-06	89.55	2.86883e-06	2	1601.81	0.579136	82.2864	0
	High	ELQDIIAILGLDELSEEDR	1	7752	21	A0A0M3LBA7;Q597J4;Q3ZU73;A0A1C9HCV0;Q5J038;C0J9K5;C0J9P4;Q95FJ8;A0A1I7PIS3;Q9SCE9;A0A1I7PIU6;A0A126G2P4;A0A1I7PIS8;B8PRK2;A0A1D8D815;A0A191SDX6;A0A1I7PIT2;Q95FS7;A9L9Y0;B7S4V7;Q8WJF6		0	0	1.536e-10	86.77	5.22442e-06	2	2171.11	-0.311347	115.781	0
	High	VGLTALTMAEYFR	1	7808	22	A0A0M3LBA7;Q597J4;Q3ZU73;A0A126G2P4;A0A1C9HCV0;Q5J038;A0A1I7PIU6;A0A1I7PIS3;C0J9K5;C0J9P4;Q95FS7;Q9SCE9;A0A1I7PIS8;A0A1I7PIT2;B8PRK2;Q95FJ8;A0A1D8D815;B7S4V7;A9L9Y0;A0A191SDX6;A0A0A7DB11;Q9MRM1		0	0	1.654e-06	76.66	5.35358e-05	2	1471.76	0.559418	114.629	0
	High	GIYPAVDPLDSTSTmLQPR	7	5449	21	A0A0M3LBA7;Q597J4;A0A1C9HCV0;A0A191SDX6;Q5J038;A0A1D8D815;A0A1I7PIU6;A0A1I7PIS3;C0J9K5;C0J9P4;Q9SCE9;A0A1I7PIS8;A9L9Y0;Q95FJ8;Q3ZU73;Q95FS7;B7S4V7;A0A1I7PIT2;B8PRK2;Q8WJF6;Q9MRM1	M15(Oxidation)	0	0	5.96e-10	75.38	6.88757e-05	2	2077.03	1.53813	104.403	0
	High	mPSAVGYQPTLSTEmGSLQER	5	5647	20	A0A0M3LBA7;A0A1C9HCV0;Q5J038;C0J9K5;C0J9P4;Q95FJ8;Q597J4;Q3ZU73;Q9SCE9;A0A1I7PIU6;A0A1I7PIS3;A0A126G2P4;A0A1I7PIS8;B8PRK2;A0A1D8D815;A0A1I7PIT2;A0A191SDX6;A9L9Y0;Q95FS7;B7S4V7	M1(Oxidation); M15(Oxidation)	0	0	1.595e-08	75.26	4.35459e-05	3	2314.07	1.2062	81.2392	0
	High	VGLTALTmAEYFR	4	7808	22	A0A1C9HCV0;Q5J038;A0A1D8D815;A0A126G2P4;A0A0M3LBA7;Q597J4;Q3ZU73;A0A191SDX6;A0A1I7PIU6;A0A1I7PIS3;C0J9K5;C0J9P4;Q9SCE9;A0A1I7PIS8;A9L9Y0;Q95FJ8;Q95FS7;B7S4V7;A0A1I7PIT2;B8PRK2;A0A0A7DB11;Q9MRM1	M8(Oxidation)	0	0	1.959e-05	74.35	9.5936e-05	2	1487.76	1.1816	109.76	0
	High	TVLIMELINNIAK	1	8267	20	A0A0M3LBA7;A0A1C9HCV0;Q597J4;A0A1D8D815;A0A1I7PIS3;C0J9K5;C0J9P4;Q9SCE9;A0A1I7PIS8;Q95FJ8;Q3ZU73;Q5J038;A0A1I7PIU6;A9L9Y0;A0A1I7PIT2;B8PRK2;A0A0A7DB11;A0A126G2P4;A0A191SDX6;Q9MRM1		0	0	0.0002533	72.72	9.09214e-05	2	1471.86	0.284803	115.433	0
	High	EGNDLYMEMK	4	8238	19	A0A0A7DB11;A0A0M3LBA7;Q597J4;Q3ZU73;A0A1C9HCV0;Q5J038;Q95FS7;Q95FJ8;A0A1D8D815;A0A1I7PIU6;A0A1I7PIS3;C0J9K5;C0J9P4;Q9SCE9;B7S4V7;A0A1I7PIS8;A9L9Y0;A0A1I7PIT2;B8PRK2		0	0	0.00106	57.84	0.00137165	2	1229.52	0.394281	74.3617	0
	High	IGLFGGAGVGK	5	9628	28	A0A126G2P4;A0A0M3LBA7;Q597J4;Q3ZU73;A0A1C9HCV0;A0A191SDX6;Q5J038;A0A1D8D815;A0A1I7PIU6;A0A1I7PIS3;C0J9K5;C0J9P4;Q9SCE9;A0A1I7PIS8;A9L9Y0;Q95FJ8;A0A061E5Q6;A0A2G5F6R8;B9T1V8;A0A103XST4;A0A0K9NYL5;A0A1I7PIT2;B8PRK2;A0A0A7DB11;Q95FS7;Q9MRM1;B7S4V7;A0A0D6QRT0		0	0	0.001281	57.15	0.00449171	2	975.563	0.481163	81.2722	0
	High	KGSxTSIQAVYVPADDLTDPAPATTFAHLDATTVLSR	1	1	1	A9L9Y0	X4(N)	0	0	7.464e-12	55.43	0.00467677	3	3843.94	-0.969531	114.513	1
	High	VVDLLAPYR	9	9267	22	A0A0M3LBA7;Q597J4;Q3ZU73;A0A1C9HCV0;Q5J038;A0A1D8D815;A0A1I7PIU6;A0A1I7PIS3;C0J9K5;C0J9P4;Q95FS7;Q9SCE9;B7S4V7;A0A1I7PIS8;A9L9Y0;Q95FJ8;A0A0A7DB11;A0A126G2P4;A0A191SDX6;A0A1I7PIT2;B8PRK2;Q9MRM1		0	0	0.00466	46.1	0.0529419	2	1045.6	0.185869	98.7569	0
	High	EGNDLYMEmK	2	8238	19	A0A0A7DB11;A0A0M3LBA7;Q597J4;Q3ZU73;A0A1C9HCV0;Q5J038;Q95FS7;Q95FJ8;A0A1D8D815;A0A1I7PIU6;A0A1I7PIS3;C0J9K5;C0J9P4;Q9SCE9;B7S4V7;A0A1I7PIS8;A9L9Y0;A0A1I7PIT2;B8PRK2	M9(Oxidation)	0	0	0.001049	45.26	0.0222465	2	1245.51	0.649558	54.3844	0
	High	AHGGVSVFGGVGER	7	7920	22	A0A0M3LBA7;Q597J4;Q3ZU73;Q95FS7;A0A1C9HCV0;Q5J038;A0A1I7PIS3;Q9SCE9;Q95FJ8;A0A126G2P4;A0A1I7PIU6;C0J9K5;C0J9P4;A0A1I7PIS8;A0A1I7PIT2;B8PRK2;A0A1D8D815;A9L9Y0;A0A191SDX6;B7S4V7;Q9MRM1;A0A0A7DB11		0	0	0.001672	45.02	0.071095	2	1328.67	1.41619	60.5827	0
	High	EGNDLYmEmK	3	8238	19	A0A0M3LBA7;Q597J4;Q3ZU73;A0A1C9HCV0;Q5J038;C0J9K5;C0J9P4;Q95FJ8;A0A1I7PIS3;Q9SCE9;A0A1I7PIU6;A0A1I7PIS8;A0A1I7PIT2;B8PRK2;A0A1D8D815;Q95FS7;A9L9Y0;A0A0A7DB11;B7S4V7	M7(Oxidation); M9(Oxidation)	0	0	0.004583	36.47	0.150831	2	1261.51	0.608066	43.2466	0
	High	LSIFETGIK	4	9003	20	A0A0M3LBA7;A0A1C9HCV0;Q5J038;C0J9K5;C0J9P4;Q95FJ8;Q597J4;Q3ZU73;A0A1D8D815;A0A1I7PIU6;A0A1I7PIS3;Q95FS7;Q9SCE9;B7S4V7;A0A1I7PIS8;A9L9Y0;A0A0A7DB11;A0A126G2P4;A0A191SDX6;Q9MRM1		0	0.001	0.02154	57.57	0.00245862	2	1007.58	0.156655	92.9312	0
	High	TREGNDLYMEMK	1	8225	19	A0A0A7DB11;A0A0M3LBA7;Q597J4;Q3ZU73;A0A1C9HCV0;Q5J038;A0A1D8D815;A0A1I7PIU6;A0A1I7PIS3;C0J9K5;C0J9P4;Q9SCE9;A0A1I7PIS8;A9L9Y0;Q95FJ8;Q95FS7;B7S4V7;A0A1I7PIT2;B8PRK2		0	0.003	0.046	29.55	1.33506	3	1486.67	0.155313	61.7747	1
Q95CE8	Ribulose bisphosphate carboxylase large chain (Fragment) OS=Aneilema clarkei OX=168053 GN=rbcL PE=3 SV=1 - [Q95CE8_9LILI]	2623.68	32.57	31461	1	15	209	393	43.8701	7.54736
	High	xGLDFTKDDENVNSQPFMR	10	51638	188	Q9XPZ1;Q8MFT9;Q95CE8;C0J9R6;C6G1P2;Q5W520;A5X4D3;A0A0K2SQY8;D5FUN6;Q4VI99;Q9GGI5;A0A158TYG8;Q7YJP8;Q5I221;A0A0U4D534;Q4VI80;Q4VI78;A0A1C9HGI6;A0A249Y5Y5;G0WZL1;Q37220;Q7YJR1;A0A291L2W8;A0A1C9HFR4;J9QH20;L0N8B1;I2E9B8;Q6VW40;I2BGM7;Q33047;Q31807;Q8WL19;Q33032;O82538;A0A1C9HG87;Q5SCK3;Q9MTS4;O98756;P92223;Q5SCR6;E5G0C4;Q7GH77;Q33156;Q8HUZ9;O98551;E7DMW3;Q3I534;A0A1C9HFN6;I2E9A4;Q1XEK3;D6C5Z6;A0A142…	X1(G)	0	0	2.315e-11	122.52	2.34776e-09	2	2169.99	0.467011	92.8236	1
	High	GHYLNATAGTcEEMIK	10	14794	91	D5FUN6;Q8ME51;Q31895;Q95631;Q37220;Q8MCW3;Q6VW40;C0J9R6;C6G1P2;Q33032;A0A1C9HG87;R4QE58;Q5SCK3;A0A0K2SQY8;Q5SCR6;O98429;Q9GGI5;A0A158TYG8;Q37212;Q7YJP8;Q7GH77;O98551;E7DMW3;I2E9A4;W5RVG3;Q1X6Q9;A0A0U1W0G4;B6GUV5;Q7YJR1;C3S397;K4EPE7;Q9GDB5;A0A1C9HFR4;Q8MFT9;Q95CE8;H9ZGI0;L0N8B1;P94046;A5X4D3;I2E964;Q5I221;A0A0U4D534;A0A249Y5N8;Q7YJR9;A0A291L2W8;Q5W520;F2X4H9;Q4VI99;Q4VI80;Q4VI78;A0A1C9HGI6;S6CNQ3…	C11(Carbamidomethyl)	0	0	8.453e-09	99.33	2.55922e-07	2	1794.82	1.21515	66.5389	0
	High	xGLDFTKDDENVNSQPFmR	7	51638	188	C6G1P2;Q33032;M1S1D7;C0J9R6;Q5W520;F2X4H9;Q4VI99;Q9GGI5;Q4VI80;Q4VI78;A0A1C9HGI6;I2E9B8;Q6VW40;I2BGM7;Q31807;O98747;Q95F08;A0A1S6WN23;A0A1C9HG87;Q5SCK3;O98756;A0A0K2SQY8;D5FUN6;Q9TN58;Q5SCR6;A0A158TYG8;A0A248SN48;Q37212;Q7YJP8;Q7GH77;Q8HUZ9;O98551;E7DMW3;A0A1C9HFN6;I2E9A4;Q1XEK3;W5RVG3;Q8WJX3;B7P0E9;Q1X6Q9;Q9TML5;A0A0U1W0G4;Q8HVI8;A0A291L206;Q7YJR1;C3S397;A0A1C9HFR4;Q8MFT9;G8EEM9;Q5SCJ3;A5X5W8;Q7…	X1(G); M18(Oxidation)	0	0	1.928e-09	95.74	1.08313e-06	2	2185.98	1.11451	83.8778	1
	High	GHYLNATAGTcEEmIKR	5	14767	91	C0J9R6;C6G1P2;Q5W520;A5X4D3;A0A0K2SQY8;D5FUN6;Q4VI99;Q9GGI5;A0A158TYG8;Q7YJP8;Q5I221;A0A0U4D534;Q4VI80;Q4VI78;A0A1C9HGI6;A0A249Y5Y5;G0WZL1;Q37220;Q7YJR1;A0A291L2W8;A0A1C9HFR4;J9QH20;L0N8B1;Q6VW40;D6MYK4;E7DMY2;O98747;Q33032;I2E962;O82538;A0A1C9HG87;R4QE58;Q5SCK3;I2E906;Q95631;Q6VW13;Q3T5L7;Q9TN58;Q5SCR6;O98429;I2E964;Q9TI75;Q37212;Q7GH77;J9QER6;O98551;E7DMW3;Q3I534;I2E9A4;O09424;C7A5Z4;A0A249Y5N8…	C11(Carbamidomethyl); M14(Oxidation)	0	0	2.406e-10	93.3	1.14597e-06	3	1966.91	0.747079	50.0833	1
	High	GHYLNATAGTcEEmIK	10	14794	91	Q8ME51;Q31895;Q95631;Q37220;Q8MCW3;Q6VW40;C0J9R6;C6G1P2;Q5W520;Q33032;O82538;A0A1C9HG87;Q5SCK3;A0A0K2SQY8;D5FUN6;Q5SCR6;Q4VI99;Q9GGI5;A0A158TYG8;Q7YJP8;Q7GH77;O98551;E7DMW3;Q4VI80;Q3I534;I2E9A4;Q4VI78;W5RVG3;A0A1C9HGI6;G0WZL1;Q1X6Q9;A0A0U1W0G4;A0A142I7F3;Q7YJR1;C3S397;A0A1C9HFR4;Q8MFT9;J9QH20;H9ZGI0;L0N8B1;P94046;E7DMY2;F2X4H9;Q9TI75;Q37212;Q5I221;A0A0U4D534;A0A249Y5N8;S6CNQ3;R4QE58;A5X4D3;O09424…	C11(Carbamidomethyl); M14(Oxidation)	0	0	1.625e-08	90.79	1.67816e-06	2	1810.81	1.31607	55.5374	0
	High	mSGGDHIHAGTVVGK	37	17683	121	C0J9R6;C6G1P2;F2X4H9;Q9GGI5;Q5I221;A0A0U4D534;I2E9A4;Q9BAJ3;Q6VW40;I2BGM7;Q33032;Q95F08;A0A1S6WN23;O98756;M1S1D7;Q8HUZ9;A0A249Y5N8;E0D8V0;C3S397;Q8MFT9;Q539X0;I2E9B8;E7DMY2;Q31807;O98747;P92447;O47280;R4QE58;Q5SCK3;Q6VW13;Q3T5L7;O20248;A0A2H4UGV5;I2E964;A0A248SN48;Q37212;Q7YJP8;Q7GH77;Q1XEK3;Q5UFC2;A0A024HRQ0;Q8WJX3;B7P0E9;B5L2V5;Q1X6Q9;A0A0U1W0G4;A0A291L206;Q7YJR1;S6CMZ7;A0A1C9HFR4;B5L2V3;G8EEM9…	M1(Oxidation)	0	0	6.613e-06	88.26	5.13342e-06	2	1481.72	0.236377	32.6287	0
	High	TFQGPPHGIQVER	30	58045	206	I2E962;Q6VW40;C0J9R6;C6G1P2;Q33032;Q5SCK3;Q9GGI5;Q7YJP8;Q7GH77;I2E9A4;Q1X6Q9;A0A0U1W0G4;Q7YJR1;C3S397;A0A1C9HFR4;Q8MFT9;L0N8B1;Q9ZS70;I2E9B8;I2BGM7;Q31807;A0A1C9HG87;Q8WIX2;O98756;A0A0K2SQY8;D5FUN6;Q5SCR6;O98429;A0A158TYG8;Q8HUZ9;O98551;E7DMW3;A0A1C9HFN6;A0A286NQF2;Q1XEK3;Q7YJM6;W5RVG3;B8PRP3;B7P0E9;A0A1D5AHD9;A9X7F0;Q9TML5;Q8HVI8;A0A291L206;A0A023UBM0;K4EPE7;Q9GDB5;G8EEM9;Q5SCJ3;Q95CE8;Q7YJM3;A0…		0	0	2.069e-08	87.19	1.18463e-05	2	1465.75	-0.0935352	59.694	0
	High	DNGLLLHIHR	11	41878	203	C0J9R6;C6G1P2;Q5W520;A5X4D3;A0A0K2SQY8;D5FUN6;Q4VI99;Q9GGI5;A0A158TYG8;Q7YJP8;Q5I221;A0A0U4D534;Q4VI80;Q4VI78;A0A1C9HGI6;A0A249Y5Y5;G0WZL1;Q37220;Q7YJR1;A0A291L2W8;A0A1C9HFR4;J9QH20;L0N8B1;I2E9B8;Q6VW40;I2BGM7;Q33047;Q31807;Q8WL19;Q33032;O82538;A0A1C9HG87;Q5SCK3;Q9MTS4;O98756;P92223;Q5SCR6;E5G0C4;Q7GH77;Q33156;Q8HUZ9;O98551;E7DMW3;Q3I534;A0A1C9HFN6;I2E9A4;Q1XEK3;D6C5Z6;A0A142DPV4;W5RVG3;B7P0E9;Q9…		0	0	9.501e-05	83.59	2.20351e-05	2	1187.66	0.363083	64.358	0
	High	MSGGDHIHAGTVVGK	31	17683	121	C0J9R6;C6G1P2;Q9GGI5;Q7YJP8;Q7YJR1;A0A1C9HFR4;L0N8B1;Q6VW40;Q33032;Q5SCK3;I2E964;Q7GH77;Q5I221;A0A0U4D534;I2E9A4;A0A249Y5N8;Q1X6Q9;A0A0U1W0G4;C3S397;Q8MFT9;P94046;I2E9B8;I2BGM7;D6MYK4;E7DMY2;Q31807;O98747;Q95F08;A0A1S6WN23;A0A1C9HG87;O98756;A0A0K2SQY8;D5FUN6;Q9TN58;Q5SCR6;A0A158TYG8;A0A248SN48;Q37212;Q8HUZ9;O98551;E7DMW3;A0A1C9HFN6;Q1XEK3;W5RVG3;Q8WJX3;B7P0E9;Q9TML5;Q8HVI8;A0A291L206;G8EEM9;Q5SCJ…		0	0	1.918e-07	82.07	1.84879e-05	2	1465.72	0.933846	39.6065	0
	High	DDENVNSQPFMR	5	52171	211	Q6VW40;C0J9R6;C6G1P2;Q5W520;Q33032;A0A1C9HG87;F2X4H9;D5FUN6;Q5SCR6;Q4VI99;Q9GGI5;A0A158TYG8;Q4VI80;Q4VI78;W5RVG3;A0A1C9HGI6;G0WZL1;C3S397;S6CNQ3;Q8MFT9;J9QH20;H9ZGI0;Q37212;Q5I221;A0A0U4D534;A0A249Y5N8;Q9ZS70;I2E9B8;I2BGM7;Q31807;A5X4D3;Q8WIX2;Q5SCK3;O98756;A0A0K2SQY8;O98429;I2E964;M1S1D7;Q7YJP8;Q7GH77;Q8HUZ9;G0WZM4;O98551;E7DMW3;A0A1C9HFN6;I2E9A4;A0A286NQF2;Q1XEK3;Q7YJM6;Q7YJR9;B8PRP3;Q8WJX3;B7P…		0	0	8.499e-06	77.72	6.30053e-05	2	1451.62	0.55733	70.0999	0
	High	xGLDFTKDDENVNSQPFMR	2	11	1	Q95CE8	X1(P)	0	0	9.988e-10	59.16	0.00119755	3	2210.02	0.89934	97.8657	1
	High	FLFcAEAIYK	8	13080	89	C0J9R6;C6G1P2;Q9GGI5;Q7YJP8;Q7YJR1;A0A1C9HFR4;L0N8B1;Q31807;Q8HUZ9;Q1XEK3;Q5SCJ3;Q7YJM3;A0A1C9HG42;Q5W520;Q9MTS4;Q4VI99;E5G0C4;Q37212;Q4VI80;Q4VI78;A0A1C9HGI6;Q37220;R4QE58;A0A0K2SQY8;D5FUN6;A0A158TYG8;G0WZL1;A0A142I7A5;B6GUV5;B8YHE7;K4EPE7;Q9GDB5;A0A0F6TFY2;Q95CE8;J9QH20;A0A291L2S1;A0A1W5PSE9;V5T6A6;Q32571;A0A291EY88;Q95F08;C7AQU9;A2VAL3;B8PRP3;A1XM46;Q32033;I6N589;I6N590;O03613;A5X4D3;M1S1D7;Q5…	C4(Carbamidomethyl)	0	0	0.0009414	57.46	0.00589247	2	1261.63	0.760049	114.062	0
	High	PLLGcTIKPK	7	64838	221	P92447;Q539X0;I2E9B8;D6MYK9;Q6VW40;Q32571;I2BGM7;B1NL21;C0J9R6;A0A291EY88;C6G1P2;Q5W520;Q33047;O98884;D6MYK4;E7DMY2;Q31807;Q8ME51;O98747;Q8WL19;Q33032;Q95F08;O82538;A0A1S6WN23;Q9GHZ1;A0A1C9HG87;Q31895;Q7YMT1;R4QE58;A5X4D3;Q5SCK3;Q9MTS4;V5K6K1;O98756;Q9MT32;Q95631;Q71N79;P92223;C7AQV0;D3W6K3;F2X4H9;O20248;A0A0K2SQY8;O20245;D5FUN6;Q9TN58;Q5SCR6;Q4VI99;Q9GGI5;A0A2H4UGV5;D6MYJ6;E5G0C4;I2E964;A0A1W6BQ…	C5(Carbamidomethyl)	0	0	0.002707	50.34	0.0523231	3	1126.67	0.146593	51.983	1
	High	DDENVNSQPFmR	5	52171	211	C7AQV2;Q7YJR9;Q6PZC1;Q7YJL9;A5H757;X2D2J7;C0J9R6;C6G1P2;Q5W520;A5X4D3;A0A0K2SQY8;D5FUN6;Q4VI99;Q9GGI5;A0A158TYG8;Q7YJP8;Q5I221;A0A0U4D534;Q4VI80;Q4VI78;A0A1C9HGI6;A0A249Y5Y5;G0WZL1;Q37220;Q7YJR1;A0A291L2W8;A0A1C9HFR4;J9QH20;L0N8B1;Q6VW40;D6MYK4;E7DMY2;O98747;Q33032;I2E962;O82538;A0A1C9HG87;R4QE58;Q5SCK3;I2E906;Q95631;Q6VW13;Q3T5L7;Q9TN58;Q5SCR6;O98429;I2E964;Q9TI75;Q37212;Q7GH77;J9QER6;O98551;E7D…	M11(Oxidation)	0	0	2.541e-05	47.94	0.0588896	2	1467.62	0.772197	57.0257	0
	High	xGLDFTKDDENVNSQPFmR	3	11	1	Q95CE8	X1(P); M18(Oxidation)	0	0	1.005e-06	42.67	0.0434956	3	2226.02	1.09338	88.3928	1
	High	YGRPLLGcTIKPK	6	64650	215	C0J9R6;C6G1P2;Q5W520;A5X4D3;A0A0K2SQY8;D5FUN6;Q4VI99;Q9GGI5;A0A158TYG8;Q7YJP8;Q5I221;A0A0U4D534;Q4VI80;Q4VI78;A0A1C9HGI6;A0A249Y5Y5;G0WZL1;Q37220;Q7YJR1;A0A291L2W8;A0A1C9HFR4;J9QH20;L0N8B1;I2E9B8;Q6VW40;I2BGM7;Q33047;Q31807;Q8WL19;Q33032;O82538;A0A1C9HG87;Q5SCK3;Q9MTS4;O98756;P92223;Q5SCR6;E5G0C4;Q7GH77;Q33156;Q8HUZ9;O98551;E7DMW3;Q3I534;A0A1C9HFN6;I2E9A4;Q1XEK3;D6C5Z6;A0A142DPV4;W5RVG3;B7P0E9;Q9…	C8(Carbamidomethyl)	0	0	2.838e-06	35.24	1.73713	3	1502.85	0.639919	53.6239	2
	High	AMHAVIDR	9	44488	214	Q9ZS70;Q539X0;I2E9B8;Q6VW40;I2BGM7;B1NL21;C0J9R6;C6G1P2;Q5W520;Q33047;D6MYK4;E7DMY2;Q31807;Q8WL19;Q33032;I2E962;O82538;Q9GHZ1;A0A1C9HG87;Q7YMT1;A5X4D3;Q8WIX2;Q5SCK3;Q9MTS4;O98756;Q95631;P92223;D3W6K3;F2X4H9;A0A0K2SQY8;D5FUN6;Q5SCR6;O98429;Q4VI99;Q9GGI5;D6MYJ6;E5G0C4;I2E964;A0A158TYG8;Q9TI75;M1S1D7;Q7YJP8;Q7GH77;Q33156;Q8HUZ9;Q5I221;G0WZM4;A0A0U4D534;O98551;C7AQV2;E7DMW3;Q4VI80;Q3I534;A0A1C9HFN6;I…		0	0.001	0.008793	52.33	0.0215928	2	912.472	0.246915	32.4641	0
	High	AQAETGEIK	6	27913	165	C6G1P2;Q33032;Q8ME51;A0A142DPV4;L0N8B1;Q6VW40;I2BGM7;C0J9R6;A0A1C9HG87;O98756;D5FUN6;Q5SCR6;Q9GGI5;A0A158TYG8;Q8HUZ9;A0A1C9HFN6;W5RVG3;Q8HVI8;C3S397;Q8MFT9;H9ZGI0;Q5W520;O82538;Q5SCK3;A0A0K2SQY8;Q4VI99;Q7YJP8;Q7GH77;O98551;E7DMW3;Q4VI80;Q3I534;I2E9A4;Q4VI78;A0A1C9HGI6;G0WZL1;Q37220;Q1X6Q9;A0A0U1W0G4;A0A142I7F3;Q7YJR1;A0A1C9HFR4;J9QH20;A0A291EY88;Q95F08;A0A1S6WN23;Q9MT32;C7AQU9;P92223;O20248;Q9XQR…		0	0.001	0.0203	38.9	0.501619	2	946.484	-0.575001	25.9877	0
	High	NHGMHFR	5	30695	179	C0J9R6;C6G1P2;Q5W520;R4QE58;F2X4H9;Q4VI99;Q9GGI5;Q7YJP8;Q4VI80;Q4VI78;A0A1C9HGI6;Q37220;B6GUV5;Q7YJR1;A0A1C9HFR4;A0A0F6TFY2;L0N8B1;Q31807;A0A1C9HG42;E7DMY2;Q37212;Q5I221;A0A0U4D534;A0A158TYG8;C3S397;Q9MTS4;E5G0C4;Q8HUZ9;Q1XEK3;Q5SCJ3;Q7YJM3;Q9ZS70;I2E9B8;Q6VW40;I2BGM7;D6MYK4;Q33032;A0A1C9HG87;Q8WIX2;Q5SCK3;O98756;Q6VW13;O20248;A0A0K2SQY8;D5FUN6;Q5SCR6;O98429;Q7GH77;O98551;E7DMW3;A0A1C9HFN6;I2E9A4…		0	0.003	0.04419	26.29	5.84647	2	898.411	0.521766	28.6233	0
	High	AVYEcLR	1	51285	200	C0J9R6;C6G1P2;Q9GGI5;Q7YJP8;Q7YJR1;A0A1C9HFR4;L0N8B1;Q5W520;Q4VI99;Q4VI80;Q4VI78;A0A1C9HGI6;Q37220;I2E9B8;Q6VW40;I2BGM7;B1NL21;Q33047;Q31807;Q8WL19;Q33032;O82538;A0A1C9HG87;A5X4D3;Q5SCK3;Q9MTS4;O98756;P92223;A0A0K2SQY8;D5FUN6;Q5SCR6;E5G0C4;I2E964;A0A158TYG8;Q9TI75;Q37212;M1S1D7;Q7GH77;Q33156;Q8HUZ9;J9QER6;Q5I221;G0WZM4;A0A0U4D534;O98551;E7DMW3;Q3I534;A0A1C9HFN6;I2E9A4;Q1XEK3;F5BVX2;A0A249Y5N8;D6C…	C5(Carbamidomethyl)	0	0.008	0.09352	31.36	3.41672	2	910.445	0.0348108	51.1765	0
	High	AmHAVIDR	1	44488	214	I2E9B8;Q6VW40;I2BGM7;B1NL21;C0J9R6;C6G1P2;Q5W520;Q33047;D6MYK4;E7DMY2;Q31807;Q8ME51;Q8WL19;Q33032;O82538;A0A1C9HG87;R4QE58;A5X4D3;Q5SCK3;Q9MTS4;O98756;Q95631;Q71N79;Q6VW13;P92223;C7AQV0;O20248;A0A0K2SQY8;D5FUN6;Q5SCR6;Q4VI99;Q9GGI5;E5G0C4;I2E964;A0A158TYG8;Q9TI75;M1S1D7;Q7YJP8;Q7GH77;Q33156;Q8HUZ9;Q5I221;G0WZM4;A0A0U4D534;O98551;C7AQV2;E7DMW3;Q4VI80;Q3I534;A0A1C9HFN6;I2E9A4;Q4VI78;Q1XEK3;Q8MGP2;C…	M2(Oxidation)	0	0.008	0.1036	16.36	92.1046	2	928.466	-0.985802	31.7438	0
I2E9A4	Ribulose bisphosphate carboxylase large chain (Fragment) OS=Lacistema grandifolium OX=1186122 GN=rbcl PE=3 SV=2 - [I2E9A4_9ROSI]	2622.34	31.97	45979	0	19	269	441	48.6945	6.43018
	High	GGLDFTKDDENVNSQPFMR	10	51638	188	Q9XPZ1;Q8MFT9;Q95CE8;C0J9R6;C6G1P2;Q5W520;A5X4D3;A0A0K2SQY8;D5FUN6;Q4VI99;Q9GGI5;A0A158TYG8;Q7YJP8;Q5I221;A0A0U4D534;Q4VI80;Q4VI78;A0A1C9HGI6;A0A249Y5Y5;G0WZL1;Q37220;Q7YJR1;A0A291L2W8;A0A1C9HFR4;J9QH20;L0N8B1;I2E9B8;Q6VW40;I2BGM7;Q33047;Q31807;Q8WL19;Q33032;O82538;A0A1C9HG87;Q5SCK3;Q9MTS4;O98756;P92223;Q5SCR6;E5G0C4;Q7GH77;Q33156;Q8HUZ9;O98551;E7DMW3;Q3I534;A0A1C9HFN6;I2E9A4;Q1XEK3;D6C5Z6;A0A142…		0	0	2.315e-11	122.52	2.34776e-09	2	2169.99	0.467011	92.8236	1
	High	GHYLNATAGTcEEMIK	10	14794	91	D5FUN6;Q8ME51;Q31895;Q95631;Q37220;Q8MCW3;Q6VW40;C0J9R6;C6G1P2;Q33032;A0A1C9HG87;R4QE58;Q5SCK3;A0A0K2SQY8;Q5SCR6;O98429;Q9GGI5;A0A158TYG8;Q37212;Q7YJP8;Q7GH77;O98551;E7DMW3;I2E9A4;W5RVG3;Q1X6Q9;A0A0U1W0G4;B6GUV5;Q7YJR1;C3S397;K4EPE7;Q9GDB5;A0A1C9HFR4;Q8MFT9;Q95CE8;H9ZGI0;L0N8B1;P94046;A5X4D3;I2E964;Q5I221;A0A0U4D534;A0A249Y5N8;Q7YJR9;A0A291L2W8;Q5W520;F2X4H9;Q4VI99;Q4VI80;Q4VI78;A0A1C9HGI6;S6CNQ3…	C11(Carbamidomethyl)	0	0	8.453e-09	99.33	2.55922e-07	2	1794.82	1.21515	66.5389	0
	High	GGLDFTKDDENVNSQPFmR	7	51638	188	C6G1P2;Q33032;M1S1D7;C0J9R6;Q5W520;F2X4H9;Q4VI99;Q9GGI5;Q4VI80;Q4VI78;A0A1C9HGI6;I2E9B8;Q6VW40;I2BGM7;Q31807;O98747;Q95F08;A0A1S6WN23;A0A1C9HG87;Q5SCK3;O98756;A0A0K2SQY8;D5FUN6;Q9TN58;Q5SCR6;A0A158TYG8;A0A248SN48;Q37212;Q7YJP8;Q7GH77;Q8HUZ9;O98551;E7DMW3;A0A1C9HFN6;I2E9A4;Q1XEK3;W5RVG3;Q8WJX3;B7P0E9;Q1X6Q9;Q9TML5;A0A0U1W0G4;Q8HVI8;A0A291L206;Q7YJR1;C3S397;A0A1C9HFR4;Q8MFT9;G8EEM9;Q5SCJ3;A5X5W8;Q7…	M18(Oxidation)	0	0	1.928e-09	95.74	1.08313e-06	2	2185.98	1.11451	83.8778	1
	High	GHYLNATAGTcEEmIKR	5	14767	91	C0J9R6;C6G1P2;Q5W520;A5X4D3;A0A0K2SQY8;D5FUN6;Q4VI99;Q9GGI5;A0A158TYG8;Q7YJP8;Q5I221;A0A0U4D534;Q4VI80;Q4VI78;A0A1C9HGI6;A0A249Y5Y5;G0WZL1;Q37220;Q7YJR1;A0A291L2W8;A0A1C9HFR4;J9QH20;L0N8B1;Q6VW40;D6MYK4;E7DMY2;O98747;Q33032;I2E962;O82538;A0A1C9HG87;R4QE58;Q5SCK3;I2E906;Q95631;Q6VW13;Q3T5L7;Q9TN58;Q5SCR6;O98429;I2E964;Q9TI75;Q37212;Q7GH77;J9QER6;O98551;E7DMW3;Q3I534;I2E9A4;O09424;C7A5Z4;A0A249Y5N8…	C11(Carbamidomethyl); M14(Oxidation)	0	0	2.406e-10	93.3	1.14597e-06	3	1966.91	0.747079	50.0833	1
	High	GHYLNATAGTcEEmIK	10	14794	91	Q8ME51;Q31895;Q95631;Q37220;Q8MCW3;Q6VW40;C0J9R6;C6G1P2;Q5W520;Q33032;O82538;A0A1C9HG87;Q5SCK3;A0A0K2SQY8;D5FUN6;Q5SCR6;Q4VI99;Q9GGI5;A0A158TYG8;Q7YJP8;Q7GH77;O98551;E7DMW3;Q4VI80;Q3I534;I2E9A4;Q4VI78;W5RVG3;A0A1C9HGI6;G0WZL1;Q1X6Q9;A0A0U1W0G4;A0A142I7F3;Q7YJR1;C3S397;A0A1C9HFR4;Q8MFT9;J9QH20;H9ZGI0;L0N8B1;P94046;E7DMY2;F2X4H9;Q9TI75;Q37212;Q5I221;A0A0U4D534;A0A249Y5N8;S6CNQ3;R4QE58;A5X4D3;O09424…	C11(Carbamidomethyl); M14(Oxidation)	0	0	1.625e-08	90.79	1.67816e-06	2	1810.81	1.31607	55.5374	0
	High	mxGGDHIHAGTVVGK	37	17683	121	C0J9R6;C6G1P2;F2X4H9;Q9GGI5;Q5I221;A0A0U4D534;I2E9A4;Q9BAJ3;Q6VW40;I2BGM7;Q33032;Q95F08;A0A1S6WN23;O98756;M1S1D7;Q8HUZ9;A0A249Y5N8;E0D8V0;C3S397;Q8MFT9;Q539X0;I2E9B8;E7DMY2;Q31807;O98747;P92447;O47280;R4QE58;Q5SCK3;Q6VW13;Q3T5L7;O20248;A0A2H4UGV5;I2E964;A0A248SN48;Q37212;Q7YJP8;Q7GH77;Q1XEK3;Q5UFC2;A0A024HRQ0;Q8WJX3;B7P0E9;B5L2V5;Q1X6Q9;A0A0U1W0G4;A0A291L206;Q7YJR1;S6CMZ7;A0A1C9HFR4;B5L2V3;G8EEM9…	M1(Oxidation); X2(S)	0	0	6.613e-06	88.26	5.13342e-06	2	1481.72	0.236377	32.6287	0
	High	TFQGPPHGIQVER	30	58045	206	I2E962;Q6VW40;C0J9R6;C6G1P2;Q33032;Q5SCK3;Q9GGI5;Q7YJP8;Q7GH77;I2E9A4;Q1X6Q9;A0A0U1W0G4;Q7YJR1;C3S397;A0A1C9HFR4;Q8MFT9;L0N8B1;Q9ZS70;I2E9B8;I2BGM7;Q31807;A0A1C9HG87;Q8WIX2;O98756;A0A0K2SQY8;D5FUN6;Q5SCR6;O98429;A0A158TYG8;Q8HUZ9;O98551;E7DMW3;A0A1C9HFN6;A0A286NQF2;Q1XEK3;Q7YJM6;W5RVG3;B8PRP3;B7P0E9;A0A1D5AHD9;A9X7F0;Q9TML5;Q8HVI8;A0A291L206;A0A023UBM0;K4EPE7;Q9GDB5;G8EEM9;Q5SCJ3;Q95CE8;Q7YJM3;A0…		0	0	2.069e-08	87.19	1.18463e-05	2	1465.75	-0.0935352	59.694	0
	High	DNGLLLHIHR	11	41878	203	C0J9R6;C6G1P2;Q5W520;A5X4D3;A0A0K2SQY8;D5FUN6;Q4VI99;Q9GGI5;A0A158TYG8;Q7YJP8;Q5I221;A0A0U4D534;Q4VI80;Q4VI78;A0A1C9HGI6;A0A249Y5Y5;G0WZL1;Q37220;Q7YJR1;A0A291L2W8;A0A1C9HFR4;J9QH20;L0N8B1;I2E9B8;Q6VW40;I2BGM7;Q33047;Q31807;Q8WL19;Q33032;O82538;A0A1C9HG87;Q5SCK3;Q9MTS4;O98756;P92223;Q5SCR6;E5G0C4;Q7GH77;Q33156;Q8HUZ9;O98551;E7DMW3;Q3I534;A0A1C9HFN6;I2E9A4;Q1XEK3;D6C5Z6;A0A142DPV4;W5RVG3;B7P0E9;Q9…		0	0	9.501e-05	83.59	2.20351e-05	2	1187.66	0.363083	64.358	0
	High	MxGGDHIHAGTVVGK	31	17683	121	C0J9R6;C6G1P2;Q9GGI5;Q7YJP8;Q7YJR1;A0A1C9HFR4;L0N8B1;Q6VW40;Q33032;Q5SCK3;I2E964;Q7GH77;Q5I221;A0A0U4D534;I2E9A4;A0A249Y5N8;Q1X6Q9;A0A0U1W0G4;C3S397;Q8MFT9;P94046;I2E9B8;I2BGM7;D6MYK4;E7DMY2;Q31807;O98747;Q95F08;A0A1S6WN23;A0A1C9HG87;O98756;A0A0K2SQY8;D5FUN6;Q9TN58;Q5SCR6;A0A158TYG8;A0A248SN48;Q37212;Q8HUZ9;O98551;E7DMW3;A0A1C9HFN6;Q1XEK3;W5RVG3;Q8WJX3;B7P0E9;Q9TML5;Q8HVI8;A0A291L206;G8EEM9;Q5SCJ…	X2(S)	0	0	1.918e-07	82.07	1.84879e-05	2	1465.72	0.933846	39.6065	0
	High	DDENVNSQPFMR	5	52171	211	Q6VW40;C0J9R6;C6G1P2;Q5W520;Q33032;A0A1C9HG87;F2X4H9;D5FUN6;Q5SCR6;Q4VI99;Q9GGI5;A0A158TYG8;Q4VI80;Q4VI78;W5RVG3;A0A1C9HGI6;G0WZL1;C3S397;S6CNQ3;Q8MFT9;J9QH20;H9ZGI0;Q37212;Q5I221;A0A0U4D534;A0A249Y5N8;Q9ZS70;I2E9B8;I2BGM7;Q31807;A5X4D3;Q8WIX2;Q5SCK3;O98756;A0A0K2SQY8;O98429;I2E964;M1S1D7;Q7YJP8;Q7GH77;Q8HUZ9;G0WZM4;O98551;E7DMW3;A0A1C9HFN6;I2E9A4;A0A286NQF2;Q1XEK3;Q7YJM6;Q7YJR9;B8PRP3;Q8WJX3;B7P…		0	0	8.499e-06	77.72	6.30053e-05	2	1451.62	0.55733	70.0999	0
	High	mxGGDHIHAGTVVGK	12	13	2	I2E9A4;Q9BAJ3	M1(Oxidation); X2(P)	0	0	7.39e-06	69.47	0.000212441	2	1491.74	0.733788	46.9643	0
	High	VALEAcVQAR	38	29518	168	C0J9R6;C6G1P2;Q5W520;A5X4D3;A0A0K2SQY8;D5FUN6;Q4VI99;Q9GGI5;A0A158TYG8;Q7YJP8;Q5I221;A0A0U4D534;Q4VI80;Q4VI78;A0A1C9HGI6;A0A249Y5Y5;G0WZL1;Q37220;Q7YJR1;A0A291L2W8;A0A1C9HFR4;J9QH20;L0N8B1;I2E9B8;Q6VW40;I2BGM7;Q33047;Q31807;Q8WL19;Q33032;O82538;A0A1C9HG87;Q5SCK3;Q9MTS4;O98756;P92223;Q5SCR6;E5G0C4;Q7GH77;Q33156;Q8HUZ9;O98551;E7DMW3;Q3I534;A0A1C9HFN6;I2E9A4;Q1XEK3;D6C5Z6;A0A142DPV4;W5RVG3;B7P0E9;Q9…	C6(Carbamidomethyl)	0	0	0.0004621	60.41	0.00362418	2	1116.58	0.537768	113.24	0
	High	PLLGcTIKPK	7	64838	221	P92447;Q539X0;I2E9B8;D6MYK9;Q6VW40;Q32571;I2BGM7;B1NL21;C0J9R6;A0A291EY88;C6G1P2;Q5W520;Q33047;O98884;D6MYK4;E7DMY2;Q31807;Q8ME51;O98747;Q8WL19;Q33032;Q95F08;O82538;A0A1S6WN23;Q9GHZ1;A0A1C9HG87;Q31895;Q7YMT1;R4QE58;A5X4D3;Q5SCK3;Q9MTS4;V5K6K1;O98756;Q9MT32;Q95631;Q71N79;P92223;C7AQV0;D3W6K3;F2X4H9;O20248;A0A0K2SQY8;O20245;D5FUN6;Q9TN58;Q5SCR6;Q4VI99;Q9GGI5;A0A2H4UGV5;D6MYJ6;E5G0C4;I2E964;A0A1W6BQ…	C5(Carbamidomethyl)	0	0	0.002707	50.34	0.0523231	3	1126.67	0.146593	51.983	1
	High	DDENVNSQPFmR	5	52171	211	C7AQV2;Q7YJR9;Q6PZC1;Q7YJL9;A5H757;X2D2J7;C0J9R6;C6G1P2;Q5W520;A5X4D3;A0A0K2SQY8;D5FUN6;Q4VI99;Q9GGI5;A0A158TYG8;Q7YJP8;Q5I221;A0A0U4D534;Q4VI80;Q4VI78;A0A1C9HGI6;A0A249Y5Y5;G0WZL1;Q37220;Q7YJR1;A0A291L2W8;A0A1C9HFR4;J9QH20;L0N8B1;Q6VW40;D6MYK4;E7DMY2;O98747;Q33032;I2E962;O82538;A0A1C9HG87;R4QE58;Q5SCK3;I2E906;Q95631;Q6VW13;Q3T5L7;Q9TN58;Q5SCR6;O98429;I2E964;Q9TI75;Q37212;Q7GH77;J9QER6;O98551;E7D…	M11(Oxidation)	0	0	2.541e-05	47.94	0.0588896	2	1467.62	0.772197	57.0257	0
	High	mxGGDHIHAGTVVGK	7	12	4	Q6PZ84;S6CNQ3;I2E9A4;Q9BAJ3	M1(Oxidation); X2(A)	0	0	1.721e-05	42.81	0.156009	2	1465.72	0.680585	40.4557	0
	High	MxGGDHIHAGTVVGK	3	10	2	I2E9A4;Q9BAJ3	X2(E)	0	0	0.001893	41.9	0.111182	2	1507.73	0.536252	39.8997	0
	High	mxGGDHIHAGTVVGKLEGER	2	9	1	I2E9A4	M1(Oxidation); X2(N)	0	0	4.229e-07	41.42	0.126691	3	2093.02	-0.0554574	75.6295	1
	High	YGRPLLGcTIKPK	6	64650	215	C0J9R6;C6G1P2;Q5W520;A5X4D3;A0A0K2SQY8;D5FUN6;Q4VI99;Q9GGI5;A0A158TYG8;Q7YJP8;Q5I221;A0A0U4D534;Q4VI80;Q4VI78;A0A1C9HGI6;A0A249Y5Y5;G0WZL1;Q37220;Q7YJR1;A0A291L2W8;A0A1C9HFR4;J9QH20;L0N8B1;I2E9B8;Q6VW40;I2BGM7;Q33047;Q31807;Q8WL19;Q33032;O82538;A0A1C9HG87;Q5SCK3;Q9MTS4;O98756;P92223;Q5SCR6;E5G0C4;Q7GH77;Q33156;Q8HUZ9;O98551;E7DMW3;Q3I534;A0A1C9HFN6;I2E9A4;Q1XEK3;D6C5Z6;A0A142DPV4;W5RVG3;B7P0E9;Q9…	C8(Carbamidomethyl)	0	0	2.838e-06	35.24	1.73713	3	1502.85	0.639919	53.6239	2
	High	AMHAVIDR	9	44488	214	Q9ZS70;Q539X0;I2E9B8;Q6VW40;I2BGM7;B1NL21;C0J9R6;C6G1P2;Q5W520;Q33047;D6MYK4;E7DMY2;Q31807;Q8WL19;Q33032;I2E962;O82538;Q9GHZ1;A0A1C9HG87;Q7YMT1;A5X4D3;Q8WIX2;Q5SCK3;Q9MTS4;O98756;Q95631;P92223;D3W6K3;F2X4H9;A0A0K2SQY8;D5FUN6;Q5SCR6;O98429;Q4VI99;Q9GGI5;D6MYJ6;E5G0C4;I2E964;A0A158TYG8;Q9TI75;M1S1D7;Q7YJP8;Q7GH77;Q33156;Q8HUZ9;Q5I221;G0WZM4;A0A0U4D534;O98551;C7AQV2;E7DMW3;Q4VI80;Q3I534;A0A1C9HFN6;I…		0	0.001	0.008793	52.33	0.0215928	2	912.472	0.246915	32.4641	0
	High	DDFIEKDR	9	17693	119	C0J9R6;C6G1P2;Q9GGI5;Q7YJP8;Q7YJR1;A0A1C9HFR4;L0N8B1;Q33032;Q6VW40;Q5W520;Q4VI99;Q9TI75;Q5I221;A0A0U4D534;Q4VI80;Q4VI78;A0A249Y5N8;A0A1C9HGI6;C3S397;Q8MFT9;I2BGM7;A0A291EY88;Q95F08;A0A1S6WN23;O98756;Q9MT32;Q8HUZ9;A0A142DPV4;A2VAL3;E7DMY2;Q5SCK3;I2E964;Q37212;Q7GH77;I2E9A4;Q1X6Q9;A0A0U1W0G4;I2E9B8;Q31807;Q1XEK3;B7P0E9;A0A291L206;G8EEM9;Q5SCJ3;Q7YJM3;A0A1C9HG42;I2EA78;O82538;Q37220;A0A291L2S1;M1S1D…		0	0.001	0.01824	48.72	0.0360257	2	1037.49	1.45477	41.9435	1
	High	AQAETGEIK	6	27913	165	C6G1P2;Q33032;Q8ME51;A0A142DPV4;L0N8B1;Q6VW40;I2BGM7;C0J9R6;A0A1C9HG87;O98756;D5FUN6;Q5SCR6;Q9GGI5;A0A158TYG8;Q8HUZ9;A0A1C9HFN6;W5RVG3;Q8HVI8;C3S397;Q8MFT9;H9ZGI0;Q5W520;O82538;Q5SCK3;A0A0K2SQY8;Q4VI99;Q7YJP8;Q7GH77;O98551;E7DMW3;Q4VI80;Q3I534;I2E9A4;Q4VI78;A0A1C9HGI6;G0WZL1;Q37220;Q1X6Q9;A0A0U1W0G4;A0A142I7F3;Q7YJR1;A0A1C9HFR4;J9QH20;A0A291EY88;Q95F08;A0A1S6WN23;Q9MT32;C7AQU9;P92223;O20248;Q9XQR…		0	0.001	0.0203	38.9	0.501619	2	946.484	-0.575001	25.9877	0
	High	NHGMHFR	5	30695	179	C0J9R6;C6G1P2;Q5W520;R4QE58;F2X4H9;Q4VI99;Q9GGI5;Q7YJP8;Q4VI80;Q4VI78;A0A1C9HGI6;Q37220;B6GUV5;Q7YJR1;A0A1C9HFR4;A0A0F6TFY2;L0N8B1;Q31807;A0A1C9HG42;E7DMY2;Q37212;Q5I221;A0A0U4D534;A0A158TYG8;C3S397;Q9MTS4;E5G0C4;Q8HUZ9;Q1XEK3;Q5SCJ3;Q7YJM3;Q9ZS70;I2E9B8;Q6VW40;I2BGM7;D6MYK4;Q33032;A0A1C9HG87;Q8WIX2;Q5SCK3;O98756;Q6VW13;O20248;A0A0K2SQY8;D5FUN6;Q5SCR6;O98429;Q7GH77;O98551;E7DMW3;A0A1C9HFN6;I2E9A4…		0	0.003	0.04419	26.29	5.84647	2	898.411	0.521766	28.6233	0
	High	mxGGDHIHAGTVVGK	2	10	2	I2E9A4;Q9BAJ3	M1(Oxidation); X2(Q)	0	0.003	0.03958	17.11	37.0591	2	1522.74	-0.13054	33.1741	0
	High	AVYEcLR	1	51285	200	C0J9R6;C6G1P2;Q9GGI5;Q7YJP8;Q7YJR1;A0A1C9HFR4;L0N8B1;Q5W520;Q4VI99;Q4VI80;Q4VI78;A0A1C9HGI6;Q37220;I2E9B8;Q6VW40;I2BGM7;B1NL21;Q33047;Q31807;Q8WL19;Q33032;O82538;A0A1C9HG87;A5X4D3;Q5SCK3;Q9MTS4;O98756;P92223;A0A0K2SQY8;D5FUN6;Q5SCR6;E5G0C4;I2E964;A0A158TYG8;Q9TI75;Q37212;M1S1D7;Q7GH77;Q33156;Q8HUZ9;J9QER6;Q5I221;G0WZM4;A0A0U4D534;O98551;E7DMW3;Q3I534;A0A1C9HFN6;I2E9A4;Q1XEK3;F5BVX2;A0A249Y5N8;D6C…	C5(Carbamidomethyl)	0	0.008	0.09352	31.36	3.41672	2	910.445	0.0348108	51.1765	0
	High	AmHAVIDR	1	44488	214	I2E9B8;Q6VW40;I2BGM7;B1NL21;C0J9R6;C6G1P2;Q5W520;Q33047;D6MYK4;E7DMY2;Q31807;Q8ME51;Q8WL19;Q33032;O82538;A0A1C9HG87;R4QE58;A5X4D3;Q5SCK3;Q9MTS4;O98756;Q95631;Q71N79;Q6VW13;P92223;C7AQV0;O20248;A0A0K2SQY8;D5FUN6;Q5SCR6;Q4VI99;Q9GGI5;E5G0C4;I2E964;A0A158TYG8;Q9TI75;M1S1D7;Q7YJP8;Q7GH77;Q33156;Q8HUZ9;Q5I221;G0WZM4;A0A0U4D534;O98551;C7AQV2;E7DMW3;Q4VI80;Q3I534;A0A1C9HFN6;I2E9A4;Q4VI78;Q1XEK3;Q8MGP2;C…	M2(Oxidation)	0	0.008	0.1036	16.36	92.1046	2	928.466	-0.985802	31.7438	0
A0A0U4D534	Ribulose bisphosphate carboxylase large chain (Fragment) OS=Benincasa hispida OX=102211 GN=rbcL PE=3 SV=1 - [A0A0U4D534_BENHI]	2621.24	42.3	38309	0	20	256	435	48.0902	6.53662
	High	GGLDFTKDDENVNSQPFMR	10	51638	188	Q9XPZ1;Q8MFT9;Q95CE8;C0J9R6;C6G1P2;Q5W520;A5X4D3;A0A0K2SQY8;D5FUN6;Q4VI99;Q9GGI5;A0A158TYG8;Q7YJP8;Q5I221;A0A0U4D534;Q4VI80;Q4VI78;A0A1C9HGI6;A0A249Y5Y5;G0WZL1;Q37220;Q7YJR1;A0A291L2W8;A0A1C9HFR4;J9QH20;L0N8B1;I2E9B8;Q6VW40;I2BGM7;Q33047;Q31807;Q8WL19;Q33032;O82538;A0A1C9HG87;Q5SCK3;Q9MTS4;O98756;P92223;Q5SCR6;E5G0C4;Q7GH77;Q33156;Q8HUZ9;O98551;E7DMW3;Q3I534;A0A1C9HFN6;I2E9A4;Q1XEK3;D6C5Z6;A0A142…		0	0	2.315e-11	122.52	2.34776e-09	2	2169.99	0.467011	92.8236	1
	High	GHYLNATAGTcEEMIK	10	14794	91	D5FUN6;Q8ME51;Q31895;Q95631;Q37220;Q8MCW3;Q6VW40;C0J9R6;C6G1P2;Q33032;A0A1C9HG87;R4QE58;Q5SCK3;A0A0K2SQY8;Q5SCR6;O98429;Q9GGI5;A0A158TYG8;Q37212;Q7YJP8;Q7GH77;O98551;E7DMW3;I2E9A4;W5RVG3;Q1X6Q9;A0A0U1W0G4;B6GUV5;Q7YJR1;C3S397;K4EPE7;Q9GDB5;A0A1C9HFR4;Q8MFT9;Q95CE8;H9ZGI0;L0N8B1;P94046;A5X4D3;I2E964;Q5I221;A0A0U4D534;A0A249Y5N8;Q7YJR9;A0A291L2W8;Q5W520;F2X4H9;Q4VI99;Q4VI80;Q4VI78;A0A1C9HGI6;S6CNQ3…	C11(Carbamidomethyl)	0	0	8.453e-09	99.33	2.55922e-07	2	1794.82	1.21515	66.5389	0
	High	GGLDFTKDDENVNSQPFmR	7	51638	188	C6G1P2;Q33032;M1S1D7;C0J9R6;Q5W520;F2X4H9;Q4VI99;Q9GGI5;Q4VI80;Q4VI78;A0A1C9HGI6;I2E9B8;Q6VW40;I2BGM7;Q31807;O98747;Q95F08;A0A1S6WN23;A0A1C9HG87;Q5SCK3;O98756;A0A0K2SQY8;D5FUN6;Q9TN58;Q5SCR6;A0A158TYG8;A0A248SN48;Q37212;Q7YJP8;Q7GH77;Q8HUZ9;O98551;E7DMW3;A0A1C9HFN6;I2E9A4;Q1XEK3;W5RVG3;Q8WJX3;B7P0E9;Q1X6Q9;Q9TML5;A0A0U1W0G4;Q8HVI8;A0A291L206;Q7YJR1;C3S397;A0A1C9HFR4;Q8MFT9;G8EEM9;Q5SCJ3;A5X5W8;Q7…	M18(Oxidation)	0	0	1.928e-09	95.74	1.08313e-06	2	2185.98	1.11451	83.8778	1
	High	GHYLNATAGTcEEmIKR	5	14767	91	C0J9R6;C6G1P2;Q5W520;A5X4D3;A0A0K2SQY8;D5FUN6;Q4VI99;Q9GGI5;A0A158TYG8;Q7YJP8;Q5I221;A0A0U4D534;Q4VI80;Q4VI78;A0A1C9HGI6;A0A249Y5Y5;G0WZL1;Q37220;Q7YJR1;A0A291L2W8;A0A1C9HFR4;J9QH20;L0N8B1;Q6VW40;D6MYK4;E7DMY2;O98747;Q33032;I2E962;O82538;A0A1C9HG87;R4QE58;Q5SCK3;I2E906;Q95631;Q6VW13;Q3T5L7;Q9TN58;Q5SCR6;O98429;I2E964;Q9TI75;Q37212;Q7GH77;J9QER6;O98551;E7DMW3;Q3I534;I2E9A4;O09424;C7A5Z4;A0A249Y5N8…	C11(Carbamidomethyl); M14(Oxidation)	0	0	2.406e-10	93.3	1.14597e-06	3	1966.91	0.747079	50.0833	1
	High	GHYLNATAGTcEEmIK	10	14794	91	Q8ME51;Q31895;Q95631;Q37220;Q8MCW3;Q6VW40;C0J9R6;C6G1P2;Q5W520;Q33032;O82538;A0A1C9HG87;Q5SCK3;A0A0K2SQY8;D5FUN6;Q5SCR6;Q4VI99;Q9GGI5;A0A158TYG8;Q7YJP8;Q7GH77;O98551;E7DMW3;Q4VI80;Q3I534;I2E9A4;Q4VI78;W5RVG3;A0A1C9HGI6;G0WZL1;Q1X6Q9;A0A0U1W0G4;A0A142I7F3;Q7YJR1;C3S397;A0A1C9HFR4;Q8MFT9;J9QH20;H9ZGI0;L0N8B1;P94046;E7DMY2;F2X4H9;Q9TI75;Q37212;Q5I221;A0A0U4D534;A0A249Y5N8;S6CNQ3;R4QE58;A5X4D3;O09424…	C11(Carbamidomethyl); M14(Oxidation)	0	0	1.625e-08	90.79	1.67816e-06	2	1810.81	1.31607	55.5374	0
	High	mSGGDHIHAGTVVGK	37	17683	121	C0J9R6;C6G1P2;F2X4H9;Q9GGI5;Q5I221;A0A0U4D534;I2E9A4;Q9BAJ3;Q6VW40;I2BGM7;Q33032;Q95F08;A0A1S6WN23;O98756;M1S1D7;Q8HUZ9;A0A249Y5N8;E0D8V0;C3S397;Q8MFT9;Q539X0;I2E9B8;E7DMY2;Q31807;O98747;P92447;O47280;R4QE58;Q5SCK3;Q6VW13;Q3T5L7;O20248;A0A2H4UGV5;I2E964;A0A248SN48;Q37212;Q7YJP8;Q7GH77;Q1XEK3;Q5UFC2;A0A024HRQ0;Q8WJX3;B7P0E9;B5L2V5;Q1X6Q9;A0A0U1W0G4;A0A291L206;Q7YJR1;S6CMZ7;A0A1C9HFR4;B5L2V3;G8EEM9…	M1(Oxidation)	0	0	6.613e-06	88.26	5.13342e-06	2	1481.72	0.236377	32.6287	0
	High	TFQGPPHGIQVER	30	58045	206	I2E962;Q6VW40;C0J9R6;C6G1P2;Q33032;Q5SCK3;Q9GGI5;Q7YJP8;Q7GH77;I2E9A4;Q1X6Q9;A0A0U1W0G4;Q7YJR1;C3S397;A0A1C9HFR4;Q8MFT9;L0N8B1;Q9ZS70;I2E9B8;I2BGM7;Q31807;A0A1C9HG87;Q8WIX2;O98756;A0A0K2SQY8;D5FUN6;Q5SCR6;O98429;A0A158TYG8;Q8HUZ9;O98551;E7DMW3;A0A1C9HFN6;A0A286NQF2;Q1XEK3;Q7YJM6;W5RVG3;B8PRP3;B7P0E9;A0A1D5AHD9;A9X7F0;Q9TML5;Q8HVI8;A0A291L206;A0A023UBM0;K4EPE7;Q9GDB5;G8EEM9;Q5SCJ3;Q95CE8;Q7YJM3;A0…		0	0	2.069e-08	87.19	1.18463e-05	2	1465.75	-0.0935352	59.694	0
	High	DNGLLLHIHR	11	41878	203	C0J9R6;C6G1P2;Q5W520;A5X4D3;A0A0K2SQY8;D5FUN6;Q4VI99;Q9GGI5;A0A158TYG8;Q7YJP8;Q5I221;A0A0U4D534;Q4VI80;Q4VI78;A0A1C9HGI6;A0A249Y5Y5;G0WZL1;Q37220;Q7YJR1;A0A291L2W8;A0A1C9HFR4;J9QH20;L0N8B1;I2E9B8;Q6VW40;I2BGM7;Q33047;Q31807;Q8WL19;Q33032;O82538;A0A1C9HG87;Q5SCK3;Q9MTS4;O98756;P92223;Q5SCR6;E5G0C4;Q7GH77;Q33156;Q8HUZ9;O98551;E7DMW3;Q3I534;A0A1C9HFN6;I2E9A4;Q1XEK3;D6C5Z6;A0A142DPV4;W5RVG3;B7P0E9;Q9…		0	0	9.501e-05	83.59	2.20351e-05	2	1187.66	0.363083	64.358	0
	High	MSGGDHIHAGTVVGK	31	17683	121	C0J9R6;C6G1P2;Q9GGI5;Q7YJP8;Q7YJR1;A0A1C9HFR4;L0N8B1;Q6VW40;Q33032;Q5SCK3;I2E964;Q7GH77;Q5I221;A0A0U4D534;I2E9A4;A0A249Y5N8;Q1X6Q9;A0A0U1W0G4;C3S397;Q8MFT9;P94046;I2E9B8;I2BGM7;D6MYK4;E7DMY2;Q31807;O98747;Q95F08;A0A1S6WN23;A0A1C9HG87;O98756;A0A0K2SQY8;D5FUN6;Q9TN58;Q5SCR6;A0A158TYG8;A0A248SN48;Q37212;Q8HUZ9;O98551;E7DMW3;A0A1C9HFN6;Q1XEK3;W5RVG3;Q8WJX3;B7P0E9;Q9TML5;Q8HVI8;A0A291L206;G8EEM9;Q5SCJ…		0	0	1.918e-07	82.07	1.84879e-05	2	1465.72	0.933846	39.6065	0
	High	DDENVNSQPFMR	5	52171	211	Q6VW40;C0J9R6;C6G1P2;Q5W520;Q33032;A0A1C9HG87;F2X4H9;D5FUN6;Q5SCR6;Q4VI99;Q9GGI5;A0A158TYG8;Q4VI80;Q4VI78;W5RVG3;A0A1C9HGI6;G0WZL1;C3S397;S6CNQ3;Q8MFT9;J9QH20;H9ZGI0;Q37212;Q5I221;A0A0U4D534;A0A249Y5N8;Q9ZS70;I2E9B8;I2BGM7;Q31807;A5X4D3;Q8WIX2;Q5SCK3;O98756;A0A0K2SQY8;O98429;I2E964;M1S1D7;Q7YJP8;Q7GH77;Q8HUZ9;G0WZM4;O98551;E7DMW3;A0A1C9HFN6;I2E9A4;A0A286NQF2;Q1XEK3;Q7YJM6;Q7YJR9;B8PRP3;Q8WJX3;B7P…		0	0	8.499e-06	77.72	6.30053e-05	2	1451.62	0.55733	70.0999	0
	High	EITLGFVDLLRDDFIEK	1	5735	47	Q9GGI5;C6G1P2;Q5W520;C0J9R6;Q4VI99;Q4VI80;Q4VI78;A0A1C9HGI6;Q6VW40;I2BGM7;A0A291EY88;Q33032;Q95F08;A0A1S6WN23;O98756;Q9MT32;O20248;Q8HUZ9;A0A142DPV4;C3S397;Q8MFT9;F2X4H9;M1S1D7;Q5I221;A0A0U4D534;A0A249Y5N8;E0D8V0;Q37212;A0A286NQF2;Q7YJM6;F5B3G0;A0A023UBM0;E7DMY2;Q9TI75;S6CNQ3;D3W6K3;A0A249Y5J7;Q31895;Q71N79;A0A0F7EV89;J9QEM7;O98747;O47280;Q3T5L7;Q9MV62;Q9GHT7;Q95CF8		0	0	3.668e-12	77.43	4.0722e-05	2	2023.08	0.54964	115.125	1
	High	VALEAcVQAR	38	29518	168	C0J9R6;C6G1P2;Q5W520;A5X4D3;A0A0K2SQY8;D5FUN6;Q4VI99;Q9GGI5;A0A158TYG8;Q7YJP8;Q5I221;A0A0U4D534;Q4VI80;Q4VI78;A0A1C9HGI6;A0A249Y5Y5;G0WZL1;Q37220;Q7YJR1;A0A291L2W8;A0A1C9HFR4;J9QH20;L0N8B1;I2E9B8;Q6VW40;I2BGM7;Q33047;Q31807;Q8WL19;Q33032;O82538;A0A1C9HG87;Q5SCK3;Q9MTS4;O98756;P92223;Q5SCR6;E5G0C4;Q7GH77;Q33156;Q8HUZ9;O98551;E7DMW3;Q3I534;A0A1C9HFN6;I2E9A4;Q1XEK3;D6C5Z6;A0A142DPV4;W5RVG3;B7P0E9;Q9…	C6(Carbamidomethyl)	0	0	0.0004621	60.41	0.00362418	2	1116.58	0.537768	113.24	0
	High	FLFcAEAIYK	8	13080	89	C0J9R6;C6G1P2;Q9GGI5;Q7YJP8;Q7YJR1;A0A1C9HFR4;L0N8B1;Q31807;Q8HUZ9;Q1XEK3;Q5SCJ3;Q7YJM3;A0A1C9HG42;Q5W520;Q9MTS4;Q4VI99;E5G0C4;Q37212;Q4VI80;Q4VI78;A0A1C9HGI6;Q37220;R4QE58;A0A0K2SQY8;D5FUN6;A0A158TYG8;G0WZL1;A0A142I7A5;B6GUV5;B8YHE7;K4EPE7;Q9GDB5;A0A0F6TFY2;Q95CE8;J9QH20;A0A291L2S1;A0A1W5PSE9;V5T6A6;Q32571;A0A291EY88;Q95F08;C7AQU9;A2VAL3;B8PRP3;A1XM46;Q32033;I6N589;I6N590;O03613;A5X4D3;M1S1D7;Q5…	C4(Carbamidomethyl)	0	0	0.0009414	57.46	0.00589247	2	1261.63	0.760049	114.062	0
	High	PLLGcTIKPK	7	64838	221	P92447;Q539X0;I2E9B8;D6MYK9;Q6VW40;Q32571;I2BGM7;B1NL21;C0J9R6;A0A291EY88;C6G1P2;Q5W520;Q33047;O98884;D6MYK4;E7DMY2;Q31807;Q8ME51;O98747;Q8WL19;Q33032;Q95F08;O82538;A0A1S6WN23;Q9GHZ1;A0A1C9HG87;Q31895;Q7YMT1;R4QE58;A5X4D3;Q5SCK3;Q9MTS4;V5K6K1;O98756;Q9MT32;Q95631;Q71N79;P92223;C7AQV0;D3W6K3;F2X4H9;O20248;A0A0K2SQY8;O20245;D5FUN6;Q9TN58;Q5SCR6;Q4VI99;Q9GGI5;A0A2H4UGV5;D6MYJ6;E5G0C4;I2E964;A0A1W6BQ…	C5(Carbamidomethyl)	0	0	0.002707	50.34	0.0523231	3	1126.67	0.146593	51.983	1
	High	DDENVNSQPFmR	5	52171	211	C7AQV2;Q7YJR9;Q6PZC1;Q7YJL9;A5H757;X2D2J7;C0J9R6;C6G1P2;Q5W520;A5X4D3;A0A0K2SQY8;D5FUN6;Q4VI99;Q9GGI5;A0A158TYG8;Q7YJP8;Q5I221;A0A0U4D534;Q4VI80;Q4VI78;A0A1C9HGI6;A0A249Y5Y5;G0WZL1;Q37220;Q7YJR1;A0A291L2W8;A0A1C9HFR4;J9QH20;L0N8B1;Q6VW40;D6MYK4;E7DMY2;O98747;Q33032;I2E962;O82538;A0A1C9HG87;R4QE58;Q5SCK3;I2E906;Q95631;Q6VW13;Q3T5L7;Q9TN58;Q5SCR6;O98429;I2E964;Q9TI75;Q37212;Q7GH77;J9QER6;O98551;E7D…	M11(Oxidation)	0	0	2.541e-05	47.94	0.0588896	2	1467.62	0.772197	57.0257	0
	High	EITLGFVDLLRDDFIEKDR	1	5694	47	Q9GGI5;C6G1P2;Q5W520;C0J9R6;Q4VI99;Q4VI80;Q4VI78;A0A1C9HGI6;Q6VW40;I2BGM7;A0A291EY88;Q33032;Q95F08;A0A1S6WN23;O98756;Q9MT32;O20248;Q8HUZ9;A0A142DPV4;C3S397;Q8MFT9;F2X4H9;M1S1D7;Q5I221;A0A0U4D534;A0A249Y5N8;E0D8V0;Q37212;A0A286NQF2;Q7YJM6;F5B3G0;A0A023UBM0;E7DMY2;Q9TI75;S6CNQ3;D3W6K3;A0A249Y5J7;Q31895;Q71N79;A0A0F7EV89;J9QEM7;O98747;O47280;Q3T5L7;Q9MV62;Q9GHT7;Q95CF8		0	0	3.785e-06	36.48	0.479532	3	2294.2	0.364455	114.766	2
	High	YGRPLLGcTIKPK	6	64650	215	C0J9R6;C6G1P2;Q5W520;A5X4D3;A0A0K2SQY8;D5FUN6;Q4VI99;Q9GGI5;A0A158TYG8;Q7YJP8;Q5I221;A0A0U4D534;Q4VI80;Q4VI78;A0A1C9HGI6;A0A249Y5Y5;G0WZL1;Q37220;Q7YJR1;A0A291L2W8;A0A1C9HFR4;J9QH20;L0N8B1;I2E9B8;Q6VW40;I2BGM7;Q33047;Q31807;Q8WL19;Q33032;O82538;A0A1C9HG87;Q5SCK3;Q9MTS4;O98756;P92223;Q5SCR6;E5G0C4;Q7GH77;Q33156;Q8HUZ9;O98551;E7DMW3;Q3I534;A0A1C9HFN6;I2E9A4;Q1XEK3;D6C5Z6;A0A142DPV4;W5RVG3;B7P0E9;Q9…	C8(Carbamidomethyl)	0	0	2.838e-06	35.24	1.73713	3	1502.85	0.639919	53.6239	2
	High	ELGVPIVmHDYLTGGFTAxTSLAHYcR	2	4	3	Q8MGP2;A0A0U4D534;B8YHE7	M8(Oxidation); X19(D); C26(Carbamidomethyl)	0	0	0.0006312	35.18	0.390796	3	3039.45	5.09196	112.434	0
	High	YYTPEYETK	6	361	16	A0A0U4D534;A0A249Y5N8;B5L2V5;C3S397;A0A1C9HFR4;B5L2V3;A0A1C9HG42;A0A158TYG8;A0A1C9HGI6;A0A249Y5Y5;F2X4H9;A0A291L2S1;A0A249Y5J7;A0A024HRQ0;A0A223LNB4;C7SN35		0	0	0.002897	20.44	8.66464	2	1193.54	0.884492	57.6959	0
	High	EITLGFVDLLR	1	11021	89	Q6VW40;I2BGM7;C0J9R6;C6G1P2;Q33032;Q95F08;A0A1S6WN23;O98756;F2X4H9;Q9GGI5;M1S1D7;Q8HUZ9;Q5I221;A0A0U4D534;A0A249Y5N8;E0D8V0;C3S397;Q8MFT9;Q5W520;Q8WIX2;B8PRP3;Q37212;A0A286NQF2;Q7YJM6;F5B3G0;A0A023UBM0;A0A291EY88;Q9MT32;Q4VI99;Q4VI80;Q4VI78;A0A142DPV4;A0A1C9HGI6;E7DMY2;Q9ZS70;Q9TI75;G0WZL1;A0A1C9HG87;D5FUN6;Q5SCR6;A0A158TYG8;W5RVG3;J9QH20;H9ZGI0;G0WZM4;A0A1C9HFN6;Q8HVI8;A0A249Y5Y5;C1JAS8;P92223;S…		0	0.001	0.006084	53.77	0.00903279	2	1275.73	-0.399059	114.985	0
	High	AMHAVIDR	9	44488	214	Q9ZS70;Q539X0;I2E9B8;Q6VW40;I2BGM7;B1NL21;C0J9R6;C6G1P2;Q5W520;Q33047;D6MYK4;E7DMY2;Q31807;Q8WL19;Q33032;I2E962;O82538;Q9GHZ1;A0A1C9HG87;Q7YMT1;A5X4D3;Q8WIX2;Q5SCK3;Q9MTS4;O98756;Q95631;P92223;D3W6K3;F2X4H9;A0A0K2SQY8;D5FUN6;Q5SCR6;O98429;Q4VI99;Q9GGI5;D6MYJ6;E5G0C4;I2E964;A0A158TYG8;Q9TI75;M1S1D7;Q7YJP8;Q7GH77;Q33156;Q8HUZ9;Q5I221;G0WZM4;A0A0U4D534;O98551;C7AQV2;E7DMW3;Q4VI80;Q3I534;A0A1C9HFN6;I…		0	0.001	0.008793	52.33	0.0215928	2	912.472	0.246915	32.4641	0
	High	DDFIEKDR	9	17693	119	C0J9R6;C6G1P2;Q9GGI5;Q7YJP8;Q7YJR1;A0A1C9HFR4;L0N8B1;Q33032;Q6VW40;Q5W520;Q4VI99;Q9TI75;Q5I221;A0A0U4D534;Q4VI80;Q4VI78;A0A249Y5N8;A0A1C9HGI6;C3S397;Q8MFT9;I2BGM7;A0A291EY88;Q95F08;A0A1S6WN23;O98756;Q9MT32;Q8HUZ9;A0A142DPV4;A2VAL3;E7DMY2;Q5SCK3;I2E964;Q37212;Q7GH77;I2E9A4;Q1X6Q9;A0A0U1W0G4;I2E9B8;Q31807;Q1XEK3;B7P0E9;A0A291L206;G8EEM9;Q5SCJ3;Q7YJM3;A0A1C9HG42;I2EA78;O82538;Q37220;A0A291L2S1;M1S1D…		0	0.001	0.01824	48.72	0.0360257	2	1037.49	1.45477	41.9435	1
	High	NHGMHFR	5	30695	179	C0J9R6;C6G1P2;Q5W520;R4QE58;F2X4H9;Q4VI99;Q9GGI5;Q7YJP8;Q4VI80;Q4VI78;A0A1C9HGI6;Q37220;B6GUV5;Q7YJR1;A0A1C9HFR4;A0A0F6TFY2;L0N8B1;Q31807;A0A1C9HG42;E7DMY2;Q37212;Q5I221;A0A0U4D534;A0A158TYG8;C3S397;Q9MTS4;E5G0C4;Q8HUZ9;Q1XEK3;Q5SCJ3;Q7YJM3;Q9ZS70;I2E9B8;Q6VW40;I2BGM7;D6MYK4;Q33032;A0A1C9HG87;Q8WIX2;Q5SCK3;O98756;Q6VW13;O20248;A0A0K2SQY8;D5FUN6;Q5SCR6;O98429;Q7GH77;O98551;E7DMW3;A0A1C9HFN6;I2E9A4…		0	0.003	0.04419	26.29	5.84647	2	898.411	0.521766	28.6233	0
	High	AVYEcLR	1	51285	200	C0J9R6;C6G1P2;Q9GGI5;Q7YJP8;Q7YJR1;A0A1C9HFR4;L0N8B1;Q5W520;Q4VI99;Q4VI80;Q4VI78;A0A1C9HGI6;Q37220;I2E9B8;Q6VW40;I2BGM7;B1NL21;Q33047;Q31807;Q8WL19;Q33032;O82538;A0A1C9HG87;A5X4D3;Q5SCK3;Q9MTS4;O98756;P92223;A0A0K2SQY8;D5FUN6;Q5SCR6;E5G0C4;I2E964;A0A158TYG8;Q9TI75;Q37212;M1S1D7;Q7GH77;Q33156;Q8HUZ9;J9QER6;Q5I221;G0WZM4;A0A0U4D534;O98551;E7DMW3;Q3I534;A0A1C9HFN6;I2E9A4;Q1XEK3;F5BVX2;A0A249Y5N8;D6C…	C5(Carbamidomethyl)	0	0.008	0.09352	31.36	3.41672	2	910.445	0.0348108	51.1765	0
	High	AmHAVIDR	1	44488	214	I2E9B8;Q6VW40;I2BGM7;B1NL21;C0J9R6;C6G1P2;Q5W520;Q33047;D6MYK4;E7DMY2;Q31807;Q8ME51;Q8WL19;Q33032;O82538;A0A1C9HG87;R4QE58;A5X4D3;Q5SCK3;Q9MTS4;O98756;Q95631;Q71N79;Q6VW13;P92223;C7AQV0;O20248;A0A0K2SQY8;D5FUN6;Q5SCR6;Q4VI99;Q9GGI5;E5G0C4;I2E964;A0A158TYG8;Q9TI75;M1S1D7;Q7YJP8;Q7GH77;Q33156;Q8HUZ9;Q5I221;G0WZM4;A0A0U4D534;O98551;C7AQV2;E7DMW3;Q4VI80;Q3I534;A0A1C9HFN6;I2E9A4;Q4VI78;Q1XEK3;Q8MGP2;C…	M2(Oxidation)	0	0.008	0.1036	16.36	92.1046	2	928.466	-0.985802	31.7438	0
Q6VW40	Ribulose bisphosphate carboxylase large chain (Fragment) OS=Haworthia resendeana OX=247097 GN=rbcL PE=3 SV=1 - [Q6VW40_9ASPA]	2620.12	34.83	51250	0	19	251	422	46.5208	6.75635
	High	GGLDFTKDDENVNSQPFMR	10	51638	188	Q9XPZ1;Q8MFT9;Q95CE8;C0J9R6;C6G1P2;Q5W520;A5X4D3;A0A0K2SQY8;D5FUN6;Q4VI99;Q9GGI5;A0A158TYG8;Q7YJP8;Q5I221;A0A0U4D534;Q4VI80;Q4VI78;A0A1C9HGI6;A0A249Y5Y5;G0WZL1;Q37220;Q7YJR1;A0A291L2W8;A0A1C9HFR4;J9QH20;L0N8B1;I2E9B8;Q6VW40;I2BGM7;Q33047;Q31807;Q8WL19;Q33032;O82538;A0A1C9HG87;Q5SCK3;Q9MTS4;O98756;P92223;Q5SCR6;E5G0C4;Q7GH77;Q33156;Q8HUZ9;O98551;E7DMW3;Q3I534;A0A1C9HFN6;I2E9A4;Q1XEK3;D6C5Z6;A0A142…		0	0	2.315e-11	122.52	2.34776e-09	2	2169.99	0.467011	92.8236	1
	High	GHYLNATAGTcEEMIK	10	14794	91	D5FUN6;Q8ME51;Q31895;Q95631;Q37220;Q8MCW3;Q6VW40;C0J9R6;C6G1P2;Q33032;A0A1C9HG87;R4QE58;Q5SCK3;A0A0K2SQY8;Q5SCR6;O98429;Q9GGI5;A0A158TYG8;Q37212;Q7YJP8;Q7GH77;O98551;E7DMW3;I2E9A4;W5RVG3;Q1X6Q9;A0A0U1W0G4;B6GUV5;Q7YJR1;C3S397;K4EPE7;Q9GDB5;A0A1C9HFR4;Q8MFT9;Q95CE8;H9ZGI0;L0N8B1;P94046;A5X4D3;I2E964;Q5I221;A0A0U4D534;A0A249Y5N8;Q7YJR9;A0A291L2W8;Q5W520;F2X4H9;Q4VI99;Q4VI80;Q4VI78;A0A1C9HGI6;S6CNQ3…	C11(Carbamidomethyl)	0	0	8.453e-09	99.33	2.55922e-07	2	1794.82	1.21515	66.5389	0
	High	GGLDFTKDDENVNSQPFmR	7	51638	188	C6G1P2;Q33032;M1S1D7;C0J9R6;Q5W520;F2X4H9;Q4VI99;Q9GGI5;Q4VI80;Q4VI78;A0A1C9HGI6;I2E9B8;Q6VW40;I2BGM7;Q31807;O98747;Q95F08;A0A1S6WN23;A0A1C9HG87;Q5SCK3;O98756;A0A0K2SQY8;D5FUN6;Q9TN58;Q5SCR6;A0A158TYG8;A0A248SN48;Q37212;Q7YJP8;Q7GH77;Q8HUZ9;O98551;E7DMW3;A0A1C9HFN6;I2E9A4;Q1XEK3;W5RVG3;Q8WJX3;B7P0E9;Q1X6Q9;Q9TML5;A0A0U1W0G4;Q8HVI8;A0A291L206;Q7YJR1;C3S397;A0A1C9HFR4;Q8MFT9;G8EEM9;Q5SCJ3;A5X5W8;Q7…	M18(Oxidation)	0	0	1.928e-09	95.74	1.08313e-06	2	2185.98	1.11451	83.8778	1
	High	GHYLNATAGTcEEmIKR	5	14767	91	C0J9R6;C6G1P2;Q5W520;A5X4D3;A0A0K2SQY8;D5FUN6;Q4VI99;Q9GGI5;A0A158TYG8;Q7YJP8;Q5I221;A0A0U4D534;Q4VI80;Q4VI78;A0A1C9HGI6;A0A249Y5Y5;G0WZL1;Q37220;Q7YJR1;A0A291L2W8;A0A1C9HFR4;J9QH20;L0N8B1;Q6VW40;D6MYK4;E7DMY2;O98747;Q33032;I2E962;O82538;A0A1C9HG87;R4QE58;Q5SCK3;I2E906;Q95631;Q6VW13;Q3T5L7;Q9TN58;Q5SCR6;O98429;I2E964;Q9TI75;Q37212;Q7GH77;J9QER6;O98551;E7DMW3;Q3I534;I2E9A4;O09424;C7A5Z4;A0A249Y5N8…	C11(Carbamidomethyl); M14(Oxidation)	0	0	2.406e-10	93.3	1.14597e-06	3	1966.91	0.747079	50.0833	1
	High	GHYLNATAGTcEEmIK	10	14794	91	Q8ME51;Q31895;Q95631;Q37220;Q8MCW3;Q6VW40;C0J9R6;C6G1P2;Q5W520;Q33032;O82538;A0A1C9HG87;Q5SCK3;A0A0K2SQY8;D5FUN6;Q5SCR6;Q4VI99;Q9GGI5;A0A158TYG8;Q7YJP8;Q7GH77;O98551;E7DMW3;Q4VI80;Q3I534;I2E9A4;Q4VI78;W5RVG3;A0A1C9HGI6;G0WZL1;Q1X6Q9;A0A0U1W0G4;A0A142I7F3;Q7YJR1;C3S397;A0A1C9HFR4;Q8MFT9;J9QH20;H9ZGI0;L0N8B1;P94046;E7DMY2;F2X4H9;Q9TI75;Q37212;Q5I221;A0A0U4D534;A0A249Y5N8;S6CNQ3;R4QE58;A5X4D3;O09424…	C11(Carbamidomethyl); M14(Oxidation)	0	0	1.625e-08	90.79	1.67816e-06	2	1810.81	1.31607	55.5374	0
	High	mSGGDHIHAGTVVGK	37	17683	121	C0J9R6;C6G1P2;F2X4H9;Q9GGI5;Q5I221;A0A0U4D534;I2E9A4;Q9BAJ3;Q6VW40;I2BGM7;Q33032;Q95F08;A0A1S6WN23;O98756;M1S1D7;Q8HUZ9;A0A249Y5N8;E0D8V0;C3S397;Q8MFT9;Q539X0;I2E9B8;E7DMY2;Q31807;O98747;P92447;O47280;R4QE58;Q5SCK3;Q6VW13;Q3T5L7;O20248;A0A2H4UGV5;I2E964;A0A248SN48;Q37212;Q7YJP8;Q7GH77;Q1XEK3;Q5UFC2;A0A024HRQ0;Q8WJX3;B7P0E9;B5L2V5;Q1X6Q9;A0A0U1W0G4;A0A291L206;Q7YJR1;S6CMZ7;A0A1C9HFR4;B5L2V3;G8EEM9…	M1(Oxidation)	0	0	6.613e-06	88.26	5.13342e-06	2	1481.72	0.236377	32.6287	0
	High	TFQGPPHGIQVER	30	58045	206	I2E962;Q6VW40;C0J9R6;C6G1P2;Q33032;Q5SCK3;Q9GGI5;Q7YJP8;Q7GH77;I2E9A4;Q1X6Q9;A0A0U1W0G4;Q7YJR1;C3S397;A0A1C9HFR4;Q8MFT9;L0N8B1;Q9ZS70;I2E9B8;I2BGM7;Q31807;A0A1C9HG87;Q8WIX2;O98756;A0A0K2SQY8;D5FUN6;Q5SCR6;O98429;A0A158TYG8;Q8HUZ9;O98551;E7DMW3;A0A1C9HFN6;A0A286NQF2;Q1XEK3;Q7YJM6;W5RVG3;B8PRP3;B7P0E9;A0A1D5AHD9;A9X7F0;Q9TML5;Q8HVI8;A0A291L206;A0A023UBM0;K4EPE7;Q9GDB5;G8EEM9;Q5SCJ3;Q95CE8;Q7YJM3;A0…		0	0	2.069e-08	87.19	1.18463e-05	2	1465.75	-0.0935352	59.694	0
	High	DNGLLLHIHR	11	41878	203	C0J9R6;C6G1P2;Q5W520;A5X4D3;A0A0K2SQY8;D5FUN6;Q4VI99;Q9GGI5;A0A158TYG8;Q7YJP8;Q5I221;A0A0U4D534;Q4VI80;Q4VI78;A0A1C9HGI6;A0A249Y5Y5;G0WZL1;Q37220;Q7YJR1;A0A291L2W8;A0A1C9HFR4;J9QH20;L0N8B1;I2E9B8;Q6VW40;I2BGM7;Q33047;Q31807;Q8WL19;Q33032;O82538;A0A1C9HG87;Q5SCK3;Q9MTS4;O98756;P92223;Q5SCR6;E5G0C4;Q7GH77;Q33156;Q8HUZ9;O98551;E7DMW3;Q3I534;A0A1C9HFN6;I2E9A4;Q1XEK3;D6C5Z6;A0A142DPV4;W5RVG3;B7P0E9;Q9…		0	0	9.501e-05	83.59	2.20351e-05	2	1187.66	0.363083	64.358	0
	High	MSGGDHIHAGTVVGK	31	17683	121	C0J9R6;C6G1P2;Q9GGI5;Q7YJP8;Q7YJR1;A0A1C9HFR4;L0N8B1;Q6VW40;Q33032;Q5SCK3;I2E964;Q7GH77;Q5I221;A0A0U4D534;I2E9A4;A0A249Y5N8;Q1X6Q9;A0A0U1W0G4;C3S397;Q8MFT9;P94046;I2E9B8;I2BGM7;D6MYK4;E7DMY2;Q31807;O98747;Q95F08;A0A1S6WN23;A0A1C9HG87;O98756;A0A0K2SQY8;D5FUN6;Q9TN58;Q5SCR6;A0A158TYG8;A0A248SN48;Q37212;Q8HUZ9;O98551;E7DMW3;A0A1C9HFN6;Q1XEK3;W5RVG3;Q8WJX3;B7P0E9;Q9TML5;Q8HVI8;A0A291L206;G8EEM9;Q5SCJ…		0	0	1.918e-07	82.07	1.84879e-05	2	1465.72	0.933846	39.6065	0
	High	DDENVNSQPFMR	5	52171	211	Q6VW40;C0J9R6;C6G1P2;Q5W520;Q33032;A0A1C9HG87;F2X4H9;D5FUN6;Q5SCR6;Q4VI99;Q9GGI5;A0A158TYG8;Q4VI80;Q4VI78;W5RVG3;A0A1C9HGI6;G0WZL1;C3S397;S6CNQ3;Q8MFT9;J9QH20;H9ZGI0;Q37212;Q5I221;A0A0U4D534;A0A249Y5N8;Q9ZS70;I2E9B8;I2BGM7;Q31807;A5X4D3;Q8WIX2;Q5SCK3;O98756;A0A0K2SQY8;O98429;I2E964;M1S1D7;Q7YJP8;Q7GH77;Q8HUZ9;G0WZM4;O98551;E7DMW3;A0A1C9HFN6;I2E9A4;A0A286NQF2;Q1XEK3;Q7YJM6;Q7YJR9;B8PRP3;Q8WJX3;B7P…		0	0	8.499e-06	77.72	6.30053e-05	2	1451.62	0.55733	70.0999	0
	High	ExTLGFVDLLRDDFIEK	1	5735	47	Q9GGI5;C6G1P2;Q5W520;C0J9R6;Q4VI99;Q4VI80;Q4VI78;A0A1C9HGI6;Q6VW40;I2BGM7;A0A291EY88;Q33032;Q95F08;A0A1S6WN23;O98756;Q9MT32;O20248;Q8HUZ9;A0A142DPV4;C3S397;Q8MFT9;F2X4H9;M1S1D7;Q5I221;A0A0U4D534;A0A249Y5N8;E0D8V0;Q37212;A0A286NQF2;Q7YJM6;F5B3G0;A0A023UBM0;E7DMY2;Q9TI75;S6CNQ3;D3W6K3;A0A249Y5J7;Q31895;Q71N79;A0A0F7EV89;J9QEM7;O98747;O47280;Q3T5L7;Q9MV62;Q9GHT7;Q95CF8	X2(I)	0	0	3.668e-12	77.43	4.0722e-05	2	2023.08	0.54964	115.125	1
	High	VALEAcVQAR	38	29518	168	C0J9R6;C6G1P2;Q5W520;A5X4D3;A0A0K2SQY8;D5FUN6;Q4VI99;Q9GGI5;A0A158TYG8;Q7YJP8;Q5I221;A0A0U4D534;Q4VI80;Q4VI78;A0A1C9HGI6;A0A249Y5Y5;G0WZL1;Q37220;Q7YJR1;A0A291L2W8;A0A1C9HFR4;J9QH20;L0N8B1;I2E9B8;Q6VW40;I2BGM7;Q33047;Q31807;Q8WL19;Q33032;O82538;A0A1C9HG87;Q5SCK3;Q9MTS4;O98756;P92223;Q5SCR6;E5G0C4;Q7GH77;Q33156;Q8HUZ9;O98551;E7DMW3;Q3I534;A0A1C9HFN6;I2E9A4;Q1XEK3;D6C5Z6;A0A142DPV4;W5RVG3;B7P0E9;Q9…	C6(Carbamidomethyl)	0	0	0.0004621	60.41	0.00362418	2	1116.58	0.537768	113.24	0
	High	PLLGcTIKPK	7	64838	221	P92447;Q539X0;I2E9B8;D6MYK9;Q6VW40;Q32571;I2BGM7;B1NL21;C0J9R6;A0A291EY88;C6G1P2;Q5W520;Q33047;O98884;D6MYK4;E7DMY2;Q31807;Q8ME51;O98747;Q8WL19;Q33032;Q95F08;O82538;A0A1S6WN23;Q9GHZ1;A0A1C9HG87;Q31895;Q7YMT1;R4QE58;A5X4D3;Q5SCK3;Q9MTS4;V5K6K1;O98756;Q9MT32;Q95631;Q71N79;P92223;C7AQV0;D3W6K3;F2X4H9;O20248;A0A0K2SQY8;O20245;D5FUN6;Q9TN58;Q5SCR6;Q4VI99;Q9GGI5;A0A2H4UGV5;D6MYJ6;E5G0C4;I2E964;A0A1W6BQ…	C5(Carbamidomethyl)	0	0	0.002707	50.34	0.0523231	3	1126.67	0.146593	51.983	1
	High	DDENVNSQPFmR	5	52171	211	C7AQV2;Q7YJR9;Q6PZC1;Q7YJL9;A5H757;X2D2J7;C0J9R6;C6G1P2;Q5W520;A5X4D3;A0A0K2SQY8;D5FUN6;Q4VI99;Q9GGI5;A0A158TYG8;Q7YJP8;Q5I221;A0A0U4D534;Q4VI80;Q4VI78;A0A1C9HGI6;A0A249Y5Y5;G0WZL1;Q37220;Q7YJR1;A0A291L2W8;A0A1C9HFR4;J9QH20;L0N8B1;Q6VW40;D6MYK4;E7DMY2;O98747;Q33032;I2E962;O82538;A0A1C9HG87;R4QE58;Q5SCK3;I2E906;Q95631;Q6VW13;Q3T5L7;Q9TN58;Q5SCR6;O98429;I2E964;Q9TI75;Q37212;Q7GH77;J9QER6;O98551;E7D…	M11(Oxidation)	0	0	2.541e-05	47.94	0.0588896	2	1467.62	0.772197	57.0257	0
	High	ExTLGFVDLLRDDFIEKDR	1	5694	47	Q9GGI5;C6G1P2;Q5W520;C0J9R6;Q4VI99;Q4VI80;Q4VI78;A0A1C9HGI6;Q6VW40;I2BGM7;A0A291EY88;Q33032;Q95F08;A0A1S6WN23;O98756;Q9MT32;O20248;Q8HUZ9;A0A142DPV4;C3S397;Q8MFT9;F2X4H9;M1S1D7;Q5I221;A0A0U4D534;A0A249Y5N8;E0D8V0;Q37212;A0A286NQF2;Q7YJM6;F5B3G0;A0A023UBM0;E7DMY2;Q9TI75;S6CNQ3;D3W6K3;A0A249Y5J7;Q31895;Q71N79;A0A0F7EV89;J9QEM7;O98747;O47280;Q3T5L7;Q9MV62;Q9GHT7;Q95CF8	X2(I)	0	0	3.785e-06	36.48	0.479532	3	2294.2	0.364455	114.766	2
	High	YGRPLLGcTIKPK	6	64650	215	C0J9R6;C6G1P2;Q5W520;A5X4D3;A0A0K2SQY8;D5FUN6;Q4VI99;Q9GGI5;A0A158TYG8;Q7YJP8;Q5I221;A0A0U4D534;Q4VI80;Q4VI78;A0A1C9HGI6;A0A249Y5Y5;G0WZL1;Q37220;Q7YJR1;A0A291L2W8;A0A1C9HFR4;J9QH20;L0N8B1;I2E9B8;Q6VW40;I2BGM7;Q33047;Q31807;Q8WL19;Q33032;O82538;A0A1C9HG87;Q5SCK3;Q9MTS4;O98756;P92223;Q5SCR6;E5G0C4;Q7GH77;Q33156;Q8HUZ9;O98551;E7DMW3;Q3I534;A0A1C9HFN6;I2E9A4;Q1XEK3;D6C5Z6;A0A142DPV4;W5RVG3;B7P0E9;Q9…	C8(Carbamidomethyl)	0	0	2.838e-06	35.24	1.73713	3	1502.85	0.639919	53.6239	2
	High	ExTLGFVDLLR	1	11021	89	Q6VW40;I2BGM7;C0J9R6;C6G1P2;Q33032;Q95F08;A0A1S6WN23;O98756;F2X4H9;Q9GGI5;M1S1D7;Q8HUZ9;Q5I221;A0A0U4D534;A0A249Y5N8;E0D8V0;C3S397;Q8MFT9;Q5W520;Q8WIX2;B8PRP3;Q37212;A0A286NQF2;Q7YJM6;F5B3G0;A0A023UBM0;A0A291EY88;Q9MT32;Q4VI99;Q4VI80;Q4VI78;A0A142DPV4;A0A1C9HGI6;E7DMY2;Q9ZS70;Q9TI75;G0WZL1;A0A1C9HG87;D5FUN6;Q5SCR6;A0A158TYG8;W5RVG3;J9QH20;H9ZGI0;G0WZM4;A0A1C9HFN6;Q8HVI8;A0A249Y5Y5;C1JAS8;P92223;S…	X2(I)	0	0.001	0.006084	53.77	0.00903279	2	1275.73	-0.399059	114.985	0
	High	AMHAVIDR	9	44488	214	Q9ZS70;Q539X0;I2E9B8;Q6VW40;I2BGM7;B1NL21;C0J9R6;C6G1P2;Q5W520;Q33047;D6MYK4;E7DMY2;Q31807;Q8WL19;Q33032;I2E962;O82538;Q9GHZ1;A0A1C9HG87;Q7YMT1;A5X4D3;Q8WIX2;Q5SCK3;Q9MTS4;O98756;Q95631;P92223;D3W6K3;F2X4H9;A0A0K2SQY8;D5FUN6;Q5SCR6;O98429;Q4VI99;Q9GGI5;D6MYJ6;E5G0C4;I2E964;A0A158TYG8;Q9TI75;M1S1D7;Q7YJP8;Q7GH77;Q33156;Q8HUZ9;Q5I221;G0WZM4;A0A0U4D534;O98551;C7AQV2;E7DMW3;Q4VI80;Q3I534;A0A1C9HFN6;I…		0	0.001	0.008793	52.33	0.0215928	2	912.472	0.246915	32.4641	0
	High	DDFIEKDR	9	17693	119	C0J9R6;C6G1P2;Q9GGI5;Q7YJP8;Q7YJR1;A0A1C9HFR4;L0N8B1;Q33032;Q6VW40;Q5W520;Q4VI99;Q9TI75;Q5I221;A0A0U4D534;Q4VI80;Q4VI78;A0A249Y5N8;A0A1C9HGI6;C3S397;Q8MFT9;I2BGM7;A0A291EY88;Q95F08;A0A1S6WN23;O98756;Q9MT32;Q8HUZ9;A0A142DPV4;A2VAL3;E7DMY2;Q5SCK3;I2E964;Q37212;Q7GH77;I2E9A4;Q1X6Q9;A0A0U1W0G4;I2E9B8;Q31807;Q1XEK3;B7P0E9;A0A291L206;G8EEM9;Q5SCJ3;Q7YJM3;A0A1C9HG42;I2EA78;O82538;Q37220;A0A291L2S1;M1S1D…		0	0.001	0.01824	48.72	0.0360257	2	1037.49	1.45477	41.9435	1
	High	xQAETGEIK	5	38	16	Q6VW40;J9QER6;Q5I221;J9QH20;A0A291L206;Q71N78;C7A5Z4;Q6PZC1;A0A0F6TFY2;A1XM46;B6GUV5;A0A1W6BQF9;A5X5W8;Q5DQ69;A0A2H4P5N4;C7SN35	X1(P)	0	0.001	0.01921	47.92	0.0223322	2	972.5	0.230569	30.2155	0
	High	xQAETGEIK	6	27913	165	C6G1P2;Q33032;Q8ME51;A0A142DPV4;L0N8B1;Q6VW40;I2BGM7;C0J9R6;A0A1C9HG87;O98756;D5FUN6;Q5SCR6;Q9GGI5;A0A158TYG8;Q8HUZ9;A0A1C9HFN6;W5RVG3;Q8HVI8;C3S397;Q8MFT9;H9ZGI0;Q5W520;O82538;Q5SCK3;A0A0K2SQY8;Q4VI99;Q7YJP8;Q7GH77;O98551;E7DMW3;Q4VI80;Q3I534;I2E9A4;Q4VI78;A0A1C9HGI6;G0WZL1;Q37220;Q1X6Q9;A0A0U1W0G4;A0A142I7F3;Q7YJR1;A0A1C9HFR4;J9QH20;A0A291EY88;Q95F08;A0A1S6WN23;Q9MT32;C7AQU9;P92223;O20248;Q9XQR…	X1(A)	0	0.001	0.0203	38.9	0.501619	2	946.484	-0.575001	25.9877	0
	High	NHGMHFR	5	30695	179	C0J9R6;C6G1P2;Q5W520;R4QE58;F2X4H9;Q4VI99;Q9GGI5;Q7YJP8;Q4VI80;Q4VI78;A0A1C9HGI6;Q37220;B6GUV5;Q7YJR1;A0A1C9HFR4;A0A0F6TFY2;L0N8B1;Q31807;A0A1C9HG42;E7DMY2;Q37212;Q5I221;A0A0U4D534;A0A158TYG8;C3S397;Q9MTS4;E5G0C4;Q8HUZ9;Q1XEK3;Q5SCJ3;Q7YJM3;Q9ZS70;I2E9B8;Q6VW40;I2BGM7;D6MYK4;Q33032;A0A1C9HG87;Q8WIX2;Q5SCK3;O98756;Q6VW13;O20248;A0A0K2SQY8;D5FUN6;Q5SCR6;O98429;Q7GH77;O98551;E7DMW3;A0A1C9HFN6;I2E9A4…		0	0.003	0.04419	26.29	5.84647	2	898.411	0.521766	28.6233	0
	High	AVYEcLR	1	51285	200	C0J9R6;C6G1P2;Q9GGI5;Q7YJP8;Q7YJR1;A0A1C9HFR4;L0N8B1;Q5W520;Q4VI99;Q4VI80;Q4VI78;A0A1C9HGI6;Q37220;I2E9B8;Q6VW40;I2BGM7;B1NL21;Q33047;Q31807;Q8WL19;Q33032;O82538;A0A1C9HG87;A5X4D3;Q5SCK3;Q9MTS4;O98756;P92223;A0A0K2SQY8;D5FUN6;Q5SCR6;E5G0C4;I2E964;A0A158TYG8;Q9TI75;Q37212;M1S1D7;Q7GH77;Q33156;Q8HUZ9;J9QER6;Q5I221;G0WZM4;A0A0U4D534;O98551;E7DMW3;Q3I534;A0A1C9HFN6;I2E9A4;Q1XEK3;F5BVX2;A0A249Y5N8;D6C…	C5(Carbamidomethyl)	0	0.008	0.09352	31.36	3.41672	2	910.445	0.0348108	51.1765	0
	High	AmHAVIDR	1	44488	214	I2E9B8;Q6VW40;I2BGM7;B1NL21;C0J9R6;C6G1P2;Q5W520;Q33047;D6MYK4;E7DMY2;Q31807;Q8ME51;Q8WL19;Q33032;O82538;A0A1C9HG87;R4QE58;A5X4D3;Q5SCK3;Q9MTS4;O98756;Q95631;Q71N79;Q6VW13;P92223;C7AQV0;O20248;A0A0K2SQY8;D5FUN6;Q5SCR6;Q4VI99;Q9GGI5;E5G0C4;I2E964;A0A158TYG8;Q9TI75;M1S1D7;Q7YJP8;Q7GH77;Q33156;Q8HUZ9;Q5I221;G0WZM4;A0A0U4D534;O98551;C7AQV2;E7DMW3;Q4VI80;Q3I534;A0A1C9HFN6;I2E9A4;Q4VI78;Q1XEK3;Q8MGP2;C…	M2(Oxidation)	0	0.008	0.1036	16.36	92.1046	2	928.466	-0.985802	31.7438	0
A0A158TYG8	Ribulose bisphosphate carboxylase large chain (Fragment) OS=Tovomitopsis paniculata OX=1009559 GN=rbcL PE=3 SV=1 - [A0A158TYG8_9ROSI]	2619.83	36.57	47365	0	17	249	432	47.9332	6.68311
	High	GGLDFTKDDENVNSQPFMR	10	51638	188	Q9XPZ1;Q8MFT9;Q95CE8;C0J9R6;C6G1P2;Q5W520;A5X4D3;A0A0K2SQY8;D5FUN6;Q4VI99;Q9GGI5;A0A158TYG8;Q7YJP8;Q5I221;A0A0U4D534;Q4VI80;Q4VI78;A0A1C9HGI6;A0A249Y5Y5;G0WZL1;Q37220;Q7YJR1;A0A291L2W8;A0A1C9HFR4;J9QH20;L0N8B1;I2E9B8;Q6VW40;I2BGM7;Q33047;Q31807;Q8WL19;Q33032;O82538;A0A1C9HG87;Q5SCK3;Q9MTS4;O98756;P92223;Q5SCR6;E5G0C4;Q7GH77;Q33156;Q8HUZ9;O98551;E7DMW3;Q3I534;A0A1C9HFN6;I2E9A4;Q1XEK3;D6C5Z6;A0A142…		0	0	2.315e-11	122.52	2.34776e-09	2	2169.99	0.467011	92.8236	1
	High	GHYLNATAGTcEEMIK	10	14794	91	D5FUN6;Q8ME51;Q31895;Q95631;Q37220;Q8MCW3;Q6VW40;C0J9R6;C6G1P2;Q33032;A0A1C9HG87;R4QE58;Q5SCK3;A0A0K2SQY8;Q5SCR6;O98429;Q9GGI5;A0A158TYG8;Q37212;Q7YJP8;Q7GH77;O98551;E7DMW3;I2E9A4;W5RVG3;Q1X6Q9;A0A0U1W0G4;B6GUV5;Q7YJR1;C3S397;K4EPE7;Q9GDB5;A0A1C9HFR4;Q8MFT9;Q95CE8;H9ZGI0;L0N8B1;P94046;A5X4D3;I2E964;Q5I221;A0A0U4D534;A0A249Y5N8;Q7YJR9;A0A291L2W8;Q5W520;F2X4H9;Q4VI99;Q4VI80;Q4VI78;A0A1C9HGI6;S6CNQ3…	C11(Carbamidomethyl)	0	0	8.453e-09	99.33	2.55922e-07	2	1794.82	1.21515	66.5389	0
	High	GGLDFTKDDENVNSQPFmR	7	51638	188	C6G1P2;Q33032;M1S1D7;C0J9R6;Q5W520;F2X4H9;Q4VI99;Q9GGI5;Q4VI80;Q4VI78;A0A1C9HGI6;I2E9B8;Q6VW40;I2BGM7;Q31807;O98747;Q95F08;A0A1S6WN23;A0A1C9HG87;Q5SCK3;O98756;A0A0K2SQY8;D5FUN6;Q9TN58;Q5SCR6;A0A158TYG8;A0A248SN48;Q37212;Q7YJP8;Q7GH77;Q8HUZ9;O98551;E7DMW3;A0A1C9HFN6;I2E9A4;Q1XEK3;W5RVG3;Q8WJX3;B7P0E9;Q1X6Q9;Q9TML5;A0A0U1W0G4;Q8HVI8;A0A291L206;Q7YJR1;C3S397;A0A1C9HFR4;Q8MFT9;G8EEM9;Q5SCJ3;A5X5W8;Q7…	M18(Oxidation)	0	0	1.928e-09	95.74	1.08313e-06	2	2185.98	1.11451	83.8778	1
	High	GHYLNATAGTcEEmIKR	5	14767	91	C0J9R6;C6G1P2;Q5W520;A5X4D3;A0A0K2SQY8;D5FUN6;Q4VI99;Q9GGI5;A0A158TYG8;Q7YJP8;Q5I221;A0A0U4D534;Q4VI80;Q4VI78;A0A1C9HGI6;A0A249Y5Y5;G0WZL1;Q37220;Q7YJR1;A0A291L2W8;A0A1C9HFR4;J9QH20;L0N8B1;Q6VW40;D6MYK4;E7DMY2;O98747;Q33032;I2E962;O82538;A0A1C9HG87;R4QE58;Q5SCK3;I2E906;Q95631;Q6VW13;Q3T5L7;Q9TN58;Q5SCR6;O98429;I2E964;Q9TI75;Q37212;Q7GH77;J9QER6;O98551;E7DMW3;Q3I534;I2E9A4;O09424;C7A5Z4;A0A249Y5N8…	C11(Carbamidomethyl); M14(Oxidation)	0	0	2.406e-10	93.3	1.14597e-06	3	1966.91	0.747079	50.0833	1
	High	GHYLNATAGTcEEmIK	10	14794	91	Q8ME51;Q31895;Q95631;Q37220;Q8MCW3;Q6VW40;C0J9R6;C6G1P2;Q5W520;Q33032;O82538;A0A1C9HG87;Q5SCK3;A0A0K2SQY8;D5FUN6;Q5SCR6;Q4VI99;Q9GGI5;A0A158TYG8;Q7YJP8;Q7GH77;O98551;E7DMW3;Q4VI80;Q3I534;I2E9A4;Q4VI78;W5RVG3;A0A1C9HGI6;G0WZL1;Q1X6Q9;A0A0U1W0G4;A0A142I7F3;Q7YJR1;C3S397;A0A1C9HFR4;Q8MFT9;J9QH20;H9ZGI0;L0N8B1;P94046;E7DMY2;F2X4H9;Q9TI75;Q37212;Q5I221;A0A0U4D534;A0A249Y5N8;S6CNQ3;R4QE58;A5X4D3;O09424…	C11(Carbamidomethyl); M14(Oxidation)	0	0	1.625e-08	90.79	1.67816e-06	2	1810.81	1.31607	55.5374	0
	High	mSGGDHIHAGTVVGK	37	17683	121	C0J9R6;C6G1P2;F2X4H9;Q9GGI5;Q5I221;A0A0U4D534;I2E9A4;Q9BAJ3;Q6VW40;I2BGM7;Q33032;Q95F08;A0A1S6WN23;O98756;M1S1D7;Q8HUZ9;A0A249Y5N8;E0D8V0;C3S397;Q8MFT9;Q539X0;I2E9B8;E7DMY2;Q31807;O98747;P92447;O47280;R4QE58;Q5SCK3;Q6VW13;Q3T5L7;O20248;A0A2H4UGV5;I2E964;A0A248SN48;Q37212;Q7YJP8;Q7GH77;Q1XEK3;Q5UFC2;A0A024HRQ0;Q8WJX3;B7P0E9;B5L2V5;Q1X6Q9;A0A0U1W0G4;A0A291L206;Q7YJR1;S6CMZ7;A0A1C9HFR4;B5L2V3;G8EEM9…	M1(Oxidation)	0	0	6.613e-06	88.26	5.13342e-06	2	1481.72	0.236377	32.6287	0
	High	TFQGPPHGIQVER	30	58045	206	I2E962;Q6VW40;C0J9R6;C6G1P2;Q33032;Q5SCK3;Q9GGI5;Q7YJP8;Q7GH77;I2E9A4;Q1X6Q9;A0A0U1W0G4;Q7YJR1;C3S397;A0A1C9HFR4;Q8MFT9;L0N8B1;Q9ZS70;I2E9B8;I2BGM7;Q31807;A0A1C9HG87;Q8WIX2;O98756;A0A0K2SQY8;D5FUN6;Q5SCR6;O98429;A0A158TYG8;Q8HUZ9;O98551;E7DMW3;A0A1C9HFN6;A0A286NQF2;Q1XEK3;Q7YJM6;W5RVG3;B8PRP3;B7P0E9;A0A1D5AHD9;A9X7F0;Q9TML5;Q8HVI8;A0A291L206;A0A023UBM0;K4EPE7;Q9GDB5;G8EEM9;Q5SCJ3;Q95CE8;Q7YJM3;A0…		0	0	2.069e-08	87.19	1.18463e-05	2	1465.75	-0.0935352	59.694	0
	High	DNGLLLHIHR	11	41878	203	C0J9R6;C6G1P2;Q5W520;A5X4D3;A0A0K2SQY8;D5FUN6;Q4VI99;Q9GGI5;A0A158TYG8;Q7YJP8;Q5I221;A0A0U4D534;Q4VI80;Q4VI78;A0A1C9HGI6;A0A249Y5Y5;G0WZL1;Q37220;Q7YJR1;A0A291L2W8;A0A1C9HFR4;J9QH20;L0N8B1;I2E9B8;Q6VW40;I2BGM7;Q33047;Q31807;Q8WL19;Q33032;O82538;A0A1C9HG87;Q5SCK3;Q9MTS4;O98756;P92223;Q5SCR6;E5G0C4;Q7GH77;Q33156;Q8HUZ9;O98551;E7DMW3;Q3I534;A0A1C9HFN6;I2E9A4;Q1XEK3;D6C5Z6;A0A142DPV4;W5RVG3;B7P0E9;Q9…		0	0	9.501e-05	83.59	2.20351e-05	2	1187.66	0.363083	64.358	0
	High	MSGGDHIHAGTVVGK	31	17683	121	C0J9R6;C6G1P2;Q9GGI5;Q7YJP8;Q7YJR1;A0A1C9HFR4;L0N8B1;Q6VW40;Q33032;Q5SCK3;I2E964;Q7GH77;Q5I221;A0A0U4D534;I2E9A4;A0A249Y5N8;Q1X6Q9;A0A0U1W0G4;C3S397;Q8MFT9;P94046;I2E9B8;I2BGM7;D6MYK4;E7DMY2;Q31807;O98747;Q95F08;A0A1S6WN23;A0A1C9HG87;O98756;A0A0K2SQY8;D5FUN6;Q9TN58;Q5SCR6;A0A158TYG8;A0A248SN48;Q37212;Q8HUZ9;O98551;E7DMW3;A0A1C9HFN6;Q1XEK3;W5RVG3;Q8WJX3;B7P0E9;Q9TML5;Q8HVI8;A0A291L206;G8EEM9;Q5SCJ…		0	0	1.918e-07	82.07	1.84879e-05	2	1465.72	0.933846	39.6065	0
	High	DDENVNSQPFMR	5	52171	211	Q6VW40;C0J9R6;C6G1P2;Q5W520;Q33032;A0A1C9HG87;F2X4H9;D5FUN6;Q5SCR6;Q4VI99;Q9GGI5;A0A158TYG8;Q4VI80;Q4VI78;W5RVG3;A0A1C9HGI6;G0WZL1;C3S397;S6CNQ3;Q8MFT9;J9QH20;H9ZGI0;Q37212;Q5I221;A0A0U4D534;A0A249Y5N8;Q9ZS70;I2E9B8;I2BGM7;Q31807;A5X4D3;Q8WIX2;Q5SCK3;O98756;A0A0K2SQY8;O98429;I2E964;M1S1D7;Q7YJP8;Q7GH77;Q8HUZ9;G0WZM4;O98551;E7DMW3;A0A1C9HFN6;I2E9A4;A0A286NQF2;Q1XEK3;Q7YJM6;Q7YJR9;B8PRP3;Q8WJX3;B7P…		0	0	8.499e-06	77.72	6.30053e-05	2	1451.62	0.55733	70.0999	0
	High	VALEAcVQAR	38	29518	168	C0J9R6;C6G1P2;Q5W520;A5X4D3;A0A0K2SQY8;D5FUN6;Q4VI99;Q9GGI5;A0A158TYG8;Q7YJP8;Q5I221;A0A0U4D534;Q4VI80;Q4VI78;A0A1C9HGI6;A0A249Y5Y5;G0WZL1;Q37220;Q7YJR1;A0A291L2W8;A0A1C9HFR4;J9QH20;L0N8B1;I2E9B8;Q6VW40;I2BGM7;Q33047;Q31807;Q8WL19;Q33032;O82538;A0A1C9HG87;Q5SCK3;Q9MTS4;O98756;P92223;Q5SCR6;E5G0C4;Q7GH77;Q33156;Q8HUZ9;O98551;E7DMW3;Q3I534;A0A1C9HFN6;I2E9A4;Q1XEK3;D6C5Z6;A0A142DPV4;W5RVG3;B7P0E9;Q9…	C6(Carbamidomethyl)	0	0	0.0004621	60.41	0.00362418	2	1116.58	0.537768	113.24	0
	High	FLFcAEAIYK	8	13080	89	C0J9R6;C6G1P2;Q9GGI5;Q7YJP8;Q7YJR1;A0A1C9HFR4;L0N8B1;Q31807;Q8HUZ9;Q1XEK3;Q5SCJ3;Q7YJM3;A0A1C9HG42;Q5W520;Q9MTS4;Q4VI99;E5G0C4;Q37212;Q4VI80;Q4VI78;A0A1C9HGI6;Q37220;R4QE58;A0A0K2SQY8;D5FUN6;A0A158TYG8;G0WZL1;A0A142I7A5;B6GUV5;B8YHE7;K4EPE7;Q9GDB5;A0A0F6TFY2;Q95CE8;J9QH20;A0A291L2S1;A0A1W5PSE9;V5T6A6;Q32571;A0A291EY88;Q95F08;C7AQU9;A2VAL3;B8PRP3;A1XM46;Q32033;I6N589;I6N590;O03613;A5X4D3;M1S1D7;Q5…	C4(Carbamidomethyl)	0	0	0.0009414	57.46	0.00589247	2	1261.63	0.760049	114.062	0
	High	PLLGcTIKPK	7	64838	221	P92447;Q539X0;I2E9B8;D6MYK9;Q6VW40;Q32571;I2BGM7;B1NL21;C0J9R6;A0A291EY88;C6G1P2;Q5W520;Q33047;O98884;D6MYK4;E7DMY2;Q31807;Q8ME51;O98747;Q8WL19;Q33032;Q95F08;O82538;A0A1S6WN23;Q9GHZ1;A0A1C9HG87;Q31895;Q7YMT1;R4QE58;A5X4D3;Q5SCK3;Q9MTS4;V5K6K1;O98756;Q9MT32;Q95631;Q71N79;P92223;C7AQV0;D3W6K3;F2X4H9;O20248;A0A0K2SQY8;O20245;D5FUN6;Q9TN58;Q5SCR6;Q4VI99;Q9GGI5;A0A2H4UGV5;D6MYJ6;E5G0C4;I2E964;A0A1W6BQ…	C5(Carbamidomethyl)	0	0	0.002707	50.34	0.0523231	3	1126.67	0.146593	51.983	1
	High	DDENVNSQPFmR	5	52171	211	C7AQV2;Q7YJR9;Q6PZC1;Q7YJL9;A5H757;X2D2J7;C0J9R6;C6G1P2;Q5W520;A5X4D3;A0A0K2SQY8;D5FUN6;Q4VI99;Q9GGI5;A0A158TYG8;Q7YJP8;Q5I221;A0A0U4D534;Q4VI80;Q4VI78;A0A1C9HGI6;A0A249Y5Y5;G0WZL1;Q37220;Q7YJR1;A0A291L2W8;A0A1C9HFR4;J9QH20;L0N8B1;Q6VW40;D6MYK4;E7DMY2;O98747;Q33032;I2E962;O82538;A0A1C9HG87;R4QE58;Q5SCK3;I2E906;Q95631;Q6VW13;Q3T5L7;Q9TN58;Q5SCR6;O98429;I2E964;Q9TI75;Q37212;Q7GH77;J9QER6;O98551;E7D…	M11(Oxidation)	0	0	2.541e-05	47.94	0.0588896	2	1467.62	0.772197	57.0257	0
	High	YGRPLLGcTIKPK	6	64650	215	C0J9R6;C6G1P2;Q5W520;A5X4D3;A0A0K2SQY8;D5FUN6;Q4VI99;Q9GGI5;A0A158TYG8;Q7YJP8;Q5I221;A0A0U4D534;Q4VI80;Q4VI78;A0A1C9HGI6;A0A249Y5Y5;G0WZL1;Q37220;Q7YJR1;A0A291L2W8;A0A1C9HFR4;J9QH20;L0N8B1;I2E9B8;Q6VW40;I2BGM7;Q33047;Q31807;Q8WL19;Q33032;O82538;A0A1C9HG87;Q5SCK3;Q9MTS4;O98756;P92223;Q5SCR6;E5G0C4;Q7GH77;Q33156;Q8HUZ9;O98551;E7DMW3;Q3I534;A0A1C9HFN6;I2E9A4;Q1XEK3;D6C5Z6;A0A142DPV4;W5RVG3;B7P0E9;Q9…	C8(Carbamidomethyl)	0	0	2.838e-06	35.24	1.73713	3	1502.85	0.639919	53.6239	2
	High	YYTPEYETK	6	361	16	A0A0U4D534;A0A249Y5N8;B5L2V5;C3S397;A0A1C9HFR4;B5L2V3;A0A1C9HG42;A0A158TYG8;A0A1C9HGI6;A0A249Y5Y5;F2X4H9;A0A291L2S1;A0A249Y5J7;A0A024HRQ0;A0A223LNB4;C7SN35		0	0	0.002897	20.44	8.66464	2	1193.54	0.884492	57.6959	0
	High	EITLGFVDLLR	1	11021	89	Q6VW40;I2BGM7;C0J9R6;C6G1P2;Q33032;Q95F08;A0A1S6WN23;O98756;F2X4H9;Q9GGI5;M1S1D7;Q8HUZ9;Q5I221;A0A0U4D534;A0A249Y5N8;E0D8V0;C3S397;Q8MFT9;Q5W520;Q8WIX2;B8PRP3;Q37212;A0A286NQF2;Q7YJM6;F5B3G0;A0A023UBM0;A0A291EY88;Q9MT32;Q4VI99;Q4VI80;Q4VI78;A0A142DPV4;A0A1C9HGI6;E7DMY2;Q9ZS70;Q9TI75;G0WZL1;A0A1C9HG87;D5FUN6;Q5SCR6;A0A158TYG8;W5RVG3;J9QH20;H9ZGI0;G0WZM4;A0A1C9HFN6;Q8HVI8;A0A249Y5Y5;C1JAS8;P92223;S…		0	0.001	0.006084	53.77	0.00903279	2	1275.73	-0.399059	114.985	0
	High	AMHAVIDR	9	44488	214	Q9ZS70;Q539X0;I2E9B8;Q6VW40;I2BGM7;B1NL21;C0J9R6;C6G1P2;Q5W520;Q33047;D6MYK4;E7DMY2;Q31807;Q8WL19;Q33032;I2E962;O82538;Q9GHZ1;A0A1C9HG87;Q7YMT1;A5X4D3;Q8WIX2;Q5SCK3;Q9MTS4;O98756;Q95631;P92223;D3W6K3;F2X4H9;A0A0K2SQY8;D5FUN6;Q5SCR6;O98429;Q4VI99;Q9GGI5;D6MYJ6;E5G0C4;I2E964;A0A158TYG8;Q9TI75;M1S1D7;Q7YJP8;Q7GH77;Q33156;Q8HUZ9;Q5I221;G0WZM4;A0A0U4D534;O98551;C7AQV2;E7DMW3;Q4VI80;Q3I534;A0A1C9HFN6;I…		0	0.001	0.008793	52.33	0.0215928	2	912.472	0.246915	32.4641	0
	High	AQAETGEIK	6	27913	165	C6G1P2;Q33032;Q8ME51;A0A142DPV4;L0N8B1;Q6VW40;I2BGM7;C0J9R6;A0A1C9HG87;O98756;D5FUN6;Q5SCR6;Q9GGI5;A0A158TYG8;Q8HUZ9;A0A1C9HFN6;W5RVG3;Q8HVI8;C3S397;Q8MFT9;H9ZGI0;Q5W520;O82538;Q5SCK3;A0A0K2SQY8;Q4VI99;Q7YJP8;Q7GH77;O98551;E7DMW3;Q4VI80;Q3I534;I2E9A4;Q4VI78;A0A1C9HGI6;G0WZL1;Q37220;Q1X6Q9;A0A0U1W0G4;A0A142I7F3;Q7YJR1;A0A1C9HFR4;J9QH20;A0A291EY88;Q95F08;A0A1S6WN23;Q9MT32;C7AQU9;P92223;O20248;Q9XQR…		0	0.001	0.0203	38.9	0.501619	2	946.484	-0.575001	25.9877	0
	High	NHGMHFR	5	30695	179	C0J9R6;C6G1P2;Q5W520;R4QE58;F2X4H9;Q4VI99;Q9GGI5;Q7YJP8;Q4VI80;Q4VI78;A0A1C9HGI6;Q37220;B6GUV5;Q7YJR1;A0A1C9HFR4;A0A0F6TFY2;L0N8B1;Q31807;A0A1C9HG42;E7DMY2;Q37212;Q5I221;A0A0U4D534;A0A158TYG8;C3S397;Q9MTS4;E5G0C4;Q8HUZ9;Q1XEK3;Q5SCJ3;Q7YJM3;Q9ZS70;I2E9B8;Q6VW40;I2BGM7;D6MYK4;Q33032;A0A1C9HG87;Q8WIX2;Q5SCK3;O98756;Q6VW13;O20248;A0A0K2SQY8;D5FUN6;Q5SCR6;O98429;Q7GH77;O98551;E7DMW3;A0A1C9HFN6;I2E9A4…		0	0.003	0.04419	26.29	5.84647	2	898.411	0.521766	28.6233	0
	High	AVYEcLR	1	51285	200	C0J9R6;C6G1P2;Q9GGI5;Q7YJP8;Q7YJR1;A0A1C9HFR4;L0N8B1;Q5W520;Q4VI99;Q4VI80;Q4VI78;A0A1C9HGI6;Q37220;I2E9B8;Q6VW40;I2BGM7;B1NL21;Q33047;Q31807;Q8WL19;Q33032;O82538;A0A1C9HG87;A5X4D3;Q5SCK3;Q9MTS4;O98756;P92223;A0A0K2SQY8;D5FUN6;Q5SCR6;E5G0C4;I2E964;A0A158TYG8;Q9TI75;Q37212;M1S1D7;Q7GH77;Q33156;Q8HUZ9;J9QER6;Q5I221;G0WZM4;A0A0U4D534;O98551;E7DMW3;Q3I534;A0A1C9HFN6;I2E9A4;Q1XEK3;F5BVX2;A0A249Y5N8;D6C…	C5(Carbamidomethyl)	0	0.008	0.09352	31.36	3.41672	2	910.445	0.0348108	51.1765	0
	High	AmHAVIDR	1	44488	214	I2E9B8;Q6VW40;I2BGM7;B1NL21;C0J9R6;C6G1P2;Q5W520;Q33047;D6MYK4;E7DMY2;Q31807;Q8ME51;Q8WL19;Q33032;O82538;A0A1C9HG87;R4QE58;A5X4D3;Q5SCK3;Q9MTS4;O98756;Q95631;Q71N79;Q6VW13;P92223;C7AQV0;O20248;A0A0K2SQY8;D5FUN6;Q5SCR6;Q4VI99;Q9GGI5;E5G0C4;I2E964;A0A158TYG8;Q9TI75;M1S1D7;Q7YJP8;Q7GH77;Q33156;Q8HUZ9;Q5I221;G0WZM4;A0A0U4D534;O98551;C7AQV2;E7DMW3;Q4VI80;Q3I534;A0A1C9HFN6;I2E9A4;Q4VI78;Q1XEK3;Q8MGP2;C…	M2(Oxidation)	0	0.008	0.1036	16.36	92.1046	2	928.466	-0.985802	31.7438	0
H9ZGI0	Ribulose bisphosphate carboxylase large chain (Fragment) OS=Allomaieta hirsuta OX=1170325 GN=rbcL PE=3 SV=1 - [H9ZGI0_9MYRT]	2613.04	32.03	41132	0	16	239	434	47.9542	7.32764
	High	GGLDFTKDDENVNSQPFMR	10	51638	188	Q9XPZ1;Q8MFT9;Q95CE8;C0J9R6;C6G1P2;Q5W520;A5X4D3;A0A0K2SQY8;D5FUN6;Q4VI99;Q9GGI5;A0A158TYG8;Q7YJP8;Q5I221;A0A0U4D534;Q4VI80;Q4VI78;A0A1C9HGI6;A0A249Y5Y5;G0WZL1;Q37220;Q7YJR1;A0A291L2W8;A0A1C9HFR4;J9QH20;L0N8B1;I2E9B8;Q6VW40;I2BGM7;Q33047;Q31807;Q8WL19;Q33032;O82538;A0A1C9HG87;Q5SCK3;Q9MTS4;O98756;P92223;Q5SCR6;E5G0C4;Q7GH77;Q33156;Q8HUZ9;O98551;E7DMW3;Q3I534;A0A1C9HFN6;I2E9A4;Q1XEK3;D6C5Z6;A0A142…		0	0	2.315e-11	122.52	2.34776e-09	2	2169.99	0.467011	92.8236	1
	High	GHYLNATAGTcEEMIK	10	14794	91	D5FUN6;Q8ME51;Q31895;Q95631;Q37220;Q8MCW3;Q6VW40;C0J9R6;C6G1P2;Q33032;A0A1C9HG87;R4QE58;Q5SCK3;A0A0K2SQY8;Q5SCR6;O98429;Q9GGI5;A0A158TYG8;Q37212;Q7YJP8;Q7GH77;O98551;E7DMW3;I2E9A4;W5RVG3;Q1X6Q9;A0A0U1W0G4;B6GUV5;Q7YJR1;C3S397;K4EPE7;Q9GDB5;A0A1C9HFR4;Q8MFT9;Q95CE8;H9ZGI0;L0N8B1;P94046;A5X4D3;I2E964;Q5I221;A0A0U4D534;A0A249Y5N8;Q7YJR9;A0A291L2W8;Q5W520;F2X4H9;Q4VI99;Q4VI80;Q4VI78;A0A1C9HGI6;S6CNQ3…	C11(Carbamidomethyl)	0	0	8.453e-09	99.33	2.55922e-07	2	1794.82	1.21515	66.5389	0
	High	GGLDFTKDDENVNSQPFmR	7	51638	188	C6G1P2;Q33032;M1S1D7;C0J9R6;Q5W520;F2X4H9;Q4VI99;Q9GGI5;Q4VI80;Q4VI78;A0A1C9HGI6;I2E9B8;Q6VW40;I2BGM7;Q31807;O98747;Q95F08;A0A1S6WN23;A0A1C9HG87;Q5SCK3;O98756;A0A0K2SQY8;D5FUN6;Q9TN58;Q5SCR6;A0A158TYG8;A0A248SN48;Q37212;Q7YJP8;Q7GH77;Q8HUZ9;O98551;E7DMW3;A0A1C9HFN6;I2E9A4;Q1XEK3;W5RVG3;Q8WJX3;B7P0E9;Q1X6Q9;Q9TML5;A0A0U1W0G4;Q8HVI8;A0A291L206;Q7YJR1;C3S397;A0A1C9HFR4;Q8MFT9;G8EEM9;Q5SCJ3;A5X5W8;Q7…	M18(Oxidation)	0	0	1.928e-09	95.74	1.08313e-06	2	2185.98	1.11451	83.8778	1
	High	GHYLNATAGTcEEmIKR	5	14767	91	C0J9R6;C6G1P2;Q5W520;A5X4D3;A0A0K2SQY8;D5FUN6;Q4VI99;Q9GGI5;A0A158TYG8;Q7YJP8;Q5I221;A0A0U4D534;Q4VI80;Q4VI78;A0A1C9HGI6;A0A249Y5Y5;G0WZL1;Q37220;Q7YJR1;A0A291L2W8;A0A1C9HFR4;J9QH20;L0N8B1;Q6VW40;D6MYK4;E7DMY2;O98747;Q33032;I2E962;O82538;A0A1C9HG87;R4QE58;Q5SCK3;I2E906;Q95631;Q6VW13;Q3T5L7;Q9TN58;Q5SCR6;O98429;I2E964;Q9TI75;Q37212;Q7GH77;J9QER6;O98551;E7DMW3;Q3I534;I2E9A4;O09424;C7A5Z4;A0A249Y5N8…	C11(Carbamidomethyl); M14(Oxidation)	0	0	2.406e-10	93.3	1.14597e-06	3	1966.91	0.747079	50.0833	1
	High	GHYLNATAGTcEEmIK	10	14794	91	Q8ME51;Q31895;Q95631;Q37220;Q8MCW3;Q6VW40;C0J9R6;C6G1P2;Q5W520;Q33032;O82538;A0A1C9HG87;Q5SCK3;A0A0K2SQY8;D5FUN6;Q5SCR6;Q4VI99;Q9GGI5;A0A158TYG8;Q7YJP8;Q7GH77;O98551;E7DMW3;Q4VI80;Q3I534;I2E9A4;Q4VI78;W5RVG3;A0A1C9HGI6;G0WZL1;Q1X6Q9;A0A0U1W0G4;A0A142I7F3;Q7YJR1;C3S397;A0A1C9HFR4;Q8MFT9;J9QH20;H9ZGI0;L0N8B1;P94046;E7DMY2;F2X4H9;Q9TI75;Q37212;Q5I221;A0A0U4D534;A0A249Y5N8;S6CNQ3;R4QE58;A5X4D3;O09424…	C11(Carbamidomethyl); M14(Oxidation)	0	0	1.625e-08	90.79	1.67816e-06	2	1810.81	1.31607	55.5374	0
	High	mSGGDHIHAGTVVGK	37	17683	121	C0J9R6;C6G1P2;F2X4H9;Q9GGI5;Q5I221;A0A0U4D534;I2E9A4;Q9BAJ3;Q6VW40;I2BGM7;Q33032;Q95F08;A0A1S6WN23;O98756;M1S1D7;Q8HUZ9;A0A249Y5N8;E0D8V0;C3S397;Q8MFT9;Q539X0;I2E9B8;E7DMY2;Q31807;O98747;P92447;O47280;R4QE58;Q5SCK3;Q6VW13;Q3T5L7;O20248;A0A2H4UGV5;I2E964;A0A248SN48;Q37212;Q7YJP8;Q7GH77;Q1XEK3;Q5UFC2;A0A024HRQ0;Q8WJX3;B7P0E9;B5L2V5;Q1X6Q9;A0A0U1W0G4;A0A291L206;Q7YJR1;S6CMZ7;A0A1C9HFR4;B5L2V3;G8EEM9…	M1(Oxidation)	0	0	6.613e-06	88.26	5.13342e-06	2	1481.72	0.236377	32.6287	0
	High	TFQGPPxGIQVER	30	58045	206	I2E962;Q6VW40;C0J9R6;C6G1P2;Q33032;Q5SCK3;Q9GGI5;Q7YJP8;Q7GH77;I2E9A4;Q1X6Q9;A0A0U1W0G4;Q7YJR1;C3S397;A0A1C9HFR4;Q8MFT9;L0N8B1;Q9ZS70;I2E9B8;I2BGM7;Q31807;A0A1C9HG87;Q8WIX2;O98756;A0A0K2SQY8;D5FUN6;Q5SCR6;O98429;A0A158TYG8;Q8HUZ9;O98551;E7DMW3;A0A1C9HFN6;A0A286NQF2;Q1XEK3;Q7YJM6;W5RVG3;B8PRP3;B7P0E9;A0A1D5AHD9;A9X7F0;Q9TML5;Q8HVI8;A0A291L206;A0A023UBM0;K4EPE7;Q9GDB5;G8EEM9;Q5SCJ3;Q95CE8;Q7YJM3;A0…	X7(H)	0	0	2.069e-08	87.19	1.18463e-05	2	1465.75	-0.0935352	59.694	0
	High	DNGLLLHIHR	11	41878	203	C0J9R6;C6G1P2;Q5W520;A5X4D3;A0A0K2SQY8;D5FUN6;Q4VI99;Q9GGI5;A0A158TYG8;Q7YJP8;Q5I221;A0A0U4D534;Q4VI80;Q4VI78;A0A1C9HGI6;A0A249Y5Y5;G0WZL1;Q37220;Q7YJR1;A0A291L2W8;A0A1C9HFR4;J9QH20;L0N8B1;I2E9B8;Q6VW40;I2BGM7;Q33047;Q31807;Q8WL19;Q33032;O82538;A0A1C9HG87;Q5SCK3;Q9MTS4;O98756;P92223;Q5SCR6;E5G0C4;Q7GH77;Q33156;Q8HUZ9;O98551;E7DMW3;Q3I534;A0A1C9HFN6;I2E9A4;Q1XEK3;D6C5Z6;A0A142DPV4;W5RVG3;B7P0E9;Q9…		0	0	9.501e-05	83.59	2.20351e-05	2	1187.66	0.363083	64.358	0
	High	MSGGDHIHAGTVVGK	31	17683	121	C0J9R6;C6G1P2;Q9GGI5;Q7YJP8;Q7YJR1;A0A1C9HFR4;L0N8B1;Q6VW40;Q33032;Q5SCK3;I2E964;Q7GH77;Q5I221;A0A0U4D534;I2E9A4;A0A249Y5N8;Q1X6Q9;A0A0U1W0G4;C3S397;Q8MFT9;P94046;I2E9B8;I2BGM7;D6MYK4;E7DMY2;Q31807;O98747;Q95F08;A0A1S6WN23;A0A1C9HG87;O98756;A0A0K2SQY8;D5FUN6;Q9TN58;Q5SCR6;A0A158TYG8;A0A248SN48;Q37212;Q8HUZ9;O98551;E7DMW3;A0A1C9HFN6;Q1XEK3;W5RVG3;Q8WJX3;B7P0E9;Q9TML5;Q8HVI8;A0A291L206;G8EEM9;Q5SCJ…		0	0	1.918e-07	82.07	1.84879e-05	2	1465.72	0.933846	39.6065	0
	High	DDENVNSQPFMR	5	52171	211	Q6VW40;C0J9R6;C6G1P2;Q5W520;Q33032;A0A1C9HG87;F2X4H9;D5FUN6;Q5SCR6;Q4VI99;Q9GGI5;A0A158TYG8;Q4VI80;Q4VI78;W5RVG3;A0A1C9HGI6;G0WZL1;C3S397;S6CNQ3;Q8MFT9;J9QH20;H9ZGI0;Q37212;Q5I221;A0A0U4D534;A0A249Y5N8;Q9ZS70;I2E9B8;I2BGM7;Q31807;A5X4D3;Q8WIX2;Q5SCK3;O98756;A0A0K2SQY8;O98429;I2E964;M1S1D7;Q7YJP8;Q7GH77;Q8HUZ9;G0WZM4;O98551;E7DMW3;A0A1C9HFN6;I2E9A4;A0A286NQF2;Q1XEK3;Q7YJM6;Q7YJR9;B8PRP3;Q8WJX3;B7P…		0	0	8.499e-06	77.72	6.30053e-05	2	1451.62	0.55733	70.0999	0
	High	VALEAcVQAR	38	29518	168	C0J9R6;C6G1P2;Q5W520;A5X4D3;A0A0K2SQY8;D5FUN6;Q4VI99;Q9GGI5;A0A158TYG8;Q7YJP8;Q5I221;A0A0U4D534;Q4VI80;Q4VI78;A0A1C9HGI6;A0A249Y5Y5;G0WZL1;Q37220;Q7YJR1;A0A291L2W8;A0A1C9HFR4;J9QH20;L0N8B1;I2E9B8;Q6VW40;I2BGM7;Q33047;Q31807;Q8WL19;Q33032;O82538;A0A1C9HG87;Q5SCK3;Q9MTS4;O98756;P92223;Q5SCR6;E5G0C4;Q7GH77;Q33156;Q8HUZ9;O98551;E7DMW3;Q3I534;A0A1C9HFN6;I2E9A4;Q1XEK3;D6C5Z6;A0A142DPV4;W5RVG3;B7P0E9;Q9…	C6(Carbamidomethyl)	0	0	0.0004621	60.41	0.00362418	2	1116.58	0.537768	113.24	0
	High	TFQGPPxGIQVER	4	39	9	H9ZGI0;A5X4D3;Q8WIX2;Q4VI78;A0A0A0QCC3;G8EEM9;H9AK14;A0A1X9ZQP4;Q9TN58	X7(D)	0	0	0.0001146	56.61	0.00365847	2	1443.72	0.819583	71.1732	0
	High	PLLGcTIKPK	7	64838	221	P92447;Q539X0;I2E9B8;D6MYK9;Q6VW40;Q32571;I2BGM7;B1NL21;C0J9R6;A0A291EY88;C6G1P2;Q5W520;Q33047;O98884;D6MYK4;E7DMY2;Q31807;Q8ME51;O98747;Q8WL19;Q33032;Q95F08;O82538;A0A1S6WN23;Q9GHZ1;A0A1C9HG87;Q31895;Q7YMT1;R4QE58;A5X4D3;Q5SCK3;Q9MTS4;V5K6K1;O98756;Q9MT32;Q95631;Q71N79;P92223;C7AQV0;D3W6K3;F2X4H9;O20248;A0A0K2SQY8;O20245;D5FUN6;Q9TN58;Q5SCR6;Q4VI99;Q9GGI5;A0A2H4UGV5;D6MYJ6;E5G0C4;I2E964;A0A1W6BQ…	C5(Carbamidomethyl)	0	0	0.002707	50.34	0.0523231	3	1126.67	0.146593	51.983	1
	High	DDENVNSQPFmR	5	52171	211	C7AQV2;Q7YJR9;Q6PZC1;Q7YJL9;A5H757;X2D2J7;C0J9R6;C6G1P2;Q5W520;A5X4D3;A0A0K2SQY8;D5FUN6;Q4VI99;Q9GGI5;A0A158TYG8;Q7YJP8;Q5I221;A0A0U4D534;Q4VI80;Q4VI78;A0A1C9HGI6;A0A249Y5Y5;G0WZL1;Q37220;Q7YJR1;A0A291L2W8;A0A1C9HFR4;J9QH20;L0N8B1;Q6VW40;D6MYK4;E7DMY2;O98747;Q33032;I2E962;O82538;A0A1C9HG87;R4QE58;Q5SCK3;I2E906;Q95631;Q6VW13;Q3T5L7;Q9TN58;Q5SCR6;O98429;I2E964;Q9TI75;Q37212;Q7GH77;J9QER6;O98551;E7D…	M11(Oxidation)	0	0	2.541e-05	47.94	0.0588896	2	1467.62	0.772197	57.0257	0
	High	YGRPLLGcTIKPK	6	64650	215	C0J9R6;C6G1P2;Q5W520;A5X4D3;A0A0K2SQY8;D5FUN6;Q4VI99;Q9GGI5;A0A158TYG8;Q7YJP8;Q5I221;A0A0U4D534;Q4VI80;Q4VI78;A0A1C9HGI6;A0A249Y5Y5;G0WZL1;Q37220;Q7YJR1;A0A291L2W8;A0A1C9HFR4;J9QH20;L0N8B1;I2E9B8;Q6VW40;I2BGM7;Q33047;Q31807;Q8WL19;Q33032;O82538;A0A1C9HG87;Q5SCK3;Q9MTS4;O98756;P92223;Q5SCR6;E5G0C4;Q7GH77;Q33156;Q8HUZ9;O98551;E7DMW3;Q3I534;A0A1C9HFN6;I2E9A4;Q1XEK3;D6C5Z6;A0A142DPV4;W5RVG3;B7P0E9;Q9…	C8(Carbamidomethyl)	0	0	2.838e-06	35.24	1.73713	3	1502.85	0.639919	53.6239	2
	High	EITLGFVDLLR	1	11021	89	Q6VW40;I2BGM7;C0J9R6;C6G1P2;Q33032;Q95F08;A0A1S6WN23;O98756;F2X4H9;Q9GGI5;M1S1D7;Q8HUZ9;Q5I221;A0A0U4D534;A0A249Y5N8;E0D8V0;C3S397;Q8MFT9;Q5W520;Q8WIX2;B8PRP3;Q37212;A0A286NQF2;Q7YJM6;F5B3G0;A0A023UBM0;A0A291EY88;Q9MT32;Q4VI99;Q4VI80;Q4VI78;A0A142DPV4;A0A1C9HGI6;E7DMY2;Q9ZS70;Q9TI75;G0WZL1;A0A1C9HG87;D5FUN6;Q5SCR6;A0A158TYG8;W5RVG3;J9QH20;H9ZGI0;G0WZM4;A0A1C9HFN6;Q8HVI8;A0A249Y5Y5;C1JAS8;P92223;S…		0	0.001	0.006084	53.77	0.00903279	2	1275.73	-0.399059	114.985	0
	High	AMHAVIDR	9	44488	214	Q9ZS70;Q539X0;I2E9B8;Q6VW40;I2BGM7;B1NL21;C0J9R6;C6G1P2;Q5W520;Q33047;D6MYK4;E7DMY2;Q31807;Q8WL19;Q33032;I2E962;O82538;Q9GHZ1;A0A1C9HG87;Q7YMT1;A5X4D3;Q8WIX2;Q5SCK3;Q9MTS4;O98756;Q95631;P92223;D3W6K3;F2X4H9;A0A0K2SQY8;D5FUN6;Q5SCR6;O98429;Q4VI99;Q9GGI5;D6MYJ6;E5G0C4;I2E964;A0A158TYG8;Q9TI75;M1S1D7;Q7YJP8;Q7GH77;Q33156;Q8HUZ9;Q5I221;G0WZM4;A0A0U4D534;O98551;C7AQV2;E7DMW3;Q4VI80;Q3I534;A0A1C9HFN6;I…		0	0.001	0.008793	52.33	0.0215928	2	912.472	0.246915	32.4641	0
[truncated: 12,975 more rows]
