# Supplementary material for: Comparative Proteomic Analysis Reveals Elevated Capacity for Photosynthesis in Polyphenol Oxidase Expression-Silenced Clematis terniflora DC. Leaves
Source: Int J Mol Sci. 2018 Dec 5;19(12):3897. doi: 10.3390/ijms19123897 (PMC6321541; doi:10.3390/ijms19123897)
Supplement: Supplementary file 1 [file ijms-19-03897-s001.zip › ijms-368388 sp for final/Supplementary materials/Supplemental figures 2/VC HUV-B+D2-protein-peptide.xlsx]

## Sheet: Sheet1
Accession	Description	Score	Coverage	# Proteins	# Unique Peptides	# Peptides	# PSMs	# AAs	MW [kDa]	calc. pI
A0A0M3LBA7	ATP synthase subunit beta, chloroplastic OS=Clematis terniflora OX=231663 GN=atpB PE=3 SV=1 - [A0A0M3LBA7_CLETE]	3604.2	73.2	9040	1	25	188	500	53.7559	5.24951
	A2	Sequence	# PSMs	# Proteins	# Protein Groups	Protein Group Accessions	Modifications	ΔCn	q-Value	PEP	IonScore	Exp Value	Charge	MH+ [Da]	ΔM [ppm]	RT [min]	# Missed Cleavages
	High	GIYPAVDPLDSTSTMLQPR	1	5449	17	A0A0M3LBA7;A0A1C9HCV0;A0A1D8D815;A0A1I7PIS3;C0J9K5;C0J9P4;A0A1I7PIS8;Q95FJ8;Q597J4;A0A191SDX6;A0A1C9HCP3;Q5J038;A0A1I7PIU6;A0A1I7PIT2;Q95FS7;Q9MRM1;B7S4V7		0	0	6.476e-07	128.71	3.31028e-10	3	2061.03	0.527411	114.157	0
	High	IFNVLGEPVDNLGPVDTR	2	3009	9	A0A0M3LBA7;Q597J4;A0A1C9HCV0;Q5J038;A0A1I7PIU6;A0A1D8D815;A0A1I7PIT2;A0A191SDX6;B7S4V7		0	0	5.783e-06	124.76	6.81741e-10	2	1955.03	1.99382	114.268	0
	High	MPSAVGYQPTLSTEMGSLQER	7	5647	16	A0A0M3LBA7;A0A1C9HCV0;A0A1C9HCP3;Q5J038;C0J9K5;C0J9P4;Q95FJ8;A0A1I7PIU6;A0A1I7PIS3;A0A1I7PIS8;Q597J4;A0A1D8D815;A0A1I7PIT2;A0A191SDX6;Q95FS7;B7S4V7		0	0	1.747e-08	111.61	1.37472e-08	2	2282.08	1.88091	104.885	0
	High	VALVYGQMNEPPGAR	11	9490	19	C0J9K5;A0A0M3LBA7;Q597J4;A0A1C9HCV0;A0A191SDX6;Q5J038;A0A1D8D815;A0A1C9HCP3;A0A1I7PIU6;A0A1I7PIS3;C0J9P4;Q95FS7;B7S4V7;A0A1I7PIS8;A0A1I7PIT2;Q95FJ8;F5BUI5;A0A0A7DB11;Q9MRM1		0	0	0.0001951	103.2	1.23903e-07	2	1601.81	0.502928	81.8937	0
	High	GmEVIDTGAPLSVPVGGATLGR	5	3356	14	A0A0M3LBA7;A0A1C9HCV0;A0A1C9HCP3;Q5J038;C0J9K5;C0J9P4;Q95FJ8;A0A1I7PIS3;A0A1I7PIU6;A0A1I7PIS8;A0A1D8D815;A0A191SDX6;A0A1I7PIT2;Q95FS7	M2(Oxidation)	0	0	3.473e-08	100.7	1.79403e-07	2	2113.1	1.42362	103.498	0
	High	ELQDIIAILGLDELSEEDR	1	7752	18	A0A0M3LBA7;Q597J4;A0A1C9HCV0;Q5J038;A0A1C9HCP3;C0J9K5;C0J9P4;Q95FJ8;A0A1I7PIS3;A0A1I7PIU6;A0A1I7PIS8;A0A1D8D815;A0A191SDX6;A0A1I7PIT2;Q95FS7;B7S4V7;A0A0A7DB45;F5BUI5		0	0	2.883e-08	97.99	3.99829e-07	2	2171.11	-0.648696	115.748	0
	High	FVQAGSEVSALLGR	11	9158	19	A0A0M3LBA7;Q597J4;A0A1C9HCV0;Q5J038;A0A1C9HCP3;C0J9K5;C0J9P4;Q95FJ8;A0A1I7PIU6;A0A1I7PIS3;Q95FS7;A0A1I7PIS8;A0A1I7PIT2;A0A1D8D815;B7S4V7;A0A0A7DB11;A0A191SDX6;F5BUI5;A0A0A7DB45		0	0	0.00013	96.42	6.3422e-07	2	1433.78	0.798734	104.832	0
	High	IAQIIGPVLDVSFPPGK	2	158	4	A0A0M3LBA7;A0A1C9HCV0;A0A1D8D815;A0A191SDX6		0	0	2.3e-06	93.75	2.50846e-07	2	1751.01	0.290396	114.756	0
	High	GMEVIDTGAPLSVPVGGATLGR	7	3356	14	A0A0M3LBA7;A0A1C9HCV0;Q5J038;A0A1D8D815;A0A1I7PIU6;A0A1C9HCP3;A0A1I7PIS3;Q95FJ8;C0J9K5;C0J9P4;A0A1I7PIS8;A0A191SDX6;A0A1I7PIT2;Q95FS7		0	0	7.32e-09	93.7	1.94422e-06	2	2097.1	1.22165	112.837	0
	High	VGLTALTmAEYFR	4	7808	19	A0A1C9HCV0;Q5J038;A0A1D8D815;A0A0M3LBA7;A0A191SDX6;A0A1C9HCP3;A0A1I7PIU6;A0A1I7PIS3;C0J9K5;C0J9P4;A0A1I7PIS8;Q95FJ8;Q95FS7;B7S4V7;Q597J4;A0A1I7PIT2;A0A0A7DB11;Q9MRM1;F5BUI5	M8(Oxidation)	0	0	0.0002106	91.93	1.67487e-06	2	1487.76	1.1816	109.694	0
	High	mPSAVGYQPTLSTEMGSLQER	13	5647	16	B7S4V7;A0A0M3LBA7;A0A1C9HCV0;A0A1I7PIS3;C0J9K5;C0J9P4;Q95FJ8;A0A1C9HCP3;Q597J4;Q5J038;A0A1I7PIU6;A0A1I7PIS8;A0A1D8D815;A0A191SDX6;Q95FS7;A0A1I7PIT2	M1(Oxidation)	0	0	1.172e-08	91.39	1.14678e-06	2	2298.08	0.999668	98.0293	0
	High	VALVYGQmNEPPGAR	9	9490	19	Q9MRM1;F5BUI5;A0A0M3LBA7;A0A1C9HCV0;Q5J038;A0A1D8D815;A0A1C9HCP3;A0A1I7PIU6;A0A1I7PIS3;C0J9K5;C0J9P4;A0A1I7PIS8;Q95FJ8;A0A191SDX6;Q95FS7;B7S4V7;A0A0A7DB11;A0A1I7PIT2;Q597J4	M8(Oxidation)	0	0	9.65e-06	89.62	2.82176e-06	2	1617.81	1.30202	66.0728	0
	High	DVNEQDVLLFIDNIFR	1	5066	13	A0A1C9HCV0;Q5J038;A0A1C9HCP3;A0A1I7PIS3;Q95FJ8;A0A0M3LBA7;C0J9K5;C0J9P4;A0A1I7PIU6;A0A1I7PIS8;Q597J4;Q95FS7;A0A1I7PIT2		0	0	7.56e-07	87.93	4.5235e-06	2	1950	-0.406166	116.531	0
	High	AVAMSATDGLMR	5	3822	12	A0A0M3LBA7;A0A1C9HCV0;A0A191SDX6;A0A1D8D815;A0A1I7PIS3;C0J9K5;C0J9P4;A0A1I7PIS8;Q95FJ8;Q597J4;Q95FS7;Q9MRM1		0	0	0.000309	82.27	1.20527e-05	2	1222.59	0.519875	72.5543	0
	High	ESGVINEQNIAESK	5	2238	3	A0A0M3LBA7;Q597J4;A0A1C9HCP3		0	0	5.697e-06	82.26	1.1685e-05	2	1517.74	0.193138	59.6292	0
	High	mPNIYNALVVK	3	4063	13	A0A0M3LBA7;A0A1C9HCV0;C0J9K5;C0J9P4;Q95FJ8;Q5J038;A0A1C9HCP3;Q597J4;A0A1D8D815;A0A1I7PIU6;A0A1I7PIS8;Q95FS7;B7S4V7	M1(Oxidation)	0	0	0.0005121	81.55	4.80672e-05	2	1277.69	1.26709	90.1969	0
	High	INPTTSTSGPGVSALEEK	3	2	1	A0A0M3LBA7		0	0	1.118e-05	81.31	1.55217e-05	2	1787.9	1.04538	69.6077	0
	High	mPSAVGYQPTLSTEmGSLQER	5	5647	16	A0A0M3LBA7;A0A1C9HCV0;Q5J038;A0A1C9HCP3;A0A1I7PIU6;A0A1I7PIS3;C0J9K5;C0J9P4;Q95FS7;A0A1I7PIS8;A0A1I7PIT2;Q95FJ8;Q597J4;A0A191SDX6;A0A1D8D815;B7S4V7	M1(Oxidation); M15(Oxidation)	0	0	1.382e-06	79.86	1.5099e-05	3	2314.07	1.2062	80.9023	0
	High	GIYPAVDPLDSTSTmLQPR	7	5449	17	A0A0M3LBA7;Q597J4;A0A1C9HCP3;A0A1C9HCV0;A0A1D8D815;C0J9K5;C0J9P4;A0A1I7PIS8;Q95FJ8;A0A191SDX6;Q5J038;A0A1I7PIU6;A0A1I7PIS3;Q95FS7;B7S4V7;A0A1I7PIT2;Q9MRM1	M15(Oxidation)	0	0	3.214e-07	76.57	5.2368e-05	2	2077.03	1.53813	104.157	0
	High	VGLTALTMAEYFR	1	7808	19	A0A0M3LBA7;Q597J4;A0A1C9HCV0;Q5J038;A0A1C9HCP3;A0A1I7PIU6;A0A1I7PIS3;C0J9K5;C0J9P4;Q95FS7;A0A1I7PIS8;A0A1I7PIT2;Q95FJ8;A0A1D8D815;B7S4V7;A0A191SDX6;A0A0A7DB11;Q9MRM1;F5BUI5		0	0	0.0001762	76.47	5.59299e-05	2	1471.76	0.559418	114.621	0
	High	IVGEEHYETAQK	10	150	5	A0A0M3LBA7;A0A1I7PIS3;A0A1I7PIU6;A0A1I7PIT2;A0A1I7PIS8		0	0	2.362e-05	72.26	9.68102e-05	2	1403.68	0.551765	38.464	0
	High	MPNIYNALVVK	6	4063	13	A0A0M3LBA7;Q597J4;A0A1C9HCV0;A0A1C9HCP3;Q5J038;C0J9K5;C0J9P4;Q95FJ8;A0A1I7PIU6;A0A1I7PIS8;A0A1D8D815;Q95FS7;B7S4V7		0	0	0.002165	72.02	0.000141508	2	1261.7	0.44565	105.099	0
	High	AVAMSATDGLmR	7	3822	12	A0A0M3LBA7;A0A1C9HCV0;A0A191SDX6;A0A1D8D815;A0A1I7PIS3;C0J9K5;C0J9P4;A0A1I7PIS8;Q95FJ8;Q597J4;Q95FS7;Q9MRM1	M11(Oxidation)	0	0	0.000438	70.16	0.000158063	2	1238.59	0.47929	58.87	0
	High	SAPAFIQLDTK	6	4550	13	Q95FS7;A0A0M3LBA7;A0A1C9HCV0;Q5J038;A0A1C9HCP3;A0A1I7PIS3;C0J9K5;C0J9P4;Q95FJ8;Q597J4;A0A1D8D815;A0A1I7PIT2;A0A191SDX6		0	0	0.00965	62.71	0.00154607	2	1190.64	0.536024	84.0796	0
	High	EGNDLYMEMK	3	8238	17	A0A0M3LBA7;A0A1C9HCP3;A0A1C9HCV0;Q5J038;C0J9K5;C0J9P4;Q95FJ8;Q597J4;A0A1D8D815;A0A1I7PIU6;A0A1I7PIS3;A0A1I7PIS8;A0A0A7DB11;Q95FS7;B7S4V7;A0A1I7PIT2;F5BUI5		0	0	0.007057	61.37	0.000608477	2	1229.52	0.394281	74.1878	0
	High	TVLImELINNIAK	1	8267	18	A0A0M3LBA7;A0A1C9HCV0;Q597J4;A0A1D8D815;A0A1I7PIS3;C0J9K5;C0J9P4;A0A1I7PIS8;Q95FJ8;Q5J038;A0A1C9HCP3;A0A1I7PIU6;A0A1I7PIT2;A0A0A7DB11;A0A191SDX6;A0A0A7DB45;Q9MRM1;F5BUI5	M5(Oxidation)	0	0	0.0005154	58.09	0.00246286	2	1487.85	0.827857	114.9	0
	High	LSIFETGIK	6	9003	18	A0A0M3LBA7;A0A1C9HCV0;Q5J038;A0A1C9HCP3;C0J9K5;C0J9P4;Q95FJ8;Q597J4;A0A1D8D815;A0A1I7PIS3;A0A1I7PIS8;A0A1I7PIU6;Q95FS7;B7S4V7;A0A0A7DB11;A0A191SDX6;A0A0A7DB45;Q9MRM1		0	0	0.02112	57.89	0.00228398	2	1007.58	0.398959	92.1225	0
	High	AHGGVSVFGGVGER	8	7926	19	A0A0M3LBA7;Q597J4;Q95FS7;A0A1C9HCV0;Q5J038;A0A1C9HCP3;A0A1I7PIS3;Q95FJ8;A0A1I7PIU6;C0J9K5;C0J9P4;A0A1I7PIS8;A0A1I7PIT2;A0A1D8D815;A0A191SDX6;F5BUI5;B7S4V7;Q9MRM1;A0A0A7DB11		0	0	0.002907	57.26	0.00391546	2	1328.67	-0.0537941	60.1996	0
	High	AVAmSATDGLmR	5	3822	12	A0A0M3LBA7;A0A1C9HCV0;A0A1D8D815;A0A1I7PIS3;C0J9K5;C0J9P4;A0A1I7PIS8;Q95FJ8;Q597J4;A0A191SDX6;Q95FS7;Q9MRM1	M4(Oxidation); M11(Oxidation)	0	0	0.004004	57.24	0.00245873	2	1254.58	0.634338	45.1036	0
	High	TVLIMELINNIAK	1	8267	18	A0A0M3LBA7;A0A1C9HCV0;Q597J4;A0A1D8D815;A0A1I7PIS3;C0J9K5;C0J9P4;A0A1I7PIS8;Q95FJ8;Q5J038;A0A1C9HCP3;A0A1I7PIU6;A0A1I7PIT2;A0A0A7DB11;A0A191SDX6;A0A0A7DB45;Q9MRM1;F5BUI5		0	0	0.0008034	55.91	0.00432436	2	1471.86	-0.212815	115.416	0
	High	IGLFGGAGVGK	5	9628	25	A0A0M3LBA7;A0A1C9HCV0;C0J9K5;C0J9P4;Q95FJ8;Q5J038;A0A1D8D815;A0A1C9HCP3;A0A1I7PIU6;A0A1I7PIS3;Q95FS7;B7S4V7;A0A1I7PIS8;Q597J4;A0A1I7PIT2;A0A061E5Q6;A0A2G5F6R8;B9T1V8;A0A251U5D0;A0A191SDX6;A0A0A7DB11;A0A0A7DB45;Q9MRM1;A0A0D6QRT0;A0A087SBN0		0	0	0.002413	49.88	0.0239559	2	975.563	0.356034	80.9251	0
	High	EGSITSIQAVYVPADDLTDPAPATTFAHLDATTVLSR	2	6160	18	A0A0M3LBA7;A0A1C9HCV0;A0A191SDX6;Q5J038;A0A1D8D815;A0A1C9HCP3;A0A1I7PIU6;A0A1I7PIS3;C0J9K5;C0J9P4;A0A1I7PIS8;A0A0A7DB11;Q95FJ8;A0A0A7DB45;Q95FS7;A0A1I7PIT2;B7S4V7;F5BUI5		0	0	2.598e-08	46.9	0.0333732	4	3843.94	2.09136	114.531	0
	High	VVDLLAPYR	8	9267	20	A0A0M3LBA7;Q597J4;A0A1C9HCV0;A0A1C9HCP3;Q5J038;C0J9K5;C0J9P4;Q95FJ8;A0A1I7PIS3;A0A1I7PIU6;A0A1I7PIS8;A0A1I7PIT2;A0A1D8D815;A0A191SDX6;A0A0A7DB11;A0A0A7DB45;Q95FS7;Q9MRM1;B7S4V7;F5BUI5		0	0	0.01355	46.68	0.0463437	2	1045.6	0.419361	97.6185	0
	High	EGNDLYmEMK	4	8238	17	A0A0M3LBA7;A0A1C9HCP3;A0A1C9HCV0;Q5J038;C0J9K5;C0J9P4;Q95FJ8;Q597J4;A0A1D8D815;A0A1I7PIU6;A0A1I7PIS3;A0A1I7PIS8;A0A0A7DB11;Q95FS7;B7S4V7;A0A1I7PIT2;F5BUI5	M7(Oxidation)	0	0	0.006043	37.66	0.128015	2	1245.51	0.747566	62.752	0
	High	EGNDLYmEmK	2	8238	17	A0A0M3LBA7;A0A1C9HCP3;A0A1C9HCV0;Q5J038;C0J9K5;C0J9P4;Q95FJ8;Q597J4;A0A1D8D815;A0A1I7PIU6;A0A1I7PIS3;A0A1I7PIS8;A0A0A7DB11;Q95FS7;B7S4V7;A0A1I7PIT2;F5BUI5	M7(Oxidation); M9(Oxidation)	0	0	0.01569	37.5	0.118985	2	1261.51	0.801596	42.3174	0
	High	AMNLDVESK	4	51	3	Q5J038;A0A0M3LBA7;A0A1D8D815		0	0.001	0.02709	77.32	2.54545e-05	2	1006.49	0.224704	53.9488	0
	High	AmNLDVESK	5	51	3	Q5J038;A0A0M3LBA7;A0A1D8D815	M2(Oxidation)	0	0.001	0.04821	47.16	0.0247925	2	1022.48	0.120465	36.2767	0
	High	TREGNDLYMEMK	2	8225	17	A0A0M3LBA7;Q597J4;A0A1C9HCV0;Q5J038;A0A1C9HCP3;A0A1I7PIS3;Q95FJ8;A0A1D8D815;C0J9K5;C0J9P4;A0A1I7PIS8;A0A1I7PIU6;A0A1I7PIT2;Q95FS7;B7S4V7;A0A0A7DB11;F5BUI5		0	0.001	0.03378	25.96	3.08512	2	1486.67	1.06757	61.679	1
A0A1D8D815	ATP synthase subunit beta, chloroplastic OS=Aconitum japonicum subsp. napiforme OX=1905021 GN=atpB PE=3 SV=1 - [A0A1D8D815_9MAGN]	3164.38	64.26	4963	0	22	171	498	53.5828	5.19873
	High	GIYPAVDPLDSTSTMLQPR	1	5449	17	A0A0M3LBA7;A0A1C9HCV0;A0A1D8D815;A0A1I7PIS3;C0J9K5;C0J9P4;A0A1I7PIS8;Q95FJ8;Q597J4;A0A191SDX6;A0A1C9HCP3;Q5J038;A0A1I7PIU6;A0A1I7PIT2;Q95FS7;Q9MRM1;B7S4V7		0	0	6.476e-07	128.71	3.31028e-10	3	2061.03	0.527411	114.157	0
	High	IFNVLGEPVDNLGPVDTR	2	3009	9	A0A0M3LBA7;Q597J4;A0A1C9HCV0;Q5J038;A0A1I7PIU6;A0A1D8D815;A0A1I7PIT2;A0A191SDX6;B7S4V7		0	0	5.783e-06	124.76	6.81741e-10	2	1955.03	1.99382	114.268	0
	High	MPSAVGYQPTLSTEMGSLQER	7	5647	16	A0A0M3LBA7;A0A1C9HCV0;A0A1C9HCP3;Q5J038;C0J9K5;C0J9P4;Q95FJ8;A0A1I7PIU6;A0A1I7PIS3;A0A1I7PIS8;Q597J4;A0A1D8D815;A0A1I7PIT2;A0A191SDX6;Q95FS7;B7S4V7		0	0	1.747e-08	111.61	1.37472e-08	2	2282.08	1.88091	104.885	0
	High	VALVYGQMNEPPGAR	11	9490	19	C0J9K5;A0A0M3LBA7;Q597J4;A0A1C9HCV0;A0A191SDX6;Q5J038;A0A1D8D815;A0A1C9HCP3;A0A1I7PIU6;A0A1I7PIS3;C0J9P4;Q95FS7;B7S4V7;A0A1I7PIS8;A0A1I7PIT2;Q95FJ8;F5BUI5;A0A0A7DB11;Q9MRM1		0	0	0.0001951	103.2	1.23903e-07	2	1601.81	0.502928	81.8937	0
	High	GmEVIDTGAPLSVPVGGATLGR	5	3356	14	A0A0M3LBA7;A0A1C9HCV0;A0A1C9HCP3;Q5J038;C0J9K5;C0J9P4;Q95FJ8;A0A1I7PIS3;A0A1I7PIU6;A0A1I7PIS8;A0A1D8D815;A0A191SDX6;A0A1I7PIT2;Q95FS7	M2(Oxidation)	0	0	3.473e-08	100.7	1.79403e-07	2	2113.1	1.42362	103.498	0
	High	ELQDIIAILGLDELSEEDR	1	7752	18	A0A0M3LBA7;Q597J4;A0A1C9HCV0;Q5J038;A0A1C9HCP3;C0J9K5;C0J9P4;Q95FJ8;A0A1I7PIS3;A0A1I7PIU6;A0A1I7PIS8;A0A1D8D815;A0A191SDX6;A0A1I7PIT2;Q95FS7;B7S4V7;A0A0A7DB45;F5BUI5		0	0	2.883e-08	97.99	3.99829e-07	2	2171.11	-0.648696	115.748	0
	High	FVQAGSEVSALLGR	11	9158	19	A0A0M3LBA7;Q597J4;A0A1C9HCV0;Q5J038;A0A1C9HCP3;C0J9K5;C0J9P4;Q95FJ8;A0A1I7PIU6;A0A1I7PIS3;Q95FS7;A0A1I7PIS8;A0A1I7PIT2;A0A1D8D815;B7S4V7;A0A0A7DB11;A0A191SDX6;F5BUI5;A0A0A7DB45		0	0	0.00013	96.42	6.3422e-07	2	1433.78	0.798734	104.832	0
	High	IAQIIGPVLDVSFPPGK	2	158	4	A0A0M3LBA7;A0A1C9HCV0;A0A1D8D815;A0A191SDX6		0	0	2.3e-06	93.75	2.50846e-07	2	1751.01	0.290396	114.756	0
	High	GMEVIDTGAPLSVPVGGATLGR	7	3356	14	A0A0M3LBA7;A0A1C9HCV0;Q5J038;A0A1D8D815;A0A1I7PIU6;A0A1C9HCP3;A0A1I7PIS3;Q95FJ8;C0J9K5;C0J9P4;A0A1I7PIS8;A0A191SDX6;A0A1I7PIT2;Q95FS7		0	0	7.32e-09	93.7	1.94422e-06	2	2097.1	1.22165	112.837	0
	High	VGLTALTmAEYFR	4	7808	19	A0A1C9HCV0;Q5J038;A0A1D8D815;A0A0M3LBA7;A0A191SDX6;A0A1C9HCP3;A0A1I7PIU6;A0A1I7PIS3;C0J9K5;C0J9P4;A0A1I7PIS8;Q95FJ8;Q95FS7;B7S4V7;Q597J4;A0A1I7PIT2;A0A0A7DB11;Q9MRM1;F5BUI5	M8(Oxidation)	0	0	0.0002106	91.93	1.67487e-06	2	1487.76	1.1816	109.694	0
	High	mPSAVGYQPTLSTEMGSLQER	13	5647	16	B7S4V7;A0A0M3LBA7;A0A1C9HCV0;A0A1I7PIS3;C0J9K5;C0J9P4;Q95FJ8;A0A1C9HCP3;Q597J4;Q5J038;A0A1I7PIU6;A0A1I7PIS8;A0A1D8D815;A0A191SDX6;Q95FS7;A0A1I7PIT2	M1(Oxidation)	0	0	1.172e-08	91.39	1.14678e-06	2	2298.08	0.999668	98.0293	0
	High	VALVYGQmNEPPGAR	9	9490	19	Q9MRM1;F5BUI5;A0A0M3LBA7;A0A1C9HCV0;Q5J038;A0A1D8D815;A0A1C9HCP3;A0A1I7PIU6;A0A1I7PIS3;C0J9K5;C0J9P4;A0A1I7PIS8;Q95FJ8;A0A191SDX6;Q95FS7;B7S4V7;A0A0A7DB11;A0A1I7PIT2;Q597J4	M8(Oxidation)	0	0	9.65e-06	89.62	2.82176e-06	2	1617.81	1.30202	66.0728	0
	High	AVAMSATDGLMR	5	3822	12	A0A0M3LBA7;A0A1C9HCV0;A0A191SDX6;A0A1D8D815;A0A1I7PIS3;C0J9K5;C0J9P4;A0A1I7PIS8;Q95FJ8;Q597J4;Q95FS7;Q9MRM1		0	0	0.000309	82.27	1.20527e-05	2	1222.59	0.519875	72.5543	0
	High	mPNIYNALVVK	3	4063	13	A0A0M3LBA7;A0A1C9HCV0;C0J9K5;C0J9P4;Q95FJ8;Q5J038;A0A1C9HCP3;Q597J4;A0A1D8D815;A0A1I7PIU6;A0A1I7PIS8;Q95FS7;B7S4V7	M1(Oxidation)	0	0	0.0005121	81.55	4.80672e-05	2	1277.69	1.26709	90.1969	0
	High	mPSAVGYQPTLSTEmGSLQER	5	5647	16	A0A0M3LBA7;A0A1C9HCV0;Q5J038;A0A1C9HCP3;A0A1I7PIU6;A0A1I7PIS3;C0J9K5;C0J9P4;Q95FS7;A0A1I7PIS8;A0A1I7PIT2;Q95FJ8;Q597J4;A0A191SDX6;A0A1D8D815;B7S4V7	M1(Oxidation); M15(Oxidation)	0	0	1.382e-06	79.86	1.5099e-05	3	2314.07	1.2062	80.9023	0
	High	GIYPAVDPLDSTSTmLQPR	7	5449	17	A0A0M3LBA7;Q597J4;A0A1C9HCP3;A0A1C9HCV0;A0A1D8D815;C0J9K5;C0J9P4;A0A1I7PIS8;Q95FJ8;A0A191SDX6;Q5J038;A0A1I7PIU6;A0A1I7PIS3;Q95FS7;B7S4V7;A0A1I7PIT2;Q9MRM1	M15(Oxidation)	0	0	3.214e-07	76.57	5.2368e-05	2	2077.03	1.53813	104.157	0
	High	VGLTALTMAEYFR	1	7808	19	A0A0M3LBA7;Q597J4;A0A1C9HCV0;Q5J038;A0A1C9HCP3;A0A1I7PIU6;A0A1I7PIS3;C0J9K5;C0J9P4;Q95FS7;A0A1I7PIS8;A0A1I7PIT2;Q95FJ8;A0A1D8D815;B7S4V7;A0A191SDX6;A0A0A7DB11;Q9MRM1;F5BUI5		0	0	0.0001762	76.47	5.59299e-05	2	1471.76	0.559418	114.621	0
	High	MPNIYNALVVK	6	4063	13	A0A0M3LBA7;Q597J4;A0A1C9HCV0;A0A1C9HCP3;Q5J038;C0J9K5;C0J9P4;Q95FJ8;A0A1I7PIU6;A0A1I7PIS8;A0A1D8D815;Q95FS7;B7S4V7		0	0	0.002165	72.02	0.000141508	2	1261.7	0.44565	105.099	0
	High	AVAMSATDGLmR	7	3822	12	A0A0M3LBA7;A0A1C9HCV0;A0A191SDX6;A0A1D8D815;A0A1I7PIS3;C0J9K5;C0J9P4;A0A1I7PIS8;Q95FJ8;Q597J4;Q95FS7;Q9MRM1	M11(Oxidation)	0	0	0.000438	70.16	0.000158063	2	1238.59	0.47929	58.87	0
	High	SAPAFIQLDTK	6	4550	13	Q95FS7;A0A0M3LBA7;A0A1C9HCV0;Q5J038;A0A1C9HCP3;A0A1I7PIS3;C0J9K5;C0J9P4;Q95FJ8;Q597J4;A0A1D8D815;A0A1I7PIT2;A0A191SDX6		0	0	0.00965	62.71	0.00154607	2	1190.64	0.536024	84.0796	0
	High	EGNDLYMEMK	3	8238	17	A0A0M3LBA7;A0A1C9HCP3;A0A1C9HCV0;Q5J038;C0J9K5;C0J9P4;Q95FJ8;Q597J4;A0A1D8D815;A0A1I7PIU6;A0A1I7PIS3;A0A1I7PIS8;A0A0A7DB11;Q95FS7;B7S4V7;A0A1I7PIT2;F5BUI5		0	0	0.007057	61.37	0.000608477	2	1229.52	0.394281	74.1878	0
	High	TVLImELINNIAK	1	8267	18	A0A0M3LBA7;A0A1C9HCV0;Q597J4;A0A1D8D815;A0A1I7PIS3;C0J9K5;C0J9P4;A0A1I7PIS8;Q95FJ8;Q5J038;A0A1C9HCP3;A0A1I7PIU6;A0A1I7PIT2;A0A0A7DB11;A0A191SDX6;A0A0A7DB45;Q9MRM1;F5BUI5	M5(Oxidation)	0	0	0.0005154	58.09	0.00246286	2	1487.85	0.827857	114.9	0
	High	LSIFETGIK	6	9003	18	A0A0M3LBA7;A0A1C9HCV0;Q5J038;A0A1C9HCP3;C0J9K5;C0J9P4;Q95FJ8;Q597J4;A0A1D8D815;A0A1I7PIS3;A0A1I7PIS8;A0A1I7PIU6;Q95FS7;B7S4V7;A0A0A7DB11;A0A191SDX6;A0A0A7DB45;Q9MRM1		0	0	0.02112	57.89	0.00228398	2	1007.58	0.398959	92.1225	0
	High	AHGGVSVFGGVGER	8	7926	19	A0A0M3LBA7;Q597J4;Q95FS7;A0A1C9HCV0;Q5J038;A0A1C9HCP3;A0A1I7PIS3;Q95FJ8;A0A1I7PIU6;C0J9K5;C0J9P4;A0A1I7PIS8;A0A1I7PIT2;A0A1D8D815;A0A191SDX6;F5BUI5;B7S4V7;Q9MRM1;A0A0A7DB11		0	0	0.002907	57.26	0.00391546	2	1328.67	-0.0537941	60.1996	0
	High	AVAmSATDGLmR	5	3822	12	A0A0M3LBA7;A0A1C9HCV0;A0A1D8D815;A0A1I7PIS3;C0J9K5;C0J9P4;A0A1I7PIS8;Q95FJ8;Q597J4;A0A191SDX6;Q95FS7;Q9MRM1	M4(Oxidation); M11(Oxidation)	0	0	0.004004	57.24	0.00245873	2	1254.58	0.634338	45.1036	0
	High	TVLIMELINNIAK	1	8267	18	A0A0M3LBA7;A0A1C9HCV0;Q597J4;A0A1D8D815;A0A1I7PIS3;C0J9K5;C0J9P4;A0A1I7PIS8;Q95FJ8;Q5J038;A0A1C9HCP3;A0A1I7PIU6;A0A1I7PIT2;A0A0A7DB11;A0A191SDX6;A0A0A7DB45;Q9MRM1;F5BUI5		0	0	0.0008034	55.91	0.00432436	2	1471.86	-0.212815	115.416	0
	High	IGLFGGAGVGK	5	9628	25	A0A0M3LBA7;A0A1C9HCV0;C0J9K5;C0J9P4;Q95FJ8;Q5J038;A0A1D8D815;A0A1C9HCP3;A0A1I7PIU6;A0A1I7PIS3;Q95FS7;B7S4V7;A0A1I7PIS8;Q597J4;A0A1I7PIT2;A0A061E5Q6;A0A2G5F6R8;B9T1V8;A0A251U5D0;A0A191SDX6;A0A0A7DB11;A0A0A7DB45;Q9MRM1;A0A0D6QRT0;A0A087SBN0		0	0	0.002413	49.88	0.0239559	2	975.563	0.356034	80.9251	0
	High	EGSITSIQAVYVPADDLTDPAPATTFAHLDATTVLSR	2	6160	18	A0A0M3LBA7;A0A1C9HCV0;A0A191SDX6;Q5J038;A0A1D8D815;A0A1C9HCP3;A0A1I7PIU6;A0A1I7PIS3;C0J9K5;C0J9P4;A0A1I7PIS8;A0A0A7DB11;Q95FJ8;A0A0A7DB45;Q95FS7;A0A1I7PIT2;B7S4V7;F5BUI5		0	0	2.598e-08	46.9	0.0333732	4	3843.94	2.09136	114.531	0
	High	VVDLLAPYR	8	9267	20	A0A0M3LBA7;Q597J4;A0A1C9HCV0;A0A1C9HCP3;Q5J038;C0J9K5;C0J9P4;Q95FJ8;A0A1I7PIS3;A0A1I7PIU6;A0A1I7PIS8;A0A1I7PIT2;A0A1D8D815;A0A191SDX6;A0A0A7DB11;A0A0A7DB45;Q95FS7;Q9MRM1;B7S4V7;F5BUI5		0	0	0.01355	46.68	0.0463437	2	1045.6	0.419361	97.6185	0
	High	EGNDLYmEMK	4	8238	17	A0A0M3LBA7;A0A1C9HCP3;A0A1C9HCV0;Q5J038;C0J9K5;C0J9P4;Q95FJ8;Q597J4;A0A1D8D815;A0A1I7PIU6;A0A1I7PIS3;A0A1I7PIS8;A0A0A7DB11;Q95FS7;B7S4V7;A0A1I7PIT2;F5BUI5	M7(Oxidation)	0	0	0.006043	37.66	0.128015	2	1245.51	0.747566	62.752	0
	High	EGNDLYmEmK	2	8238	17	A0A0M3LBA7;A0A1C9HCP3;A0A1C9HCV0;Q5J038;C0J9K5;C0J9P4;Q95FJ8;Q597J4;A0A1D8D815;A0A1I7PIU6;A0A1I7PIS3;A0A1I7PIS8;A0A0A7DB11;Q95FS7;B7S4V7;A0A1I7PIT2;F5BUI5	M7(Oxidation); M9(Oxidation)	0	0	0.01569	37.5	0.118985	2	1261.51	0.801596	42.3174	0
	High	ESGVINEENIAESK	2	1253	11	A0A1C9HCV0;Q5J038;A0A1C9HCP3;A0A1I7PIS3;Q95FJ8;A0A1I7PIU6;Q95FS7;A0A1I7PIS8;A0A1I7PIT2;A0A1D8D815;A0A191SDX6		0	0	0.01207	20.57	18.0912	2	1518.73	4.20445	60.6209	0
	High	AMNLDVESK	4	51	3	Q5J038;A0A0M3LBA7;A0A1D8D815		0	0.001	0.02709	77.32	2.54545e-05	2	1006.49	0.224704	53.9488	0
	High	AmNLDVESK	5	51	3	Q5J038;A0A0M3LBA7;A0A1D8D815	M2(Oxidation)	0	0.001	0.04821	47.16	0.0247925	2	1022.48	0.120465	36.2767	0
	High	TREGNDLYMEMK	2	8225	17	A0A0M3LBA7;Q597J4;A0A1C9HCV0;Q5J038;A0A1C9HCP3;A0A1I7PIS3;Q95FJ8;A0A1D8D815;C0J9K5;C0J9P4;A0A1I7PIS8;A0A1I7PIU6;A0A1I7PIT2;Q95FS7;B7S4V7;A0A0A7DB11;F5BUI5		0	0.001	0.03378	25.96	3.08512	2	1486.67	1.06757	61.679	1
D6MYI7	Ribulose bisphosphate carboxylase large chain OS=Arum cylindraceum OX=491969 GN=rbcL PE=3 SV=1 - [D6MYI7_9ARAE]	3118.39	34.38	26625	0	17	281	480	53.1831	6.80029
	High	GGLDFTKDDENVNSQPFMR	11	51638	237	Q6VW40;A0A0F7C9H2;I2BGM7;C0J9R6;C6G1P2;Q33032;U5XM28;O98756;Q9MS05;F2X4H9;Q9GGI5;Q5I221;G0WZM4;A0A0U4D534;I2E9L8;Q5W520;Q4VI99;Q4VI80;Q4VI78;Q32701;Q6VW29;O98747;Q95F08;A0A1S6WN23;Q5SCK3;Q8MD81;A0A0K2SQY8;Q9TN58;D6MYJ6;Q9XQ93;A0A1W6BQF9;A0A248SN48;Q37212;Q7YJP8;Q7GH77;O98551;E7DMW3;I2E9A4;Q8MCY1;Q1XEK3;Q8WKT6;Q9XQL2;Q1L7E3;O98531;B1NL21;A0A291EY88;Q33047;Q8WL19;Q5K3Y8;C3RXF1;O82538;B8PRL7;Q7YMT1;…		0	0	4.87e-08	109.43	4.7793e-08	2	2169.99	1.14206	92.8062	1
	High	GHYLNATAGTcEEMIK	14	14794	113	Q6VW40;C0J9R6;Q6VW29;C6G1P2;Q33032;U5XM28;Q5SCK3;F2X4H9;A0A0K2SQY8;Q9GGI5;D6MYJ6;Q7YJP8;Q7GH77;O98551;E7DMW3;I2E9A4;Q1L7E3;W5RVG3;B2BY95;Q1X6Q9;Q7YJR1;A0A0D5X2A4;S6CMZ7;Q8MFT9;L0N8B1;Q5W520;O82538;Q9THL1;I2FL31;Q32803;Q4VI99;Q4VI80;Q4VI78;A3RGJ0;Q37220;A0A249Y5Q9;Q85VA4;C1JAT3;Q3I534;E7DMY2;A0A2H4UGV5;I2E962;O98429;A0A0B4M1K8;G0WZL1;A0A142I7A5;A0A142I7F3;B8YHE7;O98431;A0A078BR81;Q37347;K4EPE7;A0A…	C11(Carbamidomethyl)	0	0	3.451e-07	99.35	2.52731e-07	2	1794.82	1.55521	65.8023	0
	High	GGLDFTKDDENVNSQPFmR	11	51638	237	Q9XPZ1;Q8MFT9;C0J9R6;Q6VW29;C6G1P2;Q5W520;A5X4D3;F2X4H9;A0A0K2SQY8;Q32803;Q4VI99;Q9GGI5;D6MYJ6;Q7YJP8;Q5I221;A0A0U4D534;Q4VI80;Q4VI78;A3RGJ0;G0WZ98;G0WZL1;Q37220;B2BY95;Q7YJR1;Q37279;J9QH20;L0N8B1;Q6VW40;A0A0F7C9H2;I2BGM7;Q33047;Q8WL19;Q33032;Q5K3Y8;O82538;U5XM28;B8PRL7;B5SW52;Q9THL1;Q5SCK3;A0A219PXQ5;O46889;O98756;Q9MS05;P92223;I2FL31;C1JAT3;E5G0C4;Q9XQ93;Q7GH77;A0PDB5;Q33156;O98551;E7DMW3;I2E9L…	M18(Oxidation)	0	0	0.005407	98.27	6.0725e-07	2	2185.99	1.67293	82.5394	1
	High	DbGLLLHIHR	28	18	8	I2E906;R4QE58;D6MYI7;Q9MV62;D6MYK9;A0PDB8;A5H757;P93976	B2(D)	0	0	5.078e-05	89.85	2.86046e-06	2	1188.65	0.456047	68.9723	0
	High	mSGGDHIHAGTVVGK	37	17683	131	C0J9R6;Q6VW29;C6G1P2;F2X4H9;Q9GGI5;Q7YJP8;O98551;Q6VW40;A0A0F7C9H2;I2BGM7;Q33032;U5XM28;A5X4D3;Q5SCK3;O98756;Q9MS05;A0A0K2SQY8;O98429;D6MYJ6;Q9XQ93;I2E964;Q37358;Q7GH77;Q5I221;G0WZM4;A0A0U4D534;E7DMW3;I2E9L8;Q8HRT3;I2E9A4;A7BG81;A0A286NQF2;Q1XEK3;Q8WKT6;Q7YJM6;Q9XQL2;Q1L7E3;Q9GEN6;Q9ZS70;A0A249Y5N8;W5RVG3;A0A120KLC1;B8PRP3;A0A0B4M1K8;B7P0E9;B5L2V5;S4TA61;J9QHF9;D4N1T9;A8DPF0;A0A1D5AHD9;E5G0I9;O63…	M1(Oxidation)	0	0	0.0001229	86.84	7.1188e-06	2	1481.72	0.236377	32.3361	0
	High	GHYLNATAGTcEEmIK	9	14794	113	Q8ME51;Q31895;Q95631;Q37220;Q8MCW3;Q6VW40;C0J9R6;Q6VW29;C6G1P2;Q5W520;Q33032;O82538;U5XM28;Q9THL1;Q5SCK3;F2X4H9;A0A0K2SQY8;I2FL31;Q32803;Q4VI99;C1JAT3;Q9GGI5;D6MYJ6;Q7YJP8;Q7GH77;O98551;E7DMW3;Q4VI80;Q3I534;I2E9A4;Q4VI78;Q1L7E3;A3RGJ0;W5RVG3;G0WZL1;B2BY95;Q1X6Q9;A0A142I7F3;Q7YJR1;A0A0D5X2A4;S6CMZ7;Q8MFT9;J9QH20;A0A249Y5Q9;Q85VA4;L0N8B1;Q32701;A0A0B4M1K8;P94046;Q5I221;A0A0U4D534;R4QE58;B6GUV5;A0A0…	C11(Carbamidomethyl); M14(Oxidation)	0	0	1.076e-06	84.54	7.07744e-06	2	1810.81	1.38348	55.3312	0
	High	GHYLNATAGTcEEmIKR	8	14767	113	Q6VW40;C0J9R6;Q6VW29;C6G1P2;Q33032;U5XM28;Q5SCK3;F2X4H9;A0A0K2SQY8;Q9GGI5;D6MYJ6;Q7YJP8;Q7GH77;O98551;E7DMW3;I2E9A4;Q1L7E3;W5RVG3;B2BY95;Q1X6Q9;Q7YJR1;A0A0D5X2A4;S6CMZ7;Q8MFT9;L0N8B1;Q5W520;O82538;Q9THL1;I2FL31;Q32803;Q4VI99;Q4VI80;Q4VI78;A3RGJ0;Q37220;A0A249Y5Q9;Q85VA4;C1JAT3;Q3I534;E7DMY2;A0A2H4UGV5;I2E962;O98429;A0A0B4M1K8;G0WZL1;A0A142I7A5;A0A142I7F3;B8YHE7;O98431;A0A078BR81;Q37347;K4EPE7;A0A…	C11(Carbamidomethyl); M14(Oxidation)	0	0	2.837e-07	78.87	3.15448e-05	3	1966.91	0.933264	50.1358	1
	High	DDENVNSQPFMR	4	52171	260	Q9ZS70;Q6VW40;A0A0F7C9H2;I2BGM7;C0J9R6;C6G1P2;E7DMY2;Q33032;U5XM28;O98756;Q9MS05;F2X4H9;Q9GGI5;Q37212;I2E9L8;Q8MCY1;A0A286NQF2;Q7YJM6;O98531;W5RVG3;B8PRP3;Q8HVI8;Q37347;A0A023UBM0;Q8MFT9;B1NL21;Q6VW29;Q5W520;Q33047;A0PD98;Q8WL19;Q5J075;Q5K3Y8;I2E962;O82538;Q9GHZ1;B8PRL7;Q7YMT1;B5SW52;Q9THL1;A5X4D3;Q5SCK3;A0A219PXQ5;O46889;P92223;A0A0K2SQY8;I2FL31;B8QQG4;O78309;Q9T2B5;O98429;Q32803;Q4VI99;C1JAT3;D…		0	0	0.0001335	77.69	6.34599e-05	2	1451.62	0.473238	69.5721	0
	High	TFQGPPHGIQVER	32	58045	244	O03654;I2BGM7;C6G1P2;Q33032;Q9GGI5;Q6VW40;C0J9R6;Q6VW29;Q5SCK3;F2X4H9;Q7YJP8;Q7GH77;I2E9A4;Q1L7E3;O98756;Q9XQ93;I2E9L8;Q1XEK3;Q9XQL2;B7P0E9;D4N1T9;Q1X6Q9;A0A291L206;Q7YJR1;A0A0D5X2A4;S6CMZ7;Q8MFT9;G8EEM9;Q7YJM3;L0N8B1;I2EA78;Q9ZS70;Q32701;A0A0F7C9H2;A0A291EY88;Q5W520;Q33047;A0PD98;Q8WL19;Q5K3Y8;I2E962;Q95F08;C3RXF1;O82538;A0A1S6WN23;U5XM28;B8PRL7;B5SW52;Q9THL1;A0A219PXQ5;O46889;A0A0F7EV98;Q9MT32;…		0	0	3.798e-06	76.36	0.000144477	2	1465.75	-0.0102537	59.9528	0
	High	MSGGDHIHAGTVVGK	26	17683	131	Q6VW40;I2BGM7;C0J9R6;C6G1P2;Q33032;Q95F08;A0A1S6WN23;O98756;F2X4H9;Q9GGI5;Q5I221;A0A0U4D534;I2E9L8;A0A249Y5N8;S4TA61;Q8MFT9;Q32701;Q6VW29;E7DMY2;O98747;P92447;O47280;R4QE58;Q5SCK3;Q6VW13;Q3T5L7;C6G392;A0A1S5QS34;A0A2H4UGV5;Q9XQ93;I2E964;Q37358;A0A248SN48;Q37212;Q7YJP8;Q7GH77;I2E9A4;Q6USH4;Q1XEK3;Q9XQL2;Q1L7E3;A7BG81;A0A286NQF2;Q7YJM6;Q7YJR9;Q5UFC2;A0A024HRQ0;Q8WJX3;A0A0B4M1K8;B7P0E9;B5L2V5;J9QHF9…		0	0	7.228e-06	71.93	0.000190936	2	1465.72	0.933846	39.4271	0
	High	ELGVPIVMHDYITGGFTANTSLAHYcR	2	839	27	Q6YLN6;Q5W520;I2FL31;Q31889;A0A291EY88;C3RXF1;P92223;E5G0C4;I2BGM7;C0J9R6;D6MYK4;Q33032;D6MYJ6;A0A142DPV4;A0A120KLC1;G0WZL1;Q32553;A0A2H4UGV5;D6MYK9;C7AQV0;C7AQT3;C7AQV2;D6MYI7;D6MYJ0;A0A023Q3H2;Q8MG08;C7AQU9	C26(Carbamidomethyl)	0	0	1.507e-09	60.69	0.00228315	3	3022.46	0.978232	114.082	0
	High	VALEAcVQAR	37	29518	202	C0J9R6;C6G1P2;E7DMY2;F2X4H9;Q9GGI5;Q37212;Q6VW40;I2BGM7;Q6VW29;Q5W520;Q33047;Q8WL19;Q33032;Q5K3Y8;O82538;B5SW52;Q9THL1;Q5SCK3;O46889;O98756;I2FL31;Q32803;Q4VI99;E5G0C4;Q9XQ93;Q7YJP8;Q7GH77;A0PDB5;Q33156;I2E9L8;Q4VI80;I2E9A4;Q4VI78;Q1XEK3;Q9XQL2;Q1L7E3;Q9GEN6;Q32701;D6MYK9;A0A0F7C9H2;B1NL21;A0A291EY88;P93904;O98884;D6MYK4;Q8ME51;C7AQR6;O98747;P92447;Q95F08;C3RXF1;A0PDB8;A0A1S6WN23;Q9GHZ1;Q31895;U5…	C6(Carbamidomethyl)	0	0	0.00658	54.82	0.0126761	2	1116.58	-0.118181	70.1996	0
	High	ELGVPIVmHDYITGGFTANTSLAHYcR	7	839	27	I2BGM7;C0J9R6;Q5W520;D6MYK4;Q33032;P92223;I2FL31;D6MYJ6;E5G0C4;A0A142DPV4;A0A120KLC1;G0WZL1;C7AQU9;Q6YLN6;Q31889;A0A291EY88;C3RXF1;Q32553;A0A2H4UGV5;D6MYK9;C7AQV0;C7AQT3;C7AQV2;D6MYI7;D6MYJ0;A0A023Q3H2;Q8MG08	M8(Oxidation); C26(Carbamidomethyl)	0	0	5.423e-06	53.9	0.0102929	3	3038.45	1.42129	109.572	0
	High	FLFcAEAIYK	8	13080	112	C0J9R6;Q6VW29;C6G1P2;Q5W520;F2X4H9;A0A0K2SQY8;Q32803;Q4VI99;Q9GGI5;D6MYJ6;Q7YJP8;Q4VI80;Q4VI78;A3RGJ0;G0WZL1;Q37220;B2BY95;Q7YJR1;J9QH20;L0N8B1;Q5I221;A0A0U4D534;A5X4D3;Q1XEK3;Q8WKT6;Q9XQL2;B8PRP3;J9QHF9;A8DPF0;E5G0I9;Q37347;K4EPE7;Q95CE8;Q7YJM3;A0PD98;Q5K3Y8;E5G0C4;E5G0G9;Q37222;A0A1C9HFM1;A0A078BR81;A0A0F6TFY2;G0LNJ9;A0A142I7A5;E7DMY2;Q95F08;Q9TN58;Q37212;D6MYK9;A0A291EY88;C3RXF1;B8PRL7;R4QE58;…	C4(Carbamidomethyl)	0	0	0.003285	53.39	0.0150591	2	1261.63	-0.0139995	110.942	0
	High	AMHAVIDR	9	44488	258	Q9ZS70;Q6VW40;A0A0F7C9H2;I2BGM7;B1NL21;C0J9R6;Q6VW29;C6G1P2;Q5W520;Q33047;D6MYK4;E7DMY2;A0PD98;Q8WL19;Q33032;Q5J075;Q5K3Y8;I2E962;O82538;Q9GHZ1;U5XM28;B8PRL7;Q7YMT1;B5SW52;Q9THL1;A5X4D3;Q5SCK3;A0A219PXQ5;O46889;O98756;Q95631;Q9MS05;P92223;F2X4H9;A0A0K2SQY8;I2FL31;B8QQG4;O78309;Q9T2B5;O98429;Q32803;Q4VI99;C1JAT3;Q9GGI5;D6MYJ6;E5G0C4;Q9XQ93;I2E964;Q37358;Q7YJP8;Q7GH77;A0PDB5;Q33156;Q5I221;G0WZM4;A0…		0	0	0.02039	52.37	0.0213882	2	912.472	0.380694	31.6002	0
	High	PLLGcTIKPK	7	64838	265	C0J9R6;Q6VW29;C6G1P2;Q5W520;A5X4D3;F2X4H9;A0A0K2SQY8;Q32803;Q4VI99;Q9GGI5;D6MYJ6;Q7YJP8;Q5I221;A0A0U4D534;Q4VI80;Q4VI78;A3RGJ0;G0WZ98;G0WZL1;Q37220;B2BY95;Q7YJR1;Q37279;J9QH20;L0N8B1;Q6VW40;A0A0F7C9H2;I2BGM7;Q33047;Q8WL19;Q33032;Q5K3Y8;O82538;U5XM28;B8PRL7;B5SW52;Q9THL1;Q5SCK3;A0A219PXQ5;O46889;O98756;Q9MS05;P92223;I2FL31;C1JAT3;E5G0C4;Q9XQ93;Q7GH77;A0PDB5;Q33156;O98551;E7DMW3;I2E9L8;Q3I534;I2E9A…	C5(Carbamidomethyl)	0	0	0.00557	50.16	0.0545378	3	1126.67	-0.0159271	51.4548	1
	High	DDENVNSQPFmR	4	52171	260	C0J9R6;C6G1P2;F2X4H9;Q9GGI5;Q37212;A0A291EY88;Q5W520;Q8WL19;Q5K3Y8;C3RXF1;O82538;A0A1S6WN23;B8PRL7;B5SW52;A0A219PXQ5;O46889;Q9MT32;A0A1C9HG15;I2FL31;Q32553;Q32803;E5G0C4;A0PDB5;C7AQV2;C7A5Z4;Q6VW40;A0A0F7C9H2;I2BGM7;B1NL21;Q6VW29;P93904;Q33047;Q33032;Q9GHZ1;U5XM28;Q7YMT1;Q9THL1;A5X4D3;Q5SCK3;V5K6K1;O98756;Q9MS05;P92223;A0A0K2SQY8;O78309;Q4VI99;C1JAT3;D6MYJ6;Q9XQ93;I2E964;A0A1W6BQF9;Q37358;Q7YJP8;…	M11(Oxidation)	0	0	0.001089	40.77	0.306929	2	1467.62	0.772197	55.9666	0
	High	YGRPLLGcTIKPK	9	64650	256	Q6VW40;C0J9R6;C6G1P2;Q5W520;Q33032;F2X4H9;Q4VI99;Q9GGI5;Q4VI80;Q4VI78;Q6VW29;R4QE58;Q5SCK3;Q7YJP8;Q7GH77;I2E9A4;Q1L7E3;Q5I221;A0A0U4D534;A0A0F7C9H2;I2BGM7;U5XM28;O98756;Q9MS05;A0A0K2SQY8;D6MYJ6;Q9XQ93;O98551;E7DMW3;I2E9L8;Q1XEK3;Q8WKT6;Q9XQL2;W5RVG3;B7P0E9;D4N1T9;B2BY95;Q1X6Q9;Q8HVI8;A0A291L206;Q7YJR1;A0A0D5X2A4;S6CMZ7;Q8MFT9;G8EEM9;Q7YJM3;L0N8B1;I2EA78;Q9GEN6;Q71N78;C3RXF1;Q7YMT1;Q3T5L7;I2FL31;Q…	C8(Carbamidomethyl)	0	0	0.0001268	34.77	1.93571	3	1502.85	0.335323	53.2935	2
	High	AQAETGEIK	7	27913	198	Q6VW40;I2BGM7;C0J9R6;Q6VW29;C6G1P2;Q5W520;Q33047;Q8WL19;Q33032;Q5K3Y8;O82538;B5SW52;Q9THL1;Q5SCK3;O46889;O98756;F2X4H9;I2FL31;Q32803;Q4VI99;Q9GGI5;E5G0C4;Q9XQ93;Q7YJP8;Q7GH77;A0PDB5;Q33156;I2E9L8;Q4VI80;I2E9A4;Q4VI78;Q1XEK3;Q9XQL2;Q1L7E3;U5XM28;A0A0K2SQY8;D6MYJ6;O98551;E7DMW3;W5RVG3;B2BY95;Q1X6Q9;Q7YJR1;A0A0D5X2A4;S6CMZ7;Q8MFT9;L0N8B1;A0A0B4M1K8;P94046;Q9ZS70;A0A0F7C9H2;Q9MS05;O98429;A7BG81;A0A28…		0	0.001	0.04266	37.65	0.628617	2	946.485	1.16613	24.1508	0
	High	AmHAVIDR	2	44488	258	Q6VW40;C0J9R6;C6G1P2;Q33032;F2X4H9;Q9GGI5;Q5I221;A0A0U4D534;Q71N79;Q5W520;Q5K3Y8;Q32803;E5G0C4;I2BGM7;Q6VW29;Q5SCK3;O98756;Q9XQ93;Q7YJP8;Q7GH77;I2E9L8;I2E9A4;Q1XEK3;Q9XQL2;Q1L7E3;B7P0E9;D4N1T9;Q1X6Q9;A0A291L206;Q7YJR1;A0A0D5X2A4;S6CMZ7;Q8MFT9;G8EEM9;Q7YJM3;L0N8B1;I2EA78;A0A218KDZ0;A0PD98;Q4VI99;Q4VI80;Q4VI78;E5G0G9;A3RGJ0;Q37222;J9QHF9;Q37220;A0A1C9HFM1;A0A078BR81;A0A0F6TFY2;G0LNJ9;Q32701;A0A0F7C…	M2(Oxidation)	0	0.004	0.08842	36.84	0.821349	2	928.466	-0.591376	46.3231	0
	High	EGxEIIR	3	14511	145	B8PRL7;O46889;Q9MS05;O78309;Q9XQ93;C0J9R6;C6G1P2;F2X4H9;Q9GGI5;Q9GEN6;Q6VW40;Q5W520;Q33032;U5XM28;Q4VI99;C1JAT3;Q4VI80;Q4VI78;Q71N79;I2BGM7;B5SW52;O98756;I2E9L8;Q6VW29;A5X4D3;A0A0K2SQY8;Q32803;D6MYJ6;Q7YJP8;Q5I221;A0A0U4D534;Q7YMT1;I2FL31;Q58U40;A0A0F7C9H2;Q33047;Q8WL19;Q5K3Y8;O82538;Q9THL1;Q5SCK3;A0A219PXQ5;P92223;E5G0C4;Q7GH77;A0PDB5;Q33156;O98551;E7DMW3;Q3I534;I2E9A4;Q1XEK3;Q8WKT6;Q9XQL2;Q1L7E…	X3(N)	0	0.007	0.1178	42.37	0.139721	2	830.436	-0.377355	35.4254	0
	High	NHGMHFR	3	30695	208	C0J9R6;Q6VW29;C6G1P2;F2X4H9;Q9GGI5;Q7YJP8;P92447;Q6VW40;Q33032;Q5I221;A0A0U4D534;Q8ME51;U5XM28;Q32750;A0A0F7C9H2;I2BGM7;Q5SCK3;O98756;Q9MS05;A0A0K2SQY8;D6MYJ6;Q9XQ93;Q7GH77;O98551;E7DMW3;I2E9L8;I2E9A4;Q1XEK3;Q8WKT6;Q9XQL2;Q1L7E3;B8PRL7;O46889;O78309;Q5W520;A0PD98;Q5K3Y8;A5X4D3;B8QQG4;Q32803;Q4VI99;E5G0C4;Q4VI80;Q4VI78;Q95DW1;E5G0G9;A3RGJ0;G0WZ98;Q37222;B8PRP3;J9QHF9;G0WZL1;A8DPF0;E5G0I9;Q37220;A0…		0	0.007	0.1189	30.34	2.28941	2	898.41	0.250018	29.8473	0
	High	EGxEIIR	3	21	12	Q1L7E3;C0J394;Q9XQL2;A6YSW9;O98531;E5G0G9;A3RGJ0;Q6YN64;A0A076FQ83;F6K0N8;D6MYI7;Q6YLN6	X3(D)	0	0.008	0.1244	45.73	0.0348066	2	831.421	0.196893	40.6234	0
A0A1C9HCV0	ATP synthase subunit beta (Fragment) OS=Batrachium foeniculaceum OX=1898905 GN=atpB PE=3 SV=1 - [A0A1C9HCV0_9MAGN]	3106	70.02	7933	0	22	163	467	50.2161	5.09717
	High	GIYPAVDPLDSTSTMLQPR	1	5449	17	A0A0M3LBA7;A0A1C9HCV0;A0A1D8D815;A0A1I7PIS3;C0J9K5;C0J9P4;A0A1I7PIS8;Q95FJ8;Q597J4;A0A191SDX6;A0A1C9HCP3;Q5J038;A0A1I7PIU6;A0A1I7PIT2;Q95FS7;Q9MRM1;B7S4V7		0	0	6.476e-07	128.71	3.31028e-10	3	2061.03	0.527411	114.157	0
	High	IFNVLGEPVDNLGPVDTR	2	3009	9	A0A0M3LBA7;Q597J4;A0A1C9HCV0;Q5J038;A0A1I7PIU6;A0A1D8D815;A0A1I7PIT2;A0A191SDX6;B7S4V7		0	0	5.783e-06	124.76	6.81741e-10	2	1955.03	1.99382	114.268	0
	High	MPSAVGYQPTLSTEMGSLQER	7	5647	16	A0A0M3LBA7;A0A1C9HCV0;A0A1C9HCP3;Q5J038;C0J9K5;C0J9P4;Q95FJ8;A0A1I7PIU6;A0A1I7PIS3;A0A1I7PIS8;Q597J4;A0A1D8D815;A0A1I7PIT2;A0A191SDX6;Q95FS7;B7S4V7		0	0	1.747e-08	111.61	1.37472e-08	2	2282.08	1.88091	104.885	0
	High	VALVYGQMNEPPGAR	11	9490	19	C0J9K5;A0A0M3LBA7;Q597J4;A0A1C9HCV0;A0A191SDX6;Q5J038;A0A1D8D815;A0A1C9HCP3;A0A1I7PIU6;A0A1I7PIS3;C0J9P4;Q95FS7;B7S4V7;A0A1I7PIS8;A0A1I7PIT2;Q95FJ8;F5BUI5;A0A0A7DB11;Q9MRM1		0	0	0.0001951	103.2	1.23903e-07	2	1601.81	0.502928	81.8937	0
	High	GmEVIDTGAPLSVPVGGATLGR	5	3356	14	A0A0M3LBA7;A0A1C9HCV0;A0A1C9HCP3;Q5J038;C0J9K5;C0J9P4;Q95FJ8;A0A1I7PIS3;A0A1I7PIU6;A0A1I7PIS8;A0A1D8D815;A0A191SDX6;A0A1I7PIT2;Q95FS7	M2(Oxidation)	0	0	3.473e-08	100.7	1.79403e-07	2	2113.1	1.42362	103.498	0
	High	ELQDIIAILGLDELSEEDR	1	7752	18	A0A0M3LBA7;Q597J4;A0A1C9HCV0;Q5J038;A0A1C9HCP3;C0J9K5;C0J9P4;Q95FJ8;A0A1I7PIS3;A0A1I7PIU6;A0A1I7PIS8;A0A1D8D815;A0A191SDX6;A0A1I7PIT2;Q95FS7;B7S4V7;A0A0A7DB45;F5BUI5		0	0	2.883e-08	97.99	3.99829e-07	2	2171.11	-0.648696	115.748	0
	High	FVQAGSEVSALLGR	11	9158	19	A0A0M3LBA7;Q597J4;A0A1C9HCV0;Q5J038;A0A1C9HCP3;C0J9K5;C0J9P4;Q95FJ8;A0A1I7PIU6;A0A1I7PIS3;Q95FS7;A0A1I7PIS8;A0A1I7PIT2;A0A1D8D815;B7S4V7;A0A0A7DB11;A0A191SDX6;F5BUI5;A0A0A7DB45		0	0	0.00013	96.42	6.3422e-07	2	1433.78	0.798734	104.832	0
	High	IAQIIGPVLDVSFPPGK	2	158	4	A0A0M3LBA7;A0A1C9HCV0;A0A1D8D815;A0A191SDX6		0	0	2.3e-06	93.75	2.50846e-07	2	1751.01	0.290396	114.756	0
	High	GMEVIDTGAPLSVPVGGATLGR	7	3356	14	A0A0M3LBA7;A0A1C9HCV0;Q5J038;A0A1D8D815;A0A1I7PIU6;A0A1C9HCP3;A0A1I7PIS3;Q95FJ8;C0J9K5;C0J9P4;A0A1I7PIS8;A0A191SDX6;A0A1I7PIT2;Q95FS7		0	0	7.32e-09	93.7	1.94422e-06	2	2097.1	1.22165	112.837	0
	High	VGLTALTmAEYFR	4	7808	19	A0A1C9HCV0;Q5J038;A0A1D8D815;A0A0M3LBA7;A0A191SDX6;A0A1C9HCP3;A0A1I7PIU6;A0A1I7PIS3;C0J9K5;C0J9P4;A0A1I7PIS8;Q95FJ8;Q95FS7;B7S4V7;Q597J4;A0A1I7PIT2;A0A0A7DB11;Q9MRM1;F5BUI5	M8(Oxidation)	0	0	0.0002106	91.93	1.67487e-06	2	1487.76	1.1816	109.694	0
	High	mPSAVGYQPTLSTEMGSLQER	13	5647	16	B7S4V7;A0A0M3LBA7;A0A1C9HCV0;A0A1I7PIS3;C0J9K5;C0J9P4;Q95FJ8;A0A1C9HCP3;Q597J4;Q5J038;A0A1I7PIU6;A0A1I7PIS8;A0A1D8D815;A0A191SDX6;Q95FS7;A0A1I7PIT2	M1(Oxidation)	0	0	1.172e-08	91.39	1.14678e-06	2	2298.08	0.999668	98.0293	0
	High	VALVYGQmNEPPGAR	9	9490	19	Q9MRM1;F5BUI5;A0A0M3LBA7;A0A1C9HCV0;Q5J038;A0A1D8D815;A0A1C9HCP3;A0A1I7PIU6;A0A1I7PIS3;C0J9K5;C0J9P4;A0A1I7PIS8;Q95FJ8;A0A191SDX6;Q95FS7;B7S4V7;A0A0A7DB11;A0A1I7PIT2;Q597J4	M8(Oxidation)	0	0	9.65e-06	89.62	2.82176e-06	2	1617.81	1.30202	66.0728	0
	High	DVNEQDVLLFIDNIFR	1	5066	13	A0A1C9HCV0;Q5J038;A0A1C9HCP3;A0A1I7PIS3;Q95FJ8;A0A0M3LBA7;C0J9K5;C0J9P4;A0A1I7PIU6;A0A1I7PIS8;Q597J4;Q95FS7;A0A1I7PIT2		0	0	7.56e-07	87.93	4.5235e-06	2	1950	-0.406166	116.531	0
	High	AVAMSATDGLMR	5	3822	12	A0A0M3LBA7;A0A1C9HCV0;A0A191SDX6;A0A1D8D815;A0A1I7PIS3;C0J9K5;C0J9P4;A0A1I7PIS8;Q95FJ8;Q597J4;Q95FS7;Q9MRM1		0	0	0.000309	82.27	1.20527e-05	2	1222.59	0.519875	72.5543	0
	High	mPNIYNALVVK	3	4063	13	A0A0M3LBA7;A0A1C9HCV0;C0J9K5;C0J9P4;Q95FJ8;Q5J038;A0A1C9HCP3;Q597J4;A0A1D8D815;A0A1I7PIU6;A0A1I7PIS8;Q95FS7;B7S4V7	M1(Oxidation)	0	0	0.0005121	81.55	4.80672e-05	2	1277.69	1.26709	90.1969	0
	High	mPSAVGYQPTLSTEmGSLQER	5	5647	16	A0A0M3LBA7;A0A1C9HCV0;Q5J038;A0A1C9HCP3;A0A1I7PIU6;A0A1I7PIS3;C0J9K5;C0J9P4;Q95FS7;A0A1I7PIS8;A0A1I7PIT2;Q95FJ8;Q597J4;A0A191SDX6;A0A1D8D815;B7S4V7	M1(Oxidation); M15(Oxidation)	0	0	1.382e-06	79.86	1.5099e-05	3	2314.07	1.2062	80.9023	0
	High	GIYPAVDPLDSTSTmLQPR	7	5449	17	A0A0M3LBA7;Q597J4;A0A1C9HCP3;A0A1C9HCV0;A0A1D8D815;C0J9K5;C0J9P4;A0A1I7PIS8;Q95FJ8;A0A191SDX6;Q5J038;A0A1I7PIU6;A0A1I7PIS3;Q95FS7;B7S4V7;A0A1I7PIT2;Q9MRM1	M15(Oxidation)	0	0	3.214e-07	76.57	5.2368e-05	2	2077.03	1.53813	104.157	0
	High	VGLTALTMAEYFR	1	7808	19	A0A0M3LBA7;Q597J4;A0A1C9HCV0;Q5J038;A0A1C9HCP3;A0A1I7PIU6;A0A1I7PIS3;C0J9K5;C0J9P4;Q95FS7;A0A1I7PIS8;A0A1I7PIT2;Q95FJ8;A0A1D8D815;B7S4V7;A0A191SDX6;A0A0A7DB11;Q9MRM1;F5BUI5		0	0	0.0001762	76.47	5.59299e-05	2	1471.76	0.559418	114.621	0
	High	MPNIYNALVVK	6	4063	13	A0A0M3LBA7;Q597J4;A0A1C9HCV0;A0A1C9HCP3;Q5J038;C0J9K5;C0J9P4;Q95FJ8;A0A1I7PIU6;A0A1I7PIS8;A0A1D8D815;Q95FS7;B7S4V7		0	0	0.002165	72.02	0.000141508	2	1261.7	0.44565	105.099	0
	High	AVAMSATDGLmR	7	3822	12	A0A0M3LBA7;A0A1C9HCV0;A0A191SDX6;A0A1D8D815;A0A1I7PIS3;C0J9K5;C0J9P4;A0A1I7PIS8;Q95FJ8;Q597J4;Q95FS7;Q9MRM1	M11(Oxidation)	0	0	0.000438	70.16	0.000158063	2	1238.59	0.47929	58.87	0
	High	SAPAFIQLDTK	6	4550	13	Q95FS7;A0A0M3LBA7;A0A1C9HCV0;Q5J038;A0A1C9HCP3;A0A1I7PIS3;C0J9K5;C0J9P4;Q95FJ8;Q597J4;A0A1D8D815;A0A1I7PIT2;A0A191SDX6		0	0	0.00965	62.71	0.00154607	2	1190.64	0.536024	84.0796	0
	High	EGNDLYMEMK	3	8238	17	A0A0M3LBA7;A0A1C9HCP3;A0A1C9HCV0;Q5J038;C0J9K5;C0J9P4;Q95FJ8;Q597J4;A0A1D8D815;A0A1I7PIU6;A0A1I7PIS3;A0A1I7PIS8;A0A0A7DB11;Q95FS7;B7S4V7;A0A1I7PIT2;F5BUI5		0	0	0.007057	61.37	0.000608477	2	1229.52	0.394281	74.1878	0
	High	TVLImELINNIAK	1	8267	18	A0A0M3LBA7;A0A1C9HCV0;Q597J4;A0A1D8D815;A0A1I7PIS3;C0J9K5;C0J9P4;A0A1I7PIS8;Q95FJ8;Q5J038;A0A1C9HCP3;A0A1I7PIU6;A0A1I7PIT2;A0A0A7DB11;A0A191SDX6;A0A0A7DB45;Q9MRM1;F5BUI5	M5(Oxidation)	0	0	0.0005154	58.09	0.00246286	2	1487.85	0.827857	114.9	0
	High	LSIFETGIK	6	9003	18	A0A0M3LBA7;A0A1C9HCV0;Q5J038;A0A1C9HCP3;C0J9K5;C0J9P4;Q95FJ8;Q597J4;A0A1D8D815;A0A1I7PIS3;A0A1I7PIS8;A0A1I7PIU6;Q95FS7;B7S4V7;A0A0A7DB11;A0A191SDX6;A0A0A7DB45;Q9MRM1		0	0	0.02112	57.89	0.00228398	2	1007.58	0.398959	92.1225	0
	High	AHGGVSVFGGVGER	8	7926	19	A0A0M3LBA7;Q597J4;Q95FS7;A0A1C9HCV0;Q5J038;A0A1C9HCP3;A0A1I7PIS3;Q95FJ8;A0A1I7PIU6;C0J9K5;C0J9P4;A0A1I7PIS8;A0A1I7PIT2;A0A1D8D815;A0A191SDX6;F5BUI5;B7S4V7;Q9MRM1;A0A0A7DB11		0	0	0.002907	57.26	0.00391546	2	1328.67	-0.0537941	60.1996	0
	High	AVAmSATDGLmR	5	3822	12	A0A0M3LBA7;A0A1C9HCV0;A0A1D8D815;A0A1I7PIS3;C0J9K5;C0J9P4;A0A1I7PIS8;Q95FJ8;Q597J4;A0A191SDX6;Q95FS7;Q9MRM1	M4(Oxidation); M11(Oxidation)	0	0	0.004004	57.24	0.00245873	2	1254.58	0.634338	45.1036	0
	High	TVLIMELINNIAK	1	8267	18	A0A0M3LBA7;A0A1C9HCV0;Q597J4;A0A1D8D815;A0A1I7PIS3;C0J9K5;C0J9P4;A0A1I7PIS8;Q95FJ8;Q5J038;A0A1C9HCP3;A0A1I7PIU6;A0A1I7PIT2;A0A0A7DB11;A0A191SDX6;A0A0A7DB45;Q9MRM1;F5BUI5		0	0	0.0008034	55.91	0.00432436	2	1471.86	-0.212815	115.416	0
	High	IGLFGGAGVGK	5	9628	25	A0A0M3LBA7;A0A1C9HCV0;C0J9K5;C0J9P4;Q95FJ8;Q5J038;A0A1D8D815;A0A1C9HCP3;A0A1I7PIU6;A0A1I7PIS3;Q95FS7;B7S4V7;A0A1I7PIS8;Q597J4;A0A1I7PIT2;A0A061E5Q6;A0A2G5F6R8;B9T1V8;A0A251U5D0;A0A191SDX6;A0A0A7DB11;A0A0A7DB45;Q9MRM1;A0A0D6QRT0;A0A087SBN0		0	0	0.002413	49.88	0.0239559	2	975.563	0.356034	80.9251	0
	High	EGSITSIQAVYVPADDLTDPAPATTFAHLDATTVLSR	2	6160	18	A0A0M3LBA7;A0A1C9HCV0;A0A191SDX6;Q5J038;A0A1D8D815;A0A1C9HCP3;A0A1I7PIU6;A0A1I7PIS3;C0J9K5;C0J9P4;A0A1I7PIS8;A0A0A7DB11;Q95FJ8;A0A0A7DB45;Q95FS7;A0A1I7PIT2;B7S4V7;F5BUI5		0	0	2.598e-08	46.9	0.0333732	4	3843.94	2.09136	114.531	0
	High	VVDLLAPYR	8	9267	20	A0A0M3LBA7;Q597J4;A0A1C9HCV0;A0A1C9HCP3;Q5J038;C0J9K5;C0J9P4;Q95FJ8;A0A1I7PIS3;A0A1I7PIU6;A0A1I7PIS8;A0A1I7PIT2;A0A1D8D815;A0A191SDX6;A0A0A7DB11;A0A0A7DB45;Q95FS7;Q9MRM1;B7S4V7;F5BUI5		0	0	0.01355	46.68	0.0463437	2	1045.6	0.419361	97.6185	0
	High	EGNDLYmEMK	4	8238	17	A0A0M3LBA7;A0A1C9HCP3;A0A1C9HCV0;Q5J038;C0J9K5;C0J9P4;Q95FJ8;Q597J4;A0A1D8D815;A0A1I7PIU6;A0A1I7PIS3;A0A1I7PIS8;A0A0A7DB11;Q95FS7;B7S4V7;A0A1I7PIT2;F5BUI5	M7(Oxidation)	0	0	0.006043	37.66	0.128015	2	1245.51	0.747566	62.752	0
	High	EGNDLYmEmK	2	8238	17	A0A0M3LBA7;A0A1C9HCP3;A0A1C9HCV0;Q5J038;C0J9K5;C0J9P4;Q95FJ8;Q597J4;A0A1D8D815;A0A1I7PIU6;A0A1I7PIS3;A0A1I7PIS8;A0A0A7DB11;Q95FS7;B7S4V7;A0A1I7PIT2;F5BUI5	M7(Oxidation); M9(Oxidation)	0	0	0.01569	37.5	0.118985	2	1261.51	0.801596	42.3174	0
	High	ESGVINEENIAESK	2	1253	11	A0A1C9HCV0;Q5J038;A0A1C9HCP3;A0A1I7PIS3;Q95FJ8;A0A1I7PIU6;Q95FS7;A0A1I7PIS8;A0A1I7PIT2;A0A1D8D815;A0A191SDX6		0	0	0.01207	20.57	18.0912	2	1518.73	4.20445	60.6209	0
	High	TREGNDLYMEMK	2	8225	17	A0A0M3LBA7;Q597J4;A0A1C9HCV0;Q5J038;A0A1C9HCP3;A0A1I7PIS3;Q95FJ8;A0A1D8D815;C0J9K5;C0J9P4;A0A1I7PIS8;A0A1I7PIU6;A0A1I7PIT2;Q95FS7;B7S4V7;A0A0A7DB11;F5BUI5		0	0.001	0.03378	25.96	3.08512	2	1486.67	1.06757	61.679	1
A0A1I7PIS8	ATP synthase subunit beta (Fragment) OS=Lasianthus japonicus subsp. longicaudus OX=1905576 GN=atpB PE=3 SV=1 - [A0A1I7PIS8_9GENT]	3027.16	63.97	4995	0	20	163	458	49.2266	5.04639
	High	GIYPAVDPLDSTSTMLQPR	1	5449	17	A0A0M3LBA7;A0A1C9HCV0;A0A1D8D815;A0A1I7PIS3;C0J9K5;C0J9P4;A0A1I7PIS8;Q95FJ8;Q597J4;A0A191SDX6;A0A1C9HCP3;Q5J038;A0A1I7PIU6;A0A1I7PIT2;Q95FS7;Q9MRM1;B7S4V7		0	0	6.476e-07	128.71	3.31028e-10	3	2061.03	0.527411	114.157	0
	High	MPSAVGYQPTLSTEMGSLQER	7	5647	16	A0A0M3LBA7;A0A1C9HCV0;A0A1C9HCP3;Q5J038;C0J9K5;C0J9P4;Q95FJ8;A0A1I7PIU6;A0A1I7PIS3;A0A1I7PIS8;Q597J4;A0A1D8D815;A0A1I7PIT2;A0A191SDX6;Q95FS7;B7S4V7		0	0	1.747e-08	111.61	1.37472e-08	2	2282.08	1.88091	104.885	0
	High	VALVYGQMNEPPGAR	11	9490	19	C0J9K5;A0A0M3LBA7;Q597J4;A0A1C9HCV0;A0A191SDX6;Q5J038;A0A1D8D815;A0A1C9HCP3;A0A1I7PIU6;A0A1I7PIS3;C0J9P4;Q95FS7;B7S4V7;A0A1I7PIS8;A0A1I7PIT2;Q95FJ8;F5BUI5;A0A0A7DB11;Q9MRM1		0	0	0.0001951	103.2	1.23903e-07	2	1601.81	0.502928	81.8937	0
	High	GmEVIDTGAPLSVPVGGATLGR	5	3356	14	A0A0M3LBA7;A0A1C9HCV0;A0A1C9HCP3;Q5J038;C0J9K5;C0J9P4;Q95FJ8;A0A1I7PIS3;A0A1I7PIU6;A0A1I7PIS8;A0A1D8D815;A0A191SDX6;A0A1I7PIT2;Q95FS7	M2(Oxidation)	0	0	3.473e-08	100.7	1.79403e-07	2	2113.1	1.42362	103.498	0
	High	ELQDIIAILGLDELSEEDR	1	7752	18	A0A0M3LBA7;Q597J4;A0A1C9HCV0;Q5J038;A0A1C9HCP3;C0J9K5;C0J9P4;Q95FJ8;A0A1I7PIS3;A0A1I7PIU6;A0A1I7PIS8;A0A1D8D815;A0A191SDX6;A0A1I7PIT2;Q95FS7;B7S4V7;A0A0A7DB45;F5BUI5		0	0	2.883e-08	97.99	3.99829e-07	2	2171.11	-0.648696	115.748	0
	High	FVQAGSEVSALLGR	11	9158	19	A0A0M3LBA7;Q597J4;A0A1C9HCV0;Q5J038;A0A1C9HCP3;C0J9K5;C0J9P4;Q95FJ8;A0A1I7PIU6;A0A1I7PIS3;Q95FS7;A0A1I7PIS8;A0A1I7PIT2;A0A1D8D815;B7S4V7;A0A0A7DB11;A0A191SDX6;F5BUI5;A0A0A7DB45		0	0	0.00013	96.42	6.3422e-07	2	1433.78	0.798734	104.832	0
	High	GMEVIDTGAPLSVPVGGATLGR	7	3356	14	A0A0M3LBA7;A0A1C9HCV0;Q5J038;A0A1D8D815;A0A1I7PIU6;A0A1C9HCP3;A0A1I7PIS3;Q95FJ8;C0J9K5;C0J9P4;A0A1I7PIS8;A0A191SDX6;A0A1I7PIT2;Q95FS7		0	0	7.32e-09	93.7	1.94422e-06	2	2097.1	1.22165	112.837	0
	High	VGLTALTmAEYFR	4	7808	19	A0A1C9HCV0;Q5J038;A0A1D8D815;A0A0M3LBA7;A0A191SDX6;A0A1C9HCP3;A0A1I7PIU6;A0A1I7PIS3;C0J9K5;C0J9P4;A0A1I7PIS8;Q95FJ8;Q95FS7;B7S4V7;Q597J4;A0A1I7PIT2;A0A0A7DB11;Q9MRM1;F5BUI5	M8(Oxidation)	0	0	0.0002106	91.93	1.67487e-06	2	1487.76	1.1816	109.694	0
	High	mPSAVGYQPTLSTEMGSLQER	13	5647	16	B7S4V7;A0A0M3LBA7;A0A1C9HCV0;A0A1I7PIS3;C0J9K5;C0J9P4;Q95FJ8;A0A1C9HCP3;Q597J4;Q5J038;A0A1I7PIU6;A0A1I7PIS8;A0A1D8D815;A0A191SDX6;Q95FS7;A0A1I7PIT2	M1(Oxidation)	0	0	1.172e-08	91.39	1.14678e-06	2	2298.08	0.999668	98.0293	0
	High	VALVYGQmNEPPGAR	9	9490	19	Q9MRM1;F5BUI5;A0A0M3LBA7;A0A1C9HCV0;Q5J038;A0A1D8D815;A0A1C9HCP3;A0A1I7PIU6;A0A1I7PIS3;C0J9K5;C0J9P4;A0A1I7PIS8;Q95FJ8;A0A191SDX6;Q95FS7;B7S4V7;A0A0A7DB11;A0A1I7PIT2;Q597J4	M8(Oxidation)	0	0	9.65e-06	89.62	2.82176e-06	2	1617.81	1.30202	66.0728	0
	High	DVNEQDVLLFIDNIFR	1	5066	13	A0A1C9HCV0;Q5J038;A0A1C9HCP3;A0A1I7PIS3;Q95FJ8;A0A0M3LBA7;C0J9K5;C0J9P4;A0A1I7PIU6;A0A1I7PIS8;Q597J4;Q95FS7;A0A1I7PIT2		0	0	7.56e-07	87.93	4.5235e-06	2	1950	-0.406166	116.531	0
	High	AVAMSATDGLMR	5	3822	12	A0A0M3LBA7;A0A1C9HCV0;A0A191SDX6;A0A1D8D815;A0A1I7PIS3;C0J9K5;C0J9P4;A0A1I7PIS8;Q95FJ8;Q597J4;Q95FS7;Q9MRM1		0	0	0.000309	82.27	1.20527e-05	2	1222.59	0.519875	72.5543	0
	High	mPNIYNALVVK	3	4063	13	A0A0M3LBA7;A0A1C9HCV0;C0J9K5;C0J9P4;Q95FJ8;Q5J038;A0A1C9HCP3;Q597J4;A0A1D8D815;A0A1I7PIU6;A0A1I7PIS8;Q95FS7;B7S4V7	M1(Oxidation)	0	0	0.0005121	81.55	4.80672e-05	2	1277.69	1.26709	90.1969	0
	High	mPSAVGYQPTLSTEmGSLQER	5	5647	16	A0A0M3LBA7;A0A1C9HCV0;Q5J038;A0A1C9HCP3;A0A1I7PIU6;A0A1I7PIS3;C0J9K5;C0J9P4;Q95FS7;A0A1I7PIS8;A0A1I7PIT2;Q95FJ8;Q597J4;A0A191SDX6;A0A1D8D815;B7S4V7	M1(Oxidation); M15(Oxidation)	0	0	1.382e-06	79.86	1.5099e-05	3	2314.07	1.2062	80.9023	0
	High	GIYPAVDPLDSTSTmLQPR	7	5449	17	A0A0M3LBA7;Q597J4;A0A1C9HCP3;A0A1C9HCV0;A0A1D8D815;C0J9K5;C0J9P4;A0A1I7PIS8;Q95FJ8;A0A191SDX6;Q5J038;A0A1I7PIU6;A0A1I7PIS3;Q95FS7;B7S4V7;A0A1I7PIT2;Q9MRM1	M15(Oxidation)	0	0	3.214e-07	76.57	5.2368e-05	2	2077.03	1.53813	104.157	0
	High	VGLTALTMAEYFR	1	7808	19	A0A0M3LBA7;Q597J4;A0A1C9HCV0;Q5J038;A0A1C9HCP3;A0A1I7PIU6;A0A1I7PIS3;C0J9K5;C0J9P4;Q95FS7;A0A1I7PIS8;A0A1I7PIT2;Q95FJ8;A0A1D8D815;B7S4V7;A0A191SDX6;A0A0A7DB11;Q9MRM1;F5BUI5		0	0	0.0001762	76.47	5.59299e-05	2	1471.76	0.559418	114.621	0
	High	IVGEEHYETAQK	10	150	5	A0A0M3LBA7;A0A1I7PIS3;A0A1I7PIU6;A0A1I7PIT2;A0A1I7PIS8		0	0	2.362e-05	72.26	9.68102e-05	2	1403.68	0.551765	38.464	0
	High	MPNIYNALVVK	6	4063	13	A0A0M3LBA7;Q597J4;A0A1C9HCV0;A0A1C9HCP3;Q5J038;C0J9K5;C0J9P4;Q95FJ8;A0A1I7PIU6;A0A1I7PIS8;A0A1D8D815;Q95FS7;B7S4V7		0	0	0.002165	72.02	0.000141508	2	1261.7	0.44565	105.099	0
	High	AVAMSATDGLmR	7	3822	12	A0A0M3LBA7;A0A1C9HCV0;A0A191SDX6;A0A1D8D815;A0A1I7PIS3;C0J9K5;C0J9P4;A0A1I7PIS8;Q95FJ8;Q597J4;Q95FS7;Q9MRM1	M11(Oxidation)	0	0	0.000438	70.16	0.000158063	2	1238.59	0.47929	58.87	0
	High	EGNDLYMEMK	3	8238	17	A0A0M3LBA7;A0A1C9HCP3;A0A1C9HCV0;Q5J038;C0J9K5;C0J9P4;Q95FJ8;Q597J4;A0A1D8D815;A0A1I7PIU6;A0A1I7PIS3;A0A1I7PIS8;A0A0A7DB11;Q95FS7;B7S4V7;A0A1I7PIT2;F5BUI5		0	0	0.007057	61.37	0.000608477	2	1229.52	0.394281	74.1878	0
	High	TVLImELINNIAK	1	8267	18	A0A0M3LBA7;A0A1C9HCV0;Q597J4;A0A1D8D815;A0A1I7PIS3;C0J9K5;C0J9P4;A0A1I7PIS8;Q95FJ8;Q5J038;A0A1C9HCP3;A0A1I7PIU6;A0A1I7PIT2;A0A0A7DB11;A0A191SDX6;A0A0A7DB45;Q9MRM1;F5BUI5	M5(Oxidation)	0	0	0.0005154	58.09	0.00246286	2	1487.85	0.827857	114.9	0
	High	LSIFETGIK	6	9003	18	A0A0M3LBA7;A0A1C9HCV0;Q5J038;A0A1C9HCP3;C0J9K5;C0J9P4;Q95FJ8;Q597J4;A0A1D8D815;A0A1I7PIS3;A0A1I7PIS8;A0A1I7PIU6;Q95FS7;B7S4V7;A0A0A7DB11;A0A191SDX6;A0A0A7DB45;Q9MRM1		0	0	0.02112	57.89	0.00228398	2	1007.58	0.398959	92.1225	0
	High	AHGGVSVFGGVGER	8	7926	19	A0A0M3LBA7;Q597J4;Q95FS7;A0A1C9HCV0;Q5J038;A0A1C9HCP3;A0A1I7PIS3;Q95FJ8;A0A1I7PIU6;C0J9K5;C0J9P4;A0A1I7PIS8;A0A1I7PIT2;A0A1D8D815;A0A191SDX6;F5BUI5;B7S4V7;Q9MRM1;A0A0A7DB11		0	0	0.002907	57.26	0.00391546	2	1328.67	-0.0537941	60.1996	0
	High	AVAmSATDGLmR	5	3822	12	A0A0M3LBA7;A0A1C9HCV0;A0A1D8D815;A0A1I7PIS3;C0J9K5;C0J9P4;A0A1I7PIS8;Q95FJ8;Q597J4;A0A191SDX6;Q95FS7;Q9MRM1	M4(Oxidation); M11(Oxidation)	0	0	0.004004	57.24	0.00245873	2	1254.58	0.634338	45.1036	0
	High	TVLIMELINNIAK	1	8267	18	A0A0M3LBA7;A0A1C9HCV0;Q597J4;A0A1D8D815;A0A1I7PIS3;C0J9K5;C0J9P4;A0A1I7PIS8;Q95FJ8;Q5J038;A0A1C9HCP3;A0A1I7PIU6;A0A1I7PIT2;A0A0A7DB11;A0A191SDX6;A0A0A7DB45;Q9MRM1;F5BUI5		0	0	0.0008034	55.91	0.00432436	2	1471.86	-0.212815	115.416	0
	High	IGLFGGAGVGK	5	9628	25	A0A0M3LBA7;A0A1C9HCV0;C0J9K5;C0J9P4;Q95FJ8;Q5J038;A0A1D8D815;A0A1C9HCP3;A0A1I7PIU6;A0A1I7PIS3;Q95FS7;B7S4V7;A0A1I7PIS8;Q597J4;A0A1I7PIT2;A0A061E5Q6;A0A2G5F6R8;B9T1V8;A0A251U5D0;A0A191SDX6;A0A0A7DB11;A0A0A7DB45;Q9MRM1;A0A0D6QRT0;A0A087SBN0		0	0	0.002413	49.88	0.0239559	2	975.563	0.356034	80.9251	0
	High	EGSITSIQAVYVPADDLTDPAPATTFAHLDATTVLSR	2	6160	18	A0A0M3LBA7;A0A1C9HCV0;A0A191SDX6;Q5J038;A0A1D8D815;A0A1C9HCP3;A0A1I7PIU6;A0A1I7PIS3;C0J9K5;C0J9P4;A0A1I7PIS8;A0A0A7DB11;Q95FJ8;A0A0A7DB45;Q95FS7;A0A1I7PIT2;B7S4V7;F5BUI5		0	0	2.598e-08	46.9	0.0333732	4	3843.94	2.09136	114.531	0
	High	VVDLLAPYR	8	9267	20	A0A0M3LBA7;Q597J4;A0A1C9HCV0;A0A1C9HCP3;Q5J038;C0J9K5;C0J9P4;Q95FJ8;A0A1I7PIS3;A0A1I7PIU6;A0A1I7PIS8;A0A1I7PIT2;A0A1D8D815;A0A191SDX6;A0A0A7DB11;A0A0A7DB45;Q95FS7;Q9MRM1;B7S4V7;F5BUI5		0	0	0.01355	46.68	0.0463437	2	1045.6	0.419361	97.6185	0
	High	EGNDLYmEMK	4	8238	17	A0A0M3LBA7;A0A1C9HCP3;A0A1C9HCV0;Q5J038;C0J9K5;C0J9P4;Q95FJ8;Q597J4;A0A1D8D815;A0A1I7PIU6;A0A1I7PIS3;A0A1I7PIS8;A0A0A7DB11;Q95FS7;B7S4V7;A0A1I7PIT2;F5BUI5	M7(Oxidation)	0	0	0.006043	37.66	0.128015	2	1245.51	0.747566	62.752	0
	High	EGNDLYmEmK	2	8238	17	A0A0M3LBA7;A0A1C9HCP3;A0A1C9HCV0;Q5J038;C0J9K5;C0J9P4;Q95FJ8;Q597J4;A0A1D8D815;A0A1I7PIU6;A0A1I7PIS3;A0A1I7PIS8;A0A0A7DB11;Q95FS7;B7S4V7;A0A1I7PIT2;F5BUI5	M7(Oxidation); M9(Oxidation)	0	0	0.01569	37.5	0.118985	2	1261.51	0.801596	42.3174	0
	High	ESGVINEENIAESK	2	1253	11	A0A1C9HCV0;Q5J038;A0A1C9HCP3;A0A1I7PIS3;Q95FJ8;A0A1I7PIU6;Q95FS7;A0A1I7PIS8;A0A1I7PIT2;A0A1D8D815;A0A191SDX6		0	0	0.01207	20.57	18.0912	2	1518.73	4.20445	60.6209	0
	High	TREGNDLYMEMK	2	8225	17	A0A0M3LBA7;Q597J4;A0A1C9HCV0;Q5J038;A0A1C9HCP3;A0A1I7PIS3;Q95FJ8;A0A1D8D815;C0J9K5;C0J9P4;A0A1I7PIS8;A0A1I7PIU6;A0A1I7PIT2;Q95FS7;B7S4V7;A0A0A7DB11;F5BUI5		0	0.001	0.03378	25.96	3.08512	2	1486.67	1.06757	61.679	1
R4QE58	Ribulose bisphosphate carboxylase large chain (Fragment) OS=Stypandra glauca OX=59111 GN=rbcL PE=3 SV=1 - [R4QE58_9ASPA]	3003.83	32.81	27059	0	16	279	445	49.2086	6.75635
	High	GGLDFTKDDENVNSQPFMR	11	51638	237	Q6VW40;A0A0F7C9H2;I2BGM7;C0J9R6;C6G1P2;Q33032;U5XM28;O98756;Q9MS05;F2X4H9;Q9GGI5;Q5I221;G0WZM4;A0A0U4D534;I2E9L8;Q5W520;Q4VI99;Q4VI80;Q4VI78;Q32701;Q6VW29;O98747;Q95F08;A0A1S6WN23;Q5SCK3;Q8MD81;A0A0K2SQY8;Q9TN58;D6MYJ6;Q9XQ93;A0A1W6BQF9;A0A248SN48;Q37212;Q7YJP8;Q7GH77;O98551;E7DMW3;I2E9A4;Q8MCY1;Q1XEK3;Q8WKT6;Q9XQL2;Q1L7E3;O98531;B1NL21;A0A291EY88;Q33047;Q8WL19;Q5K3Y8;C3RXF1;O82538;B8PRL7;Q7YMT1;…		0	0	4.87e-08	109.43	4.7793e-08	2	2169.99	1.14206	92.8062	1
	High	GHYLNATAGTcEEMIK	14	14794	113	Q6VW40;C0J9R6;Q6VW29;C6G1P2;Q33032;U5XM28;Q5SCK3;F2X4H9;A0A0K2SQY8;Q9GGI5;D6MYJ6;Q7YJP8;Q7GH77;O98551;E7DMW3;I2E9A4;Q1L7E3;W5RVG3;B2BY95;Q1X6Q9;Q7YJR1;A0A0D5X2A4;S6CMZ7;Q8MFT9;L0N8B1;Q5W520;O82538;Q9THL1;I2FL31;Q32803;Q4VI99;Q4VI80;Q4VI78;A3RGJ0;Q37220;A0A249Y5Q9;Q85VA4;C1JAT3;Q3I534;E7DMY2;A0A2H4UGV5;I2E962;O98429;A0A0B4M1K8;G0WZL1;A0A142I7A5;A0A142I7F3;B8YHE7;O98431;A0A078BR81;Q37347;K4EPE7;A0A…	C11(Carbamidomethyl)	0	0	3.451e-07	99.35	2.52731e-07	2	1794.82	1.55521	65.8023	0
	High	GGLDFTKDDENVNSQPFmR	11	51638	237	Q9XPZ1;Q8MFT9;C0J9R6;Q6VW29;C6G1P2;Q5W520;A5X4D3;F2X4H9;A0A0K2SQY8;Q32803;Q4VI99;Q9GGI5;D6MYJ6;Q7YJP8;Q5I221;A0A0U4D534;Q4VI80;Q4VI78;A3RGJ0;G0WZ98;G0WZL1;Q37220;B2BY95;Q7YJR1;Q37279;J9QH20;L0N8B1;Q6VW40;A0A0F7C9H2;I2BGM7;Q33047;Q8WL19;Q33032;Q5K3Y8;O82538;U5XM28;B8PRL7;B5SW52;Q9THL1;Q5SCK3;A0A219PXQ5;O46889;O98756;Q9MS05;P92223;I2FL31;C1JAT3;E5G0C4;Q9XQ93;Q7GH77;A0PDB5;Q33156;O98551;E7DMW3;I2E9L…	M18(Oxidation)	0	0	0.005407	98.27	6.0725e-07	2	2185.99	1.67293	82.5394	1
	High	DxGLLLHIHR	28	18	8	I2E906;R4QE58;D6MYI7;Q9MV62;D6MYK9;A0PDB8;A5H757;P93976	X2(D)	0	0	5.078e-05	89.85	2.86046e-06	2	1188.65	0.456047	68.9723	0
	High	mSGGDHIHAGTVVGK	37	17683	131	C0J9R6;Q6VW29;C6G1P2;F2X4H9;Q9GGI5;Q7YJP8;O98551;Q6VW40;A0A0F7C9H2;I2BGM7;Q33032;U5XM28;A5X4D3;Q5SCK3;O98756;Q9MS05;A0A0K2SQY8;O98429;D6MYJ6;Q9XQ93;I2E964;Q37358;Q7GH77;Q5I221;G0WZM4;A0A0U4D534;E7DMW3;I2E9L8;Q8HRT3;I2E9A4;A7BG81;A0A286NQF2;Q1XEK3;Q8WKT6;Q7YJM6;Q9XQL2;Q1L7E3;Q9GEN6;Q9ZS70;A0A249Y5N8;W5RVG3;A0A120KLC1;B8PRP3;A0A0B4M1K8;B7P0E9;B5L2V5;S4TA61;J9QHF9;D4N1T9;A8DPF0;A0A1D5AHD9;E5G0I9;O63…	M1(Oxidation)	0	0	0.0001229	86.84	7.1188e-06	2	1481.72	0.236377	32.3361	0
	High	GHYLNATAGTcEEmIK	9	14794	113	Q8ME51;Q31895;Q95631;Q37220;Q8MCW3;Q6VW40;C0J9R6;Q6VW29;C6G1P2;Q5W520;Q33032;O82538;U5XM28;Q9THL1;Q5SCK3;F2X4H9;A0A0K2SQY8;I2FL31;Q32803;Q4VI99;C1JAT3;Q9GGI5;D6MYJ6;Q7YJP8;Q7GH77;O98551;E7DMW3;Q4VI80;Q3I534;I2E9A4;Q4VI78;Q1L7E3;A3RGJ0;W5RVG3;G0WZL1;B2BY95;Q1X6Q9;A0A142I7F3;Q7YJR1;A0A0D5X2A4;S6CMZ7;Q8MFT9;J9QH20;A0A249Y5Q9;Q85VA4;L0N8B1;Q32701;A0A0B4M1K8;P94046;Q5I221;A0A0U4D534;R4QE58;B6GUV5;A0A0…	C11(Carbamidomethyl); M14(Oxidation)	0	0	1.076e-06	84.54	7.07744e-06	2	1810.81	1.38348	55.3312	0
	High	GHYLNATAGTcEEmIKR	8	14767	113	Q6VW40;C0J9R6;Q6VW29;C6G1P2;Q33032;U5XM28;Q5SCK3;F2X4H9;A0A0K2SQY8;Q9GGI5;D6MYJ6;Q7YJP8;Q7GH77;O98551;E7DMW3;I2E9A4;Q1L7E3;W5RVG3;B2BY95;Q1X6Q9;Q7YJR1;A0A0D5X2A4;S6CMZ7;Q8MFT9;L0N8B1;Q5W520;O82538;Q9THL1;I2FL31;Q32803;Q4VI99;Q4VI80;Q4VI78;A3RGJ0;Q37220;A0A249Y5Q9;Q85VA4;C1JAT3;Q3I534;E7DMY2;A0A2H4UGV5;I2E962;O98429;A0A0B4M1K8;G0WZL1;A0A142I7A5;A0A142I7F3;B8YHE7;O98431;A0A078BR81;Q37347;K4EPE7;A0A…	C11(Carbamidomethyl); M14(Oxidation)	0	0	2.837e-07	78.87	3.15448e-05	3	1966.91	0.933264	50.1358	1
	High	DDENVNSQPFMR	4	52171	260	Q9ZS70;Q6VW40;A0A0F7C9H2;I2BGM7;C0J9R6;C6G1P2;E7DMY2;Q33032;U5XM28;O98756;Q9MS05;F2X4H9;Q9GGI5;Q37212;I2E9L8;Q8MCY1;A0A286NQF2;Q7YJM6;O98531;W5RVG3;B8PRP3;Q8HVI8;Q37347;A0A023UBM0;Q8MFT9;B1NL21;Q6VW29;Q5W520;Q33047;A0PD98;Q8WL19;Q5J075;Q5K3Y8;I2E962;O82538;Q9GHZ1;B8PRL7;Q7YMT1;B5SW52;Q9THL1;A5X4D3;Q5SCK3;A0A219PXQ5;O46889;P92223;A0A0K2SQY8;I2FL31;B8QQG4;O78309;Q9T2B5;O98429;Q32803;Q4VI99;C1JAT3;D…		0	0	0.0001335	77.69	6.34599e-05	2	1451.62	0.473238	69.5721	0
	High	TFQGPPHGIQVER	32	58045	244	O03654;I2BGM7;C6G1P2;Q33032;Q9GGI5;Q6VW40;C0J9R6;Q6VW29;Q5SCK3;F2X4H9;Q7YJP8;Q7GH77;I2E9A4;Q1L7E3;O98756;Q9XQ93;I2E9L8;Q1XEK3;Q9XQL2;B7P0E9;D4N1T9;Q1X6Q9;A0A291L206;Q7YJR1;A0A0D5X2A4;S6CMZ7;Q8MFT9;G8EEM9;Q7YJM3;L0N8B1;I2EA78;Q9ZS70;Q32701;A0A0F7C9H2;A0A291EY88;Q5W520;Q33047;A0PD98;Q8WL19;Q5K3Y8;I2E962;Q95F08;C3RXF1;O82538;A0A1S6WN23;U5XM28;B8PRL7;B5SW52;Q9THL1;A0A219PXQ5;O46889;A0A0F7EV98;Q9MT32;…		0	0	3.798e-06	76.36	0.000144477	2	1465.75	-0.0102537	59.9528	0
	High	MSGGDHIHAGTVVGK	26	17683	131	Q6VW40;I2BGM7;C0J9R6;C6G1P2;Q33032;Q95F08;A0A1S6WN23;O98756;F2X4H9;Q9GGI5;Q5I221;A0A0U4D534;I2E9L8;A0A249Y5N8;S4TA61;Q8MFT9;Q32701;Q6VW29;E7DMY2;O98747;P92447;O47280;R4QE58;Q5SCK3;Q6VW13;Q3T5L7;C6G392;A0A1S5QS34;A0A2H4UGV5;Q9XQ93;I2E964;Q37358;A0A248SN48;Q37212;Q7YJP8;Q7GH77;I2E9A4;Q6USH4;Q1XEK3;Q9XQL2;Q1L7E3;A7BG81;A0A286NQF2;Q7YJM6;Q7YJR9;Q5UFC2;A0A024HRQ0;Q8WJX3;A0A0B4M1K8;B7P0E9;B5L2V5;J9QHF9…		0	0	7.228e-06	71.93	0.000190936	2	1465.72	0.933846	39.4271	0
	High	VALEAcVQAR	37	29518	202	C0J9R6;C6G1P2;E7DMY2;F2X4H9;Q9GGI5;Q37212;Q6VW40;I2BGM7;Q6VW29;Q5W520;Q33047;Q8WL19;Q33032;Q5K3Y8;O82538;B5SW52;Q9THL1;Q5SCK3;O46889;O98756;I2FL31;Q32803;Q4VI99;E5G0C4;Q9XQ93;Q7YJP8;Q7GH77;A0PDB5;Q33156;I2E9L8;Q4VI80;I2E9A4;Q4VI78;Q1XEK3;Q9XQL2;Q1L7E3;Q9GEN6;Q32701;D6MYK9;A0A0F7C9H2;B1NL21;A0A291EY88;P93904;O98884;D6MYK4;Q8ME51;C7AQR6;O98747;P92447;Q95F08;C3RXF1;A0PDB8;A0A1S6WN23;Q9GHZ1;Q31895;U5…	C6(Carbamidomethyl)	0	0	0.00658	54.82	0.0126761	2	1116.58	-0.118181	70.1996	0
	High	FLFcAEAIYK	8	13080	112	C0J9R6;Q6VW29;C6G1P2;Q5W520;F2X4H9;A0A0K2SQY8;Q32803;Q4VI99;Q9GGI5;D6MYJ6;Q7YJP8;Q4VI80;Q4VI78;A3RGJ0;G0WZL1;Q37220;B2BY95;Q7YJR1;J9QH20;L0N8B1;Q5I221;A0A0U4D534;A5X4D3;Q1XEK3;Q8WKT6;Q9XQL2;B8PRP3;J9QHF9;A8DPF0;E5G0I9;Q37347;K4EPE7;Q95CE8;Q7YJM3;A0PD98;Q5K3Y8;E5G0C4;E5G0G9;Q37222;A0A1C9HFM1;A0A078BR81;A0A0F6TFY2;G0LNJ9;A0A142I7A5;E7DMY2;Q95F08;Q9TN58;Q37212;D6MYK9;A0A291EY88;C3RXF1;B8PRL7;R4QE58;…	C4(Carbamidomethyl)	0	0	0.003285	53.39	0.0150591	2	1261.63	-0.0139995	110.942	0
	High	AMHAVIDR	9	44488	258	Q9ZS70;Q6VW40;A0A0F7C9H2;I2BGM7;B1NL21;C0J9R6;Q6VW29;C6G1P2;Q5W520;Q33047;D6MYK4;E7DMY2;A0PD98;Q8WL19;Q33032;Q5J075;Q5K3Y8;I2E962;O82538;Q9GHZ1;U5XM28;B8PRL7;Q7YMT1;B5SW52;Q9THL1;A5X4D3;Q5SCK3;A0A219PXQ5;O46889;O98756;Q95631;Q9MS05;P92223;F2X4H9;A0A0K2SQY8;I2FL31;B8QQG4;O78309;Q9T2B5;O98429;Q32803;Q4VI99;C1JAT3;Q9GGI5;D6MYJ6;E5G0C4;Q9XQ93;I2E964;Q37358;Q7YJP8;Q7GH77;A0PDB5;Q33156;Q5I221;G0WZM4;A0…		0	0	0.02039	52.37	0.0213882	2	912.472	0.380694	31.6002	0
	High	PLLGcTIKPK	7	64838	265	C0J9R6;Q6VW29;C6G1P2;Q5W520;A5X4D3;F2X4H9;A0A0K2SQY8;Q32803;Q4VI99;Q9GGI5;D6MYJ6;Q7YJP8;Q5I221;A0A0U4D534;Q4VI80;Q4VI78;A3RGJ0;G0WZ98;G0WZL1;Q37220;B2BY95;Q7YJR1;Q37279;J9QH20;L0N8B1;Q6VW40;A0A0F7C9H2;I2BGM7;Q33047;Q8WL19;Q33032;Q5K3Y8;O82538;U5XM28;B8PRL7;B5SW52;Q9THL1;Q5SCK3;A0A219PXQ5;O46889;O98756;Q9MS05;P92223;I2FL31;C1JAT3;E5G0C4;Q9XQ93;Q7GH77;A0PDB5;Q33156;O98551;E7DMW3;I2E9L8;Q3I534;I2E9A…	C5(Carbamidomethyl)	0	0	0.00557	50.16	0.0545378	3	1126.67	-0.0159271	51.4548	1
	High	DDENVNSQPFmR	4	52171	260	C0J9R6;C6G1P2;F2X4H9;Q9GGI5;Q37212;A0A291EY88;Q5W520;Q8WL19;Q5K3Y8;C3RXF1;O82538;A0A1S6WN23;B8PRL7;B5SW52;A0A219PXQ5;O46889;Q9MT32;A0A1C9HG15;I2FL31;Q32553;Q32803;E5G0C4;A0PDB5;C7AQV2;C7A5Z4;Q6VW40;A0A0F7C9H2;I2BGM7;B1NL21;Q6VW29;P93904;Q33047;Q33032;Q9GHZ1;U5XM28;Q7YMT1;Q9THL1;A5X4D3;Q5SCK3;V5K6K1;O98756;Q9MS05;P92223;A0A0K2SQY8;O78309;Q4VI99;C1JAT3;D6MYJ6;Q9XQ93;I2E964;A0A1W6BQF9;Q37358;Q7YJP8;…	M11(Oxidation)	0	0	0.001089	40.77	0.306929	2	1467.62	0.772197	55.9666	0
	High	YGRPLLGcTIKPK	9	64650	256	Q6VW40;C0J9R6;C6G1P2;Q5W520;Q33032;F2X4H9;Q4VI99;Q9GGI5;Q4VI80;Q4VI78;Q6VW29;R4QE58;Q5SCK3;Q7YJP8;Q7GH77;I2E9A4;Q1L7E3;Q5I221;A0A0U4D534;A0A0F7C9H2;I2BGM7;U5XM28;O98756;Q9MS05;A0A0K2SQY8;D6MYJ6;Q9XQ93;O98551;E7DMW3;I2E9L8;Q1XEK3;Q8WKT6;Q9XQL2;W5RVG3;B7P0E9;D4N1T9;B2BY95;Q1X6Q9;Q8HVI8;A0A291L206;Q7YJR1;A0A0D5X2A4;S6CMZ7;Q8MFT9;G8EEM9;Q7YJM3;L0N8B1;I2EA78;Q9GEN6;Q71N78;C3RXF1;Q7YMT1;Q3T5L7;I2FL31;Q…	C8(Carbamidomethyl)	0	0	0.0001268	34.77	1.93571	3	1502.85	0.335323	53.2935	2
	High	DDxIEKDR	10	17693	147	C0J9R6;Q6VW29;A0A291EY88;C6G1P2;Q5W520;Q5K3Y8;Q95F08;R4QE58;F2X4H9;Q32803;Q4VI99;Q9GGI5;E5G0C4;Q7YJP8;Q4VI80;Q4VI78;Q1XEK3;Q9XQL2;O82538;I2FL31;Q32553;Q37212;Q6VW40;Q33032;Q5SCK3;Q7GH77;I2E9A4;Q1L7E3;I2BGM7;O98756;Q9XQ93;I2E9L8;A7BG81;A0A286NQF2;Q7YJM6;A0A0B4M1K8;B7P0E9;J9QHF9;D4N1T9;A0A1D5AHD9;O63147;Q1X6Q9;A0A291L206;Q7YJR1;A0A023UBM0;A0A0D5X2A4;S6CMZ7;Q8MFT9;G8EEM9;Q7YJM3;L0N8B1;P94046;I2EA78;…	X3(F)	0	0.001	0.03765	39.81	0.258678	2	1037.49	0.160515	42.6911	1
	High	AQAETGEIK	7	27913	198	Q6VW40;I2BGM7;C0J9R6;Q6VW29;C6G1P2;Q5W520;Q33047;Q8WL19;Q33032;Q5K3Y8;O82538;B5SW52;Q9THL1;Q5SCK3;O46889;O98756;F2X4H9;I2FL31;Q32803;Q4VI99;Q9GGI5;E5G0C4;Q9XQ93;Q7YJP8;Q7GH77;A0PDB5;Q33156;I2E9L8;Q4VI80;I2E9A4;Q4VI78;Q1XEK3;Q9XQL2;Q1L7E3;U5XM28;A0A0K2SQY8;D6MYJ6;O98551;E7DMW3;W5RVG3;B2BY95;Q1X6Q9;Q7YJR1;A0A0D5X2A4;S6CMZ7;Q8MFT9;L0N8B1;A0A0B4M1K8;P94046;Q9ZS70;A0A0F7C9H2;Q9MS05;O98429;A7BG81;A0A28…		0	0.001	0.04266	37.65	0.628617	2	946.485	1.16613	24.1508	0
	High	AmHAVIDR	2	44488	258	Q6VW40;C0J9R6;C6G1P2;Q33032;F2X4H9;Q9GGI5;Q5I221;A0A0U4D534;Q71N79;Q5W520;Q5K3Y8;Q32803;E5G0C4;I2BGM7;Q6VW29;Q5SCK3;O98756;Q9XQ93;Q7YJP8;Q7GH77;I2E9L8;I2E9A4;Q1XEK3;Q9XQL2;Q1L7E3;B7P0E9;D4N1T9;Q1X6Q9;A0A291L206;Q7YJR1;A0A0D5X2A4;S6CMZ7;Q8MFT9;G8EEM9;Q7YJM3;L0N8B1;I2EA78;A0A218KDZ0;A0PD98;Q4VI99;Q4VI80;Q4VI78;E5G0G9;A3RGJ0;Q37222;J9QHF9;Q37220;A0A1C9HFM1;A0A078BR81;A0A0F6TFY2;G0LNJ9;Q32701;A0A0F7C…	M2(Oxidation)	0	0.004	0.08842	36.84	0.821349	2	928.466	-0.591376	46.3231	0
	High	EGNEIIR	3	14511	145	B8PRL7;O46889;Q9MS05;O78309;Q9XQ93;C0J9R6;C6G1P2;F2X4H9;Q9GGI5;Q9GEN6;Q6VW40;Q5W520;Q33032;U5XM28;Q4VI99;C1JAT3;Q4VI80;Q4VI78;Q71N79;I2BGM7;B5SW52;O98756;I2E9L8;Q6VW29;A5X4D3;A0A0K2SQY8;Q32803;D6MYJ6;Q7YJP8;Q5I221;A0A0U4D534;Q7YMT1;I2FL31;Q58U40;A0A0F7C9H2;Q33047;Q8WL19;Q5K3Y8;O82538;Q9THL1;Q5SCK3;A0A219PXQ5;P92223;E5G0C4;Q7GH77;A0PDB5;Q33156;O98551;E7DMW3;Q3I534;I2E9A4;Q1XEK3;Q8WKT6;Q9XQL2;Q1L7E…		0	0.007	0.1178	42.37	0.139721	2	830.436	-0.377355	35.4254	0
	High	NHGMHFR	3	30695	208	C0J9R6;Q6VW29;C6G1P2;F2X4H9;Q9GGI5;Q7YJP8;P92447;Q6VW40;Q33032;Q5I221;A0A0U4D534;Q8ME51;U5XM28;Q32750;A0A0F7C9H2;I2BGM7;Q5SCK3;O98756;Q9MS05;A0A0K2SQY8;D6MYJ6;Q9XQ93;Q7GH77;O98551;E7DMW3;I2E9L8;I2E9A4;Q1XEK3;Q8WKT6;Q9XQL2;Q1L7E3;B8PRL7;O46889;O78309;Q5W520;A0PD98;Q5K3Y8;A5X4D3;B8QQG4;Q32803;Q4VI99;E5G0C4;Q4VI80;Q4VI78;Q95DW1;E5G0G9;A3RGJ0;G0WZ98;Q37222;B8PRP3;J9QHF9;G0WZL1;A8DPF0;E5G0I9;Q37220;A0…		0	0.007	0.1189	30.34	2.28941	2	898.41	0.250018	29.8473	0
A0A1I7PIU6	ATP synthase subunit beta (Fragment) OS=Spiradiclis sp. wang1125 OX=1905662 GN=atpB PE=3 SV=1 - [A0A1I7PIU6_9GENT]	3002.88	65.28	3518	0	20	148	458	49.2536	5.09717
	High	GIYPAVDPLDSTSTMLQPR	1	5449	17	A0A0M3LBA7;A0A1C9HCV0;A0A1D8D815;A0A1I7PIS3;C0J9K5;C0J9P4;A0A1I7PIS8;Q95FJ8;Q597J4;A0A191SDX6;A0A1C9HCP3;Q5J038;A0A1I7PIU6;A0A1I7PIT2;Q95FS7;Q9MRM1;B7S4V7		0	0	6.476e-07	128.71	3.31028e-10	3	2061.03	0.527411	114.157	0
	High	IFNVLGEPVDNLGPVDTR	2	3009	9	A0A0M3LBA7;Q597J4;A0A1C9HCV0;Q5J038;A0A1I7PIU6;A0A1D8D815;A0A1I7PIT2;A0A191SDX6;B7S4V7		0	0	5.783e-06	124.76	6.81741e-10	2	1955.03	1.99382	114.268	0
	High	MPSAVGYQPTLSTEMGSLQER	7	5647	16	A0A0M3LBA7;A0A1C9HCV0;A0A1C9HCP3;Q5J038;C0J9K5;C0J9P4;Q95FJ8;A0A1I7PIU6;A0A1I7PIS3;A0A1I7PIS8;Q597J4;A0A1D8D815;A0A1I7PIT2;A0A191SDX6;Q95FS7;B7S4V7		0	0	1.747e-08	111.61	1.37472e-08	2	2282.08	1.88091	104.885	0
	High	VALVYGQMNEPPGAR	11	9490	19	C0J9K5;A0A0M3LBA7;Q597J4;A0A1C9HCV0;A0A191SDX6;Q5J038;A0A1D8D815;A0A1C9HCP3;A0A1I7PIU6;A0A1I7PIS3;C0J9P4;Q95FS7;B7S4V7;A0A1I7PIS8;A0A1I7PIT2;Q95FJ8;F5BUI5;A0A0A7DB11;Q9MRM1		0	0	0.0001951	103.2	1.23903e-07	2	1601.81	0.502928	81.8937	0
	High	GmEVIDTGAPLSVPVGGATLGR	5	3356	14	A0A0M3LBA7;A0A1C9HCV0;A0A1C9HCP3;Q5J038;C0J9K5;C0J9P4;Q95FJ8;A0A1I7PIS3;A0A1I7PIU6;A0A1I7PIS8;A0A1D8D815;A0A191SDX6;A0A1I7PIT2;Q95FS7	M2(Oxidation)	0	0	3.473e-08	100.7	1.79403e-07	2	2113.1	1.42362	103.498	0
	High	ELQDIIAILGLDELSEEDR	1	7752	18	A0A0M3LBA7;Q597J4;A0A1C9HCV0;Q5J038;A0A1C9HCP3;C0J9K5;C0J9P4;Q95FJ8;A0A1I7PIS3;A0A1I7PIU6;A0A1I7PIS8;A0A1D8D815;A0A191SDX6;A0A1I7PIT2;Q95FS7;B7S4V7;A0A0A7DB45;F5BUI5		0	0	2.883e-08	97.99	3.99829e-07	2	2171.11	-0.648696	115.748	0
	High	FVQAGSEVSALLGR	11	9158	19	A0A0M3LBA7;Q597J4;A0A1C9HCV0;Q5J038;A0A1C9HCP3;C0J9K5;C0J9P4;Q95FJ8;A0A1I7PIU6;A0A1I7PIS3;Q95FS7;A0A1I7PIS8;A0A1I7PIT2;A0A1D8D815;B7S4V7;A0A0A7DB11;A0A191SDX6;F5BUI5;A0A0A7DB45		0	0	0.00013	96.42	6.3422e-07	2	1433.78	0.798734	104.832	0
	High	GMEVIDTGAPLSVPVGGATLGR	7	3356	14	A0A0M3LBA7;A0A1C9HCV0;Q5J038;A0A1D8D815;A0A1I7PIU6;A0A1C9HCP3;A0A1I7PIS3;Q95FJ8;C0J9K5;C0J9P4;A0A1I7PIS8;A0A191SDX6;A0A1I7PIT2;Q95FS7		0	0	7.32e-09	93.7	1.94422e-06	2	2097.1	1.22165	112.837	0
	High	VGLTALTmAEYFR	4	7808	19	A0A1C9HCV0;Q5J038;A0A1D8D815;A0A0M3LBA7;A0A191SDX6;A0A1C9HCP3;A0A1I7PIU6;A0A1I7PIS3;C0J9K5;C0J9P4;A0A1I7PIS8;Q95FJ8;Q95FS7;B7S4V7;Q597J4;A0A1I7PIT2;A0A0A7DB11;Q9MRM1;F5BUI5	M8(Oxidation)	0	0	0.0002106	91.93	1.67487e-06	2	1487.76	1.1816	109.694	0
	High	mPSAVGYQPTLSTEMGSLQER	13	5647	16	B7S4V7;A0A0M3LBA7;A0A1C9HCV0;A0A1I7PIS3;C0J9K5;C0J9P4;Q95FJ8;A0A1C9HCP3;Q597J4;Q5J038;A0A1I7PIU6;A0A1I7PIS8;A0A1D8D815;A0A191SDX6;Q95FS7;A0A1I7PIT2	M1(Oxidation)	0	0	1.172e-08	91.39	1.14678e-06	2	2298.08	0.999668	98.0293	0
	High	VALVYGQmNEPPGAR	9	9490	19	Q9MRM1;F5BUI5;A0A0M3LBA7;A0A1C9HCV0;Q5J038;A0A1D8D815;A0A1C9HCP3;A0A1I7PIU6;A0A1I7PIS3;C0J9K5;C0J9P4;A0A1I7PIS8;Q95FJ8;A0A191SDX6;Q95FS7;B7S4V7;A0A0A7DB11;A0A1I7PIT2;Q597J4	M8(Oxidation)	0	0	9.65e-06	89.62	2.82176e-06	2	1617.81	1.30202	66.0728	0
	High	DVNEQDVLLFIDNIFR	1	5066	13	A0A1C9HCV0;Q5J038;A0A1C9HCP3;A0A1I7PIS3;Q95FJ8;A0A0M3LBA7;C0J9K5;C0J9P4;A0A1I7PIU6;A0A1I7PIS8;Q597J4;Q95FS7;A0A1I7PIT2		0	0	7.56e-07	87.93	4.5235e-06	2	1950	-0.406166	116.531	0
	High	mPNIYNALVVK	3	4063	13	A0A0M3LBA7;A0A1C9HCV0;C0J9K5;C0J9P4;Q95FJ8;Q5J038;A0A1C9HCP3;Q597J4;A0A1D8D815;A0A1I7PIU6;A0A1I7PIS8;Q95FS7;B7S4V7	M1(Oxidation)	0	0	0.0005121	81.55	4.80672e-05	2	1277.69	1.26709	90.1969	0
	High	mPSAVGYQPTLSTEmGSLQER	5	5647	16	A0A0M3LBA7;A0A1C9HCV0;Q5J038;A0A1C9HCP3;A0A1I7PIU6;A0A1I7PIS3;C0J9K5;C0J9P4;Q95FS7;A0A1I7PIS8;A0A1I7PIT2;Q95FJ8;Q597J4;A0A191SDX6;A0A1D8D815;B7S4V7	M1(Oxidation); M15(Oxidation)	0	0	1.382e-06	79.86	1.5099e-05	3	2314.07	1.2062	80.9023	0
	High	GIYPAVDPLDSTSTmLQPR	7	5449	17	A0A0M3LBA7;Q597J4;A0A1C9HCP3;A0A1C9HCV0;A0A1D8D815;C0J9K5;C0J9P4;A0A1I7PIS8;Q95FJ8;A0A191SDX6;Q5J038;A0A1I7PIU6;A0A1I7PIS3;Q95FS7;B7S4V7;A0A1I7PIT2;Q9MRM1	M15(Oxidation)	0	0	3.214e-07	76.57	5.2368e-05	2	2077.03	1.53813	104.157	0
	High	VGLTALTMAEYFR	1	7808	19	A0A0M3LBA7;Q597J4;A0A1C9HCV0;Q5J038;A0A1C9HCP3;A0A1I7PIU6;A0A1I7PIS3;C0J9K5;C0J9P4;Q95FS7;A0A1I7PIS8;A0A1I7PIT2;Q95FJ8;A0A1D8D815;B7S4V7;A0A191SDX6;A0A0A7DB11;Q9MRM1;F5BUI5		0	0	0.0001762	76.47	5.59299e-05	2	1471.76	0.559418	114.621	0
	High	IVGEEHYETAQK	10	150	5	A0A0M3LBA7;A0A1I7PIS3;A0A1I7PIU6;A0A1I7PIT2;A0A1I7PIS8		0	0	2.362e-05	72.26	9.68102e-05	2	1403.68	0.551765	38.464	0
	High	MPNIYNALVVK	6	4063	13	A0A0M3LBA7;Q597J4;A0A1C9HCV0;A0A1C9HCP3;Q5J038;C0J9K5;C0J9P4;Q95FJ8;A0A1I7PIU6;A0A1I7PIS8;A0A1D8D815;Q95FS7;B7S4V7		0	0	0.002165	72.02	0.000141508	2	1261.7	0.44565	105.099	0
	High	EGNDLYMEMK	3	8238	17	A0A0M3LBA7;A0A1C9HCP3;A0A1C9HCV0;Q5J038;C0J9K5;C0J9P4;Q95FJ8;Q597J4;A0A1D8D815;A0A1I7PIU6;A0A1I7PIS3;A0A1I7PIS8;A0A0A7DB11;Q95FS7;B7S4V7;A0A1I7PIT2;F5BUI5		0	0	0.007057	61.37	0.000608477	2	1229.52	0.394281	74.1878	0
	High	TVLImELINNIAK	1	8267	18	A0A0M3LBA7;A0A1C9HCV0;Q597J4;A0A1D8D815;A0A1I7PIS3;C0J9K5;C0J9P4;A0A1I7PIS8;Q95FJ8;Q5J038;A0A1C9HCP3;A0A1I7PIU6;A0A1I7PIT2;A0A0A7DB11;A0A191SDX6;A0A0A7DB45;Q9MRM1;F5BUI5	M5(Oxidation)	0	0	0.0005154	58.09	0.00246286	2	1487.85	0.827857	114.9	0
	High	LSIFETGIK	6	9003	18	A0A0M3LBA7;A0A1C9HCV0;Q5J038;A0A1C9HCP3;C0J9K5;C0J9P4;Q95FJ8;Q597J4;A0A1D8D815;A0A1I7PIS3;A0A1I7PIS8;A0A1I7PIU6;Q95FS7;B7S4V7;A0A0A7DB11;A0A191SDX6;A0A0A7DB45;Q9MRM1		0	0	0.02112	57.89	0.00228398	2	1007.58	0.398959	92.1225	0
	High	AHGGVSVFGGVGER	8	7926	19	A0A0M3LBA7;Q597J4;Q95FS7;A0A1C9HCV0;Q5J038;A0A1C9HCP3;A0A1I7PIS3;Q95FJ8;A0A1I7PIU6;C0J9K5;C0J9P4;A0A1I7PIS8;A0A1I7PIT2;A0A1D8D815;A0A191SDX6;F5BUI5;B7S4V7;Q9MRM1;A0A0A7DB11		0	0	0.002907	57.26	0.00391546	2	1328.67	-0.0537941	60.1996	0
	High	TVLIMELINNIAK	1	8267	18	A0A0M3LBA7;A0A1C9HCV0;Q597J4;A0A1D8D815;A0A1I7PIS3;C0J9K5;C0J9P4;A0A1I7PIS8;Q95FJ8;Q5J038;A0A1C9HCP3;A0A1I7PIU6;A0A1I7PIT2;A0A0A7DB11;A0A191SDX6;A0A0A7DB45;Q9MRM1;F5BUI5		0	0	0.0008034	55.91	0.00432436	2	1471.86	-0.212815	115.416	0
	High	IGLFGGAGVGK	5	9628	25	A0A0M3LBA7;A0A1C9HCV0;C0J9K5;C0J9P4;Q95FJ8;Q5J038;A0A1D8D815;A0A1C9HCP3;A0A1I7PIU6;A0A1I7PIS3;Q95FS7;B7S4V7;A0A1I7PIS8;Q597J4;A0A1I7PIT2;A0A061E5Q6;A0A2G5F6R8;B9T1V8;A0A251U5D0;A0A191SDX6;A0A0A7DB11;A0A0A7DB45;Q9MRM1;A0A0D6QRT0;A0A087SBN0		0	0	0.002413	49.88	0.0239559	2	975.563	0.356034	80.9251	0
	High	EGSITSIQAVYVPADDLTDPAPATTFAHLDATTVLSR	2	6160	18	A0A0M3LBA7;A0A1C9HCV0;A0A191SDX6;Q5J038;A0A1D8D815;A0A1C9HCP3;A0A1I7PIU6;A0A1I7PIS3;C0J9K5;C0J9P4;A0A1I7PIS8;A0A0A7DB11;Q95FJ8;A0A0A7DB45;Q95FS7;A0A1I7PIT2;B7S4V7;F5BUI5		0	0	2.598e-08	46.9	0.0333732	4	3843.94	2.09136	114.531	0
	High	VVDLLAPYR	8	9267	20	A0A0M3LBA7;Q597J4;A0A1C9HCV0;A0A1C9HCP3;Q5J038;C0J9K5;C0J9P4;Q95FJ8;A0A1I7PIS3;A0A1I7PIU6;A0A1I7PIS8;A0A1I7PIT2;A0A1D8D815;A0A191SDX6;A0A0A7DB11;A0A0A7DB45;Q95FS7;Q9MRM1;B7S4V7;F5BUI5		0	0	0.01355	46.68	0.0463437	2	1045.6	0.419361	97.6185	0
	High	EGNDLYmEMK	4	8238	17	A0A0M3LBA7;A0A1C9HCP3;A0A1C9HCV0;Q5J038;C0J9K5;C0J9P4;Q95FJ8;Q597J4;A0A1D8D815;A0A1I7PIU6;A0A1I7PIS3;A0A1I7PIS8;A0A0A7DB11;Q95FS7;B7S4V7;A0A1I7PIT2;F5BUI5	M7(Oxidation)	0	0	0.006043	37.66	0.128015	2	1245.51	0.747566	62.752	0
	High	EGNDLYmEmK	2	8238	17	A0A0M3LBA7;A0A1C9HCP3;A0A1C9HCV0;Q5J038;C0J9K5;C0J9P4;Q95FJ8;Q597J4;A0A1D8D815;A0A1I7PIU6;A0A1I7PIS3;A0A1I7PIS8;A0A0A7DB11;Q95FS7;B7S4V7;A0A1I7PIT2;F5BUI5	M7(Oxidation); M9(Oxidation)	0	0	0.01569	37.5	0.118985	2	1261.51	0.801596	42.3174	0
	High	ESGVINEENIAESK	2	1253	11	A0A1C9HCV0;Q5J038;A0A1C9HCP3;A0A1I7PIS3;Q95FJ8;A0A1I7PIU6;Q95FS7;A0A1I7PIS8;A0A1I7PIT2;A0A1D8D815;A0A191SDX6		0	0	0.01207	20.57	18.0912	2	1518.73	4.20445	60.6209	0
	High	TREGNDLYMEMK	2	8225	17	A0A0M3LBA7;Q597J4;A0A1C9HCV0;Q5J038;A0A1C9HCP3;A0A1I7PIS3;Q95FJ8;A0A1D8D815;C0J9K5;C0J9P4;A0A1I7PIS8;A0A1I7PIU6;A0A1I7PIT2;Q95FS7;B7S4V7;A0A0A7DB11;F5BUI5		0	0.001	0.03378	25.96	3.08512	2	1486.67	1.06757	61.679	1
Q5J038	ATP synthase subunit beta (Fragment) OS=Cinnamosma madagascariensis OX=132965 GN=atpB PE=3 SV=1 - [Q5J038_9MAGN]	2967.3	64.36	5064	0	21	153	477	51.3257	5.17334
	High	GIYPAVDPLDSTSTMLQPR	1	5449	17	A0A0M3LBA7;A0A1C9HCV0;A0A1D8D815;A0A1I7PIS3;C0J9K5;C0J9P4;A0A1I7PIS8;Q95FJ8;Q597J4;A0A191SDX6;A0A1C9HCP3;Q5J038;A0A1I7PIU6;A0A1I7PIT2;Q95FS7;Q9MRM1;B7S4V7		0	0	6.476e-07	128.71	3.31028e-10	3	2061.03	0.527411	114.157	0
	High	IFNVLGEPVDNLGPVDTR	2	3009	9	A0A0M3LBA7;Q597J4;A0A1C9HCV0;Q5J038;A0A1I7PIU6;A0A1D8D815;A0A1I7PIT2;A0A191SDX6;B7S4V7		0	0	5.783e-06	124.76	6.81741e-10	2	1955.03	1.99382	114.268	0
	High	MPSAVGYQPTLSTEMGSLQER	7	5647	16	A0A0M3LBA7;A0A1C9HCV0;A0A1C9HCP3;Q5J038;C0J9K5;C0J9P4;Q95FJ8;A0A1I7PIU6;A0A1I7PIS3;A0A1I7PIS8;Q597J4;A0A1D8D815;A0A1I7PIT2;A0A191SDX6;Q95FS7;B7S4V7		0	0	1.747e-08	111.61	1.37472e-08	2	2282.08	1.88091	104.885	0
	High	VALVYGQMNEPPGAR	11	9490	19	C0J9K5;A0A0M3LBA7;Q597J4;A0A1C9HCV0;A0A191SDX6;Q5J038;A0A1D8D815;A0A1C9HCP3;A0A1I7PIU6;A0A1I7PIS3;C0J9P4;Q95FS7;B7S4V7;A0A1I7PIS8;A0A1I7PIT2;Q95FJ8;F5BUI5;A0A0A7DB11;Q9MRM1		0	0	0.0001951	103.2	1.23903e-07	2	1601.81	0.502928	81.8937	0
	High	GmEVIDTGAPLSVPVGGATLGR	5	3356	14	A0A0M3LBA7;A0A1C9HCV0;A0A1C9HCP3;Q5J038;C0J9K5;C0J9P4;Q95FJ8;A0A1I7PIS3;A0A1I7PIU6;A0A1I7PIS8;A0A1D8D815;A0A191SDX6;A0A1I7PIT2;Q95FS7	M2(Oxidation)	0	0	3.473e-08	100.7	1.79403e-07	2	2113.1	1.42362	103.498	0
	High	ELQDIIAILGLDELSEEDR	1	7752	18	A0A0M3LBA7;Q597J4;A0A1C9HCV0;Q5J038;A0A1C9HCP3;C0J9K5;C0J9P4;Q95FJ8;A0A1I7PIS3;A0A1I7PIU6;A0A1I7PIS8;A0A1D8D815;A0A191SDX6;A0A1I7PIT2;Q95FS7;B7S4V7;A0A0A7DB45;F5BUI5		0	0	2.883e-08	97.99	3.99829e-07	2	2171.11	-0.648696	115.748	0
	High	FVQAGSEVSALLGR	11	9158	19	A0A0M3LBA7;Q597J4;A0A1C9HCV0;Q5J038;A0A1C9HCP3;C0J9K5;C0J9P4;Q95FJ8;A0A1I7PIU6;A0A1I7PIS3;Q95FS7;A0A1I7PIS8;A0A1I7PIT2;A0A1D8D815;B7S4V7;A0A0A7DB11;A0A191SDX6;F5BUI5;A0A0A7DB45		0	0	0.00013	96.42	6.3422e-07	2	1433.78	0.798734	104.832	0
	High	GMEVIDTGAPLSVPVGGATLGR	7	3356	14	A0A0M3LBA7;A0A1C9HCV0;Q5J038;A0A1D8D815;A0A1I7PIU6;A0A1C9HCP3;A0A1I7PIS3;Q95FJ8;C0J9K5;C0J9P4;A0A1I7PIS8;A0A191SDX6;A0A1I7PIT2;Q95FS7		0	0	7.32e-09	93.7	1.94422e-06	2	2097.1	1.22165	112.837	0
	High	VGLTALTmAEYFR	4	7808	19	A0A1C9HCV0;Q5J038;A0A1D8D815;A0A0M3LBA7;A0A191SDX6;A0A1C9HCP3;A0A1I7PIU6;A0A1I7PIS3;C0J9K5;C0J9P4;A0A1I7PIS8;Q95FJ8;Q95FS7;B7S4V7;Q597J4;A0A1I7PIT2;A0A0A7DB11;Q9MRM1;F5BUI5	M8(Oxidation)	0	0	0.0002106	91.93	1.67487e-06	2	1487.76	1.1816	109.694	0
	High	mPSAVGYQPTLSTEMGSLQER	13	5647	16	B7S4V7;A0A0M3LBA7;A0A1C9HCV0;A0A1I7PIS3;C0J9K5;C0J9P4;Q95FJ8;A0A1C9HCP3;Q597J4;Q5J038;A0A1I7PIU6;A0A1I7PIS8;A0A1D8D815;A0A191SDX6;Q95FS7;A0A1I7PIT2	M1(Oxidation)	0	0	1.172e-08	91.39	1.14678e-06	2	2298.08	0.999668	98.0293	0
	High	VALVYGQmNEPPGAR	9	9490	19	Q9MRM1;F5BUI5;A0A0M3LBA7;A0A1C9HCV0;Q5J038;A0A1D8D815;A0A1C9HCP3;A0A1I7PIU6;A0A1I7PIS3;C0J9K5;C0J9P4;A0A1I7PIS8;Q95FJ8;A0A191SDX6;Q95FS7;B7S4V7;A0A0A7DB11;A0A1I7PIT2;Q597J4	M8(Oxidation)	0	0	9.65e-06	89.62	2.82176e-06	2	1617.81	1.30202	66.0728	0
	High	DVNEQDVLLFIDNIFR	1	5066	13	A0A1C9HCV0;Q5J038;A0A1C9HCP3;A0A1I7PIS3;Q95FJ8;A0A0M3LBA7;C0J9K5;C0J9P4;A0A1I7PIU6;A0A1I7PIS8;Q597J4;Q95FS7;A0A1I7PIT2		0	0	7.56e-07	87.93	4.5235e-06	2	1950	-0.406166	116.531	0
	High	mPNIYNALVVK	3	4063	13	A0A0M3LBA7;A0A1C9HCV0;C0J9K5;C0J9P4;Q95FJ8;Q5J038;A0A1C9HCP3;Q597J4;A0A1D8D815;A0A1I7PIU6;A0A1I7PIS8;Q95FS7;B7S4V7	M1(Oxidation)	0	0	0.0005121	81.55	4.80672e-05	2	1277.69	1.26709	90.1969	0
	High	mPSAVGYQPTLSTEmGSLQER	5	5647	16	A0A0M3LBA7;A0A1C9HCV0;Q5J038;A0A1C9HCP3;A0A1I7PIU6;A0A1I7PIS3;C0J9K5;C0J9P4;Q95FS7;A0A1I7PIS8;A0A1I7PIT2;Q95FJ8;Q597J4;A0A191SDX6;A0A1D8D815;B7S4V7	M1(Oxidation); M15(Oxidation)	0	0	1.382e-06	79.86	1.5099e-05	3	2314.07	1.2062	80.9023	0
	High	GIYPAVDPLDSTSTmLQPR	7	5449	17	A0A0M3LBA7;Q597J4;A0A1C9HCP3;A0A1C9HCV0;A0A1D8D815;C0J9K5;C0J9P4;A0A1I7PIS8;Q95FJ8;A0A191SDX6;Q5J038;A0A1I7PIU6;A0A1I7PIS3;Q95FS7;B7S4V7;A0A1I7PIT2;Q9MRM1	M15(Oxidation)	0	0	3.214e-07	76.57	5.2368e-05	2	2077.03	1.53813	104.157	0
	High	VGLTALTMAEYFR	1	7808	19	A0A0M3LBA7;Q597J4;A0A1C9HCV0;Q5J038;A0A1C9HCP3;A0A1I7PIU6;A0A1I7PIS3;C0J9K5;C0J9P4;Q95FS7;A0A1I7PIS8;A0A1I7PIT2;Q95FJ8;A0A1D8D815;B7S4V7;A0A191SDX6;A0A0A7DB11;Q9MRM1;F5BUI5		0	0	0.0001762	76.47	5.59299e-05	2	1471.76	0.559418	114.621	0
	High	MPNIYNALVVK	6	4063	13	A0A0M3LBA7;Q597J4;A0A1C9HCV0;A0A1C9HCP3;Q5J038;C0J9K5;C0J9P4;Q95FJ8;A0A1I7PIU6;A0A1I7PIS8;A0A1D8D815;Q95FS7;B7S4V7		0	0	0.002165	72.02	0.000141508	2	1261.7	0.44565	105.099	0
	High	SAPAFIQLDTK	6	4550	13	Q95FS7;A0A0M3LBA7;A0A1C9HCV0;Q5J038;A0A1C9HCP3;A0A1I7PIS3;C0J9K5;C0J9P4;Q95FJ8;Q597J4;A0A1D8D815;A0A1I7PIT2;A0A191SDX6		0	0	0.00965	62.71	0.00154607	2	1190.64	0.536024	84.0796	0
	High	EGNDLYMEMK	3	8238	17	A0A0M3LBA7;A0A1C9HCP3;A0A1C9HCV0;Q5J038;C0J9K5;C0J9P4;Q95FJ8;Q597J4;A0A1D8D815;A0A1I7PIU6;A0A1I7PIS3;A0A1I7PIS8;A0A0A7DB11;Q95FS7;B7S4V7;A0A1I7PIT2;F5BUI5		0	0	0.007057	61.37	0.000608477	2	1229.52	0.394281	74.1878	0
	High	TVLImELINNIAK	1	8267	18	A0A0M3LBA7;A0A1C9HCV0;Q597J4;A0A1D8D815;A0A1I7PIS3;C0J9K5;C0J9P4;A0A1I7PIS8;Q95FJ8;Q5J038;A0A1C9HCP3;A0A1I7PIU6;A0A1I7PIT2;A0A0A7DB11;A0A191SDX6;A0A0A7DB45;Q9MRM1;F5BUI5	M5(Oxidation)	0	0	0.0005154	58.09	0.00246286	2	1487.85	0.827857	114.9	0
	High	LSIFETGIK	6	9003	18	A0A0M3LBA7;A0A1C9HCV0;Q5J038;A0A1C9HCP3;C0J9K5;C0J9P4;Q95FJ8;Q597J4;A0A1D8D815;A0A1I7PIS3;A0A1I7PIS8;A0A1I7PIU6;Q95FS7;B7S4V7;A0A0A7DB11;A0A191SDX6;A0A0A7DB45;Q9MRM1		0	0	0.02112	57.89	0.00228398	2	1007.58	0.398959	92.1225	0
	High	AHGGVSVFGGVGER	8	7926	19	A0A0M3LBA7;Q597J4;Q95FS7;A0A1C9HCV0;Q5J038;A0A1C9HCP3;A0A1I7PIS3;Q95FJ8;A0A1I7PIU6;C0J9K5;C0J9P4;A0A1I7PIS8;A0A1I7PIT2;A0A1D8D815;A0A191SDX6;F5BUI5;B7S4V7;Q9MRM1;A0A0A7DB11		0	0	0.002907	57.26	0.00391546	2	1328.67	-0.0537941	60.1996	0
	High	TVLIMELINNIAK	1	8267	18	A0A0M3LBA7;A0A1C9HCV0;Q597J4;A0A1D8D815;A0A1I7PIS3;C0J9K5;C0J9P4;A0A1I7PIS8;Q95FJ8;Q5J038;A0A1C9HCP3;A0A1I7PIU6;A0A1I7PIT2;A0A0A7DB11;A0A191SDX6;A0A0A7DB45;Q9MRM1;F5BUI5		0	0	0.0008034	55.91	0.00432436	2	1471.86	-0.212815	115.416	0
	High	IGLFGGAGVGK	5	9628	25	A0A0M3LBA7;A0A1C9HCV0;C0J9K5;C0J9P4;Q95FJ8;Q5J038;A0A1D8D815;A0A1C9HCP3;A0A1I7PIU6;A0A1I7PIS3;Q95FS7;B7S4V7;A0A1I7PIS8;Q597J4;A0A1I7PIT2;A0A061E5Q6;A0A2G5F6R8;B9T1V8;A0A251U5D0;A0A191SDX6;A0A0A7DB11;A0A0A7DB45;Q9MRM1;A0A0D6QRT0;A0A087SBN0		0	0	0.002413	49.88	0.0239559	2	975.563	0.356034	80.9251	0
	High	EGSITSIQAVYVPADDLTDPAPATTFAHLDATTVLSR	2	6160	18	A0A0M3LBA7;A0A1C9HCV0;A0A191SDX6;Q5J038;A0A1D8D815;A0A1C9HCP3;A0A1I7PIU6;A0A1I7PIS3;C0J9K5;C0J9P4;A0A1I7PIS8;A0A0A7DB11;Q95FJ8;A0A0A7DB45;Q95FS7;A0A1I7PIT2;B7S4V7;F5BUI5		0	0	2.598e-08	46.9	0.0333732	4	3843.94	2.09136	114.531	0
	High	VVDLLAPYR	8	9267	20	A0A0M3LBA7;Q597J4;A0A1C9HCV0;A0A1C9HCP3;Q5J038;C0J9K5;C0J9P4;Q95FJ8;A0A1I7PIS3;A0A1I7PIU6;A0A1I7PIS8;A0A1I7PIT2;A0A1D8D815;A0A191SDX6;A0A0A7DB11;A0A0A7DB45;Q95FS7;Q9MRM1;B7S4V7;F5BUI5		0	0	0.01355	46.68	0.0463437	2	1045.6	0.419361	97.6185	0
	High	EGNDLYmEMK	4	8238	17	A0A0M3LBA7;A0A1C9HCP3;A0A1C9HCV0;Q5J038;C0J9K5;C0J9P4;Q95FJ8;Q597J4;A0A1D8D815;A0A1I7PIU6;A0A1I7PIS3;A0A1I7PIS8;A0A0A7DB11;Q95FS7;B7S4V7;A0A1I7PIT2;F5BUI5	M7(Oxidation)	0	0	0.006043	37.66	0.128015	2	1245.51	0.747566	62.752	0
	High	EGNDLYmEmK	2	8238	17	A0A0M3LBA7;A0A1C9HCP3;A0A1C9HCV0;Q5J038;C0J9K5;C0J9P4;Q95FJ8;Q597J4;A0A1D8D815;A0A1I7PIU6;A0A1I7PIS3;A0A1I7PIS8;A0A0A7DB11;Q95FS7;B7S4V7;A0A1I7PIT2;F5BUI5	M7(Oxidation); M9(Oxidation)	0	0	0.01569	37.5	0.118985	2	1261.51	0.801596	42.3174	0
	High	ESGVINEENIAESK	2	1253	11	A0A1C9HCV0;Q5J038;A0A1C9HCP3;A0A1I7PIS3;Q95FJ8;A0A1I7PIU6;Q95FS7;A0A1I7PIS8;A0A1I7PIT2;A0A1D8D815;A0A191SDX6		0	0	0.01207	20.57	18.0912	2	1518.73	4.20445	60.6209	0
	High	AMNLDVESK	4	51	3	Q5J038;A0A0M3LBA7;A0A1D8D815		0	0.001	0.02709	77.32	2.54545e-05	2	1006.49	0.224704	53.9488	0
	High	AmNLDVESK	5	51	3	Q5J038;A0A0M3LBA7;A0A1D8D815	M2(Oxidation)	0	0.001	0.04821	47.16	0.0247925	2	1022.48	0.120465	36.2767	0
	High	TREGNDLYMEMK	2	8225	17	A0A0M3LBA7;Q597J4;A0A1C9HCV0;Q5J038;A0A1C9HCP3;A0A1I7PIS3;Q95FJ8;A0A1D8D815;C0J9K5;C0J9P4;A0A1I7PIS8;A0A1I7PIU6;A0A1I7PIT2;Q95FS7;B7S4V7;A0A0A7DB11;F5BUI5		0	0.001	0.03378	25.96	3.08512	2	1486.67	1.06757	61.679	1
A0A1I7PIS3	ATP synthase subunit beta (Fragment) OS=Geophila repens OX=58419 GN=atpB PE=3 SV=1 - [A0A1I7PIS3_9GENT]	2954.99	66.38	5182	0	21	162	458	49.2346	5.05908
	High	GIYPAVDPLDSTSTMLQPR	1	5449	17	A0A0M3LBA7;A0A1C9HCV0;A0A1D8D815;A0A1I7PIS3;C0J9K5;C0J9P4;A0A1I7PIS8;Q95FJ8;Q597J4;A0A191SDX6;A0A1C9HCP3;Q5J038;A0A1I7PIU6;A0A1I7PIT2;Q95FS7;Q9MRM1;B7S4V7		0	0	6.476e-07	128.71	3.31028e-10	3	2061.03	0.527411	114.157	0
	High	MPSAVGYQPTLSTEMGSLQER	7	5647	16	A0A0M3LBA7;A0A1C9HCV0;A0A1C9HCP3;Q5J038;C0J9K5;C0J9P4;Q95FJ8;A0A1I7PIU6;A0A1I7PIS3;A0A1I7PIS8;Q597J4;A0A1D8D815;A0A1I7PIT2;A0A191SDX6;Q95FS7;B7S4V7		0	0	1.747e-08	111.61	1.37472e-08	2	2282.08	1.88091	104.885	0
	High	VALVYGQMNEPPGAR	11	9490	19	C0J9K5;A0A0M3LBA7;Q597J4;A0A1C9HCV0;A0A191SDX6;Q5J038;A0A1D8D815;A0A1C9HCP3;A0A1I7PIU6;A0A1I7PIS3;C0J9P4;Q95FS7;B7S4V7;A0A1I7PIS8;A0A1I7PIT2;Q95FJ8;F5BUI5;A0A0A7DB11;Q9MRM1		0	0	0.0001951	103.2	1.23903e-07	2	1601.81	0.502928	81.8937	0
	High	GmEVIDTGAPLSVPVGGATLGR	5	3356	14	A0A0M3LBA7;A0A1C9HCV0;A0A1C9HCP3;Q5J038;C0J9K5;C0J9P4;Q95FJ8;A0A1I7PIS3;A0A1I7PIU6;A0A1I7PIS8;A0A1D8D815;A0A191SDX6;A0A1I7PIT2;Q95FS7	M2(Oxidation)	0	0	3.473e-08	100.7	1.79403e-07	2	2113.1	1.42362	103.498	0
	High	ELQDIIAILGLDELSEEDR	1	7752	18	A0A0M3LBA7;Q597J4;A0A1C9HCV0;Q5J038;A0A1C9HCP3;C0J9K5;C0J9P4;Q95FJ8;A0A1I7PIS3;A0A1I7PIU6;A0A1I7PIS8;A0A1D8D815;A0A191SDX6;A0A1I7PIT2;Q95FS7;B7S4V7;A0A0A7DB45;F5BUI5		0	0	2.883e-08	97.99	3.99829e-07	2	2171.11	-0.648696	115.748	0
	High	FVQAGSEVSALLGR	11	9158	19	A0A0M3LBA7;Q597J4;A0A1C9HCV0;Q5J038;A0A1C9HCP3;C0J9K5;C0J9P4;Q95FJ8;A0A1I7PIU6;A0A1I7PIS3;Q95FS7;A0A1I7PIS8;A0A1I7PIT2;A0A1D8D815;B7S4V7;A0A0A7DB11;A0A191SDX6;F5BUI5;A0A0A7DB45		0	0	0.00013	96.42	6.3422e-07	2	1433.78	0.798734	104.832	0
	High	GMEVIDTGAPLSVPVGGATLGR	7	3356	14	A0A0M3LBA7;A0A1C9HCV0;Q5J038;A0A1D8D815;A0A1I7PIU6;A0A1C9HCP3;A0A1I7PIS3;Q95FJ8;C0J9K5;C0J9P4;A0A1I7PIS8;A0A191SDX6;A0A1I7PIT2;Q95FS7		0	0	7.32e-09	93.7	1.94422e-06	2	2097.1	1.22165	112.837	0
	High	VGLTALTmAEYFR	4	7808	19	A0A1C9HCV0;Q5J038;A0A1D8D815;A0A0M3LBA7;A0A191SDX6;A0A1C9HCP3;A0A1I7PIU6;A0A1I7PIS3;C0J9K5;C0J9P4;A0A1I7PIS8;Q95FJ8;Q95FS7;B7S4V7;Q597J4;A0A1I7PIT2;A0A0A7DB11;Q9MRM1;F5BUI5	M8(Oxidation)	0	0	0.0002106	91.93	1.67487e-06	2	1487.76	1.1816	109.694	0
	High	mPSAVGYQPTLSTEMGSLQER	13	5647	16	B7S4V7;A0A0M3LBA7;A0A1C9HCV0;A0A1I7PIS3;C0J9K5;C0J9P4;Q95FJ8;A0A1C9HCP3;Q597J4;Q5J038;A0A1I7PIU6;A0A1I7PIS8;A0A1D8D815;A0A191SDX6;Q95FS7;A0A1I7PIT2	M1(Oxidation)	0	0	1.172e-08	91.39	1.14678e-06	2	2298.08	0.999668	98.0293	0
	High	VALVYGQmNEPPGAR	9	9490	19	Q9MRM1;F5BUI5;A0A0M3LBA7;A0A1C9HCV0;Q5J038;A0A1D8D815;A0A1C9HCP3;A0A1I7PIU6;A0A1I7PIS3;C0J9K5;C0J9P4;A0A1I7PIS8;Q95FJ8;A0A191SDX6;Q95FS7;B7S4V7;A0A0A7DB11;A0A1I7PIT2;Q597J4	M8(Oxidation)	0	0	9.65e-06	89.62	2.82176e-06	2	1617.81	1.30202	66.0728	0
	High	DVNEQDVLLFIDNIFR	1	5066	13	A0A1C9HCV0;Q5J038;A0A1C9HCP3;A0A1I7PIS3;Q95FJ8;A0A0M3LBA7;C0J9K5;C0J9P4;A0A1I7PIU6;A0A1I7PIS8;Q597J4;Q95FS7;A0A1I7PIT2		0	0	7.56e-07	87.93	4.5235e-06	2	1950	-0.406166	116.531	0
	High	AVAMSATDGLMR	5	3822	12	A0A0M3LBA7;A0A1C9HCV0;A0A191SDX6;A0A1D8D815;A0A1I7PIS3;C0J9K5;C0J9P4;A0A1I7PIS8;Q95FJ8;Q597J4;Q95FS7;Q9MRM1		0	0	0.000309	82.27	1.20527e-05	2	1222.59	0.519875	72.5543	0
	High	mPSAVGYQPTLSTEmGSLQER	5	5647	16	A0A0M3LBA7;A0A1C9HCV0;Q5J038;A0A1C9HCP3;A0A1I7PIU6;A0A1I7PIS3;C0J9K5;C0J9P4;Q95FS7;A0A1I7PIS8;A0A1I7PIT2;Q95FJ8;Q597J4;A0A191SDX6;A0A1D8D815;B7S4V7	M1(Oxidation); M15(Oxidation)	0	0	1.382e-06	79.86	1.5099e-05	3	2314.07	1.2062	80.9023	0
	High	GIYPAVDPLDSTSTmLQPR	7	5449	17	A0A0M3LBA7;Q597J4;A0A1C9HCP3;A0A1C9HCV0;A0A1D8D815;C0J9K5;C0J9P4;A0A1I7PIS8;Q95FJ8;A0A191SDX6;Q5J038;A0A1I7PIU6;A0A1I7PIS3;Q95FS7;B7S4V7;A0A1I7PIT2;Q9MRM1	M15(Oxidation)	0	0	3.214e-07	76.57	5.2368e-05	2	2077.03	1.53813	104.157	0
	High	VGLTALTMAEYFR	1	7808	19	A0A0M3LBA7;Q597J4;A0A1C9HCV0;Q5J038;A0A1C9HCP3;A0A1I7PIU6;A0A1I7PIS3;C0J9K5;C0J9P4;Q95FS7;A0A1I7PIS8;A0A1I7PIT2;Q95FJ8;A0A1D8D815;B7S4V7;A0A191SDX6;A0A0A7DB11;Q9MRM1;F5BUI5		0	0	0.0001762	76.47	5.59299e-05	2	1471.76	0.559418	114.621	0
	High	IVGEEHYETAQK	10	150	5	A0A0M3LBA7;A0A1I7PIS3;A0A1I7PIU6;A0A1I7PIT2;A0A1I7PIS8		0	0	2.362e-05	72.26	9.68102e-05	2	1403.68	0.551765	38.464	0
	High	AVAMSATDGLmR	7	3822	12	A0A0M3LBA7;A0A1C9HCV0;A0A191SDX6;A0A1D8D815;A0A1I7PIS3;C0J9K5;C0J9P4;A0A1I7PIS8;Q95FJ8;Q597J4;Q95FS7;Q9MRM1	M11(Oxidation)	0	0	0.000438	70.16	0.000158063	2	1238.59	0.47929	58.87	0
	High	SAPAFIQLDTK	6	4550	13	Q95FS7;A0A0M3LBA7;A0A1C9HCV0;Q5J038;A0A1C9HCP3;A0A1I7PIS3;C0J9K5;C0J9P4;Q95FJ8;Q597J4;A0A1D8D815;A0A1I7PIT2;A0A191SDX6		0	0	0.00965	62.71	0.00154607	2	1190.64	0.536024	84.0796	0
	High	EGNDLYMEMK	3	8238	17	A0A0M3LBA7;A0A1C9HCP3;A0A1C9HCV0;Q5J038;C0J9K5;C0J9P4;Q95FJ8;Q597J4;A0A1D8D815;A0A1I7PIU6;A0A1I7PIS3;A0A1I7PIS8;A0A0A7DB11;Q95FS7;B7S4V7;A0A1I7PIT2;F5BUI5		0	0	0.007057	61.37	0.000608477	2	1229.52	0.394281	74.1878	0
	High	MPNIYDALVVK	2	26	3	Q95FJ8;A0A1I7PIS3;A0A1I7PIT2		0	0	0.0008282	60.48	0.00223085	2	1262.68	0.339748	94.3812	0
	High	TVLImELINNIAK	1	8267	18	A0A0M3LBA7;A0A1C9HCV0;Q597J4;A0A1D8D815;A0A1I7PIS3;C0J9K5;C0J9P4;A0A1I7PIS8;Q95FJ8;Q5J038;A0A1C9HCP3;A0A1I7PIU6;A0A1I7PIT2;A0A0A7DB11;A0A191SDX6;A0A0A7DB45;Q9MRM1;F5BUI5	M5(Oxidation)	0	0	0.0005154	58.09	0.00246286	2	1487.85	0.827857	114.9	0
	High	LSIFETGIK	6	9003	18	A0A0M3LBA7;A0A1C9HCV0;Q5J038;A0A1C9HCP3;C0J9K5;C0J9P4;Q95FJ8;Q597J4;A0A1D8D815;A0A1I7PIS3;A0A1I7PIS8;A0A1I7PIU6;Q95FS7;B7S4V7;A0A0A7DB11;A0A191SDX6;A0A0A7DB45;Q9MRM1		0	0	0.02112	57.89	0.00228398	2	1007.58	0.398959	92.1225	0
	High	AHGGVSVFGGVGER	8	7926	19	A0A0M3LBA7;Q597J4;Q95FS7;A0A1C9HCV0;Q5J038;A0A1C9HCP3;A0A1I7PIS3;Q95FJ8;A0A1I7PIU6;C0J9K5;C0J9P4;A0A1I7PIS8;A0A1I7PIT2;A0A1D8D815;A0A191SDX6;F5BUI5;B7S4V7;Q9MRM1;A0A0A7DB11		0	0	0.002907	57.26	0.00391546	2	1328.67	-0.0537941	60.1996	0
	High	AVAmSATDGLmR	5	3822	12	A0A0M3LBA7;A0A1C9HCV0;A0A1D8D815;A0A1I7PIS3;C0J9K5;C0J9P4;A0A1I7PIS8;Q95FJ8;Q597J4;A0A191SDX6;Q95FS7;Q9MRM1	M4(Oxidation); M11(Oxidation)	0	0	0.004004	57.24	0.00245873	2	1254.58	0.634338	45.1036	0
	High	TVLIMELINNIAK	1	8267	18	A0A0M3LBA7;A0A1C9HCV0;Q597J4;A0A1D8D815;A0A1I7PIS3;C0J9K5;C0J9P4;A0A1I7PIS8;Q95FJ8;Q5J038;A0A1C9HCP3;A0A1I7PIU6;A0A1I7PIT2;A0A0A7DB11;A0A191SDX6;A0A0A7DB45;Q9MRM1;F5BUI5		0	0	0.0008034	55.91	0.00432436	2	1471.86	-0.212815	115.416	0
	High	IGLFGGAGVGK	5	9628	25	A0A0M3LBA7;A0A1C9HCV0;C0J9K5;C0J9P4;Q95FJ8;Q5J038;A0A1D8D815;A0A1C9HCP3;A0A1I7PIU6;A0A1I7PIS3;Q95FS7;B7S4V7;A0A1I7PIS8;Q597J4;A0A1I7PIT2;A0A061E5Q6;A0A2G5F6R8;B9T1V8;A0A251U5D0;A0A191SDX6;A0A0A7DB11;A0A0A7DB45;Q9MRM1;A0A0D6QRT0;A0A087SBN0		0	0	0.002413	49.88	0.0239559	2	975.563	0.356034	80.9251	0
	High	EGSITSIQAVYVPADDLTDPAPATTFAHLDATTVLSR	2	6160	18	A0A0M3LBA7;A0A1C9HCV0;A0A191SDX6;Q5J038;A0A1D8D815;A0A1C9HCP3;A0A1I7PIU6;A0A1I7PIS3;C0J9K5;C0J9P4;A0A1I7PIS8;A0A0A7DB11;Q95FJ8;A0A0A7DB45;Q95FS7;A0A1I7PIT2;B7S4V7;F5BUI5		0	0	2.598e-08	46.9	0.0333732	4	3843.94	2.09136	114.531	0
	High	VVDLLAPYR	8	9267	20	A0A0M3LBA7;Q597J4;A0A1C9HCV0;A0A1C9HCP3;Q5J038;C0J9K5;C0J9P4;Q95FJ8;A0A1I7PIS3;A0A1I7PIU6;A0A1I7PIS8;A0A1I7PIT2;A0A1D8D815;A0A191SDX6;A0A0A7DB11;A0A0A7DB45;Q95FS7;Q9MRM1;B7S4V7;F5BUI5		0	0	0.01355	46.68	0.0463437	2	1045.6	0.419361	97.6185	0
	High	EGNDLYmEMK	4	8238	17	A0A0M3LBA7;A0A1C9HCP3;A0A1C9HCV0;Q5J038;C0J9K5;C0J9P4;Q95FJ8;Q597J4;A0A1D8D815;A0A1I7PIU6;A0A1I7PIS3;A0A1I7PIS8;A0A0A7DB11;Q95FS7;B7S4V7;A0A1I7PIT2;F5BUI5	M7(Oxidation)	0	0	0.006043	37.66	0.128015	2	1245.51	0.747566	62.752	0
	High	EGNDLYmEmK	2	8238	17	A0A0M3LBA7;A0A1C9HCP3;A0A1C9HCV0;Q5J038;C0J9K5;C0J9P4;Q95FJ8;Q597J4;A0A1D8D815;A0A1I7PIU6;A0A1I7PIS3;A0A1I7PIS8;A0A0A7DB11;Q95FS7;B7S4V7;A0A1I7PIT2;F5BUI5	M7(Oxidation); M9(Oxidation)	0	0	0.01569	37.5	0.118985	2	1261.51	0.801596	42.3174	0
	High	ESGVINEENIAESK	2	1253	11	A0A1C9HCV0;Q5J038;A0A1C9HCP3;A0A1I7PIS3;Q95FJ8;A0A1I7PIU6;Q95FS7;A0A1I7PIS8;A0A1I7PIT2;A0A1D8D815;A0A191SDX6		0	0	0.01207	20.57	18.0912	2	1518.73	4.20445	60.6209	0
	High	TREGNDLYMEMK	2	8225	17	A0A0M3LBA7;Q597J4;A0A1C9HCV0;Q5J038;A0A1C9HCP3;A0A1I7PIS3;Q95FJ8;A0A1D8D815;C0J9K5;C0J9P4;A0A1I7PIS8;A0A1I7PIU6;A0A1I7PIT2;Q95FS7;B7S4V7;A0A0A7DB11;F5BUI5		0	0.001	0.03378	25.96	3.08512	2	1486.67	1.06757	61.679	1
I2E906	Ribulose bisphosphate carboxylase large chain (Fragment) OS=Mouriri sagotiana OX=323213 GN=rbcl PE=3 SV=1 - [I2E906_9MYRT]	2925.77	27.21	21392	0	13	219	441	48.9167	6.58057
	High	GGLDFTKDDENVNSQPFMR	11	51638	237	Q6VW40;A0A0F7C9H2;I2BGM7;C0J9R6;C6G1P2;Q33032;U5XM28;O98756;Q9MS05;F2X4H9;Q9GGI5;Q5I221;G0WZM4;A0A0U4D534;I2E9L8;Q5W520;Q4VI99;Q4VI80;Q4VI78;Q32701;Q6VW29;O98747;Q95F08;A0A1S6WN23;Q5SCK3;Q8MD81;A0A0K2SQY8;Q9TN58;D6MYJ6;Q9XQ93;A0A1W6BQF9;A0A248SN48;Q37212;Q7YJP8;Q7GH77;O98551;E7DMW3;I2E9A4;Q8MCY1;Q1XEK3;Q8WKT6;Q9XQL2;Q1L7E3;O98531;B1NL21;A0A291EY88;Q33047;Q8WL19;Q5K3Y8;C3RXF1;O82538;B8PRL7;Q7YMT1;…		0	0	4.87e-08	109.43	4.7793e-08	2	2169.99	1.14206	92.8062	1
	High	GHYLNATAGTcEEMIK	14	14794	113	Q6VW40;C0J9R6;Q6VW29;C6G1P2;Q33032;U5XM28;Q5SCK3;F2X4H9;A0A0K2SQY8;Q9GGI5;D6MYJ6;Q7YJP8;Q7GH77;O98551;E7DMW3;I2E9A4;Q1L7E3;W5RVG3;B2BY95;Q1X6Q9;Q7YJR1;A0A0D5X2A4;S6CMZ7;Q8MFT9;L0N8B1;Q5W520;O82538;Q9THL1;I2FL31;Q32803;Q4VI99;Q4VI80;Q4VI78;A3RGJ0;Q37220;A0A249Y5Q9;Q85VA4;C1JAT3;Q3I534;E7DMY2;A0A2H4UGV5;I2E962;O98429;A0A0B4M1K8;G0WZL1;A0A142I7A5;A0A142I7F3;B8YHE7;O98431;A0A078BR81;Q37347;K4EPE7;A0A…	C11(Carbamidomethyl)	0	0	3.451e-07	99.35	2.52731e-07	2	1794.82	1.55521	65.8023	0
	High	GGLDFTKDDENVNSQPFmR	11	51638	237	Q9XPZ1;Q8MFT9;C0J9R6;Q6VW29;C6G1P2;Q5W520;A5X4D3;F2X4H9;A0A0K2SQY8;Q32803;Q4VI99;Q9GGI5;D6MYJ6;Q7YJP8;Q5I221;A0A0U4D534;Q4VI80;Q4VI78;A3RGJ0;G0WZ98;G0WZL1;Q37220;B2BY95;Q7YJR1;Q37279;J9QH20;L0N8B1;Q6VW40;A0A0F7C9H2;I2BGM7;Q33047;Q8WL19;Q33032;Q5K3Y8;O82538;U5XM28;B8PRL7;B5SW52;Q9THL1;Q5SCK3;A0A219PXQ5;O46889;O98756;Q9MS05;P92223;I2FL31;C1JAT3;E5G0C4;Q9XQ93;Q7GH77;A0PDB5;Q33156;O98551;E7DMW3;I2E9L…	M18(Oxidation)	0	0	0.005407	98.27	6.0725e-07	2	2185.99	1.67293	82.5394	1
	High	DDGLLLHIHR	28	18	8	I2E906;R4QE58;D6MYI7;Q9MV62;D6MYK9;A0PDB8;A5H757;P93976		0	0	5.078e-05	89.85	2.86046e-06	2	1188.65	0.456047	68.9723	0
	High	mSGGDHIHAGTVVGK	37	17683	131	C0J9R6;Q6VW29;C6G1P2;F2X4H9;Q9GGI5;Q7YJP8;O98551;Q6VW40;A0A0F7C9H2;I2BGM7;Q33032;U5XM28;A5X4D3;Q5SCK3;O98756;Q9MS05;A0A0K2SQY8;O98429;D6MYJ6;Q9XQ93;I2E964;Q37358;Q7GH77;Q5I221;G0WZM4;A0A0U4D534;E7DMW3;I2E9L8;Q8HRT3;I2E9A4;A7BG81;A0A286NQF2;Q1XEK3;Q8WKT6;Q7YJM6;Q9XQL2;Q1L7E3;Q9GEN6;Q9ZS70;A0A249Y5N8;W5RVG3;A0A120KLC1;B8PRP3;A0A0B4M1K8;B7P0E9;B5L2V5;S4TA61;J9QHF9;D4N1T9;A8DPF0;A0A1D5AHD9;E5G0I9;O63…	M1(Oxidation)	0	0	0.0001229	86.84	7.1188e-06	2	1481.72	0.236377	32.3361	0
	High	GHYLNATAGTcEEmIK	9	14794	113	Q8ME51;Q31895;Q95631;Q37220;Q8MCW3;Q6VW40;C0J9R6;Q6VW29;C6G1P2;Q5W520;Q33032;O82538;U5XM28;Q9THL1;Q5SCK3;F2X4H9;A0A0K2SQY8;I2FL31;Q32803;Q4VI99;C1JAT3;Q9GGI5;D6MYJ6;Q7YJP8;Q7GH77;O98551;E7DMW3;Q4VI80;Q3I534;I2E9A4;Q4VI78;Q1L7E3;A3RGJ0;W5RVG3;G0WZL1;B2BY95;Q1X6Q9;A0A142I7F3;Q7YJR1;A0A0D5X2A4;S6CMZ7;Q8MFT9;J9QH20;A0A249Y5Q9;Q85VA4;L0N8B1;Q32701;A0A0B4M1K8;P94046;Q5I221;A0A0U4D534;R4QE58;B6GUV5;A0A0…	C11(Carbamidomethyl); M14(Oxidation)	0	0	1.076e-06	84.54	7.07744e-06	2	1810.81	1.38348	55.3312	0
	High	GHYLNATAGTcEEmIKR	8	14767	113	Q6VW40;C0J9R6;Q6VW29;C6G1P2;Q33032;U5XM28;Q5SCK3;F2X4H9;A0A0K2SQY8;Q9GGI5;D6MYJ6;Q7YJP8;Q7GH77;O98551;E7DMW3;I2E9A4;Q1L7E3;W5RVG3;B2BY95;Q1X6Q9;Q7YJR1;A0A0D5X2A4;S6CMZ7;Q8MFT9;L0N8B1;Q5W520;O82538;Q9THL1;I2FL31;Q32803;Q4VI99;Q4VI80;Q4VI78;A3RGJ0;Q37220;A0A249Y5Q9;Q85VA4;C1JAT3;Q3I534;E7DMY2;A0A2H4UGV5;I2E962;O98429;A0A0B4M1K8;G0WZL1;A0A142I7A5;A0A142I7F3;B8YHE7;O98431;A0A078BR81;Q37347;K4EPE7;A0A…	C11(Carbamidomethyl); M14(Oxidation)	0	0	2.837e-07	78.87	3.15448e-05	3	1966.91	0.933264	50.1358	1
	High	DDENVNSQPFMR	4	52171	260	Q9ZS70;Q6VW40;A0A0F7C9H2;I2BGM7;C0J9R6;C6G1P2;E7DMY2;Q33032;U5XM28;O98756;Q9MS05;F2X4H9;Q9GGI5;Q37212;I2E9L8;Q8MCY1;A0A286NQF2;Q7YJM6;O98531;W5RVG3;B8PRP3;Q8HVI8;Q37347;A0A023UBM0;Q8MFT9;B1NL21;Q6VW29;Q5W520;Q33047;A0PD98;Q8WL19;Q5J075;Q5K3Y8;I2E962;O82538;Q9GHZ1;B8PRL7;Q7YMT1;B5SW52;Q9THL1;A5X4D3;Q5SCK3;A0A219PXQ5;O46889;P92223;A0A0K2SQY8;I2FL31;B8QQG4;O78309;Q9T2B5;O98429;Q32803;Q4VI99;C1JAT3;D…		0	0	0.0001335	77.69	6.34599e-05	2	1451.62	0.473238	69.5721	0
	High	TFQGPPHGIQVER	32	58045	244	O03654;I2BGM7;C6G1P2;Q33032;Q9GGI5;Q6VW40;C0J9R6;Q6VW29;Q5SCK3;F2X4H9;Q7YJP8;Q7GH77;I2E9A4;Q1L7E3;O98756;Q9XQ93;I2E9L8;Q1XEK3;Q9XQL2;B7P0E9;D4N1T9;Q1X6Q9;A0A291L206;Q7YJR1;A0A0D5X2A4;S6CMZ7;Q8MFT9;G8EEM9;Q7YJM3;L0N8B1;I2EA78;Q9ZS70;Q32701;A0A0F7C9H2;A0A291EY88;Q5W520;Q33047;A0PD98;Q8WL19;Q5K3Y8;I2E962;Q95F08;C3RXF1;O82538;A0A1S6WN23;U5XM28;B8PRL7;B5SW52;Q9THL1;A0A219PXQ5;O46889;A0A0F7EV98;Q9MT32;…		0	0	3.798e-06	76.36	0.000144477	2	1465.75	-0.0102537	59.9528	0
	High	MSGGDHIHAGTVVGK	26	17683	131	Q6VW40;I2BGM7;C0J9R6;C6G1P2;Q33032;Q95F08;A0A1S6WN23;O98756;F2X4H9;Q9GGI5;Q5I221;A0A0U4D534;I2E9L8;A0A249Y5N8;S4TA61;Q8MFT9;Q32701;Q6VW29;E7DMY2;O98747;P92447;O47280;R4QE58;Q5SCK3;Q6VW13;Q3T5L7;C6G392;A0A1S5QS34;A0A2H4UGV5;Q9XQ93;I2E964;Q37358;A0A248SN48;Q37212;Q7YJP8;Q7GH77;I2E9A4;Q6USH4;Q1XEK3;Q9XQL2;Q1L7E3;A7BG81;A0A286NQF2;Q7YJM6;Q7YJR9;Q5UFC2;A0A024HRQ0;Q8WJX3;A0A0B4M1K8;B7P0E9;B5L2V5;J9QHF9…		0	0	7.228e-06	71.93	0.000190936	2	1465.72	0.933846	39.4271	0
	High	AMHAVIDR	9	44488	258	Q9ZS70;Q6VW40;A0A0F7C9H2;I2BGM7;B1NL21;C0J9R6;Q6VW29;C6G1P2;Q5W520;Q33047;D6MYK4;E7DMY2;A0PD98;Q8WL19;Q33032;Q5J075;Q5K3Y8;I2E962;O82538;Q9GHZ1;U5XM28;B8PRL7;Q7YMT1;B5SW52;Q9THL1;A5X4D3;Q5SCK3;A0A219PXQ5;O46889;O98756;Q95631;Q9MS05;P92223;F2X4H9;A0A0K2SQY8;I2FL31;B8QQG4;O78309;Q9T2B5;O98429;Q32803;Q4VI99;C1JAT3;Q9GGI5;D6MYJ6;E5G0C4;Q9XQ93;I2E964;Q37358;Q7YJP8;Q7GH77;A0PDB5;Q33156;Q5I221;G0WZM4;A0…		0	0	0.02039	52.37	0.0213882	2	912.472	0.380694	31.6002	0
	High	EITLGFVDLLR	2	11021	105	Q5W520;Q9GGI5;Q6VW40;C0J9R6;C6G1P2;Q33032;U5XM28;F2X4H9;Q4VI99;C1JAT3;Q4VI80;Q4VI78;Q5I221;A0A0U4D534;A0A0F7C9H2;I2BGM7;B8PRL7;B5SW52;O98756;Q9MS05;P92223;I2E9L8;Q8MFT9;A0A249Y5Q9;Q9ZS70;I2E962;A0A286NQF2;Q7YJM6;C0J394;A0A142DPV4;W5RVG3;B8PRP3;G0WZL1;A0A1C9HFM1;Q8HVI8;Q37347;A0A023UBM0;A0A023Q1L0;J9QH20;A0A125R6I8;Q8MCW3;Q9GEN6;E7DMY2;O98747;A0A1S6Q3X8;Q9TN58;Q37212;A0A291IA50;Q8MCY1;O09424;A0A07…		0	0	0.004872	51.35	0.0158334	2	1275.73	0.366433	115	0
	High	PLLGcTIKPK	7	64838	265	C0J9R6;Q6VW29;C6G1P2;Q5W520;A5X4D3;F2X4H9;A0A0K2SQY8;Q32803;Q4VI99;Q9GGI5;D6MYJ6;Q7YJP8;Q5I221;A0A0U4D534;Q4VI80;Q4VI78;A3RGJ0;G0WZ98;G0WZL1;Q37220;B2BY95;Q7YJR1;Q37279;J9QH20;L0N8B1;Q6VW40;A0A0F7C9H2;I2BGM7;Q33047;Q8WL19;Q33032;Q5K3Y8;O82538;U5XM28;B8PRL7;B5SW52;Q9THL1;Q5SCK3;A0A219PXQ5;O46889;O98756;Q9MS05;P92223;I2FL31;C1JAT3;E5G0C4;Q9XQ93;Q7GH77;A0PDB5;Q33156;O98551;E7DMW3;I2E9L8;Q3I534;I2E9A…	C5(Carbamidomethyl)	0	0	0.00557	50.16	0.0545378	3	1126.67	-0.0159271	51.4548	1
	High	DDENVNSQPFmR	4	52171	260	C0J9R6;C6G1P2;F2X4H9;Q9GGI5;Q37212;A0A291EY88;Q5W520;Q8WL19;Q5K3Y8;C3RXF1;O82538;A0A1S6WN23;B8PRL7;B5SW52;A0A219PXQ5;O46889;Q9MT32;A0A1C9HG15;I2FL31;Q32553;Q32803;E5G0C4;A0PDB5;C7AQV2;C7A5Z4;Q6VW40;A0A0F7C9H2;I2BGM7;B1NL21;Q6VW29;P93904;Q33047;Q33032;Q9GHZ1;U5XM28;Q7YMT1;Q9THL1;A5X4D3;Q5SCK3;V5K6K1;O98756;Q9MS05;P92223;A0A0K2SQY8;O78309;Q4VI99;C1JAT3;D6MYJ6;Q9XQ93;I2E964;A0A1W6BQF9;Q37358;Q7YJP8;…	M11(Oxidation)	0	0	0.001089	40.77	0.306929	2	1467.62	0.772197	55.9666	0
	High	YGRPLLGcTIKPK	9	64650	256	Q6VW40;C0J9R6;C6G1P2;Q5W520;Q33032;F2X4H9;Q4VI99;Q9GGI5;Q4VI80;Q4VI78;Q6VW29;R4QE58;Q5SCK3;Q7YJP8;Q7GH77;I2E9A4;Q1L7E3;Q5I221;A0A0U4D534;A0A0F7C9H2;I2BGM7;U5XM28;O98756;Q9MS05;A0A0K2SQY8;D6MYJ6;Q9XQ93;O98551;E7DMW3;I2E9L8;Q1XEK3;Q8WKT6;Q9XQL2;W5RVG3;B7P0E9;D4N1T9;B2BY95;Q1X6Q9;Q8HVI8;A0A291L206;Q7YJR1;A0A0D5X2A4;S6CMZ7;Q8MFT9;G8EEM9;Q7YJM3;L0N8B1;I2EA78;Q9GEN6;Q71N78;C3RXF1;Q7YMT1;Q3T5L7;I2FL31;Q…	C8(Carbamidomethyl)	0	0	0.0001268	34.77	1.93571	3	1502.85	0.335323	53.2935	2
	High	AmHAVIDR	2	44488	258	Q6VW40;C0J9R6;C6G1P2;Q33032;F2X4H9;Q9GGI5;Q5I221;A0A0U4D534;Q71N79;Q5W520;Q5K3Y8;Q32803;E5G0C4;I2BGM7;Q6VW29;Q5SCK3;O98756;Q9XQ93;Q7YJP8;Q7GH77;I2E9L8;I2E9A4;Q1XEK3;Q9XQL2;Q1L7E3;B7P0E9;D4N1T9;Q1X6Q9;A0A291L206;Q7YJR1;A0A0D5X2A4;S6CMZ7;Q8MFT9;G8EEM9;Q7YJM3;L0N8B1;I2EA78;A0A218KDZ0;A0PD98;Q4VI99;Q4VI80;Q4VI78;E5G0G9;A3RGJ0;Q37222;J9QHF9;Q37220;A0A1C9HFM1;A0A078BR81;A0A0F6TFY2;G0LNJ9;Q32701;A0A0F7C…	M2(Oxidation)	0	0.004	0.08842	36.84	0.821349	2	928.466	-0.591376	46.3231	0
	High	EGNEIIR	3	14511	145	B8PRL7;O46889;Q9MS05;O78309;Q9XQ93;C0J9R6;C6G1P2;F2X4H9;Q9GGI5;Q9GEN6;Q6VW40;Q5W520;Q33032;U5XM28;Q4VI99;C1JAT3;Q4VI80;Q4VI78;Q71N79;I2BGM7;B5SW52;O98756;I2E9L8;Q6VW29;A5X4D3;A0A0K2SQY8;Q32803;D6MYJ6;Q7YJP8;Q5I221;A0A0U4D534;Q7YMT1;I2FL31;Q58U40;A0A0F7C9H2;Q33047;Q8WL19;Q5K3Y8;O82538;Q9THL1;Q5SCK3;A0A219PXQ5;P92223;E5G0C4;Q7GH77;A0PDB5;Q33156;O98551;E7DMW3;Q3I534;I2E9A4;Q1XEK3;Q8WKT6;Q9XQL2;Q1L7E…		0	0.007	0.1178	42.37	0.139721	2	830.436	-0.377355	35.4254	0
	High	NHGMHFR	3	30695	208	C0J9R6;Q6VW29;C6G1P2;F2X4H9;Q9GGI5;Q7YJP8;P92447;Q6VW40;Q33032;Q5I221;A0A0U4D534;Q8ME51;U5XM28;Q32750;A0A0F7C9H2;I2BGM7;Q5SCK3;O98756;Q9MS05;A0A0K2SQY8;D6MYJ6;Q9XQ93;Q7GH77;O98551;E7DMW3;I2E9L8;I2E9A4;Q1XEK3;Q8WKT6;Q9XQL2;Q1L7E3;B8PRL7;O46889;O78309;Q5W520;A0PD98;Q5K3Y8;A5X4D3;B8QQG4;Q32803;Q4VI99;E5G0C4;Q4VI80;Q4VI78;Q95DW1;E5G0G9;A3RGJ0;G0WZ98;Q37222;B8PRP3;J9QHF9;G0WZL1;A8DPF0;E5G0I9;Q37220;A0…		0	0.007	0.1189	30.34	2.28941	2	898.41	0.250018	29.8473	0
Q95FJ8	ATP synthase subunit beta (Fragment) OS=Spigelia marilandica OX=28544 GN=atpB PE=3 SV=1 - [Q95FJ8_SPIMR]	2907.73	59.35	6471	0	21	161	492	52.8534	5.18604
	High	GIYPAVDPLDSTSTMLQPR	1	5449	17	A0A0M3LBA7;A0A1C9HCV0;A0A1D8D815;A0A1I7PIS3;C0J9K5;C0J9P4;A0A1I7PIS8;Q95FJ8;Q597J4;A0A191SDX6;A0A1C9HCP3;Q5J038;A0A1I7PIU6;A0A1I7PIT2;Q95FS7;Q9MRM1;B7S4V7		0	0	6.476e-07	128.71	3.31028e-10	3	2061.03	0.527411	114.157	0
	High	MPSAVGYQPTLSTEMGSLQER	7	5647	16	A0A0M3LBA7;A0A1C9HCV0;A0A1C9HCP3;Q5J038;C0J9K5;C0J9P4;Q95FJ8;A0A1I7PIU6;A0A1I7PIS3;A0A1I7PIS8;Q597J4;A0A1D8D815;A0A1I7PIT2;A0A191SDX6;Q95FS7;B7S4V7		0	0	1.747e-08	111.61	1.37472e-08	2	2282.08	1.88091	104.885	0
	High	VALVYGQMNEPPGAR	11	9490	19	C0J9K5;A0A0M3LBA7;Q597J4;A0A1C9HCV0;A0A191SDX6;Q5J038;A0A1D8D815;A0A1C9HCP3;A0A1I7PIU6;A0A1I7PIS3;C0J9P4;Q95FS7;B7S4V7;A0A1I7PIS8;A0A1I7PIT2;Q95FJ8;F5BUI5;A0A0A7DB11;Q9MRM1		0	0	0.0001951	103.2	1.23903e-07	2	1601.81	0.502928	81.8937	0
	High	GmEVIDTGAPLSVPVGGATLGR	5	3356	14	A0A0M3LBA7;A0A1C9HCV0;A0A1C9HCP3;Q5J038;C0J9K5;C0J9P4;Q95FJ8;A0A1I7PIS3;A0A1I7PIU6;A0A1I7PIS8;A0A1D8D815;A0A191SDX6;A0A1I7PIT2;Q95FS7	M2(Oxidation)	0	0	3.473e-08	100.7	1.79403e-07	2	2113.1	1.42362	103.498	0
	High	ELQDIIAILGLDELSEEDR	1	7752	18	A0A0M3LBA7;Q597J4;A0A1C9HCV0;Q5J038;A0A1C9HCP3;C0J9K5;C0J9P4;Q95FJ8;A0A1I7PIS3;A0A1I7PIU6;A0A1I7PIS8;A0A1D8D815;A0A191SDX6;A0A1I7PIT2;Q95FS7;B7S4V7;A0A0A7DB45;F5BUI5		0	0	2.883e-08	97.99	3.99829e-07	2	2171.11	-0.648696	115.748	0
	High	FVQAGSEVSALLGR	11	9158	19	A0A0M3LBA7;Q597J4;A0A1C9HCV0;Q5J038;A0A1C9HCP3;C0J9K5;C0J9P4;Q95FJ8;A0A1I7PIU6;A0A1I7PIS3;Q95FS7;A0A1I7PIS8;A0A1I7PIT2;A0A1D8D815;B7S4V7;A0A0A7DB11;A0A191SDX6;F5BUI5;A0A0A7DB45		0	0	0.00013	96.42	6.3422e-07	2	1433.78	0.798734	104.832	0
	High	GMEVIDTGAPLSVPVGGATLGR	7	3356	14	A0A0M3LBA7;A0A1C9HCV0;Q5J038;A0A1D8D815;A0A1I7PIU6;A0A1C9HCP3;A0A1I7PIS3;Q95FJ8;C0J9K5;C0J9P4;A0A1I7PIS8;A0A191SDX6;A0A1I7PIT2;Q95FS7		0	0	7.32e-09	93.7	1.94422e-06	2	2097.1	1.22165	112.837	0
	High	VGLTALTmAEYFR	4	7808	19	A0A1C9HCV0;Q5J038;A0A1D8D815;A0A0M3LBA7;A0A191SDX6;A0A1C9HCP3;A0A1I7PIU6;A0A1I7PIS3;C0J9K5;C0J9P4;A0A1I7PIS8;Q95FJ8;Q95FS7;B7S4V7;Q597J4;A0A1I7PIT2;A0A0A7DB11;Q9MRM1;F5BUI5	M8(Oxidation)	0	0	0.0002106	91.93	1.67487e-06	2	1487.76	1.1816	109.694	0
	High	mPSAVGYQPTLSTEMGSLQER	13	5647	16	B7S4V7;A0A0M3LBA7;A0A1C9HCV0;A0A1I7PIS3;C0J9K5;C0J9P4;Q95FJ8;A0A1C9HCP3;Q597J4;Q5J038;A0A1I7PIU6;A0A1I7PIS8;A0A1D8D815;A0A191SDX6;Q95FS7;A0A1I7PIT2	M1(Oxidation)	0	0	1.172e-08	91.39	1.14678e-06	2	2298.08	0.999668	98.0293	0
	High	VALVYGQmNEPPGAR	9	9490	19	Q9MRM1;F5BUI5;A0A0M3LBA7;A0A1C9HCV0;Q5J038;A0A1D8D815;A0A1C9HCP3;A0A1I7PIU6;A0A1I7PIS3;C0J9K5;C0J9P4;A0A1I7PIS8;Q95FJ8;A0A191SDX6;Q95FS7;B7S4V7;A0A0A7DB11;A0A1I7PIT2;Q597J4	M8(Oxidation)	0	0	9.65e-06	89.62	2.82176e-06	2	1617.81	1.30202	66.0728	0
	High	DVNEQDVLLFIDNIFR	1	5066	13	A0A1C9HCV0;Q5J038;A0A1C9HCP3;A0A1I7PIS3;Q95FJ8;A0A0M3LBA7;C0J9K5;C0J9P4;A0A1I7PIU6;A0A1I7PIS8;Q597J4;Q95FS7;A0A1I7PIT2		0	0	7.56e-07	87.93	4.5235e-06	2	1950	-0.406166	116.531	0
	High	AVAMSATDGLMR	5	3822	12	A0A0M3LBA7;A0A1C9HCV0;A0A191SDX6;A0A1D8D815;A0A1I7PIS3;C0J9K5;C0J9P4;A0A1I7PIS8;Q95FJ8;Q597J4;Q95FS7;Q9MRM1		0	0	0.000309	82.27	1.20527e-05	2	1222.59	0.519875	72.5543	0
	High	mPNIYxALVVK	3	4063	13	A0A0M3LBA7;A0A1C9HCV0;C0J9K5;C0J9P4;Q95FJ8;Q5J038;A0A1C9HCP3;Q597J4;A0A1D8D815;A0A1I7PIU6;A0A1I7PIS8;Q95FS7;B7S4V7	M1(Oxidation); X6(N)	0	0	0.0005121	81.55	4.80672e-05	2	1277.69	1.26709	90.1969	0
	High	mPSAVGYQPTLSTEmGSLQER	5	5647	16	A0A0M3LBA7;A0A1C9HCV0;Q5J038;A0A1C9HCP3;A0A1I7PIU6;A0A1I7PIS3;C0J9K5;C0J9P4;Q95FS7;A0A1I7PIS8;A0A1I7PIT2;Q95FJ8;Q597J4;A0A191SDX6;A0A1D8D815;B7S4V7	M1(Oxidation); M15(Oxidation)	0	0	1.382e-06	79.86	1.5099e-05	3	2314.07	1.2062	80.9023	0
	High	GIYPAVDPLDSTSTmLQPR	7	5449	17	A0A0M3LBA7;Q597J4;A0A1C9HCP3;A0A1C9HCV0;A0A1D8D815;C0J9K5;C0J9P4;A0A1I7PIS8;Q95FJ8;A0A191SDX6;Q5J038;A0A1I7PIU6;A0A1I7PIS3;Q95FS7;B7S4V7;A0A1I7PIT2;Q9MRM1	M15(Oxidation)	0	0	3.214e-07	76.57	5.2368e-05	2	2077.03	1.53813	104.157	0
	High	VGLTALTMAEYFR	1	7808	19	A0A0M3LBA7;Q597J4;A0A1C9HCV0;Q5J038;A0A1C9HCP3;A0A1I7PIU6;A0A1I7PIS3;C0J9K5;C0J9P4;Q95FS7;A0A1I7PIS8;A0A1I7PIT2;Q95FJ8;A0A1D8D815;B7S4V7;A0A191SDX6;A0A0A7DB11;Q9MRM1;F5BUI5		0	0	0.0001762	76.47	5.59299e-05	2	1471.76	0.559418	114.621	0
	High	MPNIYxALVVK	6	4063	13	A0A0M3LBA7;Q597J4;A0A1C9HCV0;A0A1C9HCP3;Q5J038;C0J9K5;C0J9P4;Q95FJ8;A0A1I7PIU6;A0A1I7PIS8;A0A1D8D815;Q95FS7;B7S4V7	X6(N)	0	0	0.002165	72.02	0.000141508	2	1261.7	0.44565	105.099	0
	High	AVAMSATDGLmR	7	3822	12	A0A0M3LBA7;A0A1C9HCV0;A0A191SDX6;A0A1D8D815;A0A1I7PIS3;C0J9K5;C0J9P4;A0A1I7PIS8;Q95FJ8;Q597J4;Q95FS7;Q9MRM1	M11(Oxidation)	0	0	0.000438	70.16	0.000158063	2	1238.59	0.47929	58.87	0
	High	SAPAFIQLDTK	6	4550	13	Q95FS7;A0A0M3LBA7;A0A1C9HCV0;Q5J038;A0A1C9HCP3;A0A1I7PIS3;C0J9K5;C0J9P4;Q95FJ8;Q597J4;A0A1D8D815;A0A1I7PIT2;A0A191SDX6		0	0	0.00965	62.71	0.00154607	2	1190.64	0.536024	84.0796	0
	High	EGNDLYMEMK	3	8238	17	A0A0M3LBA7;A0A1C9HCP3;A0A1C9HCV0;Q5J038;C0J9K5;C0J9P4;Q95FJ8;Q597J4;A0A1D8D815;A0A1I7PIU6;A0A1I7PIS3;A0A1I7PIS8;A0A0A7DB11;Q95FS7;B7S4V7;A0A1I7PIT2;F5BUI5		0	0	0.007057	61.37	0.000608477	2	1229.52	0.394281	74.1878	0
	High	MPNIYxALVVK	2	26	3	Q95FJ8;A0A1I7PIS3;A0A1I7PIT2	X6(D)	0	0	0.0008282	60.48	0.00223085	2	1262.68	0.339748	94.3812	0
	High	TVLImELINNIAK	1	8267	18	A0A0M3LBA7;A0A1C9HCV0;Q597J4;A0A1D8D815;A0A1I7PIS3;C0J9K5;C0J9P4;A0A1I7PIS8;Q95FJ8;Q5J038;A0A1C9HCP3;A0A1I7PIU6;A0A1I7PIT2;A0A0A7DB11;A0A191SDX6;A0A0A7DB45;Q9MRM1;F5BUI5	M5(Oxidation)	0	0	0.0005154	58.09	0.00246286	2	1487.85	0.827857	114.9	0
	High	LSIFETGIK	6	9003	18	A0A0M3LBA7;A0A1C9HCV0;Q5J038;A0A1C9HCP3;C0J9K5;C0J9P4;Q95FJ8;Q597J4;A0A1D8D815;A0A1I7PIS3;A0A1I7PIS8;A0A1I7PIU6;Q95FS7;B7S4V7;A0A0A7DB11;A0A191SDX6;A0A0A7DB45;Q9MRM1		0	0	0.02112	57.89	0.00228398	2	1007.58	0.398959	92.1225	0
	High	AHGGVSVFGGVGER	8	7926	19	A0A0M3LBA7;Q597J4;Q95FS7;A0A1C9HCV0;Q5J038;A0A1C9HCP3;A0A1I7PIS3;Q95FJ8;A0A1I7PIU6;C0J9K5;C0J9P4;A0A1I7PIS8;A0A1I7PIT2;A0A1D8D815;A0A191SDX6;F5BUI5;B7S4V7;Q9MRM1;A0A0A7DB11		0	0	0.002907	57.26	0.00391546	2	1328.67	-0.0537941	60.1996	0
	High	AVAmSATDGLmR	5	3822	12	A0A0M3LBA7;A0A1C9HCV0;A0A1D8D815;A0A1I7PIS3;C0J9K5;C0J9P4;A0A1I7PIS8;Q95FJ8;Q597J4;A0A191SDX6;Q95FS7;Q9MRM1	M4(Oxidation); M11(Oxidation)	0	0	0.004004	57.24	0.00245873	2	1254.58	0.634338	45.1036	0
	High	TVLIMELINNIAK	1	8267	18	A0A0M3LBA7;A0A1C9HCV0;Q597J4;A0A1D8D815;A0A1I7PIS3;C0J9K5;C0J9P4;A0A1I7PIS8;Q95FJ8;Q5J038;A0A1C9HCP3;A0A1I7PIU6;A0A1I7PIT2;A0A0A7DB11;A0A191SDX6;A0A0A7DB45;Q9MRM1;F5BUI5		0	0	0.0008034	55.91	0.00432436	2	1471.86	-0.212815	115.416	0
	High	IGLFGGAGVGK	5	9628	25	A0A0M3LBA7;A0A1C9HCV0;C0J9K5;C0J9P4;Q95FJ8;Q5J038;A0A1D8D815;A0A1C9HCP3;A0A1I7PIU6;A0A1I7PIS3;Q95FS7;B7S4V7;A0A1I7PIS8;Q597J4;A0A1I7PIT2;A0A061E5Q6;A0A2G5F6R8;B9T1V8;A0A251U5D0;A0A191SDX6;A0A0A7DB11;A0A0A7DB45;Q9MRM1;A0A0D6QRT0;A0A087SBN0		0	0	0.002413	49.88	0.0239559	2	975.563	0.356034	80.9251	0
	High	EGSITSIQAVYVPADDLTDPAPATTFAHLDATTVLSR	2	6160	18	A0A0M3LBA7;A0A1C9HCV0;A0A191SDX6;Q5J038;A0A1D8D815;A0A1C9HCP3;A0A1I7PIU6;A0A1I7PIS3;C0J9K5;C0J9P4;A0A1I7PIS8;A0A0A7DB11;Q95FJ8;A0A0A7DB45;Q95FS7;A0A1I7PIT2;B7S4V7;F5BUI5		0	0	2.598e-08	46.9	0.0333732	4	3843.94	2.09136	114.531	0
	High	VVDLLAPYR	8	9267	20	A0A0M3LBA7;Q597J4;A0A1C9HCV0;A0A1C9HCP3;Q5J038;C0J9K5;C0J9P4;Q95FJ8;A0A1I7PIS3;A0A1I7PIU6;A0A1I7PIS8;A0A1I7PIT2;A0A1D8D815;A0A191SDX6;A0A0A7DB11;A0A0A7DB45;Q95FS7;Q9MRM1;B7S4V7;F5BUI5		0	0	0.01355	46.68	0.0463437	2	1045.6	0.419361	97.6185	0
	High	EGNDLYmEMK	4	8238	17	A0A0M3LBA7;A0A1C9HCP3;A0A1C9HCV0;Q5J038;C0J9K5;C0J9P4;Q95FJ8;Q597J4;A0A1D8D815;A0A1I7PIU6;A0A1I7PIS3;A0A1I7PIS8;A0A0A7DB11;Q95FS7;B7S4V7;A0A1I7PIT2;F5BUI5	M7(Oxidation)	0	0	0.006043	37.66	0.128015	2	1245.51	0.747566	62.752	0
	High	EGNDLYmEmK	2	8238	17	A0A0M3LBA7;A0A1C9HCP3;A0A1C9HCV0;Q5J038;C0J9K5;C0J9P4;Q95FJ8;Q597J4;A0A1D8D815;A0A1I7PIU6;A0A1I7PIS3;A0A1I7PIS8;A0A0A7DB11;Q95FS7;B7S4V7;A0A1I7PIT2;F5BUI5	M7(Oxidation); M9(Oxidation)	0	0	0.01569	37.5	0.118985	2	1261.51	0.801596	42.3174	0
	High	ESGVINEENIAESK	2	1253	11	A0A1C9HCV0;Q5J038;A0A1C9HCP3;A0A1I7PIS3;Q95FJ8;A0A1I7PIU6;Q95FS7;A0A1I7PIS8;A0A1I7PIT2;A0A1D8D815;A0A191SDX6		0	0	0.01207	20.57	18.0912	2	1518.73	4.20445	60.6209	0
	High	TREGNDLYMEMK	2	8225	17	A0A0M3LBA7;Q597J4;A0A1C9HCV0;Q5J038;A0A1C9HCP3;A0A1I7PIS3;Q95FJ8;A0A1D8D815;C0J9K5;C0J9P4;A0A1I7PIS8;A0A1I7PIU6;A0A1I7PIT2;Q95FS7;B7S4V7;A0A0A7DB11;F5BUI5		0	0.001	0.03378	25.96	3.08512	2	1486.67	1.06757	61.679	1
C0J9P4	ATP synthase subunit beta (Fragment) OS=Stephania rotunda OX=461634 GN=atpB PE=3 SV=1 - [C0J9P4_9MAGN]	2903.09	68.54	5664	1	20	158	445	47.8759	5.24951
	High	GIYPAVDPLDSTSTMLQPR	1	5449	17	A0A0M3LBA7;A0A1C9HCV0;A0A1D8D815;A0A1I7PIS3;C0J9K5;C0J9P4;A0A1I7PIS8;Q95FJ8;Q597J4;A0A191SDX6;A0A1C9HCP3;Q5J038;A0A1I7PIU6;A0A1I7PIT2;Q95FS7;Q9MRM1;B7S4V7		0	0	6.476e-07	128.71	3.31028e-10	3	2061.03	0.527411	114.157	0
	High	MPSAVGYQPTLSTEMGSLQER	7	5647	16	A0A0M3LBA7;A0A1C9HCV0;A0A1C9HCP3;Q5J038;C0J9K5;C0J9P4;Q95FJ8;A0A1I7PIU6;A0A1I7PIS3;A0A1I7PIS8;Q597J4;A0A1D8D815;A0A1I7PIT2;A0A191SDX6;Q95FS7;B7S4V7		0	0	1.747e-08	111.61	1.37472e-08	2	2282.08	1.88091	104.885	0
	High	VALVYGQMNEPPGAR	11	9490	19	C0J9K5;A0A0M3LBA7;Q597J4;A0A1C9HCV0;A0A191SDX6;Q5J038;A0A1D8D815;A0A1C9HCP3;A0A1I7PIU6;A0A1I7PIS3;C0J9P4;Q95FS7;B7S4V7;A0A1I7PIS8;A0A1I7PIT2;Q95FJ8;F5BUI5;A0A0A7DB11;Q9MRM1		0	0	0.0001951	103.2	1.23903e-07	2	1601.81	0.502928	81.8937	0
	High	GmEVIDTGAPLSVPVGGATLGR	5	3356	14	A0A0M3LBA7;A0A1C9HCV0;A0A1C9HCP3;Q5J038;C0J9K5;C0J9P4;Q95FJ8;A0A1I7PIS3;A0A1I7PIU6;A0A1I7PIS8;A0A1D8D815;A0A191SDX6;A0A1I7PIT2;Q95FS7	M2(Oxidation)	0	0	3.473e-08	100.7	1.79403e-07	2	2113.1	1.42362	103.498	0
	High	ELQDIIAILGLDELSEEDR	1	7752	18	A0A0M3LBA7;Q597J4;A0A1C9HCV0;Q5J038;A0A1C9HCP3;C0J9K5;C0J9P4;Q95FJ8;A0A1I7PIS3;A0A1I7PIU6;A0A1I7PIS8;A0A1D8D815;A0A191SDX6;A0A1I7PIT2;Q95FS7;B7S4V7;A0A0A7DB45;F5BUI5		0	0	2.883e-08	97.99	3.99829e-07	2	2171.11	-0.648696	115.748	0
	High	FVQAGSEVSALLGR	11	9158	19	A0A0M3LBA7;Q597J4;A0A1C9HCV0;Q5J038;A0A1C9HCP3;C0J9K5;C0J9P4;Q95FJ8;A0A1I7PIU6;A0A1I7PIS3;Q95FS7;A0A1I7PIS8;A0A1I7PIT2;A0A1D8D815;B7S4V7;A0A0A7DB11;A0A191SDX6;F5BUI5;A0A0A7DB45		0	0	0.00013	96.42	6.3422e-07	2	1433.78	0.798734	104.832	0
	High	GMEVIDTGAPLSVPVGGATLGR	7	3356	14	A0A0M3LBA7;A0A1C9HCV0;Q5J038;A0A1D8D815;A0A1I7PIU6;A0A1C9HCP3;A0A1I7PIS3;Q95FJ8;C0J9K5;C0J9P4;A0A1I7PIS8;A0A191SDX6;A0A1I7PIT2;Q95FS7		0	0	7.32e-09	93.7	1.94422e-06	2	2097.1	1.22165	112.837	0
	High	VGLTALTmAEYFR	4	7808	19	A0A1C9HCV0;Q5J038;A0A1D8D815;A0A0M3LBA7;A0A191SDX6;A0A1C9HCP3;A0A1I7PIU6;A0A1I7PIS3;C0J9K5;C0J9P4;A0A1I7PIS8;Q95FJ8;Q95FS7;B7S4V7;Q597J4;A0A1I7PIT2;A0A0A7DB11;Q9MRM1;F5BUI5	M8(Oxidation)	0	0	0.0002106	91.93	1.67487e-06	2	1487.76	1.1816	109.694	0
	High	mPSAVGYQPTLSTEMGSLQER	13	5647	16	B7S4V7;A0A0M3LBA7;A0A1C9HCV0;A0A1I7PIS3;C0J9K5;C0J9P4;Q95FJ8;A0A1C9HCP3;Q597J4;Q5J038;A0A1I7PIU6;A0A1I7PIS8;A0A1D8D815;A0A191SDX6;Q95FS7;A0A1I7PIT2	M1(Oxidation)	0	0	1.172e-08	91.39	1.14678e-06	2	2298.08	0.999668	98.0293	0
	High	VALVYGQmNEPPGAR	9	9490	19	Q9MRM1;F5BUI5;A0A0M3LBA7;A0A1C9HCV0;Q5J038;A0A1D8D815;A0A1C9HCP3;A0A1I7PIU6;A0A1I7PIS3;C0J9K5;C0J9P4;A0A1I7PIS8;Q95FJ8;A0A191SDX6;Q95FS7;B7S4V7;A0A0A7DB11;A0A1I7PIT2;Q597J4	M8(Oxidation)	0	0	9.65e-06	89.62	2.82176e-06	2	1617.81	1.30202	66.0728	0
	High	DVNEQDVLLFIDNIFR	1	5066	13	A0A1C9HCV0;Q5J038;A0A1C9HCP3;A0A1I7PIS3;Q95FJ8;A0A0M3LBA7;C0J9K5;C0J9P4;A0A1I7PIU6;A0A1I7PIS8;Q597J4;Q95FS7;A0A1I7PIT2		0	0	7.56e-07	87.93	4.5235e-06	2	1950	-0.406166	116.531	0
	High	AVAMSATDGLMR	5	3822	12	A0A0M3LBA7;A0A1C9HCV0;A0A191SDX6;A0A1D8D815;A0A1I7PIS3;C0J9K5;C0J9P4;A0A1I7PIS8;Q95FJ8;Q597J4;Q95FS7;Q9MRM1		0	0	0.000309	82.27	1.20527e-05	2	1222.59	0.519875	72.5543	0
	High	mPNIYNALVVK	3	4063	13	A0A0M3LBA7;A0A1C9HCV0;C0J9K5;C0J9P4;Q95FJ8;Q5J038;A0A1C9HCP3;Q597J4;A0A1D8D815;A0A1I7PIU6;A0A1I7PIS8;Q95FS7;B7S4V7	M1(Oxidation)	0	0	0.0005121	81.55	4.80672e-05	2	1277.69	1.26709	90.1969	0
	High	mPSAVGYQPTLSTEmGSLQER	5	5647	16	A0A0M3LBA7;A0A1C9HCV0;Q5J038;A0A1C9HCP3;A0A1I7PIU6;A0A1I7PIS3;C0J9K5;C0J9P4;Q95FS7;A0A1I7PIS8;A0A1I7PIT2;Q95FJ8;Q597J4;A0A191SDX6;A0A1D8D815;B7S4V7	M1(Oxidation); M15(Oxidation)	0	0	1.382e-06	79.86	1.5099e-05	3	2314.07	1.2062	80.9023	0
	High	GIYPAVDPLDSTSTmLQPR	7	5449	17	A0A0M3LBA7;Q597J4;A0A1C9HCP3;A0A1C9HCV0;A0A1D8D815;C0J9K5;C0J9P4;A0A1I7PIS8;Q95FJ8;A0A191SDX6;Q5J038;A0A1I7PIU6;A0A1I7PIS3;Q95FS7;B7S4V7;A0A1I7PIT2;Q9MRM1	M15(Oxidation)	0	0	3.214e-07	76.57	5.2368e-05	2	2077.03	1.53813	104.157	0
	High	VGLTALTMAEYFR	1	7808	19	A0A0M3LBA7;Q597J4;A0A1C9HCV0;Q5J038;A0A1C9HCP3;A0A1I7PIU6;A0A1I7PIS3;C0J9K5;C0J9P4;Q95FS7;A0A1I7PIS8;A0A1I7PIT2;Q95FJ8;A0A1D8D815;B7S4V7;A0A191SDX6;A0A0A7DB11;Q9MRM1;F5BUI5		0	0	0.0001762	76.47	5.59299e-05	2	1471.76	0.559418	114.621	0
	High	MPNIYNALVVK	6	4063	13	A0A0M3LBA7;Q597J4;A0A1C9HCV0;A0A1C9HCP3;Q5J038;C0J9K5;C0J9P4;Q95FJ8;A0A1I7PIU6;A0A1I7PIS8;A0A1D8D815;Q95FS7;B7S4V7		0	0	0.002165	72.02	0.000141508	2	1261.7	0.44565	105.099	0
	High	AVAMSATDGLmR	7	3822	12	A0A0M3LBA7;A0A1C9HCV0;A0A191SDX6;A0A1D8D815;A0A1I7PIS3;C0J9K5;C0J9P4;A0A1I7PIS8;Q95FJ8;Q597J4;Q95FS7;Q9MRM1	M11(Oxidation)	0	0	0.000438	70.16	0.000158063	2	1238.59	0.47929	58.87	0
	High	SAPAFIQLDTK	6	4550	13	Q95FS7;A0A0M3LBA7;A0A1C9HCV0;Q5J038;A0A1C9HCP3;A0A1I7PIS3;C0J9K5;C0J9P4;Q95FJ8;Q597J4;A0A1D8D815;A0A1I7PIT2;A0A191SDX6		0	0	0.00965	62.71	0.00154607	2	1190.64	0.536024	84.0796	0
	High	EGNDLYMEMK	3	8238	17	A0A0M3LBA7;A0A1C9HCP3;A0A1C9HCV0;Q5J038;C0J9K5;C0J9P4;Q95FJ8;Q597J4;A0A1D8D815;A0A1I7PIU6;A0A1I7PIS3;A0A1I7PIS8;A0A0A7DB11;Q95FS7;B7S4V7;A0A1I7PIT2;F5BUI5		0	0	0.007057	61.37	0.000608477	2	1229.52	0.394281	74.1878	0
	High	TVLImELINNIAK	1	8267	18	A0A0M3LBA7;A0A1C9HCV0;Q597J4;A0A1D8D815;A0A1I7PIS3;C0J9K5;C0J9P4;A0A1I7PIS8;Q95FJ8;Q5J038;A0A1C9HCP3;A0A1I7PIU6;A0A1I7PIT2;A0A0A7DB11;A0A191SDX6;A0A0A7DB45;Q9MRM1;F5BUI5	M5(Oxidation)	0	0	0.0005154	58.09	0.00246286	2	1487.85	0.827857	114.9	0
	High	LSIFETGIK	6	9003	18	A0A0M3LBA7;A0A1C9HCV0;Q5J038;A0A1C9HCP3;C0J9K5;C0J9P4;Q95FJ8;Q597J4;A0A1D8D815;A0A1I7PIS3;A0A1I7PIS8;A0A1I7PIU6;Q95FS7;B7S4V7;A0A0A7DB11;A0A191SDX6;A0A0A7DB45;Q9MRM1		0	0	0.02112	57.89	0.00228398	2	1007.58	0.398959	92.1225	0
	High	AHGGVSVFGGVGER	8	7926	19	A0A0M3LBA7;Q597J4;Q95FS7;A0A1C9HCV0;Q5J038;A0A1C9HCP3;A0A1I7PIS3;Q95FJ8;A0A1I7PIU6;C0J9K5;C0J9P4;A0A1I7PIS8;A0A1I7PIT2;A0A1D8D815;A0A191SDX6;F5BUI5;B7S4V7;Q9MRM1;A0A0A7DB11		0	0	0.002907	57.26	0.00391546	2	1328.67	-0.0537941	60.1996	0
	High	AVAmSATDGLmR	5	3822	12	A0A0M3LBA7;A0A1C9HCV0;A0A1D8D815;A0A1I7PIS3;C0J9K5;C0J9P4;A0A1I7PIS8;Q95FJ8;Q597J4;A0A191SDX6;Q95FS7;Q9MRM1	M4(Oxidation); M11(Oxidation)	0	0	0.004004	57.24	0.00245873	2	1254.58	0.634338	45.1036	0
	High	TVLIMELINNIAK	1	8267	18	A0A0M3LBA7;A0A1C9HCV0;Q597J4;A0A1D8D815;A0A1I7PIS3;C0J9K5;C0J9P4;A0A1I7PIS8;Q95FJ8;Q5J038;A0A1C9HCP3;A0A1I7PIU6;A0A1I7PIT2;A0A0A7DB11;A0A191SDX6;A0A0A7DB45;Q9MRM1;F5BUI5		0	0	0.0008034	55.91	0.00432436	2	1471.86	-0.212815	115.416	0
	High	FLSQPFFVAEVFTGSPGxYVGLTETIR	1	1	1	C0J9P4	X18(R)	0	0	3.721e-05	53.32	0.00451875	3	3018.6	8.931	114.907	1
	High	IGLFGGAGVGK	5	9628	25	A0A0M3LBA7;A0A1C9HCV0;C0J9K5;C0J9P4;Q95FJ8;Q5J038;A0A1D8D815;A0A1C9HCP3;A0A1I7PIU6;A0A1I7PIS3;Q95FS7;B7S4V7;A0A1I7PIS8;Q597J4;A0A1I7PIT2;A0A061E5Q6;A0A2G5F6R8;B9T1V8;A0A251U5D0;A0A191SDX6;A0A0A7DB11;A0A0A7DB45;Q9MRM1;A0A0D6QRT0;A0A087SBN0		0	0	0.002413	49.88	0.0239559	2	975.563	0.356034	80.9251	0
	High	EGSITSIQAVYVPADDLTDPAPATTFAHLDATTVLSR	2	6160	18	A0A0M3LBA7;A0A1C9HCV0;A0A191SDX6;Q5J038;A0A1D8D815;A0A1C9HCP3;A0A1I7PIU6;A0A1I7PIS3;C0J9K5;C0J9P4;A0A1I7PIS8;A0A0A7DB11;Q95FJ8;A0A0A7DB45;Q95FS7;A0A1I7PIT2;B7S4V7;F5BUI5		0	0	2.598e-08	46.9	0.0333732	4	3843.94	2.09136	114.531	0
	High	VVDLLAPYR	8	9267	20	A0A0M3LBA7;Q597J4;A0A1C9HCV0;A0A1C9HCP3;Q5J038;C0J9K5;C0J9P4;Q95FJ8;A0A1I7PIS3;A0A1I7PIU6;A0A1I7PIS8;A0A1I7PIT2;A0A1D8D815;A0A191SDX6;A0A0A7DB11;A0A0A7DB45;Q95FS7;Q9MRM1;B7S4V7;F5BUI5		0	0	0.01355	46.68	0.0463437	2	1045.6	0.419361	97.6185	0
	High	EGNDLYmEMK	4	8238	17	A0A0M3LBA7;A0A1C9HCP3;A0A1C9HCV0;Q5J038;C0J9K5;C0J9P4;Q95FJ8;Q597J4;A0A1D8D815;A0A1I7PIU6;A0A1I7PIS3;A0A1I7PIS8;A0A0A7DB11;Q95FS7;B7S4V7;A0A1I7PIT2;F5BUI5	M7(Oxidation)	0	0	0.006043	37.66	0.128015	2	1245.51	0.747566	62.752	0
	High	EGNDLYmEmK	2	8238	17	A0A0M3LBA7;A0A1C9HCP3;A0A1C9HCV0;Q5J038;C0J9K5;C0J9P4;Q95FJ8;Q597J4;A0A1D8D815;A0A1I7PIU6;A0A1I7PIS3;A0A1I7PIS8;A0A0A7DB11;Q95FS7;B7S4V7;A0A1I7PIT2;F5BUI5	M7(Oxidation); M9(Oxidation)	0	0	0.01569	37.5	0.118985	2	1261.51	0.801596	42.3174	0
	High	TREGNDLYMEMK	2	8225	17	A0A0M3LBA7;Q597J4;A0A1C9HCV0;Q5J038;A0A1C9HCP3;A0A1I7PIS3;Q95FJ8;A0A1D8D815;C0J9K5;C0J9P4;A0A1I7PIS8;A0A1I7PIU6;A0A1I7PIT2;Q95FS7;B7S4V7;A0A0A7DB11;F5BUI5		0	0.001	0.03378	25.96	3.08512	2	1486.67	1.06757	61.679	1
C0J9K5	ATP synthase subunit beta (Fragment) OS=Cissampelos andromorpha OX=461569 GN=atpB PE=3 SV=1 - [C0J9K5_9MAGN]	2892.64	59.4	5664	1	20	158	468	50.3982	5.43994
	High	GIYPAVDPLDSTSTMLQPR	1	5449	17	A0A0M3LBA7;A0A1C9HCV0;A0A1D8D815;A0A1I7PIS3;C0J9K5;C0J9P4;A0A1I7PIS8;Q95FJ8;Q597J4;A0A191SDX6;A0A1C9HCP3;Q5J038;A0A1I7PIU6;A0A1I7PIT2;Q95FS7;Q9MRM1;B7S4V7		0	0	6.476e-07	128.71	3.31028e-10	3	2061.03	0.527411	114.157	0
	High	MPSAVGYQPTLSTEMGSLQER	7	5647	16	A0A0M3LBA7;A0A1C9HCV0;A0A1C9HCP3;Q5J038;C0J9K5;C0J9P4;Q95FJ8;A0A1I7PIU6;A0A1I7PIS3;A0A1I7PIS8;Q597J4;A0A1D8D815;A0A1I7PIT2;A0A191SDX6;Q95FS7;B7S4V7		0	0	1.747e-08	111.61	1.37472e-08	2	2282.08	1.88091	104.885	0
	High	VALVYGxMNEPPGAR	11	9490	19	C0J9K5;A0A0M3LBA7;Q597J4;A0A1C9HCV0;A0A191SDX6;Q5J038;A0A1D8D815;A0A1C9HCP3;A0A1I7PIU6;A0A1I7PIS3;C0J9P4;Q95FS7;B7S4V7;A0A1I7PIS8;A0A1I7PIT2;Q95FJ8;F5BUI5;A0A0A7DB11;Q9MRM1	X7(Q)	0	0	0.0001951	103.2	1.23903e-07	2	1601.81	0.502928	81.8937	0
	High	GmEVIDTGAPLSVPVGGATLGR	5	3356	14	A0A0M3LBA7;A0A1C9HCV0;A0A1C9HCP3;Q5J038;C0J9K5;C0J9P4;Q95FJ8;A0A1I7PIS3;A0A1I7PIU6;A0A1I7PIS8;A0A1D8D815;A0A191SDX6;A0A1I7PIT2;Q95FS7	M2(Oxidation)	0	0	3.473e-08	100.7	1.79403e-07	2	2113.1	1.42362	103.498	0
	High	ELQDIIAILGLDELSEEDR	1	7752	18	A0A0M3LBA7;Q597J4;A0A1C9HCV0;Q5J038;A0A1C9HCP3;C0J9K5;C0J9P4;Q95FJ8;A0A1I7PIS3;A0A1I7PIU6;A0A1I7PIS8;A0A1D8D815;A0A191SDX6;A0A1I7PIT2;Q95FS7;B7S4V7;A0A0A7DB45;F5BUI5		0	0	2.883e-08	97.99	3.99829e-07	2	2171.11	-0.648696	115.748	0
	High	FVQAGSEVSALLGR	11	9158	19	A0A0M3LBA7;Q597J4;A0A1C9HCV0;Q5J038;A0A1C9HCP3;C0J9K5;C0J9P4;Q95FJ8;A0A1I7PIU6;A0A1I7PIS3;Q95FS7;A0A1I7PIS8;A0A1I7PIT2;A0A1D8D815;B7S4V7;A0A0A7DB11;A0A191SDX6;F5BUI5;A0A0A7DB45		0	0	0.00013	96.42	6.3422e-07	2	1433.78	0.798734	104.832	0
	High	GMEVIDTGAPLSVPVGGATLGR	7	3356	14	A0A0M3LBA7;A0A1C9HCV0;Q5J038;A0A1D8D815;A0A1I7PIU6;A0A1C9HCP3;A0A1I7PIS3;Q95FJ8;C0J9K5;C0J9P4;A0A1I7PIS8;A0A191SDX6;A0A1I7PIT2;Q95FS7		0	0	7.32e-09	93.7	1.94422e-06	2	2097.1	1.22165	112.837	0
	High	VGLTALTmAEYFR	4	7808	19	A0A1C9HCV0;Q5J038;A0A1D8D815;A0A0M3LBA7;A0A191SDX6;A0A1C9HCP3;A0A1I7PIU6;A0A1I7PIS3;C0J9K5;C0J9P4;A0A1I7PIS8;Q95FJ8;Q95FS7;B7S4V7;Q597J4;A0A1I7PIT2;A0A0A7DB11;Q9MRM1;F5BUI5	M8(Oxidation)	0	0	0.0002106	91.93	1.67487e-06	2	1487.76	1.1816	109.694	0
	High	mPSAVGYQPTLSTEMGSLQER	13	5647	16	B7S4V7;A0A0M3LBA7;A0A1C9HCV0;A0A1I7PIS3;C0J9K5;C0J9P4;Q95FJ8;A0A1C9HCP3;Q597J4;Q5J038;A0A1I7PIU6;A0A1I7PIS8;A0A1D8D815;A0A191SDX6;Q95FS7;A0A1I7PIT2	M1(Oxidation)	0	0	1.172e-08	91.39	1.14678e-06	2	2298.08	0.999668	98.0293	0
	High	VALVYGxmNEPPGAR	9	9490	19	Q9MRM1;F5BUI5;A0A0M3LBA7;A0A1C9HCV0;Q5J038;A0A1D8D815;A0A1C9HCP3;A0A1I7PIU6;A0A1I7PIS3;C0J9K5;C0J9P4;A0A1I7PIS8;Q95FJ8;A0A191SDX6;Q95FS7;B7S4V7;A0A0A7DB11;A0A1I7PIT2;Q597J4	X7(Q); M8(Oxidation)	0	0	9.65e-06	89.62	2.82176e-06	2	1617.81	1.30202	66.0728	0
	High	DVNEQDVLLFIDNIFR	1	5066	13	A0A1C9HCV0;Q5J038;A0A1C9HCP3;A0A1I7PIS3;Q95FJ8;A0A0M3LBA7;C0J9K5;C0J9P4;A0A1I7PIU6;A0A1I7PIS8;Q597J4;Q95FS7;A0A1I7PIT2		0	0	7.56e-07	87.93	4.5235e-06	2	1950	-0.406166	116.531	0
	High	AVAMSATDGLMR	5	3822	12	A0A0M3LBA7;A0A1C9HCV0;A0A191SDX6;A0A1D8D815;A0A1I7PIS3;C0J9K5;C0J9P4;A0A1I7PIS8;Q95FJ8;Q597J4;Q95FS7;Q9MRM1		0	0	0.000309	82.27	1.20527e-05	2	1222.59	0.519875	72.5543	0
	High	mPNIYNALVVK	3	4063	13	A0A0M3LBA7;A0A1C9HCV0;C0J9K5;C0J9P4;Q95FJ8;Q5J038;A0A1C9HCP3;Q597J4;A0A1D8D815;A0A1I7PIU6;A0A1I7PIS8;Q95FS7;B7S4V7	M1(Oxidation)	0	0	0.0005121	81.55	4.80672e-05	2	1277.69	1.26709	90.1969	0
	High	mPSAVGYQPTLSTEmGSLQER	5	5647	16	A0A0M3LBA7;A0A1C9HCV0;Q5J038;A0A1C9HCP3;A0A1I7PIU6;A0A1I7PIS3;C0J9K5;C0J9P4;Q95FS7;A0A1I7PIS8;A0A1I7PIT2;Q95FJ8;Q597J4;A0A191SDX6;A0A1D8D815;B7S4V7	M1(Oxidation); M15(Oxidation)	0	0	1.382e-06	79.86	1.5099e-05	3	2314.07	1.2062	80.9023	0
	High	GIYPAVDPLDSTSTmLQPR	7	5449	17	A0A0M3LBA7;Q597J4;A0A1C9HCP3;A0A1C9HCV0;A0A1D8D815;C0J9K5;C0J9P4;A0A1I7PIS8;Q95FJ8;A0A191SDX6;Q5J038;A0A1I7PIU6;A0A1I7PIS3;Q95FS7;B7S4V7;A0A1I7PIT2;Q9MRM1	M15(Oxidation)	0	0	3.214e-07	76.57	5.2368e-05	2	2077.03	1.53813	104.157	0
	High	VGLTALTMAEYFR	1	7808	19	A0A0M3LBA7;Q597J4;A0A1C9HCV0;Q5J038;A0A1C9HCP3;A0A1I7PIU6;A0A1I7PIS3;C0J9K5;C0J9P4;Q95FS7;A0A1I7PIS8;A0A1I7PIT2;Q95FJ8;A0A1D8D815;B7S4V7;A0A191SDX6;A0A0A7DB11;Q9MRM1;F5BUI5		0	0	0.0001762	76.47	5.59299e-05	2	1471.76	0.559418	114.621	0
	High	MPNIYNALVVK	6	4063	13	A0A0M3LBA7;Q597J4;A0A1C9HCV0;A0A1C9HCP3;Q5J038;C0J9K5;C0J9P4;Q95FJ8;A0A1I7PIU6;A0A1I7PIS8;A0A1D8D815;Q95FS7;B7S4V7		0	0	0.002165	72.02	0.000141508	2	1261.7	0.44565	105.099	0
	High	AVAMSATDGLmR	7	3822	12	A0A0M3LBA7;A0A1C9HCV0;A0A191SDX6;A0A1D8D815;A0A1I7PIS3;C0J9K5;C0J9P4;A0A1I7PIS8;Q95FJ8;Q597J4;Q95FS7;Q9MRM1	M11(Oxidation)	0	0	0.000438	70.16	0.000158063	2	1238.59	0.47929	58.87	0
	High	SAPAFIQLDTK	6	4550	13	Q95FS7;A0A0M3LBA7;A0A1C9HCV0;Q5J038;A0A1C9HCP3;A0A1I7PIS3;C0J9K5;C0J9P4;Q95FJ8;Q597J4;A0A1D8D815;A0A1I7PIT2;A0A191SDX6		0	0	0.00965	62.71	0.00154607	2	1190.64	0.536024	84.0796	0
	High	EGNDLYMEMK	3	8238	17	A0A0M3LBA7;A0A1C9HCP3;A0A1C9HCV0;Q5J038;C0J9K5;C0J9P4;Q95FJ8;Q597J4;A0A1D8D815;A0A1I7PIU6;A0A1I7PIS3;A0A1I7PIS8;A0A0A7DB11;Q95FS7;B7S4V7;A0A1I7PIT2;F5BUI5		0	0	0.007057	61.37	0.000608477	2	1229.52	0.394281	74.1878	0
	High	TVLImELINNIAK	1	8267	18	A0A0M3LBA7;A0A1C9HCV0;Q597J4;A0A1D8D815;A0A1I7PIS3;C0J9K5;C0J9P4;A0A1I7PIS8;Q95FJ8;Q5J038;A0A1C9HCP3;A0A1I7PIU6;A0A1I7PIT2;A0A0A7DB11;A0A191SDX6;A0A0A7DB45;Q9MRM1;F5BUI5	M5(Oxidation)	0	0	0.0005154	58.09	0.00246286	2	1487.85	0.827857	114.9	0
	High	LSIFETGIK	6	9003	18	A0A0M3LBA7;A0A1C9HCV0;Q5J038;A0A1C9HCP3;C0J9K5;C0J9P4;Q95FJ8;Q597J4;A0A1D8D815;A0A1I7PIS3;A0A1I7PIS8;A0A1I7PIU6;Q95FS7;B7S4V7;A0A0A7DB11;A0A191SDX6;A0A0A7DB45;Q9MRM1		0	0	0.02112	57.89	0.00228398	2	1007.58	0.398959	92.1225	0
	High	AHGGVSVFGGVGER	8	7926	19	A0A0M3LBA7;Q597J4;Q95FS7;A0A1C9HCV0;Q5J038;A0A1C9HCP3;A0A1I7PIS3;Q95FJ8;A0A1I7PIU6;C0J9K5;C0J9P4;A0A1I7PIS8;A0A1I7PIT2;A0A1D8D815;A0A191SDX6;F5BUI5;B7S4V7;Q9MRM1;A0A0A7DB11		0	0	0.002907	57.26	0.00391546	2	1328.67	-0.0537941	60.1996	0
	High	AVAmSATDGLmR	5	3822	12	A0A0M3LBA7;A0A1C9HCV0;A0A1D8D815;A0A1I7PIS3;C0J9K5;C0J9P4;A0A1I7PIS8;Q95FJ8;Q597J4;A0A191SDX6;Q95FS7;Q9MRM1	M4(Oxidation); M11(Oxidation)	0	0	0.004004	57.24	0.00245873	2	1254.58	0.634338	45.1036	0
	High	TVLIMELINNIAK	1	8267	18	A0A0M3LBA7;A0A1C9HCV0;Q597J4;A0A1D8D815;A0A1I7PIS3;C0J9K5;C0J9P4;A0A1I7PIS8;Q95FJ8;Q5J038;A0A1C9HCP3;A0A1I7PIU6;A0A1I7PIT2;A0A0A7DB11;A0A191SDX6;A0A0A7DB45;Q9MRM1;F5BUI5		0	0	0.0008034	55.91	0.00432436	2	1471.86	-0.212815	115.416	0
	High	IGLFGGAGVGK	5	9628	25	A0A0M3LBA7;A0A1C9HCV0;C0J9K5;C0J9P4;Q95FJ8;Q5J038;A0A1D8D815;A0A1C9HCP3;A0A1I7PIU6;A0A1I7PIS3;Q95FS7;B7S4V7;A0A1I7PIS8;Q597J4;A0A1I7PIT2;A0A061E5Q6;A0A2G5F6R8;B9T1V8;A0A251U5D0;A0A191SDX6;A0A0A7DB11;A0A0A7DB45;Q9MRM1;A0A0D6QRT0;A0A087SBN0		0	0	0.002413	49.88	0.0239559	2	975.563	0.356034	80.9251	0
	High	EGSITSIQAVYVPADDLTDPAPATTFAHLDATTVLSR	2	6160	18	A0A0M3LBA7;A0A1C9HCV0;A0A191SDX6;Q5J038;A0A1D8D815;A0A1C9HCP3;A0A1I7PIU6;A0A1I7PIS3;C0J9K5;C0J9P4;A0A1I7PIS8;A0A0A7DB11;Q95FJ8;A0A0A7DB45;Q95FS7;A0A1I7PIT2;B7S4V7;F5BUI5		0	0	2.598e-08	46.9	0.0333732	4	3843.94	2.09136	114.531	0
	High	VVDLLAPYR	8	9267	20	A0A0M3LBA7;Q597J4;A0A1C9HCV0;A0A1C9HCP3;Q5J038;C0J9K5;C0J9P4;Q95FJ8;A0A1I7PIS3;A0A1I7PIU6;A0A1I7PIS8;A0A1I7PIT2;A0A1D8D815;A0A191SDX6;A0A0A7DB11;A0A0A7DB45;Q95FS7;Q9MRM1;B7S4V7;F5BUI5		0	0	0.01355	46.68	0.0463437	2	1045.6	0.419361	97.6185	0
	High	EGNDLYmEMK	4	8238	17	A0A0M3LBA7;A0A1C9HCP3;A0A1C9HCV0;Q5J038;C0J9K5;C0J9P4;Q95FJ8;Q597J4;A0A1D8D815;A0A1I7PIU6;A0A1I7PIS3;A0A1I7PIS8;A0A0A7DB11;Q95FS7;B7S4V7;A0A1I7PIT2;F5BUI5	M7(Oxidation)	0	0	0.006043	37.66	0.128015	2	1245.51	0.747566	62.752	0
	High	EGNDLYmEmK	2	8238	17	A0A0M3LBA7;A0A1C9HCP3;A0A1C9HCV0;Q5J038;C0J9K5;C0J9P4;Q95FJ8;Q597J4;A0A1D8D815;A0A1I7PIU6;A0A1I7PIS3;A0A1I7PIS8;A0A0A7DB11;Q95FS7;B7S4V7;A0A1I7PIT2;F5BUI5	M7(Oxidation); M9(Oxidation)	0	0	0.01569	37.5	0.118985	2	1261.51	0.801596	42.3174	0
	High	TREGNDLYMEMK	2	8225	17	A0A0M3LBA7;Q597J4;A0A1C9HCV0;Q5J038;A0A1C9HCP3;A0A1I7PIS3;Q95FJ8;A0A1D8D815;C0J9K5;C0J9P4;A0A1I7PIS8;A0A1I7PIU6;A0A1I7PIT2;Q95FS7;B7S4V7;A0A0A7DB11;F5BUI5		0	0.001	0.03378	25.96	3.08512	2	1486.67	1.06757	61.679	1
	High	VALVYGxMNEPPGAR	1	1	1	C0J9K5	X7(E)	0	0.008	0.1219	14.91	56.1613	2	1602.79	-5.29263	82.6112	0
C6G1P2	Ribulose bisphosphate carboxylase large chain (Fragment) OS=Clematis armandii OX=487159 GN=rbcL PE=3 SV=1 - [C6G1P2_9MAGN]	2870.08	46.44	60581	0	23	293	463	51.5159	6.58057
	High	GGLDFTKDDENVNSQPFMR	11	51638	237	Q6VW40;A0A0F7C9H2;I2BGM7;C0J9R6;C6G1P2;Q33032;U5XM28;O98756;Q9MS05;F2X4H9;Q9GGI5;Q5I221;G0WZM4;A0A0U4D534;I2E9L8;Q5W520;Q4VI99;Q4VI80;Q4VI78;Q32701;Q6VW29;O98747;Q95F08;A0A1S6WN23;Q5SCK3;Q8MD81;A0A0K2SQY8;Q9TN58;D6MYJ6;Q9XQ93;A0A1W6BQF9;A0A248SN48;Q37212;Q7YJP8;Q7GH77;O98551;E7DMW3;I2E9A4;Q8MCY1;Q1XEK3;Q8WKT6;Q9XQL2;Q1L7E3;O98531;B1NL21;A0A291EY88;Q33047;Q8WL19;Q5K3Y8;C3RXF1;O82538;B8PRL7;Q7YMT1;…		0	0	4.87e-08	109.43	4.7793e-08	2	2169.99	1.14206	92.8062	1
	High	GHYLNATAGTcEEMIK	14	14794	113	Q6VW40;C0J9R6;Q6VW29;C6G1P2;Q33032;U5XM28;Q5SCK3;F2X4H9;A0A0K2SQY8;Q9GGI5;D6MYJ6;Q7YJP8;Q7GH77;O98551;E7DMW3;I2E9A4;Q1L7E3;W5RVG3;B2BY95;Q1X6Q9;Q7YJR1;A0A0D5X2A4;S6CMZ7;Q8MFT9;L0N8B1;Q5W520;O82538;Q9THL1;I2FL31;Q32803;Q4VI99;Q4VI80;Q4VI78;A3RGJ0;Q37220;A0A249Y5Q9;Q85VA4;C1JAT3;Q3I534;E7DMY2;A0A2H4UGV5;I2E962;O98429;A0A0B4M1K8;G0WZL1;A0A142I7A5;A0A142I7F3;B8YHE7;O98431;A0A078BR81;Q37347;K4EPE7;A0A…	C11(Carbamidomethyl)	0	0	3.451e-07	99.35	2.52731e-07	2	1794.82	1.55521	65.8023	0
	High	GGLDFTKDDENVNSQPFmR	11	51638	237	Q9XPZ1;Q8MFT9;C0J9R6;Q6VW29;C6G1P2;Q5W520;A5X4D3;F2X4H9;A0A0K2SQY8;Q32803;Q4VI99;Q9GGI5;D6MYJ6;Q7YJP8;Q5I221;A0A0U4D534;Q4VI80;Q4VI78;A3RGJ0;G0WZ98;G0WZL1;Q37220;B2BY95;Q7YJR1;Q37279;J9QH20;L0N8B1;Q6VW40;A0A0F7C9H2;I2BGM7;Q33047;Q8WL19;Q33032;Q5K3Y8;O82538;U5XM28;B8PRL7;B5SW52;Q9THL1;Q5SCK3;A0A219PXQ5;O46889;O98756;Q9MS05;P92223;I2FL31;C1JAT3;E5G0C4;Q9XQ93;Q7GH77;A0PDB5;Q33156;O98551;E7DMW3;I2E9L…	M18(Oxidation)	0	0	0.005407	98.27	6.0725e-07	2	2185.99	1.67293	82.5394	1
	High	EITLGFVDLLRDDFIEK	1	5735	50	Q9GGI5;Q5W520;C0J9R6;C6G1P2;F2X4H9;Q4VI99;Q4VI80;Q4VI78;A0A291EY88;A0A1S6WN23;B5SW52;Q9MT32;A0A1C9HFM1;A0A249Y5Q9;Q6VW40;I2BGM7;Q33032;Q95F08;O98756;Q5I221;A0A0U4D534;I2E9L8;A0A249Y5N8;S4TA61;Q8MFT9;Q37212;A0A286NQF2;Q7YJM6;F5B3G0;A0A023UBM0;O09420;O78309;E7DMY2;A0A0F7EV98;Q31895;Q71N79;A0A291IA50;Q5J075;O98747;A0A0F7G5K6;O47280;Q3T5L7;A0A142DPV4;A0A0F7EV89;A0A1W6L1X3;J9QEM7;Q95CF8;Q37309;A0A0F7E…		0	0	6.33e-09	88.73	3.03008e-06	2	2023.07	-0.114089	115.12	1
	High	mSGGDHIHAGTVVGK	37	17683	131	C0J9R6;Q6VW29;C6G1P2;F2X4H9;Q9GGI5;Q7YJP8;O98551;Q6VW40;A0A0F7C9H2;I2BGM7;Q33032;U5XM28;A5X4D3;Q5SCK3;O98756;Q9MS05;A0A0K2SQY8;O98429;D6MYJ6;Q9XQ93;I2E964;Q37358;Q7GH77;Q5I221;G0WZM4;A0A0U4D534;E7DMW3;I2E9L8;Q8HRT3;I2E9A4;A7BG81;A0A286NQF2;Q1XEK3;Q8WKT6;Q7YJM6;Q9XQL2;Q1L7E3;Q9GEN6;Q9ZS70;A0A249Y5N8;W5RVG3;A0A120KLC1;B8PRP3;A0A0B4M1K8;B7P0E9;B5L2V5;S4TA61;J9QHF9;D4N1T9;A8DPF0;A0A1D5AHD9;E5G0I9;O63…	M1(Oxidation)	0	0	0.0001229	86.84	7.1188e-06	2	1481.72	0.236377	32.3361	0
	High	GHYLNATAGTcEEmIK	9	14794	113	Q8ME51;Q31895;Q95631;Q37220;Q8MCW3;Q6VW40;C0J9R6;Q6VW29;C6G1P2;Q5W520;Q33032;O82538;U5XM28;Q9THL1;Q5SCK3;F2X4H9;A0A0K2SQY8;I2FL31;Q32803;Q4VI99;C1JAT3;Q9GGI5;D6MYJ6;Q7YJP8;Q7GH77;O98551;E7DMW3;Q4VI80;Q3I534;I2E9A4;Q4VI78;Q1L7E3;A3RGJ0;W5RVG3;G0WZL1;B2BY95;Q1X6Q9;A0A142I7F3;Q7YJR1;A0A0D5X2A4;S6CMZ7;Q8MFT9;J9QH20;A0A249Y5Q9;Q85VA4;L0N8B1;Q32701;A0A0B4M1K8;P94046;Q5I221;A0A0U4D534;R4QE58;B6GUV5;A0A0…	C11(Carbamidomethyl); M14(Oxidation)	0	0	1.076e-06	84.54	7.07744e-06	2	1810.81	1.38348	55.3312	0
	High	DNGLLLHIHR	12	41878	254	Q5W520;Q9GGI5;O09424;Q6VW40;I2BGM7;C0J9R6;C6G1P2;E7DMY2;Q33032;O98756;F2X4H9;Q37212;Q5I221;A0A0U4D534;I2E9L8;Q6VW29;P93904;O82538;U5XM28;Q9THL1;Q5SCK3;A0A0K2SQY8;I2FL31;Q32803;Q4VI99;C1JAT3;D6MYJ6;Q7YJP8;Q7GH77;A0A291IA50;J9QER6;O98551;E7DMW3;Q4VI80;Q3I534;I2E9A4;Q8MCY1;Q4VI78;Q1L7E3;A0A291EY88;C3RXF1;B8PRL7;A0A1C9HFM1;A0A023Q3H2;Q95F08;Q71N81;Q1XEK3;Q8WKT6;Q9XQL2;B8PRP3;J9QHF9;B2BY95;Q7YJR1;Q373…		0	0	0.0007847	83.13	2.29054e-05	2	1187.67	0.568646	64.3472	0
	High	GHYLNATAGTcEEmIKR	8	14767	113	Q6VW40;C0J9R6;Q6VW29;C6G1P2;Q33032;U5XM28;Q5SCK3;F2X4H9;A0A0K2SQY8;Q9GGI5;D6MYJ6;Q7YJP8;Q7GH77;O98551;E7DMW3;I2E9A4;Q1L7E3;W5RVG3;B2BY95;Q1X6Q9;Q7YJR1;A0A0D5X2A4;S6CMZ7;Q8MFT9;L0N8B1;Q5W520;O82538;Q9THL1;I2FL31;Q32803;Q4VI99;Q4VI80;Q4VI78;A3RGJ0;Q37220;A0A249Y5Q9;Q85VA4;C1JAT3;Q3I534;E7DMY2;A0A2H4UGV5;I2E962;O98429;A0A0B4M1K8;G0WZL1;A0A142I7A5;A0A142I7F3;B8YHE7;O98431;A0A078BR81;Q37347;K4EPE7;A0A…	C11(Carbamidomethyl); M14(Oxidation)	0	0	2.837e-07	78.87	3.15448e-05	3	1966.91	0.933264	50.1358	1
	High	DDENVNSQPFMR	4	52171	260	Q9ZS70;Q6VW40;A0A0F7C9H2;I2BGM7;C0J9R6;C6G1P2;E7DMY2;Q33032;U5XM28;O98756;Q9MS05;F2X4H9;Q9GGI5;Q37212;I2E9L8;Q8MCY1;A0A286NQF2;Q7YJM6;O98531;W5RVG3;B8PRP3;Q8HVI8;Q37347;A0A023UBM0;Q8MFT9;B1NL21;Q6VW29;Q5W520;Q33047;A0PD98;Q8WL19;Q5J075;Q5K3Y8;I2E962;O82538;Q9GHZ1;B8PRL7;Q7YMT1;B5SW52;Q9THL1;A5X4D3;Q5SCK3;A0A219PXQ5;O46889;P92223;A0A0K2SQY8;I2FL31;B8QQG4;O78309;Q9T2B5;O98429;Q32803;Q4VI99;C1JAT3;D…		0	0	0.0001335	77.69	6.34599e-05	2	1451.62	0.473238	69.5721	0
	High	TFQGPPHGIQVER	32	58045	244	O03654;I2BGM7;C6G1P2;Q33032;Q9GGI5;Q6VW40;C0J9R6;Q6VW29;Q5SCK3;F2X4H9;Q7YJP8;Q7GH77;I2E9A4;Q1L7E3;O98756;Q9XQ93;I2E9L8;Q1XEK3;Q9XQL2;B7P0E9;D4N1T9;Q1X6Q9;A0A291L206;Q7YJR1;A0A0D5X2A4;S6CMZ7;Q8MFT9;G8EEM9;Q7YJM3;L0N8B1;I2EA78;Q9ZS70;Q32701;A0A0F7C9H2;A0A291EY88;Q5W520;Q33047;A0PD98;Q8WL19;Q5K3Y8;I2E962;Q95F08;C3RXF1;O82538;A0A1S6WN23;U5XM28;B8PRL7;B5SW52;Q9THL1;A0A219PXQ5;O46889;A0A0F7EV98;Q9MT32;…		0	0	3.798e-06	76.36	0.000144477	2	1465.75	-0.0102537	59.9528	0
	High	MSGGDHIHAGTVVGK	26	17683	131	Q6VW40;I2BGM7;C0J9R6;C6G1P2;Q33032;Q95F08;A0A1S6WN23;O98756;F2X4H9;Q9GGI5;Q5I221;A0A0U4D534;I2E9L8;A0A249Y5N8;S4TA61;Q8MFT9;Q32701;Q6VW29;E7DMY2;O98747;P92447;O47280;R4QE58;Q5SCK3;Q6VW13;Q3T5L7;C6G392;A0A1S5QS34;A0A2H4UGV5;Q9XQ93;I2E964;Q37358;A0A248SN48;Q37212;Q7YJP8;Q7GH77;I2E9A4;Q6USH4;Q1XEK3;Q9XQL2;Q1L7E3;A7BG81;A0A286NQF2;Q7YJM6;Q7YJR9;Q5UFC2;A0A024HRQ0;Q8WJX3;A0A0B4M1K8;B7P0E9;B5L2V5;J9QHF9…		0	0	7.228e-06	71.93	0.000190936	2	1465.72	0.933846	39.4271	0
	High	VSPQPGVPPEEAGAAVAAESSTGTWTTVWTDGLTSLDR	2	2208	23	I2BGM7;C6G1P2;Q33032;C3RXF1;Q7YMT1;Q3T5L7;I2FL31;Q9GGI5;Q37358;A0A0F7G5H6;Q58U40;A0A249Y5N8;A0A120KLC1;G0WZL1;O03654;A0A291L2S1;O03656;O03628;O03613;A0A1X9ZQP4;A0A0H4SSE1;C6FJV2;A0A1W6BQF9		0	0	1.728e-07	59.22	0.00155522	4	3840.85	-1.04758	115.087	0
	High	VALEAcVQAR	37	29518	202	C0J9R6;C6G1P2;E7DMY2;F2X4H9;Q9GGI5;Q37212;Q6VW40;I2BGM7;Q6VW29;Q5W520;Q33047;Q8WL19;Q33032;Q5K3Y8;O82538;B5SW52;Q9THL1;Q5SCK3;O46889;O98756;I2FL31;Q32803;Q4VI99;E5G0C4;Q9XQ93;Q7YJP8;Q7GH77;A0PDB5;Q33156;I2E9L8;Q4VI80;I2E9A4;Q4VI78;Q1XEK3;Q9XQL2;Q1L7E3;Q9GEN6;Q32701;D6MYK9;A0A0F7C9H2;B1NL21;A0A291EY88;P93904;O98884;D6MYK4;Q8ME51;C7AQR6;O98747;P92447;Q95F08;C3RXF1;A0PDB8;A0A1S6WN23;Q9GHZ1;Q31895;U5…	C6(Carbamidomethyl)	0	0	0.00658	54.82	0.0126761	2	1116.58	-0.118181	70.1996	0
	High	FLFcAEAIYK	8	13080	112	C0J9R6;Q6VW29;C6G1P2;Q5W520;F2X4H9;A0A0K2SQY8;Q32803;Q4VI99;Q9GGI5;D6MYJ6;Q7YJP8;Q4VI80;Q4VI78;A3RGJ0;G0WZL1;Q37220;B2BY95;Q7YJR1;J9QH20;L0N8B1;Q5I221;A0A0U4D534;A5X4D3;Q1XEK3;Q8WKT6;Q9XQL2;B8PRP3;J9QHF9;A8DPF0;E5G0I9;Q37347;K4EPE7;Q95CE8;Q7YJM3;A0PD98;Q5K3Y8;E5G0C4;E5G0G9;Q37222;A0A1C9HFM1;A0A078BR81;A0A0F6TFY2;G0LNJ9;A0A142I7A5;E7DMY2;Q95F08;Q9TN58;Q37212;D6MYK9;A0A291EY88;C3RXF1;B8PRL7;R4QE58;…	C4(Carbamidomethyl)	0	0	0.003285	53.39	0.0150591	2	1261.63	-0.0139995	110.942	0
	High	AMHAVIDR	9	44488	258	Q9ZS70;Q6VW40;A0A0F7C9H2;I2BGM7;B1NL21;C0J9R6;Q6VW29;C6G1P2;Q5W520;Q33047;D6MYK4;E7DMY2;A0PD98;Q8WL19;Q33032;Q5J075;Q5K3Y8;I2E962;O82538;Q9GHZ1;U5XM28;B8PRL7;Q7YMT1;B5SW52;Q9THL1;A5X4D3;Q5SCK3;A0A219PXQ5;O46889;O98756;Q95631;Q9MS05;P92223;F2X4H9;A0A0K2SQY8;I2FL31;B8QQG4;O78309;Q9T2B5;O98429;Q32803;Q4VI99;C1JAT3;Q9GGI5;D6MYJ6;E5G0C4;Q9XQ93;I2E964;Q37358;Q7YJP8;Q7GH77;A0PDB5;Q33156;Q5I221;G0WZM4;A0…		0	0	0.02039	52.37	0.0213882	2	912.472	0.380694	31.6002	0
	High	EITLGFVDLLR	2	11021	105	Q5W520;Q9GGI5;Q6VW40;C0J9R6;C6G1P2;Q33032;U5XM28;F2X4H9;Q4VI99;C1JAT3;Q4VI80;Q4VI78;Q5I221;A0A0U4D534;A0A0F7C9H2;I2BGM7;B8PRL7;B5SW52;O98756;Q9MS05;P92223;I2E9L8;Q8MFT9;A0A249Y5Q9;Q9ZS70;I2E962;A0A286NQF2;Q7YJM6;C0J394;A0A142DPV4;W5RVG3;B8PRP3;G0WZL1;A0A1C9HFM1;Q8HVI8;Q37347;A0A023UBM0;A0A023Q1L0;J9QH20;A0A125R6I8;Q8MCW3;Q9GEN6;E7DMY2;O98747;A0A1S6Q3X8;Q9TN58;Q37212;A0A291IA50;Q8MCY1;O09424;A0A07…		0	0	0.004872	51.35	0.0158334	2	1275.73	0.366433	115	0
	High	LNYYTPEYETK	12	607	22	C6G1P2;A0A219PXQ5;Q3I534;A0A0D5X2A4;Q85VA4;Q9ZS70;Q5J075;Q9GHZ1;A1X469;A0A248SN48;A0A0F7G5H6;A7BG81;E0D9Q7;G0WZ98;Q5UFC2;B3THI4;Q5DK04;I6N589;Q31889;A0A0H4SSE1;A0A0F7EV89;A5H777		0	0	0.002461	51.25	0.00895411	2	1420.66	0.796014	67.9102	0
	High	LNYYTPEYETKDTDTLAAFR	2	40	2	C6G1P2;Q3I534		0	0	2.294e-07	50.59	0.0120387	3	2411.14	0.337626	102.074	1
	High	DTDTLAAFR	10	738	14	C0J9R6;C6G1P2;Q9GEN6;I2BGM7;B8PRL7;A0A0F7EV98;Q71N78;E7DMW3;Q3I534;B8PRP3;G8D4B8;A0A0D3M3X9;E7DMY2;Q37212		0	0	0.01683	50.53	0.0128643	2	1009.5	0.634705	77.2876	0
	High	PLLGcTIKPK	7	64838	265	C0J9R6;Q6VW29;C6G1P2;Q5W520;A5X4D3;F2X4H9;A0A0K2SQY8;Q32803;Q4VI99;Q9GGI5;D6MYJ6;Q7YJP8;Q5I221;A0A0U4D534;Q4VI80;Q4VI78;A3RGJ0;G0WZ98;G0WZL1;Q37220;B2BY95;Q7YJR1;Q37279;J9QH20;L0N8B1;Q6VW40;A0A0F7C9H2;I2BGM7;Q33047;Q8WL19;Q33032;Q5K3Y8;O82538;U5XM28;B8PRL7;B5SW52;Q9THL1;Q5SCK3;A0A219PXQ5;O46889;O98756;Q9MS05;P92223;I2FL31;C1JAT3;E5G0C4;Q9XQ93;Q7GH77;A0PDB5;Q33156;O98551;E7DMW3;I2E9L8;Q3I534;I2E9A…	C5(Carbamidomethyl)	0	0	0.00557	50.16	0.0545378	3	1126.67	-0.0159271	51.4548	1
	High	DDENVNSQPFmR	4	52171	260	C0J9R6;C6G1P2;F2X4H9;Q9GGI5;Q37212;A0A291EY88;Q5W520;Q8WL19;Q5K3Y8;C3RXF1;O82538;A0A1S6WN23;B8PRL7;B5SW52;A0A219PXQ5;O46889;Q9MT32;A0A1C9HG15;I2FL31;Q32553;Q32803;E5G0C4;A0PDB5;C7AQV2;C7A5Z4;Q6VW40;A0A0F7C9H2;I2BGM7;B1NL21;Q6VW29;P93904;Q33047;Q33032;Q9GHZ1;U5XM28;Q7YMT1;Q9THL1;A5X4D3;Q5SCK3;V5K6K1;O98756;Q9MS05;P92223;A0A0K2SQY8;O78309;Q4VI99;C1JAT3;D6MYJ6;Q9XQ93;I2E964;A0A1W6BQF9;Q37358;Q7YJP8;…	M11(Oxidation)	0	0	0.001089	40.77	0.306929	2	1467.62	0.772197	55.9666	0
	High	YGRPLLGcTIKPK	9	64650	256	Q6VW40;C0J9R6;C6G1P2;Q5W520;Q33032;F2X4H9;Q4VI99;Q9GGI5;Q4VI80;Q4VI78;Q6VW29;R4QE58;Q5SCK3;Q7YJP8;Q7GH77;I2E9A4;Q1L7E3;Q5I221;A0A0U4D534;A0A0F7C9H2;I2BGM7;U5XM28;O98756;Q9MS05;A0A0K2SQY8;D6MYJ6;Q9XQ93;O98551;E7DMW3;I2E9L8;Q1XEK3;Q8WKT6;Q9XQL2;W5RVG3;B7P0E9;D4N1T9;B2BY95;Q1X6Q9;Q8HVI8;A0A291L206;Q7YJR1;A0A0D5X2A4;S6CMZ7;Q8MFT9;G8EEM9;Q7YJM3;L0N8B1;I2EA78;Q9GEN6;Q71N78;C3RXF1;Q7YMT1;Q3T5L7;I2FL31;Q…	C8(Carbamidomethyl)	0	0	0.0001268	34.77	1.93571	3	1502.85	0.335323	53.2935	2
	High	EITLGFVDLLRDDFIEKDR	1	5694	50	Q9GGI5;Q5W520;C0J9R6;C6G1P2;F2X4H9;Q4VI99;Q4VI80;Q4VI78;A0A291EY88;A0A1S6WN23;B5SW52;Q9MT32;A0A1C9HFM1;A0A249Y5Q9;Q6VW40;I2BGM7;Q33032;Q95F08;O98756;Q5I221;A0A0U4D534;I2E9L8;A0A249Y5N8;S4TA61;Q8MFT9;Q37212;A0A286NQF2;Q7YJM6;F5B3G0;A0A023UBM0;O09420;O78309;E7DMY2;A0A0F7EV98;Q31895;Q71N79;A0A291IA50;Q5J075;O98747;A0A0F7G5K6;O47280;Q3T5L7;A0A142DPV4;A0A0F7EV89;A0A1W6L1X3;J9QEM7;Q95CF8;Q37309;A0A0F7E…		0	0	7.708e-05	34.15	0.775356	3	2294.2	0.763516	114.743	2
	High	DDFIEKDR	10	17693	147	C0J9R6;Q6VW29;A0A291EY88;C6G1P2;Q5W520;Q5K3Y8;Q95F08;R4QE58;F2X4H9;Q32803;Q4VI99;Q9GGI5;E5G0C4;Q7YJP8;Q4VI80;Q4VI78;Q1XEK3;Q9XQL2;O82538;I2FL31;Q32553;Q37212;Q6VW40;Q33032;Q5SCK3;Q7GH77;I2E9A4;Q1L7E3;I2BGM7;O98756;Q9XQ93;I2E9L8;A7BG81;A0A286NQF2;Q7YJM6;A0A0B4M1K8;B7P0E9;J9QHF9;D4N1T9;A0A1D5AHD9;O63147;Q1X6Q9;A0A291L206;Q7YJR1;A0A023UBM0;A0A0D5X2A4;S6CMZ7;Q8MFT9;G8EEM9;Q7YJM3;L0N8B1;P94046;I2EA78;…		0	0.001	0.03765	39.81	0.258678	2	1037.49	0.160515	42.6911	1
	High	AQAETGEIK	7	27913	198	Q6VW40;I2BGM7;C0J9R6;Q6VW29;C6G1P2;Q5W520;Q33047;Q8WL19;Q33032;Q5K3Y8;O82538;B5SW52;Q9THL1;Q5SCK3;O46889;O98756;F2X4H9;I2FL31;Q32803;Q4VI99;Q9GGI5;E5G0C4;Q9XQ93;Q7YJP8;Q7GH77;A0PDB5;Q33156;I2E9L8;Q4VI80;I2E9A4;Q4VI78;Q1XEK3;Q9XQL2;Q1L7E3;U5XM28;A0A0K2SQY8;D6MYJ6;O98551;E7DMW3;W5RVG3;B2BY95;Q1X6Q9;Q7YJR1;A0A0D5X2A4;S6CMZ7;Q8MFT9;L0N8B1;A0A0B4M1K8;P94046;Q9ZS70;A0A0F7C9H2;Q9MS05;O98429;A7BG81;A0A28…		0	0.001	0.04266	37.65	0.628617	2	946.485	1.16613	24.1508	0
	High	AmHAVIDR	2	44488	258	Q6VW40;C0J9R6;C6G1P2;Q33032;F2X4H9;Q9GGI5;Q5I221;A0A0U4D534;Q71N79;Q5W520;Q5K3Y8;Q32803;E5G0C4;I2BGM7;Q6VW29;Q5SCK3;O98756;Q9XQ93;Q7YJP8;Q7GH77;I2E9L8;I2E9A4;Q1XEK3;Q9XQL2;Q1L7E3;B7P0E9;D4N1T9;Q1X6Q9;A0A291L206;Q7YJR1;A0A0D5X2A4;S6CMZ7;Q8MFT9;G8EEM9;Q7YJM3;L0N8B1;I2EA78;A0A218KDZ0;A0PD98;Q4VI99;Q4VI80;Q4VI78;E5G0G9;A3RGJ0;Q37222;J9QHF9;Q37220;A0A1C9HFM1;A0A078BR81;A0A0F6TFY2;G0LNJ9;Q32701;A0A0F7C…	M2(Oxidation)	0	0.004	0.08842	36.84	0.821349	2	928.466	-0.591376	46.3231	0
	High	EGNEIIR	3	14511	145	B8PRL7;O46889;Q9MS05;O78309;Q9XQ93;C0J9R6;C6G1P2;F2X4H9;Q9GGI5;Q9GEN6;Q6VW40;Q5W520;Q33032;U5XM28;Q4VI99;C1JAT3;Q4VI80;Q4VI78;Q71N79;I2BGM7;B5SW52;O98756;I2E9L8;Q6VW29;A5X4D3;A0A0K2SQY8;Q32803;D6MYJ6;Q7YJP8;Q5I221;A0A0U4D534;Q7YMT1;I2FL31;Q58U40;A0A0F7C9H2;Q33047;Q8WL19;Q5K3Y8;O82538;Q9THL1;Q5SCK3;A0A219PXQ5;P92223;E5G0C4;Q7GH77;A0PDB5;Q33156;O98551;E7DMW3;Q3I534;I2E9A4;Q1XEK3;Q8WKT6;Q9XQL2;Q1L7E…		0	0.007	0.1178	42.37	0.139721	2	830.436	-0.377355	35.4254	0
	High	NHGMHFR	3	30695	208	C0J9R6;Q6VW29;C6G1P2;F2X4H9;Q9GGI5;Q7YJP8;P92447;Q6VW40;Q33032;Q5I221;A0A0U4D534;Q8ME51;U5XM28;Q32750;A0A0F7C9H2;I2BGM7;Q5SCK3;O98756;Q9MS05;A0A0K2SQY8;D6MYJ6;Q9XQ93;Q7GH77;O98551;E7DMW3;I2E9L8;I2E9A4;Q1XEK3;Q8WKT6;Q9XQL2;Q1L7E3;B8PRL7;O46889;O78309;Q5W520;A0PD98;Q5K3Y8;A5X4D3;B8QQG4;Q32803;Q4VI99;E5G0C4;Q4VI80;Q4VI78;Q95DW1;E5G0G9;A3RGJ0;G0WZ98;Q37222;B8PRP3;J9QHF9;G0WZL1;A8DPF0;E5G0I9;Q37220;A0…		0	0.007	0.1189	30.34	2.28941	2	898.41	0.250018	29.8473	0
Q95FS7	ATP synthase subunit beta (Fragment) OS=Eucryphia lucida OX=3791 GN=atpB PE=3 SV=1 - [Q95FS7_EUCLU]	2863.61	60.58	2011	1	20	158	482	51.786	5.30029
	High	GIYPAVDPLDSTSTMLQPR	1	5449	17	A0A0M3LBA7;A0A1C9HCV0;A0A1D8D815;A0A1I7PIS3;C0J9K5;C0J9P4;A0A1I7PIS8;Q95FJ8;Q597J4;A0A191SDX6;A0A1C9HCP3;Q5J038;A0A1I7PIU6;A0A1I7PIT2;Q95FS7;Q9MRM1;B7S4V7		0	0	6.476e-07	128.71	3.31028e-10	3	2061.03	0.527411	114.157	0
	High	MPSAVGYQPTLSTEMGSLQER	7	5647	16	A0A0M3LBA7;A0A1C9HCV0;A0A1C9HCP3;Q5J038;C0J9K5;C0J9P4;Q95FJ8;A0A1I7PIU6;A0A1I7PIS3;A0A1I7PIS8;Q597J4;A0A1D8D815;A0A1I7PIT2;A0A191SDX6;Q95FS7;B7S4V7		0	0	1.747e-08	111.61	1.37472e-08	2	2282.08	1.88091	104.885	0
	High	VALVYGQMNEPPGAR	11	9490	19	C0J9K5;A0A0M3LBA7;Q597J4;A0A1C9HCV0;A0A191SDX6;Q5J038;A0A1D8D815;A0A1C9HCP3;A0A1I7PIU6;A0A1I7PIS3;C0J9P4;Q95FS7;B7S4V7;A0A1I7PIS8;A0A1I7PIT2;Q95FJ8;F5BUI5;A0A0A7DB11;Q9MRM1		0	0	0.0001951	103.2	1.23903e-07	2	1601.81	0.502928	81.8937	0
	High	GmEVIDTGAPLSVPVGGATLGR	5	3356	14	A0A0M3LBA7;A0A1C9HCV0;A0A1C9HCP3;Q5J038;C0J9K5;C0J9P4;Q95FJ8;A0A1I7PIS3;A0A1I7PIU6;A0A1I7PIS8;A0A1D8D815;A0A191SDX6;A0A1I7PIT2;Q95FS7	M2(Oxidation)	0	0	3.473e-08	100.7	1.79403e-07	2	2113.1	1.42362	103.498	0
	High	ELQDIIAILGLDELSEEDR	1	7752	18	A0A0M3LBA7;Q597J4;A0A1C9HCV0;Q5J038;A0A1C9HCP3;C0J9K5;C0J9P4;Q95FJ8;A0A1I7PIS3;A0A1I7PIU6;A0A1I7PIS8;A0A1D8D815;A0A191SDX6;A0A1I7PIT2;Q95FS7;B7S4V7;A0A0A7DB45;F5BUI5		0	0	2.883e-08	97.99	3.99829e-07	2	2171.11	-0.648696	115.748	0
	High	FVQAGSEVSALLGR	11	9158	19	A0A0M3LBA7;Q597J4;A0A1C9HCV0;Q5J038;A0A1C9HCP3;C0J9K5;C0J9P4;Q95FJ8;A0A1I7PIU6;A0A1I7PIS3;Q95FS7;A0A1I7PIS8;A0A1I7PIT2;A0A1D8D815;B7S4V7;A0A0A7DB11;A0A191SDX6;F5BUI5;A0A0A7DB45		0	0	0.00013	96.42	6.3422e-07	2	1433.78	0.798734	104.832	0
	High	GMEVIDTGAPLSVPVGGATLGR	7	3356	14	A0A0M3LBA7;A0A1C9HCV0;Q5J038;A0A1D8D815;A0A1I7PIU6;A0A1C9HCP3;A0A1I7PIS3;Q95FJ8;C0J9K5;C0J9P4;A0A1I7PIS8;A0A191SDX6;A0A1I7PIT2;Q95FS7		0	0	7.32e-09	93.7	1.94422e-06	2	2097.1	1.22165	112.837	0
	High	VGLTALTmAEYFR	4	7808	19	A0A1C9HCV0;Q5J038;A0A1D8D815;A0A0M3LBA7;A0A191SDX6;A0A1C9HCP3;A0A1I7PIU6;A0A1I7PIS3;C0J9K5;C0J9P4;A0A1I7PIS8;Q95FJ8;Q95FS7;B7S4V7;Q597J4;A0A1I7PIT2;A0A0A7DB11;Q9MRM1;F5BUI5	M8(Oxidation)	0	0	0.0002106	91.93	1.67487e-06	2	1487.76	1.1816	109.694	0
	High	mPSAVGYQPTLSTEMGSLQER	13	5647	16	B7S4V7;A0A0M3LBA7;A0A1C9HCV0;A0A1I7PIS3;C0J9K5;C0J9P4;Q95FJ8;A0A1C9HCP3;Q597J4;Q5J038;A0A1I7PIU6;A0A1I7PIS8;A0A1D8D815;A0A191SDX6;Q95FS7;A0A1I7PIT2	M1(Oxidation)	0	0	1.172e-08	91.39	1.14678e-06	2	2298.08	0.999668	98.0293	0
	High	VALVYGQmNEPPGAR	9	9490	19	Q9MRM1;F5BUI5;A0A0M3LBA7;A0A1C9HCV0;Q5J038;A0A1D8D815;A0A1C9HCP3;A0A1I7PIU6;A0A1I7PIS3;C0J9K5;C0J9P4;A0A1I7PIS8;Q95FJ8;A0A191SDX6;Q95FS7;B7S4V7;A0A0A7DB11;A0A1I7PIT2;Q597J4	M8(Oxidation)	0	0	9.65e-06	89.62	2.82176e-06	2	1617.81	1.30202	66.0728	0
	High	DVNEQDVLLFIDNIFR	1	5066	13	A0A1C9HCV0;Q5J038;A0A1C9HCP3;A0A1I7PIS3;Q95FJ8;A0A0M3LBA7;C0J9K5;C0J9P4;A0A1I7PIU6;A0A1I7PIS8;Q597J4;Q95FS7;A0A1I7PIT2		0	0	7.56e-07	87.93	4.5235e-06	2	1950	-0.406166	116.531	0
	High	AVAMSATDGLMR	5	3822	12	A0A0M3LBA7;A0A1C9HCV0;A0A191SDX6;A0A1D8D815;A0A1I7PIS3;C0J9K5;C0J9P4;A0A1I7PIS8;Q95FJ8;Q597J4;Q95FS7;Q9MRM1		0	0	0.000309	82.27	1.20527e-05	2	1222.59	0.519875	72.5543	0
	High	mPNIYNALVVK	3	4063	13	A0A0M3LBA7;A0A1C9HCV0;C0J9K5;C0J9P4;Q95FJ8;Q5J038;A0A1C9HCP3;Q597J4;A0A1D8D815;A0A1I7PIU6;A0A1I7PIS8;Q95FS7;B7S4V7	M1(Oxidation)	0	0	0.0005121	81.55	4.80672e-05	2	1277.69	1.26709	90.1969	0
	High	mPSAVGYQPTLSTEmGSLQER	5	5647	16	A0A0M3LBA7;A0A1C9HCV0;Q5J038;A0A1C9HCP3;A0A1I7PIU6;A0A1I7PIS3;C0J9K5;C0J9P4;Q95FS7;A0A1I7PIS8;A0A1I7PIT2;Q95FJ8;Q597J4;A0A191SDX6;A0A1D8D815;B7S4V7	M1(Oxidation); M15(Oxidation)	0	0	1.382e-06	79.86	1.5099e-05	3	2314.07	1.2062	80.9023	0
	High	GIYPAVDPLDSTSTmLQPR	7	5449	17	A0A0M3LBA7;Q597J4;A0A1C9HCP3;A0A1C9HCV0;A0A1D8D815;C0J9K5;C0J9P4;A0A1I7PIS8;Q95FJ8;A0A191SDX6;Q5J038;A0A1I7PIU6;A0A1I7PIS3;Q95FS7;B7S4V7;A0A1I7PIT2;Q9MRM1	M15(Oxidation)	0	0	3.214e-07	76.57	5.2368e-05	2	2077.03	1.53813	104.157	0
	High	VGLTALTMAEYFR	1	7808	19	A0A0M3LBA7;Q597J4;A0A1C9HCV0;Q5J038;A0A1C9HCP3;A0A1I7PIU6;A0A1I7PIS3;C0J9K5;C0J9P4;Q95FS7;A0A1I7PIS8;A0A1I7PIT2;Q95FJ8;A0A1D8D815;B7S4V7;A0A191SDX6;A0A0A7DB11;Q9MRM1;F5BUI5		0	0	0.0001762	76.47	5.59299e-05	2	1471.76	0.559418	114.621	0
	High	MPNIYNALVVK	6	4063	13	A0A0M3LBA7;Q597J4;A0A1C9HCV0;A0A1C9HCP3;Q5J038;C0J9K5;C0J9P4;Q95FJ8;A0A1I7PIU6;A0A1I7PIS8;A0A1D8D815;Q95FS7;B7S4V7		0	0	0.002165	72.02	0.000141508	2	1261.7	0.44565	105.099	0
	High	AVAMSATDGLmR	7	3822	12	A0A0M3LBA7;A0A1C9HCV0;A0A191SDX6;A0A1D8D815;A0A1I7PIS3;C0J9K5;C0J9P4;A0A1I7PIS8;Q95FJ8;Q597J4;Q95FS7;Q9MRM1	M11(Oxidation)	0	0	0.000438	70.16	0.000158063	2	1238.59	0.47929	58.87	0
	High	SAPAFIQLDTK	6	4550	13	Q95FS7;A0A0M3LBA7;A0A1C9HCV0;Q5J038;A0A1C9HCP3;A0A1I7PIS3;C0J9K5;C0J9P4;Q95FJ8;Q597J4;A0A1D8D815;A0A1I7PIT2;A0A191SDX6		0	0	0.00965	62.71	0.00154607	2	1190.64	0.536024	84.0796	0
	High	EGNDLYMEMK	3	8238	17	A0A0M3LBA7;A0A1C9HCP3;A0A1C9HCV0;Q5J038;C0J9K5;C0J9P4;Q95FJ8;Q597J4;A0A1D8D815;A0A1I7PIU6;A0A1I7PIS3;A0A1I7PIS8;A0A0A7DB11;Q95FS7;B7S4V7;A0A1I7PIT2;F5BUI5		0	0	0.007057	61.37	0.000608477	2	1229.52	0.394281	74.1878	0
	High	LSIFETGIK	6	9003	18	A0A0M3LBA7;A0A1C9HCV0;Q5J038;A0A1C9HCP3;C0J9K5;C0J9P4;Q95FJ8;Q597J4;A0A1D8D815;A0A1I7PIS3;A0A1I7PIS8;A0A1I7PIU6;Q95FS7;B7S4V7;A0A0A7DB11;A0A191SDX6;A0A0A7DB45;Q9MRM1		0	0	0.02112	57.89	0.00228398	2	1007.58	0.398959	92.1225	0
	High	AHGGVSVFGGVGER	8	7926	19	A0A0M3LBA7;Q597J4;Q95FS7;A0A1C9HCV0;Q5J038;A0A1C9HCP3;A0A1I7PIS3;Q95FJ8;A0A1I7PIU6;C0J9K5;C0J9P4;A0A1I7PIS8;A0A1I7PIT2;A0A1D8D815;A0A191SDX6;F5BUI5;B7S4V7;Q9MRM1;A0A0A7DB11		0	0	0.002907	57.26	0.00391546	2	1328.67	-0.0537941	60.1996	0
	High	AVAmSATDGLmR	5	3822	12	A0A0M3LBA7;A0A1C9HCV0;A0A1D8D815;A0A1I7PIS3;C0J9K5;C0J9P4;A0A1I7PIS8;Q95FJ8;Q597J4;A0A191SDX6;Q95FS7;Q9MRM1	M4(Oxidation); M11(Oxidation)	0	0	0.004004	57.24	0.00245873	2	1254.58	0.634338	45.1036	0
	High	IGLFGGAGVGK	5	9628	25	A0A0M3LBA7;A0A1C9HCV0;C0J9K5;C0J9P4;Q95FJ8;Q5J038;A0A1D8D815;A0A1C9HCP3;A0A1I7PIU6;A0A1I7PIS3;Q95FS7;B7S4V7;A0A1I7PIS8;Q597J4;A0A1I7PIT2;A0A061E5Q6;A0A2G5F6R8;B9T1V8;A0A251U5D0;A0A191SDX6;A0A0A7DB11;A0A0A7DB45;Q9MRM1;A0A0D6QRT0;A0A087SBN0		0	0	0.002413	49.88	0.0239559	2	975.563	0.356034	80.9251	0
	High	EGSITSIQAVYVPADDLTDPAPATTFAHLDATTVLSR	2	6160	18	A0A0M3LBA7;A0A1C9HCV0;A0A191SDX6;Q5J038;A0A1D8D815;A0A1C9HCP3;A0A1I7PIU6;A0A1I7PIS3;C0J9K5;C0J9P4;A0A1I7PIS8;A0A0A7DB11;Q95FJ8;A0A0A7DB45;Q95FS7;A0A1I7PIT2;B7S4V7;F5BUI5		0	0	2.598e-08	46.9	0.0333732	4	3843.94	2.09136	114.531	0
	High	VVDLLAPYR	8	9267	20	A0A0M3LBA7;Q597J4;A0A1C9HCV0;A0A1C9HCP3;Q5J038;C0J9K5;C0J9P4;Q95FJ8;A0A1I7PIS3;A0A1I7PIU6;A0A1I7PIS8;A0A1I7PIT2;A0A1D8D815;A0A191SDX6;A0A0A7DB11;A0A0A7DB45;Q95FS7;Q9MRM1;B7S4V7;F5BUI5		0	0	0.01355	46.68	0.0463437	2	1045.6	0.419361	97.6185	0
	High	EGNDLYmEMK	4	8238	17	A0A0M3LBA7;A0A1C9HCP3;A0A1C9HCV0;Q5J038;C0J9K5;C0J9P4;Q95FJ8;Q597J4;A0A1D8D815;A0A1I7PIU6;A0A1I7PIS3;A0A1I7PIS8;A0A0A7DB11;Q95FS7;B7S4V7;A0A1I7PIT2;F5BUI5	M7(Oxidation)	0	0	0.006043	37.66	0.128015	2	1245.51	0.747566	62.752	0
	High	EGNDLYmEmK	2	8238	17	A0A0M3LBA7;A0A1C9HCP3;A0A1C9HCV0;Q5J038;C0J9K5;C0J9P4;Q95FJ8;Q597J4;A0A1D8D815;A0A1I7PIU6;A0A1I7PIS3;A0A1I7PIS8;A0A0A7DB11;Q95FS7;B7S4V7;A0A1I7PIT2;F5BUI5	M7(Oxidation); M9(Oxidation)	0	0	0.01569	37.5	0.118985	2	1261.51	0.801596	42.3174	0
	High	TVLIMELIxNIAK	1	10	1	Q95FS7	X9(D)	0	0	0.004723	24.03	4.47081	2	1472.84	1.52021	114.725	0
	High	ESGVINEENIAESK	2	1253	11	A0A1C9HCV0;Q5J038;A0A1C9HCP3;A0A1I7PIS3;Q95FJ8;A0A1I7PIU6;Q95FS7;A0A1I7PIS8;A0A1I7PIT2;A0A1D8D815;A0A191SDX6		0	0	0.01207	20.57	18.0912	2	1518.73	4.20445	60.6209	0
	High	TREGNDLYMEMK	2	8225	17	A0A0M3LBA7;Q597J4;A0A1C9HCV0;Q5J038;A0A1C9HCP3;A0A1I7PIS3;Q95FJ8;A0A1D8D815;C0J9K5;C0J9P4;A0A1I7PIS8;A0A1I7PIU6;A0A1I7PIT2;Q95FS7;B7S4V7;A0A0A7DB11;F5BUI5		0	0.001	0.03378	25.96	3.08512	2	1486.67	1.06757	61.679	1
A0A1C9HCP3	ATP synthase subunit beta (Fragment) OS=Christia vespertilionis OX=587866 GN=atpB PE=3 SV=1 - [A0A1C9HCP3_9FABA]	2853.72	61.81	4675	0	20	147	453	48.7934	5.26221
	High	GIYPAVDPLDSTSTMLQPR	1	5449	17	A0A0M3LBA7;A0A1C9HCV0;A0A1D8D815;A0A1I7PIS3;C0J9K5;C0J9P4;A0A1I7PIS8;Q95FJ8;Q597J4;A0A191SDX6;A0A1C9HCP3;Q5J038;A0A1I7PIU6;A0A1I7PIT2;Q95FS7;Q9MRM1;B7S4V7		0	0	6.476e-07	128.71	3.31028e-10	3	2061.03	0.527411	114.157	0
	High	MPSAVGYQPTLSTEMGSLQER	7	5647	16	A0A0M3LBA7;A0A1C9HCV0;A0A1C9HCP3;Q5J038;C0J9K5;C0J9P4;Q95FJ8;A0A1I7PIU6;A0A1I7PIS3;A0A1I7PIS8;Q597J4;A0A1D8D815;A0A1I7PIT2;A0A191SDX6;Q95FS7;B7S4V7		0	0	1.747e-08	111.61	1.37472e-08	2	2282.08	1.88091	104.885	0
	High	VALVYGQMNEPPGAR	11	9490	19	C0J9K5;A0A0M3LBA7;Q597J4;A0A1C9HCV0;A0A191SDX6;Q5J038;A0A1D8D815;A0A1C9HCP3;A0A1I7PIU6;A0A1I7PIS3;C0J9P4;Q95FS7;B7S4V7;A0A1I7PIS8;A0A1I7PIT2;Q95FJ8;F5BUI5;A0A0A7DB11;Q9MRM1		0	0	0.0001951	103.2	1.23903e-07	2	1601.81	0.502928	81.8937	0
	High	GmEVIDTGAPLSVPVGGATLGR	5	3356	14	A0A0M3LBA7;A0A1C9HCV0;A0A1C9HCP3;Q5J038;C0J9K5;C0J9P4;Q95FJ8;A0A1I7PIS3;A0A1I7PIU6;A0A1I7PIS8;A0A1D8D815;A0A191SDX6;A0A1I7PIT2;Q95FS7	M2(Oxidation)	0	0	3.473e-08	100.7	1.79403e-07	2	2113.1	1.42362	103.498	0
	High	ELQDIIAILGLDELSEEDR	1	7752	18	A0A0M3LBA7;Q597J4;A0A1C9HCV0;Q5J038;A0A1C9HCP3;C0J9K5;C0J9P4;Q95FJ8;A0A1I7PIS3;A0A1I7PIU6;A0A1I7PIS8;A0A1D8D815;A0A191SDX6;A0A1I7PIT2;Q95FS7;B7S4V7;A0A0A7DB45;F5BUI5		0	0	2.883e-08	97.99	3.99829e-07	2	2171.11	-0.648696	115.748	0
	High	FVQAGSEVSALLGR	11	9158	19	A0A0M3LBA7;Q597J4;A0A1C9HCV0;Q5J038;A0A1C9HCP3;C0J9K5;C0J9P4;Q95FJ8;A0A1I7PIU6;A0A1I7PIS3;Q95FS7;A0A1I7PIS8;A0A1I7PIT2;A0A1D8D815;B7S4V7;A0A0A7DB11;A0A191SDX6;F5BUI5;A0A0A7DB45		0	0	0.00013	96.42	6.3422e-07	2	1433.78	0.798734	104.832	0
	High	GMEVIDTGAPLSVPVGGATLGR	7	3356	14	A0A0M3LBA7;A0A1C9HCV0;Q5J038;A0A1D8D815;A0A1I7PIU6;A0A1C9HCP3;A0A1I7PIS3;Q95FJ8;C0J9K5;C0J9P4;A0A1I7PIS8;A0A191SDX6;A0A1I7PIT2;Q95FS7		0	0	7.32e-09	93.7	1.94422e-06	2	2097.1	1.22165	112.837	0
	High	VGLTALTmAEYFR	4	7808	19	A0A1C9HCV0;Q5J038;A0A1D8D815;A0A0M3LBA7;A0A191SDX6;A0A1C9HCP3;A0A1I7PIU6;A0A1I7PIS3;C0J9K5;C0J9P4;A0A1I7PIS8;Q95FJ8;Q95FS7;B7S4V7;Q597J4;A0A1I7PIT2;A0A0A7DB11;Q9MRM1;F5BUI5	M8(Oxidation)	0	0	0.0002106	91.93	1.67487e-06	2	1487.76	1.1816	109.694	0
	High	mPSAVGYQPTLSTEMGSLQER	13	5647	16	B7S4V7;A0A0M3LBA7;A0A1C9HCV0;A0A1I7PIS3;C0J9K5;C0J9P4;Q95FJ8;A0A1C9HCP3;Q597J4;Q5J038;A0A1I7PIU6;A0A1I7PIS8;A0A1D8D815;A0A191SDX6;Q95FS7;A0A1I7PIT2	M1(Oxidation)	0	0	1.172e-08	91.39	1.14678e-06	2	2298.08	0.999668	98.0293	0
	High	VALVYGQmNEPPGAR	9	9490	19	Q9MRM1;F5BUI5;A0A0M3LBA7;A0A1C9HCV0;Q5J038;A0A1D8D815;A0A1C9HCP3;A0A1I7PIU6;A0A1I7PIS3;C0J9K5;C0J9P4;A0A1I7PIS8;Q95FJ8;A0A191SDX6;Q95FS7;B7S4V7;A0A0A7DB11;A0A1I7PIT2;Q597J4	M8(Oxidation)	0	0	9.65e-06	89.62	2.82176e-06	2	1617.81	1.30202	66.0728	0
	High	DVNEQDVLLFIDNIFR	1	5066	13	A0A1C9HCV0;Q5J038;A0A1C9HCP3;A0A1I7PIS3;Q95FJ8;A0A0M3LBA7;C0J9K5;C0J9P4;A0A1I7PIU6;A0A1I7PIS8;Q597J4;Q95FS7;A0A1I7PIT2		0	0	7.56e-07	87.93	4.5235e-06	2	1950	-0.406166	116.531	0
	High	ESGVINExNIAESK	5	2238	3	A0A0M3LBA7;Q597J4;A0A1C9HCP3	X8(Q)	0	0	5.697e-06	82.26	1.1685e-05	2	1517.74	0.193138	59.6292	0
	High	mPNIYNALVVK	3	4063	13	A0A0M3LBA7;A0A1C9HCV0;C0J9K5;C0J9P4;Q95FJ8;Q5J038;A0A1C9HCP3;Q597J4;A0A1D8D815;A0A1I7PIU6;A0A1I7PIS8;Q95FS7;B7S4V7	M1(Oxidation)	0	0	0.0005121	81.55	4.80672e-05	2	1277.69	1.26709	90.1969	0
	High	mPSAVGYQPTLSTEmGSLQER	5	5647	16	A0A0M3LBA7;A0A1C9HCV0;Q5J038;A0A1C9HCP3;A0A1I7PIU6;A0A1I7PIS3;C0J9K5;C0J9P4;Q95FS7;A0A1I7PIS8;A0A1I7PIT2;Q95FJ8;Q597J4;A0A191SDX6;A0A1D8D815;B7S4V7	M1(Oxidation); M15(Oxidation)	0	0	1.382e-06	79.86	1.5099e-05	3	2314.07	1.2062	80.9023	0
	High	GIYPAVDPLDSTSTmLQPR	7	5449	17	A0A0M3LBA7;Q597J4;A0A1C9HCP3;A0A1C9HCV0;A0A1D8D815;C0J9K5;C0J9P4;A0A1I7PIS8;Q95FJ8;A0A191SDX6;Q5J038;A0A1I7PIU6;A0A1I7PIS3;Q95FS7;B7S4V7;A0A1I7PIT2;Q9MRM1	M15(Oxidation)	0	0	3.214e-07	76.57	5.2368e-05	2	2077.03	1.53813	104.157	0
	High	VGLTALTMAEYFR	1	7808	19	A0A0M3LBA7;Q597J4;A0A1C9HCV0;Q5J038;A0A1C9HCP3;A0A1I7PIU6;A0A1I7PIS3;C0J9K5;C0J9P4;Q95FS7;A0A1I7PIS8;A0A1I7PIT2;Q95FJ8;A0A1D8D815;B7S4V7;A0A191SDX6;A0A0A7DB11;Q9MRM1;F5BUI5		0	0	0.0001762	76.47	5.59299e-05	2	1471.76	0.559418	114.621	0
	High	MPNIYNALVVK	6	4063	13	A0A0M3LBA7;Q597J4;A0A1C9HCV0;A0A1C9HCP3;Q5J038;C0J9K5;C0J9P4;Q95FJ8;A0A1I7PIU6;A0A1I7PIS8;A0A1D8D815;Q95FS7;B7S4V7		0	0	0.002165	72.02	0.000141508	2	1261.7	0.44565	105.099	0
	High	SAPAFIQLDTK	6	4550	13	Q95FS7;A0A0M3LBA7;A0A1C9HCV0;Q5J038;A0A1C9HCP3;A0A1I7PIS3;C0J9K5;C0J9P4;Q95FJ8;Q597J4;A0A1D8D815;A0A1I7PIT2;A0A191SDX6		0	0	0.00965	62.71	0.00154607	2	1190.64	0.536024	84.0796	0
	High	EGNDLYMEMK	3	8238	17	A0A0M3LBA7;A0A1C9HCP3;A0A1C9HCV0;Q5J038;C0J9K5;C0J9P4;Q95FJ8;Q597J4;A0A1D8D815;A0A1I7PIU6;A0A1I7PIS3;A0A1I7PIS8;A0A0A7DB11;Q95FS7;B7S4V7;A0A1I7PIT2;F5BUI5		0	0	0.007057	61.37	0.000608477	2	1229.52	0.394281	74.1878	0
	High	TVLImELINNIAK	1	8267	18	A0A0M3LBA7;A0A1C9HCV0;Q597J4;A0A1D8D815;A0A1I7PIS3;C0J9K5;C0J9P4;A0A1I7PIS8;Q95FJ8;Q5J038;A0A1C9HCP3;A0A1I7PIU6;A0A1I7PIT2;A0A0A7DB11;A0A191SDX6;A0A0A7DB45;Q9MRM1;F5BUI5	M5(Oxidation)	0	0	0.0005154	58.09	0.00246286	2	1487.85	0.827857	114.9	0
	High	LSIFETGIK	6	9003	18	A0A0M3LBA7;A0A1C9HCV0;Q5J038;A0A1C9HCP3;C0J9K5;C0J9P4;Q95FJ8;Q597J4;A0A1D8D815;A0A1I7PIS3;A0A1I7PIS8;A0A1I7PIU6;Q95FS7;B7S4V7;A0A0A7DB11;A0A191SDX6;A0A0A7DB45;Q9MRM1		0	0	0.02112	57.89	0.00228398	2	1007.58	0.398959	92.1225	0
	High	AHGGVSVFGGVGER	8	7926	19	A0A0M3LBA7;Q597J4;Q95FS7;A0A1C9HCV0;Q5J038;A0A1C9HCP3;A0A1I7PIS3;Q95FJ8;A0A1I7PIU6;C0J9K5;C0J9P4;A0A1I7PIS8;A0A1I7PIT2;A0A1D8D815;A0A191SDX6;F5BUI5;B7S4V7;Q9MRM1;A0A0A7DB11		0	0	0.002907	57.26	0.00391546	2	1328.67	-0.0537941	60.1996	0
	High	TVLIMELINNIAK	1	8267	18	A0A0M3LBA7;A0A1C9HCV0;Q597J4;A0A1D8D815;A0A1I7PIS3;C0J9K5;C0J9P4;A0A1I7PIS8;Q95FJ8;Q5J038;A0A1C9HCP3;A0A1I7PIU6;A0A1I7PIT2;A0A0A7DB11;A0A191SDX6;A0A0A7DB45;Q9MRM1;F5BUI5		0	0	0.0008034	55.91	0.00432436	2	1471.86	-0.212815	115.416	0
	High	IGLFGGAGVGK	5	9628	25	A0A0M3LBA7;A0A1C9HCV0;C0J9K5;C0J9P4;Q95FJ8;Q5J038;A0A1D8D815;A0A1C9HCP3;A0A1I7PIU6;A0A1I7PIS3;Q95FS7;B7S4V7;A0A1I7PIS8;Q597J4;A0A1I7PIT2;A0A061E5Q6;A0A2G5F6R8;B9T1V8;A0A251U5D0;A0A191SDX6;A0A0A7DB11;A0A0A7DB45;Q9MRM1;A0A0D6QRT0;A0A087SBN0		0	0	0.002413	49.88	0.0239559	2	975.563	0.356034	80.9251	0
	High	EGSITSIQAVYVPADDLTDPAPATTFAHLDATTVLSR	2	6160	18	A0A0M3LBA7;A0A1C9HCV0;A0A191SDX6;Q5J038;A0A1D8D815;A0A1C9HCP3;A0A1I7PIU6;A0A1I7PIS3;C0J9K5;C0J9P4;A0A1I7PIS8;A0A0A7DB11;Q95FJ8;A0A0A7DB45;Q95FS7;A0A1I7PIT2;B7S4V7;F5BUI5		0	0	2.598e-08	46.9	0.0333732	4	3843.94	2.09136	114.531	0
	High	VVDLLAPYR	8	9267	20	A0A0M3LBA7;Q597J4;A0A1C9HCV0;A0A1C9HCP3;Q5J038;C0J9K5;C0J9P4;Q95FJ8;A0A1I7PIS3;A0A1I7PIU6;A0A1I7PIS8;A0A1I7PIT2;A0A1D8D815;A0A191SDX6;A0A0A7DB11;A0A0A7DB45;Q95FS7;Q9MRM1;B7S4V7;F5BUI5		0	0	0.01355	46.68	0.0463437	2	1045.6	0.419361	97.6185	0
	High	EGNDLYmEMK	4	8238	17	A0A0M3LBA7;A0A1C9HCP3;A0A1C9HCV0;Q5J038;C0J9K5;C0J9P4;Q95FJ8;Q597J4;A0A1D8D815;A0A1I7PIU6;A0A1I7PIS3;A0A1I7PIS8;A0A0A7DB11;Q95FS7;B7S4V7;A0A1I7PIT2;F5BUI5	M7(Oxidation)	0	0	0.006043	37.66	0.128015	2	1245.51	0.747566	62.752	0
	High	EGNDLYmEmK	2	8238	17	A0A0M3LBA7;A0A1C9HCP3;A0A1C9HCV0;Q5J038;C0J9K5;C0J9P4;Q95FJ8;Q597J4;A0A1D8D815;A0A1I7PIU6;A0A1I7PIS3;A0A1I7PIS8;A0A0A7DB11;Q95FS7;B7S4V7;A0A1I7PIT2;F5BUI5	M7(Oxidation); M9(Oxidation)	0	0	0.01569	37.5	0.118985	2	1261.51	0.801596	42.3174	0
	High	ESGVINExNIAESK	2	1253	11	A0A1C9HCV0;Q5J038;A0A1C9HCP3;A0A1I7PIS3;Q95FJ8;A0A1I7PIU6;Q95FS7;A0A1I7PIS8;A0A1I7PIT2;A0A1D8D815;A0A191SDX6	X8(E)	0	0	0.01207	20.57	18.0912	2	1518.73	4.20445	60.6209	0
	High	TREGNDLYMEMK	2	8225	17	A0A0M3LBA7;Q597J4;A0A1C9HCV0;Q5J038;A0A1C9HCP3;A0A1I7PIS3;Q95FJ8;A0A1D8D815;C0J9K5;C0J9P4;A0A1I7PIS8;A0A1I7PIU6;A0A1I7PIT2;Q95FS7;B7S4V7;A0A0A7DB11;F5BUI5		0	0.001	0.03378	25.96	3.08512	2	1486.67	1.06757	61.679	1
A0A1I7PIT2	ATP synthase subunit beta (Fragment) OS=Mycetia sinensis OX=1712815 GN=atpB PE=3 SV=1 - [A0A1I7PIT2_9GENT]	2847.71	65.72	733	0	20	141	458	49.1826	5.05908
	High	GIYPAVDPLDSTSTMLQPR	1	5449	17	A0A0M3LBA7;A0A1C9HCV0;A0A1D8D815;A0A1I7PIS3;C0J9K5;C0J9P4;A0A1I7PIS8;Q95FJ8;Q597J4;A0A191SDX6;A0A1C9HCP3;Q5J038;A0A1I7PIU6;A0A1I7PIT2;Q95FS7;Q9MRM1;B7S4V7		0	0	6.476e-07	128.71	3.31028e-10	3	2061.03	0.527411	114.157	0
	High	IFNVLGEPVDNLGPVDTR	2	3009	9	A0A0M3LBA7;Q597J4;A0A1C9HCV0;Q5J038;A0A1I7PIU6;A0A1D8D815;A0A1I7PIT2;A0A191SDX6;B7S4V7		0	0	5.783e-06	124.76	6.81741e-10	2	1955.03	1.99382	114.268	0
	High	MPSAVGYQPTLSTEMGSLQER	7	5647	16	A0A0M3LBA7;A0A1C9HCV0;A0A1C9HCP3;Q5J038;C0J9K5;C0J9P4;Q95FJ8;A0A1I7PIU6;A0A1I7PIS3;A0A1I7PIS8;Q597J4;A0A1D8D815;A0A1I7PIT2;A0A191SDX6;Q95FS7;B7S4V7		0	0	1.747e-08	111.61	1.37472e-08	2	2282.08	1.88091	104.885	0
	High	VALVYGQMNEPPGAR	11	9490	19	C0J9K5;A0A0M3LBA7;Q597J4;A0A1C9HCV0;A0A191SDX6;Q5J038;A0A1D8D815;A0A1C9HCP3;A0A1I7PIU6;A0A1I7PIS3;C0J9P4;Q95FS7;B7S4V7;A0A1I7PIS8;A0A1I7PIT2;Q95FJ8;F5BUI5;A0A0A7DB11;Q9MRM1		0	0	0.0001951	103.2	1.23903e-07	2	1601.81	0.502928	81.8937	0
	High	GmEVIDTGAPLSVPVGGATLGR	5	3356	14	A0A0M3LBA7;A0A1C9HCV0;A0A1C9HCP3;Q5J038;C0J9K5;C0J9P4;Q95FJ8;A0A1I7PIS3;A0A1I7PIU6;A0A1I7PIS8;A0A1D8D815;A0A191SDX6;A0A1I7PIT2;Q95FS7	M2(Oxidation)	0	0	3.473e-08	100.7	1.79403e-07	2	2113.1	1.42362	103.498	0
	High	ELQDIIAILGLDELSEEDR	1	7752	18	A0A0M3LBA7;Q597J4;A0A1C9HCV0;Q5J038;A0A1C9HCP3;C0J9K5;C0J9P4;Q95FJ8;A0A1I7PIS3;A0A1I7PIU6;A0A1I7PIS8;A0A1D8D815;A0A191SDX6;A0A1I7PIT2;Q95FS7;B7S4V7;A0A0A7DB45;F5BUI5		0	0	2.883e-08	97.99	3.99829e-07	2	2171.11	-0.648696	115.748	0
	High	FVQAGSEVSALLGR	11	9158	19	A0A0M3LBA7;Q597J4;A0A1C9HCV0;Q5J038;A0A1C9HCP3;C0J9K5;C0J9P4;Q95FJ8;A0A1I7PIU6;A0A1I7PIS3;Q95FS7;A0A1I7PIS8;A0A1I7PIT2;A0A1D8D815;B7S4V7;A0A0A7DB11;A0A191SDX6;F5BUI5;A0A0A7DB45		0	0	0.00013	96.42	6.3422e-07	2	1433.78	0.798734	104.832	0
	High	GMEVIDTGAPLSVPVGGATLGR	7	3356	14	A0A0M3LBA7;A0A1C9HCV0;Q5J038;A0A1D8D815;A0A1I7PIU6;A0A1C9HCP3;A0A1I7PIS3;Q95FJ8;C0J9K5;C0J9P4;A0A1I7PIS8;A0A191SDX6;A0A1I7PIT2;Q95FS7		0	0	7.32e-09	93.7	1.94422e-06	2	2097.1	1.22165	112.837	0
	High	VGLTALTmAEYFR	4	7808	19	A0A1C9HCV0;Q5J038;A0A1D8D815;A0A0M3LBA7;A0A191SDX6;A0A1C9HCP3;A0A1I7PIU6;A0A1I7PIS3;C0J9K5;C0J9P4;A0A1I7PIS8;Q95FJ8;Q95FS7;B7S4V7;Q597J4;A0A1I7PIT2;A0A0A7DB11;Q9MRM1;F5BUI5	M8(Oxidation)	0	0	0.0002106	91.93	1.67487e-06	2	1487.76	1.1816	109.694	0
	High	mPSAVGYQPTLSTEMGSLQER	13	5647	16	B7S4V7;A0A0M3LBA7;A0A1C9HCV0;A0A1I7PIS3;C0J9K5;C0J9P4;Q95FJ8;A0A1C9HCP3;Q597J4;Q5J038;A0A1I7PIU6;A0A1I7PIS8;A0A1D8D815;A0A191SDX6;Q95FS7;A0A1I7PIT2	M1(Oxidation)	0	0	1.172e-08	91.39	1.14678e-06	2	2298.08	0.999668	98.0293	0
	High	VALVYGQmNEPPGAR	9	9490	19	Q9MRM1;F5BUI5;A0A0M3LBA7;A0A1C9HCV0;Q5J038;A0A1D8D815;A0A1C9HCP3;A0A1I7PIU6;A0A1I7PIS3;C0J9K5;C0J9P4;A0A1I7PIS8;Q95FJ8;A0A191SDX6;Q95FS7;B7S4V7;A0A0A7DB11;A0A1I7PIT2;Q597J4	M8(Oxidation)	0	0	9.65e-06	89.62	2.82176e-06	2	1617.81	1.30202	66.0728	0
	High	DVNEQDVLLFIDNIFR	1	5066	13	A0A1C9HCV0;Q5J038;A0A1C9HCP3;A0A1I7PIS3;Q95FJ8;A0A0M3LBA7;C0J9K5;C0J9P4;A0A1I7PIU6;A0A1I7PIS8;Q597J4;Q95FS7;A0A1I7PIT2		0	0	7.56e-07	87.93	4.5235e-06	2	1950	-0.406166	116.531	0
	High	mPSAVGYQPTLSTEmGSLQER	5	5647	16	A0A0M3LBA7;A0A1C9HCV0;Q5J038;A0A1C9HCP3;A0A1I7PIU6;A0A1I7PIS3;C0J9K5;C0J9P4;Q95FS7;A0A1I7PIS8;A0A1I7PIT2;Q95FJ8;Q597J4;A0A191SDX6;A0A1D8D815;B7S4V7	M1(Oxidation); M15(Oxidation)	0	0	1.382e-06	79.86	1.5099e-05	3	2314.07	1.2062	80.9023	0
	High	GIYPAVDPLDSTSTmLQPR	7	5449	17	A0A0M3LBA7;Q597J4;A0A1C9HCP3;A0A1C9HCV0;A0A1D8D815;C0J9K5;C0J9P4;A0A1I7PIS8;Q95FJ8;A0A191SDX6;Q5J038;A0A1I7PIU6;A0A1I7PIS3;Q95FS7;B7S4V7;A0A1I7PIT2;Q9MRM1	M15(Oxidation)	0	0	3.214e-07	76.57	5.2368e-05	2	2077.03	1.53813	104.157	0
	High	VGLTALTMAEYFR	1	7808	19	A0A0M3LBA7;Q597J4;A0A1C9HCV0;Q5J038;A0A1C9HCP3;A0A1I7PIU6;A0A1I7PIS3;C0J9K5;C0J9P4;Q95FS7;A0A1I7PIS8;A0A1I7PIT2;Q95FJ8;A0A1D8D815;B7S4V7;A0A191SDX6;A0A0A7DB11;Q9MRM1;F5BUI5		0	0	0.0001762	76.47	5.59299e-05	2	1471.76	0.559418	114.621	0
	High	IVGEEHYETAQK	10	150	5	A0A0M3LBA7;A0A1I7PIS3;A0A1I7PIU6;A0A1I7PIT2;A0A1I7PIS8		0	0	2.362e-05	72.26	9.68102e-05	2	1403.68	0.551765	38.464	0
	High	SAPAFIQLDTK	6	4550	13	Q95FS7;A0A0M3LBA7;A0A1C9HCV0;Q5J038;A0A1C9HCP3;A0A1I7PIS3;C0J9K5;C0J9P4;Q95FJ8;Q597J4;A0A1D8D815;A0A1I7PIT2;A0A191SDX6		0	0	0.00965	62.71	0.00154607	2	1190.64	0.536024	84.0796	0
	High	EGNDLYMEMK	3	8238	17	A0A0M3LBA7;A0A1C9HCP3;A0A1C9HCV0;Q5J038;C0J9K5;C0J9P4;Q95FJ8;Q597J4;A0A1D8D815;A0A1I7PIU6;A0A1I7PIS3;A0A1I7PIS8;A0A0A7DB11;Q95FS7;B7S4V7;A0A1I7PIT2;F5BUI5		0	0	0.007057	61.37	0.000608477	2	1229.52	0.394281	74.1878	0
	High	MPNIYDALVVK	2	26	3	Q95FJ8;A0A1I7PIS3;A0A1I7PIT2		0	0	0.0008282	60.48	0.00223085	2	1262.68	0.339748	94.3812	0
	High	TVLImELINNIAK	1	8267	18	A0A0M3LBA7;A0A1C9HCV0;Q597J4;A0A1D8D815;A0A1I7PIS3;C0J9K5;C0J9P4;A0A1I7PIS8;Q95FJ8;Q5J038;A0A1C9HCP3;A0A1I7PIU6;A0A1I7PIT2;A0A0A7DB11;A0A191SDX6;A0A0A7DB45;Q9MRM1;F5BUI5	M5(Oxidation)	0	0	0.0005154	58.09	0.00246286	2	1487.85	0.827857	114.9	0
	High	AHGGVSVFGGVGER	8	7926	19	A0A0M3LBA7;Q597J4;Q95FS7;A0A1C9HCV0;Q5J038;A0A1C9HCP3;A0A1I7PIS3;Q95FJ8;A0A1I7PIU6;C0J9K5;C0J9P4;A0A1I7PIS8;A0A1I7PIT2;A0A1D8D815;A0A191SDX6;F5BUI5;B7S4V7;Q9MRM1;A0A0A7DB11		0	0	0.002907	57.26	0.00391546	2	1328.67	-0.0537941	60.1996	0
	High	TVLIMELINNIAK	1	8267	18	A0A0M3LBA7;A0A1C9HCV0;Q597J4;A0A1D8D815;A0A1I7PIS3;C0J9K5;C0J9P4;A0A1I7PIS8;Q95FJ8;Q5J038;A0A1C9HCP3;A0A1I7PIU6;A0A1I7PIT2;A0A0A7DB11;A0A191SDX6;A0A0A7DB45;Q9MRM1;F5BUI5		0	0	0.0008034	55.91	0.00432436	2	1471.86	-0.212815	115.416	0
	High	IGLFGGAGVGK	5	9628	25	A0A0M3LBA7;A0A1C9HCV0;C0J9K5;C0J9P4;Q95FJ8;Q5J038;A0A1D8D815;A0A1C9HCP3;A0A1I7PIU6;A0A1I7PIS3;Q95FS7;B7S4V7;A0A1I7PIS8;Q597J4;A0A1I7PIT2;A0A061E5Q6;A0A2G5F6R8;B9T1V8;A0A251U5D0;A0A191SDX6;A0A0A7DB11;A0A0A7DB45;Q9MRM1;A0A0D6QRT0;A0A087SBN0		0	0	0.002413	49.88	0.0239559	2	975.563	0.356034	80.9251	0
	High	EGSITSIQAVYVPADDLTDPAPATTFAHLDATTVLSR	2	6160	18	A0A0M3LBA7;A0A1C9HCV0;A0A191SDX6;Q5J038;A0A1D8D815;A0A1C9HCP3;A0A1I7PIU6;A0A1I7PIS3;C0J9K5;C0J9P4;A0A1I7PIS8;A0A0A7DB11;Q95FJ8;A0A0A7DB45;Q95FS7;A0A1I7PIT2;B7S4V7;F5BUI5		0	0	2.598e-08	46.9	0.0333732	4	3843.94	2.09136	114.531	0
	High	VVDLLAPYR	8	9267	20	A0A0M3LBA7;Q597J4;A0A1C9HCV0;A0A1C9HCP3;Q5J038;C0J9K5;C0J9P4;Q95FJ8;A0A1I7PIS3;A0A1I7PIU6;A0A1I7PIS8;A0A1I7PIT2;A0A1D8D815;A0A191SDX6;A0A0A7DB11;A0A0A7DB45;Q95FS7;Q9MRM1;B7S4V7;F5BUI5		0	0	0.01355	46.68	0.0463437	2	1045.6	0.419361	97.6185	0
	High	EGNDLYmEMK	4	8238	17	A0A0M3LBA7;A0A1C9HCP3;A0A1C9HCV0;Q5J038;C0J9K5;C0J9P4;Q95FJ8;Q597J4;A0A1D8D815;A0A1I7PIU6;A0A1I7PIS3;A0A1I7PIS8;A0A0A7DB11;Q95FS7;B7S4V7;A0A1I7PIT2;F5BUI5	M7(Oxidation)	0	0	0.006043	37.66	0.128015	2	1245.51	0.747566	62.752	0
	High	EGNDLYmEmK	2	8238	17	A0A0M3LBA7;A0A1C9HCP3;A0A1C9HCV0;Q5J038;C0J9K5;C0J9P4;Q95FJ8;Q597J4;A0A1D8D815;A0A1I7PIU6;A0A1I7PIS3;A0A1I7PIS8;A0A0A7DB11;Q95FS7;B7S4V7;A0A1I7PIT2;F5BUI5	M7(Oxidation); M9(Oxidation)	0	0	0.01569	37.5	0.118985	2	1261.51	0.801596	42.3174	0
	High	ESGVINEENIAESK	2	1253	11	A0A1C9HCV0;Q5J038;A0A1C9HCP3;A0A1I7PIS3;Q95FJ8;A0A1I7PIU6;Q95FS7;A0A1I7PIS8;A0A1I7PIT2;A0A1D8D815;A0A191SDX6		0	0	0.01207	20.57	18.0912	2	1518.73	4.20445	60.6209	0
	High	TREGNDLYMEMK	2	8225	17	A0A0M3LBA7;Q597J4;A0A1C9HCV0;Q5J038;A0A1C9HCP3;A0A1I7PIS3;Q95FJ8;A0A1D8D815;C0J9K5;C0J9P4;A0A1I7PIS8;A0A1I7PIU6;A0A1I7PIT2;Q95FS7;B7S4V7;A0A0A7DB11;F5BUI5		0	0.001	0.03378	25.96	3.08512	2	1486.67	1.06757	61.679	1
A0A191SDX6	ATP synthase subunit beta (Fragment) OS=Delphinium ajacis OX=37494 GN=atpB PE=3 SV=1 - [A0A191SDX6_DELAJ]	2845.43	63.69	1275	2	20	145	471	50.7463	5.021
	High	GIYPAVDPLDSTSTMLQPR	1	5449	17	A0A0M3LBA7;A0A1C9HCV0;A0A1D8D815;A0A1I7PIS3;C0J9K5;C0J9P4;A0A1I7PIS8;Q95FJ8;Q597J4;A0A191SDX6;A0A1C9HCP3;Q5J038;A0A1I7PIU6;A0A1I7PIT2;Q95FS7;Q9MRM1;B7S4V7		0	0	6.476e-07	128.71	3.31028e-10	3	2061.03	0.527411	114.157	0
	High	IFNVLGEPVDNLGPVDTR	2	3009	9	A0A0M3LBA7;Q597J4;A0A1C9HCV0;Q5J038;A0A1I7PIU6;A0A1D8D815;A0A1I7PIT2;A0A191SDX6;B7S4V7		0	0	5.783e-06	124.76	6.81741e-10	2	1955.03	1.99382	114.268	0
	High	MPSAVGYQPTLSTEMGSLQER	7	5647	16	A0A0M3LBA7;A0A1C9HCV0;A0A1C9HCP3;Q5J038;C0J9K5;C0J9P4;Q95FJ8;A0A1I7PIU6;A0A1I7PIS3;A0A1I7PIS8;Q597J4;A0A1D8D815;A0A1I7PIT2;A0A191SDX6;Q95FS7;B7S4V7		0	0	1.747e-08	111.61	1.37472e-08	2	2282.08	1.88091	104.885	0
	High	VALVYGQMNEPPGAR	11	9490	19	C0J9K5;A0A0M3LBA7;Q597J4;A0A1C9HCV0;A0A191SDX6;Q5J038;A0A1D8D815;A0A1C9HCP3;A0A1I7PIU6;A0A1I7PIS3;C0J9P4;Q95FS7;B7S4V7;A0A1I7PIS8;A0A1I7PIT2;Q95FJ8;F5BUI5;A0A0A7DB11;Q9MRM1		0	0	0.0001951	103.2	1.23903e-07	2	1601.81	0.502928	81.8937	0
	High	GmEVIDTGAPLSVPVGGATLGR	5	3356	14	A0A0M3LBA7;A0A1C9HCV0;A0A1C9HCP3;Q5J038;C0J9K5;C0J9P4;Q95FJ8;A0A1I7PIS3;A0A1I7PIU6;A0A1I7PIS8;A0A1D8D815;A0A191SDX6;A0A1I7PIT2;Q95FS7	M2(Oxidation)	0	0	3.473e-08	100.7	1.79403e-07	2	2113.1	1.42362	103.498	0
	High	ELQDIIAILGLDELSEEDR	1	7752	18	A0A0M3LBA7;Q597J4;A0A1C9HCV0;Q5J038;A0A1C9HCP3;C0J9K5;C0J9P4;Q95FJ8;A0A1I7PIS3;A0A1I7PIU6;A0A1I7PIS8;A0A1D8D815;A0A191SDX6;A0A1I7PIT2;Q95FS7;B7S4V7;A0A0A7DB45;F5BUI5		0	0	2.883e-08	97.99	3.99829e-07	2	2171.11	-0.648696	115.748	0
	High	FVQAGSEVSALLGR	11	9158	19	A0A0M3LBA7;Q597J4;A0A1C9HCV0;Q5J038;A0A1C9HCP3;C0J9K5;C0J9P4;Q95FJ8;A0A1I7PIU6;A0A1I7PIS3;Q95FS7;A0A1I7PIS8;A0A1I7PIT2;A0A1D8D815;B7S4V7;A0A0A7DB11;A0A191SDX6;F5BUI5;A0A0A7DB45		0	0	0.00013	96.42	6.3422e-07	2	1433.78	0.798734	104.832	0
	High	IAQIIGPVLDVSFPPGK	2	158	4	A0A0M3LBA7;A0A1C9HCV0;A0A1D8D815;A0A191SDX6		0	0	2.3e-06	93.75	2.50846e-07	2	1751.01	0.290396	114.756	0
	High	GMEVIDTGAPLSVPVGGATLGR	7	3356	14	A0A0M3LBA7;A0A1C9HCV0;Q5J038;A0A1D8D815;A0A1I7PIU6;A0A1C9HCP3;A0A1I7PIS3;Q95FJ8;C0J9K5;C0J9P4;A0A1I7PIS8;A0A191SDX6;A0A1I7PIT2;Q95FS7		0	0	7.32e-09	93.7	1.94422e-06	2	2097.1	1.22165	112.837	0
	High	VGLTALTmAEYFR	4	7808	19	A0A1C9HCV0;Q5J038;A0A1D8D815;A0A0M3LBA7;A0A191SDX6;A0A1C9HCP3;A0A1I7PIU6;A0A1I7PIS3;C0J9K5;C0J9P4;A0A1I7PIS8;Q95FJ8;Q95FS7;B7S4V7;Q597J4;A0A1I7PIT2;A0A0A7DB11;Q9MRM1;F5BUI5	M8(Oxidation)	0	0	0.0002106	91.93	1.67487e-06	2	1487.76	1.1816	109.694	0
	High	mPSAVGYQPTLSTEMGSLQER	13	5647	16	B7S4V7;A0A0M3LBA7;A0A1C9HCV0;A0A1I7PIS3;C0J9K5;C0J9P4;Q95FJ8;A0A1C9HCP3;Q597J4;Q5J038;A0A1I7PIU6;A0A1I7PIS8;A0A1D8D815;A0A191SDX6;Q95FS7;A0A1I7PIT2	M1(Oxidation)	0	0	1.172e-08	91.39	1.14678e-06	2	2298.08	0.999668	98.0293	0
	High	VALVYGQmNEPPGAR	9	9490	19	Q9MRM1;F5BUI5;A0A0M3LBA7;A0A1C9HCV0;Q5J038;A0A1D8D815;A0A1C9HCP3;A0A1I7PIU6;A0A1I7PIS3;C0J9K5;C0J9P4;A0A1I7PIS8;Q95FJ8;A0A191SDX6;Q95FS7;B7S4V7;A0A0A7DB11;A0A1I7PIT2;Q597J4	M8(Oxidation)	0	0	9.65e-06	89.62	2.82176e-06	2	1617.81	1.30202	66.0728	0
	High	AVAMSATDGLMR	5	3822	12	A0A0M3LBA7;A0A1C9HCV0;A0A191SDX6;A0A1D8D815;A0A1I7PIS3;C0J9K5;C0J9P4;A0A1I7PIS8;Q95FJ8;Q597J4;Q95FS7;Q9MRM1		0	0	0.000309	82.27	1.20527e-05	2	1222.59	0.519875	72.5543	0
	High	mPSAVGYQPTLSTEmGSLQER	5	5647	16	A0A0M3LBA7;A0A1C9HCV0;Q5J038;A0A1C9HCP3;A0A1I7PIU6;A0A1I7PIS3;C0J9K5;C0J9P4;Q95FS7;A0A1I7PIS8;A0A1I7PIT2;Q95FJ8;Q597J4;A0A191SDX6;A0A1D8D815;B7S4V7	M1(Oxidation); M15(Oxidation)	0	0	1.382e-06	79.86	1.5099e-05	3	2314.07	1.2062	80.9023	0
	High	GIYPAVDPLDSTSTmLQPR	7	5449	17	A0A0M3LBA7;Q597J4;A0A1C9HCP3;A0A1C9HCV0;A0A1D8D815;C0J9K5;C0J9P4;A0A1I7PIS8;Q95FJ8;A0A191SDX6;Q5J038;A0A1I7PIU6;A0A1I7PIS3;Q95FS7;B7S4V7;A0A1I7PIT2;Q9MRM1	M15(Oxidation)	0	0	3.214e-07	76.57	5.2368e-05	2	2077.03	1.53813	104.157	0
	High	VGLTALTMAEYFR	1	7808	19	A0A0M3LBA7;Q597J4;A0A1C9HCV0;Q5J038;A0A1C9HCP3;A0A1I7PIU6;A0A1I7PIS3;C0J9K5;C0J9P4;Q95FS7;A0A1I7PIS8;A0A1I7PIT2;Q95FJ8;A0A1D8D815;B7S4V7;A0A191SDX6;A0A0A7DB11;Q9MRM1;F5BUI5		0	0	0.0001762	76.47	5.59299e-05	2	1471.76	0.559418	114.621	0
	High	AVAMSATDGLmR	7	3822	12	A0A0M3LBA7;A0A1C9HCV0;A0A191SDX6;A0A1D8D815;A0A1I7PIS3;C0J9K5;C0J9P4;A0A1I7PIS8;Q95FJ8;Q597J4;Q95FS7;Q9MRM1	M11(Oxidation)	0	0	0.000438	70.16	0.000158063	2	1238.59	0.47929	58.87	0
	High	SAPAFIQLDTK	6	4550	13	Q95FS7;A0A0M3LBA7;A0A1C9HCV0;Q5J038;A0A1C9HCP3;A0A1I7PIS3;C0J9K5;C0J9P4;Q95FJ8;Q597J4;A0A1D8D815;A0A1I7PIT2;A0A191SDX6		0	0	0.00965	62.71	0.00154607	2	1190.64	0.536024	84.0796	0
	High	TVLImELINNIAK	1	8267	18	A0A0M3LBA7;A0A1C9HCV0;Q597J4;A0A1D8D815;A0A1I7PIS3;C0J9K5;C0J9P4;A0A1I7PIS8;Q95FJ8;Q5J038;A0A1C9HCP3;A0A1I7PIU6;A0A1I7PIT2;A0A0A7DB11;A0A191SDX6;A0A0A7DB45;Q9MRM1;F5BUI5	M5(Oxidation)	0	0	0.0005154	58.09	0.00246286	2	1487.85	0.827857	114.9	0
	High	LSIFETGIK	6	9003	18	A0A0M3LBA7;A0A1C9HCV0;Q5J038;A0A1C9HCP3;C0J9K5;C0J9P4;Q95FJ8;Q597J4;A0A1D8D815;A0A1I7PIS3;A0A1I7PIS8;A0A1I7PIU6;Q95FS7;B7S4V7;A0A0A7DB11;A0A191SDX6;A0A0A7DB45;Q9MRM1		0	0	0.02112	57.89	0.00228398	2	1007.58	0.398959	92.1225	0
	High	AHGGVSVFGGVGER	8	7926	19	A0A0M3LBA7;Q597J4;Q95FS7;A0A1C9HCV0;Q5J038;A0A1C9HCP3;A0A1I7PIS3;Q95FJ8;A0A1I7PIU6;C0J9K5;C0J9P4;A0A1I7PIS8;A0A1I7PIT2;A0A1D8D815;A0A191SDX6;F5BUI5;B7S4V7;Q9MRM1;A0A0A7DB11		0	0	0.002907	57.26	0.00391546	2	1328.67	-0.0537941	60.1996	0
	High	AVAmSATDGLmR	5	3822	12	A0A0M3LBA7;A0A1C9HCV0;A0A1D8D815;A0A1I7PIS3;C0J9K5;C0J9P4;A0A1I7PIS8;Q95FJ8;Q597J4;A0A191SDX6;Q95FS7;Q9MRM1	M4(Oxidation); M11(Oxidation)	0	0	0.004004	57.24	0.00245873	2	1254.58	0.634338	45.1036	0
	High	TVLIMELINNIAK	1	8267	18	A0A0M3LBA7;A0A1C9HCV0;Q597J4;A0A1D8D815;A0A1I7PIS3;C0J9K5;C0J9P4;A0A1I7PIS8;Q95FJ8;Q5J038;A0A1C9HCP3;A0A1I7PIU6;A0A1I7PIT2;A0A0A7DB11;A0A191SDX6;A0A0A7DB45;Q9MRM1;F5BUI5		0	0	0.0008034	55.91	0.00432436	2	1471.86	-0.212815	115.416	0
	High	IGLFGGAGVGK	5	9628	25	A0A0M3LBA7;A0A1C9HCV0;C0J9K5;C0J9P4;Q95FJ8;Q5J038;A0A1D8D815;A0A1C9HCP3;A0A1I7PIU6;A0A1I7PIS3;Q95FS7;B7S4V7;A0A1I7PIS8;Q597J4;A0A1I7PIT2;A0A061E5Q6;A0A2G5F6R8;B9T1V8;A0A251U5D0;A0A191SDX6;A0A0A7DB11;A0A0A7DB45;Q9MRM1;A0A0D6QRT0;A0A087SBN0		0	0	0.002413	49.88	0.0239559	2	975.563	0.356034	80.9251	0
	High	EGSITSIQAVYVPADDLTDPAPATTFAHLDATTVLSR	2	6160	18	A0A0M3LBA7;A0A1C9HCV0;A0A191SDX6;Q5J038;A0A1D8D815;A0A1C9HCP3;A0A1I7PIU6;A0A1I7PIS3;C0J9K5;C0J9P4;A0A1I7PIS8;A0A0A7DB11;Q95FJ8;A0A0A7DB45;Q95FS7;A0A1I7PIT2;B7S4V7;F5BUI5		0	0	2.598e-08	46.9	0.0333732	4	3843.94	2.09136	114.531	0
	High	VVDLLAPYR	8	9267	20	A0A0M3LBA7;Q597J4;A0A1C9HCV0;A0A1C9HCP3;Q5J038;C0J9K5;C0J9P4;Q95FJ8;A0A1I7PIS3;A0A1I7PIU6;A0A1I7PIS8;A0A1I7PIT2;A0A1D8D815;A0A191SDX6;A0A0A7DB11;A0A0A7DB45;Q95FS7;Q9MRM1;B7S4V7;F5BUI5		0	0	0.01355	46.68	0.0463437	2	1045.6	0.419361	97.6185	0
	High	ESGVINEENIAESK	2	1253	11	A0A1C9HCV0;Q5J038;A0A1C9HCP3;A0A1I7PIS3;Q95FJ8;A0A1I7PIU6;Q95FS7;A0A1I7PIS8;A0A1I7PIT2;A0A1D8D815;A0A191SDX6		0	0	0.01207	20.57	18.0912	2	1518.73	4.20445	60.6209	0
	High	TREGDDLYMEMK	1	4	1	A0A191SDX6		0	0.001	0.03374	29.04	0.537248	2	1487.65	0.156713	66.2695	1
	High	EGDDLYmEmK	1	4	1	A0A191SDX6	M7(Oxidation); M9(Oxidation)	0	0.001	0.04701	16.82	1.00865	2	1262.49	-0.948329	45.8583	0
	High	EGDDLYMEmK	1	4	1	A0A191SDX6	M9(Oxidation)	0	0.001	0.03666	12.94	4.35493	2	1246.5	0.44419	58.2045	0
Q8MFT9	Ribulose bisphosphate carboxylase large chain (Fragment) OS=Ephedra sp. CR33 OX=173368 GN=rbcL PE=3 SV=1 - [Q8MFT9_9SPER]	2828.71	32.33	42023	1	18	285	433	48.0791	6.88818
	High	GGxDFTKDDENVNSQPFMR	22	51638	237	Q6VW40;A0A0F7C9H2;I2BGM7;C0J9R6;C6G1P2;Q33032;U5XM28;O98756;Q9MS05;F2X4H9;Q9GGI5;Q5I221;G0WZM4;A0A0U4D534;I2E9L8;Q5W520;Q4VI99;Q4VI80;Q4VI78;Q32701;Q6VW29;O98747;Q95F08;A0A1S6WN23;Q5SCK3;Q8MD81;A0A0K2SQY8;Q9TN58;D6MYJ6;Q9XQ93;A0A1W6BQF9;A0A248SN48;Q37212;Q7YJP8;Q7GH77;O98551;E7DMW3;I2E9A4;Q8MCY1;Q1XEK3;Q8WKT6;Q9XQL2;Q1L7E3;O98531;B1NL21;A0A291EY88;Q33047;Q8WL19;Q5K3Y8;C3RXF1;O82538;B8PRL7;Q7YMT1;…	X3(L)	0	0	4.87e-08	109.43	4.7793e-08	2	2169.99	1.14206	92.8062	1
	High	GGxDFTKDDENVNSQPFMR	5	9	1	Q8MFT9	X3(R)	0	0	0.0001435	104.46	2.40981e-08	2	2213	-3.82659	106.077	2
	High	GHYLNATAGTcEEMIK	14	14794	113	Q6VW40;C0J9R6;Q6VW29;C6G1P2;Q33032;U5XM28;Q5SCK3;F2X4H9;A0A0K2SQY8;Q9GGI5;D6MYJ6;Q7YJP8;Q7GH77;O98551;E7DMW3;I2E9A4;Q1L7E3;W5RVG3;B2BY95;Q1X6Q9;Q7YJR1;A0A0D5X2A4;S6CMZ7;Q8MFT9;L0N8B1;Q5W520;O82538;Q9THL1;I2FL31;Q32803;Q4VI99;Q4VI80;Q4VI78;A3RGJ0;Q37220;A0A249Y5Q9;Q85VA4;C1JAT3;Q3I534;E7DMY2;A0A2H4UGV5;I2E962;O98429;A0A0B4M1K8;G0WZL1;A0A142I7A5;A0A142I7F3;B8YHE7;O98431;A0A078BR81;Q37347;K4EPE7;A0A…	C11(Carbamidomethyl)	0	0	3.451e-07	99.35	2.52731e-07	2	1794.82	1.55521	65.8023	0
	High	GGxDFTKDDENVNSQPFmR	22	51638	237	Q9XPZ1;Q8MFT9;C0J9R6;Q6VW29;C6G1P2;Q5W520;A5X4D3;F2X4H9;A0A0K2SQY8;Q32803;Q4VI99;Q9GGI5;D6MYJ6;Q7YJP8;Q5I221;A0A0U4D534;Q4VI80;Q4VI78;A3RGJ0;G0WZ98;G0WZL1;Q37220;B2BY95;Q7YJR1;Q37279;J9QH20;L0N8B1;Q6VW40;A0A0F7C9H2;I2BGM7;Q33047;Q8WL19;Q33032;Q5K3Y8;O82538;U5XM28;B8PRL7;B5SW52;Q9THL1;Q5SCK3;A0A219PXQ5;O46889;O98756;Q9MS05;P92223;I2FL31;C1JAT3;E5G0C4;Q9XQ93;Q7GH77;A0PDB5;Q33156;O98551;E7DMW3;I2E9L…	X3(I); M18(Oxidation)	0	0	0.005407	98.27	6.0725e-07	2	2185.99	1.67293	82.5394	1
	High	EITLGFVDLLRDDFIEK	1	5735	50	Q9GGI5;Q5W520;C0J9R6;C6G1P2;F2X4H9;Q4VI99;Q4VI80;Q4VI78;A0A291EY88;A0A1S6WN23;B5SW52;Q9MT32;A0A1C9HFM1;A0A249Y5Q9;Q6VW40;I2BGM7;Q33032;Q95F08;O98756;Q5I221;A0A0U4D534;I2E9L8;A0A249Y5N8;S4TA61;Q8MFT9;Q37212;A0A286NQF2;Q7YJM6;F5B3G0;A0A023UBM0;O09420;O78309;E7DMY2;A0A0F7EV98;Q31895;Q71N79;A0A291IA50;Q5J075;O98747;A0A0F7G5K6;O47280;Q3T5L7;A0A142DPV4;A0A0F7EV89;A0A1W6L1X3;J9QEM7;Q95CF8;Q37309;A0A0F7E…		0	0	6.33e-09	88.73	3.03008e-06	2	2023.07	-0.114089	115.12	1
	High	mSGGDHIHAGTVVGK	37	17683	131	C0J9R6;Q6VW29;C6G1P2;F2X4H9;Q9GGI5;Q7YJP8;O98551;Q6VW40;A0A0F7C9H2;I2BGM7;Q33032;U5XM28;A5X4D3;Q5SCK3;O98756;Q9MS05;A0A0K2SQY8;O98429;D6MYJ6;Q9XQ93;I2E964;Q37358;Q7GH77;Q5I221;G0WZM4;A0A0U4D534;E7DMW3;I2E9L8;Q8HRT3;I2E9A4;A7BG81;A0A286NQF2;Q1XEK3;Q8WKT6;Q7YJM6;Q9XQL2;Q1L7E3;Q9GEN6;Q9ZS70;A0A249Y5N8;W5RVG3;A0A120KLC1;B8PRP3;A0A0B4M1K8;B7P0E9;B5L2V5;S4TA61;J9QHF9;D4N1T9;A8DPF0;A0A1D5AHD9;E5G0I9;O63…	M1(Oxidation)	0	0	0.0001229	86.84	7.1188e-06	2	1481.72	0.236377	32.3361	0
	High	GHYLNATAGTcEEmIK	9	14794	113	Q8ME51;Q31895;Q95631;Q37220;Q8MCW3;Q6VW40;C0J9R6;Q6VW29;C6G1P2;Q5W520;Q33032;O82538;U5XM28;Q9THL1;Q5SCK3;F2X4H9;A0A0K2SQY8;I2FL31;Q32803;Q4VI99;C1JAT3;Q9GGI5;D6MYJ6;Q7YJP8;Q7GH77;O98551;E7DMW3;Q4VI80;Q3I534;I2E9A4;Q4VI78;Q1L7E3;A3RGJ0;W5RVG3;G0WZL1;B2BY95;Q1X6Q9;A0A142I7F3;Q7YJR1;A0A0D5X2A4;S6CMZ7;Q8MFT9;J9QH20;A0A249Y5Q9;Q85VA4;L0N8B1;Q32701;A0A0B4M1K8;P94046;Q5I221;A0A0U4D534;R4QE58;B6GUV5;A0A0…	C11(Carbamidomethyl); M14(Oxidation)	0	0	1.076e-06	84.54	7.07744e-06	2	1810.81	1.38348	55.3312	0
	High	DNGLLLHIHR	12	41878	254	Q5W520;Q9GGI5;O09424;Q6VW40;I2BGM7;C0J9R6;C6G1P2;E7DMY2;Q33032;O98756;F2X4H9;Q37212;Q5I221;A0A0U4D534;I2E9L8;Q6VW29;P93904;O82538;U5XM28;Q9THL1;Q5SCK3;A0A0K2SQY8;I2FL31;Q32803;Q4VI99;C1JAT3;D6MYJ6;Q7YJP8;Q7GH77;A0A291IA50;J9QER6;O98551;E7DMW3;Q4VI80;Q3I534;I2E9A4;Q8MCY1;Q4VI78;Q1L7E3;A0A291EY88;C3RXF1;B8PRL7;A0A1C9HFM1;A0A023Q3H2;Q95F08;Q71N81;Q1XEK3;Q8WKT6;Q9XQL2;B8PRP3;J9QHF9;B2BY95;Q7YJR1;Q373…		0	0	0.0007847	83.13	2.29054e-05	2	1187.67	0.568646	64.3472	0
	High	GHYLNATAGTcEEmIKR	8	14767	113	Q6VW40;C0J9R6;Q6VW29;C6G1P2;Q33032;U5XM28;Q5SCK3;F2X4H9;A0A0K2SQY8;Q9GGI5;D6MYJ6;Q7YJP8;Q7GH77;O98551;E7DMW3;I2E9A4;Q1L7E3;W5RVG3;B2BY95;Q1X6Q9;Q7YJR1;A0A0D5X2A4;S6CMZ7;Q8MFT9;L0N8B1;Q5W520;O82538;Q9THL1;I2FL31;Q32803;Q4VI99;Q4VI80;Q4VI78;A3RGJ0;Q37220;A0A249Y5Q9;Q85VA4;C1JAT3;Q3I534;E7DMY2;A0A2H4UGV5;I2E962;O98429;A0A0B4M1K8;G0WZL1;A0A142I7A5;A0A142I7F3;B8YHE7;O98431;A0A078BR81;Q37347;K4EPE7;A0A…	C11(Carbamidomethyl); M14(Oxidation)	0	0	2.837e-07	78.87	3.15448e-05	3	1966.91	0.933264	50.1358	1
	High	DDENVNSQPFMR	4	52171	260	Q9ZS70;Q6VW40;A0A0F7C9H2;I2BGM7;C0J9R6;C6G1P2;E7DMY2;Q33032;U5XM28;O98756;Q9MS05;F2X4H9;Q9GGI5;Q37212;I2E9L8;Q8MCY1;A0A286NQF2;Q7YJM6;O98531;W5RVG3;B8PRP3;Q8HVI8;Q37347;A0A023UBM0;Q8MFT9;B1NL21;Q6VW29;Q5W520;Q33047;A0PD98;Q8WL19;Q5J075;Q5K3Y8;I2E962;O82538;Q9GHZ1;B8PRL7;Q7YMT1;B5SW52;Q9THL1;A5X4D3;Q5SCK3;A0A219PXQ5;O46889;P92223;A0A0K2SQY8;I2FL31;B8QQG4;O78309;Q9T2B5;O98429;Q32803;Q4VI99;C1JAT3;D…		0	0	0.0001335	77.69	6.34599e-05	2	1451.62	0.473238	69.5721	0
	High	TFQGPPHGIQVER	32	58045	244	O03654;I2BGM7;C6G1P2;Q33032;Q9GGI5;Q6VW40;C0J9R6;Q6VW29;Q5SCK3;F2X4H9;Q7YJP8;Q7GH77;I2E9A4;Q1L7E3;O98756;Q9XQ93;I2E9L8;Q1XEK3;Q9XQL2;B7P0E9;D4N1T9;Q1X6Q9;A0A291L206;Q7YJR1;A0A0D5X2A4;S6CMZ7;Q8MFT9;G8EEM9;Q7YJM3;L0N8B1;I2EA78;Q9ZS70;Q32701;A0A0F7C9H2;A0A291EY88;Q5W520;Q33047;A0PD98;Q8WL19;Q5K3Y8;I2E962;Q95F08;C3RXF1;O82538;A0A1S6WN23;U5XM28;B8PRL7;B5SW52;Q9THL1;A0A219PXQ5;O46889;A0A0F7EV98;Q9MT32;…		0	0	3.798e-06	76.36	0.000144477	2	1465.75	-0.0102537	59.9528	0
	High	MSGGDHIHAGTVVGK	26	17683	131	Q6VW40;I2BGM7;C0J9R6;C6G1P2;Q33032;Q95F08;A0A1S6WN23;O98756;F2X4H9;Q9GGI5;Q5I221;A0A0U4D534;I2E9L8;A0A249Y5N8;S4TA61;Q8MFT9;Q32701;Q6VW29;E7DMY2;O98747;P92447;O47280;R4QE58;Q5SCK3;Q6VW13;Q3T5L7;C6G392;A0A1S5QS34;A0A2H4UGV5;Q9XQ93;I2E964;Q37358;A0A248SN48;Q37212;Q7YJP8;Q7GH77;I2E9A4;Q6USH4;Q1XEK3;Q9XQL2;Q1L7E3;A7BG81;A0A286NQF2;Q7YJM6;Q7YJR9;Q5UFC2;A0A024HRQ0;Q8WJX3;A0A0B4M1K8;B7P0E9;B5L2V5;J9QHF9…		0	0	7.228e-06	71.93	0.000190936	2	1465.72	0.933846	39.4271	0
	High	GGxDFTKDDENVNSQPFmR	2	9	1	Q8MFT9	X3(R); M18(Oxidation)	0	0	0.008081	66.38	0.00012979	2	2228.99	-3.81796	96.2612	2
	High	VALEAcVQAR	37	29518	202	C0J9R6;C6G1P2;E7DMY2;F2X4H9;Q9GGI5;Q37212;Q6VW40;I2BGM7;Q6VW29;Q5W520;Q33047;Q8WL19;Q33032;Q5K3Y8;O82538;B5SW52;Q9THL1;Q5SCK3;O46889;O98756;I2FL31;Q32803;Q4VI99;E5G0C4;Q9XQ93;Q7YJP8;Q7GH77;A0PDB5;Q33156;I2E9L8;Q4VI80;I2E9A4;Q4VI78;Q1XEK3;Q9XQL2;Q1L7E3;Q9GEN6;Q32701;D6MYK9;A0A0F7C9H2;B1NL21;A0A291EY88;P93904;O98884;D6MYK4;Q8ME51;C7AQR6;O98747;P92447;Q95F08;C3RXF1;A0PDB8;A0A1S6WN23;Q9GHZ1;Q31895;U5…	C6(Carbamidomethyl)	0	0	0.00658	54.82	0.0126761	2	1116.58	-0.118181	70.1996	0
	High	AMHAVIDR	9	44488	258	Q9ZS70;Q6VW40;A0A0F7C9H2;I2BGM7;B1NL21;C0J9R6;Q6VW29;C6G1P2;Q5W520;Q33047;D6MYK4;E7DMY2;A0PD98;Q8WL19;Q33032;Q5J075;Q5K3Y8;I2E962;O82538;Q9GHZ1;U5XM28;B8PRL7;Q7YMT1;B5SW52;Q9THL1;A5X4D3;Q5SCK3;A0A219PXQ5;O46889;O98756;Q95631;Q9MS05;P92223;F2X4H9;A0A0K2SQY8;I2FL31;B8QQG4;O78309;Q9T2B5;O98429;Q32803;Q4VI99;C1JAT3;Q9GGI5;D6MYJ6;E5G0C4;Q9XQ93;I2E964;Q37358;Q7YJP8;Q7GH77;A0PDB5;Q33156;Q5I221;G0WZM4;A0…		0	0	0.02039	52.37	0.0213882	2	912.472	0.380694	31.6002	0
	High	EITLGFVDLLR	2	11021	105	Q5W520;Q9GGI5;Q6VW40;C0J9R6;C6G1P2;Q33032;U5XM28;F2X4H9;Q4VI99;C1JAT3;Q4VI80;Q4VI78;Q5I221;A0A0U4D534;A0A0F7C9H2;I2BGM7;B8PRL7;B5SW52;O98756;Q9MS05;P92223;I2E9L8;Q8MFT9;A0A249Y5Q9;Q9ZS70;I2E962;A0A286NQF2;Q7YJM6;C0J394;A0A142DPV4;W5RVG3;B8PRP3;G0WZL1;A0A1C9HFM1;Q8HVI8;Q37347;A0A023UBM0;A0A023Q1L0;J9QH20;A0A125R6I8;Q8MCW3;Q9GEN6;E7DMY2;O98747;A0A1S6Q3X8;Q9TN58;Q37212;A0A291IA50;Q8MCY1;O09424;A0A07…		0	0	0.004872	51.35	0.0158334	2	1275.73	0.366433	115	0
	High	PLLGcTIKPK	7	64838	265	C0J9R6;Q6VW29;C6G1P2;Q5W520;A5X4D3;F2X4H9;A0A0K2SQY8;Q32803;Q4VI99;Q9GGI5;D6MYJ6;Q7YJP8;Q5I221;A0A0U4D534;Q4VI80;Q4VI78;A3RGJ0;G0WZ98;G0WZL1;Q37220;B2BY95;Q7YJR1;Q37279;J9QH20;L0N8B1;Q6VW40;A0A0F7C9H2;I2BGM7;Q33047;Q8WL19;Q33032;Q5K3Y8;O82538;U5XM28;B8PRL7;B5SW52;Q9THL1;Q5SCK3;A0A219PXQ5;O46889;O98756;Q9MS05;P92223;I2FL31;C1JAT3;E5G0C4;Q9XQ93;Q7GH77;A0PDB5;Q33156;O98551;E7DMW3;I2E9L8;Q3I534;I2E9A…	C5(Carbamidomethyl)	0	0	0.00557	50.16	0.0545378	3	1126.67	-0.0159271	51.4548	1
	High	DDENVNSQPFmR	4	52171	260	C0J9R6;C6G1P2;F2X4H9;Q9GGI5;Q37212;A0A291EY88;Q5W520;Q8WL19;Q5K3Y8;C3RXF1;O82538;A0A1S6WN23;B8PRL7;B5SW52;A0A219PXQ5;O46889;Q9MT32;A0A1C9HG15;I2FL31;Q32553;Q32803;E5G0C4;A0PDB5;C7AQV2;C7A5Z4;Q6VW40;A0A0F7C9H2;I2BGM7;B1NL21;Q6VW29;P93904;Q33047;Q33032;Q9GHZ1;U5XM28;Q7YMT1;Q9THL1;A5X4D3;Q5SCK3;V5K6K1;O98756;Q9MS05;P92223;A0A0K2SQY8;O78309;Q4VI99;C1JAT3;D6MYJ6;Q9XQ93;I2E964;A0A1W6BQF9;Q37358;Q7YJP8;…	M11(Oxidation)	0	0	0.001089	40.77	0.306929	2	1467.62	0.772197	55.9666	0
	High	YGRPLLGcTIKPK	9	64650	256	Q6VW40;C0J9R6;C6G1P2;Q5W520;Q33032;F2X4H9;Q4VI99;Q9GGI5;Q4VI80;Q4VI78;Q6VW29;R4QE58;Q5SCK3;Q7YJP8;Q7GH77;I2E9A4;Q1L7E3;Q5I221;A0A0U4D534;A0A0F7C9H2;I2BGM7;U5XM28;O98756;Q9MS05;A0A0K2SQY8;D6MYJ6;Q9XQ93;O98551;E7DMW3;I2E9L8;Q1XEK3;Q8WKT6;Q9XQL2;W5RVG3;B7P0E9;D4N1T9;B2BY95;Q1X6Q9;Q8HVI8;A0A291L206;Q7YJR1;A0A0D5X2A4;S6CMZ7;Q8MFT9;G8EEM9;Q7YJM3;L0N8B1;I2EA78;Q9GEN6;Q71N78;C3RXF1;Q7YMT1;Q3T5L7;I2FL31;Q…	C8(Carbamidomethyl)	0	0	0.0001268	34.77	1.93571	3	1502.85	0.335323	53.2935	2
	High	EITLGFVDLLRDDFIEKDR	1	5694	50	Q9GGI5;Q5W520;C0J9R6;C6G1P2;F2X4H9;Q4VI99;Q4VI80;Q4VI78;A0A291EY88;A0A1S6WN23;B5SW52;Q9MT32;A0A1C9HFM1;A0A249Y5Q9;Q6VW40;I2BGM7;Q33032;Q95F08;O98756;Q5I221;A0A0U4D534;I2E9L8;A0A249Y5N8;S4TA61;Q8MFT9;Q37212;A0A286NQF2;Q7YJM6;F5B3G0;A0A023UBM0;O09420;O78309;E7DMY2;A0A0F7EV98;Q31895;Q71N79;A0A291IA50;Q5J075;O98747;A0A0F7G5K6;O47280;Q3T5L7;A0A142DPV4;A0A0F7EV89;A0A1W6L1X3;J9QEM7;Q95CF8;Q37309;A0A0F7E…		0	0	7.708e-05	34.15	0.775356	3	2294.2	0.763516	114.743	2
	High	DDFIEKDR	10	17693	147	C0J9R6;Q6VW29;A0A291EY88;C6G1P2;Q5W520;Q5K3Y8;Q95F08;R4QE58;F2X4H9;Q32803;Q4VI99;Q9GGI5;E5G0C4;Q7YJP8;Q4VI80;Q4VI78;Q1XEK3;Q9XQL2;O82538;I2FL31;Q32553;Q37212;Q6VW40;Q33032;Q5SCK3;Q7GH77;I2E9A4;Q1L7E3;I2BGM7;O98756;Q9XQ93;I2E9L8;A7BG81;A0A286NQF2;Q7YJM6;A0A0B4M1K8;B7P0E9;J9QHF9;D4N1T9;A0A1D5AHD9;O63147;Q1X6Q9;A0A291L206;Q7YJR1;A0A023UBM0;A0A0D5X2A4;S6CMZ7;Q8MFT9;G8EEM9;Q7YJM3;L0N8B1;P94046;I2EA78;…		0	0.001	0.03765	39.81	0.258678	2	1037.49	0.160515	42.6911	1
	High	AQAETGEIK	7	27913	198	Q6VW40;I2BGM7;C0J9R6;Q6VW29;C6G1P2;Q5W520;Q33047;Q8WL19;Q33032;Q5K3Y8;O82538;B5SW52;Q9THL1;Q5SCK3;O46889;O98756;F2X4H9;I2FL31;Q32803;Q4VI99;Q9GGI5;E5G0C4;Q9XQ93;Q7YJP8;Q7GH77;A0PDB5;Q33156;I2E9L8;Q4VI80;I2E9A4;Q4VI78;Q1XEK3;Q9XQL2;Q1L7E3;U5XM28;A0A0K2SQY8;D6MYJ6;O98551;E7DMW3;W5RVG3;B2BY95;Q1X6Q9;Q7YJR1;A0A0D5X2A4;S6CMZ7;Q8MFT9;L0N8B1;A0A0B4M1K8;P94046;Q9ZS70;A0A0F7C9H2;Q9MS05;O98429;A7BG81;A0A28…		0	0.001	0.04266	37.65	0.628617	2	946.485	1.16613	24.1508	0
	High	AmHAVIDR	2	44488	258	Q6VW40;C0J9R6;C6G1P2;Q33032;F2X4H9;Q9GGI5;Q5I221;A0A0U4D534;Q71N79;Q5W520;Q5K3Y8;Q32803;E5G0C4;I2BGM7;Q6VW29;Q5SCK3;O98756;Q9XQ93;Q7YJP8;Q7GH77;I2E9L8;I2E9A4;Q1XEK3;Q9XQL2;Q1L7E3;B7P0E9;D4N1T9;Q1X6Q9;A0A291L206;Q7YJR1;A0A0D5X2A4;S6CMZ7;Q8MFT9;G8EEM9;Q7YJM3;L0N8B1;I2EA78;A0A218KDZ0;A0PD98;Q4VI99;Q4VI80;Q4VI78;E5G0G9;A3RGJ0;Q37222;J9QHF9;Q37220;A0A1C9HFM1;A0A078BR81;A0A0F6TFY2;G0LNJ9;Q32701;A0A0F7C…	M2(Oxidation)	0	0.004	0.08842	36.84	0.821349	2	928.466	-0.591376	46.3231	0
	High	NHGMHFR	3	30695	208	C0J9R6;Q6VW29;C6G1P2;F2X4H9;Q9GGI5;Q7YJP8;P92447;Q6VW40;Q33032;Q5I221;A0A0U4D534;Q8ME51;U5XM28;Q32750;A0A0F7C9H2;I2BGM7;Q5SCK3;O98756;Q9MS05;A0A0K2SQY8;D6MYJ6;Q9XQ93;Q7GH77;O98551;E7DMW3;I2E9L8;I2E9A4;Q1XEK3;Q8WKT6;Q9XQL2;Q1L7E3;B8PRL7;O46889;O78309;Q5W520;A0PD98;Q5K3Y8;A5X4D3;B8QQG4;Q32803;Q4VI99;E5G0C4;Q4VI80;Q4VI78;Q95DW1;E5G0G9;A3RGJ0;G0WZ98;Q37222;B8PRP3;J9QHF9;G0WZL1;A8DPF0;E5G0I9;Q37220;A0…		0	0.007	0.1189	30.34	2.28941	2	898.41	0.250018	29.8473	0
C0J9R6	Ribulose bisphosphate carboxylase large chain (Fragment) OS=Cissampelos capensis OX=379217 GN=rbcL PE=3 SV=1 - [C0J9R6_9MAGN]	2792.75	41.24	58668	0	21	286	468	51.8532	6.68311
	High	GGLDFTKDDENVNSQPFMR	11	51638	237	Q6VW40;A0A0F7C9H2;I2BGM7;C0J9R6;C6G1P2;Q33032;U5XM28;O98756;Q9MS05;F2X4H9;Q9GGI5;Q5I221;G0WZM4;A0A0U4D534;I2E9L8;Q5W520;Q4VI99;Q4VI80;Q4VI78;Q32701;Q6VW29;O98747;Q95F08;A0A1S6WN23;Q5SCK3;Q8MD81;A0A0K2SQY8;Q9TN58;D6MYJ6;Q9XQ93;A0A1W6BQF9;A0A248SN48;Q37212;Q7YJP8;Q7GH77;O98551;E7DMW3;I2E9A4;Q8MCY1;Q1XEK3;Q8WKT6;Q9XQL2;Q1L7E3;O98531;B1NL21;A0A291EY88;Q33047;Q8WL19;Q5K3Y8;C3RXF1;O82538;B8PRL7;Q7YMT1;…		0	0	4.87e-08	109.43	4.7793e-08	2	2169.99	1.14206	92.8062	1
	High	GHYLNATAGTcEEMIK	14	14794	113	Q6VW40;C0J9R6;Q6VW29;C6G1P2;Q33032;U5XM28;Q5SCK3;F2X4H9;A0A0K2SQY8;Q9GGI5;D6MYJ6;Q7YJP8;Q7GH77;O98551;E7DMW3;I2E9A4;Q1L7E3;W5RVG3;B2BY95;Q1X6Q9;Q7YJR1;A0A0D5X2A4;S6CMZ7;Q8MFT9;L0N8B1;Q5W520;O82538;Q9THL1;I2FL31;Q32803;Q4VI99;Q4VI80;Q4VI78;A3RGJ0;Q37220;A0A249Y5Q9;Q85VA4;C1JAT3;Q3I534;E7DMY2;A0A2H4UGV5;I2E962;O98429;A0A0B4M1K8;G0WZL1;A0A142I7A5;A0A142I7F3;B8YHE7;O98431;A0A078BR81;Q37347;K4EPE7;A0A…	C11(Carbamidomethyl)	0	0	3.451e-07	99.35	2.52731e-07	2	1794.82	1.55521	65.8023	0
	High	GGLDFTKDDENVNSQPFmR	11	51638	237	Q9XPZ1;Q8MFT9;C0J9R6;Q6VW29;C6G1P2;Q5W520;A5X4D3;F2X4H9;A0A0K2SQY8;Q32803;Q4VI99;Q9GGI5;D6MYJ6;Q7YJP8;Q5I221;A0A0U4D534;Q4VI80;Q4VI78;A3RGJ0;G0WZ98;G0WZL1;Q37220;B2BY95;Q7YJR1;Q37279;J9QH20;L0N8B1;Q6VW40;A0A0F7C9H2;I2BGM7;Q33047;Q8WL19;Q33032;Q5K3Y8;O82538;U5XM28;B8PRL7;B5SW52;Q9THL1;Q5SCK3;A0A219PXQ5;O46889;O98756;Q9MS05;P92223;I2FL31;C1JAT3;E5G0C4;Q9XQ93;Q7GH77;A0PDB5;Q33156;O98551;E7DMW3;I2E9L…	M18(Oxidation)	0	0	0.005407	98.27	6.0725e-07	2	2185.99	1.67293	82.5394	1
	High	EITLGFVDLLRDDFIEK	1	5735	50	Q9GGI5;Q5W520;C0J9R6;C6G1P2;F2X4H9;Q4VI99;Q4VI80;Q4VI78;A0A291EY88;A0A1S6WN23;B5SW52;Q9MT32;A0A1C9HFM1;A0A249Y5Q9;Q6VW40;I2BGM7;Q33032;Q95F08;O98756;Q5I221;A0A0U4D534;I2E9L8;A0A249Y5N8;S4TA61;Q8MFT9;Q37212;A0A286NQF2;Q7YJM6;F5B3G0;A0A023UBM0;O09420;O78309;E7DMY2;A0A0F7EV98;Q31895;Q71N79;A0A291IA50;Q5J075;O98747;A0A0F7G5K6;O47280;Q3T5L7;A0A142DPV4;A0A0F7EV89;A0A1W6L1X3;J9QEM7;Q95CF8;Q37309;A0A0F7E…		0	0	6.33e-09	88.73	3.03008e-06	2	2023.07	-0.114089	115.12	1
	High	mSGGDHIHAGTVVGK	37	17683	131	C0J9R6;Q6VW29;C6G1P2;F2X4H9;Q9GGI5;Q7YJP8;O98551;Q6VW40;A0A0F7C9H2;I2BGM7;Q33032;U5XM28;A5X4D3;Q5SCK3;O98756;Q9MS05;A0A0K2SQY8;O98429;D6MYJ6;Q9XQ93;I2E964;Q37358;Q7GH77;Q5I221;G0WZM4;A0A0U4D534;E7DMW3;I2E9L8;Q8HRT3;I2E9A4;A7BG81;A0A286NQF2;Q1XEK3;Q8WKT6;Q7YJM6;Q9XQL2;Q1L7E3;Q9GEN6;Q9ZS70;A0A249Y5N8;W5RVG3;A0A120KLC1;B8PRP3;A0A0B4M1K8;B7P0E9;B5L2V5;S4TA61;J9QHF9;D4N1T9;A8DPF0;A0A1D5AHD9;E5G0I9;O63…	M1(Oxidation)	0	0	0.0001229	86.84	7.1188e-06	2	1481.72	0.236377	32.3361	0
	High	GHYLNATAGTcEEmIK	9	14794	113	Q8ME51;Q31895;Q95631;Q37220;Q8MCW3;Q6VW40;C0J9R6;Q6VW29;C6G1P2;Q5W520;Q33032;O82538;U5XM28;Q9THL1;Q5SCK3;F2X4H9;A0A0K2SQY8;I2FL31;Q32803;Q4VI99;C1JAT3;Q9GGI5;D6MYJ6;Q7YJP8;Q7GH77;O98551;E7DMW3;Q4VI80;Q3I534;I2E9A4;Q4VI78;Q1L7E3;A3RGJ0;W5RVG3;G0WZL1;B2BY95;Q1X6Q9;A0A142I7F3;Q7YJR1;A0A0D5X2A4;S6CMZ7;Q8MFT9;J9QH20;A0A249Y5Q9;Q85VA4;L0N8B1;Q32701;A0A0B4M1K8;P94046;Q5I221;A0A0U4D534;R4QE58;B6GUV5;A0A0…	C11(Carbamidomethyl); M14(Oxidation)	0	0	1.076e-06	84.54	7.07744e-06	2	1810.81	1.38348	55.3312	0
	High	DNGLLLHIHR	12	41878	254	Q5W520;Q9GGI5;O09424;Q6VW40;I2BGM7;C0J9R6;C6G1P2;E7DMY2;Q33032;O98756;F2X4H9;Q37212;Q5I221;A0A0U4D534;I2E9L8;Q6VW29;P93904;O82538;U5XM28;Q9THL1;Q5SCK3;A0A0K2SQY8;I2FL31;Q32803;Q4VI99;C1JAT3;D6MYJ6;Q7YJP8;Q7GH77;A0A291IA50;J9QER6;O98551;E7DMW3;Q4VI80;Q3I534;I2E9A4;Q8MCY1;Q4VI78;Q1L7E3;A0A291EY88;C3RXF1;B8PRL7;A0A1C9HFM1;A0A023Q3H2;Q95F08;Q71N81;Q1XEK3;Q8WKT6;Q9XQL2;B8PRP3;J9QHF9;B2BY95;Q7YJR1;Q373…		0	0	0.0007847	83.13	2.29054e-05	2	1187.67	0.568646	64.3472	0
	High	GHYLNATAGTcEEmIKR	8	14767	113	Q6VW40;C0J9R6;Q6VW29;C6G1P2;Q33032;U5XM28;Q5SCK3;F2X4H9;A0A0K2SQY8;Q9GGI5;D6MYJ6;Q7YJP8;Q7GH77;O98551;E7DMW3;I2E9A4;Q1L7E3;W5RVG3;B2BY95;Q1X6Q9;Q7YJR1;A0A0D5X2A4;S6CMZ7;Q8MFT9;L0N8B1;Q5W520;O82538;Q9THL1;I2FL31;Q32803;Q4VI99;Q4VI80;Q4VI78;A3RGJ0;Q37220;A0A249Y5Q9;Q85VA4;C1JAT3;Q3I534;E7DMY2;A0A2H4UGV5;I2E962;O98429;A0A0B4M1K8;G0WZL1;A0A142I7A5;A0A142I7F3;B8YHE7;O98431;A0A078BR81;Q37347;K4EPE7;A0A…	C11(Carbamidomethyl); M14(Oxidation)	0	0	2.837e-07	78.87	3.15448e-05	3	1966.91	0.933264	50.1358	1
	High	DDENVNSQPFMR	4	52171	260	Q9ZS70;Q6VW40;A0A0F7C9H2;I2BGM7;C0J9R6;C6G1P2;E7DMY2;Q33032;U5XM28;O98756;Q9MS05;F2X4H9;Q9GGI5;Q37212;I2E9L8;Q8MCY1;A0A286NQF2;Q7YJM6;O98531;W5RVG3;B8PRP3;Q8HVI8;Q37347;A0A023UBM0;Q8MFT9;B1NL21;Q6VW29;Q5W520;Q33047;A0PD98;Q8WL19;Q5J075;Q5K3Y8;I2E962;O82538;Q9GHZ1;B8PRL7;Q7YMT1;B5SW52;Q9THL1;A5X4D3;Q5SCK3;A0A219PXQ5;O46889;P92223;A0A0K2SQY8;I2FL31;B8QQG4;O78309;Q9T2B5;O98429;Q32803;Q4VI99;C1JAT3;D…		0	0	0.0001335	77.69	6.34599e-05	2	1451.62	0.473238	69.5721	0
	High	TFQGPPHGIQVER	32	58045	244	O03654;I2BGM7;C6G1P2;Q33032;Q9GGI5;Q6VW40;C0J9R6;Q6VW29;Q5SCK3;F2X4H9;Q7YJP8;Q7GH77;I2E9A4;Q1L7E3;O98756;Q9XQ93;I2E9L8;Q1XEK3;Q9XQL2;B7P0E9;D4N1T9;Q1X6Q9;A0A291L206;Q7YJR1;A0A0D5X2A4;S6CMZ7;Q8MFT9;G8EEM9;Q7YJM3;L0N8B1;I2EA78;Q9ZS70;Q32701;A0A0F7C9H2;A0A291EY88;Q5W520;Q33047;A0PD98;Q8WL19;Q5K3Y8;I2E962;Q95F08;C3RXF1;O82538;A0A1S6WN23;U5XM28;B8PRL7;B5SW52;Q9THL1;A0A219PXQ5;O46889;A0A0F7EV98;Q9MT32;…		0	0	3.798e-06	76.36	0.000144477	2	1465.75	-0.0102537	59.9528	0
	High	MSGGDHIHAGTVVGK	26	17683	131	Q6VW40;I2BGM7;C0J9R6;C6G1P2;Q33032;Q95F08;A0A1S6WN23;O98756;F2X4H9;Q9GGI5;Q5I221;A0A0U4D534;I2E9L8;A0A249Y5N8;S4TA61;Q8MFT9;Q32701;Q6VW29;E7DMY2;O98747;P92447;O47280;R4QE58;Q5SCK3;Q6VW13;Q3T5L7;C6G392;A0A1S5QS34;A0A2H4UGV5;Q9XQ93;I2E964;Q37358;A0A248SN48;Q37212;Q7YJP8;Q7GH77;I2E9A4;Q6USH4;Q1XEK3;Q9XQL2;Q1L7E3;A7BG81;A0A286NQF2;Q7YJM6;Q7YJR9;Q5UFC2;A0A024HRQ0;Q8WJX3;A0A0B4M1K8;B7P0E9;B5L2V5;J9QHF9…		0	0	7.228e-06	71.93	0.000190936	2	1465.72	0.933846	39.4271	0
	High	ELGVPIVMHDYITGGFTANTSLAHYcR	2	839	27	Q6YLN6;Q5W520;I2FL31;Q31889;A0A291EY88;C3RXF1;P92223;E5G0C4;I2BGM7;C0J9R6;D6MYK4;Q33032;D6MYJ6;A0A142DPV4;A0A120KLC1;G0WZL1;Q32553;A0A2H4UGV5;D6MYK9;C7AQV0;C7AQT3;C7AQV2;D6MYI7;D6MYJ0;A0A023Q3H2;Q8MG08;C7AQU9	C26(Carbamidomethyl)	0	0	1.507e-09	60.69	0.00228315	3	3022.46	0.978232	114.082	0
	High	VALEAcVQAR	37	29518	202	C0J9R6;C6G1P2;E7DMY2;F2X4H9;Q9GGI5;Q37212;Q6VW40;I2BGM7;Q6VW29;Q5W520;Q33047;Q8WL19;Q33032;Q5K3Y8;O82538;B5SW52;Q9THL1;Q5SCK3;O46889;O98756;I2FL31;Q32803;Q4VI99;E5G0C4;Q9XQ93;Q7YJP8;Q7GH77;A0PDB5;Q33156;I2E9L8;Q4VI80;I2E9A4;Q4VI78;Q1XEK3;Q9XQL2;Q1L7E3;Q9GEN6;Q32701;D6MYK9;A0A0F7C9H2;B1NL21;A0A291EY88;P93904;O98884;D6MYK4;Q8ME51;C7AQR6;O98747;P92447;Q95F08;C3RXF1;A0PDB8;A0A1S6WN23;Q9GHZ1;Q31895;U5…	C6(Carbamidomethyl)	0	0	0.00658	54.82	0.0126761	2	1116.58	-0.118181	70.1996	0
	High	ELGVPIVmHDYITGGFTANTSLAHYcR	7	839	27	I2BGM7;C0J9R6;Q5W520;D6MYK4;Q33032;P92223;I2FL31;D6MYJ6;E5G0C4;A0A142DPV4;A0A120KLC1;G0WZL1;C7AQU9;Q6YLN6;Q31889;A0A291EY88;C3RXF1;Q32553;A0A2H4UGV5;D6MYK9;C7AQV0;C7AQT3;C7AQV2;D6MYI7;D6MYJ0;A0A023Q3H2;Q8MG08	M8(Oxidation); C26(Carbamidomethyl)	0	0	5.423e-06	53.9	0.0102929	3	3038.45	1.42129	109.572	0
	High	FLFcAEAIYK	8	13080	112	C0J9R6;Q6VW29;C6G1P2;Q5W520;F2X4H9;A0A0K2SQY8;Q32803;Q4VI99;Q9GGI5;D6MYJ6;Q7YJP8;Q4VI80;Q4VI78;A3RGJ0;G0WZL1;Q37220;B2BY95;Q7YJR1;J9QH20;L0N8B1;Q5I221;A0A0U4D534;A5X4D3;Q1XEK3;Q8WKT6;Q9XQL2;B8PRP3;J9QHF9;A8DPF0;E5G0I9;Q37347;K4EPE7;Q95CE8;Q7YJM3;A0PD98;Q5K3Y8;E5G0C4;E5G0G9;Q37222;A0A1C9HFM1;A0A078BR81;A0A0F6TFY2;G0LNJ9;A0A142I7A5;E7DMY2;Q95F08;Q9TN58;Q37212;D6MYK9;A0A291EY88;C3RXF1;B8PRL7;R4QE58;…	C4(Carbamidomethyl)	0	0	0.003285	53.39	0.0150591	2	1261.63	-0.0139995	110.942	0
	High	AMHAVIDR	9	44488	258	Q9ZS70;Q6VW40;A0A0F7C9H2;I2BGM7;B1NL21;C0J9R6;Q6VW29;C6G1P2;Q5W520;Q33047;D6MYK4;E7DMY2;A0PD98;Q8WL19;Q33032;Q5J075;Q5K3Y8;I2E962;O82538;Q9GHZ1;U5XM28;B8PRL7;Q7YMT1;B5SW52;Q9THL1;A5X4D3;Q5SCK3;A0A219PXQ5;O46889;O98756;Q95631;Q9MS05;P92223;F2X4H9;A0A0K2SQY8;I2FL31;B8QQG4;O78309;Q9T2B5;O98429;Q32803;Q4VI99;C1JAT3;Q9GGI5;D6MYJ6;E5G0C4;Q9XQ93;I2E964;Q37358;Q7YJP8;Q7GH77;A0PDB5;Q33156;Q5I221;G0WZM4;A0…		0	0	0.02039	52.37	0.0213882	2	912.472	0.380694	31.6002	0
	High	EITLGFVDLLR	2	11021	105	Q5W520;Q9GGI5;Q6VW40;C0J9R6;C6G1P2;Q33032;U5XM28;F2X4H9;Q4VI99;C1JAT3;Q4VI80;Q4VI78;Q5I221;A0A0U4D534;A0A0F7C9H2;I2BGM7;B8PRL7;B5SW52;O98756;Q9MS05;P92223;I2E9L8;Q8MFT9;A0A249Y5Q9;Q9ZS70;I2E962;A0A286NQF2;Q7YJM6;C0J394;A0A142DPV4;W5RVG3;B8PRP3;G0WZL1;A0A1C9HFM1;Q8HVI8;Q37347;A0A023UBM0;A0A023Q1L0;J9QH20;A0A125R6I8;Q8MCW3;Q9GEN6;E7DMY2;O98747;A0A1S6Q3X8;Q9TN58;Q37212;A0A291IA50;Q8MCY1;O09424;A0A07…		0	0	0.004872	51.35	0.0158334	2	1275.73	0.366433	115	0
	High	DTDTLAAFR	10	738	14	C0J9R6;C6G1P2;Q9GEN6;I2BGM7;B8PRL7;A0A0F7EV98;Q71N78;E7DMW3;Q3I534;B8PRP3;G8D4B8;A0A0D3M3X9;E7DMY2;Q37212		0	0	0.01683	50.53	0.0128643	2	1009.5	0.634705	77.2876	0
	High	PLLGcTIKPK	7	64838	265	C0J9R6;Q6VW29;C6G1P2;Q5W520;A5X4D3;F2X4H9;A0A0K2SQY8;Q32803;Q4VI99;Q9GGI5;D6MYJ6;Q7YJP8;Q5I221;A0A0U4D534;Q4VI80;Q4VI78;A3RGJ0;G0WZ98;G0WZL1;Q37220;B2BY95;Q7YJR1;Q37279;J9QH20;L0N8B1;Q6VW40;A0A0F7C9H2;I2BGM7;Q33047;Q8WL19;Q33032;Q5K3Y8;O82538;U5XM28;B8PRL7;B5SW52;Q9THL1;Q5SCK3;A0A219PXQ5;O46889;O98756;Q9MS05;P92223;I2FL31;C1JAT3;E5G0C4;Q9XQ93;Q7GH77;A0PDB5;Q33156;O98551;E7DMW3;I2E9L8;Q3I534;I2E9A…	C5(Carbamidomethyl)	0	0	0.00557	50.16	0.0545378	3	1126.67	-0.0159271	51.4548	1
	High	DDENVNSQPFmR	4	52171	260	C0J9R6;C6G1P2;F2X4H9;Q9GGI5;Q37212;A0A291EY88;Q5W520;Q8WL19;Q5K3Y8;C3RXF1;O82538;A0A1S6WN23;B8PRL7;B5SW52;A0A219PXQ5;O46889;Q9MT32;A0A1C9HG15;I2FL31;Q32553;Q32803;E5G0C4;A0PDB5;C7AQV2;C7A5Z4;Q6VW40;A0A0F7C9H2;I2BGM7;B1NL21;Q6VW29;P93904;Q33047;Q33032;Q9GHZ1;U5XM28;Q7YMT1;Q9THL1;A5X4D3;Q5SCK3;V5K6K1;O98756;Q9MS05;P92223;A0A0K2SQY8;O78309;Q4VI99;C1JAT3;D6MYJ6;Q9XQ93;I2E964;A0A1W6BQF9;Q37358;Q7YJP8;…	M11(Oxidation)	0	0	0.001089	40.77	0.306929	2	1467.62	0.772197	55.9666	0
	High	YGRPLLGcTIKPK	9	64650	256	Q6VW40;C0J9R6;C6G1P2;Q5W520;Q33032;F2X4H9;Q4VI99;Q9GGI5;Q4VI80;Q4VI78;Q6VW29;R4QE58;Q5SCK3;Q7YJP8;Q7GH77;I2E9A4;Q1L7E3;Q5I221;A0A0U4D534;A0A0F7C9H2;I2BGM7;U5XM28;O98756;Q9MS05;A0A0K2SQY8;D6MYJ6;Q9XQ93;O98551;E7DMW3;I2E9L8;Q1XEK3;Q8WKT6;Q9XQL2;W5RVG3;B7P0E9;D4N1T9;B2BY95;Q1X6Q9;Q8HVI8;A0A291L206;Q7YJR1;A0A0D5X2A4;S6CMZ7;Q8MFT9;G8EEM9;Q7YJM3;L0N8B1;I2EA78;Q9GEN6;Q71N78;C3RXF1;Q7YMT1;Q3T5L7;I2FL31;Q…	C8(Carbamidomethyl)	0	0	0.0001268	34.77	1.93571	3	1502.85	0.335323	53.2935	2
	High	EITLGFVDLLRDDFIEKDR	1	5694	50	Q9GGI5;Q5W520;C0J9R6;C6G1P2;F2X4H9;Q4VI99;Q4VI80;Q4VI78;A0A291EY88;A0A1S6WN23;B5SW52;Q9MT32;A0A1C9HFM1;A0A249Y5Q9;Q6VW40;I2BGM7;Q33032;Q95F08;O98756;Q5I221;A0A0U4D534;I2E9L8;A0A249Y5N8;S4TA61;Q8MFT9;Q37212;A0A286NQF2;Q7YJM6;F5B3G0;A0A023UBM0;O09420;O78309;E7DMY2;A0A0F7EV98;Q31895;Q71N79;A0A291IA50;Q5J075;O98747;A0A0F7G5K6;O47280;Q3T5L7;A0A142DPV4;A0A0F7EV89;A0A1W6L1X3;J9QEM7;Q95CF8;Q37309;A0A0F7E…		0	0	7.708e-05	34.15	0.775356	3	2294.2	0.763516	114.743	2
	High	DDFIEKDR	10	17693	147	C0J9R6;Q6VW29;A0A291EY88;C6G1P2;Q5W520;Q5K3Y8;Q95F08;R4QE58;F2X4H9;Q32803;Q4VI99;Q9GGI5;E5G0C4;Q7YJP8;Q4VI80;Q4VI78;Q1XEK3;Q9XQL2;O82538;I2FL31;Q32553;Q37212;Q6VW40;Q33032;Q5SCK3;Q7GH77;I2E9A4;Q1L7E3;I2BGM7;O98756;Q9XQ93;I2E9L8;A7BG81;A0A286NQF2;Q7YJM6;A0A0B4M1K8;B7P0E9;J9QHF9;D4N1T9;A0A1D5AHD9;O63147;Q1X6Q9;A0A291L206;Q7YJR1;A0A023UBM0;A0A0D5X2A4;S6CMZ7;Q8MFT9;G8EEM9;Q7YJM3;L0N8B1;P94046;I2EA78;…		0	0.001	0.03765	39.81	0.258678	2	1037.49	0.160515	42.6911	1
	High	AQAETGEIK	7	27913	198	Q6VW40;I2BGM7;C0J9R6;Q6VW29;C6G1P2;Q5W520;Q33047;Q8WL19;Q33032;Q5K3Y8;O82538;B5SW52;Q9THL1;Q5SCK3;O46889;O98756;F2X4H9;I2FL31;Q32803;Q4VI99;Q9GGI5;E5G0C4;Q9XQ93;Q7YJP8;Q7GH77;A0PDB5;Q33156;I2E9L8;Q4VI80;I2E9A4;Q4VI78;Q1XEK3;Q9XQL2;Q1L7E3;U5XM28;A0A0K2SQY8;D6MYJ6;O98551;E7DMW3;W5RVG3;B2BY95;Q1X6Q9;Q7YJR1;A0A0D5X2A4;S6CMZ7;Q8MFT9;L0N8B1;A0A0B4M1K8;P94046;Q9ZS70;A0A0F7C9H2;Q9MS05;O98429;A7BG81;A0A28…		0	0.001	0.04266	37.65	0.628617	2	946.485	1.16613	24.1508	0
	High	AmHAVIDR	2	44488	258	Q6VW40;C0J9R6;C6G1P2;Q33032;F2X4H9;Q9GGI5;Q5I221;A0A0U4D534;Q71N79;Q5W520;Q5K3Y8;Q32803;E5G0C4;I2BGM7;Q6VW29;Q5SCK3;O98756;Q9XQ93;Q7YJP8;Q7GH77;I2E9L8;I2E9A4;Q1XEK3;Q9XQL2;Q1L7E3;B7P0E9;D4N1T9;Q1X6Q9;A0A291L206;Q7YJR1;A0A0D5X2A4;S6CMZ7;Q8MFT9;G8EEM9;Q7YJM3;L0N8B1;I2EA78;A0A218KDZ0;A0PD98;Q4VI99;Q4VI80;Q4VI78;E5G0G9;A3RGJ0;Q37222;J9QHF9;Q37220;A0A1C9HFM1;A0A078BR81;A0A0F6TFY2;G0LNJ9;Q32701;A0A0F7C…	M2(Oxidation)	0	0.004	0.08842	36.84	0.821349	2	928.466	-0.591376	46.3231	0
	High	EGNEIIR	3	14511	145	B8PRL7;O46889;Q9MS05;O78309;Q9XQ93;C0J9R6;C6G1P2;F2X4H9;Q9GGI5;Q9GEN6;Q6VW40;Q5W520;Q33032;U5XM28;Q4VI99;C1JAT3;Q4VI80;Q4VI78;Q71N79;I2BGM7;B5SW52;O98756;I2E9L8;Q6VW29;A5X4D3;A0A0K2SQY8;Q32803;D6MYJ6;Q7YJP8;Q5I221;A0A0U4D534;Q7YMT1;I2FL31;Q58U40;A0A0F7C9H2;Q33047;Q8WL19;Q5K3Y8;O82538;Q9THL1;Q5SCK3;A0A219PXQ5;P92223;E5G0C4;Q7GH77;A0PDB5;Q33156;O98551;E7DMW3;Q3I534;I2E9A4;Q1XEK3;Q8WKT6;Q9XQL2;Q1L7E…		0	0.007	0.1178	42.37	0.139721	2	830.436	-0.377355	35.4254	0
	High	NHGMHFR	3	30695	208	C0J9R6;Q6VW29;C6G1P2;F2X4H9;Q9GGI5;Q7YJP8;P92447;Q6VW40;Q33032;Q5I221;A0A0U4D534;Q8ME51;U5XM28;Q32750;A0A0F7C9H2;I2BGM7;Q5SCK3;O98756;Q9MS05;A0A0K2SQY8;D6MYJ6;Q9XQ93;Q7GH77;O98551;E7DMW3;I2E9L8;I2E9A4;Q1XEK3;Q8WKT6;Q9XQL2;Q1L7E3;B8PRL7;O46889;O78309;Q5W520;A0PD98;Q5K3Y8;A5X4D3;B8QQG4;Q32803;Q4VI99;E5G0C4;Q4VI80;Q4VI78;Q95DW1;E5G0G9;A3RGJ0;G0WZ98;Q37222;B8PRP3;J9QHF9;G0WZL1;A8DPF0;E5G0I9;Q37220;A0…		0	0.007	0.1189	30.34	2.28941	2	898.41	0.250018	29.8473	0
Q7YJR9	Ribulose bisphosphate carboxylase large chain (Fragment) OS=Gasteria glomerata OX=210960 GN=rbcL PE=3 SV=1 - [Q7YJR9_9ASPA]	2784.03	29.12	16455	0	16	237	443	49.0602	6.75635
	High	GGLDFTKDDENVxSQPFMR	13	25	6	C7AQV2;Q7YJR9;Q6PZC1;A5H757;X2D2J7;Q7YJL9	X13(D)	0	0	1.16e-07	109.23	8.44567e-09	2	2170.97	0.405407	94.4808	1
	High	GHYLNATAGTcEEMIK	14	14794	113	Q6VW40;C0J9R6;Q6VW29;C6G1P2;Q33032;U5XM28;Q5SCK3;F2X4H9;A0A0K2SQY8;Q9GGI5;D6MYJ6;Q7YJP8;Q7GH77;O98551;E7DMW3;I2E9A4;Q1L7E3;W5RVG3;B2BY95;Q1X6Q9;Q7YJR1;A0A0D5X2A4;S6CMZ7;Q8MFT9;L0N8B1;Q5W520;O82538;Q9THL1;I2FL31;Q32803;Q4VI99;Q4VI80;Q4VI78;A3RGJ0;Q37220;A0A249Y5Q9;Q85VA4;C1JAT3;Q3I534;E7DMY2;A0A2H4UGV5;I2E962;O98429;A0A0B4M1K8;G0WZL1;A0A142I7A5;A0A142I7F3;B8YHE7;O98431;A0A078BR81;Q37347;K4EPE7;A0A…	C11(Carbamidomethyl)	0	0	3.451e-07	99.35	2.52731e-07	2	1794.82	1.55521	65.8023	0
	High	mSGGDHIHAGTVVGK	37	17683	131	C0J9R6;Q6VW29;C6G1P2;F2X4H9;Q9GGI5;Q7YJP8;O98551;Q6VW40;A0A0F7C9H2;I2BGM7;Q33032;U5XM28;A5X4D3;Q5SCK3;O98756;Q9MS05;A0A0K2SQY8;O98429;D6MYJ6;Q9XQ93;I2E964;Q37358;Q7GH77;Q5I221;G0WZM4;A0A0U4D534;E7DMW3;I2E9L8;Q8HRT3;I2E9A4;A7BG81;A0A286NQF2;Q1XEK3;Q8WKT6;Q7YJM6;Q9XQL2;Q1L7E3;Q9GEN6;Q9ZS70;A0A249Y5N8;W5RVG3;A0A120KLC1;B8PRP3;A0A0B4M1K8;B7P0E9;B5L2V5;S4TA61;J9QHF9;D4N1T9;A8DPF0;A0A1D5AHD9;E5G0I9;O63…	M1(Oxidation)	0	0	0.0001229	86.84	7.1188e-06	2	1481.72	0.236377	32.3361	0
	High	GHYLNATAGTcEEmIK	9	14794	113	Q8ME51;Q31895;Q95631;Q37220;Q8MCW3;Q6VW40;C0J9R6;Q6VW29;C6G1P2;Q5W520;Q33032;O82538;U5XM28;Q9THL1;Q5SCK3;F2X4H9;A0A0K2SQY8;I2FL31;Q32803;Q4VI99;C1JAT3;Q9GGI5;D6MYJ6;Q7YJP8;Q7GH77;O98551;E7DMW3;Q4VI80;Q3I534;I2E9A4;Q4VI78;Q1L7E3;A3RGJ0;W5RVG3;G0WZL1;B2BY95;Q1X6Q9;A0A142I7F3;Q7YJR1;A0A0D5X2A4;S6CMZ7;Q8MFT9;J9QH20;A0A249Y5Q9;Q85VA4;L0N8B1;Q32701;A0A0B4M1K8;P94046;Q5I221;A0A0U4D534;R4QE58;B6GUV5;A0A0…	C11(Carbamidomethyl); M14(Oxidation)	0	0	1.076e-06	84.54	7.07744e-06	2	1810.81	1.38348	55.3312	0
	High	DNGLLLHIHR	12	41878	254	Q5W520;Q9GGI5;O09424;Q6VW40;I2BGM7;C0J9R6;C6G1P2;E7DMY2;Q33032;O98756;F2X4H9;Q37212;Q5I221;A0A0U4D534;I2E9L8;Q6VW29;P93904;O82538;U5XM28;Q9THL1;Q5SCK3;A0A0K2SQY8;I2FL31;Q32803;Q4VI99;C1JAT3;D6MYJ6;Q7YJP8;Q7GH77;A0A291IA50;J9QER6;O98551;E7DMW3;Q4VI80;Q3I534;I2E9A4;Q8MCY1;Q4VI78;Q1L7E3;A0A291EY88;C3RXF1;B8PRL7;A0A1C9HFM1;A0A023Q3H2;Q95F08;Q71N81;Q1XEK3;Q8WKT6;Q9XQL2;B8PRP3;J9QHF9;B2BY95;Q7YJR1;Q373…		0	0	0.0007847	83.13	2.29054e-05	2	1187.67	0.568646	64.3472	0
	High	GHYLNATAGTcEEmIKR	8	14767	113	Q6VW40;C0J9R6;Q6VW29;C6G1P2;Q33032;U5XM28;Q5SCK3;F2X4H9;A0A0K2SQY8;Q9GGI5;D6MYJ6;Q7YJP8;Q7GH77;O98551;E7DMW3;I2E9A4;Q1L7E3;W5RVG3;B2BY95;Q1X6Q9;Q7YJR1;A0A0D5X2A4;S6CMZ7;Q8MFT9;L0N8B1;Q5W520;O82538;Q9THL1;I2FL31;Q32803;Q4VI99;Q4VI80;Q4VI78;A3RGJ0;Q37220;A0A249Y5Q9;Q85VA4;C1JAT3;Q3I534;E7DMY2;A0A2H4UGV5;I2E962;O98429;A0A0B4M1K8;G0WZL1;A0A142I7A5;A0A142I7F3;B8YHE7;O98431;A0A078BR81;Q37347;K4EPE7;A0A…	C11(Carbamidomethyl); M14(Oxidation)	0	0	2.837e-07	78.87	3.15448e-05	3	1966.91	0.933264	50.1358	1
	High	DDENVxSQPFMR	4	52171	260	Q9ZS70;Q6VW40;A0A0F7C9H2;I2BGM7;C0J9R6;C6G1P2;E7DMY2;Q33032;U5XM28;O98756;Q9MS05;F2X4H9;Q9GGI5;Q37212;I2E9L8;Q8MCY1;A0A286NQF2;Q7YJM6;O98531;W5RVG3;B8PRP3;Q8HVI8;Q37347;A0A023UBM0;Q8MFT9;B1NL21;Q6VW29;Q5W520;Q33047;A0PD98;Q8WL19;Q5J075;Q5K3Y8;I2E962;O82538;Q9GHZ1;B8PRL7;Q7YMT1;B5SW52;Q9THL1;A5X4D3;Q5SCK3;A0A219PXQ5;O46889;P92223;A0A0K2SQY8;I2FL31;B8QQG4;O78309;Q9T2B5;O98429;Q32803;Q4VI99;C1JAT3;D…	X6(N)	0	0	0.0001335	77.69	6.34599e-05	2	1451.62	0.473238	69.5721	0
	High	GGLDFTKDDENVxSQPFmR	12	25	6	C7AQV2;Q7YJR9;Q6PZC1;A5H757;X2D2J7;Q7YJL9	X13(D); M18(Oxidation)	0	0	4.425e-06	76.57	1.2766e-05	2	2186.97	1.4996	84.655	1
	High	xFQGPPHGIQVER	32	58045	244	O03654;I2BGM7;C6G1P2;Q33032;Q9GGI5;Q6VW40;C0J9R6;Q6VW29;Q5SCK3;F2X4H9;Q7YJP8;Q7GH77;I2E9A4;Q1L7E3;O98756;Q9XQ93;I2E9L8;Q1XEK3;Q9XQL2;B7P0E9;D4N1T9;Q1X6Q9;A0A291L206;Q7YJR1;A0A0D5X2A4;S6CMZ7;Q8MFT9;G8EEM9;Q7YJM3;L0N8B1;I2EA78;Q9ZS70;Q32701;A0A0F7C9H2;A0A291EY88;Q5W520;Q33047;A0PD98;Q8WL19;Q5K3Y8;I2E962;Q95F08;C3RXF1;O82538;A0A1S6WN23;U5XM28;B8PRL7;B5SW52;Q9THL1;A0A219PXQ5;O46889;A0A0F7EV98;Q9MT32;…	X1(T)	0	0	3.798e-06	76.36	0.000144477	2	1465.75	-0.0102537	59.9528	0
	High	DDENVxSQPFMR	6	32	7	A0A1L6YQI9;C7AQV2;Q7YJR9;Q6PZC1;Q7YJL9;A5H757;X2D2J7	X6(D)	0	0	0.0003902	72.34	1.52396e-05	2	1452.61	1.72573	69.9056	0
	High	MSGGDHIHAGTVVGK	26	17683	131	Q6VW40;I2BGM7;C0J9R6;C6G1P2;Q33032;Q95F08;A0A1S6WN23;O98756;F2X4H9;Q9GGI5;Q5I221;A0A0U4D534;I2E9L8;A0A249Y5N8;S4TA61;Q8MFT9;Q32701;Q6VW29;E7DMY2;O98747;P92447;O47280;R4QE58;Q5SCK3;Q6VW13;Q3T5L7;C6G392;A0A1S5QS34;A0A2H4UGV5;Q9XQ93;I2E964;Q37358;A0A248SN48;Q37212;Q7YJP8;Q7GH77;I2E9A4;Q6USH4;Q1XEK3;Q9XQL2;Q1L7E3;A7BG81;A0A286NQF2;Q7YJM6;Q7YJR9;Q5UFC2;A0A024HRQ0;Q8WJX3;A0A0B4M1K8;B7P0E9;B5L2V5;J9QHF9…		0	0	7.228e-06	71.93	0.000190936	2	1465.72	0.933846	39.4271	0
	High	FLFcAEAIYK	8	13080	112	C0J9R6;Q6VW29;C6G1P2;Q5W520;F2X4H9;A0A0K2SQY8;Q32803;Q4VI99;Q9GGI5;D6MYJ6;Q7YJP8;Q4VI80;Q4VI78;A3RGJ0;G0WZL1;Q37220;B2BY95;Q7YJR1;J9QH20;L0N8B1;Q5I221;A0A0U4D534;A5X4D3;Q1XEK3;Q8WKT6;Q9XQL2;B8PRP3;J9QHF9;A8DPF0;E5G0I9;Q37347;K4EPE7;Q95CE8;Q7YJM3;A0PD98;Q5K3Y8;E5G0C4;E5G0G9;Q37222;A0A1C9HFM1;A0A078BR81;A0A0F6TFY2;G0LNJ9;A0A142I7A5;E7DMY2;Q95F08;Q9TN58;Q37212;D6MYK9;A0A291EY88;C3RXF1;B8PRL7;R4QE58;…	C4(Carbamidomethyl)	0	0	0.003285	53.39	0.0150591	2	1261.63	-0.0139995	110.942	0
	High	AMHAVIDR	9	44488	258	Q9ZS70;Q6VW40;A0A0F7C9H2;I2BGM7;B1NL21;C0J9R6;Q6VW29;C6G1P2;Q5W520;Q33047;D6MYK4;E7DMY2;A0PD98;Q8WL19;Q33032;Q5J075;Q5K3Y8;I2E962;O82538;Q9GHZ1;U5XM28;B8PRL7;Q7YMT1;B5SW52;Q9THL1;A5X4D3;Q5SCK3;A0A219PXQ5;O46889;O98756;Q95631;Q9MS05;P92223;F2X4H9;A0A0K2SQY8;I2FL31;B8QQG4;O78309;Q9T2B5;O98429;Q32803;Q4VI99;C1JAT3;Q9GGI5;D6MYJ6;E5G0C4;Q9XQ93;I2E964;Q37358;Q7YJP8;Q7GH77;A0PDB5;Q33156;Q5I221;G0WZM4;A0…		0	0	0.02039	52.37	0.0213882	2	912.472	0.380694	31.6002	0
	High	PLLGcTIKPK	7	64838	265	C0J9R6;Q6VW29;C6G1P2;Q5W520;A5X4D3;F2X4H9;A0A0K2SQY8;Q32803;Q4VI99;Q9GGI5;D6MYJ6;Q7YJP8;Q5I221;A0A0U4D534;Q4VI80;Q4VI78;A3RGJ0;G0WZ98;G0WZL1;Q37220;B2BY95;Q7YJR1;Q37279;J9QH20;L0N8B1;Q6VW40;A0A0F7C9H2;I2BGM7;Q33047;Q8WL19;Q33032;Q5K3Y8;O82538;U5XM28;B8PRL7;B5SW52;Q9THL1;Q5SCK3;A0A219PXQ5;O46889;O98756;Q9MS05;P92223;I2FL31;C1JAT3;E5G0C4;Q9XQ93;Q7GH77;A0PDB5;Q33156;O98551;E7DMW3;I2E9L8;Q3I534;I2E9A…	C5(Carbamidomethyl)	0	0	0.00557	50.16	0.0545378	3	1126.67	-0.0159271	51.4548	1
	High	DDENVxSQPFmR	2	32	7	A0A1L6YQI9;C7AQV2;Q7YJR9;Q6PZC1;Q7YJL9;A5H757;X2D2J7	X6(D); M11(Oxidation)	0	0	0.001709	43.17	0.00868952	2	1468.6	1.17965	57.6678	0
	High	DDENVxSQPFmR	4	52171	260	C0J9R6;C6G1P2;F2X4H9;Q9GGI5;Q37212;A0A291EY88;Q5W520;Q8WL19;Q5K3Y8;C3RXF1;O82538;A0A1S6WN23;B8PRL7;B5SW52;A0A219PXQ5;O46889;Q9MT32;A0A1C9HG15;I2FL31;Q32553;Q32803;E5G0C4;A0PDB5;C7AQV2;C7A5Z4;Q6VW40;A0A0F7C9H2;I2BGM7;B1NL21;Q6VW29;P93904;Q33047;Q33032;Q9GHZ1;U5XM28;Q7YMT1;Q9THL1;A5X4D3;Q5SCK3;V5K6K1;O98756;Q9MS05;P92223;A0A0K2SQY8;O78309;Q4VI99;C1JAT3;D6MYJ6;Q9XQ93;I2E964;A0A1W6BQF9;Q37358;Q7YJP8;…	X6(N); M11(Oxidation)	0	0	0.001089	40.77	0.306929	2	1467.62	0.772197	55.9666	0
	High	xFQGPPHGIQVER	1	18	10	Q4VI99;D6MYJ6;Q7YJP8;Q7YJR9;Q8HVI8;O98431;A0A0F7EVY4;Q9XQR0;O03628;O03613	X1(Q)	0	0	0.008928	38.12	0.340916	2	1492.77	5.28131	75.5416	0
	High	YGRPLLGcTIKPK	9	64650	256	Q6VW40;C0J9R6;C6G1P2;Q5W520;Q33032;F2X4H9;Q4VI99;Q9GGI5;Q4VI80;Q4VI78;Q6VW29;R4QE58;Q5SCK3;Q7YJP8;Q7GH77;I2E9A4;Q1L7E3;Q5I221;A0A0U4D534;A0A0F7C9H2;I2BGM7;U5XM28;O98756;Q9MS05;A0A0K2SQY8;D6MYJ6;Q9XQ93;O98551;E7DMW3;I2E9L8;Q1XEK3;Q8WKT6;Q9XQL2;W5RVG3;B7P0E9;D4N1T9;B2BY95;Q1X6Q9;Q8HVI8;A0A291L206;Q7YJR1;A0A0D5X2A4;S6CMZ7;Q8MFT9;G8EEM9;Q7YJM3;L0N8B1;I2EA78;Q9GEN6;Q71N78;C3RXF1;Q7YMT1;Q3T5L7;I2FL31;Q…	C8(Carbamidomethyl)	0	0	0.0001268	34.77	1.93571	3	1502.85	0.335323	53.2935	2
	High	xFQGPPHGIQVER	2	18	10	Q4VI99;D6MYJ6;Q7YJP8;Q7YJR9;Q8HVI8;O98431;A0A0F7EVY4;Q9XQR0;O03628;O03613	X1(G)	0	0	0.0008403	30.05	2.41113	2	1421.73	1.33849	60.2485	0
	High	DDFIEKDR	10	17693	147	C0J9R6;Q6VW29;A0A291EY88;C6G1P2;Q5W520;Q5K3Y8;Q95F08;R4QE58;F2X4H9;Q32803;Q4VI99;Q9GGI5;E5G0C4;Q7YJP8;Q4VI80;Q4VI78;Q1XEK3;Q9XQL2;O82538;I2FL31;Q32553;Q37212;Q6VW40;Q33032;Q5SCK3;Q7GH77;I2E9A4;Q1L7E3;I2BGM7;O98756;Q9XQ93;I2E9L8;A7BG81;A0A286NQF2;Q7YJM6;A0A0B4M1K8;B7P0E9;J9QHF9;D4N1T9;A0A1D5AHD9;O63147;Q1X6Q9;A0A291L206;Q7YJR1;A0A023UBM0;A0A0D5X2A4;S6CMZ7;Q8MFT9;G8EEM9;Q7YJM3;L0N8B1;P94046;I2EA78;…		0	0.001	0.03765	39.81	0.258678	2	1037.49	0.160515	42.6911	1
	High	AQAETGEIK	7	27913	198	Q6VW40;I2BGM7;C0J9R6;Q6VW29;C6G1P2;Q5W520;Q33047;Q8WL19;Q33032;Q5K3Y8;O82538;B5SW52;Q9THL1;Q5SCK3;O46889;O98756;F2X4H9;I2FL31;Q32803;Q4VI99;Q9GGI5;E5G0C4;Q9XQ93;Q7YJP8;Q7GH77;A0PDB5;Q33156;I2E9L8;Q4VI80;I2E9A4;Q4VI78;Q1XEK3;Q9XQL2;Q1L7E3;U5XM28;A0A0K2SQY8;D6MYJ6;O98551;E7DMW3;W5RVG3;B2BY95;Q1X6Q9;Q7YJR1;A0A0D5X2A4;S6CMZ7;Q8MFT9;L0N8B1;A0A0B4M1K8;P94046;Q9ZS70;A0A0F7C9H2;Q9MS05;O98429;A7BG81;A0A28…		0	0.001	0.04266	37.65	0.628617	2	946.485	1.16613	24.1508	0
	High	AmHAVIDR	2	44488	258	Q6VW40;C0J9R6;C6G1P2;Q33032;F2X4H9;Q9GGI5;Q5I221;A0A0U4D534;Q71N79;Q5W520;Q5K3Y8;Q32803;E5G0C4;I2BGM7;Q6VW29;Q5SCK3;O98756;Q9XQ93;Q7YJP8;Q7GH77;I2E9L8;I2E9A4;Q1XEK3;Q9XQL2;Q1L7E3;B7P0E9;D4N1T9;Q1X6Q9;A0A291L206;Q7YJR1;A0A0D5X2A4;S6CMZ7;Q8MFT9;G8EEM9;Q7YJM3;L0N8B1;I2EA78;A0A218KDZ0;A0PD98;Q4VI99;Q4VI80;Q4VI78;E5G0G9;A3RGJ0;Q37222;J9QHF9;Q37220;A0A1C9HFM1;A0A078BR81;A0A0F6TFY2;G0LNJ9;Q32701;A0A0F7C…	M2(Oxidation)	0	0.004	0.08842	36.84	0.821349	2	928.466	-0.591376	46.3231	0
	High	NHGMHFR	3	30695	208	C0J9R6;Q6VW29;C6G1P2;F2X4H9;Q9GGI5;Q7YJP8;P92447;Q6VW40;Q33032;Q5I221;A0A0U4D534;Q8ME51;U5XM28;Q32750;A0A0F7C9H2;I2BGM7;Q5SCK3;O98756;Q9MS05;A0A0K2SQY8;D6MYJ6;Q9XQ93;Q7GH77;O98551;E7DMW3;I2E9L8;I2E9A4;Q1XEK3;Q8WKT6;Q9XQL2;Q1L7E3;B8PRL7;O46889;O78309;Q5W520;A0PD98;Q5K3Y8;A5X4D3;B8QQG4;Q32803;Q4VI99;E5G0C4;Q4VI80;Q4VI78;Q95DW1;E5G0G9;A3RGJ0;G0WZ98;Q37222;B8PRP3;J9QHF9;G0WZL1;A8DPF0;E5G0I9;Q37220;A0…		0	0.007	0.1189	30.34	2.28941	2	898.41	0.250018	29.8473	0
Q597J4	ATP synthase subunit beta (Fragment) OS=Platycarya strobilacea OX=91224 GN=atpB PE=3 SV=1 - [Q597J4_9ROSI]	2768.72	54.92	3194	1	20	151	457	49.2165	5.13525
	High	GIYPAVDPLDSTSTMLQPR	1	5449	17	A0A0M3LBA7;A0A1C9HCV0;A0A1D8D815;A0A1I7PIS3;C0J9K5;C0J9P4;A0A1I7PIS8;Q95FJ8;Q597J4;A0A191SDX6;A0A1C9HCP3;Q5J038;A0A1I7PIU6;A0A1I7PIT2;Q95FS7;Q9MRM1;B7S4V7		0	0	6.476e-07	128.71	3.31028e-10	3	2061.03	0.527411	114.157	0
	High	IFNVLGEPVDNLGPVDTR	2	3009	9	A0A0M3LBA7;Q597J4;A0A1C9HCV0;Q5J038;A0A1I7PIU6;A0A1D8D815;A0A1I7PIT2;A0A191SDX6;B7S4V7		0	0	5.783e-06	124.76	6.81741e-10	2	1955.03	1.99382	114.268	0
	High	MPSAVGYQPTLSTEMGSLQER	7	5647	16	A0A0M3LBA7;A0A1C9HCV0;A0A1C9HCP3;Q5J038;C0J9K5;C0J9P4;Q95FJ8;A0A1I7PIU6;A0A1I7PIS3;A0A1I7PIS8;Q597J4;A0A1D8D815;A0A1I7PIT2;A0A191SDX6;Q95FS7;B7S4V7		0	0	1.747e-08	111.61	1.37472e-08	2	2282.08	1.88091	104.885	0
	High	VALVYGQMNEPPGAR	11	9490	19	C0J9K5;A0A0M3LBA7;Q597J4;A0A1C9HCV0;A0A191SDX6;Q5J038;A0A1D8D815;A0A1C9HCP3;A0A1I7PIU6;A0A1I7PIS3;C0J9P4;Q95FS7;B7S4V7;A0A1I7PIS8;A0A1I7PIT2;Q95FJ8;F5BUI5;A0A0A7DB11;Q9MRM1		0	0	0.0001951	103.2	1.23903e-07	2	1601.81	0.502928	81.8937	0
	High	ELQDIIAILGLDELSEEDR	1	7752	18	A0A0M3LBA7;Q597J4;A0A1C9HCV0;Q5J038;A0A1C9HCP3;C0J9K5;C0J9P4;Q95FJ8;A0A1I7PIS3;A0A1I7PIU6;A0A1I7PIS8;A0A1D8D815;A0A191SDX6;A0A1I7PIT2;Q95FS7;B7S4V7;A0A0A7DB45;F5BUI5		0	0	2.883e-08	97.99	3.99829e-07	2	2171.11	-0.648696	115.748	0
	High	FVQAGSEVSALLGR	11	9158	19	A0A0M3LBA7;Q597J4;A0A1C9HCV0;Q5J038;A0A1C9HCP3;C0J9K5;C0J9P4;Q95FJ8;A0A1I7PIU6;A0A1I7PIS3;Q95FS7;A0A1I7PIS8;A0A1I7PIT2;A0A1D8D815;B7S4V7;A0A0A7DB11;A0A191SDX6;F5BUI5;A0A0A7DB45		0	0	0.00013	96.42	6.3422e-07	2	1433.78	0.798734	104.832	0
	High	VGLTALTmAEYFR	4	7808	19	A0A1C9HCV0;Q5J038;A0A1D8D815;A0A0M3LBA7;A0A191SDX6;A0A1C9HCP3;A0A1I7PIU6;A0A1I7PIS3;C0J9K5;C0J9P4;A0A1I7PIS8;Q95FJ8;Q95FS7;B7S4V7;Q597J4;A0A1I7PIT2;A0A0A7DB11;Q9MRM1;F5BUI5	M8(Oxidation)	0	0	0.0002106	91.93	1.67487e-06	2	1487.76	1.1816	109.694	0
	High	mPSAVGYQPTLSTEMGSLQER	13	5647	16	B7S4V7;A0A0M3LBA7;A0A1C9HCV0;A0A1I7PIS3;C0J9K5;C0J9P4;Q95FJ8;A0A1C9HCP3;Q597J4;Q5J038;A0A1I7PIU6;A0A1I7PIS8;A0A1D8D815;A0A191SDX6;Q95FS7;A0A1I7PIT2	M1(Oxidation)	0	0	1.172e-08	91.39	1.14678e-06	2	2298.08	0.999668	98.0293	0
	High	VALVYGQmNEPPGAR	9	9490	19	Q9MRM1;F5BUI5;A0A0M3LBA7;A0A1C9HCV0;Q5J038;A0A1D8D815;A0A1C9HCP3;A0A1I7PIU6;A0A1I7PIS3;C0J9K5;C0J9P4;A0A1I7PIS8;Q95FJ8;A0A191SDX6;Q95FS7;B7S4V7;A0A0A7DB11;A0A1I7PIT2;Q597J4	M8(Oxidation)	0	0	9.65e-06	89.62	2.82176e-06	2	1617.81	1.30202	66.0728	0
	High	DVNEQDVLLFIDNIFR	1	5066	13	A0A1C9HCV0;Q5J038;A0A1C9HCP3;A0A1I7PIS3;Q95FJ8;A0A0M3LBA7;C0J9K5;C0J9P4;A0A1I7PIU6;A0A1I7PIS8;Q597J4;Q95FS7;A0A1I7PIT2		0	0	7.56e-07	87.93	4.5235e-06	2	1950	-0.406166	116.531	0
	High	AVAMSATDGLMR	5	3822	12	A0A0M3LBA7;A0A1C9HCV0;A0A191SDX6;A0A1D8D815;A0A1I7PIS3;C0J9K5;C0J9P4;A0A1I7PIS8;Q95FJ8;Q597J4;Q95FS7;Q9MRM1		0	0	0.000309	82.27	1.20527e-05	2	1222.59	0.519875	72.5543	0
	High	ESGVINEQNIAESK	5	2238	3	A0A0M3LBA7;Q597J4;A0A1C9HCP3		0	0	5.697e-06	82.26	1.1685e-05	2	1517.74	0.193138	59.6292	0
	High	mPNIYNALVVK	3	4063	13	A0A0M3LBA7;A0A1C9HCV0;C0J9K5;C0J9P4;Q95FJ8;Q5J038;A0A1C9HCP3;Q597J4;A0A1D8D815;A0A1I7PIU6;A0A1I7PIS8;Q95FS7;B7S4V7	M1(Oxidation)	0	0	0.0005121	81.55	4.80672e-05	2	1277.69	1.26709	90.1969	0
	High	mPSAVGYQPTLSTEmGSLQER	5	5647	16	A0A0M3LBA7;A0A1C9HCV0;Q5J038;A0A1C9HCP3;A0A1I7PIU6;A0A1I7PIS3;C0J9K5;C0J9P4;Q95FS7;A0A1I7PIS8;A0A1I7PIT2;Q95FJ8;Q597J4;A0A191SDX6;A0A1D8D815;B7S4V7	M1(Oxidation); M15(Oxidation)	0	0	1.382e-06	79.86	1.5099e-05	3	2314.07	1.2062	80.9023	0
	High	GIYPAVDPLDSTSTmLQPR	7	5449	17	A0A0M3LBA7;Q597J4;A0A1C9HCP3;A0A1C9HCV0;A0A1D8D815;C0J9K5;C0J9P4;A0A1I7PIS8;Q95FJ8;A0A191SDX6;Q5J038;A0A1I7PIU6;A0A1I7PIS3;Q95FS7;B7S4V7;A0A1I7PIT2;Q9MRM1	M15(Oxidation)	0	0	3.214e-07	76.57	5.2368e-05	2	2077.03	1.53813	104.157	0
	High	VGLTALTMAEYFR	1	7808	19	A0A0M3LBA7;Q597J4;A0A1C9HCV0;Q5J038;A0A1C9HCP3;A0A1I7PIU6;A0A1I7PIS3;C0J9K5;C0J9P4;Q95FS7;A0A1I7PIS8;A0A1I7PIT2;Q95FJ8;A0A1D8D815;B7S4V7;A0A191SDX6;A0A0A7DB11;Q9MRM1;F5BUI5		0	0	0.0001762	76.47	5.59299e-05	2	1471.76	0.559418	114.621	0
	High	MPNIYNALVVK	6	4063	13	A0A0M3LBA7;Q597J4;A0A1C9HCV0;A0A1C9HCP3;Q5J038;C0J9K5;C0J9P4;Q95FJ8;A0A1I7PIU6;A0A1I7PIS8;A0A1D8D815;Q95FS7;B7S4V7		0	0	0.002165	72.02	0.000141508	2	1261.7	0.44565	105.099	0
	High	AVAMSATDGLmR	7	3822	12	A0A0M3LBA7;A0A1C9HCV0;A0A191SDX6;A0A1D8D815;A0A1I7PIS3;C0J9K5;C0J9P4;A0A1I7PIS8;Q95FJ8;Q597J4;Q95FS7;Q9MRM1	M11(Oxidation)	0	0	0.000438	70.16	0.000158063	2	1238.59	0.47929	58.87	0
	High	SAPAFIQLDTK	6	4550	13	Q95FS7;A0A0M3LBA7;A0A1C9HCV0;Q5J038;A0A1C9HCP3;A0A1I7PIS3;C0J9K5;C0J9P4;Q95FJ8;Q597J4;A0A1D8D815;A0A1I7PIT2;A0A191SDX6		0	0	0.00965	62.71	0.00154607	2	1190.64	0.536024	84.0796	0
	High	EGNDLYMEMK	3	8238	17	A0A0M3LBA7;A0A1C9HCP3;A0A1C9HCV0;Q5J038;C0J9K5;C0J9P4;Q95FJ8;Q597J4;A0A1D8D815;A0A1I7PIU6;A0A1I7PIS3;A0A1I7PIS8;A0A0A7DB11;Q95FS7;B7S4V7;A0A1I7PIT2;F5BUI5		0	0	0.007057	61.37	0.000608477	2	1229.52	0.394281	74.1878	0
	High	TVLImELINNIAK	1	8267	18	A0A0M3LBA7;A0A1C9HCV0;Q597J4;A0A1D8D815;A0A1I7PIS3;C0J9K5;C0J9P4;A0A1I7PIS8;Q95FJ8;Q5J038;A0A1C9HCP3;A0A1I7PIU6;A0A1I7PIT2;A0A0A7DB11;A0A191SDX6;A0A0A7DB45;Q9MRM1;F5BUI5	M5(Oxidation)	0	0	0.0005154	58.09	0.00246286	2	1487.85	0.827857	114.9	0
	High	LSIFETGIK	6	9003	18	A0A0M3LBA7;A0A1C9HCV0;Q5J038;A0A1C9HCP3;C0J9K5;C0J9P4;Q95FJ8;Q597J4;A0A1D8D815;A0A1I7PIS3;A0A1I7PIS8;A0A1I7PIU6;Q95FS7;B7S4V7;A0A0A7DB11;A0A191SDX6;A0A0A7DB45;Q9MRM1		0	0	0.02112	57.89	0.00228398	2	1007.58	0.398959	92.1225	0
	High	AHGGVSVFGGVGER	8	7926	19	A0A0M3LBA7;Q597J4;Q95FS7;A0A1C9HCV0;Q5J038;A0A1C9HCP3;A0A1I7PIS3;Q95FJ8;A0A1I7PIU6;C0J9K5;C0J9P4;A0A1I7PIS8;A0A1I7PIT2;A0A1D8D815;A0A191SDX6;F5BUI5;B7S4V7;Q9MRM1;A0A0A7DB11		0	0	0.002907	57.26	0.00391546	2	1328.67	-0.0537941	60.1996	0
	High	AVAmSATDGLmR	5	3822	12	A0A0M3LBA7;A0A1C9HCV0;A0A1D8D815;A0A1I7PIS3;C0J9K5;C0J9P4;A0A1I7PIS8;Q95FJ8;Q597J4;A0A191SDX6;Q95FS7;Q9MRM1	M4(Oxidation); M11(Oxidation)	0	0	0.004004	57.24	0.00245873	2	1254.58	0.634338	45.1036	0
	High	TVLIMELINNIAK	1	8267	18	A0A0M3LBA7;A0A1C9HCV0;Q597J4;A0A1D8D815;A0A1I7PIS3;C0J9K5;C0J9P4;A0A1I7PIS8;Q95FJ8;Q5J038;A0A1C9HCP3;A0A1I7PIU6;A0A1I7PIT2;A0A0A7DB11;A0A191SDX6;A0A0A7DB45;Q9MRM1;F5BUI5		0	0	0.0008034	55.91	0.00432436	2	1471.86	-0.212815	115.416	0
	High	IxLFGGAGVGK	5	9628	25	A0A0M3LBA7;A0A1C9HCV0;C0J9K5;C0J9P4;Q95FJ8;Q5J038;A0A1D8D815;A0A1C9HCP3;A0A1I7PIU6;A0A1I7PIS3;Q95FS7;B7S4V7;A0A1I7PIS8;Q597J4;A0A1I7PIT2;A0A061E5Q6;A0A2G5F6R8;B9T1V8;A0A251U5D0;A0A191SDX6;A0A0A7DB11;A0A0A7DB45;Q9MRM1;A0A0D6QRT0;A0A087SBN0	X2(G)	0	0	0.002413	49.88	0.0239559	2	975.563	0.356034	80.9251	0
	High	VVDLLAPYR	8	9267	20	A0A0M3LBA7;Q597J4;A0A1C9HCV0;A0A1C9HCP3;Q5J038;C0J9K5;C0J9P4;Q95FJ8;A0A1I7PIS3;A0A1I7PIU6;A0A1I7PIS8;A0A1I7PIT2;A0A1D8D815;A0A191SDX6;A0A0A7DB11;A0A0A7DB45;Q95FS7;Q9MRM1;B7S4V7;F5BUI5		0	0	0.01355	46.68	0.0463437	2	1045.6	0.419361	97.6185	0
	High	EGNDLYmEMK	4	8238	17	A0A0M3LBA7;A0A1C9HCP3;A0A1C9HCV0;Q5J038;C0J9K5;C0J9P4;Q95FJ8;Q597J4;A0A1D8D815;A0A1I7PIU6;A0A1I7PIS3;A0A1I7PIS8;A0A0A7DB11;Q95FS7;B7S4V7;A0A1I7PIT2;F5BUI5	M7(Oxidation)	0	0	0.006043	37.66	0.128015	2	1245.51	0.747566	62.752	0
	High	EGNDLYmEmK	2	8238	17	A0A0M3LBA7;A0A1C9HCP3;A0A1C9HCV0;Q5J038;C0J9K5;C0J9P4;Q95FJ8;Q597J4;A0A1D8D815;A0A1I7PIU6;A0A1I7PIS3;A0A1I7PIS8;A0A0A7DB11;Q95FS7;B7S4V7;A0A1I7PIT2;F5BUI5	M7(Oxidation); M9(Oxidation)	0	0	0.01569	37.5	0.118985	2	1261.51	0.801596	42.3174	0
	High	IxLFGGAGVGK	1	4	1	Q597J4	X2(P)	0	0.001	0.02594	54.47	0.00765671	2	1015.59	0.172573	94.5949	0
	High	TREGNDLYMEMK	2	8225	17	A0A0M3LBA7;Q597J4;A0A1C9HCV0;Q5J038;A0A1C9HCP3;A0A1I7PIS3;Q95FJ8;A0A1D8D815;C0J9K5;C0J9P4;A0A1I7PIS8;A0A1I7PIU6;A0A1I7PIT2;Q95FS7;B7S4V7;A0A0A7DB11;F5BUI5		0	0.001	0.03378	25.96	3.08512	2	1486.67	1.06757	61.679	1
Q33032	Ribulose bisphosphate carboxylase large chain (Fragment) OS=Rhynchocalyx lawsonioides OX=40034 GN=rbcL PE=3 SV=2 - [Q33032_9MYRT]	2763.17	45.3	50882	0	20	270	468	52.0061	6.48096
	High	GGLDFTKDDENVNSQPFMR	11	51638	237	Q6VW40;A0A0F7C9H2;I2BGM7;C0J9R6;C6G1P2;Q33032;U5XM28;O98756;Q9MS05;F2X4H9;Q9GGI5;Q5I221;G0WZM4;A0A0U4D534;I2E9L8;Q5W520;Q4VI99;Q4VI80;Q4VI78;Q32701;Q6VW29;O98747;Q95F08;A0A1S6WN23;Q5SCK3;Q8MD81;A0A0K2SQY8;Q9TN58;D6MYJ6;Q9XQ93;A0A1W6BQF9;A0A248SN48;Q37212;Q7YJP8;Q7GH77;O98551;E7DMW3;I2E9A4;Q8MCY1;Q1XEK3;Q8WKT6;Q9XQL2;Q1L7E3;O98531;B1NL21;A0A291EY88;Q33047;Q8WL19;Q5K3Y8;C3RXF1;O82538;B8PRL7;Q7YMT1;…		0	0	4.87e-08	109.43	4.7793e-08	2	2169.99	1.14206	92.8062	1
	High	GHYLNATAGTcEEMIK	14	14794	113	Q6VW40;C0J9R6;Q6VW29;C6G1P2;Q33032;U5XM28;Q5SCK3;F2X4H9;A0A0K2SQY8;Q9GGI5;D6MYJ6;Q7YJP8;Q7GH77;O98551;E7DMW3;I2E9A4;Q1L7E3;W5RVG3;B2BY95;Q1X6Q9;Q7YJR1;A0A0D5X2A4;S6CMZ7;Q8MFT9;L0N8B1;Q5W520;O82538;Q9THL1;I2FL31;Q32803;Q4VI99;Q4VI80;Q4VI78;A3RGJ0;Q37220;A0A249Y5Q9;Q85VA4;C1JAT3;Q3I534;E7DMY2;A0A2H4UGV5;I2E962;O98429;A0A0B4M1K8;G0WZL1;A0A142I7A5;A0A142I7F3;B8YHE7;O98431;A0A078BR81;Q37347;K4EPE7;A0A…	C11(Carbamidomethyl)	0	0	3.451e-07	99.35	2.52731e-07	2	1794.82	1.55521	65.8023	0
	High	GGLDFTKDDENVNSQPFmR	11	51638	237	Q9XPZ1;Q8MFT9;C0J9R6;Q6VW29;C6G1P2;Q5W520;A5X4D3;F2X4H9;A0A0K2SQY8;Q32803;Q4VI99;Q9GGI5;D6MYJ6;Q7YJP8;Q5I221;A0A0U4D534;Q4VI80;Q4VI78;A3RGJ0;G0WZ98;G0WZL1;Q37220;B2BY95;Q7YJR1;Q37279;J9QH20;L0N8B1;Q6VW40;A0A0F7C9H2;I2BGM7;Q33047;Q8WL19;Q33032;Q5K3Y8;O82538;U5XM28;B8PRL7;B5SW52;Q9THL1;Q5SCK3;A0A219PXQ5;O46889;O98756;Q9MS05;P92223;I2FL31;C1JAT3;E5G0C4;Q9XQ93;Q7GH77;A0PDB5;Q33156;O98551;E7DMW3;I2E9L…	M18(Oxidation)	0	0	0.005407	98.27	6.0725e-07	2	2185.99	1.67293	82.5394	1
	High	EITLGFVDLLRDDFIEK	1	5735	50	Q9GGI5;Q5W520;C0J9R6;C6G1P2;F2X4H9;Q4VI99;Q4VI80;Q4VI78;A0A291EY88;A0A1S6WN23;B5SW52;Q9MT32;A0A1C9HFM1;A0A249Y5Q9;Q6VW40;I2BGM7;Q33032;Q95F08;O98756;Q5I221;A0A0U4D534;I2E9L8;A0A249Y5N8;S4TA61;Q8MFT9;Q37212;A0A286NQF2;Q7YJM6;F5B3G0;A0A023UBM0;O09420;O78309;E7DMY2;A0A0F7EV98;Q31895;Q71N79;A0A291IA50;Q5J075;O98747;A0A0F7G5K6;O47280;Q3T5L7;A0A142DPV4;A0A0F7EV89;A0A1W6L1X3;J9QEM7;Q95CF8;Q37309;A0A0F7E…		0	0	6.33e-09	88.73	3.03008e-06	2	2023.07	-0.114089	115.12	1
	High	mSGGDHIHAGTVVGK	37	17683	131	C0J9R6;Q6VW29;C6G1P2;F2X4H9;Q9GGI5;Q7YJP8;O98551;Q6VW40;A0A0F7C9H2;I2BGM7;Q33032;U5XM28;A5X4D3;Q5SCK3;O98756;Q9MS05;A0A0K2SQY8;O98429;D6MYJ6;Q9XQ93;I2E964;Q37358;Q7GH77;Q5I221;G0WZM4;A0A0U4D534;E7DMW3;I2E9L8;Q8HRT3;I2E9A4;A7BG81;A0A286NQF2;Q1XEK3;Q8WKT6;Q7YJM6;Q9XQL2;Q1L7E3;Q9GEN6;Q9ZS70;A0A249Y5N8;W5RVG3;A0A120KLC1;B8PRP3;A0A0B4M1K8;B7P0E9;B5L2V5;S4TA61;J9QHF9;D4N1T9;A8DPF0;A0A1D5AHD9;E5G0I9;O63…	M1(Oxidation)	0	0	0.0001229	86.84	7.1188e-06	2	1481.72	0.236377	32.3361	0
	High	GHYLNATAGTcEEmIK	9	14794	113	Q8ME51;Q31895;Q95631;Q37220;Q8MCW3;Q6VW40;C0J9R6;Q6VW29;C6G1P2;Q5W520;Q33032;O82538;U5XM28;Q9THL1;Q5SCK3;F2X4H9;A0A0K2SQY8;I2FL31;Q32803;Q4VI99;C1JAT3;Q9GGI5;D6MYJ6;Q7YJP8;Q7GH77;O98551;E7DMW3;Q4VI80;Q3I534;I2E9A4;Q4VI78;Q1L7E3;A3RGJ0;W5RVG3;G0WZL1;B2BY95;Q1X6Q9;A0A142I7F3;Q7YJR1;A0A0D5X2A4;S6CMZ7;Q8MFT9;J9QH20;A0A249Y5Q9;Q85VA4;L0N8B1;Q32701;A0A0B4M1K8;P94046;Q5I221;A0A0U4D534;R4QE58;B6GUV5;A0A0…	C11(Carbamidomethyl); M14(Oxidation)	0	0	1.076e-06	84.54	7.07744e-06	2	1810.81	1.38348	55.3312	0
	High	DNGLLLHIHR	12	41878	254	Q5W520;Q9GGI5;O09424;Q6VW40;I2BGM7;C0J9R6;C6G1P2;E7DMY2;Q33032;O98756;F2X4H9;Q37212;Q5I221;A0A0U4D534;I2E9L8;Q6VW29;P93904;O82538;U5XM28;Q9THL1;Q5SCK3;A0A0K2SQY8;I2FL31;Q32803;Q4VI99;C1JAT3;D6MYJ6;Q7YJP8;Q7GH77;A0A291IA50;J9QER6;O98551;E7DMW3;Q4VI80;Q3I534;I2E9A4;Q8MCY1;Q4VI78;Q1L7E3;A0A291EY88;C3RXF1;B8PRL7;A0A1C9HFM1;A0A023Q3H2;Q95F08;Q71N81;Q1XEK3;Q8WKT6;Q9XQL2;B8PRP3;J9QHF9;B2BY95;Q7YJR1;Q373…		0	0	0.0007847	83.13	2.29054e-05	2	1187.67	0.568646	64.3472	0
	High	GHYLNATAGTcEEmIKR	8	14767	113	Q6VW40;C0J9R6;Q6VW29;C6G1P2;Q33032;U5XM28;Q5SCK3;F2X4H9;A0A0K2SQY8;Q9GGI5;D6MYJ6;Q7YJP8;Q7GH77;O98551;E7DMW3;I2E9A4;Q1L7E3;W5RVG3;B2BY95;Q1X6Q9;Q7YJR1;A0A0D5X2A4;S6CMZ7;Q8MFT9;L0N8B1;Q5W520;O82538;Q9THL1;I2FL31;Q32803;Q4VI99;Q4VI80;Q4VI78;A3RGJ0;Q37220;A0A249Y5Q9;Q85VA4;C1JAT3;Q3I534;E7DMY2;A0A2H4UGV5;I2E962;O98429;A0A0B4M1K8;G0WZL1;A0A142I7A5;A0A142I7F3;B8YHE7;O98431;A0A078BR81;Q37347;K4EPE7;A0A…	C11(Carbamidomethyl); M14(Oxidation)	0	0	2.837e-07	78.87	3.15448e-05	3	1966.91	0.933264	50.1358	1
	High	DDENVNSQPFMR	4	52171	260	Q9ZS70;Q6VW40;A0A0F7C9H2;I2BGM7;C0J9R6;C6G1P2;E7DMY2;Q33032;U5XM28;O98756;Q9MS05;F2X4H9;Q9GGI5;Q37212;I2E9L8;Q8MCY1;A0A286NQF2;Q7YJM6;O98531;W5RVG3;B8PRP3;Q8HVI8;Q37347;A0A023UBM0;Q8MFT9;B1NL21;Q6VW29;Q5W520;Q33047;A0PD98;Q8WL19;Q5J075;Q5K3Y8;I2E962;O82538;Q9GHZ1;B8PRL7;Q7YMT1;B5SW52;Q9THL1;A5X4D3;Q5SCK3;A0A219PXQ5;O46889;P92223;A0A0K2SQY8;I2FL31;B8QQG4;O78309;Q9T2B5;O98429;Q32803;Q4VI99;C1JAT3;D…		0	0	0.0001335	77.69	6.34599e-05	2	1451.62	0.473238	69.5721	0
	High	TFQGPPHGIQVER	32	58045	244	O03654;I2BGM7;C6G1P2;Q33032;Q9GGI5;Q6VW40;C0J9R6;Q6VW29;Q5SCK3;F2X4H9;Q7YJP8;Q7GH77;I2E9A4;Q1L7E3;O98756;Q9XQ93;I2E9L8;Q1XEK3;Q9XQL2;B7P0E9;D4N1T9;Q1X6Q9;A0A291L206;Q7YJR1;A0A0D5X2A4;S6CMZ7;Q8MFT9;G8EEM9;Q7YJM3;L0N8B1;I2EA78;Q9ZS70;Q32701;A0A0F7C9H2;A0A291EY88;Q5W520;Q33047;A0PD98;Q8WL19;Q5K3Y8;I2E962;Q95F08;C3RXF1;O82538;A0A1S6WN23;U5XM28;B8PRL7;B5SW52;Q9THL1;A0A219PXQ5;O46889;A0A0F7EV98;Q9MT32;…		0	0	3.798e-06	76.36	0.000144477	2	1465.75	-0.0102537	59.9528	0
	High	MSGGDHIHAGTVVGK	26	17683	131	Q6VW40;I2BGM7;C0J9R6;C6G1P2;Q33032;Q95F08;A0A1S6WN23;O98756;F2X4H9;Q9GGI5;Q5I221;A0A0U4D534;I2E9L8;A0A249Y5N8;S4TA61;Q8MFT9;Q32701;Q6VW29;E7DMY2;O98747;P92447;O47280;R4QE58;Q5SCK3;Q6VW13;Q3T5L7;C6G392;A0A1S5QS34;A0A2H4UGV5;Q9XQ93;I2E964;Q37358;A0A248SN48;Q37212;Q7YJP8;Q7GH77;I2E9A4;Q6USH4;Q1XEK3;Q9XQL2;Q1L7E3;A7BG81;A0A286NQF2;Q7YJM6;Q7YJR9;Q5UFC2;A0A024HRQ0;Q8WJX3;A0A0B4M1K8;B7P0E9;B5L2V5;J9QHF9…		0	0	7.228e-06	71.93	0.000190936	2	1465.72	0.933846	39.4271	0
	High	ELGVPIVMHDYITGGFTANTSLAHYcR	2	839	27	Q6YLN6;Q5W520;I2FL31;Q31889;A0A291EY88;C3RXF1;P92223;E5G0C4;I2BGM7;C0J9R6;D6MYK4;Q33032;D6MYJ6;A0A142DPV4;A0A120KLC1;G0WZL1;Q32553;A0A2H4UGV5;D6MYK9;C7AQV0;C7AQT3;C7AQV2;D6MYI7;D6MYJ0;A0A023Q3H2;Q8MG08;C7AQU9	C26(Carbamidomethyl)	0	0	1.507e-09	60.69	0.00228315	3	3022.46	0.978232	114.082	0
	High	VxPQPGVPPEEAGAAVAAESSTGTWTTVWTDGLTSLDR	2	2208	23	I2BGM7;C6G1P2;Q33032;C3RXF1;Q7YMT1;Q3T5L7;I2FL31;Q9GGI5;Q37358;A0A0F7G5H6;Q58U40;A0A249Y5N8;A0A120KLC1;G0WZL1;O03654;A0A291L2S1;O03656;O03628;O03613;A0A1X9ZQP4;A0A0H4SSE1;C6FJV2;A0A1W6BQF9	X2(S)	0	0	1.728e-07	59.22	0.00155522	4	3840.85	-1.04758	115.087	0
	High	VALEAcVQAR	37	29518	202	C0J9R6;C6G1P2;E7DMY2;F2X4H9;Q9GGI5;Q37212;Q6VW40;I2BGM7;Q6VW29;Q5W520;Q33047;Q8WL19;Q33032;Q5K3Y8;O82538;B5SW52;Q9THL1;Q5SCK3;O46889;O98756;I2FL31;Q32803;Q4VI99;E5G0C4;Q9XQ93;Q7YJP8;Q7GH77;A0PDB5;Q33156;I2E9L8;Q4VI80;I2E9A4;Q4VI78;Q1XEK3;Q9XQL2;Q1L7E3;Q9GEN6;Q32701;D6MYK9;A0A0F7C9H2;B1NL21;A0A291EY88;P93904;O98884;D6MYK4;Q8ME51;C7AQR6;O98747;P92447;Q95F08;C3RXF1;A0PDB8;A0A1S6WN23;Q9GHZ1;Q31895;U5…	C6(Carbamidomethyl)	0	0	0.00658	54.82	0.0126761	2	1116.58	-0.118181	70.1996	0
	High	ELGVPIVmHDYITGGFTANTSLAHYcR	7	839	27	I2BGM7;C0J9R6;Q5W520;D6MYK4;Q33032;P92223;I2FL31;D6MYJ6;E5G0C4;A0A142DPV4;A0A120KLC1;G0WZL1;C7AQU9;Q6YLN6;Q31889;A0A291EY88;C3RXF1;Q32553;A0A2H4UGV5;D6MYK9;C7AQV0;C7AQT3;C7AQV2;D6MYI7;D6MYJ0;A0A023Q3H2;Q8MG08	M8(Oxidation); C26(Carbamidomethyl)	0	0	5.423e-06	53.9	0.0102929	3	3038.45	1.42129	109.572	0
	High	AMHAVIDR	9	44488	258	Q9ZS70;Q6VW40;A0A0F7C9H2;I2BGM7;B1NL21;C0J9R6;Q6VW29;C6G1P2;Q5W520;Q33047;D6MYK4;E7DMY2;A0PD98;Q8WL19;Q33032;Q5J075;Q5K3Y8;I2E962;O82538;Q9GHZ1;U5XM28;B8PRL7;Q7YMT1;B5SW52;Q9THL1;A5X4D3;Q5SCK3;A0A219PXQ5;O46889;O98756;Q95631;Q9MS05;P92223;F2X4H9;A0A0K2SQY8;I2FL31;B8QQG4;O78309;Q9T2B5;O98429;Q32803;Q4VI99;C1JAT3;Q9GGI5;D6MYJ6;E5G0C4;Q9XQ93;I2E964;Q37358;Q7YJP8;Q7GH77;A0PDB5;Q33156;Q5I221;G0WZM4;A0…		0	0	0.02039	52.37	0.0213882	2	912.472	0.380694	31.6002	0
	High	EITLGFVDLLR	2	11021	105	Q5W520;Q9GGI5;Q6VW40;C0J9R6;C6G1P2;Q33032;U5XM28;F2X4H9;Q4VI99;C1JAT3;Q4VI80;Q4VI78;Q5I221;A0A0U4D534;A0A0F7C9H2;I2BGM7;B8PRL7;B5SW52;O98756;Q9MS05;P92223;I2E9L8;Q8MFT9;A0A249Y5Q9;Q9ZS70;I2E962;A0A286NQF2;Q7YJM6;C0J394;A0A142DPV4;W5RVG3;B8PRP3;G0WZL1;A0A1C9HFM1;Q8HVI8;Q37347;A0A023UBM0;A0A023Q1L0;J9QH20;A0A125R6I8;Q8MCW3;Q9GEN6;E7DMY2;O98747;A0A1S6Q3X8;Q9TN58;Q37212;A0A291IA50;Q8MCY1;O09424;A0A07…		0	0	0.004872	51.35	0.0158334	2	1275.73	0.366433	115	0
	High	PLLGcTIKPK	7	64838	265	C0J9R6;Q6VW29;C6G1P2;Q5W520;A5X4D3;F2X4H9;A0A0K2SQY8;Q32803;Q4VI99;Q9GGI5;D6MYJ6;Q7YJP8;Q5I221;A0A0U4D534;Q4VI80;Q4VI78;A3RGJ0;G0WZ98;G0WZL1;Q37220;B2BY95;Q7YJR1;Q37279;J9QH20;L0N8B1;Q6VW40;A0A0F7C9H2;I2BGM7;Q33047;Q8WL19;Q33032;Q5K3Y8;O82538;U5XM28;B8PRL7;B5SW52;Q9THL1;Q5SCK3;A0A219PXQ5;O46889;O98756;Q9MS05;P92223;I2FL31;C1JAT3;E5G0C4;Q9XQ93;Q7GH77;A0PDB5;Q33156;O98551;E7DMW3;I2E9L8;Q3I534;I2E9A…	C5(Carbamidomethyl)	0	0	0.00557	50.16	0.0545378	3	1126.67	-0.0159271	51.4548	1
	High	DDENVNSQPFmR	4	52171	260	C0J9R6;C6G1P2;F2X4H9;Q9GGI5;Q37212;A0A291EY88;Q5W520;Q8WL19;Q5K3Y8;C3RXF1;O82538;A0A1S6WN23;B8PRL7;B5SW52;A0A219PXQ5;O46889;Q9MT32;A0A1C9HG15;I2FL31;Q32553;Q32803;E5G0C4;A0PDB5;C7AQV2;C7A5Z4;Q6VW40;A0A0F7C9H2;I2BGM7;B1NL21;Q6VW29;P93904;Q33047;Q33032;Q9GHZ1;U5XM28;Q7YMT1;Q9THL1;A5X4D3;Q5SCK3;V5K6K1;O98756;Q9MS05;P92223;A0A0K2SQY8;O78309;Q4VI99;C1JAT3;D6MYJ6;Q9XQ93;I2E964;A0A1W6BQF9;Q37358;Q7YJP8;…	M11(Oxidation)	0	0	0.001089	40.77	0.306929	2	1467.62	0.772197	55.9666	0
	High	YGRPLLGcTIKPK	9	64650	256	Q6VW40;C0J9R6;C6G1P2;Q5W520;Q33032;F2X4H9;Q4VI99;Q9GGI5;Q4VI80;Q4VI78;Q6VW29;R4QE58;Q5SCK3;Q7YJP8;Q7GH77;I2E9A4;Q1L7E3;Q5I221;A0A0U4D534;A0A0F7C9H2;I2BGM7;U5XM28;O98756;Q9MS05;A0A0K2SQY8;D6MYJ6;Q9XQ93;O98551;E7DMW3;I2E9L8;Q1XEK3;Q8WKT6;Q9XQL2;W5RVG3;B7P0E9;D4N1T9;B2BY95;Q1X6Q9;Q8HVI8;A0A291L206;Q7YJR1;A0A0D5X2A4;S6CMZ7;Q8MFT9;G8EEM9;Q7YJM3;L0N8B1;I2EA78;Q9GEN6;Q71N78;C3RXF1;Q7YMT1;Q3T5L7;I2FL31;Q…	C8(Carbamidomethyl)	0	0	0.0001268	34.77	1.93571	3	1502.85	0.335323	53.2935	2
	High	EITLGFVDLLRDDFIEKDR	1	5694	50	Q9GGI5;Q5W520;C0J9R6;C6G1P2;F2X4H9;Q4VI99;Q4VI80;Q4VI78;A0A291EY88;A0A1S6WN23;B5SW52;Q9MT32;A0A1C9HFM1;A0A249Y5Q9;Q6VW40;I2BGM7;Q33032;Q95F08;O98756;Q5I221;A0A0U4D534;I2E9L8;A0A249Y5N8;S4TA61;Q8MFT9;Q37212;A0A286NQF2;Q7YJM6;F5B3G0;A0A023UBM0;O09420;O78309;E7DMY2;A0A0F7EV98;Q31895;Q71N79;A0A291IA50;Q5J075;O98747;A0A0F7G5K6;O47280;Q3T5L7;A0A142DPV4;A0A0F7EV89;A0A1W6L1X3;J9QEM7;Q95CF8;Q37309;A0A0F7E…		0	0	7.708e-05	34.15	0.775356	3	2294.2	0.763516	114.743	2
	High	DDFIEKDR	10	17693	147	C0J9R6;Q6VW29;A0A291EY88;C6G1P2;Q5W520;Q5K3Y8;Q95F08;R4QE58;F2X4H9;Q32803;Q4VI99;Q9GGI5;E5G0C4;Q7YJP8;Q4VI80;Q4VI78;Q1XEK3;Q9XQL2;O82538;I2FL31;Q32553;Q37212;Q6VW40;Q33032;Q5SCK3;Q7GH77;I2E9A4;Q1L7E3;I2BGM7;O98756;Q9XQ93;I2E9L8;A7BG81;A0A286NQF2;Q7YJM6;A0A0B4M1K8;B7P0E9;J9QHF9;D4N1T9;A0A1D5AHD9;O63147;Q1X6Q9;A0A291L206;Q7YJR1;A0A023UBM0;A0A0D5X2A4;S6CMZ7;Q8MFT9;G8EEM9;Q7YJM3;L0N8B1;P94046;I2EA78;…		0	0.001	0.03765	39.81	0.258678	2	1037.49	0.160515	42.6911	1
	High	AQAETGEIK	7	27913	198	Q6VW40;I2BGM7;C0J9R6;Q6VW29;C6G1P2;Q5W520;Q33047;Q8WL19;Q33032;Q5K3Y8;O82538;B5SW52;Q9THL1;Q5SCK3;O46889;O98756;F2X4H9;I2FL31;Q32803;Q4VI99;Q9GGI5;E5G0C4;Q9XQ93;Q7YJP8;Q7GH77;A0PDB5;Q33156;I2E9L8;Q4VI80;I2E9A4;Q4VI78;Q1XEK3;Q9XQL2;Q1L7E3;U5XM28;A0A0K2SQY8;D6MYJ6;O98551;E7DMW3;W5RVG3;B2BY95;Q1X6Q9;Q7YJR1;A0A0D5X2A4;S6CMZ7;Q8MFT9;L0N8B1;A0A0B4M1K8;P94046;Q9ZS70;A0A0F7C9H2;Q9MS05;O98429;A7BG81;A0A28…		0	0.001	0.04266	37.65	0.628617	2	946.485	1.16613	24.1508	0
	High	AmHAVIDR	2	44488	258	Q6VW40;C0J9R6;C6G1P2;Q33032;F2X4H9;Q9GGI5;Q5I221;A0A0U4D534;Q71N79;Q5W520;Q5K3Y8;Q32803;E5G0C4;I2BGM7;Q6VW29;Q5SCK3;O98756;Q9XQ93;Q7YJP8;Q7GH77;I2E9L8;I2E9A4;Q1XEK3;Q9XQL2;Q1L7E3;B7P0E9;D4N1T9;Q1X6Q9;A0A291L206;Q7YJR1;A0A0D5X2A4;S6CMZ7;Q8MFT9;G8EEM9;Q7YJM3;L0N8B1;I2EA78;A0A218KDZ0;A0PD98;Q4VI99;Q4VI80;Q4VI78;E5G0G9;A3RGJ0;Q37222;J9QHF9;Q37220;A0A1C9HFM1;A0A078BR81;A0A0F6TFY2;G0LNJ9;Q32701;A0A0F7C…	M2(Oxidation)	0	0.004	0.08842	36.84	0.821349	2	928.466	-0.591376	46.3231	0
	High	EGNEIIR	3	14511	145	B8PRL7;O46889;Q9MS05;O78309;Q9XQ93;C0J9R6;C6G1P2;F2X4H9;Q9GGI5;Q9GEN6;Q6VW40;Q5W520;Q33032;U5XM28;Q4VI99;C1JAT3;Q4VI80;Q4VI78;Q71N79;I2BGM7;B5SW52;O98756;I2E9L8;Q6VW29;A5X4D3;A0A0K2SQY8;Q32803;D6MYJ6;Q7YJP8;Q5I221;A0A0U4D534;Q7YMT1;I2FL31;Q58U40;A0A0F7C9H2;Q33047;Q8WL19;Q5K3Y8;O82538;Q9THL1;Q5SCK3;A0A219PXQ5;P92223;E5G0C4;Q7GH77;A0PDB5;Q33156;O98551;E7DMW3;Q3I534;I2E9A4;Q1XEK3;Q8WKT6;Q9XQL2;Q1L7E…		0	0.007	0.1178	42.37	0.139721	2	830.436	-0.377355	35.4254	0
	High	NHGMHFR	3	30695	208	C0J9R6;Q6VW29;C6G1P2;F2X4H9;Q9GGI5;Q7YJP8;P92447;Q6VW40;Q33032;Q5I221;A0A0U4D534;Q8ME51;U5XM28;Q32750;A0A0F7C9H2;I2BGM7;Q5SCK3;O98756;Q9MS05;A0A0K2SQY8;D6MYJ6;Q9XQ93;Q7GH77;O98551;E7DMW3;I2E9L8;I2E9A4;Q1XEK3;Q8WKT6;Q9XQL2;Q1L7E3;B8PRL7;O46889;O78309;Q5W520;A0PD98;Q5K3Y8;A5X4D3;B8QQG4;Q32803;Q4VI99;E5G0C4;Q4VI80;Q4VI78;Q95DW1;E5G0G9;A3RGJ0;G0WZ98;Q37222;B8PRP3;J9QHF9;G0WZL1;A8DPF0;E5G0I9;Q37220;A0…		0	0.007	0.1189	30.34	2.28941	2	898.41	0.250018	29.8473	0
A0A0D5X2A4	Ribulose bisphosphate carboxylase large chain (Fragment) OS=Sirdavidia solannona OX=1631667 GN=rbcL PE=3 SV=1 - [A0A0D5X2A4_9MAGN]	2704.95	36.46	40734	0	16	265	458	50.7616	7.04932
	High	GGLDFTKDDENVNSQPFMR	11	51638	237	Q6VW40;A0A0F7C9H2;I2BGM7;C0J9R6;C6G1P2;Q33032;U5XM28;O98756;Q9MS05;F2X4H9;Q9GGI5;Q5I221;G0WZM4;A0A0U4D534;I2E9L8;Q5W520;Q4VI99;Q4VI80;Q4VI78;Q32701;Q6VW29;O98747;Q95F08;A0A1S6WN23;Q5SCK3;Q8MD81;A0A0K2SQY8;Q9TN58;D6MYJ6;Q9XQ93;A0A1W6BQF9;A0A248SN48;Q37212;Q7YJP8;Q7GH77;O98551;E7DMW3;I2E9A4;Q8MCY1;Q1XEK3;Q8WKT6;Q9XQL2;Q1L7E3;O98531;B1NL21;A0A291EY88;Q33047;Q8WL19;Q5K3Y8;C3RXF1;O82538;B8PRL7;Q7YMT1;…		0	0	4.87e-08	109.43	4.7793e-08	2	2169.99	1.14206	92.8062	1
	High	GHYLNATAGTcEEMIK	14	14794	113	Q6VW40;C0J9R6;Q6VW29;C6G1P2;Q33032;U5XM28;Q5SCK3;F2X4H9;A0A0K2SQY8;Q9GGI5;D6MYJ6;Q7YJP8;Q7GH77;O98551;E7DMW3;I2E9A4;Q1L7E3;W5RVG3;B2BY95;Q1X6Q9;Q7YJR1;A0A0D5X2A4;S6CMZ7;Q8MFT9;L0N8B1;Q5W520;O82538;Q9THL1;I2FL31;Q32803;Q4VI99;Q4VI80;Q4VI78;A3RGJ0;Q37220;A0A249Y5Q9;Q85VA4;C1JAT3;Q3I534;E7DMY2;A0A2H4UGV5;I2E962;O98429;A0A0B4M1K8;G0WZL1;A0A142I7A5;A0A142I7F3;B8YHE7;O98431;A0A078BR81;Q37347;K4EPE7;A0A…	C11(Carbamidomethyl)	0	0	3.451e-07	99.35	2.52731e-07	2	1794.82	1.55521	65.8023	0
	High	GGLDFTKDDENVNSQPFmR	11	51638	237	Q9XPZ1;Q8MFT9;C0J9R6;Q6VW29;C6G1P2;Q5W520;A5X4D3;F2X4H9;A0A0K2SQY8;Q32803;Q4VI99;Q9GGI5;D6MYJ6;Q7YJP8;Q5I221;A0A0U4D534;Q4VI80;Q4VI78;A3RGJ0;G0WZ98;G0WZL1;Q37220;B2BY95;Q7YJR1;Q37279;J9QH20;L0N8B1;Q6VW40;A0A0F7C9H2;I2BGM7;Q33047;Q8WL19;Q33032;Q5K3Y8;O82538;U5XM28;B8PRL7;B5SW52;Q9THL1;Q5SCK3;A0A219PXQ5;O46889;O98756;Q9MS05;P92223;I2FL31;C1JAT3;E5G0C4;Q9XQ93;Q7GH77;A0PDB5;Q33156;O98551;E7DMW3;I2E9L…	M18(Oxidation)	0	0	0.005407	98.27	6.0725e-07	2	2185.99	1.67293	82.5394	1
	High	mSGGDHIHAGTVVGK	37	17683	131	C0J9R6;Q6VW29;C6G1P2;F2X4H9;Q9GGI5;Q7YJP8;O98551;Q6VW40;A0A0F7C9H2;I2BGM7;Q33032;U5XM28;A5X4D3;Q5SCK3;O98756;Q9MS05;A0A0K2SQY8;O98429;D6MYJ6;Q9XQ93;I2E964;Q37358;Q7GH77;Q5I221;G0WZM4;A0A0U4D534;E7DMW3;I2E9L8;Q8HRT3;I2E9A4;A7BG81;A0A286NQF2;Q1XEK3;Q8WKT6;Q7YJM6;Q9XQL2;Q1L7E3;Q9GEN6;Q9ZS70;A0A249Y5N8;W5RVG3;A0A120KLC1;B8PRP3;A0A0B4M1K8;B7P0E9;B5L2V5;S4TA61;J9QHF9;D4N1T9;A8DPF0;A0A1D5AHD9;E5G0I9;O63…	M1(Oxidation)	0	0	0.0001229	86.84	7.1188e-06	2	1481.72	0.236377	32.3361	0
	High	GHYLNATAGTcEEmIK	9	14794	113	Q8ME51;Q31895;Q95631;Q37220;Q8MCW3;Q6VW40;C0J9R6;Q6VW29;C6G1P2;Q5W520;Q33032;O82538;U5XM28;Q9THL1;Q5SCK3;F2X4H9;A0A0K2SQY8;I2FL31;Q32803;Q4VI99;C1JAT3;Q9GGI5;D6MYJ6;Q7YJP8;Q7GH77;O98551;E7DMW3;Q4VI80;Q3I534;I2E9A4;Q4VI78;Q1L7E3;A3RGJ0;W5RVG3;G0WZL1;B2BY95;Q1X6Q9;A0A142I7F3;Q7YJR1;A0A0D5X2A4;S6CMZ7;Q8MFT9;J9QH20;A0A249Y5Q9;Q85VA4;L0N8B1;Q32701;A0A0B4M1K8;P94046;Q5I221;A0A0U4D534;R4QE58;B6GUV5;A0A0…	C11(Carbamidomethyl); M14(Oxidation)	0	0	1.076e-06	84.54	7.07744e-06	2	1810.81	1.38348	55.3312	0
	High	DNGLLLHIHR	12	41878	254	Q5W520;Q9GGI5;O09424;Q6VW40;I2BGM7;C0J9R6;C6G1P2;E7DMY2;Q33032;O98756;F2X4H9;Q37212;Q5I221;A0A0U4D534;I2E9L8;Q6VW29;P93904;O82538;U5XM28;Q9THL1;Q5SCK3;A0A0K2SQY8;I2FL31;Q32803;Q4VI99;C1JAT3;D6MYJ6;Q7YJP8;Q7GH77;A0A291IA50;J9QER6;O98551;E7DMW3;Q4VI80;Q3I534;I2E9A4;Q8MCY1;Q4VI78;Q1L7E3;A0A291EY88;C3RXF1;B8PRL7;A0A1C9HFM1;A0A023Q3H2;Q95F08;Q71N81;Q1XEK3;Q8WKT6;Q9XQL2;B8PRP3;J9QHF9;B2BY95;Q7YJR1;Q373…		0	0	0.0007847	83.13	2.29054e-05	2	1187.67	0.568646	64.3472	0
	High	GHYLNATAGTcEEmIKR	8	14767	113	Q6VW40;C0J9R6;Q6VW29;C6G1P2;Q33032;U5XM28;Q5SCK3;F2X4H9;A0A0K2SQY8;Q9GGI5;D6MYJ6;Q7YJP8;Q7GH77;O98551;E7DMW3;I2E9A4;Q1L7E3;W5RVG3;B2BY95;Q1X6Q9;Q7YJR1;A0A0D5X2A4;S6CMZ7;Q8MFT9;L0N8B1;Q5W520;O82538;Q9THL1;I2FL31;Q32803;Q4VI99;Q4VI80;Q4VI78;A3RGJ0;Q37220;A0A249Y5Q9;Q85VA4;C1JAT3;Q3I534;E7DMY2;A0A2H4UGV5;I2E962;O98429;A0A0B4M1K8;G0WZL1;A0A142I7A5;A0A142I7F3;B8YHE7;O98431;A0A078BR81;Q37347;K4EPE7;A0A…	C11(Carbamidomethyl); M14(Oxidation)	0	0	2.837e-07	78.87	3.15448e-05	3	1966.91	0.933264	50.1358	1
	High	DDENVNSQPFMR	4	52171	260	Q9ZS70;Q6VW40;A0A0F7C9H2;I2BGM7;C0J9R6;C6G1P2;E7DMY2;Q33032;U5XM28;O98756;Q9MS05;F2X4H9;Q9GGI5;Q37212;I2E9L8;Q8MCY1;A0A286NQF2;Q7YJM6;O98531;W5RVG3;B8PRP3;Q8HVI8;Q37347;A0A023UBM0;Q8MFT9;B1NL21;Q6VW29;Q5W520;Q33047;A0PD98;Q8WL19;Q5J075;Q5K3Y8;I2E962;O82538;Q9GHZ1;B8PRL7;Q7YMT1;B5SW52;Q9THL1;A5X4D3;Q5SCK3;A0A219PXQ5;O46889;P92223;A0A0K2SQY8;I2FL31;B8QQG4;O78309;Q9T2B5;O98429;Q32803;Q4VI99;C1JAT3;D…		0	0	0.0001335	77.69	6.34599e-05	2	1451.62	0.473238	69.5721	0
	High	TFQGPPHGIQVER	32	58045	244	O03654;I2BGM7;C6G1P2;Q33032;Q9GGI5;Q6VW40;C0J9R6;Q6VW29;Q5SCK3;F2X4H9;Q7YJP8;Q7GH77;I2E9A4;Q1L7E3;O98756;Q9XQ93;I2E9L8;Q1XEK3;Q9XQL2;B7P0E9;D4N1T9;Q1X6Q9;A0A291L206;Q7YJR1;A0A0D5X2A4;S6CMZ7;Q8MFT9;G8EEM9;Q7YJM3;L0N8B1;I2EA78;Q9ZS70;Q32701;A0A0F7C9H2;A0A291EY88;Q5W520;Q33047;A0PD98;Q8WL19;Q5K3Y8;I2E962;Q95F08;C3RXF1;O82538;A0A1S6WN23;U5XM28;B8PRL7;B5SW52;Q9THL1;A0A219PXQ5;O46889;A0A0F7EV98;Q9MT32;…		0	0	3.798e-06	76.36	0.000144477	2	1465.75	-0.0102537	59.9528	0
	High	MSGGDHIHAGTVVGK	26	17683	131	Q6VW40;I2BGM7;C0J9R6;C6G1P2;Q33032;Q95F08;A0A1S6WN23;O98756;F2X4H9;Q9GGI5;Q5I221;A0A0U4D534;I2E9L8;A0A249Y5N8;S4TA61;Q8MFT9;Q32701;Q6VW29;E7DMY2;O98747;P92447;O47280;R4QE58;Q5SCK3;Q6VW13;Q3T5L7;C6G392;A0A1S5QS34;A0A2H4UGV5;Q9XQ93;I2E964;Q37358;A0A248SN48;Q37212;Q7YJP8;Q7GH77;I2E9A4;Q6USH4;Q1XEK3;Q9XQL2;Q1L7E3;A7BG81;A0A286NQF2;Q7YJM6;Q7YJR9;Q5UFC2;A0A024HRQ0;Q8WJX3;A0A0B4M1K8;B7P0E9;B5L2V5;J9QHF9…		0	0	7.228e-06	71.93	0.000190936	2	1465.72	0.933846	39.4271	0
	High	VALEAcVQAR	37	29518	202	C0J9R6;C6G1P2;E7DMY2;F2X4H9;Q9GGI5;Q37212;Q6VW40;I2BGM7;Q6VW29;Q5W520;Q33047;Q8WL19;Q33032;Q5K3Y8;O82538;B5SW52;Q9THL1;Q5SCK3;O46889;O98756;I2FL31;Q32803;Q4VI99;E5G0C4;Q9XQ93;Q7YJP8;Q7GH77;A0PDB5;Q33156;I2E9L8;Q4VI80;I2E9A4;Q4VI78;Q1XEK3;Q9XQL2;Q1L7E3;Q9GEN6;Q32701;D6MYK9;A0A0F7C9H2;B1NL21;A0A291EY88;P93904;O98884;D6MYK4;Q8ME51;C7AQR6;O98747;P92447;Q95F08;C3RXF1;A0PDB8;A0A1S6WN23;Q9GHZ1;Q31895;U5…	C6(Carbamidomethyl)	0	0	0.00658	54.82	0.0126761	2	1116.58	-0.118181	70.1996	0
	High	AMHAVLDR	9	44488	258	Q9ZS70;Q6VW40;A0A0F7C9H2;I2BGM7;B1NL21;C0J9R6;Q6VW29;C6G1P2;Q5W520;Q33047;D6MYK4;E7DMY2;A0PD98;Q8WL19;Q33032;Q5J075;Q5K3Y8;I2E962;O82538;Q9GHZ1;U5XM28;B8PRL7;Q7YMT1;B5SW52;Q9THL1;A5X4D3;Q5SCK3;A0A219PXQ5;O46889;O98756;Q95631;Q9MS05;P92223;F2X4H9;A0A0K2SQY8;I2FL31;B8QQG4;O78309;Q9T2B5;O98429;Q32803;Q4VI99;C1JAT3;Q9GGI5;D6MYJ6;E5G0C4;Q9XQ93;I2E964;Q37358;Q7YJP8;Q7GH77;A0PDB5;Q33156;Q5I221;G0WZM4;A0…		0	0	0.02039	52.37	0.0213882	2	912.472	0.380694	31.6002	0
	High	LNYYTPEYETK	12	607	22	C6G1P2;A0A219PXQ5;Q3I534;A0A0D5X2A4;Q85VA4;Q9ZS70;Q5J075;Q9GHZ1;A1X469;A0A248SN48;A0A0F7G5H6;A7BG81;E0D9Q7;G0WZ98;Q5UFC2;B3THI4;Q5DK04;I6N589;Q31889;A0A0H4SSE1;A0A0F7EV89;A5H777		0	0	0.002461	51.25	0.00895411	2	1420.66	0.796014	67.9102	0
	High	PLLGcTIKPK	7	64838	265	C0J9R6;Q6VW29;C6G1P2;Q5W520;A5X4D3;F2X4H9;A0A0K2SQY8;Q32803;Q4VI99;Q9GGI5;D6MYJ6;Q7YJP8;Q5I221;A0A0U4D534;Q4VI80;Q4VI78;A3RGJ0;G0WZ98;G0WZL1;Q37220;B2BY95;Q7YJR1;Q37279;J9QH20;L0N8B1;Q6VW40;A0A0F7C9H2;I2BGM7;Q33047;Q8WL19;Q33032;Q5K3Y8;O82538;U5XM28;B8PRL7;B5SW52;Q9THL1;Q5SCK3;A0A219PXQ5;O46889;O98756;Q9MS05;P92223;I2FL31;C1JAT3;E5G0C4;Q9XQ93;Q7GH77;A0PDB5;Q33156;O98551;E7DMW3;I2E9L8;Q3I534;I2E9A…	C5(Carbamidomethyl)	0	0	0.00557	50.16	0.0545378	3	1126.67	-0.0159271	51.4548	1
	High	DDENVNSQPFmR	4	52171	260	C0J9R6;C6G1P2;F2X4H9;Q9GGI5;Q37212;A0A291EY88;Q5W520;Q8WL19;Q5K3Y8;C3RXF1;O82538;A0A1S6WN23;B8PRL7;B5SW52;A0A219PXQ5;O46889;Q9MT32;A0A1C9HG15;I2FL31;Q32553;Q32803;E5G0C4;A0PDB5;C7AQV2;C7A5Z4;Q6VW40;A0A0F7C9H2;I2BGM7;B1NL21;Q6VW29;P93904;Q33047;Q33032;Q9GHZ1;U5XM28;Q7YMT1;Q9THL1;A5X4D3;Q5SCK3;V5K6K1;O98756;Q9MS05;P92223;A0A0K2SQY8;O78309;Q4VI99;C1JAT3;D6MYJ6;Q9XQ93;I2E964;A0A1W6BQF9;Q37358;Q7YJP8;…	M11(Oxidation)	0	0	0.001089	40.77	0.306929	2	1467.62	0.772197	55.9666	0
	High	YGRPLLGcTIKPK	9	64650	256	Q6VW40;C0J9R6;C6G1P2;Q5W520;Q33032;F2X4H9;Q4VI99;Q9GGI5;Q4VI80;Q4VI78;Q6VW29;R4QE58;Q5SCK3;Q7YJP8;Q7GH77;I2E9A4;Q1L7E3;Q5I221;A0A0U4D534;A0A0F7C9H2;I2BGM7;U5XM28;O98756;Q9MS05;A0A0K2SQY8;D6MYJ6;Q9XQ93;O98551;E7DMW3;I2E9L8;Q1XEK3;Q8WKT6;Q9XQL2;W5RVG3;B7P0E9;D4N1T9;B2BY95;Q1X6Q9;Q8HVI8;A0A291L206;Q7YJR1;A0A0D5X2A4;S6CMZ7;Q8MFT9;G8EEM9;Q7YJM3;L0N8B1;I2EA78;Q9GEN6;Q71N78;C3RXF1;Q7YMT1;Q3T5L7;I2FL31;Q…	C8(Carbamidomethyl)	0	0	0.0001268	34.77	1.93571	3	1502.85	0.335323	53.2935	2
	High	DDFIEKDR	10	17693	147	C0J9R6;Q6VW29;A0A291EY88;C6G1P2;Q5W520;Q5K3Y8;Q95F08;R4QE58;F2X4H9;Q32803;Q4VI99;Q9GGI5;E5G0C4;Q7YJP8;Q4VI80;Q4VI78;Q1XEK3;Q9XQL2;O82538;I2FL31;Q32553;Q37212;Q6VW40;Q33032;Q5SCK3;Q7GH77;I2E9A4;Q1L7E3;I2BGM7;O98756;Q9XQ93;I2E9L8;A7BG81;A0A286NQF2;Q7YJM6;A0A0B4M1K8;B7P0E9;J9QHF9;D4N1T9;A0A1D5AHD9;O63147;Q1X6Q9;A0A291L206;Q7YJR1;A0A023UBM0;A0A0D5X2A4;S6CMZ7;Q8MFT9;G8EEM9;Q7YJM3;L0N8B1;P94046;I2EA78;…		0	0.001	0.03765	39.81	0.258678	2	1037.49	0.160515	42.6911	1
	High	AQAETGEIK	7	27913	198	Q6VW40;I2BGM7;C0J9R6;Q6VW29;C6G1P2;Q5W520;Q33047;Q8WL19;Q33032;Q5K3Y8;O82538;B5SW52;Q9THL1;Q5SCK3;O46889;O98756;F2X4H9;I2FL31;Q32803;Q4VI99;Q9GGI5;E5G0C4;Q9XQ93;Q7YJP8;Q7GH77;A0PDB5;Q33156;I2E9L8;Q4VI80;I2E9A4;Q4VI78;Q1XEK3;Q9XQL2;Q1L7E3;U5XM28;A0A0K2SQY8;D6MYJ6;O98551;E7DMW3;W5RVG3;B2BY95;Q1X6Q9;Q7YJR1;A0A0D5X2A4;S6CMZ7;Q8MFT9;L0N8B1;A0A0B4M1K8;P94046;Q9ZS70;A0A0F7C9H2;Q9MS05;O98429;A7BG81;A0A28…		0	0.001	0.04266	37.65	0.628617	2	946.485	1.16613	24.1508	0
	High	AmHAVLDR	2	44488	258	Q6VW40;C0J9R6;C6G1P2;Q33032;F2X4H9;Q9GGI5;Q5I221;A0A0U4D534;Q71N79;Q5W520;Q5K3Y8;Q32803;E5G0C4;I2BGM7;Q6VW29;Q5SCK3;O98756;Q9XQ93;Q7YJP8;Q7GH77;I2E9L8;I2E9A4;Q1XEK3;Q9XQL2;Q1L7E3;B7P0E9;D4N1T9;Q1X6Q9;A0A291L206;Q7YJR1;A0A0D5X2A4;S6CMZ7;Q8MFT9;G8EEM9;Q7YJM3;L0N8B1;I2EA78;A0A218KDZ0;A0PD98;Q4VI99;Q4VI80;Q4VI78;E5G0G9;A3RGJ0;Q37222;J9QHF9;Q37220;A0A1C9HFM1;A0A078BR81;A0A0F6TFY2;G0LNJ9;Q32701;A0A0F7C…	M2(Oxidation)	0	0.004	0.08842	36.84	0.821349	2	928.466	-0.591376	46.3231	0
	High	NHGMHFR	3	30695	208	C0J9R6;Q6VW29;C6G1P2;F2X4H9;Q9GGI5;Q7YJP8;P92447;Q6VW40;Q33032;Q5I221;A0A0U4D534;Q8ME51;U5XM28;Q32750;A0A0F7C9H2;I2BGM7;Q5SCK3;O98756;Q9MS05;A0A0K2SQY8;D6MYJ6;Q9XQ93;Q7GH77;O98551;E7DMW3;I2E9L8;I2E9A4;Q1XEK3;Q8WKT6;Q9XQL2;Q1L7E3;B8PRL7;O46889;O78309;Q5W520;A0PD98;Q5K3Y8;A5X4D3;B8QQG4;Q32803;Q4VI99;E5G0C4;Q4VI80;Q4VI78;Q95DW1;E5G0G9;A3RGJ0;G0WZ98;Q37222;B8PRP3;J9QHF9;G0WZL1;A8DPF0;E5G0I9;Q37220;A0…		0	0.007	0.1189	30.34	2.28941	2	898.41	0.250018	29.8473	0
	High	ELGTPIVmHDYLTGGFTANTSLAHYcR	1	226	55	Q9MS05;A0A0D5X2A4;A7BG81;A0A249Y5N8;O63147;E0D9Q7;Q5J075;A0A076FQ83;B3THI6;Q6VW40;A0A0F7C9H2;I2BGM7;C0J9R6;Q6VW29;C6G1P2;Q5W520;Q33047;Q8WL19;Q33032;Q5K3Y8;O82538;U5XM28;B8PRL7;B5SW52;Q9THL1;Q5SCK3;A0A219PXQ5;O46889;O98756;P92223;F2X4H9;A0A0K2SQY8;I2FL31;Q32803;Q4VI99;C1JAT3;Q9GGI5;D6MYJ6;E5G0C4;Q9XQ93;Q7YJP8;Q7GH77;A0PDB5;Q33156;O98551;E7DMW3;I2E9L8;Q4VI80;Q3I534;I2E9A4;Q4VI78;Q1XEK3;Q8WKT6;Q9XQ…	M8(Oxidation); C26(Carbamidomethyl)	0	0.008	0.1292	10.57	114.839	3	3040.45	6.33465	112.363	0
D6MYJ6	Ribulose bisphosphate carboxylase large chain OS=Arum euxinum OX=749967 GN=rbcL PE=3 SV=1 - [D6MYJ6_9ARAE]	2666.18	34.38	42843	0	17	265	480	53.1766	6.91748
	High	GGLDFTKDDENVNSQPFMR	11	51638	237	Q6VW40;A0A0F7C9H2;I2BGM7;C0J9R6;C6G1P2;Q33032;U5XM28;O98756;Q9MS05;F2X4H9;Q9GGI5;Q5I221;G0WZM4;A0A0U4D534;I2E9L8;Q5W520;Q4VI99;Q4VI80;Q4VI78;Q32701;Q6VW29;O98747;Q95F08;A0A1S6WN23;Q5SCK3;Q8MD81;A0A0K2SQY8;Q9TN58;D6MYJ6;Q9XQ93;A0A1W6BQF9;A0A248SN48;Q37212;Q7YJP8;Q7GH77;O98551;E7DMW3;I2E9A4;Q8MCY1;Q1XEK3;Q8WKT6;Q9XQL2;Q1L7E3;O98531;B1NL21;A0A291EY88;Q33047;Q8WL19;Q5K3Y8;C3RXF1;O82538;B8PRL7;Q7YMT1;…		0	0	4.87e-08	109.43	4.7793e-08	2	2169.99	1.14206	92.8062	1
	High	GHYLNATAGTcEEMIK	14	14794	113	Q6VW40;C0J9R6;Q6VW29;C6G1P2;Q33032;U5XM28;Q5SCK3;F2X4H9;A0A0K2SQY8;Q9GGI5;D6MYJ6;Q7YJP8;Q7GH77;O98551;E7DMW3;I2E9A4;Q1L7E3;W5RVG3;B2BY95;Q1X6Q9;Q7YJR1;A0A0D5X2A4;S6CMZ7;Q8MFT9;L0N8B1;Q5W520;O82538;Q9THL1;I2FL31;Q32803;Q4VI99;Q4VI80;Q4VI78;A3RGJ0;Q37220;A0A249Y5Q9;Q85VA4;C1JAT3;Q3I534;E7DMY2;A0A2H4UGV5;I2E962;O98429;A0A0B4M1K8;G0WZL1;A0A142I7A5;A0A142I7F3;B8YHE7;O98431;A0A078BR81;Q37347;K4EPE7;A0A…	C11(Carbamidomethyl)	0	0	3.451e-07	99.35	2.52731e-07	2	1794.82	1.55521	65.8023	0
	High	GGLDFTKDDENVNSQPFmR	11	51638	237	Q9XPZ1;Q8MFT9;C0J9R6;Q6VW29;C6G1P2;Q5W520;A5X4D3;F2X4H9;A0A0K2SQY8;Q32803;Q4VI99;Q9GGI5;D6MYJ6;Q7YJP8;Q5I221;A0A0U4D534;Q4VI80;Q4VI78;A3RGJ0;G0WZ98;G0WZL1;Q37220;B2BY95;Q7YJR1;Q37279;J9QH20;L0N8B1;Q6VW40;A0A0F7C9H2;I2BGM7;Q33047;Q8WL19;Q33032;Q5K3Y8;O82538;U5XM28;B8PRL7;B5SW52;Q9THL1;Q5SCK3;A0A219PXQ5;O46889;O98756;Q9MS05;P92223;I2FL31;C1JAT3;E5G0C4;Q9XQ93;Q7GH77;A0PDB5;Q33156;O98551;E7DMW3;I2E9L…	M18(Oxidation)	0	0	0.005407	98.27	6.0725e-07	2	2185.99	1.67293	82.5394	1
	High	mSGGDHIHAGTVVGK	37	17683	131	C0J9R6;Q6VW29;C6G1P2;F2X4H9;Q9GGI5;Q7YJP8;O98551;Q6VW40;A0A0F7C9H2;I2BGM7;Q33032;U5XM28;A5X4D3;Q5SCK3;O98756;Q9MS05;A0A0K2SQY8;O98429;D6MYJ6;Q9XQ93;I2E964;Q37358;Q7GH77;Q5I221;G0WZM4;A0A0U4D534;E7DMW3;I2E9L8;Q8HRT3;I2E9A4;A7BG81;A0A286NQF2;Q1XEK3;Q8WKT6;Q7YJM6;Q9XQL2;Q1L7E3;Q9GEN6;Q9ZS70;A0A249Y5N8;W5RVG3;A0A120KLC1;B8PRP3;A0A0B4M1K8;B7P0E9;B5L2V5;S4TA61;J9QHF9;D4N1T9;A8DPF0;A0A1D5AHD9;E5G0I9;O63…	M1(Oxidation)	0	0	0.0001229	86.84	7.1188e-06	2	1481.72	0.236377	32.3361	0
	High	GHYLNATAGTcEEmIK	9	14794	113	Q8ME51;Q31895;Q95631;Q37220;Q8MCW3;Q6VW40;C0J9R6;Q6VW29;C6G1P2;Q5W520;Q33032;O82538;U5XM28;Q9THL1;Q5SCK3;F2X4H9;A0A0K2SQY8;I2FL31;Q32803;Q4VI99;C1JAT3;Q9GGI5;D6MYJ6;Q7YJP8;Q7GH77;O98551;E7DMW3;Q4VI80;Q3I534;I2E9A4;Q4VI78;Q1L7E3;A3RGJ0;W5RVG3;G0WZL1;B2BY95;Q1X6Q9;A0A142I7F3;Q7YJR1;A0A0D5X2A4;S6CMZ7;Q8MFT9;J9QH20;A0A249Y5Q9;Q85VA4;L0N8B1;Q32701;A0A0B4M1K8;P94046;Q5I221;A0A0U4D534;R4QE58;B6GUV5;A0A0…	C11(Carbamidomethyl); M14(Oxidation)	0	0	1.076e-06	84.54	7.07744e-06	2	1810.81	1.38348	55.3312	0
	High	DNGLLLHIHR	12	41878	254	Q5W520;Q9GGI5;O09424;Q6VW40;I2BGM7;C0J9R6;C6G1P2;E7DMY2;Q33032;O98756;F2X4H9;Q37212;Q5I221;A0A0U4D534;I2E9L8;Q6VW29;P93904;O82538;U5XM28;Q9THL1;Q5SCK3;A0A0K2SQY8;I2FL31;Q32803;Q4VI99;C1JAT3;D6MYJ6;Q7YJP8;Q7GH77;A0A291IA50;J9QER6;O98551;E7DMW3;Q4VI80;Q3I534;I2E9A4;Q8MCY1;Q4VI78;Q1L7E3;A0A291EY88;C3RXF1;B8PRL7;A0A1C9HFM1;A0A023Q3H2;Q95F08;Q71N81;Q1XEK3;Q8WKT6;Q9XQL2;B8PRP3;J9QHF9;B2BY95;Q7YJR1;Q373…		0	0	0.0007847	83.13	2.29054e-05	2	1187.67	0.568646	64.3472	0
	High	GHYLNATAGTcEEmIKR	8	14767	113	Q6VW40;C0J9R6;Q6VW29;C6G1P2;Q33032;U5XM28;Q5SCK3;F2X4H9;A0A0K2SQY8;Q9GGI5;D6MYJ6;Q7YJP8;Q7GH77;O98551;E7DMW3;I2E9A4;Q1L7E3;W5RVG3;B2BY95;Q1X6Q9;Q7YJR1;A0A0D5X2A4;S6CMZ7;Q8MFT9;L0N8B1;Q5W520;O82538;Q9THL1;I2FL31;Q32803;Q4VI99;Q4VI80;Q4VI78;A3RGJ0;Q37220;A0A249Y5Q9;Q85VA4;C1JAT3;Q3I534;E7DMY2;A0A2H4UGV5;I2E962;O98429;A0A0B4M1K8;G0WZL1;A0A142I7A5;A0A142I7F3;B8YHE7;O98431;A0A078BR81;Q37347;K4EPE7;A0A…	C11(Carbamidomethyl); M14(Oxidation)	0	0	2.837e-07	78.87	3.15448e-05	3	1966.91	0.933264	50.1358	1
	High	DDENVNSQPFMR	4	52171	260	Q9ZS70;Q6VW40;A0A0F7C9H2;I2BGM7;C0J9R6;C6G1P2;E7DMY2;Q33032;U5XM28;O98756;Q9MS05;F2X4H9;Q9GGI5;Q37212;I2E9L8;Q8MCY1;A0A286NQF2;Q7YJM6;O98531;W5RVG3;B8PRP3;Q8HVI8;Q37347;A0A023UBM0;Q8MFT9;B1NL21;Q6VW29;Q5W520;Q33047;A0PD98;Q8WL19;Q5J075;Q5K3Y8;I2E962;O82538;Q9GHZ1;B8PRL7;Q7YMT1;B5SW52;Q9THL1;A5X4D3;Q5SCK3;A0A219PXQ5;O46889;P92223;A0A0K2SQY8;I2FL31;B8QQG4;O78309;Q9T2B5;O98429;Q32803;Q4VI99;C1JAT3;D…		0	0	0.0001335	77.69	6.34599e-05	2	1451.62	0.473238	69.5721	0
	High	xFQGPPHGIQVER	32	58045	244	O03654;I2BGM7;C6G1P2;Q33032;Q9GGI5;Q6VW40;C0J9R6;Q6VW29;Q5SCK3;F2X4H9;Q7YJP8;Q7GH77;I2E9A4;Q1L7E3;O98756;Q9XQ93;I2E9L8;Q1XEK3;Q9XQL2;B7P0E9;D4N1T9;Q1X6Q9;A0A291L206;Q7YJR1;A0A0D5X2A4;S6CMZ7;Q8MFT9;G8EEM9;Q7YJM3;L0N8B1;I2EA78;Q9ZS70;Q32701;A0A0F7C9H2;A0A291EY88;Q5W520;Q33047;A0PD98;Q8WL19;Q5K3Y8;I2E962;Q95F08;C3RXF1;O82538;A0A1S6WN23;U5XM28;B8PRL7;B5SW52;Q9THL1;A0A219PXQ5;O46889;A0A0F7EV98;Q9MT32;…	X1(T)	0	0	3.798e-06	76.36	0.000144477	2	1465.75	-0.0102537	59.9528	0
	High	MSGGDHIHAGTVVGK	26	17683	131	Q6VW40;I2BGM7;C0J9R6;C6G1P2;Q33032;Q95F08;A0A1S6WN23;O98756;F2X4H9;Q9GGI5;Q5I221;A0A0U4D534;I2E9L8;A0A249Y5N8;S4TA61;Q8MFT9;Q32701;Q6VW29;E7DMY2;O98747;P92447;O47280;R4QE58;Q5SCK3;Q6VW13;Q3T5L7;C6G392;A0A1S5QS34;A0A2H4UGV5;Q9XQ93;I2E964;Q37358;A0A248SN48;Q37212;Q7YJP8;Q7GH77;I2E9A4;Q6USH4;Q1XEK3;Q9XQL2;Q1L7E3;A7BG81;A0A286NQF2;Q7YJM6;Q7YJR9;Q5UFC2;A0A024HRQ0;Q8WJX3;A0A0B4M1K8;B7P0E9;B5L2V5;J9QHF9…		0	0	7.228e-06	71.93	0.000190936	2	1465.72	0.933846	39.4271	0
	High	ELGVPIVMHDYITGGFTANTSLAHYcR	2	839	27	Q6YLN6;Q5W520;I2FL31;Q31889;A0A291EY88;C3RXF1;P92223;E5G0C4;I2BGM7;C0J9R6;D6MYK4;Q33032;D6MYJ6;A0A142DPV4;A0A120KLC1;G0WZL1;Q32553;A0A2H4UGV5;D6MYK9;C7AQV0;C7AQT3;C7AQV2;D6MYI7;D6MYJ0;A0A023Q3H2;Q8MG08;C7AQU9	C26(Carbamidomethyl)	0	0	1.507e-09	60.69	0.00228315	3	3022.46	0.978232	114.082	0
	High	VALEAcVQAR	37	29518	202	C0J9R6;C6G1P2;E7DMY2;F2X4H9;Q9GGI5;Q37212;Q6VW40;I2BGM7;Q6VW29;Q5W520;Q33047;Q8WL19;Q33032;Q5K3Y8;O82538;B5SW52;Q9THL1;Q5SCK3;O46889;O98756;I2FL31;Q32803;Q4VI99;E5G0C4;Q9XQ93;Q7YJP8;Q7GH77;A0PDB5;Q33156;I2E9L8;Q4VI80;I2E9A4;Q4VI78;Q1XEK3;Q9XQL2;Q1L7E3;Q9GEN6;Q32701;D6MYK9;A0A0F7C9H2;B1NL21;A0A291EY88;P93904;O98884;D6MYK4;Q8ME51;C7AQR6;O98747;P92447;Q95F08;C3RXF1;A0PDB8;A0A1S6WN23;Q9GHZ1;Q31895;U5…	C6(Carbamidomethyl)	0	0	0.00658	54.82	0.0126761	2	1116.58	-0.118181	70.1996	0
	High	ELGVPIVmHDYITGGFTANTSLAHYcR	7	839	27	I2BGM7;C0J9R6;Q5W520;D6MYK4;Q33032;P92223;I2FL31;D6MYJ6;E5G0C4;A0A142DPV4;A0A120KLC1;G0WZL1;C7AQU9;Q6YLN6;Q31889;A0A291EY88;C3RXF1;Q32553;A0A2H4UGV5;D6MYK9;C7AQV0;C7AQT3;C7AQV2;D6MYI7;D6MYJ0;A0A023Q3H2;Q8MG08	M8(Oxidation); C26(Carbamidomethyl)	0	0	5.423e-06	53.9	0.0102929	3	3038.45	1.42129	109.572	0
	High	FLFcAEAIYK	8	13080	112	C0J9R6;Q6VW29;C6G1P2;Q5W520;F2X4H9;A0A0K2SQY8;Q32803;Q4VI99;Q9GGI5;D6MYJ6;Q7YJP8;Q4VI80;Q4VI78;A3RGJ0;G0WZL1;Q37220;B2BY95;Q7YJR1;J9QH20;L0N8B1;Q5I221;A0A0U4D534;A5X4D3;Q1XEK3;Q8WKT6;Q9XQL2;B8PRP3;J9QHF9;A8DPF0;E5G0I9;Q37347;K4EPE7;Q95CE8;Q7YJM3;A0PD98;Q5K3Y8;E5G0C4;E5G0G9;Q37222;A0A1C9HFM1;A0A078BR81;A0A0F6TFY2;G0LNJ9;A0A142I7A5;E7DMY2;Q95F08;Q9TN58;Q37212;D6MYK9;A0A291EY88;C3RXF1;B8PRL7;R4QE58;…	C4(Carbamidomethyl)	0	0	0.003285	53.39	0.0150591	2	1261.63	-0.0139995	110.942	0
	High	AMHAVIDR	9	44488	258	Q9ZS70;Q6VW40;A0A0F7C9H2;I2BGM7;B1NL21;C0J9R6;Q6VW29;C6G1P2;Q5W520;Q33047;D6MYK4;E7DMY2;A0PD98;Q8WL19;Q33032;Q5J075;Q5K3Y8;I2E962;O82538;Q9GHZ1;U5XM28;B8PRL7;Q7YMT1;B5SW52;Q9THL1;A5X4D3;Q5SCK3;A0A219PXQ5;O46889;O98756;Q95631;Q9MS05;P92223;F2X4H9;A0A0K2SQY8;I2FL31;B8QQG4;O78309;Q9T2B5;O98429;Q32803;Q4VI99;C1JAT3;Q9GGI5;D6MYJ6;E5G0C4;Q9XQ93;I2E964;Q37358;Q7YJP8;Q7GH77;A0PDB5;Q33156;Q5I221;G0WZM4;A0…		0	0	0.02039	52.37	0.0213882	2	912.472	0.380694	31.6002	0
	High	PLLGcTIKPK	7	64838	265	C0J9R6;Q6VW29;C6G1P2;Q5W520;A5X4D3;F2X4H9;A0A0K2SQY8;Q32803;Q4VI99;Q9GGI5;D6MYJ6;Q7YJP8;Q5I221;A0A0U4D534;Q4VI80;Q4VI78;A3RGJ0;G0WZ98;G0WZL1;Q37220;B2BY95;Q7YJR1;Q37279;J9QH20;L0N8B1;Q6VW40;A0A0F7C9H2;I2BGM7;Q33047;Q8WL19;Q33032;Q5K3Y8;O82538;U5XM28;B8PRL7;B5SW52;Q9THL1;Q5SCK3;A0A219PXQ5;O46889;O98756;Q9MS05;P92223;I2FL31;C1JAT3;E5G0C4;Q9XQ93;Q7GH77;A0PDB5;Q33156;O98551;E7DMW3;I2E9L8;Q3I534;I2E9A…	C5(Carbamidomethyl)	0	0	0.00557	50.16	0.0545378	3	1126.67	-0.0159271	51.4548	1
	High	DDENVNSQPFmR	4	52171	260	C0J9R6;C6G1P2;F2X4H9;Q9GGI5;Q37212;A0A291EY88;Q5W520;Q8WL19;Q5K3Y8;C3RXF1;O82538;A0A1S6WN23;B8PRL7;B5SW52;A0A219PXQ5;O46889;Q9MT32;A0A1C9HG15;I2FL31;Q32553;Q32803;E5G0C4;A0PDB5;C7AQV2;C7A5Z4;Q6VW40;A0A0F7C9H2;I2BGM7;B1NL21;Q6VW29;P93904;Q33047;Q33032;Q9GHZ1;U5XM28;Q7YMT1;Q9THL1;A5X4D3;Q5SCK3;V5K6K1;O98756;Q9MS05;P92223;A0A0K2SQY8;O78309;Q4VI99;C1JAT3;D6MYJ6;Q9XQ93;I2E964;A0A1W6BQF9;Q37358;Q7YJP8;…	M11(Oxidation)	0	0	0.001089	40.77	0.306929	2	1467.62	0.772197	55.9666	0
	High	xFQGPPHGIQVER	1	18	10	Q4VI99;D6MYJ6;Q7YJP8;Q7YJR9;Q8HVI8;O98431;A0A0F7EVY4;Q9XQR0;O03628;O03613	X1(Q)	0	0	0.008928	38.12	0.340916	2	1492.77	5.28131	75.5416	0
	High	YGRPLLGcTIKPK	9	64650	256	Q6VW40;C0J9R6;C6G1P2;Q5W520;Q33032;F2X4H9;Q4VI99;Q9GGI5;Q4VI80;Q4VI78;Q6VW29;R4QE58;Q5SCK3;Q7YJP8;Q7GH77;I2E9A4;Q1L7E3;Q5I221;A0A0U4D534;A0A0F7C9H2;I2BGM7;U5XM28;O98756;Q9MS05;A0A0K2SQY8;D6MYJ6;Q9XQ93;O98551;E7DMW3;I2E9L8;Q1XEK3;Q8WKT6;Q9XQL2;W5RVG3;B7P0E9;D4N1T9;B2BY95;Q1X6Q9;Q8HVI8;A0A291L206;Q7YJR1;A0A0D5X2A4;S6CMZ7;Q8MFT9;G8EEM9;Q7YJM3;L0N8B1;I2EA78;Q9GEN6;Q71N78;C3RXF1;Q7YMT1;Q3T5L7;I2FL31;Q…	C8(Carbamidomethyl)	0	0	0.0001268	34.77	1.93571	3	1502.85	0.335323	53.2935	2
	High	xFQGPPHGIQVER	2	18	10	Q4VI99;D6MYJ6;Q7YJP8;Q7YJR9;Q8HVI8;O98431;A0A0F7EVY4;Q9XQR0;O03628;O03613	X1(G)	0	0	0.0008403	30.05	2.41113	2	1421.73	1.33849	60.2485	0
	High	AQAETGEIK	7	27913	198	Q6VW40;I2BGM7;C0J9R6;Q6VW29;C6G1P2;Q5W520;Q33047;Q8WL19;Q33032;Q5K3Y8;O82538;B5SW52;Q9THL1;Q5SCK3;O46889;O98756;F2X4H9;I2FL31;Q32803;Q4VI99;Q9GGI5;E5G0C4;Q9XQ93;Q7YJP8;Q7GH77;A0PDB5;Q33156;I2E9L8;Q4VI80;I2E9A4;Q4VI78;Q1XEK3;Q9XQL2;Q1L7E3;U5XM28;A0A0K2SQY8;D6MYJ6;O98551;E7DMW3;W5RVG3;B2BY95;Q1X6Q9;Q7YJR1;A0A0D5X2A4;S6CMZ7;Q8MFT9;L0N8B1;A0A0B4M1K8;P94046;Q9ZS70;A0A0F7C9H2;Q9MS05;O98429;A7BG81;A0A28…		0	0.001	0.04266	37.65	0.628617	2	946.485	1.16613	24.1508	0
	High	AmHAVIDR	2	44488	258	Q6VW40;C0J9R6;C6G1P2;Q33032;F2X4H9;Q9GGI5;Q5I221;A0A0U4D534;Q71N79;Q5W520;Q5K3Y8;Q32803;E5G0C4;I2BGM7;Q6VW29;Q5SCK3;O98756;Q9XQ93;Q7YJP8;Q7GH77;I2E9L8;I2E9A4;Q1XEK3;Q9XQL2;Q1L7E3;B7P0E9;D4N1T9;Q1X6Q9;A0A291L206;Q7YJR1;A0A0D5X2A4;S6CMZ7;Q8MFT9;G8EEM9;Q7YJM3;L0N8B1;I2EA78;A0A218KDZ0;A0PD98;Q4VI99;Q4VI80;Q4VI78;E5G0G9;A3RGJ0;Q37222;J9QHF9;Q37220;A0A1C9HFM1;A0A078BR81;A0A0F6TFY2;G0LNJ9;Q32701;A0A0F7C…	M2(Oxidation)	0	0.004	0.08842	36.84	0.821349	2	928.466	-0.591376	46.3231	0
	High	EGNEIIR	3	14511	145	B8PRL7;O46889;Q9MS05;O78309;Q9XQ93;C0J9R6;C6G1P2;F2X4H9;Q9GGI5;Q9GEN6;Q6VW40;Q5W520;Q33032;U5XM28;Q4VI99;C1JAT3;Q4VI80;Q4VI78;Q71N79;I2BGM7;B5SW52;O98756;I2E9L8;Q6VW29;A5X4D3;A0A0K2SQY8;Q32803;D6MYJ6;Q7YJP8;Q5I221;A0A0U4D534;Q7YMT1;I2FL31;Q58U40;A0A0F7C9H2;Q33047;Q8WL19;Q5K3Y8;O82538;Q9THL1;Q5SCK3;A0A219PXQ5;P92223;E5G0C4;Q7GH77;A0PDB5;Q33156;O98551;E7DMW3;Q3I534;I2E9A4;Q1XEK3;Q8WKT6;Q9XQL2;Q1L7E…		0	0.007	0.1178	42.37	0.139721	2	830.436	-0.377355	35.4254	0
	High	NHGMHFR	3	30695	208	C0J9R6;Q6VW29;C6G1P2;F2X4H9;Q9GGI5;Q7YJP8;P92447;Q6VW40;Q33032;Q5I221;A0A0U4D534;Q8ME51;U5XM28;Q32750;A0A0F7C9H2;I2BGM7;Q5SCK3;O98756;Q9MS05;A0A0K2SQY8;D6MYJ6;Q9XQ93;Q7GH77;O98551;E7DMW3;I2E9L8;I2E9A4;Q1XEK3;Q8WKT6;Q9XQL2;Q1L7E3;B8PRL7;O46889;O78309;Q5W520;A0PD98;Q5K3Y8;A5X4D3;B8QQG4;Q32803;Q4VI99;E5G0C4;Q4VI80;Q4VI78;Q95DW1;E5G0G9;A3RGJ0;G0WZ98;Q37222;B8PRP3;J9QHF9;G0WZL1;A8DPF0;E5G0I9;Q37220;A0…		0	0.007	0.1189	30.34	2.28941	2	898.41	0.250018	29.8473	0
E7DMY2	Ribulose bisphosphate carboxylase large chain (Fragment) OS=Penianthus longifolius OX=461618 GN=rbcL PE=3 SV=1 - [E7DMY2_9MAGN]	2651.29	35.85	6680	0	20	272	463	51.5068	6.43018
	High	GGLDFTKDDENVNSQPFMR	11	51638	237	Q6VW40;A0A0F7C9H2;I2BGM7;C0J9R6;C6G1P2;Q33032;U5XM28;O98756;Q9MS05;F2X4H9;Q9GGI5;Q5I221;G0WZM4;A0A0U4D534;I2E9L8;Q5W520;Q4VI99;Q4VI80;Q4VI78;Q32701;Q6VW29;O98747;Q95F08;A0A1S6WN23;Q5SCK3;Q8MD81;A0A0K2SQY8;Q9TN58;D6MYJ6;Q9XQ93;A0A1W6BQF9;A0A248SN48;Q37212;Q7YJP8;Q7GH77;O98551;E7DMW3;I2E9A4;Q8MCY1;Q1XEK3;Q8WKT6;Q9XQL2;Q1L7E3;O98531;B1NL21;A0A291EY88;Q33047;Q8WL19;Q5K3Y8;C3RXF1;O82538;B8PRL7;Q7YMT1;…		0	0	4.87e-08	109.43	4.7793e-08	2	2169.99	1.14206	92.8062	1
	High	GHYLNATAGTcEEMIK	14	14794	113	Q6VW40;C0J9R6;Q6VW29;C6G1P2;Q33032;U5XM28;Q5SCK3;F2X4H9;A0A0K2SQY8;Q9GGI5;D6MYJ6;Q7YJP8;Q7GH77;O98551;E7DMW3;I2E9A4;Q1L7E3;W5RVG3;B2BY95;Q1X6Q9;Q7YJR1;A0A0D5X2A4;S6CMZ7;Q8MFT9;L0N8B1;Q5W520;O82538;Q9THL1;I2FL31;Q32803;Q4VI99;Q4VI80;Q4VI78;A3RGJ0;Q37220;A0A249Y5Q9;Q85VA4;C1JAT3;Q3I534;E7DMY2;A0A2H4UGV5;I2E962;O98429;A0A0B4M1K8;G0WZL1;A0A142I7A5;A0A142I7F3;B8YHE7;O98431;A0A078BR81;Q37347;K4EPE7;A0A…	C11(Carbamidomethyl)	0	0	3.451e-07	99.35	2.52731e-07	2	1794.82	1.55521	65.8023	0
	High	GGLDFTKDDENVNSQPFmR	11	51638	237	Q9XPZ1;Q8MFT9;C0J9R6;Q6VW29;C6G1P2;Q5W520;A5X4D3;F2X4H9;A0A0K2SQY8;Q32803;Q4VI99;Q9GGI5;D6MYJ6;Q7YJP8;Q5I221;A0A0U4D534;Q4VI80;Q4VI78;A3RGJ0;G0WZ98;G0WZL1;Q37220;B2BY95;Q7YJR1;Q37279;J9QH20;L0N8B1;Q6VW40;A0A0F7C9H2;I2BGM7;Q33047;Q8WL19;Q33032;Q5K3Y8;O82538;U5XM28;B8PRL7;B5SW52;Q9THL1;Q5SCK3;A0A219PXQ5;O46889;O98756;Q9MS05;P92223;I2FL31;C1JAT3;E5G0C4;Q9XQ93;Q7GH77;A0PDB5;Q33156;O98551;E7DMW3;I2E9L…	M18(Oxidation)	0	0	0.005407	98.27	6.0725e-07	2	2185.99	1.67293	82.5394	1
	High	EITLGFVDLLRDDFIEK	1	5735	50	Q9GGI5;Q5W520;C0J9R6;C6G1P2;F2X4H9;Q4VI99;Q4VI80;Q4VI78;A0A291EY88;A0A1S6WN23;B5SW52;Q9MT32;A0A1C9HFM1;A0A249Y5Q9;Q6VW40;I2BGM7;Q33032;Q95F08;O98756;Q5I221;A0A0U4D534;I2E9L8;A0A249Y5N8;S4TA61;Q8MFT9;Q37212;A0A286NQF2;Q7YJM6;F5B3G0;A0A023UBM0;O09420;O78309;E7DMY2;A0A0F7EV98;Q31895;Q71N79;A0A291IA50;Q5J075;O98747;A0A0F7G5K6;O47280;Q3T5L7;A0A142DPV4;A0A0F7EV89;A0A1W6L1X3;J9QEM7;Q95CF8;Q37309;A0A0F7E…		0	0	6.33e-09	88.73	3.03008e-06	2	2023.07	-0.114089	115.12	1
	High	mSGGDHIHAGTVVGK	37	17683	131	C0J9R6;Q6VW29;C6G1P2;F2X4H9;Q9GGI5;Q7YJP8;O98551;Q6VW40;A0A0F7C9H2;I2BGM7;Q33032;U5XM28;A5X4D3;Q5SCK3;O98756;Q9MS05;A0A0K2SQY8;O98429;D6MYJ6;Q9XQ93;I2E964;Q37358;Q7GH77;Q5I221;G0WZM4;A0A0U4D534;E7DMW3;I2E9L8;Q8HRT3;I2E9A4;A7BG81;A0A286NQF2;Q1XEK3;Q8WKT6;Q7YJM6;Q9XQL2;Q1L7E3;Q9GEN6;Q9ZS70;A0A249Y5N8;W5RVG3;A0A120KLC1;B8PRP3;A0A0B4M1K8;B7P0E9;B5L2V5;S4TA61;J9QHF9;D4N1T9;A8DPF0;A0A1D5AHD9;E5G0I9;O63…	M1(Oxidation)	0	0	0.0001229	86.84	7.1188e-06	2	1481.72	0.236377	32.3361	0
	High	GHYLNATAGTcEEmIK	9	14794	113	Q8ME51;Q31895;Q95631;Q37220;Q8MCW3;Q6VW40;C0J9R6;Q6VW29;C6G1P2;Q5W520;Q33032;O82538;U5XM28;Q9THL1;Q5SCK3;F2X4H9;A0A0K2SQY8;I2FL31;Q32803;Q4VI99;C1JAT3;Q9GGI5;D6MYJ6;Q7YJP8;Q7GH77;O98551;E7DMW3;Q4VI80;Q3I534;I2E9A4;Q4VI78;Q1L7E3;A3RGJ0;W5RVG3;G0WZL1;B2BY95;Q1X6Q9;A0A142I7F3;Q7YJR1;A0A0D5X2A4;S6CMZ7;Q8MFT9;J9QH20;A0A249Y5Q9;Q85VA4;L0N8B1;Q32701;A0A0B4M1K8;P94046;Q5I221;A0A0U4D534;R4QE58;B6GUV5;A0A0…	C11(Carbamidomethyl); M14(Oxidation)	0	0	1.076e-06	84.54	7.07744e-06	2	1810.81	1.38348	55.3312	0
	High	DNGLLLHIHR	12	41878	254	Q5W520;Q9GGI5;O09424;Q6VW40;I2BGM7;C0J9R6;C6G1P2;E7DMY2;Q33032;O98756;F2X4H9;Q37212;Q5I221;A0A0U4D534;I2E9L8;Q6VW29;P93904;O82538;U5XM28;Q9THL1;Q5SCK3;A0A0K2SQY8;I2FL31;Q32803;Q4VI99;C1JAT3;D6MYJ6;Q7YJP8;Q7GH77;A0A291IA50;J9QER6;O98551;E7DMW3;Q4VI80;Q3I534;I2E9A4;Q8MCY1;Q4VI78;Q1L7E3;A0A291EY88;C3RXF1;B8PRL7;A0A1C9HFM1;A0A023Q3H2;Q95F08;Q71N81;Q1XEK3;Q8WKT6;Q9XQL2;B8PRP3;J9QHF9;B2BY95;Q7YJR1;Q373…		0	0	0.0007847	83.13	2.29054e-05	2	1187.67	0.568646	64.3472	0
	High	GHYLNATAGTcEEmIKR	8	14767	113	Q6VW40;C0J9R6;Q6VW29;C6G1P2;Q33032;U5XM28;Q5SCK3;F2X4H9;A0A0K2SQY8;Q9GGI5;D6MYJ6;Q7YJP8;Q7GH77;O98551;E7DMW3;I2E9A4;Q1L7E3;W5RVG3;B2BY95;Q1X6Q9;Q7YJR1;A0A0D5X2A4;S6CMZ7;Q8MFT9;L0N8B1;Q5W520;O82538;Q9THL1;I2FL31;Q32803;Q4VI99;Q4VI80;Q4VI78;A3RGJ0;Q37220;A0A249Y5Q9;Q85VA4;C1JAT3;Q3I534;E7DMY2;A0A2H4UGV5;I2E962;O98429;A0A0B4M1K8;G0WZL1;A0A142I7A5;A0A142I7F3;B8YHE7;O98431;A0A078BR81;Q37347;K4EPE7;A0A…	C11(Carbamidomethyl); M14(Oxidation)	0	0	2.837e-07	78.87	3.15448e-05	3	1966.91	0.933264	50.1358	1
	High	DDENVNSQPFMR	4	52171	260	Q9ZS70;Q6VW40;A0A0F7C9H2;I2BGM7;C0J9R6;C6G1P2;E7DMY2;Q33032;U5XM28;O98756;Q9MS05;F2X4H9;Q9GGI5;Q37212;I2E9L8;Q8MCY1;A0A286NQF2;Q7YJM6;O98531;W5RVG3;B8PRP3;Q8HVI8;Q37347;A0A023UBM0;Q8MFT9;B1NL21;Q6VW29;Q5W520;Q33047;A0PD98;Q8WL19;Q5J075;Q5K3Y8;I2E962;O82538;Q9GHZ1;B8PRL7;Q7YMT1;B5SW52;Q9THL1;A5X4D3;Q5SCK3;A0A219PXQ5;O46889;P92223;A0A0K2SQY8;I2FL31;B8QQG4;O78309;Q9T2B5;O98429;Q32803;Q4VI99;C1JAT3;D…		0	0	0.0001335	77.69	6.34599e-05	2	1451.62	0.473238	69.5721	0
	High	TFQGPPHGIQVER	32	58045	244	O03654;I2BGM7;C6G1P2;Q33032;Q9GGI5;Q6VW40;C0J9R6;Q6VW29;Q5SCK3;F2X4H9;Q7YJP8;Q7GH77;I2E9A4;Q1L7E3;O98756;Q9XQ93;I2E9L8;Q1XEK3;Q9XQL2;B7P0E9;D4N1T9;Q1X6Q9;A0A291L206;Q7YJR1;A0A0D5X2A4;S6CMZ7;Q8MFT9;G8EEM9;Q7YJM3;L0N8B1;I2EA78;Q9ZS70;Q32701;A0A0F7C9H2;A0A291EY88;Q5W520;Q33047;A0PD98;Q8WL19;Q5K3Y8;I2E962;Q95F08;C3RXF1;O82538;A0A1S6WN23;U5XM28;B8PRL7;B5SW52;Q9THL1;A0A219PXQ5;O46889;A0A0F7EV98;Q9MT32;…		0	0	3.798e-06	76.36	0.000144477	2	1465.75	-0.0102537	59.9528	0
	High	MSGGDHIHAGTVVGK	26	17683	131	Q6VW40;I2BGM7;C0J9R6;C6G1P2;Q33032;Q95F08;A0A1S6WN23;O98756;F2X4H9;Q9GGI5;Q5I221;A0A0U4D534;I2E9L8;A0A249Y5N8;S4TA61;Q8MFT9;Q32701;Q6VW29;E7DMY2;O98747;P92447;O47280;R4QE58;Q5SCK3;Q6VW13;Q3T5L7;C6G392;A0A1S5QS34;A0A2H4UGV5;Q9XQ93;I2E964;Q37358;A0A248SN48;Q37212;Q7YJP8;Q7GH77;I2E9A4;Q6USH4;Q1XEK3;Q9XQL2;Q1L7E3;A7BG81;A0A286NQF2;Q7YJM6;Q7YJR9;Q5UFC2;A0A024HRQ0;Q8WJX3;A0A0B4M1K8;B7P0E9;B5L2V5;J9QHF9…		0	0	7.228e-06	71.93	0.000190936	2	1465.72	0.933846	39.4271	0
	High	VALEAcVQAR	37	29518	202	C0J9R6;C6G1P2;E7DMY2;F2X4H9;Q9GGI5;Q37212;Q6VW40;I2BGM7;Q6VW29;Q5W520;Q33047;Q8WL19;Q33032;Q5K3Y8;O82538;B5SW52;Q9THL1;Q5SCK3;O46889;O98756;I2FL31;Q32803;Q4VI99;E5G0C4;Q9XQ93;Q7YJP8;Q7GH77;A0PDB5;Q33156;I2E9L8;Q4VI80;I2E9A4;Q4VI78;Q1XEK3;Q9XQL2;Q1L7E3;Q9GEN6;Q32701;D6MYK9;A0A0F7C9H2;B1NL21;A0A291EY88;P93904;O98884;D6MYK4;Q8ME51;C7AQR6;O98747;P92447;Q95F08;C3RXF1;A0PDB8;A0A1S6WN23;Q9GHZ1;Q31895;U5…	C6(Carbamidomethyl)	0	0	0.00658	54.82	0.0126761	2	1116.58	-0.118181	70.1996	0
	High	FLFcAEAIYK	8	13080	112	C0J9R6;Q6VW29;C6G1P2;Q5W520;F2X4H9;A0A0K2SQY8;Q32803;Q4VI99;Q9GGI5;D6MYJ6;Q7YJP8;Q4VI80;Q4VI78;A3RGJ0;G0WZL1;Q37220;B2BY95;Q7YJR1;J9QH20;L0N8B1;Q5I221;A0A0U4D534;A5X4D3;Q1XEK3;Q8WKT6;Q9XQL2;B8PRP3;J9QHF9;A8DPF0;E5G0I9;Q37347;K4EPE7;Q95CE8;Q7YJM3;A0PD98;Q5K3Y8;E5G0C4;E5G0G9;Q37222;A0A1C9HFM1;A0A078BR81;A0A0F6TFY2;G0LNJ9;A0A142I7A5;E7DMY2;Q95F08;Q9TN58;Q37212;D6MYK9;A0A291EY88;C3RXF1;B8PRL7;R4QE58;…	C4(Carbamidomethyl)	0	0	0.003285	53.39	0.0150591	2	1261.63	-0.0139995	110.942	0
	High	AMHAVIDR	9	44488	258	Q9ZS70;Q6VW40;A0A0F7C9H2;I2BGM7;B1NL21;C0J9R6;Q6VW29;C6G1P2;Q5W520;Q33047;D6MYK4;E7DMY2;A0PD98;Q8WL19;Q33032;Q5J075;Q5K3Y8;I2E962;O82538;Q9GHZ1;U5XM28;B8PRL7;Q7YMT1;B5SW52;Q9THL1;A5X4D3;Q5SCK3;A0A219PXQ5;O46889;O98756;Q95631;Q9MS05;P92223;F2X4H9;A0A0K2SQY8;I2FL31;B8QQG4;O78309;Q9T2B5;O98429;Q32803;Q4VI99;C1JAT3;Q9GGI5;D6MYJ6;E5G0C4;Q9XQ93;I2E964;Q37358;Q7YJP8;Q7GH77;A0PDB5;Q33156;Q5I221;G0WZM4;A0…		0	0	0.02039	52.37	0.0213882	2	912.472	0.380694	31.6002	0
	High	EITLGFVDLLR	2	11021	105	Q5W520;Q9GGI5;Q6VW40;C0J9R6;C6G1P2;Q33032;U5XM28;F2X4H9;Q4VI99;C1JAT3;Q4VI80;Q4VI78;Q5I221;A0A0U4D534;A0A0F7C9H2;I2BGM7;B8PRL7;B5SW52;O98756;Q9MS05;P92223;I2E9L8;Q8MFT9;A0A249Y5Q9;Q9ZS70;I2E962;A0A286NQF2;Q7YJM6;C0J394;A0A142DPV4;W5RVG3;B8PRP3;G0WZL1;A0A1C9HFM1;Q8HVI8;Q37347;A0A023UBM0;A0A023Q1L0;J9QH20;A0A125R6I8;Q8MCW3;Q9GEN6;E7DMY2;O98747;A0A1S6Q3X8;Q9TN58;Q37212;A0A291IA50;Q8MCY1;O09424;A0A07…		0	0	0.004872	51.35	0.0158334	2	1275.73	0.366433	115	0
	High	DTDTLAAFR	10	738	14	C0J9R6;C6G1P2;Q9GEN6;I2BGM7;B8PRL7;A0A0F7EV98;Q71N78;E7DMW3;Q3I534;B8PRP3;G8D4B8;A0A0D3M3X9;E7DMY2;Q37212		0	0	0.01683	50.53	0.0128643	2	1009.5	0.634705	77.2876	0
	High	PLLxcTIKPK	7	64838	265	C0J9R6;Q6VW29;C6G1P2;Q5W520;A5X4D3;F2X4H9;A0A0K2SQY8;Q32803;Q4VI99;Q9GGI5;D6MYJ6;Q7YJP8;Q5I221;A0A0U4D534;Q4VI80;Q4VI78;A3RGJ0;G0WZ98;G0WZL1;Q37220;B2BY95;Q7YJR1;Q37279;J9QH20;L0N8B1;Q6VW40;A0A0F7C9H2;I2BGM7;Q33047;Q8WL19;Q33032;Q5K3Y8;O82538;U5XM28;B8PRL7;B5SW52;Q9THL1;Q5SCK3;A0A219PXQ5;O46889;O98756;Q9MS05;P92223;I2FL31;C1JAT3;E5G0C4;Q9XQ93;Q7GH77;A0PDB5;Q33156;O98551;E7DMW3;I2E9L8;Q3I534;I2E9A…	X4(G); C5(Carbamidomethyl)	0	0	0.00557	50.16	0.0545378	3	1126.67	-0.0159271	51.4548	1
	High	YGRPLLxcTIKPK	4	20	7	D6MYK4;E7DMY2;Q95631;P93976;B3THI6;Q31750;Q33369	X7(N); C8(Carbamidomethyl)	0	0	0.00655	41.33	0.123215	3	1559.86	-7.03704	61.7037	2
	High	DDENVNSQPFmR	4	52171	260	C0J9R6;C6G1P2;F2X4H9;Q9GGI5;Q37212;A0A291EY88;Q5W520;Q8WL19;Q5K3Y8;C3RXF1;O82538;A0A1S6WN23;B8PRL7;B5SW52;A0A219PXQ5;O46889;Q9MT32;A0A1C9HG15;I2FL31;Q32553;Q32803;E5G0C4;A0PDB5;C7AQV2;C7A5Z4;Q6VW40;A0A0F7C9H2;I2BGM7;B1NL21;Q6VW29;P93904;Q33047;Q33032;Q9GHZ1;U5XM28;Q7YMT1;Q9THL1;A5X4D3;Q5SCK3;V5K6K1;O98756;Q9MS05;P92223;A0A0K2SQY8;O78309;Q4VI99;C1JAT3;D6MYJ6;Q9XQ93;I2E964;A0A1W6BQF9;Q37358;Q7YJP8;…	M11(Oxidation)	0	0	0.001089	40.77	0.306929	2	1467.62	0.772197	55.9666	0
	High	EITLGFVDLLRDDFIEKDR	1	5694	50	Q9GGI5;Q5W520;C0J9R6;C6G1P2;F2X4H9;Q4VI99;Q4VI80;Q4VI78;A0A291EY88;A0A1S6WN23;B5SW52;Q9MT32;A0A1C9HFM1;A0A249Y5Q9;Q6VW40;I2BGM7;Q33032;Q95F08;O98756;Q5I221;A0A0U4D534;I2E9L8;A0A249Y5N8;S4TA61;Q8MFT9;Q37212;A0A286NQF2;Q7YJM6;F5B3G0;A0A023UBM0;O09420;O78309;E7DMY2;A0A0F7EV98;Q31895;Q71N79;A0A291IA50;Q5J075;O98747;A0A0F7G5K6;O47280;Q3T5L7;A0A142DPV4;A0A0F7EV89;A0A1W6L1X3;J9QEM7;Q95CF8;Q37309;A0A0F7E…		0	0	7.708e-05	34.15	0.775356	3	2294.2	0.763516	114.743	2
	High	DDFIEKDR	10	17693	147	C0J9R6;Q6VW29;A0A291EY88;C6G1P2;Q5W520;Q5K3Y8;Q95F08;R4QE58;F2X4H9;Q32803;Q4VI99;Q9GGI5;E5G0C4;Q7YJP8;Q4VI80;Q4VI78;Q1XEK3;Q9XQL2;O82538;I2FL31;Q32553;Q37212;Q6VW40;Q33032;Q5SCK3;Q7GH77;I2E9A4;Q1L7E3;I2BGM7;O98756;Q9XQ93;I2E9L8;A7BG81;A0A286NQF2;Q7YJM6;A0A0B4M1K8;B7P0E9;J9QHF9;D4N1T9;A0A1D5AHD9;O63147;Q1X6Q9;A0A291L206;Q7YJR1;A0A023UBM0;A0A0D5X2A4;S6CMZ7;Q8MFT9;G8EEM9;Q7YJM3;L0N8B1;P94046;I2EA78;…		0	0.001	0.03765	39.81	0.258678	2	1037.49	0.160515	42.6911	1
	High	AQAETGEIK	7	27913	198	Q6VW40;I2BGM7;C0J9R6;Q6VW29;C6G1P2;Q5W520;Q33047;Q8WL19;Q33032;Q5K3Y8;O82538;B5SW52;Q9THL1;Q5SCK3;O46889;O98756;F2X4H9;I2FL31;Q32803;Q4VI99;Q9GGI5;E5G0C4;Q9XQ93;Q7YJP8;Q7GH77;A0PDB5;Q33156;I2E9L8;Q4VI80;I2E9A4;Q4VI78;Q1XEK3;Q9XQL2;Q1L7E3;U5XM28;A0A0K2SQY8;D6MYJ6;O98551;E7DMW3;W5RVG3;B2BY95;Q1X6Q9;Q7YJR1;A0A0D5X2A4;S6CMZ7;Q8MFT9;L0N8B1;A0A0B4M1K8;P94046;Q9ZS70;A0A0F7C9H2;Q9MS05;O98429;A7BG81;A0A28…		0	0.001	0.04266	37.65	0.628617	2	946.485	1.16613	24.1508	0
	High	AmHAVIDR	2	44488	258	Q6VW40;C0J9R6;C6G1P2;Q33032;F2X4H9;Q9GGI5;Q5I221;A0A0U4D534;Q71N79;Q5W520;Q5K3Y8;Q32803;E5G0C4;I2BGM7;Q6VW29;Q5SCK3;O98756;Q9XQ93;Q7YJP8;Q7GH77;I2E9L8;I2E9A4;Q1XEK3;Q9XQL2;Q1L7E3;B7P0E9;D4N1T9;Q1X6Q9;A0A291L206;Q7YJR1;A0A0D5X2A4;S6CMZ7;Q8MFT9;G8EEM9;Q7YJM3;L0N8B1;I2EA78;A0A218KDZ0;A0PD98;Q4VI99;Q4VI80;Q4VI78;E5G0G9;A3RGJ0;Q37222;J9QHF9;Q37220;A0A1C9HFM1;A0A078BR81;A0A0F6TFY2;G0LNJ9;Q32701;A0A0F7C…	M2(Oxidation)	0	0.004	0.08842	36.84	0.821349	2	928.466	-0.591376	46.3231	0
	High	EGNEIIR	3	14511	145	B8PRL7;O46889;Q9MS05;O78309;Q9XQ93;C0J9R6;C6G1P2;F2X4H9;Q9GGI5;Q9GEN6;Q6VW40;Q5W520;Q33032;U5XM28;Q4VI99;C1JAT3;Q4VI80;Q4VI78;Q71N79;I2BGM7;B5SW52;O98756;I2E9L8;Q6VW29;A5X4D3;A0A0K2SQY8;Q32803;D6MYJ6;Q7YJP8;Q5I221;A0A0U4D534;Q7YMT1;I2FL31;Q58U40;A0A0F7C9H2;Q33047;Q8WL19;Q5K3Y8;O82538;Q9THL1;Q5SCK3;A0A219PXQ5;P92223;E5G0C4;Q7GH77;A0PDB5;Q33156;O98551;E7DMW3;Q3I534;I2E9A4;Q1XEK3;Q8WKT6;Q9XQL2;Q1L7E…		0	0.007	0.1178	42.37	0.139721	2	830.436	-0.377355	35.4254	0
	High	NHGMHFR	3	30695	208	C0J9R6;Q6VW29;C6G1P2;F2X4H9;Q9GGI5;Q7YJP8;P92447;Q6VW40;Q33032;Q5I221;A0A0U4D534;Q8ME51;U5XM28;Q32750;A0A0F7C9H2;I2BGM7;Q5SCK3;O98756;Q9MS05;A0A0K2SQY8;D6MYJ6;Q9XQ93;Q7GH77;O98551;E7DMW3;I2E9L8;I2E9A4;Q1XEK3;Q8WKT6;Q9XQL2;Q1L7E3;B8PRL7;O46889;O78309;Q5W520;A0PD98;Q5K3Y8;A5X4D3;B8QQG4;Q32803;Q4VI99;E5G0C4;Q4VI80;Q4VI78;Q95DW1;E5G0G9;A3RGJ0;G0WZ98;Q37222;B8PRP3;J9QHF9;G0WZL1;A8DPF0;E5G0I9;Q37220;A0…		0	0.007	0.1189	30.34	2.28941	2	898.41	0.250018	29.8473	0
D6MYK4	Ribulose bisphosphate carboxylase large chain OS=Arum maculatum OX=4458 GN=rbcL PE=3 SV=1 - [D6MYK4_ARUMA]	2646.12	36.46	5722	0	17	259	480	53.2863	6.68311
	High	GGLDFTKDDENVNSQPFMR	11	51638	237	Q6VW40;A0A0F7C9H2;I2BGM7;C0J9R6;C6G1P2;Q33032;U5XM28;O98756;Q9MS05;F2X4H9;Q9GGI5;Q5I221;G0WZM4;A0A0U4D534;I2E9L8;Q5W520;Q4VI99;Q4VI80;Q4VI78;Q32701;Q6VW29;O98747;Q95F08;A0A1S6WN23;Q5SCK3;Q8MD81;A0A0K2SQY8;Q9TN58;D6MYJ6;Q9XQ93;A0A1W6BQF9;A0A248SN48;Q37212;Q7YJP8;Q7GH77;O98551;E7DMW3;I2E9A4;Q8MCY1;Q1XEK3;Q8WKT6;Q9XQL2;Q1L7E3;O98531;B1NL21;A0A291EY88;Q33047;Q8WL19;Q5K3Y8;C3RXF1;O82538;B8PRL7;Q7YMT1;…		0	0	4.87e-08	109.43	4.7793e-08	2	2169.99	1.14206	92.8062	1
	High	GHYLNATAGTcEEMIK	14	14794	113	Q6VW40;C0J9R6;Q6VW29;C6G1P2;Q33032;U5XM28;Q5SCK3;F2X4H9;A0A0K2SQY8;Q9GGI5;D6MYJ6;Q7YJP8;Q7GH77;O98551;E7DMW3;I2E9A4;Q1L7E3;W5RVG3;B2BY95;Q1X6Q9;Q7YJR1;A0A0D5X2A4;S6CMZ7;Q8MFT9;L0N8B1;Q5W520;O82538;Q9THL1;I2FL31;Q32803;Q4VI99;Q4VI80;Q4VI78;A3RGJ0;Q37220;A0A249Y5Q9;Q85VA4;C1JAT3;Q3I534;E7DMY2;A0A2H4UGV5;I2E962;O98429;A0A0B4M1K8;G0WZL1;A0A142I7A5;A0A142I7F3;B8YHE7;O98431;A0A078BR81;Q37347;K4EPE7;A0A…	C11(Carbamidomethyl)	0	0	3.451e-07	99.35	2.52731e-07	2	1794.82	1.55521	65.8023	0
	High	GGLDFTKDDENVNSQPFmR	11	51638	237	Q9XPZ1;Q8MFT9;C0J9R6;Q6VW29;C6G1P2;Q5W520;A5X4D3;F2X4H9;A0A0K2SQY8;Q32803;Q4VI99;Q9GGI5;D6MYJ6;Q7YJP8;Q5I221;A0A0U4D534;Q4VI80;Q4VI78;A3RGJ0;G0WZ98;G0WZL1;Q37220;B2BY95;Q7YJR1;Q37279;J9QH20;L0N8B1;Q6VW40;A0A0F7C9H2;I2BGM7;Q33047;Q8WL19;Q33032;Q5K3Y8;O82538;U5XM28;B8PRL7;B5SW52;Q9THL1;Q5SCK3;A0A219PXQ5;O46889;O98756;Q9MS05;P92223;I2FL31;C1JAT3;E5G0C4;Q9XQ93;Q7GH77;A0PDB5;Q33156;O98551;E7DMW3;I2E9L…	M18(Oxidation)	0	0	0.005407	98.27	6.0725e-07	2	2185.99	1.67293	82.5394	1
	High	mSGGDHIHAGTVVGK	37	17683	131	C0J9R6;Q6VW29;C6G1P2;F2X4H9;Q9GGI5;Q7YJP8;O98551;Q6VW40;A0A0F7C9H2;I2BGM7;Q33032;U5XM28;A5X4D3;Q5SCK3;O98756;Q9MS05;A0A0K2SQY8;O98429;D6MYJ6;Q9XQ93;I2E964;Q37358;Q7GH77;Q5I221;G0WZM4;A0A0U4D534;E7DMW3;I2E9L8;Q8HRT3;I2E9A4;A7BG81;A0A286NQF2;Q1XEK3;Q8WKT6;Q7YJM6;Q9XQL2;Q1L7E3;Q9GEN6;Q9ZS70;A0A249Y5N8;W5RVG3;A0A120KLC1;B8PRP3;A0A0B4M1K8;B7P0E9;B5L2V5;S4TA61;J9QHF9;D4N1T9;A8DPF0;A0A1D5AHD9;E5G0I9;O63…	M1(Oxidation)	0	0	0.0001229	86.84	7.1188e-06	2	1481.72	0.236377	32.3361	0
	High	GHYLNATAGTcEEmIK	9	14794	113	Q8ME51;Q31895;Q95631;Q37220;Q8MCW3;Q6VW40;C0J9R6;Q6VW29;C6G1P2;Q5W520;Q33032;O82538;U5XM28;Q9THL1;Q5SCK3;F2X4H9;A0A0K2SQY8;I2FL31;Q32803;Q4VI99;C1JAT3;Q9GGI5;D6MYJ6;Q7YJP8;Q7GH77;O98551;E7DMW3;Q4VI80;Q3I534;I2E9A4;Q4VI78;Q1L7E3;A3RGJ0;W5RVG3;G0WZL1;B2BY95;Q1X6Q9;A0A142I7F3;Q7YJR1;A0A0D5X2A4;S6CMZ7;Q8MFT9;J9QH20;A0A249Y5Q9;Q85VA4;L0N8B1;Q32701;A0A0B4M1K8;P94046;Q5I221;A0A0U4D534;R4QE58;B6GUV5;A0A0…	C11(Carbamidomethyl); M14(Oxidation)	0	0	1.076e-06	84.54	7.07744e-06	2	1810.81	1.38348	55.3312	0
	High	DNGLLLHIHR	12	41878	254	Q5W520;Q9GGI5;O09424;Q6VW40;I2BGM7;C0J9R6;C6G1P2;E7DMY2;Q33032;O98756;F2X4H9;Q37212;Q5I221;A0A0U4D534;I2E9L8;Q6VW29;P93904;O82538;U5XM28;Q9THL1;Q5SCK3;A0A0K2SQY8;I2FL31;Q32803;Q4VI99;C1JAT3;D6MYJ6;Q7YJP8;Q7GH77;A0A291IA50;J9QER6;O98551;E7DMW3;Q4VI80;Q3I534;I2E9A4;Q8MCY1;Q4VI78;Q1L7E3;A0A291EY88;C3RXF1;B8PRL7;A0A1C9HFM1;A0A023Q3H2;Q95F08;Q71N81;Q1XEK3;Q8WKT6;Q9XQL2;B8PRP3;J9QHF9;B2BY95;Q7YJR1;Q373…		0	0	0.0007847	83.13	2.29054e-05	2	1187.67	0.568646	64.3472	0
	High	GHYLNATAGTcEEmIKR	8	14767	113	Q6VW40;C0J9R6;Q6VW29;C6G1P2;Q33032;U5XM28;Q5SCK3;F2X4H9;A0A0K2SQY8;Q9GGI5;D6MYJ6;Q7YJP8;Q7GH77;O98551;E7DMW3;I2E9A4;Q1L7E3;W5RVG3;B2BY95;Q1X6Q9;Q7YJR1;A0A0D5X2A4;S6CMZ7;Q8MFT9;L0N8B1;Q5W520;O82538;Q9THL1;I2FL31;Q32803;Q4VI99;Q4VI80;Q4VI78;A3RGJ0;Q37220;A0A249Y5Q9;Q85VA4;C1JAT3;Q3I534;E7DMY2;A0A2H4UGV5;I2E962;O98429;A0A0B4M1K8;G0WZL1;A0A142I7A5;A0A142I7F3;B8YHE7;O98431;A0A078BR81;Q37347;K4EPE7;A0A…	C11(Carbamidomethyl); M14(Oxidation)	0	0	2.837e-07	78.87	3.15448e-05	3	1966.91	0.933264	50.1358	1
	High	DDENVNSQPFMR	4	52171	260	Q9ZS70;Q6VW40;A0A0F7C9H2;I2BGM7;C0J9R6;C6G1P2;E7DMY2;Q33032;U5XM28;O98756;Q9MS05;F2X4H9;Q9GGI5;Q37212;I2E9L8;Q8MCY1;A0A286NQF2;Q7YJM6;O98531;W5RVG3;B8PRP3;Q8HVI8;Q37347;A0A023UBM0;Q8MFT9;B1NL21;Q6VW29;Q5W520;Q33047;A0PD98;Q8WL19;Q5J075;Q5K3Y8;I2E962;O82538;Q9GHZ1;B8PRL7;Q7YMT1;B5SW52;Q9THL1;A5X4D3;Q5SCK3;A0A219PXQ5;O46889;P92223;A0A0K2SQY8;I2FL31;B8QQG4;O78309;Q9T2B5;O98429;Q32803;Q4VI99;C1JAT3;D…		0	0	0.0001335	77.69	6.34599e-05	2	1451.62	0.473238	69.5721	0
	High	TFQGPPHGIQVER	32	58045	244	O03654;I2BGM7;C6G1P2;Q33032;Q9GGI5;Q6VW40;C0J9R6;Q6VW29;Q5SCK3;F2X4H9;Q7YJP8;Q7GH77;I2E9A4;Q1L7E3;O98756;Q9XQ93;I2E9L8;Q1XEK3;Q9XQL2;B7P0E9;D4N1T9;Q1X6Q9;A0A291L206;Q7YJR1;A0A0D5X2A4;S6CMZ7;Q8MFT9;G8EEM9;Q7YJM3;L0N8B1;I2EA78;Q9ZS70;Q32701;A0A0F7C9H2;A0A291EY88;Q5W520;Q33047;A0PD98;Q8WL19;Q5K3Y8;I2E962;Q95F08;C3RXF1;O82538;A0A1S6WN23;U5XM28;B8PRL7;B5SW52;Q9THL1;A0A219PXQ5;O46889;A0A0F7EV98;Q9MT32;…		0	0	3.798e-06	76.36	0.000144477	2	1465.75	-0.0102537	59.9528	0
	High	MSGGDHIHAGTVVGK	26	17683	131	Q6VW40;I2BGM7;C0J9R6;C6G1P2;Q33032;Q95F08;A0A1S6WN23;O98756;F2X4H9;Q9GGI5;Q5I221;A0A0U4D534;I2E9L8;A0A249Y5N8;S4TA61;Q8MFT9;Q32701;Q6VW29;E7DMY2;O98747;P92447;O47280;R4QE58;Q5SCK3;Q6VW13;Q3T5L7;C6G392;A0A1S5QS34;A0A2H4UGV5;Q9XQ93;I2E964;Q37358;A0A248SN48;Q37212;Q7YJP8;Q7GH77;I2E9A4;Q6USH4;Q1XEK3;Q9XQL2;Q1L7E3;A7BG81;A0A286NQF2;Q7YJM6;Q7YJR9;Q5UFC2;A0A024HRQ0;Q8WJX3;A0A0B4M1K8;B7P0E9;B5L2V5;J9QHF9…		0	0	7.228e-06	71.93	0.000190936	2	1465.72	0.933846	39.4271	0
	High	ELGVPIVMHDYITGGFTANTSLAHYcR	2	839	27	Q6YLN6;Q5W520;I2FL31;Q31889;A0A291EY88;C3RXF1;P92223;E5G0C4;I2BGM7;C0J9R6;D6MYK4;Q33032;D6MYJ6;A0A142DPV4;A0A120KLC1;G0WZL1;Q32553;A0A2H4UGV5;D6MYK9;C7AQV0;C7AQT3;C7AQV2;D6MYI7;D6MYJ0;A0A023Q3H2;Q8MG08;C7AQU9	C26(Carbamidomethyl)	0	0	1.507e-09	60.69	0.00228315	3	3022.46	0.978232	114.082	0
	High	VALEAcVQAR	37	29518	202	C0J9R6;C6G1P2;E7DMY2;F2X4H9;Q9GGI5;Q37212;Q6VW40;I2BGM7;Q6VW29;Q5W520;Q33047;Q8WL19;Q33032;Q5K3Y8;O82538;B5SW52;Q9THL1;Q5SCK3;O46889;O98756;I2FL31;Q32803;Q4VI99;E5G0C4;Q9XQ93;Q7YJP8;Q7GH77;A0PDB5;Q33156;I2E9L8;Q4VI80;I2E9A4;Q4VI78;Q1XEK3;Q9XQL2;Q1L7E3;Q9GEN6;Q32701;D6MYK9;A0A0F7C9H2;B1NL21;A0A291EY88;P93904;O98884;D6MYK4;Q8ME51;C7AQR6;O98747;P92447;Q95F08;C3RXF1;A0PDB8;A0A1S6WN23;Q9GHZ1;Q31895;U5…	C6(Carbamidomethyl)	0	0	0.00658	54.82	0.0126761	2	1116.58	-0.118181	70.1996	0
	High	ELGVPIVmHDYITGGFTANTSLAHYcR	7	839	27	I2BGM7;C0J9R6;Q5W520;D6MYK4;Q33032;P92223;I2FL31;D6MYJ6;E5G0C4;A0A142DPV4;A0A120KLC1;G0WZL1;C7AQU9;Q6YLN6;Q31889;A0A291EY88;C3RXF1;Q32553;A0A2H4UGV5;D6MYK9;C7AQV0;C7AQT3;C7AQV2;D6MYI7;D6MYJ0;A0A023Q3H2;Q8MG08	M8(Oxidation); C26(Carbamidomethyl)	0	0	5.423e-06	53.9	0.0102929	3	3038.45	1.42129	109.572	0
	High	FLFcAEAIYK	8	13080	112	C0J9R6;Q6VW29;C6G1P2;Q5W520;F2X4H9;A0A0K2SQY8;Q32803;Q4VI99;Q9GGI5;D6MYJ6;Q7YJP8;Q4VI80;Q4VI78;A3RGJ0;G0WZL1;Q37220;B2BY95;Q7YJR1;J9QH20;L0N8B1;Q5I221;A0A0U4D534;A5X4D3;Q1XEK3;Q8WKT6;Q9XQL2;B8PRP3;J9QHF9;A8DPF0;E5G0I9;Q37347;K4EPE7;Q95CE8;Q7YJM3;A0PD98;Q5K3Y8;E5G0C4;E5G0G9;Q37222;A0A1C9HFM1;A0A078BR81;A0A0F6TFY2;G0LNJ9;A0A142I7A5;E7DMY2;Q95F08;Q9TN58;Q37212;D6MYK9;A0A291EY88;C3RXF1;B8PRL7;R4QE58;…	C4(Carbamidomethyl)	0	0	0.003285	53.39	0.0150591	2	1261.63	-0.0139995	110.942	0
	High	AMHAVIDR	9	44488	258	Q9ZS70;Q6VW40;A0A0F7C9H2;I2BGM7;B1NL21;C0J9R6;Q6VW29;C6G1P2;Q5W520;Q33047;D6MYK4;E7DMY2;A0PD98;Q8WL19;Q33032;Q5J075;Q5K3Y8;I2E962;O82538;Q9GHZ1;U5XM28;B8PRL7;Q7YMT1;B5SW52;Q9THL1;A5X4D3;Q5SCK3;A0A219PXQ5;O46889;O98756;Q95631;Q9MS05;P92223;F2X4H9;A0A0K2SQY8;I2FL31;B8QQG4;O78309;Q9T2B5;O98429;Q32803;Q4VI99;C1JAT3;Q9GGI5;D6MYJ6;E5G0C4;Q9XQ93;I2E964;Q37358;Q7YJP8;Q7GH77;A0PDB5;Q33156;Q5I221;G0WZM4;A0…		0	0	0.02039	52.37	0.0213882	2	912.472	0.380694	31.6002	0
	High	PLLxcTIKPK	7	64838	265	C0J9R6;Q6VW29;C6G1P2;Q5W520;A5X4D3;F2X4H9;A0A0K2SQY8;Q32803;Q4VI99;Q9GGI5;D6MYJ6;Q7YJP8;Q5I221;A0A0U4D534;Q4VI80;Q4VI78;A3RGJ0;G0WZ98;G0WZL1;Q37220;B2BY95;Q7YJR1;Q37279;J9QH20;L0N8B1;Q6VW40;A0A0F7C9H2;I2BGM7;Q33047;Q8WL19;Q33032;Q5K3Y8;O82538;U5XM28;B8PRL7;B5SW52;Q9THL1;Q5SCK3;A0A219PXQ5;O46889;O98756;Q9MS05;P92223;I2FL31;C1JAT3;E5G0C4;Q9XQ93;Q7GH77;A0PDB5;Q33156;O98551;E7DMW3;I2E9L8;Q3I534;I2E9A…	X4(G); C5(Carbamidomethyl)	0	0	0.00557	50.16	0.0545378	3	1126.67	-0.0159271	51.4548	1
	High	YGRPLLxcTIKPK	4	20	7	D6MYK4;E7DMY2;Q95631;P93976;B3THI6;Q31750;Q33369	X7(N); C8(Carbamidomethyl)	0	0	0.00655	41.33	0.123215	3	1559.86	-7.03704	61.7037	2
	High	DDENVNSQPFmR	4	52171	260	C0J9R6;C6G1P2;F2X4H9;Q9GGI5;Q37212;A0A291EY88;Q5W520;Q8WL19;Q5K3Y8;C3RXF1;O82538;A0A1S6WN23;B8PRL7;B5SW52;A0A219PXQ5;O46889;Q9MT32;A0A1C9HG15;I2FL31;Q32553;Q32803;E5G0C4;A0PDB5;C7AQV2;C7A5Z4;Q6VW40;A0A0F7C9H2;I2BGM7;B1NL21;Q6VW29;P93904;Q33047;Q33032;Q9GHZ1;U5XM28;Q7YMT1;Q9THL1;A5X4D3;Q5SCK3;V5K6K1;O98756;Q9MS05;P92223;A0A0K2SQY8;O78309;Q4VI99;C1JAT3;D6MYJ6;Q9XQ93;I2E964;A0A1W6BQF9;Q37358;Q7YJP8;…	M11(Oxidation)	0	0	0.001089	40.77	0.306929	2	1467.62	0.772197	55.9666	0
	High	AQAETGEIK	7	27913	198	Q6VW40;I2BGM7;C0J9R6;Q6VW29;C6G1P2;Q5W520;Q33047;Q8WL19;Q33032;Q5K3Y8;O82538;B5SW52;Q9THL1;Q5SCK3;O46889;O98756;F2X4H9;I2FL31;Q32803;Q4VI99;Q9GGI5;E5G0C4;Q9XQ93;Q7YJP8;Q7GH77;A0PDB5;Q33156;I2E9L8;Q4VI80;I2E9A4;Q4VI78;Q1XEK3;Q9XQL2;Q1L7E3;U5XM28;A0A0K2SQY8;D6MYJ6;O98551;E7DMW3;W5RVG3;B2BY95;Q1X6Q9;Q7YJR1;A0A0D5X2A4;S6CMZ7;Q8MFT9;L0N8B1;A0A0B4M1K8;P94046;Q9ZS70;A0A0F7C9H2;Q9MS05;O98429;A7BG81;A0A28…		0	0.001	0.04266	37.65	0.628617	2	946.485	1.16613	24.1508	0
	High	AmHAVIDR	2	44488	258	Q6VW40;C0J9R6;C6G1P2;Q33032;F2X4H9;Q9GGI5;Q5I221;A0A0U4D534;Q71N79;Q5W520;Q5K3Y8;Q32803;E5G0C4;I2BGM7;Q6VW29;Q5SCK3;O98756;Q9XQ93;Q7YJP8;Q7GH77;I2E9L8;I2E9A4;Q1XEK3;Q9XQL2;Q1L7E3;B7P0E9;D4N1T9;Q1X6Q9;A0A291L206;Q7YJR1;A0A0D5X2A4;S6CMZ7;Q8MFT9;G8EEM9;Q7YJM3;L0N8B1;I2EA78;A0A218KDZ0;A0PD98;Q4VI99;Q4VI80;Q4VI78;E5G0G9;A3RGJ0;Q37222;J9QHF9;Q37220;A0A1C9HFM1;A0A078BR81;A0A0F6TFY2;G0LNJ9;Q32701;A0A0F7C…	M2(Oxidation)	0	0.004	0.08842	36.84	0.821349	2	928.466	-0.591376	46.3231	0
	High	LGLSxKNYGR	2	22	6	P93904;O98884;D6MYK4;Q7YMT1;Q1X6Q9;Q6YLP8	X5(N)	0	0.006	0.1105	51.63	0.0130808	2	1121.61	0.350998	63.1895	1
	High	EGNEIIR	3	14511	145	B8PRL7;O46889;Q9MS05;O78309;Q9XQ93;C0J9R6;C6G1P2;F2X4H9;Q9GGI5;Q9GEN6;Q6VW40;Q5W520;Q33032;U5XM28;Q4VI99;C1JAT3;Q4VI80;Q4VI78;Q71N79;I2BGM7;B5SW52;O98756;I2E9L8;Q6VW29;A5X4D3;A0A0K2SQY8;Q32803;D6MYJ6;Q7YJP8;Q5I221;A0A0U4D534;Q7YMT1;I2FL31;Q58U40;A0A0F7C9H2;Q33047;Q8WL19;Q5K3Y8;O82538;Q9THL1;Q5SCK3;A0A219PXQ5;P92223;E5G0C4;Q7GH77;A0PDB5;Q33156;O98551;E7DMW3;Q3I534;I2E9A4;Q1XEK3;Q8WKT6;Q9XQL2;Q1L7E…		0	0.007	0.1178	42.37	0.139721	2	830.436	-0.377355	35.4254	0
	High	NHGMHFR	3	30695	208	C0J9R6;Q6VW29;C6G1P2;F2X4H9;Q9GGI5;Q7YJP8;P92447;Q6VW40;Q33032;Q5I221;A0A0U4D534;Q8ME51;U5XM28;Q32750;A0A0F7C9H2;I2BGM7;Q5SCK3;O98756;Q9MS05;A0A0K2SQY8;D6MYJ6;Q9XQ93;Q7GH77;O98551;E7DMW3;I2E9L8;I2E9A4;Q1XEK3;Q8WKT6;Q9XQL2;Q1L7E3;B8PRL7;O46889;O78309;Q5W520;A0PD98;Q5K3Y8;A5X4D3;B8QQG4;Q32803;Q4VI99;E5G0C4;Q4VI80;Q4VI78;Q95DW1;E5G0G9;A3RGJ0;G0WZ98;Q37222;B8PRP3;J9QHF9;G0WZL1;A8DPF0;E5G0I9;Q37220;A0…		0	0.007	0.1189	30.34	2.28941	2	898.41	0.250018	29.8473	0
F2X4H9	Ribulose bisphosphate carboxylase large chain (Fragment) OS=Calophyllum longifolium OX=158928 GN=rbcL PE=3 SV=1 - [F2X4H9_9ROSI]	2644.32	37.3	58122	0	20	271	445	49.3818	6.48096
	High	GGLDFTKDDENVNSQPFMR	11	51638	237	Q6VW40;A0A0F7C9H2;I2BGM7;C0J9R6;C6G1P2;Q33032;U5XM28;O98756;Q9MS05;F2X4H9;Q9GGI5;Q5I221;G0WZM4;A0A0U4D534;I2E9L8;Q5W520;Q4VI99;Q4VI80;Q4VI78;Q32701;Q6VW29;O98747;Q95F08;A0A1S6WN23;Q5SCK3;Q8MD81;A0A0K2SQY8;Q9TN58;D6MYJ6;Q9XQ93;A0A1W6BQF9;A0A248SN48;Q37212;Q7YJP8;Q7GH77;O98551;E7DMW3;I2E9A4;Q8MCY1;Q1XEK3;Q8WKT6;Q9XQL2;Q1L7E3;O98531;B1NL21;A0A291EY88;Q33047;Q8WL19;Q5K3Y8;C3RXF1;O82538;B8PRL7;Q7YMT1;…		0	0	4.87e-08	109.43	4.7793e-08	2	2169.99	1.14206	92.8062	1
	High	GHYLNATAGTcEEMIK	14	14794	113	Q6VW40;C0J9R6;Q6VW29;C6G1P2;Q33032;U5XM28;Q5SCK3;F2X4H9;A0A0K2SQY8;Q9GGI5;D6MYJ6;Q7YJP8;Q7GH77;O98551;E7DMW3;I2E9A4;Q1L7E3;W5RVG3;B2BY95;Q1X6Q9;Q7YJR1;A0A0D5X2A4;S6CMZ7;Q8MFT9;L0N8B1;Q5W520;O82538;Q9THL1;I2FL31;Q32803;Q4VI99;Q4VI80;Q4VI78;A3RGJ0;Q37220;A0A249Y5Q9;Q85VA4;C1JAT3;Q3I534;E7DMY2;A0A2H4UGV5;I2E962;O98429;A0A0B4M1K8;G0WZL1;A0A142I7A5;A0A142I7F3;B8YHE7;O98431;A0A078BR81;Q37347;K4EPE7;A0A…	C11(Carbamidomethyl)	0	0	3.451e-07	99.35	2.52731e-07	2	1794.82	1.55521	65.8023	0
	High	GGLDFTKDDENVNSQPFmR	11	51638	237	Q9XPZ1;Q8MFT9;C0J9R6;Q6VW29;C6G1P2;Q5W520;A5X4D3;F2X4H9;A0A0K2SQY8;Q32803;Q4VI99;Q9GGI5;D6MYJ6;Q7YJP8;Q5I221;A0A0U4D534;Q4VI80;Q4VI78;A3RGJ0;G0WZ98;G0WZL1;Q37220;B2BY95;Q7YJR1;Q37279;J9QH20;L0N8B1;Q6VW40;A0A0F7C9H2;I2BGM7;Q33047;Q8WL19;Q33032;Q5K3Y8;O82538;U5XM28;B8PRL7;B5SW52;Q9THL1;Q5SCK3;A0A219PXQ5;O46889;O98756;Q9MS05;P92223;I2FL31;C1JAT3;E5G0C4;Q9XQ93;Q7GH77;A0PDB5;Q33156;O98551;E7DMW3;I2E9L…	M18(Oxidation)	0	0	0.005407	98.27	6.0725e-07	2	2185.99	1.67293	82.5394	1
	High	EITLGFVDLLRDDFIEK	1	5735	50	Q9GGI5;Q5W520;C0J9R6;C6G1P2;F2X4H9;Q4VI99;Q4VI80;Q4VI78;A0A291EY88;A0A1S6WN23;B5SW52;Q9MT32;A0A1C9HFM1;A0A249Y5Q9;Q6VW40;I2BGM7;Q33032;Q95F08;O98756;Q5I221;A0A0U4D534;I2E9L8;A0A249Y5N8;S4TA61;Q8MFT9;Q37212;A0A286NQF2;Q7YJM6;F5B3G0;A0A023UBM0;O09420;O78309;E7DMY2;A0A0F7EV98;Q31895;Q71N79;A0A291IA50;Q5J075;O98747;A0A0F7G5K6;O47280;Q3T5L7;A0A142DPV4;A0A0F7EV89;A0A1W6L1X3;J9QEM7;Q95CF8;Q37309;A0A0F7E…		0	0	6.33e-09	88.73	3.03008e-06	2	2023.07	-0.114089	115.12	1
	High	mSGGDHIHAGTVVGK	37	17683	131	C0J9R6;Q6VW29;C6G1P2;F2X4H9;Q9GGI5;Q7YJP8;O98551;Q6VW40;A0A0F7C9H2;I2BGM7;Q33032;U5XM28;A5X4D3;Q5SCK3;O98756;Q9MS05;A0A0K2SQY8;O98429;D6MYJ6;Q9XQ93;I2E964;Q37358;Q7GH77;Q5I221;G0WZM4;A0A0U4D534;E7DMW3;I2E9L8;Q8HRT3;I2E9A4;A7BG81;A0A286NQF2;Q1XEK3;Q8WKT6;Q7YJM6;Q9XQL2;Q1L7E3;Q9GEN6;Q9ZS70;A0A249Y5N8;W5RVG3;A0A120KLC1;B8PRP3;A0A0B4M1K8;B7P0E9;B5L2V5;S4TA61;J9QHF9;D4N1T9;A8DPF0;A0A1D5AHD9;E5G0I9;O63…	M1(Oxidation)	0	0	0.0001229	86.84	7.1188e-06	2	1481.72	0.236377	32.3361	0
	High	GHYLNATAGTcEEmIK	9	14794	113	Q8ME51;Q31895;Q95631;Q37220;Q8MCW3;Q6VW40;C0J9R6;Q6VW29;C6G1P2;Q5W520;Q33032;O82538;U5XM28;Q9THL1;Q5SCK3;F2X4H9;A0A0K2SQY8;I2FL31;Q32803;Q4VI99;C1JAT3;Q9GGI5;D6MYJ6;Q7YJP8;Q7GH77;O98551;E7DMW3;Q4VI80;Q3I534;I2E9A4;Q4VI78;Q1L7E3;A3RGJ0;W5RVG3;G0WZL1;B2BY95;Q1X6Q9;A0A142I7F3;Q7YJR1;A0A0D5X2A4;S6CMZ7;Q8MFT9;J9QH20;A0A249Y5Q9;Q85VA4;L0N8B1;Q32701;A0A0B4M1K8;P94046;Q5I221;A0A0U4D534;R4QE58;B6GUV5;A0A0…	C11(Carbamidomethyl); M14(Oxidation)	0	0	1.076e-06	84.54	7.07744e-06	2	1810.81	1.38348	55.3312	0
	High	DNGLLLHIHR	12	41878	254	Q5W520;Q9GGI5;O09424;Q6VW40;I2BGM7;C0J9R6;C6G1P2;E7DMY2;Q33032;O98756;F2X4H9;Q37212;Q5I221;A0A0U4D534;I2E9L8;Q6VW29;P93904;O82538;U5XM28;Q9THL1;Q5SCK3;A0A0K2SQY8;I2FL31;Q32803;Q4VI99;C1JAT3;D6MYJ6;Q7YJP8;Q7GH77;A0A291IA50;J9QER6;O98551;E7DMW3;Q4VI80;Q3I534;I2E9A4;Q8MCY1;Q4VI78;Q1L7E3;A0A291EY88;C3RXF1;B8PRL7;A0A1C9HFM1;A0A023Q3H2;Q95F08;Q71N81;Q1XEK3;Q8WKT6;Q9XQL2;B8PRP3;J9QHF9;B2BY95;Q7YJR1;Q373…		0	0	0.0007847	83.13	2.29054e-05	2	1187.67	0.568646	64.3472	0
	High	GHYLNATAGTcEEmIKR	8	14767	113	Q6VW40;C0J9R6;Q6VW29;C6G1P2;Q33032;U5XM28;Q5SCK3;F2X4H9;A0A0K2SQY8;Q9GGI5;D6MYJ6;Q7YJP8;Q7GH77;O98551;E7DMW3;I2E9A4;Q1L7E3;W5RVG3;B2BY95;Q1X6Q9;Q7YJR1;A0A0D5X2A4;S6CMZ7;Q8MFT9;L0N8B1;Q5W520;O82538;Q9THL1;I2FL31;Q32803;Q4VI99;Q4VI80;Q4VI78;A3RGJ0;Q37220;A0A249Y5Q9;Q85VA4;C1JAT3;Q3I534;E7DMY2;A0A2H4UGV5;I2E962;O98429;A0A0B4M1K8;G0WZL1;A0A142I7A5;A0A142I7F3;B8YHE7;O98431;A0A078BR81;Q37347;K4EPE7;A0A…	C11(Carbamidomethyl); M14(Oxidation)	0	0	2.837e-07	78.87	3.15448e-05	3	1966.91	0.933264	50.1358	1
	High	DDENVNSQPFMR	4	52171	260	Q9ZS70;Q6VW40;A0A0F7C9H2;I2BGM7;C0J9R6;C6G1P2;E7DMY2;Q33032;U5XM28;O98756;Q9MS05;F2X4H9;Q9GGI5;Q37212;I2E9L8;Q8MCY1;A0A286NQF2;Q7YJM6;O98531;W5RVG3;B8PRP3;Q8HVI8;Q37347;A0A023UBM0;Q8MFT9;B1NL21;Q6VW29;Q5W520;Q33047;A0PD98;Q8WL19;Q5J075;Q5K3Y8;I2E962;O82538;Q9GHZ1;B8PRL7;Q7YMT1;B5SW52;Q9THL1;A5X4D3;Q5SCK3;A0A219PXQ5;O46889;P92223;A0A0K2SQY8;I2FL31;B8QQG4;O78309;Q9T2B5;O98429;Q32803;Q4VI99;C1JAT3;D…		0	0	0.0001335	77.69	6.34599e-05	2	1451.62	0.473238	69.5721	0
	High	TFQGPPHGIQVER	32	58045	244	O03654;I2BGM7;C6G1P2;Q33032;Q9GGI5;Q6VW40;C0J9R6;Q6VW29;Q5SCK3;F2X4H9;Q7YJP8;Q7GH77;I2E9A4;Q1L7E3;O98756;Q9XQ93;I2E9L8;Q1XEK3;Q9XQL2;B7P0E9;D4N1T9;Q1X6Q9;A0A291L206;Q7YJR1;A0A0D5X2A4;S6CMZ7;Q8MFT9;G8EEM9;Q7YJM3;L0N8B1;I2EA78;Q9ZS70;Q32701;A0A0F7C9H2;A0A291EY88;Q5W520;Q33047;A0PD98;Q8WL19;Q5K3Y8;I2E962;Q95F08;C3RXF1;O82538;A0A1S6WN23;U5XM28;B8PRL7;B5SW52;Q9THL1;A0A219PXQ5;O46889;A0A0F7EV98;Q9MT32;…		0	0	3.798e-06	76.36	0.000144477	2	1465.75	-0.0102537	59.9528	0
	High	MSGGDHIHAGTVVGK	26	17683	131	Q6VW40;I2BGM7;C0J9R6;C6G1P2;Q33032;Q95F08;A0A1S6WN23;O98756;F2X4H9;Q9GGI5;Q5I221;A0A0U4D534;I2E9L8;A0A249Y5N8;S4TA61;Q8MFT9;Q32701;Q6VW29;E7DMY2;O98747;P92447;O47280;R4QE58;Q5SCK3;Q6VW13;Q3T5L7;C6G392;A0A1S5QS34;A0A2H4UGV5;Q9XQ93;I2E964;Q37358;A0A248SN48;Q37212;Q7YJP8;Q7GH77;I2E9A4;Q6USH4;Q1XEK3;Q9XQL2;Q1L7E3;A7BG81;A0A286NQF2;Q7YJM6;Q7YJR9;Q5UFC2;A0A024HRQ0;Q8WJX3;A0A0B4M1K8;B7P0E9;B5L2V5;J9QHF9…		0	0	7.228e-06	71.93	0.000190936	2	1465.72	0.933846	39.4271	0
	High	VALEAcVQAR	37	29518	202	C0J9R6;C6G1P2;E7DMY2;F2X4H9;Q9GGI5;Q37212;Q6VW40;I2BGM7;Q6VW29;Q5W520;Q33047;Q8WL19;Q33032;Q5K3Y8;O82538;B5SW52;Q9THL1;Q5SCK3;O46889;O98756;I2FL31;Q32803;Q4VI99;E5G0C4;Q9XQ93;Q7YJP8;Q7GH77;A0PDB5;Q33156;I2E9L8;Q4VI80;I2E9A4;Q4VI78;Q1XEK3;Q9XQL2;Q1L7E3;Q9GEN6;Q32701;D6MYK9;A0A0F7C9H2;B1NL21;A0A291EY88;P93904;O98884;D6MYK4;Q8ME51;C7AQR6;O98747;P92447;Q95F08;C3RXF1;A0PDB8;A0A1S6WN23;Q9GHZ1;Q31895;U5…	C6(Carbamidomethyl)	0	0	0.00658	54.82	0.0126761	2	1116.58	-0.118181	70.1996	0
	High	FLFcAEAIYK	8	13080	112	C0J9R6;Q6VW29;C6G1P2;Q5W520;F2X4H9;A0A0K2SQY8;Q32803;Q4VI99;Q9GGI5;D6MYJ6;Q7YJP8;Q4VI80;Q4VI78;A3RGJ0;G0WZL1;Q37220;B2BY95;Q7YJR1;J9QH20;L0N8B1;Q5I221;A0A0U4D534;A5X4D3;Q1XEK3;Q8WKT6;Q9XQL2;B8PRP3;J9QHF9;A8DPF0;E5G0I9;Q37347;K4EPE7;Q95CE8;Q7YJM3;A0PD98;Q5K3Y8;E5G0C4;E5G0G9;Q37222;A0A1C9HFM1;A0A078BR81;A0A0F6TFY2;G0LNJ9;A0A142I7A5;E7DMY2;Q95F08;Q9TN58;Q37212;D6MYK9;A0A291EY88;C3RXF1;B8PRL7;R4QE58;…	C4(Carbamidomethyl)	0	0	0.003285	53.39	0.0150591	2	1261.63	-0.0139995	110.942	0
	High	AMHAVIDR	9	44488	258	Q9ZS70;Q6VW40;A0A0F7C9H2;I2BGM7;B1NL21;C0J9R6;Q6VW29;C6G1P2;Q5W520;Q33047;D6MYK4;E7DMY2;A0PD98;Q8WL19;Q33032;Q5J075;Q5K3Y8;I2E962;O82538;Q9GHZ1;U5XM28;B8PRL7;Q7YMT1;B5SW52;Q9THL1;A5X4D3;Q5SCK3;A0A219PXQ5;O46889;O98756;Q95631;Q9MS05;P92223;F2X4H9;A0A0K2SQY8;I2FL31;B8QQG4;O78309;Q9T2B5;O98429;Q32803;Q4VI99;C1JAT3;Q9GGI5;D6MYJ6;E5G0C4;Q9XQ93;I2E964;Q37358;Q7YJP8;Q7GH77;A0PDB5;Q33156;Q5I221;G0WZM4;A0…		0	0	0.02039	52.37	0.0213882	2	912.472	0.380694	31.6002	0
	High	EITLGFVDLLR	2	11021	105	Q5W520;Q9GGI5;Q6VW40;C0J9R6;C6G1P2;Q33032;U5XM28;F2X4H9;Q4VI99;C1JAT3;Q4VI80;Q4VI78;Q5I221;A0A0U4D534;A0A0F7C9H2;I2BGM7;B8PRL7;B5SW52;O98756;Q9MS05;P92223;I2E9L8;Q8MFT9;A0A249Y5Q9;Q9ZS70;I2E962;A0A286NQF2;Q7YJM6;C0J394;A0A142DPV4;W5RVG3;B8PRP3;G0WZL1;A0A1C9HFM1;Q8HVI8;Q37347;A0A023UBM0;A0A023Q1L0;J9QH20;A0A125R6I8;Q8MCW3;Q9GEN6;E7DMY2;O98747;A0A1S6Q3X8;Q9TN58;Q37212;A0A291IA50;Q8MCY1;O09424;A0A07…		0	0	0.004872	51.35	0.0158334	2	1275.73	0.366433	115	0
	High	PLLGcTIKPK	7	64838	265	C0J9R6;Q6VW29;C6G1P2;Q5W520;A5X4D3;F2X4H9;A0A0K2SQY8;Q32803;Q4VI99;Q9GGI5;D6MYJ6;Q7YJP8;Q5I221;A0A0U4D534;Q4VI80;Q4VI78;A3RGJ0;G0WZ98;G0WZL1;Q37220;B2BY95;Q7YJR1;Q37279;J9QH20;L0N8B1;Q6VW40;A0A0F7C9H2;I2BGM7;Q33047;Q8WL19;Q33032;Q5K3Y8;O82538;U5XM28;B8PRL7;B5SW52;Q9THL1;Q5SCK3;A0A219PXQ5;O46889;O98756;Q9MS05;P92223;I2FL31;C1JAT3;E5G0C4;Q9XQ93;Q7GH77;A0PDB5;Q33156;O98551;E7DMW3;I2E9L8;Q3I534;I2E9A…	C5(Carbamidomethyl)	0	0	0.00557	50.16	0.0545378	3	1126.67	-0.0159271	51.4548	1
	High	DDENVNSQPFmR	4	52171	260	C0J9R6;C6G1P2;F2X4H9;Q9GGI5;Q37212;A0A291EY88;Q5W520;Q8WL19;Q5K3Y8;C3RXF1;O82538;A0A1S6WN23;B8PRL7;B5SW52;A0A219PXQ5;O46889;Q9MT32;A0A1C9HG15;I2FL31;Q32553;Q32803;E5G0C4;A0PDB5;C7AQV2;C7A5Z4;Q6VW40;A0A0F7C9H2;I2BGM7;B1NL21;Q6VW29;P93904;Q33047;Q33032;Q9GHZ1;U5XM28;Q7YMT1;Q9THL1;A5X4D3;Q5SCK3;V5K6K1;O98756;Q9MS05;P92223;A0A0K2SQY8;O78309;Q4VI99;C1JAT3;D6MYJ6;Q9XQ93;I2E964;A0A1W6BQF9;Q37358;Q7YJP8;…	M11(Oxidation)	0	0	0.001089	40.77	0.306929	2	1467.62	0.772197	55.9666	0
	High	YYTPEYETK	4	361	14	F2X4H9;A0A0U4D534;A0A249Y5N8;B5L2V5;Q5K3Y8;B5SW52;A0A1C9HG15;A0A1S6Q3X8;A0A0F7G5K6;A0A024HRQ0;A0A1C9HFM1;A0A249Y5Q9;A0A291L2S1;C7SN35		0	0	0.01236	36.49	0.215155	2	1193.54	0.782216	57.7893	0
	High	YGRPLLGcTIKPK	9	64650	256	Q6VW40;C0J9R6;C6G1P2;Q5W520;Q33032;F2X4H9;Q4VI99;Q9GGI5;Q4VI80;Q4VI78;Q6VW29;R4QE58;Q5SCK3;Q7YJP8;Q7GH77;I2E9A4;Q1L7E3;Q5I221;A0A0U4D534;A0A0F7C9H2;I2BGM7;U5XM28;O98756;Q9MS05;A0A0K2SQY8;D6MYJ6;Q9XQ93;O98551;E7DMW3;I2E9L8;Q1XEK3;Q8WKT6;Q9XQL2;W5RVG3;B7P0E9;D4N1T9;B2BY95;Q1X6Q9;Q8HVI8;A0A291L206;Q7YJR1;A0A0D5X2A4;S6CMZ7;Q8MFT9;G8EEM9;Q7YJM3;L0N8B1;I2EA78;Q9GEN6;Q71N78;C3RXF1;Q7YMT1;Q3T5L7;I2FL31;Q…	C8(Carbamidomethyl)	0	0	0.0001268	34.77	1.93571	3	1502.85	0.335323	53.2935	2
	High	EITLGFVDLLRDDFIEKDR	1	5694	50	Q9GGI5;Q5W520;C0J9R6;C6G1P2;F2X4H9;Q4VI99;Q4VI80;Q4VI78;A0A291EY88;A0A1S6WN23;B5SW52;Q9MT32;A0A1C9HFM1;A0A249Y5Q9;Q6VW40;I2BGM7;Q33032;Q95F08;O98756;Q5I221;A0A0U4D534;I2E9L8;A0A249Y5N8;S4TA61;Q8MFT9;Q37212;A0A286NQF2;Q7YJM6;F5B3G0;A0A023UBM0;O09420;O78309;E7DMY2;A0A0F7EV98;Q31895;Q71N79;A0A291IA50;Q5J075;O98747;A0A0F7G5K6;O47280;Q3T5L7;A0A142DPV4;A0A0F7EV89;A0A1W6L1X3;J9QEM7;Q95CF8;Q37309;A0A0F7E…		0	0	7.708e-05	34.15	0.775356	3	2294.2	0.763516	114.743	2
	High	DDFIEKDR	10	17693	147	C0J9R6;Q6VW29;A0A291EY88;C6G1P2;Q5W520;Q5K3Y8;Q95F08;R4QE58;F2X4H9;Q32803;Q4VI99;Q9GGI5;E5G0C4;Q7YJP8;Q4VI80;Q4VI78;Q1XEK3;Q9XQL2;O82538;I2FL31;Q32553;Q37212;Q6VW40;Q33032;Q5SCK3;Q7GH77;I2E9A4;Q1L7E3;I2BGM7;O98756;Q9XQ93;I2E9L8;A7BG81;A0A286NQF2;Q7YJM6;A0A0B4M1K8;B7P0E9;J9QHF9;D4N1T9;A0A1D5AHD9;O63147;Q1X6Q9;A0A291L206;Q7YJR1;A0A023UBM0;A0A0D5X2A4;S6CMZ7;Q8MFT9;G8EEM9;Q7YJM3;L0N8B1;P94046;I2EA78;…		0	0.001	0.03765	39.81	0.258678	2	1037.49	0.160515	42.6911	1
	High	AQAETGEIK	7	27913	198	Q6VW40;I2BGM7;C0J9R6;Q6VW29;C6G1P2;Q5W520;Q33047;Q8WL19;Q33032;Q5K3Y8;O82538;B5SW52;Q9THL1;Q5SCK3;O46889;O98756;F2X4H9;I2FL31;Q32803;Q4VI99;Q9GGI5;E5G0C4;Q9XQ93;Q7YJP8;Q7GH77;A0PDB5;Q33156;I2E9L8;Q4VI80;I2E9A4;Q4VI78;Q1XEK3;Q9XQL2;Q1L7E3;U5XM28;A0A0K2SQY8;D6MYJ6;O98551;E7DMW3;W5RVG3;B2BY95;Q1X6Q9;Q7YJR1;A0A0D5X2A4;S6CMZ7;Q8MFT9;L0N8B1;A0A0B4M1K8;P94046;Q9ZS70;A0A0F7C9H2;Q9MS05;O98429;A7BG81;A0A28…		0	0.001	0.04266	37.65	0.628617	2	946.485	1.16613	24.1508	0
	High	AmHAVIDR	2	44488	258	Q6VW40;C0J9R6;C6G1P2;Q33032;F2X4H9;Q9GGI5;Q5I221;A0A0U4D534;Q71N79;Q5W520;Q5K3Y8;Q32803;E5G0C4;I2BGM7;Q6VW29;Q5SCK3;O98756;Q9XQ93;Q7YJP8;Q7GH77;I2E9L8;I2E9A4;Q1XEK3;Q9XQL2;Q1L7E3;B7P0E9;D4N1T9;Q1X6Q9;A0A291L206;Q7YJR1;A0A0D5X2A4;S6CMZ7;Q8MFT9;G8EEM9;Q7YJM3;L0N8B1;I2EA78;A0A218KDZ0;A0PD98;Q4VI99;Q4VI80;Q4VI78;E5G0G9;A3RGJ0;Q37222;J9QHF9;Q37220;A0A1C9HFM1;A0A078BR81;A0A0F6TFY2;G0LNJ9;Q32701;A0A0F7C…	M2(Oxidation)	0	0.004	0.08842	36.84	0.821349	2	928.466	-0.591376	46.3231	0
	High	EGNEIIR	3	14511	145	B8PRL7;O46889;Q9MS05;O78309;Q9XQ93;C0J9R6;C6G1P2;F2X4H9;Q9GGI5;Q9GEN6;Q6VW40;Q5W520;Q33032;U5XM28;Q4VI99;C1JAT3;Q4VI80;Q4VI78;Q71N79;I2BGM7;B5SW52;O98756;I2E9L8;Q6VW29;A5X4D3;A0A0K2SQY8;Q32803;D6MYJ6;Q7YJP8;Q5I221;A0A0U4D534;Q7YMT1;I2FL31;Q58U40;A0A0F7C9H2;Q33047;Q8WL19;Q5K3Y8;O82538;Q9THL1;Q5SCK3;A0A219PXQ5;P92223;E5G0C4;Q7GH77;A0PDB5;Q33156;O98551;E7DMW3;Q3I534;I2E9A4;Q1XEK3;Q8WKT6;Q9XQL2;Q1L7E…		0	0.007	0.1178	42.37	0.139721	2	830.436	-0.377355	35.4254	0
	High	NHGMHFR	3	30695	208	C0J9R6;Q6VW29;C6G1P2;F2X4H9;Q9GGI5;Q7YJP8;P92447;Q6VW40;Q33032;Q5I221;A0A0U4D534;Q8ME51;U5XM28;Q32750;A0A0F7C9H2;I2BGM7;Q5SCK3;O98756;Q9MS05;A0A0K2SQY8;D6MYJ6;Q9XQ93;Q7GH77;O98551;E7DMW3;I2E9L8;I2E9A4;Q1XEK3;Q8WKT6;Q9XQL2;Q1L7E3;B8PRL7;O46889;O78309;Q5W520;A0PD98;Q5K3Y8;A5X4D3;B8QQG4;Q32803;Q4VI99;E5G0C4;Q4VI80;Q4VI78;Q95DW1;E5G0G9;A3RGJ0;G0WZ98;Q37222;B8PRP3;J9QHF9;G0WZL1;A8DPF0;E5G0I9;Q37220;A0…		0	0.007	0.1189	30.34	2.28941	2	898.41	0.250018	29.8473	0
Q6VW40	Ribulose bisphosphate carboxylase large chain (Fragment) OS=Haworthia resendeana OX=247097 GN=rbcL PE=3 SV=1 - [Q6VW40_9ASPA]	2637.89	34.83	49178	0	19	263	422	46.5208	6.75635
	High	GGLDFTKDDENVNSQPFMR	11	51638	237	Q6VW40;A0A0F7C9H2;I2BGM7;C0J9R6;C6G1P2;Q33032;U5XM28;O98756;Q9MS05;F2X4H9;Q9GGI5;Q5I221;G0WZM4;A0A0U4D534;I2E9L8;Q5W520;Q4VI99;Q4VI80;Q4VI78;Q32701;Q6VW29;O98747;Q95F08;A0A1S6WN23;Q5SCK3;Q8MD81;A0A0K2SQY8;Q9TN58;D6MYJ6;Q9XQ93;A0A1W6BQF9;A0A248SN48;Q37212;Q7YJP8;Q7GH77;O98551;E7DMW3;I2E9A4;Q8MCY1;Q1XEK3;Q8WKT6;Q9XQL2;Q1L7E3;O98531;B1NL21;A0A291EY88;Q33047;Q8WL19;Q5K3Y8;C3RXF1;O82538;B8PRL7;Q7YMT1;…		0	0	4.87e-08	109.43	4.7793e-08	2	2169.99	1.14206	92.8062	1
	High	GHYLNATAGTcEEMIK	14	14794	113	Q6VW40;C0J9R6;Q6VW29;C6G1P2;Q33032;U5XM28;Q5SCK3;F2X4H9;A0A0K2SQY8;Q9GGI5;D6MYJ6;Q7YJP8;Q7GH77;O98551;E7DMW3;I2E9A4;Q1L7E3;W5RVG3;B2BY95;Q1X6Q9;Q7YJR1;A0A0D5X2A4;S6CMZ7;Q8MFT9;L0N8B1;Q5W520;O82538;Q9THL1;I2FL31;Q32803;Q4VI99;Q4VI80;Q4VI78;A3RGJ0;Q37220;A0A249Y5Q9;Q85VA4;C1JAT3;Q3I534;E7DMY2;A0A2H4UGV5;I2E962;O98429;A0A0B4M1K8;G0WZL1;A0A142I7A5;A0A142I7F3;B8YHE7;O98431;A0A078BR81;Q37347;K4EPE7;A0A…	C11(Carbamidomethyl)	0	0	3.451e-07	99.35	2.52731e-07	2	1794.82	1.55521	65.8023	0
	High	GGLDFTKDDENVNSQPFmR	11	51638	237	Q9XPZ1;Q8MFT9;C0J9R6;Q6VW29;C6G1P2;Q5W520;A5X4D3;F2X4H9;A0A0K2SQY8;Q32803;Q4VI99;Q9GGI5;D6MYJ6;Q7YJP8;Q5I221;A0A0U4D534;Q4VI80;Q4VI78;A3RGJ0;G0WZ98;G0WZL1;Q37220;B2BY95;Q7YJR1;Q37279;J9QH20;L0N8B1;Q6VW40;A0A0F7C9H2;I2BGM7;Q33047;Q8WL19;Q33032;Q5K3Y8;O82538;U5XM28;B8PRL7;B5SW52;Q9THL1;Q5SCK3;A0A219PXQ5;O46889;O98756;Q9MS05;P92223;I2FL31;C1JAT3;E5G0C4;Q9XQ93;Q7GH77;A0PDB5;Q33156;O98551;E7DMW3;I2E9L…	M18(Oxidation)	0	0	0.005407	98.27	6.0725e-07	2	2185.99	1.67293	82.5394	1
	High	ExTLGFVDLLRDDFIEK	1	5735	50	Q9GGI5;Q5W520;C0J9R6;C6G1P2;F2X4H9;Q4VI99;Q4VI80;Q4VI78;A0A291EY88;A0A1S6WN23;B5SW52;Q9MT32;A0A1C9HFM1;A0A249Y5Q9;Q6VW40;I2BGM7;Q33032;Q95F08;O98756;Q5I221;A0A0U4D534;I2E9L8;A0A249Y5N8;S4TA61;Q8MFT9;Q37212;A0A286NQF2;Q7YJM6;F5B3G0;A0A023UBM0;O09420;O78309;E7DMY2;A0A0F7EV98;Q31895;Q71N79;A0A291IA50;Q5J075;O98747;A0A0F7G5K6;O47280;Q3T5L7;A0A142DPV4;A0A0F7EV89;A0A1W6L1X3;J9QEM7;Q95CF8;Q37309;A0A0F7E…	X2(I)	0	0	6.33e-09	88.73	3.03008e-06	2	2023.07	-0.114089	115.12	1
	High	mSGGDHIHAGTVVGK	37	17683	131	C0J9R6;Q6VW29;C6G1P2;F2X4H9;Q9GGI5;Q7YJP8;O98551;Q6VW40;A0A0F7C9H2;I2BGM7;Q33032;U5XM28;A5X4D3;Q5SCK3;O98756;Q9MS05;A0A0K2SQY8;O98429;D6MYJ6;Q9XQ93;I2E964;Q37358;Q7GH77;Q5I221;G0WZM4;A0A0U4D534;E7DMW3;I2E9L8;Q8HRT3;I2E9A4;A7BG81;A0A286NQF2;Q1XEK3;Q8WKT6;Q7YJM6;Q9XQL2;Q1L7E3;Q9GEN6;Q9ZS70;A0A249Y5N8;W5RVG3;A0A120KLC1;B8PRP3;A0A0B4M1K8;B7P0E9;B5L2V5;S4TA61;J9QHF9;D4N1T9;A8DPF0;A0A1D5AHD9;E5G0I9;O63…	M1(Oxidation)	0	0	0.0001229	86.84	7.1188e-06	2	1481.72	0.236377	32.3361	0
	High	GHYLNATAGTcEEmIK	9	14794	113	Q8ME51;Q31895;Q95631;Q37220;Q8MCW3;Q6VW40;C0J9R6;Q6VW29;C6G1P2;Q5W520;Q33032;O82538;U5XM28;Q9THL1;Q5SCK3;F2X4H9;A0A0K2SQY8;I2FL31;Q32803;Q4VI99;C1JAT3;Q9GGI5;D6MYJ6;Q7YJP8;Q7GH77;O98551;E7DMW3;Q4VI80;Q3I534;I2E9A4;Q4VI78;Q1L7E3;A3RGJ0;W5RVG3;G0WZL1;B2BY95;Q1X6Q9;A0A142I7F3;Q7YJR1;A0A0D5X2A4;S6CMZ7;Q8MFT9;J9QH20;A0A249Y5Q9;Q85VA4;L0N8B1;Q32701;A0A0B4M1K8;P94046;Q5I221;A0A0U4D534;R4QE58;B6GUV5;A0A0…	C11(Carbamidomethyl); M14(Oxidation)	0	0	1.076e-06	84.54	7.07744e-06	2	1810.81	1.38348	55.3312	0
	High	DNGLLLHIHR	12	41878	254	Q5W520;Q9GGI5;O09424;Q6VW40;I2BGM7;C0J9R6;C6G1P2;E7DMY2;Q33032;O98756;F2X4H9;Q37212;Q5I221;A0A0U4D534;I2E9L8;Q6VW29;P93904;O82538;U5XM28;Q9THL1;Q5SCK3;A0A0K2SQY8;I2FL31;Q32803;Q4VI99;C1JAT3;D6MYJ6;Q7YJP8;Q7GH77;A0A291IA50;J9QER6;O98551;E7DMW3;Q4VI80;Q3I534;I2E9A4;Q8MCY1;Q4VI78;Q1L7E3;A0A291EY88;C3RXF1;B8PRL7;A0A1C9HFM1;A0A023Q3H2;Q95F08;Q71N81;Q1XEK3;Q8WKT6;Q9XQL2;B8PRP3;J9QHF9;B2BY95;Q7YJR1;Q373…		0	0	0.0007847	83.13	2.29054e-05	2	1187.67	0.568646	64.3472	0
	High	GHYLNATAGTcEEmIKR	8	14767	113	Q6VW40;C0J9R6;Q6VW29;C6G1P2;Q33032;U5XM28;Q5SCK3;F2X4H9;A0A0K2SQY8;Q9GGI5;D6MYJ6;Q7YJP8;Q7GH77;O98551;E7DMW3;I2E9A4;Q1L7E3;W5RVG3;B2BY95;Q1X6Q9;Q7YJR1;A0A0D5X2A4;S6CMZ7;Q8MFT9;L0N8B1;Q5W520;O82538;Q9THL1;I2FL31;Q32803;Q4VI99;Q4VI80;Q4VI78;A3RGJ0;Q37220;A0A249Y5Q9;Q85VA4;C1JAT3;Q3I534;E7DMY2;A0A2H4UGV5;I2E962;O98429;A0A0B4M1K8;G0WZL1;A0A142I7A5;A0A142I7F3;B8YHE7;O98431;A0A078BR81;Q37347;K4EPE7;A0A…	C11(Carbamidomethyl); M14(Oxidation)	0	0	2.837e-07	78.87	3.15448e-05	3	1966.91	0.933264	50.1358	1
	High	DDENVNSQPFMR	4	52171	260	Q9ZS70;Q6VW40;A0A0F7C9H2;I2BGM7;C0J9R6;C6G1P2;E7DMY2;Q33032;U5XM28;O98756;Q9MS05;F2X4H9;Q9GGI5;Q37212;I2E9L8;Q8MCY1;A0A286NQF2;Q7YJM6;O98531;W5RVG3;B8PRP3;Q8HVI8;Q37347;A0A023UBM0;Q8MFT9;B1NL21;Q6VW29;Q5W520;Q33047;A0PD98;Q8WL19;Q5J075;Q5K3Y8;I2E962;O82538;Q9GHZ1;B8PRL7;Q7YMT1;B5SW52;Q9THL1;A5X4D3;Q5SCK3;A0A219PXQ5;O46889;P92223;A0A0K2SQY8;I2FL31;B8QQG4;O78309;Q9T2B5;O98429;Q32803;Q4VI99;C1JAT3;D…		0	0	0.0001335	77.69	6.34599e-05	2	1451.62	0.473238	69.5721	0
	High	TFQGPPHGIQVER	32	58045	244	O03654;I2BGM7;C6G1P2;Q33032;Q9GGI5;Q6VW40;C0J9R6;Q6VW29;Q5SCK3;F2X4H9;Q7YJP8;Q7GH77;I2E9A4;Q1L7E3;O98756;Q9XQ93;I2E9L8;Q1XEK3;Q9XQL2;B7P0E9;D4N1T9;Q1X6Q9;A0A291L206;Q7YJR1;A0A0D5X2A4;S6CMZ7;Q8MFT9;G8EEM9;Q7YJM3;L0N8B1;I2EA78;Q9ZS70;Q32701;A0A0F7C9H2;A0A291EY88;Q5W520;Q33047;A0PD98;Q8WL19;Q5K3Y8;I2E962;Q95F08;C3RXF1;O82538;A0A1S6WN23;U5XM28;B8PRL7;B5SW52;Q9THL1;A0A219PXQ5;O46889;A0A0F7EV98;Q9MT32;…		0	0	3.798e-06	76.36	0.000144477	2	1465.75	-0.0102537	59.9528	0
	High	MSGGDHIHAGTVVGK	26	17683	131	Q6VW40;I2BGM7;C0J9R6;C6G1P2;Q33032;Q95F08;A0A1S6WN23;O98756;F2X4H9;Q9GGI5;Q5I221;A0A0U4D534;I2E9L8;A0A249Y5N8;S4TA61;Q8MFT9;Q32701;Q6VW29;E7DMY2;O98747;P92447;O47280;R4QE58;Q5SCK3;Q6VW13;Q3T5L7;C6G392;A0A1S5QS34;A0A2H4UGV5;Q9XQ93;I2E964;Q37358;A0A248SN48;Q37212;Q7YJP8;Q7GH77;I2E9A4;Q6USH4;Q1XEK3;Q9XQL2;Q1L7E3;A7BG81;A0A286NQF2;Q7YJM6;Q7YJR9;Q5UFC2;A0A024HRQ0;Q8WJX3;A0A0B4M1K8;B7P0E9;B5L2V5;J9QHF9…		0	0	7.228e-06	71.93	0.000190936	2	1465.72	0.933846	39.4271	0
	High	VALEAcVQAR	37	29518	202	C0J9R6;C6G1P2;E7DMY2;F2X4H9;Q9GGI5;Q37212;Q6VW40;I2BGM7;Q6VW29;Q5W520;Q33047;Q8WL19;Q33032;Q5K3Y8;O82538;B5SW52;Q9THL1;Q5SCK3;O46889;O98756;I2FL31;Q32803;Q4VI99;E5G0C4;Q9XQ93;Q7YJP8;Q7GH77;A0PDB5;Q33156;I2E9L8;Q4VI80;I2E9A4;Q4VI78;Q1XEK3;Q9XQL2;Q1L7E3;Q9GEN6;Q32701;D6MYK9;A0A0F7C9H2;B1NL21;A0A291EY88;P93904;O98884;D6MYK4;Q8ME51;C7AQR6;O98747;P92447;Q95F08;C3RXF1;A0PDB8;A0A1S6WN23;Q9GHZ1;Q31895;U5…	C6(Carbamidomethyl)	0	0	0.00658	54.82	0.0126761	2	1116.58	-0.118181	70.1996	0
	High	AMHAVIDR	9	44488	258	Q9ZS70;Q6VW40;A0A0F7C9H2;I2BGM7;B1NL21;C0J9R6;Q6VW29;C6G1P2;Q5W520;Q33047;D6MYK4;E7DMY2;A0PD98;Q8WL19;Q33032;Q5J075;Q5K3Y8;I2E962;O82538;Q9GHZ1;U5XM28;B8PRL7;Q7YMT1;B5SW52;Q9THL1;A5X4D3;Q5SCK3;A0A219PXQ5;O46889;O98756;Q95631;Q9MS05;P92223;F2X4H9;A0A0K2SQY8;I2FL31;B8QQG4;O78309;Q9T2B5;O98429;Q32803;Q4VI99;C1JAT3;Q9GGI5;D6MYJ6;E5G0C4;Q9XQ93;I2E964;Q37358;Q7YJP8;Q7GH77;A0PDB5;Q33156;Q5I221;G0WZM4;A0…		0	0	0.02039	52.37	0.0213882	2	912.472	0.380694	31.6002	0
	High	ExTLGFVDLLR	2	11021	105	Q5W520;Q9GGI5;Q6VW40;C0J9R6;C6G1P2;Q33032;U5XM28;F2X4H9;Q4VI99;C1JAT3;Q4VI80;Q4VI78;Q5I221;A0A0U4D534;A0A0F7C9H2;I2BGM7;B8PRL7;B5SW52;O98756;Q9MS05;P92223;I2E9L8;Q8MFT9;A0A249Y5Q9;Q9ZS70;I2E962;A0A286NQF2;Q7YJM6;C0J394;A0A142DPV4;W5RVG3;B8PRP3;G0WZL1;A0A1C9HFM1;Q8HVI8;Q37347;A0A023UBM0;A0A023Q1L0;J9QH20;A0A125R6I8;Q8MCW3;Q9GEN6;E7DMY2;O98747;A0A1S6Q3X8;Q9TN58;Q37212;A0A291IA50;Q8MCY1;O09424;A0A07…	X2(I)	0	0	0.004872	51.35	0.0158334	2	1275.73	0.366433	115	0
	High	PLLGcTIKPK	7	64838	265	C0J9R6;Q6VW29;C6G1P2;Q5W520;A5X4D3;F2X4H9;A0A0K2SQY8;Q32803;Q4VI99;Q9GGI5;D6MYJ6;Q7YJP8;Q5I221;A0A0U4D534;Q4VI80;Q4VI78;A3RGJ0;G0WZ98;G0WZL1;Q37220;B2BY95;Q7YJR1;Q37279;J9QH20;L0N8B1;Q6VW40;A0A0F7C9H2;I2BGM7;Q33047;Q8WL19;Q33032;Q5K3Y8;O82538;U5XM28;B8PRL7;B5SW52;Q9THL1;Q5SCK3;A0A219PXQ5;O46889;O98756;Q9MS05;P92223;I2FL31;C1JAT3;E5G0C4;Q9XQ93;Q7GH77;A0PDB5;Q33156;O98551;E7DMW3;I2E9L8;Q3I534;I2E9A…	C5(Carbamidomethyl)	0	0	0.00557	50.16	0.0545378	3	1126.67	-0.0159271	51.4548	1
	High	DDENVNSQPFmR	4	52171	260	C0J9R6;C6G1P2;F2X4H9;Q9GGI5;Q37212;A0A291EY88;Q5W520;Q8WL19;Q5K3Y8;C3RXF1;O82538;A0A1S6WN23;B8PRL7;B5SW52;A0A219PXQ5;O46889;Q9MT32;A0A1C9HG15;I2FL31;Q32553;Q32803;E5G0C4;A0PDB5;C7AQV2;C7A5Z4;Q6VW40;A0A0F7C9H2;I2BGM7;B1NL21;Q6VW29;P93904;Q33047;Q33032;Q9GHZ1;U5XM28;Q7YMT1;Q9THL1;A5X4D3;Q5SCK3;V5K6K1;O98756;Q9MS05;P92223;A0A0K2SQY8;O78309;Q4VI99;C1JAT3;D6MYJ6;Q9XQ93;I2E964;A0A1W6BQF9;Q37358;Q7YJP8;…	M11(Oxidation)	0	0	0.001089	40.77	0.306929	2	1467.62	0.772197	55.9666	0
	High	YGRPLLGcTIKPK	9	64650	256	Q6VW40;C0J9R6;C6G1P2;Q5W520;Q33032;F2X4H9;Q4VI99;Q9GGI5;Q4VI80;Q4VI78;Q6VW29;R4QE58;Q5SCK3;Q7YJP8;Q7GH77;I2E9A4;Q1L7E3;Q5I221;A0A0U4D534;A0A0F7C9H2;I2BGM7;U5XM28;O98756;Q9MS05;A0A0K2SQY8;D6MYJ6;Q9XQ93;O98551;E7DMW3;I2E9L8;Q1XEK3;Q8WKT6;Q9XQL2;W5RVG3;B7P0E9;D4N1T9;B2BY95;Q1X6Q9;Q8HVI8;A0A291L206;Q7YJR1;A0A0D5X2A4;S6CMZ7;Q8MFT9;G8EEM9;Q7YJM3;L0N8B1;I2EA78;Q9GEN6;Q71N78;C3RXF1;Q7YMT1;Q3T5L7;I2FL31;Q…	C8(Carbamidomethyl)	0	0	0.0001268	34.77	1.93571	3	1502.85	0.335323	53.2935	2
	High	ExTLGFVDLLRDDFIEKDR	1	5694	50	Q9GGI5;Q5W520;C0J9R6;C6G1P2;F2X4H9;Q4VI99;Q4VI80;Q4VI78;A0A291EY88;A0A1S6WN23;B5SW52;Q9MT32;A0A1C9HFM1;A0A249Y5Q9;Q6VW40;I2BGM7;Q33032;Q95F08;O98756;Q5I221;A0A0U4D534;I2E9L8;A0A249Y5N8;S4TA61;Q8MFT9;Q37212;A0A286NQF2;Q7YJM6;F5B3G0;A0A023UBM0;O09420;O78309;E7DMY2;A0A0F7EV98;Q31895;Q71N79;A0A291IA50;Q5J075;O98747;A0A0F7G5K6;O47280;Q3T5L7;A0A142DPV4;A0A0F7EV89;A0A1W6L1X3;J9QEM7;Q95CF8;Q37309;A0A0F7E…	X2(I)	0	0	7.708e-05	34.15	0.775356	3	2294.2	0.763516	114.743	2
	High	xQAETGEIK	4	38	17	Q6VW40;J9QER6;Q5I221;A0A291L206;A0PD98;Q71N78;A0PDB5;C7A5Z4;Q6PZC1;A0A0F6TFY2;J9QH20;A1XM46;B6GUV5;A0A1W6BQF9;A5X5W8;A0A2H4P5N4;C7SN35	X1(P)	0	0.001	0.03021	51.73	0.00919421	2	972.5	0.481613	30.3071	0
	High	DDFIEKDR	10	17693	147	C0J9R6;Q6VW29;A0A291EY88;C6G1P2;Q5W520;Q5K3Y8;Q95F08;R4QE58;F2X4H9;Q32803;Q4VI99;Q9GGI5;E5G0C4;Q7YJP8;Q4VI80;Q4VI78;Q1XEK3;Q9XQL2;O82538;I2FL31;Q32553;Q37212;Q6VW40;Q33032;Q5SCK3;Q7GH77;I2E9A4;Q1L7E3;I2BGM7;O98756;Q9XQ93;I2E9L8;A7BG81;A0A286NQF2;Q7YJM6;A0A0B4M1K8;B7P0E9;J9QHF9;D4N1T9;A0A1D5AHD9;O63147;Q1X6Q9;A0A291L206;Q7YJR1;A0A023UBM0;A0A0D5X2A4;S6CMZ7;Q8MFT9;G8EEM9;Q7YJM3;L0N8B1;P94046;I2EA78;…		0	0.001	0.03765	39.81	0.258678	2	1037.49	0.160515	42.6911	1
	High	xQAETGEIK	7	27913	198	Q6VW40;I2BGM7;C0J9R6;Q6VW29;C6G1P2;Q5W520;Q33047;Q8WL19;Q33032;Q5K3Y8;O82538;B5SW52;Q9THL1;Q5SCK3;O46889;O98756;F2X4H9;I2FL31;Q32803;Q4VI99;Q9GGI5;E5G0C4;Q9XQ93;Q7YJP8;Q7GH77;A0PDB5;Q33156;I2E9L8;Q4VI80;I2E9A4;Q4VI78;Q1XEK3;Q9XQL2;Q1L7E3;U5XM28;A0A0K2SQY8;D6MYJ6;O98551;E7DMW3;W5RVG3;B2BY95;Q1X6Q9;Q7YJR1;A0A0D5X2A4;S6CMZ7;Q8MFT9;L0N8B1;A0A0B4M1K8;P94046;Q9ZS70;A0A0F7C9H2;Q9MS05;O98429;A7BG81;A0A28…	X1(A)	0	0.001	0.04266	37.65	0.628617	2	946.485	1.16613	24.1508	0
	High	AmHAVIDR	2	44488	258	Q6VW40;C0J9R6;C6G1P2;Q33032;F2X4H9;Q9GGI5;Q5I221;A0A0U4D534;Q71N79;Q5W520;Q5K3Y8;Q32803;E5G0C4;I2BGM7;Q6VW29;Q5SCK3;O98756;Q9XQ93;Q7YJP8;Q7GH77;I2E9L8;I2E9A4;Q1XEK3;Q9XQL2;Q1L7E3;B7P0E9;D4N1T9;Q1X6Q9;A0A291L206;Q7YJR1;A0A0D5X2A4;S6CMZ7;Q8MFT9;G8EEM9;Q7YJM3;L0N8B1;I2EA78;A0A218KDZ0;A0PD98;Q4VI99;Q4VI80;Q4VI78;E5G0G9;A3RGJ0;Q37222;J9QHF9;Q37220;A0A1C9HFM1;A0A078BR81;A0A0F6TFY2;G0LNJ9;Q32701;A0A0F7C…	M2(Oxidation)	0	0.004	0.08842	36.84	0.821349	2	928.466	-0.591376	46.3231	0
	High	EGNEIIR	3	14511	145	B8PRL7;O46889;Q9MS05;O78309;Q9XQ93;C0J9R6;C6G1P2;F2X4H9;Q9GGI5;Q9GEN6;Q6VW40;Q5W520;Q33032;U5XM28;Q4VI99;C1JAT3;Q4VI80;Q4VI78;Q71N79;I2BGM7;B5SW52;O98756;I2E9L8;Q6VW29;A5X4D3;A0A0K2SQY8;Q32803;D6MYJ6;Q7YJP8;Q5I221;A0A0U4D534;Q7YMT1;I2FL31;Q58U40;A0A0F7C9H2;Q33047;Q8WL19;Q5K3Y8;O82538;Q9THL1;Q5SCK3;A0A219PXQ5;P92223;E5G0C4;Q7GH77;A0PDB5;Q33156;O98551;E7DMW3;Q3I534;I2E9A4;Q1XEK3;Q8WKT6;Q9XQL2;Q1L7E…		0	0.007	0.1178	42.37	0.139721	2	830.436	-0.377355	35.4254	0
	High	NHGMHFR	3	30695	208	C0J9R6;Q6VW29;C6G1P2;F2X4H9;Q9GGI5;Q7YJP8;P92447;Q6VW40;Q33032;Q5I221;A0A0U4D534;Q8ME51;U5XM28;Q32750;A0A0F7C9H2;I2BGM7;Q5SCK3;O98756;Q9MS05;A0A0K2SQY8;D6MYJ6;Q9XQ93;Q7GH77;O98551;E7DMW3;I2E9L8;I2E9A4;Q1XEK3;Q8WKT6;Q9XQL2;Q1L7E3;B8PRL7;O46889;O78309;Q5W520;A0PD98;Q5K3Y8;A5X4D3;B8QQG4;Q32803;Q4VI99;E5G0C4;Q4VI80;Q4VI78;Q95DW1;E5G0G9;A3RGJ0;G0WZ98;Q37222;B8PRP3;J9QHF9;G0WZL1;A8DPF0;E5G0I9;Q37220;A0…		0	0.007	0.1189	30.34	2.28941	2	898.41	0.250018	29.8473	0
A0A0U4D534	Ribulose bisphosphate carboxylase large chain (Fragment) OS=Benincasa hispida OX=102211 GN=rbcL PE=3 SV=1 - [A0A0U4D534_BENHI]	2630.11	42.3	38066	0	20	267	435	48.0902	6.53662
	High	GGLDFTKDDENVNSQPFMR	11	51638	237	Q6VW40;A0A0F7C9H2;I2BGM7;C0J9R6;C6G1P2;Q33032;U5XM28;O98756;Q9MS05;F2X4H9;Q9GGI5;Q5I221;G0WZM4;A0A0U4D534;I2E9L8;Q5W520;Q4VI99;Q4VI80;Q4VI78;Q32701;Q6VW29;O98747;Q95F08;A0A1S6WN23;Q5SCK3;Q8MD81;A0A0K2SQY8;Q9TN58;D6MYJ6;Q9XQ93;A0A1W6BQF9;A0A248SN48;Q37212;Q7YJP8;Q7GH77;O98551;E7DMW3;I2E9A4;Q8MCY1;Q1XEK3;Q8WKT6;Q9XQL2;Q1L7E3;O98531;B1NL21;A0A291EY88;Q33047;Q8WL19;Q5K3Y8;C3RXF1;O82538;B8PRL7;Q7YMT1;…		0	0	4.87e-08	109.43	4.7793e-08	2	2169.99	1.14206	92.8062	1
	High	GHYLNATAGTcEEMIK	14	14794	113	Q6VW40;C0J9R6;Q6VW29;C6G1P2;Q33032;U5XM28;Q5SCK3;F2X4H9;A0A0K2SQY8;Q9GGI5;D6MYJ6;Q7YJP8;Q7GH77;O98551;E7DMW3;I2E9A4;Q1L7E3;W5RVG3;B2BY95;Q1X6Q9;Q7YJR1;A0A0D5X2A4;S6CMZ7;Q8MFT9;L0N8B1;Q5W520;O82538;Q9THL1;I2FL31;Q32803;Q4VI99;Q4VI80;Q4VI78;A3RGJ0;Q37220;A0A249Y5Q9;Q85VA4;C1JAT3;Q3I534;E7DMY2;A0A2H4UGV5;I2E962;O98429;A0A0B4M1K8;G0WZL1;A0A142I7A5;A0A142I7F3;B8YHE7;O98431;A0A078BR81;Q37347;K4EPE7;A0A…	C11(Carbamidomethyl)	0	0	3.451e-07	99.35	2.52731e-07	2	1794.82	1.55521	65.8023	0
	High	GGLDFTKDDENVNSQPFmR	11	51638	237	Q9XPZ1;Q8MFT9;C0J9R6;Q6VW29;C6G1P2;Q5W520;A5X4D3;F2X4H9;A0A0K2SQY8;Q32803;Q4VI99;Q9GGI5;D6MYJ6;Q7YJP8;Q5I221;A0A0U4D534;Q4VI80;Q4VI78;A3RGJ0;G0WZ98;G0WZL1;Q37220;B2BY95;Q7YJR1;Q37279;J9QH20;L0N8B1;Q6VW40;A0A0F7C9H2;I2BGM7;Q33047;Q8WL19;Q33032;Q5K3Y8;O82538;U5XM28;B8PRL7;B5SW52;Q9THL1;Q5SCK3;A0A219PXQ5;O46889;O98756;Q9MS05;P92223;I2FL31;C1JAT3;E5G0C4;Q9XQ93;Q7GH77;A0PDB5;Q33156;O98551;E7DMW3;I2E9L…	M18(Oxidation)	0	0	0.005407	98.27	6.0725e-07	2	2185.99	1.67293	82.5394	1
	High	EITLGFVDLLRDDFIEK	1	5735	50	Q9GGI5;Q5W520;C0J9R6;C6G1P2;F2X4H9;Q4VI99;Q4VI80;Q4VI78;A0A291EY88;A0A1S6WN23;B5SW52;Q9MT32;A0A1C9HFM1;A0A249Y5Q9;Q6VW40;I2BGM7;Q33032;Q95F08;O98756;Q5I221;A0A0U4D534;I2E9L8;A0A249Y5N8;S4TA61;Q8MFT9;Q37212;A0A286NQF2;Q7YJM6;F5B3G0;A0A023UBM0;O09420;O78309;E7DMY2;A0A0F7EV98;Q31895;Q71N79;A0A291IA50;Q5J075;O98747;A0A0F7G5K6;O47280;Q3T5L7;A0A142DPV4;A0A0F7EV89;A0A1W6L1X3;J9QEM7;Q95CF8;Q37309;A0A0F7E…		0	0	6.33e-09	88.73	3.03008e-06	2	2023.07	-0.114089	115.12	1
	High	mSGGDHIHAGTVVGK	37	17683	131	C0J9R6;Q6VW29;C6G1P2;F2X4H9;Q9GGI5;Q7YJP8;O98551;Q6VW40;A0A0F7C9H2;I2BGM7;Q33032;U5XM28;A5X4D3;Q5SCK3;O98756;Q9MS05;A0A0K2SQY8;O98429;D6MYJ6;Q9XQ93;I2E964;Q37358;Q7GH77;Q5I221;G0WZM4;A0A0U4D534;E7DMW3;I2E9L8;Q8HRT3;I2E9A4;A7BG81;A0A286NQF2;Q1XEK3;Q8WKT6;Q7YJM6;Q9XQL2;Q1L7E3;Q9GEN6;Q9ZS70;A0A249Y5N8;W5RVG3;A0A120KLC1;B8PRP3;A0A0B4M1K8;B7P0E9;B5L2V5;S4TA61;J9QHF9;D4N1T9;A8DPF0;A0A1D5AHD9;E5G0I9;O63…	M1(Oxidation)	0	0	0.0001229	86.84	7.1188e-06	2	1481.72	0.236377	32.3361	0
	High	GHYLNATAGTcEEmIK	9	14794	113	Q8ME51;Q31895;Q95631;Q37220;Q8MCW3;Q6VW40;C0J9R6;Q6VW29;C6G1P2;Q5W520;Q33032;O82538;U5XM28;Q9THL1;Q5SCK3;F2X4H9;A0A0K2SQY8;I2FL31;Q32803;Q4VI99;C1JAT3;Q9GGI5;D6MYJ6;Q7YJP8;Q7GH77;O98551;E7DMW3;Q4VI80;Q3I534;I2E9A4;Q4VI78;Q1L7E3;A3RGJ0;W5RVG3;G0WZL1;B2BY95;Q1X6Q9;A0A142I7F3;Q7YJR1;A0A0D5X2A4;S6CMZ7;Q8MFT9;J9QH20;A0A249Y5Q9;Q85VA4;L0N8B1;Q32701;A0A0B4M1K8;P94046;Q5I221;A0A0U4D534;R4QE58;B6GUV5;A0A0…	C11(Carbamidomethyl); M14(Oxidation)	0	0	1.076e-06	84.54	7.07744e-06	2	1810.81	1.38348	55.3312	0
	High	DNGLLLHIHR	12	41878	254	Q5W520;Q9GGI5;O09424;Q6VW40;I2BGM7;C0J9R6;C6G1P2;E7DMY2;Q33032;O98756;F2X4H9;Q37212;Q5I221;A0A0U4D534;I2E9L8;Q6VW29;P93904;O82538;U5XM28;Q9THL1;Q5SCK3;A0A0K2SQY8;I2FL31;Q32803;Q4VI99;C1JAT3;D6MYJ6;Q7YJP8;Q7GH77;A0A291IA50;J9QER6;O98551;E7DMW3;Q4VI80;Q3I534;I2E9A4;Q8MCY1;Q4VI78;Q1L7E3;A0A291EY88;C3RXF1;B8PRL7;A0A1C9HFM1;A0A023Q3H2;Q95F08;Q71N81;Q1XEK3;Q8WKT6;Q9XQL2;B8PRP3;J9QHF9;B2BY95;Q7YJR1;Q373…		0	0	0.0007847	83.13	2.29054e-05	2	1187.67	0.568646	64.3472	0
	High	GHYLNATAGTcEEmIKR	8	14767	113	Q6VW40;C0J9R6;Q6VW29;C6G1P2;Q33032;U5XM28;Q5SCK3;F2X4H9;A0A0K2SQY8;Q9GGI5;D6MYJ6;Q7YJP8;Q7GH77;O98551;E7DMW3;I2E9A4;Q1L7E3;W5RVG3;B2BY95;Q1X6Q9;Q7YJR1;A0A0D5X2A4;S6CMZ7;Q8MFT9;L0N8B1;Q5W520;O82538;Q9THL1;I2FL31;Q32803;Q4VI99;Q4VI80;Q4VI78;A3RGJ0;Q37220;A0A249Y5Q9;Q85VA4;C1JAT3;Q3I534;E7DMY2;A0A2H4UGV5;I2E962;O98429;A0A0B4M1K8;G0WZL1;A0A142I7A5;A0A142I7F3;B8YHE7;O98431;A0A078BR81;Q37347;K4EPE7;A0A…	C11(Carbamidomethyl); M14(Oxidation)	0	0	2.837e-07	78.87	3.15448e-05	3	1966.91	0.933264	50.1358	1
	High	DDENVNSQPFMR	4	52171	260	Q9ZS70;Q6VW40;A0A0F7C9H2;I2BGM7;C0J9R6;C6G1P2;E7DMY2;Q33032;U5XM28;O98756;Q9MS05;F2X4H9;Q9GGI5;Q37212;I2E9L8;Q8MCY1;A0A286NQF2;Q7YJM6;O98531;W5RVG3;B8PRP3;Q8HVI8;Q37347;A0A023UBM0;Q8MFT9;B1NL21;Q6VW29;Q5W520;Q33047;A0PD98;Q8WL19;Q5J075;Q5K3Y8;I2E962;O82538;Q9GHZ1;B8PRL7;Q7YMT1;B5SW52;Q9THL1;A5X4D3;Q5SCK3;A0A219PXQ5;O46889;P92223;A0A0K2SQY8;I2FL31;B8QQG4;O78309;Q9T2B5;O98429;Q32803;Q4VI99;C1JAT3;D…		0	0	0.0001335	77.69	6.34599e-05	2	1451.62	0.473238	69.5721	0
	High	TFQGPPHGIQVER	32	58045	244	O03654;I2BGM7;C6G1P2;Q33032;Q9GGI5;Q6VW40;C0J9R6;Q6VW29;Q5SCK3;F2X4H9;Q7YJP8;Q7GH77;I2E9A4;Q1L7E3;O98756;Q9XQ93;I2E9L8;Q1XEK3;Q9XQL2;B7P0E9;D4N1T9;Q1X6Q9;A0A291L206;Q7YJR1;A0A0D5X2A4;S6CMZ7;Q8MFT9;G8EEM9;Q7YJM3;L0N8B1;I2EA78;Q9ZS70;Q32701;A0A0F7C9H2;A0A291EY88;Q5W520;Q33047;A0PD98;Q8WL19;Q5K3Y8;I2E962;Q95F08;C3RXF1;O82538;A0A1S6WN23;U5XM28;B8PRL7;B5SW52;Q9THL1;A0A219PXQ5;O46889;A0A0F7EV98;Q9MT32;…		0	0	3.798e-06	76.36	0.000144477	2	1465.75	-0.0102537	59.9528	0
	High	MSGGDHIHAGTVVGK	26	17683	131	Q6VW40;I2BGM7;C0J9R6;C6G1P2;Q33032;Q95F08;A0A1S6WN23;O98756;F2X4H9;Q9GGI5;Q5I221;A0A0U4D534;I2E9L8;A0A249Y5N8;S4TA61;Q8MFT9;Q32701;Q6VW29;E7DMY2;O98747;P92447;O47280;R4QE58;Q5SCK3;Q6VW13;Q3T5L7;C6G392;A0A1S5QS34;A0A2H4UGV5;Q9XQ93;I2E964;Q37358;A0A248SN48;Q37212;Q7YJP8;Q7GH77;I2E9A4;Q6USH4;Q1XEK3;Q9XQL2;Q1L7E3;A7BG81;A0A286NQF2;Q7YJM6;Q7YJR9;Q5UFC2;A0A024HRQ0;Q8WJX3;A0A0B4M1K8;B7P0E9;B5L2V5;J9QHF9…		0	0	7.228e-06	71.93	0.000190936	2	1465.72	0.933846	39.4271	0
	High	VALEAcVQAR	37	29518	202	C0J9R6;C6G1P2;E7DMY2;F2X4H9;Q9GGI5;Q37212;Q6VW40;I2BGM7;Q6VW29;Q5W520;Q33047;Q8WL19;Q33032;Q5K3Y8;O82538;B5SW52;Q9THL1;Q5SCK3;O46889;O98756;I2FL31;Q32803;Q4VI99;E5G0C4;Q9XQ93;Q7YJP8;Q7GH77;A0PDB5;Q33156;I2E9L8;Q4VI80;I2E9A4;Q4VI78;Q1XEK3;Q9XQL2;Q1L7E3;Q9GEN6;Q32701;D6MYK9;A0A0F7C9H2;B1NL21;A0A291EY88;P93904;O98884;D6MYK4;Q8ME51;C7AQR6;O98747;P92447;Q95F08;C3RXF1;A0PDB8;A0A1S6WN23;Q9GHZ1;Q31895;U5…	C6(Carbamidomethyl)	0	0	0.00658	54.82	0.0126761	2	1116.58	-0.118181	70.1996	0
	High	FLFcAEAIYK	8	13080	112	C0J9R6;Q6VW29;C6G1P2;Q5W520;F2X4H9;A0A0K2SQY8;Q32803;Q4VI99;Q9GGI5;D6MYJ6;Q7YJP8;Q4VI80;Q4VI78;A3RGJ0;G0WZL1;Q37220;B2BY95;Q7YJR1;J9QH20;L0N8B1;Q5I221;A0A0U4D534;A5X4D3;Q1XEK3;Q8WKT6;Q9XQL2;B8PRP3;J9QHF9;A8DPF0;E5G0I9;Q37347;K4EPE7;Q95CE8;Q7YJM3;A0PD98;Q5K3Y8;E5G0C4;E5G0G9;Q37222;A0A1C9HFM1;A0A078BR81;A0A0F6TFY2;G0LNJ9;A0A142I7A5;E7DMY2;Q95F08;Q9TN58;Q37212;D6MYK9;A0A291EY88;C3RXF1;B8PRL7;R4QE58;…	C4(Carbamidomethyl)	0	0	0.003285	53.39	0.0150591	2	1261.63	-0.0139995	110.942	0
	High	AMHAVIDR	9	44488	258	Q9ZS70;Q6VW40;A0A0F7C9H2;I2BGM7;B1NL21;C0J9R6;Q6VW29;C6G1P2;Q5W520;Q33047;D6MYK4;E7DMY2;A0PD98;Q8WL19;Q33032;Q5J075;Q5K3Y8;I2E962;O82538;Q9GHZ1;U5XM28;B8PRL7;Q7YMT1;B5SW52;Q9THL1;A5X4D3;Q5SCK3;A0A219PXQ5;O46889;O98756;Q95631;Q9MS05;P92223;F2X4H9;A0A0K2SQY8;I2FL31;B8QQG4;O78309;Q9T2B5;O98429;Q32803;Q4VI99;C1JAT3;Q9GGI5;D6MYJ6;E5G0C4;Q9XQ93;I2E964;Q37358;Q7YJP8;Q7GH77;A0PDB5;Q33156;Q5I221;G0WZM4;A0…		0	0	0.02039	52.37	0.0213882	2	912.472	0.380694	31.6002	0
	High	EITLGFVDLLR	2	11021	105	Q5W520;Q9GGI5;Q6VW40;C0J9R6;C6G1P2;Q33032;U5XM28;F2X4H9;Q4VI99;C1JAT3;Q4VI80;Q4VI78;Q5I221;A0A0U4D534;A0A0F7C9H2;I2BGM7;B8PRL7;B5SW52;O98756;Q9MS05;P92223;I2E9L8;Q8MFT9;A0A249Y5Q9;Q9ZS70;I2E962;A0A286NQF2;Q7YJM6;C0J394;A0A142DPV4;W5RVG3;B8PRP3;G0WZL1;A0A1C9HFM1;Q8HVI8;Q37347;A0A023UBM0;A0A023Q1L0;J9QH20;A0A125R6I8;Q8MCW3;Q9GEN6;E7DMY2;O98747;A0A1S6Q3X8;Q9TN58;Q37212;A0A291IA50;Q8MCY1;O09424;A0A07…		0	0	0.004872	51.35	0.0158334	2	1275.73	0.366433	115	0
	High	PLLGcTIKPK	7	64838	265	C0J9R6;Q6VW29;C6G1P2;Q5W520;A5X4D3;F2X4H9;A0A0K2SQY8;Q32803;Q4VI99;Q9GGI5;D6MYJ6;Q7YJP8;Q5I221;A0A0U4D534;Q4VI80;Q4VI78;A3RGJ0;G0WZ98;G0WZL1;Q37220;B2BY95;Q7YJR1;Q37279;J9QH20;L0N8B1;Q6VW40;A0A0F7C9H2;I2BGM7;Q33047;Q8WL19;Q33032;Q5K3Y8;O82538;U5XM28;B8PRL7;B5SW52;Q9THL1;Q5SCK3;A0A219PXQ5;O46889;O98756;Q9MS05;P92223;I2FL31;C1JAT3;E5G0C4;Q9XQ93;Q7GH77;A0PDB5;Q33156;O98551;E7DMW3;I2E9L8;Q3I534;I2E9A…	C5(Carbamidomethyl)	0	0	0.00557	50.16	0.0545378	3	1126.67	-0.0159271	51.4548	1
	High	ELGVPIVmHDYLTGGFTAxTSLAHYcR	3	4	3	A0A0U4D534;B8YHE7;Q8MGP2	M8(Oxidation); X19(D); C26(Carbamidomethyl)	0	0	0.0001093	43.17	0.0592097	3	3039.44	2.80273	113.225	0
	High	DDENVNSQPFmR	4	52171	260	C0J9R6;C6G1P2;F2X4H9;Q9GGI5;Q37212;A0A291EY88;Q5W520;Q8WL19;Q5K3Y8;C3RXF1;O82538;A0A1S6WN23;B8PRL7;B5SW52;A0A219PXQ5;O46889;Q9MT32;A0A1C9HG15;I2FL31;Q32553;Q32803;E5G0C4;A0PDB5;C7AQV2;C7A5Z4;Q6VW40;A0A0F7C9H2;I2BGM7;B1NL21;Q6VW29;P93904;Q33047;Q33032;Q9GHZ1;U5XM28;Q7YMT1;Q9THL1;A5X4D3;Q5SCK3;V5K6K1;O98756;Q9MS05;P92223;A0A0K2SQY8;O78309;Q4VI99;C1JAT3;D6MYJ6;Q9XQ93;I2E964;A0A1W6BQF9;Q37358;Q7YJP8;…	M11(Oxidation)	0	0	0.001089	40.77	0.306929	2	1467.62	0.772197	55.9666	0
	High	YYTPEYETK	4	361	14	F2X4H9;A0A0U4D534;A0A249Y5N8;B5L2V5;Q5K3Y8;B5SW52;A0A1C9HG15;A0A1S6Q3X8;A0A0F7G5K6;A0A024HRQ0;A0A1C9HFM1;A0A249Y5Q9;A0A291L2S1;C7SN35		0	0	0.01236	36.49	0.215155	2	1193.54	0.782216	57.7893	0
	High	YGRPLLGcTIKPK	9	64650	256	Q6VW40;C0J9R6;C6G1P2;Q5W520;Q33032;F2X4H9;Q4VI99;Q9GGI5;Q4VI80;Q4VI78;Q6VW29;R4QE58;Q5SCK3;Q7YJP8;Q7GH77;I2E9A4;Q1L7E3;Q5I221;A0A0U4D534;A0A0F7C9H2;I2BGM7;U5XM28;O98756;Q9MS05;A0A0K2SQY8;D6MYJ6;Q9XQ93;O98551;E7DMW3;I2E9L8;Q1XEK3;Q8WKT6;Q9XQL2;W5RVG3;B7P0E9;D4N1T9;B2BY95;Q1X6Q9;Q8HVI8;A0A291L206;Q7YJR1;A0A0D5X2A4;S6CMZ7;Q8MFT9;G8EEM9;Q7YJM3;L0N8B1;I2EA78;Q9GEN6;Q71N78;C3RXF1;Q7YMT1;Q3T5L7;I2FL31;Q…	C8(Carbamidomethyl)	0	0	0.0001268	34.77	1.93571	3	1502.85	0.335323	53.2935	2
	High	EITLGFVDLLRDDFIEKDR	1	5694	50	Q9GGI5;Q5W520;C0J9R6;C6G1P2;F2X4H9;Q4VI99;Q4VI80;Q4VI78;A0A291EY88;A0A1S6WN23;B5SW52;Q9MT32;A0A1C9HFM1;A0A249Y5Q9;Q6VW40;I2BGM7;Q33032;Q95F08;O98756;Q5I221;A0A0U4D534;I2E9L8;A0A249Y5N8;S4TA61;Q8MFT9;Q37212;A0A286NQF2;Q7YJM6;F5B3G0;A0A023UBM0;O09420;O78309;E7DMY2;A0A0F7EV98;Q31895;Q71N79;A0A291IA50;Q5J075;O98747;A0A0F7G5K6;O47280;Q3T5L7;A0A142DPV4;A0A0F7EV89;A0A1W6L1X3;J9QEM7;Q95CF8;Q37309;A0A0F7E…		0	0	7.708e-05	34.15	0.775356	3	2294.2	0.763516	114.743	2
	High	DDFIEKDR	10	17693	147	C0J9R6;Q6VW29;A0A291EY88;C6G1P2;Q5W520;Q5K3Y8;Q95F08;R4QE58;F2X4H9;Q32803;Q4VI99;Q9GGI5;E5G0C4;Q7YJP8;Q4VI80;Q4VI78;Q1XEK3;Q9XQL2;O82538;I2FL31;Q32553;Q37212;Q6VW40;Q33032;Q5SCK3;Q7GH77;I2E9A4;Q1L7E3;I2BGM7;O98756;Q9XQ93;I2E9L8;A7BG81;A0A286NQF2;Q7YJM6;A0A0B4M1K8;B7P0E9;J9QHF9;D4N1T9;A0A1D5AHD9;O63147;Q1X6Q9;A0A291L206;Q7YJR1;A0A023UBM0;A0A0D5X2A4;S6CMZ7;Q8MFT9;G8EEM9;Q7YJM3;L0N8B1;P94046;I2EA78;…		0	0.001	0.03765	39.81	0.258678	2	1037.49	0.160515	42.6911	1
	High	AmHAVIDR	2	44488	258	Q6VW40;C0J9R6;C6G1P2;Q33032;F2X4H9;Q9GGI5;Q5I221;A0A0U4D534;Q71N79;Q5W520;Q5K3Y8;Q32803;E5G0C4;I2BGM7;Q6VW29;Q5SCK3;O98756;Q9XQ93;Q7YJP8;Q7GH77;I2E9L8;I2E9A4;Q1XEK3;Q9XQL2;Q1L7E3;B7P0E9;D4N1T9;Q1X6Q9;A0A291L206;Q7YJR1;A0A0D5X2A4;S6CMZ7;Q8MFT9;G8EEM9;Q7YJM3;L0N8B1;I2EA78;A0A218KDZ0;A0PD98;Q4VI99;Q4VI80;Q4VI78;E5G0G9;A3RGJ0;Q37222;J9QHF9;Q37220;A0A1C9HFM1;A0A078BR81;A0A0F6TFY2;G0LNJ9;Q32701;A0A0F7C…	M2(Oxidation)	0	0.004	0.08842	36.84	0.821349	2	928.466	-0.591376	46.3231	0
	High	EGNEIIR	3	14511	145	B8PRL7;O46889;Q9MS05;O78309;Q9XQ93;C0J9R6;C6G1P2;F2X4H9;Q9GGI5;Q9GEN6;Q6VW40;Q5W520;Q33032;U5XM28;Q4VI99;C1JAT3;Q4VI80;Q4VI78;Q71N79;I2BGM7;B5SW52;O98756;I2E9L8;Q6VW29;A5X4D3;A0A0K2SQY8;Q32803;D6MYJ6;Q7YJP8;Q5I221;A0A0U4D534;Q7YMT1;I2FL31;Q58U40;A0A0F7C9H2;Q33047;Q8WL19;Q5K3Y8;O82538;Q9THL1;Q5SCK3;A0A219PXQ5;P92223;E5G0C4;Q7GH77;A0PDB5;Q33156;O98551;E7DMW3;Q3I534;I2E9A4;Q1XEK3;Q8WKT6;Q9XQL2;Q1L7E…		0	0.007	0.1178	42.37	0.139721	2	830.436	-0.377355	35.4254	0
	High	NHGMHFR	3	30695	208	C0J9R6;Q6VW29;C6G1P2;F2X4H9;Q9GGI5;Q7YJP8;P92447;Q6VW40;Q33032;Q5I221;A0A0U4D534;Q8ME51;U5XM28;Q32750;A0A0F7C9H2;I2BGM7;Q5SCK3;O98756;Q9MS05;A0A0K2SQY8;D6MYJ6;Q9XQ93;Q7GH77;O98551;E7DMW3;I2E9L8;I2E9A4;Q1XEK3;Q8WKT6;Q9XQL2;Q1L7E3;B8PRL7;O46889;O78309;Q5W520;A0PD98;Q5K3Y8;A5X4D3;B8QQG4;Q32803;Q4VI99;E5G0C4;Q4VI80;Q4VI78;Q95DW1;E5G0G9;A3RGJ0;G0WZ98;Q37222;B8PRP3;J9QHF9;G0WZL1;A8DPF0;E5G0I9;Q37220;A0…		0	0.007	0.1189	30.34	2.28941	2	898.41	0.250018	29.8473	0
A0A249Y5N8	Ribulose bisphosphate carboxylase large chain (Fragment) OS=Euphorbia heterophylla OX=212910 GN=rbcL PE=3 SV=1 - [A0A249Y5N8_9ROSI]	2611.66	49.28	32725	0	19	256	416	46.0382	6.80029
	High	GGLDFTKDDENVNSQPFMR	11	51638	237	Q6VW40;A0A0F7C9H2;I2BGM7;C0J9R6;C6G1P2;Q33032;U5XM28;O98756;Q9MS05;F2X4H9;Q9GGI5;Q5I221;G0WZM4;A0A0U4D534;I2E9L8;Q5W520;Q4VI99;Q4VI80;Q4VI78;Q32701;Q6VW29;O98747;Q95F08;A0A1S6WN23;Q5SCK3;Q8MD81;A0A0K2SQY8;Q9TN58;D6MYJ6;Q9XQ93;A0A1W6BQF9;A0A248SN48;Q37212;Q7YJP8;Q7GH77;O98551;E7DMW3;I2E9A4;Q8MCY1;Q1XEK3;Q8WKT6;Q9XQL2;Q1L7E3;O98531;B1NL21;A0A291EY88;Q33047;Q8WL19;Q5K3Y8;C3RXF1;O82538;B8PRL7;Q7YMT1;…		0	0	4.87e-08	109.43	4.7793e-08	2	2169.99	1.14206	92.8062	1
	High	GHYLNATAGTcEEMIK	14	14794	113	Q6VW40;C0J9R6;Q6VW29;C6G1P2;Q33032;U5XM28;Q5SCK3;F2X4H9;A0A0K2SQY8;Q9GGI5;D6MYJ6;Q7YJP8;Q7GH77;O98551;E7DMW3;I2E9A4;Q1L7E3;W5RVG3;B2BY95;Q1X6Q9;Q7YJR1;A0A0D5X2A4;S6CMZ7;Q8MFT9;L0N8B1;Q5W520;O82538;Q9THL1;I2FL31;Q32803;Q4VI99;Q4VI80;Q4VI78;A3RGJ0;Q37220;A0A249Y5Q9;Q85VA4;C1JAT3;Q3I534;E7DMY2;A0A2H4UGV5;I2E962;O98429;A0A0B4M1K8;G0WZL1;A0A142I7A5;A0A142I7F3;B8YHE7;O98431;A0A078BR81;Q37347;K4EPE7;A0A…	C11(Carbamidomethyl)	0	0	3.451e-07	99.35	2.52731e-07	2	1794.82	1.55521	65.8023	0
	High	GGLDFTKDDENVNSQPFmR	11	51638	237	Q9XPZ1;Q8MFT9;C0J9R6;Q6VW29;C6G1P2;Q5W520;A5X4D3;F2X4H9;A0A0K2SQY8;Q32803;Q4VI99;Q9GGI5;D6MYJ6;Q7YJP8;Q5I221;A0A0U4D534;Q4VI80;Q4VI78;A3RGJ0;G0WZ98;G0WZL1;Q37220;B2BY95;Q7YJR1;Q37279;J9QH20;L0N8B1;Q6VW40;A0A0F7C9H2;I2BGM7;Q33047;Q8WL19;Q33032;Q5K3Y8;O82538;U5XM28;B8PRL7;B5SW52;Q9THL1;Q5SCK3;A0A219PXQ5;O46889;O98756;Q9MS05;P92223;I2FL31;C1JAT3;E5G0C4;Q9XQ93;Q7GH77;A0PDB5;Q33156;O98551;E7DMW3;I2E9L…	M18(Oxidation)	0	0	0.005407	98.27	6.0725e-07	2	2185.99	1.67293	82.5394	1
	High	EITLGFVDLLRDDFIEK	1	5735	50	Q9GGI5;Q5W520;C0J9R6;C6G1P2;F2X4H9;Q4VI99;Q4VI80;Q4VI78;A0A291EY88;A0A1S6WN23;B5SW52;Q9MT32;A0A1C9HFM1;A0A249Y5Q9;Q6VW40;I2BGM7;Q33032;Q95F08;O98756;Q5I221;A0A0U4D534;I2E9L8;A0A249Y5N8;S4TA61;Q8MFT9;Q37212;A0A286NQF2;Q7YJM6;F5B3G0;A0A023UBM0;O09420;O78309;E7DMY2;A0A0F7EV98;Q31895;Q71N79;A0A291IA50;Q5J075;O98747;A0A0F7G5K6;O47280;Q3T5L7;A0A142DPV4;A0A0F7EV89;A0A1W6L1X3;J9QEM7;Q95CF8;Q37309;A0A0F7E…		0	0	6.33e-09	88.73	3.03008e-06	2	2023.07	-0.114089	115.12	1
	High	mSGGDHIHAGTVVGK	37	17683	131	C0J9R6;Q6VW29;C6G1P2;F2X4H9;Q9GGI5;Q7YJP8;O98551;Q6VW40;A0A0F7C9H2;I2BGM7;Q33032;U5XM28;A5X4D3;Q5SCK3;O98756;Q9MS05;A0A0K2SQY8;O98429;D6MYJ6;Q9XQ93;I2E964;Q37358;Q7GH77;Q5I221;G0WZM4;A0A0U4D534;E7DMW3;I2E9L8;Q8HRT3;I2E9A4;A7BG81;A0A286NQF2;Q1XEK3;Q8WKT6;Q7YJM6;Q9XQL2;Q1L7E3;Q9GEN6;Q9ZS70;A0A249Y5N8;W5RVG3;A0A120KLC1;B8PRP3;A0A0B4M1K8;B7P0E9;B5L2V5;S4TA61;J9QHF9;D4N1T9;A8DPF0;A0A1D5AHD9;E5G0I9;O63…	M1(Oxidation)	0	0	0.0001229	86.84	7.1188e-06	2	1481.72	0.236377	32.3361	0
	High	GHYLNATAGTcEEmIK	9	14794	113	Q8ME51;Q31895;Q95631;Q37220;Q8MCW3;Q6VW40;C0J9R6;Q6VW29;C6G1P2;Q5W520;Q33032;O82538;U5XM28;Q9THL1;Q5SCK3;F2X4H9;A0A0K2SQY8;I2FL31;Q32803;Q4VI99;C1JAT3;Q9GGI5;D6MYJ6;Q7YJP8;Q7GH77;O98551;E7DMW3;Q4VI80;Q3I534;I2E9A4;Q4VI78;Q1L7E3;A3RGJ0;W5RVG3;G0WZL1;B2BY95;Q1X6Q9;A0A142I7F3;Q7YJR1;A0A0D5X2A4;S6CMZ7;Q8MFT9;J9QH20;A0A249Y5Q9;Q85VA4;L0N8B1;Q32701;A0A0B4M1K8;P94046;Q5I221;A0A0U4D534;R4QE58;B6GUV5;A0A0…	C11(Carbamidomethyl); M14(Oxidation)	0	0	1.076e-06	84.54	7.07744e-06	2	1810.81	1.38348	55.3312	0
	High	DNGLLLHIHR	12	41878	254	Q5W520;Q9GGI5;O09424;Q6VW40;I2BGM7;C0J9R6;C6G1P2;E7DMY2;Q33032;O98756;F2X4H9;Q37212;Q5I221;A0A0U4D534;I2E9L8;Q6VW29;P93904;O82538;U5XM28;Q9THL1;Q5SCK3;A0A0K2SQY8;I2FL31;Q32803;Q4VI99;C1JAT3;D6MYJ6;Q7YJP8;Q7GH77;A0A291IA50;J9QER6;O98551;E7DMW3;Q4VI80;Q3I534;I2E9A4;Q8MCY1;Q4VI78;Q1L7E3;A0A291EY88;C3RXF1;B8PRL7;A0A1C9HFM1;A0A023Q3H2;Q95F08;Q71N81;Q1XEK3;Q8WKT6;Q9XQL2;B8PRP3;J9QHF9;B2BY95;Q7YJR1;Q373…		0	0	0.0007847	83.13	2.29054e-05	2	1187.67	0.568646	64.3472	0
	High	GHYLNATAGTcEEmIKR	8	14767	113	Q6VW40;C0J9R6;Q6VW29;C6G1P2;Q33032;U5XM28;Q5SCK3;F2X4H9;A0A0K2SQY8;Q9GGI5;D6MYJ6;Q7YJP8;Q7GH77;O98551;E7DMW3;I2E9A4;Q1L7E3;W5RVG3;B2BY95;Q1X6Q9;Q7YJR1;A0A0D5X2A4;S6CMZ7;Q8MFT9;L0N8B1;Q5W520;O82538;Q9THL1;I2FL31;Q32803;Q4VI99;Q4VI80;Q4VI78;A3RGJ0;Q37220;A0A249Y5Q9;Q85VA4;C1JAT3;Q3I534;E7DMY2;A0A2H4UGV5;I2E962;O98429;A0A0B4M1K8;G0WZL1;A0A142I7A5;A0A142I7F3;B8YHE7;O98431;A0A078BR81;Q37347;K4EPE7;A0A…	C11(Carbamidomethyl); M14(Oxidation)	0	0	2.837e-07	78.87	3.15448e-05	3	1966.91	0.933264	50.1358	1
	High	DDENVNSQPFMR	4	52171	260	Q9ZS70;Q6VW40;A0A0F7C9H2;I2BGM7;C0J9R6;C6G1P2;E7DMY2;Q33032;U5XM28;O98756;Q9MS05;F2X4H9;Q9GGI5;Q37212;I2E9L8;Q8MCY1;A0A286NQF2;Q7YJM6;O98531;W5RVG3;B8PRP3;Q8HVI8;Q37347;A0A023UBM0;Q8MFT9;B1NL21;Q6VW29;Q5W520;Q33047;A0PD98;Q8WL19;Q5J075;Q5K3Y8;I2E962;O82538;Q9GHZ1;B8PRL7;Q7YMT1;B5SW52;Q9THL1;A5X4D3;Q5SCK3;A0A219PXQ5;O46889;P92223;A0A0K2SQY8;I2FL31;B8QQG4;O78309;Q9T2B5;O98429;Q32803;Q4VI99;C1JAT3;D…		0	0	0.0001335	77.69	6.34599e-05	2	1451.62	0.473238	69.5721	0
	High	TFQGPPHGIQVER	32	58045	244	O03654;I2BGM7;C6G1P2;Q33032;Q9GGI5;Q6VW40;C0J9R6;Q6VW29;Q5SCK3;F2X4H9;Q7YJP8;Q7GH77;I2E9A4;Q1L7E3;O98756;Q9XQ93;I2E9L8;Q1XEK3;Q9XQL2;B7P0E9;D4N1T9;Q1X6Q9;A0A291L206;Q7YJR1;A0A0D5X2A4;S6CMZ7;Q8MFT9;G8EEM9;Q7YJM3;L0N8B1;I2EA78;Q9ZS70;Q32701;A0A0F7C9H2;A0A291EY88;Q5W520;Q33047;A0PD98;Q8WL19;Q5K3Y8;I2E962;Q95F08;C3RXF1;O82538;A0A1S6WN23;U5XM28;B8PRL7;B5SW52;Q9THL1;A0A219PXQ5;O46889;A0A0F7EV98;Q9MT32;…		0	0	3.798e-06	76.36	0.000144477	2	1465.75	-0.0102537	59.9528	0
	High	MSGGDHIHAGTVVGK	26	17683	131	Q6VW40;I2BGM7;C0J9R6;C6G1P2;Q33032;Q95F08;A0A1S6WN23;O98756;F2X4H9;Q9GGI5;Q5I221;A0A0U4D534;I2E9L8;A0A249Y5N8;S4TA61;Q8MFT9;Q32701;Q6VW29;E7DMY2;O98747;P92447;O47280;R4QE58;Q5SCK3;Q6VW13;Q3T5L7;C6G392;A0A1S5QS34;A0A2H4UGV5;Q9XQ93;I2E964;Q37358;A0A248SN48;Q37212;Q7YJP8;Q7GH77;I2E9A4;Q6USH4;Q1XEK3;Q9XQL2;Q1L7E3;A7BG81;A0A286NQF2;Q7YJM6;Q7YJR9;Q5UFC2;A0A024HRQ0;Q8WJX3;A0A0B4M1K8;B7P0E9;B5L2V5;J9QHF9…		0	0	7.228e-06	71.93	0.000190936	2	1465.72	0.933846	39.4271	0
	High	VSPQPGVPPEEAGAAVAAESSTGTWTTVWTDGLTSLDR	2	2208	23	I2BGM7;C6G1P2;Q33032;C3RXF1;Q7YMT1;Q3T5L7;I2FL31;Q9GGI5;Q37358;A0A0F7G5H6;Q58U40;A0A249Y5N8;A0A120KLC1;G0WZL1;O03654;A0A291L2S1;O03656;O03628;O03613;A0A1X9ZQP4;A0A0H4SSE1;C6FJV2;A0A1W6BQF9		0	0	1.728e-07	59.22	0.00155522	4	3840.85	-1.04758	115.087	0
	High	VALEAcVQAR	37	29518	202	C0J9R6;C6G1P2;E7DMY2;F2X4H9;Q9GGI5;Q37212;Q6VW40;I2BGM7;Q6VW29;Q5W520;Q33047;Q8WL19;Q33032;Q5K3Y8;O82538;B5SW52;Q9THL1;Q5SCK3;O46889;O98756;I2FL31;Q32803;Q4VI99;E5G0C4;Q9XQ93;Q7YJP8;Q7GH77;A0PDB5;Q33156;I2E9L8;Q4VI80;I2E9A4;Q4VI78;Q1XEK3;Q9XQL2;Q1L7E3;Q9GEN6;Q32701;D6MYK9;A0A0F7C9H2;B1NL21;A0A291EY88;P93904;O98884;D6MYK4;Q8ME51;C7AQR6;O98747;P92447;Q95F08;C3RXF1;A0PDB8;A0A1S6WN23;Q9GHZ1;Q31895;U5…	C6(Carbamidomethyl)	0	0	0.00658	54.82	0.0126761	2	1116.58	-0.118181	70.1996	0
	High	AMHAVIDR	9	44488	258	Q9ZS70;Q6VW40;A0A0F7C9H2;I2BGM7;B1NL21;C0J9R6;Q6VW29;C6G1P2;Q5W520;Q33047;D6MYK4;E7DMY2;A0PD98;Q8WL19;Q33032;Q5J075;Q5K3Y8;I2E962;O82538;Q9GHZ1;U5XM28;B8PRL7;Q7YMT1;B5SW52;Q9THL1;A5X4D3;Q5SCK3;A0A219PXQ5;O46889;O98756;Q95631;Q9MS05;P92223;F2X4H9;A0A0K2SQY8;I2FL31;B8QQG4;O78309;Q9T2B5;O98429;Q32803;Q4VI99;C1JAT3;Q9GGI5;D6MYJ6;E5G0C4;Q9XQ93;I2E964;Q37358;Q7YJP8;Q7GH77;A0PDB5;Q33156;Q5I221;G0WZM4;A0…		0	0	0.02039	52.37	0.0213882	2	912.472	0.380694	31.6002	0
	High	EITLGFVDLLR	2	11021	105	Q5W520;Q9GGI5;Q6VW40;C0J9R6;C6G1P2;Q33032;U5XM28;F2X4H9;Q4VI99;C1JAT3;Q4VI80;Q4VI78;Q5I221;A0A0U4D534;A0A0F7C9H2;I2BGM7;B8PRL7;B5SW52;O98756;Q9MS05;P92223;I2E9L8;Q8MFT9;A0A249Y5Q9;Q9ZS70;I2E962;A0A286NQF2;Q7YJM6;C0J394;A0A142DPV4;W5RVG3;B8PRP3;G0WZL1;A0A1C9HFM1;Q8HVI8;Q37347;A0A023UBM0;A0A023Q1L0;J9QH20;A0A125R6I8;Q8MCW3;Q9GEN6;E7DMY2;O98747;A0A1S6Q3X8;Q9TN58;Q37212;A0A291IA50;Q8MCY1;O09424;A0A07…		0	0	0.004872	51.35	0.0158334	2	1275.73	0.366433	115	0
	High	PLLGcTIKPK	7	64838	265	C0J9R6;Q6VW29;C6G1P2;Q5W520;A5X4D3;F2X4H9;A0A0K2SQY8;Q32803;Q4VI99;Q9GGI5;D6MYJ6;Q7YJP8;Q5I221;A0A0U4D534;Q4VI80;Q4VI78;A3RGJ0;G0WZ98;G0WZL1;Q37220;B2BY95;Q7YJR1;Q37279;J9QH20;L0N8B1;Q6VW40;A0A0F7C9H2;I2BGM7;Q33047;Q8WL19;Q33032;Q5K3Y8;O82538;U5XM28;B8PRL7;B5SW52;Q9THL1;Q5SCK3;A0A219PXQ5;O46889;O98756;Q9MS05;P92223;I2FL31;C1JAT3;E5G0C4;Q9XQ93;Q7GH77;A0PDB5;Q33156;O98551;E7DMW3;I2E9L8;Q3I534;I2E9A…	C5(Carbamidomethyl)	0	0	0.00557	50.16	0.0545378	3	1126.67	-0.0159271	51.4548	1
	High	DDENVNSQPFmR	4	52171	260	C0J9R6;C6G1P2;F2X4H9;Q9GGI5;Q37212;A0A291EY88;Q5W520;Q8WL19;Q5K3Y8;C3RXF1;O82538;A0A1S6WN23;B8PRL7;B5SW52;A0A219PXQ5;O46889;Q9MT32;A0A1C9HG15;I2FL31;Q32553;Q32803;E5G0C4;A0PDB5;C7AQV2;C7A5Z4;Q6VW40;A0A0F7C9H2;I2BGM7;B1NL21;Q6VW29;P93904;Q33047;Q33032;Q9GHZ1;U5XM28;Q7YMT1;Q9THL1;A5X4D3;Q5SCK3;V5K6K1;O98756;Q9MS05;P92223;A0A0K2SQY8;O78309;Q4VI99;C1JAT3;D6MYJ6;Q9XQ93;I2E964;A0A1W6BQF9;Q37358;Q7YJP8;…	M11(Oxidation)	0	0	0.001089	40.77	0.306929	2	1467.62	0.772197	55.9666	0
	High	YYTPEYETK	4	361	14	F2X4H9;A0A0U4D534;A0A249Y5N8;B5L2V5;Q5K3Y8;B5SW52;A0A1C9HG15;A0A1S6Q3X8;A0A0F7G5K6;A0A024HRQ0;A0A1C9HFM1;A0A249Y5Q9;A0A291L2S1;C7SN35		0	0	0.01236	36.49	0.215155	2	1193.54	0.782216	57.7893	0
	High	YGRPLLGcTIKPK	9	64650	256	Q6VW40;C0J9R6;C6G1P2;Q5W520;Q33032;F2X4H9;Q4VI99;Q9GGI5;Q4VI80;Q4VI78;Q6VW29;R4QE58;Q5SCK3;Q7YJP8;Q7GH77;I2E9A4;Q1L7E3;Q5I221;A0A0U4D534;A0A0F7C9H2;I2BGM7;U5XM28;O98756;Q9MS05;A0A0K2SQY8;D6MYJ6;Q9XQ93;O98551;E7DMW3;I2E9L8;Q1XEK3;Q8WKT6;Q9XQL2;W5RVG3;B7P0E9;D4N1T9;B2BY95;Q1X6Q9;Q8HVI8;A0A291L206;Q7YJR1;A0A0D5X2A4;S6CMZ7;Q8MFT9;G8EEM9;Q7YJM3;L0N8B1;I2EA78;Q9GEN6;Q71N78;C3RXF1;Q7YMT1;Q3T5L7;I2FL31;Q…	C8(Carbamidomethyl)	0	0	0.0001268	34.77	1.93571	3	1502.85	0.335323	53.2935	2
	High	EITLGFVDLLRDDFIEKDR	1	5694	50	Q9GGI5;Q5W520;C0J9R6;C6G1P2;F2X4H9;Q4VI99;Q4VI80;Q4VI78;A0A291EY88;A0A1S6WN23;B5SW52;Q9MT32;A0A1C9HFM1;A0A249Y5Q9;Q6VW40;I2BGM7;Q33032;Q95F08;O98756;Q5I221;A0A0U4D534;I2E9L8;A0A249Y5N8;S4TA61;Q8MFT9;Q37212;A0A286NQF2;Q7YJM6;F5B3G0;A0A023UBM0;O09420;O78309;E7DMY2;A0A0F7EV98;Q31895;Q71N79;A0A291IA50;Q5J075;O98747;A0A0F7G5K6;O47280;Q3T5L7;A0A142DPV4;A0A0F7EV89;A0A1W6L1X3;J9QEM7;Q95CF8;Q37309;A0A0F7E…		0	0	7.708e-05	34.15	0.775356	3	2294.2	0.763516	114.743	2
	High	DDFIEKDR	10	17693	147	C0J9R6;Q6VW29;A0A291EY88;C6G1P2;Q5W520;Q5K3Y8;Q95F08;R4QE58;F2X4H9;Q32803;Q4VI99;Q9GGI5;E5G0C4;Q7YJP8;Q4VI80;Q4VI78;Q1XEK3;Q9XQL2;O82538;I2FL31;Q32553;Q37212;Q6VW40;Q33032;Q5SCK3;Q7GH77;I2E9A4;Q1L7E3;I2BGM7;O98756;Q9XQ93;I2E9L8;A7BG81;A0A286NQF2;Q7YJM6;A0A0B4M1K8;B7P0E9;J9QHF9;D4N1T9;A0A1D5AHD9;O63147;Q1X6Q9;A0A291L206;Q7YJR1;A0A023UBM0;A0A0D5X2A4;S6CMZ7;Q8MFT9;G8EEM9;Q7YJM3;L0N8B1;P94046;I2EA78;…		0	0.001	0.03765	39.81	0.258678	2	1037.49	0.160515	42.6911	1
	High	AmHAVIDR	2	44488	258	Q6VW40;C0J9R6;C6G1P2;Q33032;F2X4H9;Q9GGI5;Q5I221;A0A0U4D534;Q71N79;Q5W520;Q5K3Y8;Q32803;E5G0C4;I2BGM7;Q6VW29;Q5SCK3;O98756;Q9XQ93;Q7YJP8;Q7GH77;I2E9L8;I2E9A4;Q1XEK3;Q9XQL2;Q1L7E3;B7P0E9;D4N1T9;Q1X6Q9;A0A291L206;Q7YJR1;A0A0D5X2A4;S6CMZ7;Q8MFT9;G8EEM9;Q7YJM3;L0N8B1;I2EA78;A0A218KDZ0;A0PD98;Q4VI99;Q4VI80;Q4VI78;E5G0G9;A3RGJ0;Q37222;J9QHF9;Q37220;A0A1C9HFM1;A0A078BR81;A0A0F6TFY2;G0LNJ9;Q32701;A0A0F7C…	M2(Oxidation)	0	0.004	0.08842	36.84	0.821349	2	928.466	-0.591376	46.3231	0
	High	NHGMHFR	3	30695	208	C0J9R6;Q6VW29;C6G1P2;F2X4H9;Q9GGI5;Q7YJP8;P92447;Q6VW40;Q33032;Q5I221;A0A0U4D534;Q8ME51;U5XM28;Q32750;A0A0F7C9H2;I2BGM7;Q5SCK3;O98756;Q9MS05;A0A0K2SQY8;D6MYJ6;Q9XQ93;Q7GH77;O98551;E7DMW3;I2E9L8;I2E9A4;Q1XEK3;Q8WKT6;Q9XQL2;Q1L7E3;B8PRL7;O46889;O78309;Q5W520;A0PD98;Q5K3Y8;A5X4D3;B8QQG4;Q32803;Q4VI99;E5G0C4;Q4VI80;Q4VI78;Q95DW1;E5G0G9;A3RGJ0;G0WZ98;Q37222;B8PRP3;J9QHF9;G0WZL1;A8DPF0;E5G0I9;Q37220;A0…		0	0.007	0.1189	30.34	2.28941	2	898.41	0.250018	29.8473	0
	High	ELGTPIVmHDYLTGGFTANTSLAHYcR	1	226	55	Q9MS05;A0A0D5X2A4;A7BG81;A0A249Y5N8;O63147;E0D9Q7;Q5J075;A0A076FQ83;B3THI6;Q6VW40;A0A0F7C9H2;I2BGM7;C0J9R6;Q6VW29;C6G1P2;Q5W520;Q33047;Q8WL19;Q33032;Q5K3Y8;O82538;U5XM28;B8PRL7;B5SW52;Q9THL1;Q5SCK3;A0A219PXQ5;O46889;O98756;P92223;F2X4H9;A0A0K2SQY8;I2FL31;Q32803;Q4VI99;C1JAT3;Q9GGI5;D6MYJ6;E5G0C4;Q9XQ93;Q7YJP8;Q7GH77;A0PDB5;Q33156;O98551;E7DMW3;I2E9L8;Q4VI80;Q3I534;I2E9A4;Q4VI78;Q1XEK3;Q8WKT6;Q9XQ…	M8(Oxidation); C26(Carbamidomethyl)	0	0.008	0.1292	10.57	114.839	3	3040.45	6.33465	112.363	0
Q32701	Ribulose bisphosphate carboxylase large chain OS=Notothixos subaureus OX=36002 GN=rbcL PE=3 SV=1 - [RBL_NOTSU]	2601.22	31.58	29324	0	15	253	475	52.4294	6.68311
	High	GGLDFTKDDENVNSQPFMR	11	51638	237	Q6VW40;A0A0F7C9H2;I2BGM7;C0J9R6;C6G1P2;Q33032;U5XM28;O98756;Q9MS05;F2X4H9;Q9GGI5;Q5I221;G0WZM4;A0A0U4D534;I2E9L8;Q5W520;Q4VI99;Q4VI80;Q4VI78;Q32701;Q6VW29;O98747;Q95F08;A0A1S6WN23;Q5SCK3;Q8MD81;A0A0K2SQY8;Q9TN58;D6MYJ6;Q9XQ93;A0A1W6BQF9;A0A248SN48;Q37212;Q7YJP8;Q7GH77;O98551;E7DMW3;I2E9A4;Q8MCY1;Q1XEK3;Q8WKT6;Q9XQL2;Q1L7E3;O98531;B1NL21;A0A291EY88;Q33047;Q8WL19;Q5K3Y8;C3RXF1;O82538;B8PRL7;Q7YMT1;…		0	0	4.87e-08	109.43	4.7793e-08	2	2169.99	1.14206	92.8062	1
	High	GHYLNATAGTcEEMIK	14	14794	113	Q6VW40;C0J9R6;Q6VW29;C6G1P2;Q33032;U5XM28;Q5SCK3;F2X4H9;A0A0K2SQY8;Q9GGI5;D6MYJ6;Q7YJP8;Q7GH77;O98551;E7DMW3;I2E9A4;Q1L7E3;W5RVG3;B2BY95;Q1X6Q9;Q7YJR1;A0A0D5X2A4;S6CMZ7;Q8MFT9;L0N8B1;Q5W520;O82538;Q9THL1;I2FL31;Q32803;Q4VI99;Q4VI80;Q4VI78;A3RGJ0;Q37220;A0A249Y5Q9;Q85VA4;C1JAT3;Q3I534;E7DMY2;A0A2H4UGV5;I2E962;O98429;A0A0B4M1K8;G0WZL1;A0A142I7A5;A0A142I7F3;B8YHE7;O98431;A0A078BR81;Q37347;K4EPE7;A0A…	C11(Carbamidomethyl)	0	0	3.451e-07	99.35	2.52731e-07	2	1794.82	1.55521	65.8023	0
	High	GGLDFTKDDENVNSQPFmR	11	51638	237	Q9XPZ1;Q8MFT9;C0J9R6;Q6VW29;C6G1P2;Q5W520;A5X4D3;F2X4H9;A0A0K2SQY8;Q32803;Q4VI99;Q9GGI5;D6MYJ6;Q7YJP8;Q5I221;A0A0U4D534;Q4VI80;Q4VI78;A3RGJ0;G0WZ98;G0WZL1;Q37220;B2BY95;Q7YJR1;Q37279;J9QH20;L0N8B1;Q6VW40;A0A0F7C9H2;I2BGM7;Q33047;Q8WL19;Q33032;Q5K3Y8;O82538;U5XM28;B8PRL7;B5SW52;Q9THL1;Q5SCK3;A0A219PXQ5;O46889;O98756;Q9MS05;P92223;I2FL31;C1JAT3;E5G0C4;Q9XQ93;Q7GH77;A0PDB5;Q33156;O98551;E7DMW3;I2E9L…	M18(Oxidation)	0	0	0.005407	98.27	6.0725e-07	2	2185.99	1.67293	82.5394	1
	High	AESSTGTWTTVWTDGLTSLDR	1	97	22	Q32701;Q71N69;Q8HRT3;Q6USH4;C1JAT3;Q32553;Q71N70;Q71N81;A0A0B4M1K8;D4N1T9;A0A078BR81;Q37347;A0A023Q1L0;S4TA61;A0A1B1NJ40;Q37279;Q37176;E3THZ2;Q37309;A0A023Q3H2;Q9THT9;Q36373		0	0	7.535e-07	97.87	2.16347e-07	2	2284.07	-1.1082	114.861	0
	High	mSGGDHIHAGTVVGK	37	17683	131	C0J9R6;Q6VW29;C6G1P2;F2X4H9;Q9GGI5;Q7YJP8;O98551;Q6VW40;A0A0F7C9H2;I2BGM7;Q33032;U5XM28;A5X4D3;Q5SCK3;O98756;Q9MS05;A0A0K2SQY8;O98429;D6MYJ6;Q9XQ93;I2E964;Q37358;Q7GH77;Q5I221;G0WZM4;A0A0U4D534;E7DMW3;I2E9L8;Q8HRT3;I2E9A4;A7BG81;A0A286NQF2;Q1XEK3;Q8WKT6;Q7YJM6;Q9XQL2;Q1L7E3;Q9GEN6;Q9ZS70;A0A249Y5N8;W5RVG3;A0A120KLC1;B8PRP3;A0A0B4M1K8;B7P0E9;B5L2V5;S4TA61;J9QHF9;D4N1T9;A8DPF0;A0A1D5AHD9;E5G0I9;O63…	M1(Oxidation)	0	0	0.0001229	86.84	7.1188e-06	2	1481.72	0.236377	32.3361	0
	High	GHYLNATAGTcEEmIK	9	14794	113	Q8ME51;Q31895;Q95631;Q37220;Q8MCW3;Q6VW40;C0J9R6;Q6VW29;C6G1P2;Q5W520;Q33032;O82538;U5XM28;Q9THL1;Q5SCK3;F2X4H9;A0A0K2SQY8;I2FL31;Q32803;Q4VI99;C1JAT3;Q9GGI5;D6MYJ6;Q7YJP8;Q7GH77;O98551;E7DMW3;Q4VI80;Q3I534;I2E9A4;Q4VI78;Q1L7E3;A3RGJ0;W5RVG3;G0WZL1;B2BY95;Q1X6Q9;A0A142I7F3;Q7YJR1;A0A0D5X2A4;S6CMZ7;Q8MFT9;J9QH20;A0A249Y5Q9;Q85VA4;L0N8B1;Q32701;A0A0B4M1K8;P94046;Q5I221;A0A0U4D534;R4QE58;B6GUV5;A0A0…	C11(Carbamidomethyl); M14(Oxidation)	0	0	1.076e-06	84.54	7.07744e-06	2	1810.81	1.38348	55.3312	0
	High	DNGLLLHIHR	12	41878	254	Q5W520;Q9GGI5;O09424;Q6VW40;I2BGM7;C0J9R6;C6G1P2;E7DMY2;Q33032;O98756;F2X4H9;Q37212;Q5I221;A0A0U4D534;I2E9L8;Q6VW29;P93904;O82538;U5XM28;Q9THL1;Q5SCK3;A0A0K2SQY8;I2FL31;Q32803;Q4VI99;C1JAT3;D6MYJ6;Q7YJP8;Q7GH77;A0A291IA50;J9QER6;O98551;E7DMW3;Q4VI80;Q3I534;I2E9A4;Q8MCY1;Q4VI78;Q1L7E3;A0A291EY88;C3RXF1;B8PRL7;A0A1C9HFM1;A0A023Q3H2;Q95F08;Q71N81;Q1XEK3;Q8WKT6;Q9XQL2;B8PRP3;J9QHF9;B2BY95;Q7YJR1;Q373…		0	0	0.0007847	83.13	2.29054e-05	2	1187.67	0.568646	64.3472	0
	High	GHYLNATAGTcEEmIKR	8	14767	113	Q6VW40;C0J9R6;Q6VW29;C6G1P2;Q33032;U5XM28;Q5SCK3;F2X4H9;A0A0K2SQY8;Q9GGI5;D6MYJ6;Q7YJP8;Q7GH77;O98551;E7DMW3;I2E9A4;Q1L7E3;W5RVG3;B2BY95;Q1X6Q9;Q7YJR1;A0A0D5X2A4;S6CMZ7;Q8MFT9;L0N8B1;Q5W520;O82538;Q9THL1;I2FL31;Q32803;Q4VI99;Q4VI80;Q4VI78;A3RGJ0;Q37220;A0A249Y5Q9;Q85VA4;C1JAT3;Q3I534;E7DMY2;A0A2H4UGV5;I2E962;O98429;A0A0B4M1K8;G0WZL1;A0A142I7A5;A0A142I7F3;B8YHE7;O98431;A0A078BR81;Q37347;K4EPE7;A0A…	C11(Carbamidomethyl); M14(Oxidation)	0	0	2.837e-07	78.87	3.15448e-05	3	1966.91	0.933264	50.1358	1
	High	DDENVNSQPFMR	4	52171	260	Q9ZS70;Q6VW40;A0A0F7C9H2;I2BGM7;C0J9R6;C6G1P2;E7DMY2;Q33032;U5XM28;O98756;Q9MS05;F2X4H9;Q9GGI5;Q37212;I2E9L8;Q8MCY1;A0A286NQF2;Q7YJM6;O98531;W5RVG3;B8PRP3;Q8HVI8;Q37347;A0A023UBM0;Q8MFT9;B1NL21;Q6VW29;Q5W520;Q33047;A0PD98;Q8WL19;Q5J075;Q5K3Y8;I2E962;O82538;Q9GHZ1;B8PRL7;Q7YMT1;B5SW52;Q9THL1;A5X4D3;Q5SCK3;A0A219PXQ5;O46889;P92223;A0A0K2SQY8;I2FL31;B8QQG4;O78309;Q9T2B5;O98429;Q32803;Q4VI99;C1JAT3;D…		0	0	0.0001335	77.69	6.34599e-05	2	1451.62	0.473238	69.5721	0
	High	TFQGPPHGIQVER	32	58045	244	O03654;I2BGM7;C6G1P2;Q33032;Q9GGI5;Q6VW40;C0J9R6;Q6VW29;Q5SCK3;F2X4H9;Q7YJP8;Q7GH77;I2E9A4;Q1L7E3;O98756;Q9XQ93;I2E9L8;Q1XEK3;Q9XQL2;B7P0E9;D4N1T9;Q1X6Q9;A0A291L206;Q7YJR1;A0A0D5X2A4;S6CMZ7;Q8MFT9;G8EEM9;Q7YJM3;L0N8B1;I2EA78;Q9ZS70;Q32701;A0A0F7C9H2;A0A291EY88;Q5W520;Q33047;A0PD98;Q8WL19;Q5K3Y8;I2E962;Q95F08;C3RXF1;O82538;A0A1S6WN23;U5XM28;B8PRL7;B5SW52;Q9THL1;A0A219PXQ5;O46889;A0A0F7EV98;Q9MT32;…		0	0	3.798e-06	76.36	0.000144477	2	1465.75	-0.0102537	59.9528	0
	High	MSGGDHIHAGTVVGK	26	17683	131	Q6VW40;I2BGM7;C0J9R6;C6G1P2;Q33032;Q95F08;A0A1S6WN23;O98756;F2X4H9;Q9GGI5;Q5I221;A0A0U4D534;I2E9L8;A0A249Y5N8;S4TA61;Q8MFT9;Q32701;Q6VW29;E7DMY2;O98747;P92447;O47280;R4QE58;Q5SCK3;Q6VW13;Q3T5L7;C6G392;A0A1S5QS34;A0A2H4UGV5;Q9XQ93;I2E964;Q37358;A0A248SN48;Q37212;Q7YJP8;Q7GH77;I2E9A4;Q6USH4;Q1XEK3;Q9XQL2;Q1L7E3;A7BG81;A0A286NQF2;Q7YJM6;Q7YJR9;Q5UFC2;A0A024HRQ0;Q8WJX3;A0A0B4M1K8;B7P0E9;B5L2V5;J9QHF9…		0	0	7.228e-06	71.93	0.000190936	2	1465.72	0.933846	39.4271	0
	High	VALEAcVQAR	37	29518	202	C0J9R6;C6G1P2;E7DMY2;F2X4H9;Q9GGI5;Q37212;Q6VW40;I2BGM7;Q6VW29;Q5W520;Q33047;Q8WL19;Q33032;Q5K3Y8;O82538;B5SW52;Q9THL1;Q5SCK3;O46889;O98756;I2FL31;Q32803;Q4VI99;E5G0C4;Q9XQ93;Q7YJP8;Q7GH77;A0PDB5;Q33156;I2E9L8;Q4VI80;I2E9A4;Q4VI78;Q1XEK3;Q9XQL2;Q1L7E3;Q9GEN6;Q32701;D6MYK9;A0A0F7C9H2;B1NL21;A0A291EY88;P93904;O98884;D6MYK4;Q8ME51;C7AQR6;O98747;P92447;Q95F08;C3RXF1;A0PDB8;A0A1S6WN23;Q9GHZ1;Q31895;U5…	C6(Carbamidomethyl)	0	0	0.00658	54.82	0.0126761	2	1116.58	-0.118181	70.1996	0
	High	AMHAVIDR	9	44488	258	Q9ZS70;Q6VW40;A0A0F7C9H2;I2BGM7;B1NL21;C0J9R6;Q6VW29;C6G1P2;Q5W520;Q33047;D6MYK4;E7DMY2;A0PD98;Q8WL19;Q33032;Q5J075;Q5K3Y8;I2E962;O82538;Q9GHZ1;U5XM28;B8PRL7;Q7YMT1;B5SW52;Q9THL1;A5X4D3;Q5SCK3;A0A219PXQ5;O46889;O98756;Q95631;Q9MS05;P92223;F2X4H9;A0A0K2SQY8;I2FL31;B8QQG4;O78309;Q9T2B5;O98429;Q32803;Q4VI99;C1JAT3;Q9GGI5;D6MYJ6;E5G0C4;Q9XQ93;I2E964;Q37358;Q7YJP8;Q7GH77;A0PDB5;Q33156;Q5I221;G0WZM4;A0…		0	0	0.02039	52.37	0.0213882	2	912.472	0.380694	31.6002	0
	High	PLLGcTIKPK	7	64838	265	C0J9R6;Q6VW29;C6G1P2;Q5W520;A5X4D3;F2X4H9;A0A0K2SQY8;Q32803;Q4VI99;Q9GGI5;D6MYJ6;Q7YJP8;Q5I221;A0A0U4D534;Q4VI80;Q4VI78;A3RGJ0;G0WZ98;G0WZL1;Q37220;B2BY95;Q7YJR1;Q37279;J9QH20;L0N8B1;Q6VW40;A0A0F7C9H2;I2BGM7;Q33047;Q8WL19;Q33032;Q5K3Y8;O82538;U5XM28;B8PRL7;B5SW52;Q9THL1;Q5SCK3;A0A219PXQ5;O46889;O98756;Q9MS05;P92223;I2FL31;C1JAT3;E5G0C4;Q9XQ93;Q7GH77;A0PDB5;Q33156;O98551;E7DMW3;I2E9L8;Q3I534;I2E9A…	C5(Carbamidomethyl)	0	0	0.00557	50.16	0.0545378	3	1126.67	-0.0159271	51.4548	1
	High	DDENVNSQPFmR	4	52171	260	C0J9R6;C6G1P2;F2X4H9;Q9GGI5;Q37212;A0A291EY88;Q5W520;Q8WL19;Q5K3Y8;C3RXF1;O82538;A0A1S6WN23;B8PRL7;B5SW52;A0A219PXQ5;O46889;Q9MT32;A0A1C9HG15;I2FL31;Q32553;Q32803;E5G0C4;A0PDB5;C7AQV2;C7A5Z4;Q6VW40;A0A0F7C9H2;I2BGM7;B1NL21;Q6VW29;P93904;Q33047;Q33032;Q9GHZ1;U5XM28;Q7YMT1;Q9THL1;A5X4D3;Q5SCK3;V5K6K1;O98756;Q9MS05;P92223;A0A0K2SQY8;O78309;Q4VI99;C1JAT3;D6MYJ6;Q9XQ93;I2E964;A0A1W6BQF9;Q37358;Q7YJP8;…	M11(Oxidation)	0	0	0.001089	40.77	0.306929	2	1467.62	0.772197	55.9666	0
	High	YGRPLLGcTIKPK	9	64650	256	Q6VW40;C0J9R6;C6G1P2;Q5W520;Q33032;F2X4H9;Q4VI99;Q9GGI5;Q4VI80;Q4VI78;Q6VW29;R4QE58;Q5SCK3;Q7YJP8;Q7GH77;I2E9A4;Q1L7E3;Q5I221;A0A0U4D534;A0A0F7C9H2;I2BGM7;U5XM28;O98756;Q9MS05;A0A0K2SQY8;D6MYJ6;Q9XQ93;O98551;E7DMW3;I2E9L8;Q1XEK3;Q8WKT6;Q9XQL2;W5RVG3;B7P0E9;D4N1T9;B2BY95;Q1X6Q9;Q8HVI8;A0A291L206;Q7YJR1;A0A0D5X2A4;S6CMZ7;Q8MFT9;G8EEM9;Q7YJM3;L0N8B1;I2EA78;Q9GEN6;Q71N78;C3RXF1;Q7YMT1;Q3T5L7;I2FL31;Q…	C8(Carbamidomethyl)	0	0	0.0001268	34.77	1.93571	3	1502.85	0.335323	53.2935	2
	High	DDFIEKDR	10	17693	147	C0J9R6;Q6VW29;A0A291EY88;C6G1P2;Q5W520;Q5K3Y8;Q95F08;R4QE58;F2X4H9;Q32803;Q4VI99;Q9GGI5;E5G0C4;Q7YJP8;Q4VI80;Q4VI78;Q1XEK3;Q9XQL2;O82538;I2FL31;Q32553;Q37212;Q6VW40;Q33032;Q5SCK3;Q7GH77;I2E9A4;Q1L7E3;I2BGM7;O98756;Q9XQ93;I2E9L8;A7BG81;A0A286NQF2;Q7YJM6;A0A0B4M1K8;B7P0E9;J9QHF9;D4N1T9;A0A1D5AHD9;O63147;Q1X6Q9;A0A291L206;Q7YJR1;A0A023UBM0;A0A0D5X2A4;S6CMZ7;Q8MFT9;G8EEM9;Q7YJM3;L0N8B1;P94046;I2EA78;…		0	0.001	0.03765	39.81	0.258678	2	1037.49	0.160515	42.6911	1
	High	AQAETGEIK	7	27913	198	Q6VW40;I2BGM7;C0J9R6;Q6VW29;C6G1P2;Q5W520;Q33047;Q8WL19;Q33032;Q5K3Y8;O82538;B5SW52;Q9THL1;Q5SCK3;O46889;O98756;F2X4H9;I2FL31;Q32803;Q4VI99;Q9GGI5;E5G0C4;Q9XQ93;Q7YJP8;Q7GH77;A0PDB5;Q33156;I2E9L8;Q4VI80;I2E9A4;Q4VI78;Q1XEK3;Q9XQL2;Q1L7E3;U5XM28;A0A0K2SQY8;D6MYJ6;O98551;E7DMW3;W5RVG3;B2BY95;Q1X6Q9;Q7YJR1;A0A0D5X2A4;S6CMZ7;Q8MFT9;L0N8B1;A0A0B4M1K8;P94046;Q9ZS70;A0A0F7C9H2;Q9MS05;O98429;A7BG81;A0A28…		0	0.001	0.04266	37.65	0.628617	2	946.485	1.16613	24.1508	0
	High	AmHAVIDR	2	44488	258	Q6VW40;C0J9R6;C6G1P2;Q33032;F2X4H9;Q9GGI5;Q5I221;A0A0U4D534;Q71N79;Q5W520;Q5K3Y8;Q32803;E5G0C4;I2BGM7;Q6VW29;Q5SCK3;O98756;Q9XQ93;Q7YJP8;Q7GH77;I2E9L8;I2E9A4;Q1XEK3;Q9XQL2;Q1L7E3;B7P0E9;D4N1T9;Q1X6Q9;A0A291L206;Q7YJR1;A0A0D5X2A4;S6CMZ7;Q8MFT9;G8EEM9;Q7YJM3;L0N8B1;I2EA78;A0A218KDZ0;A0PD98;Q4VI99;Q4VI80;Q4VI78;E5G0G9;A3RGJ0;Q37222;J9QHF9;Q37220;A0A1C9HFM1;A0A078BR81;A0A0F6TFY2;G0LNJ9;Q32701;A0A0F7C…	M2(Oxidation)	0	0.004	0.08842	36.84	0.821349	2	928.466	-0.591376	46.3231	0
	High	EGNEIIR	3	14511	145	B8PRL7;O46889;Q9MS05;O78309;Q9XQ93;C0J9R6;C6G1P2;F2X4H9;Q9GGI5;Q9GEN6;Q6VW40;Q5W520;Q33032;U5XM28;Q4VI99;C1JAT3;Q4VI80;Q4VI78;Q71N79;I2BGM7;B5SW52;O98756;I2E9L8;Q6VW29;A5X4D3;A0A0K2SQY8;Q32803;D6MYJ6;Q7YJP8;Q5I221;A0A0U4D534;Q7YMT1;I2FL31;Q58U40;A0A0F7C9H2;Q33047;Q8WL19;Q5K3Y8;O82538;Q9THL1;Q5SCK3;A0A219PXQ5;P92223;E5G0C4;Q7GH77;A0PDB5;Q33156;O98551;E7DMW3;Q3I534;I2E9A4;Q1XEK3;Q8WKT6;Q9XQL2;Q1L7E…		0	0.007	0.1178	42.37	0.139721	2	830.436	-0.377355	35.4254	0
Q5I221	Ribulose bisphosphate carboxylase large chain OS=Benincasa hispida OX=102211 GN=rbcL PE=3 SV=1 - [Q5I221_BENHI]	2601.14	33.05	37873	0	19	264	475	52.6705	6.43018
	High	GGLDFTKDDENVNSQPFMR	11	51638	237	Q6VW40;A0A0F7C9H2;I2BGM7;C0J9R6;C6G1P2;Q33032;U5XM28;O98756;Q9MS05;F2X4H9;Q9GGI5;Q5I221;G0WZM4;A0A0U4D534;I2E9L8;Q5W520;Q4VI99;Q4VI80;Q4VI78;Q32701;Q6VW29;O98747;Q95F08;A0A1S6WN23;Q5SCK3;Q8MD81;A0A0K2SQY8;Q9TN58;D6MYJ6;Q9XQ93;A0A1W6BQF9;A0A248SN48;Q37212;Q7YJP8;Q7GH77;O98551;E7DMW3;I2E9A4;Q8MCY1;Q1XEK3;Q8WKT6;Q9XQL2;Q1L7E3;O98531;B1NL21;A0A291EY88;Q33047;Q8WL19;Q5K3Y8;C3RXF1;O82538;B8PRL7;Q7YMT1;…		0	0	4.87e-08	109.43	4.7793e-08	2	2169.99	1.14206	92.8062	1
	High	GHYLNATAGTcEEMIK	14	14794	113	Q6VW40;C0J9R6;Q6VW29;C6G1P2;Q33032;U5XM28;Q5SCK3;F2X4H9;A0A0K2SQY8;Q9GGI5;D6MYJ6;Q7YJP8;Q7GH77;O98551;E7DMW3;I2E9A4;Q1L7E3;W5RVG3;B2BY95;Q1X6Q9;Q7YJR1;A0A0D5X2A4;S6CMZ7;Q8MFT9;L0N8B1;Q5W520;O82538;Q9THL1;I2FL31;Q32803;Q4VI99;Q4VI80;Q4VI78;A3RGJ0;Q37220;A0A249Y5Q9;Q85VA4;C1JAT3;Q3I534;E7DMY2;A0A2H4UGV5;I2E962;O98429;A0A0B4M1K8;G0WZL1;A0A142I7A5;A0A142I7F3;B8YHE7;O98431;A0A078BR81;Q37347;K4EPE7;A0A…	C11(Carbamidomethyl)	0	0	3.451e-07	99.35	2.52731e-07	2	1794.82	1.55521	65.8023	0
	High	GGLDFTKDDENVNSQPFmR	11	51638	237	Q9XPZ1;Q8MFT9;C0J9R6;Q6VW29;C6G1P2;Q5W520;A5X4D3;F2X4H9;A0A0K2SQY8;Q32803;Q4VI99;Q9GGI5;D6MYJ6;Q7YJP8;Q5I221;A0A0U4D534;Q4VI80;Q4VI78;A3RGJ0;G0WZ98;G0WZL1;Q37220;B2BY95;Q7YJR1;Q37279;J9QH20;L0N8B1;Q6VW40;A0A0F7C9H2;I2BGM7;Q33047;Q8WL19;Q33032;Q5K3Y8;O82538;U5XM28;B8PRL7;B5SW52;Q9THL1;Q5SCK3;A0A219PXQ5;O46889;O98756;Q9MS05;P92223;I2FL31;C1JAT3;E5G0C4;Q9XQ93;Q7GH77;A0PDB5;Q33156;O98551;E7DMW3;I2E9L…	M18(Oxidation)	0	0	0.005407	98.27	6.0725e-07	2	2185.99	1.67293	82.5394	1
	High	EITLGFVDLLRDDFIEK	1	5735	50	Q9GGI5;Q5W520;C0J9R6;C6G1P2;F2X4H9;Q4VI99;Q4VI80;Q4VI78;A0A291EY88;A0A1S6WN23;B5SW52;Q9MT32;A0A1C9HFM1;A0A249Y5Q9;Q6VW40;I2BGM7;Q33032;Q95F08;O98756;Q5I221;A0A0U4D534;I2E9L8;A0A249Y5N8;S4TA61;Q8MFT9;Q37212;A0A286NQF2;Q7YJM6;F5B3G0;A0A023UBM0;O09420;O78309;E7DMY2;A0A0F7EV98;Q31895;Q71N79;A0A291IA50;Q5J075;O98747;A0A0F7G5K6;O47280;Q3T5L7;A0A142DPV4;A0A0F7EV89;A0A1W6L1X3;J9QEM7;Q95CF8;Q37309;A0A0F7E…		0	0	6.33e-09	88.73	3.03008e-06	2	2023.07	-0.114089	115.12	1
	High	mSGGDHIHAGTVVGK	37	17683	131	C0J9R6;Q6VW29;C6G1P2;F2X4H9;Q9GGI5;Q7YJP8;O98551;Q6VW40;A0A0F7C9H2;I2BGM7;Q33032;U5XM28;A5X4D3;Q5SCK3;O98756;Q9MS05;A0A0K2SQY8;O98429;D6MYJ6;Q9XQ93;I2E964;Q37358;Q7GH77;Q5I221;G0WZM4;A0A0U4D534;E7DMW3;I2E9L8;Q8HRT3;I2E9A4;A7BG81;A0A286NQF2;Q1XEK3;Q8WKT6;Q7YJM6;Q9XQL2;Q1L7E3;Q9GEN6;Q9ZS70;A0A249Y5N8;W5RVG3;A0A120KLC1;B8PRP3;A0A0B4M1K8;B7P0E9;B5L2V5;S4TA61;J9QHF9;D4N1T9;A8DPF0;A0A1D5AHD9;E5G0I9;O63…	M1(Oxidation)	0	0	0.0001229	86.84	7.1188e-06	2	1481.72	0.236377	32.3361	0
	High	GHYLNATAGTcEEmIK	9	14794	113	Q8ME51;Q31895;Q95631;Q37220;Q8MCW3;Q6VW40;C0J9R6;Q6VW29;C6G1P2;Q5W520;Q33032;O82538;U5XM28;Q9THL1;Q5SCK3;F2X4H9;A0A0K2SQY8;I2FL31;Q32803;Q4VI99;C1JAT3;Q9GGI5;D6MYJ6;Q7YJP8;Q7GH77;O98551;E7DMW3;Q4VI80;Q3I534;I2E9A4;Q4VI78;Q1L7E3;A3RGJ0;W5RVG3;G0WZL1;B2BY95;Q1X6Q9;A0A142I7F3;Q7YJR1;A0A0D5X2A4;S6CMZ7;Q8MFT9;J9QH20;A0A249Y5Q9;Q85VA4;L0N8B1;Q32701;A0A0B4M1K8;P94046;Q5I221;A0A0U4D534;R4QE58;B6GUV5;A0A0…	C11(Carbamidomethyl); M14(Oxidation)	0	0	1.076e-06	84.54	7.07744e-06	2	1810.81	1.38348	55.3312	0
	High	DNGLLLHIHR	12	41878	254	Q5W520;Q9GGI5;O09424;Q6VW40;I2BGM7;C0J9R6;C6G1P2;E7DMY2;Q33032;O98756;F2X4H9;Q37212;Q5I221;A0A0U4D534;I2E9L8;Q6VW29;P93904;O82538;U5XM28;Q9THL1;Q5SCK3;A0A0K2SQY8;I2FL31;Q32803;Q4VI99;C1JAT3;D6MYJ6;Q7YJP8;Q7GH77;A0A291IA50;J9QER6;O98551;E7DMW3;Q4VI80;Q3I534;I2E9A4;Q8MCY1;Q4VI78;Q1L7E3;A0A291EY88;C3RXF1;B8PRL7;A0A1C9HFM1;A0A023Q3H2;Q95F08;Q71N81;Q1XEK3;Q8WKT6;Q9XQL2;B8PRP3;J9QHF9;B2BY95;Q7YJR1;Q373…		0	0	0.0007847	83.13	2.29054e-05	2	1187.67	0.568646	64.3472	0
	High	GHYLNATAGTcEEmIKR	8	14767	113	Q6VW40;C0J9R6;Q6VW29;C6G1P2;Q33032;U5XM28;Q5SCK3;F2X4H9;A0A0K2SQY8;Q9GGI5;D6MYJ6;Q7YJP8;Q7GH77;O98551;E7DMW3;I2E9A4;Q1L7E3;W5RVG3;B2BY95;Q1X6Q9;Q7YJR1;A0A0D5X2A4;S6CMZ7;Q8MFT9;L0N8B1;Q5W520;O82538;Q9THL1;I2FL31;Q32803;Q4VI99;Q4VI80;Q4VI78;A3RGJ0;Q37220;A0A249Y5Q9;Q85VA4;C1JAT3;Q3I534;E7DMY2;A0A2H4UGV5;I2E962;O98429;A0A0B4M1K8;G0WZL1;A0A142I7A5;A0A142I7F3;B8YHE7;O98431;A0A078BR81;Q37347;K4EPE7;A0A…	C11(Carbamidomethyl); M14(Oxidation)	0	0	2.837e-07	78.87	3.15448e-05	3	1966.91	0.933264	50.1358	1
	High	DDENVNSQPFMR	4	52171	260	Q9ZS70;Q6VW40;A0A0F7C9H2;I2BGM7;C0J9R6;C6G1P2;E7DMY2;Q33032;U5XM28;O98756;Q9MS05;F2X4H9;Q9GGI5;Q37212;I2E9L8;Q8MCY1;A0A286NQF2;Q7YJM6;O98531;W5RVG3;B8PRP3;Q8HVI8;Q37347;A0A023UBM0;Q8MFT9;B1NL21;Q6VW29;Q5W520;Q33047;A0PD98;Q8WL19;Q5J075;Q5K3Y8;I2E962;O82538;Q9GHZ1;B8PRL7;Q7YMT1;B5SW52;Q9THL1;A5X4D3;Q5SCK3;A0A219PXQ5;O46889;P92223;A0A0K2SQY8;I2FL31;B8QQG4;O78309;Q9T2B5;O98429;Q32803;Q4VI99;C1JAT3;D…		0	0	0.0001335	77.69	6.34599e-05	2	1451.62	0.473238	69.5721	0
	High	TFQGPPHGIQVER	32	58045	244	O03654;I2BGM7;C6G1P2;Q33032;Q9GGI5;Q6VW40;C0J9R6;Q6VW29;Q5SCK3;F2X4H9;Q7YJP8;Q7GH77;I2E9A4;Q1L7E3;O98756;Q9XQ93;I2E9L8;Q1XEK3;Q9XQL2;B7P0E9;D4N1T9;Q1X6Q9;A0A291L206;Q7YJR1;A0A0D5X2A4;S6CMZ7;Q8MFT9;G8EEM9;Q7YJM3;L0N8B1;I2EA78;Q9ZS70;Q32701;A0A0F7C9H2;A0A291EY88;Q5W520;Q33047;A0PD98;Q8WL19;Q5K3Y8;I2E962;Q95F08;C3RXF1;O82538;A0A1S6WN23;U5XM28;B8PRL7;B5SW52;Q9THL1;A0A219PXQ5;O46889;A0A0F7EV98;Q9MT32;…		0	0	3.798e-06	76.36	0.000144477	2	1465.75	-0.0102537	59.9528	0
	High	MSGGDHIHAGTVVGK	26	17683	131	Q6VW40;I2BGM7;C0J9R6;C6G1P2;Q33032;Q95F08;A0A1S6WN23;O98756;F2X4H9;Q9GGI5;Q5I221;A0A0U4D534;I2E9L8;A0A249Y5N8;S4TA61;Q8MFT9;Q32701;Q6VW29;E7DMY2;O98747;P92447;O47280;R4QE58;Q5SCK3;Q6VW13;Q3T5L7;C6G392;A0A1S5QS34;A0A2H4UGV5;Q9XQ93;I2E964;Q37358;A0A248SN48;Q37212;Q7YJP8;Q7GH77;I2E9A4;Q6USH4;Q1XEK3;Q9XQL2;Q1L7E3;A7BG81;A0A286NQF2;Q7YJM6;Q7YJR9;Q5UFC2;A0A024HRQ0;Q8WJX3;A0A0B4M1K8;B7P0E9;B5L2V5;J9QHF9…		0	0	7.228e-06	71.93	0.000190936	2	1465.72	0.933846	39.4271	0
	High	VALEAcVQAR	37	29518	202	C0J9R6;C6G1P2;E7DMY2;F2X4H9;Q9GGI5;Q37212;Q6VW40;I2BGM7;Q6VW29;Q5W520;Q33047;Q8WL19;Q33032;Q5K3Y8;O82538;B5SW52;Q9THL1;Q5SCK3;O46889;O98756;I2FL31;Q32803;Q4VI99;E5G0C4;Q9XQ93;Q7YJP8;Q7GH77;A0PDB5;Q33156;I2E9L8;Q4VI80;I2E9A4;Q4VI78;Q1XEK3;Q9XQL2;Q1L7E3;Q9GEN6;Q32701;D6MYK9;A0A0F7C9H2;B1NL21;A0A291EY88;P93904;O98884;D6MYK4;Q8ME51;C7AQR6;O98747;P92447;Q95F08;C3RXF1;A0PDB8;A0A1S6WN23;Q9GHZ1;Q31895;U5…	C6(Carbamidomethyl)	0	0	0.00658	54.82	0.0126761	2	1116.58	-0.118181	70.1996	0
	High	FLFcAEAIYK	8	13080	112	C0J9R6;Q6VW29;C6G1P2;Q5W520;F2X4H9;A0A0K2SQY8;Q32803;Q4VI99;Q9GGI5;D6MYJ6;Q7YJP8;Q4VI80;Q4VI78;A3RGJ0;G0WZL1;Q37220;B2BY95;Q7YJR1;J9QH20;L0N8B1;Q5I221;A0A0U4D534;A5X4D3;Q1XEK3;Q8WKT6;Q9XQL2;B8PRP3;J9QHF9;A8DPF0;E5G0I9;Q37347;K4EPE7;Q95CE8;Q7YJM3;A0PD98;Q5K3Y8;E5G0C4;E5G0G9;Q37222;A0A1C9HFM1;A0A078BR81;A0A0F6TFY2;G0LNJ9;A0A142I7A5;E7DMY2;Q95F08;Q9TN58;Q37212;D6MYK9;A0A291EY88;C3RXF1;B8PRL7;R4QE58;…	C4(Carbamidomethyl)	0	0	0.003285	53.39	0.0150591	2	1261.63	-0.0139995	110.942	0
	High	AMHAVIDR	9	44488	258	Q9ZS70;Q6VW40;A0A0F7C9H2;I2BGM7;B1NL21;C0J9R6;Q6VW29;C6G1P2;Q5W520;Q33047;D6MYK4;E7DMY2;A0PD98;Q8WL19;Q33032;Q5J075;Q5K3Y8;I2E962;O82538;Q9GHZ1;U5XM28;B8PRL7;Q7YMT1;B5SW52;Q9THL1;A5X4D3;Q5SCK3;A0A219PXQ5;O46889;O98756;Q95631;Q9MS05;P92223;F2X4H9;A0A0K2SQY8;I2FL31;B8QQG4;O78309;Q9T2B5;O98429;Q32803;Q4VI99;C1JAT3;Q9GGI5;D6MYJ6;E5G0C4;Q9XQ93;I2E964;Q37358;Q7YJP8;Q7GH77;A0PDB5;Q33156;Q5I221;G0WZM4;A0…		0	0	0.02039	52.37	0.0213882	2	912.472	0.380694	31.6002	0
	High	EITLGFVDLLR	2	11021	105	Q5W520;Q9GGI5;Q6VW40;C0J9R6;C6G1P2;Q33032;U5XM28;F2X4H9;Q4VI99;C1JAT3;Q4VI80;Q4VI78;Q5I221;A0A0U4D534;A0A0F7C9H2;I2BGM7;B8PRL7;B5SW52;O98756;Q9MS05;P92223;I2E9L8;Q8MFT9;A0A249Y5Q9;Q9ZS70;I2E962;A0A286NQF2;Q7YJM6;C0J394;A0A142DPV4;W5RVG3;B8PRP3;G0WZL1;A0A1C9HFM1;Q8HVI8;Q37347;A0A023UBM0;A0A023Q1L0;J9QH20;A0A125R6I8;Q8MCW3;Q9GEN6;E7DMY2;O98747;A0A1S6Q3X8;Q9TN58;Q37212;A0A291IA50;Q8MCY1;O09424;A0A07…		0	0	0.004872	51.35	0.0158334	2	1275.73	0.366433	115	0
	High	PLLGcTIKPK	7	64838	265	C0J9R6;Q6VW29;C6G1P2;Q5W520;A5X4D3;F2X4H9;A0A0K2SQY8;Q32803;Q4VI99;Q9GGI5;D6MYJ6;Q7YJP8;Q5I221;A0A0U4D534;Q4VI80;Q4VI78;A3RGJ0;G0WZ98;G0WZL1;Q37220;B2BY95;Q7YJR1;Q37279;J9QH20;L0N8B1;Q6VW40;A0A0F7C9H2;I2BGM7;Q33047;Q8WL19;Q33032;Q5K3Y8;O82538;U5XM28;B8PRL7;B5SW52;Q9THL1;Q5SCK3;A0A219PXQ5;O46889;O98756;Q9MS05;P92223;I2FL31;C1JAT3;E5G0C4;Q9XQ93;Q7GH77;A0PDB5;Q33156;O98551;E7DMW3;I2E9L8;Q3I534;I2E9A…	C5(Carbamidomethyl)	0	0	0.00557	50.16	0.0545378	3	1126.67	-0.0159271	51.4548	1
	High	DDENVNSQPFmR	4	52171	260	C0J9R6;C6G1P2;F2X4H9;Q9GGI5;Q37212;A0A291EY88;Q5W520;Q8WL19;Q5K3Y8;C3RXF1;O82538;A0A1S6WN23;B8PRL7;B5SW52;A0A219PXQ5;O46889;Q9MT32;A0A1C9HG15;I2FL31;Q32553;Q32803;E5G0C4;A0PDB5;C7AQV2;C7A5Z4;Q6VW40;A0A0F7C9H2;I2BGM7;B1NL21;Q6VW29;P93904;Q33047;Q33032;Q9GHZ1;U5XM28;Q7YMT1;Q9THL1;A5X4D3;Q5SCK3;V5K6K1;O98756;Q9MS05;P92223;A0A0K2SQY8;O78309;Q4VI99;C1JAT3;D6MYJ6;Q9XQ93;I2E964;A0A1W6BQF9;Q37358;Q7YJP8;…	M11(Oxidation)	0	0	0.001089	40.77	0.306929	2	1467.62	0.772197	55.9666	0
	High	YGRPLLGcTIKPK	9	64650	256	Q6VW40;C0J9R6;C6G1P2;Q5W520;Q33032;F2X4H9;Q4VI99;Q9GGI5;Q4VI80;Q4VI78;Q6VW29;R4QE58;Q5SCK3;Q7YJP8;Q7GH77;I2E9A4;Q1L7E3;Q5I221;A0A0U4D534;A0A0F7C9H2;I2BGM7;U5XM28;O98756;Q9MS05;A0A0K2SQY8;D6MYJ6;Q9XQ93;O98551;E7DMW3;I2E9L8;Q1XEK3;Q8WKT6;Q9XQL2;W5RVG3;B7P0E9;D4N1T9;B2BY95;Q1X6Q9;Q8HVI8;A0A291L206;Q7YJR1;A0A0D5X2A4;S6CMZ7;Q8MFT9;G8EEM9;Q7YJM3;L0N8B1;I2EA78;Q9GEN6;Q71N78;C3RXF1;Q7YMT1;Q3T5L7;I2FL31;Q…	C8(Carbamidomethyl)	0	0	0.0001268	34.77	1.93571	3	1502.85	0.335323	53.2935	2
	High	EITLGFVDLLRDDFIEKDR	1	5694	50	Q9GGI5;Q5W520;C0J9R6;C6G1P2;F2X4H9;Q4VI99;Q4VI80;Q4VI78;A0A291EY88;A0A1S6WN23;B5SW52;Q9MT32;A0A1C9HFM1;A0A249Y5Q9;Q6VW40;I2BGM7;Q33032;Q95F08;O98756;Q5I221;A0A0U4D534;I2E9L8;A0A249Y5N8;S4TA61;Q8MFT9;Q37212;A0A286NQF2;Q7YJM6;F5B3G0;A0A023UBM0;O09420;O78309;E7DMY2;A0A0F7EV98;Q31895;Q71N79;A0A291IA50;Q5J075;O98747;A0A0F7G5K6;O47280;Q3T5L7;A0A142DPV4;A0A0F7EV89;A0A1W6L1X3;J9QEM7;Q95CF8;Q37309;A0A0F7E…		0	0	7.708e-05	34.15	0.775356	3	2294.2	0.763516	114.743	2
	High	PQAETGEIK	4	38	17	Q6VW40;J9QER6;Q5I221;A0A291L206;A0PD98;Q71N78;A0PDB5;C7A5Z4;Q6PZC1;A0A0F6TFY2;J9QH20;A1XM46;B6GUV5;A0A1W6BQF9;A5X5W8;A0A2H4P5N4;C7SN35		0	0.001	0.03021	51.73	0.00919421	2	972.5	0.481613	30.3071	0
	High	DDFIEKDR	10	17693	147	C0J9R6;Q6VW29;A0A291EY88;C6G1P2;Q5W520;Q5K3Y8;Q95F08;R4QE58;F2X4H9;Q32803;Q4VI99;Q9GGI5;E5G0C4;Q7YJP8;Q4VI80;Q4VI78;Q1XEK3;Q9XQL2;O82538;I2FL31;Q32553;Q37212;Q6VW40;Q33032;Q5SCK3;Q7GH77;I2E9A4;Q1L7E3;I2BGM7;O98756;Q9XQ93;I2E9L8;A7BG81;A0A286NQF2;Q7YJM6;A0A0B4M1K8;B7P0E9;J9QHF9;D4N1T9;A0A1D5AHD9;O63147;Q1X6Q9;A0A291L206;Q7YJR1;A0A023UBM0;A0A0D5X2A4;S6CMZ7;Q8MFT9;G8EEM9;Q7YJM3;L0N8B1;P94046;I2EA78;…		0	0.001	0.03765	39.81	0.258678	2	1037.49	0.160515	42.6911	1
	High	AmHAVIDR	2	44488	258	Q6VW40;C0J9R6;C6G1P2;Q33032;F2X4H9;Q9GGI5;Q5I221;A0A0U4D534;Q71N79;Q5W520;Q5K3Y8;Q32803;E5G0C4;I2BGM7;Q6VW29;Q5SCK3;O98756;Q9XQ93;Q7YJP8;Q7GH77;I2E9L8;I2E9A4;Q1XEK3;Q9XQL2;Q1L7E3;B7P0E9;D4N1T9;Q1X6Q9;A0A291L206;Q7YJR1;A0A0D5X2A4;S6CMZ7;Q8MFT9;G8EEM9;Q7YJM3;L0N8B1;I2EA78;A0A218KDZ0;A0PD98;Q4VI99;Q4VI80;Q4VI78;E5G0G9;A3RGJ0;Q37222;J9QHF9;Q37220;A0A1C9HFM1;A0A078BR81;A0A0F6TFY2;G0LNJ9;Q32701;A0A0F7C…	M2(Oxidation)	0	0.004	0.08842	36.84	0.821349	2	928.466	-0.591376	46.3231	0
	High	EGNEIIR	3	14511	145	B8PRL7;O46889;Q9MS05;O78309;Q9XQ93;C0J9R6;C6G1P2;F2X4H9;Q9GGI5;Q9GEN6;Q6VW40;Q5W520;Q33032;U5XM28;Q4VI99;C1JAT3;Q4VI80;Q4VI78;Q71N79;I2BGM7;B5SW52;O98756;I2E9L8;Q6VW29;A5X4D3;A0A0K2SQY8;Q32803;D6MYJ6;Q7YJP8;Q5I221;A0A0U4D534;Q7YMT1;I2FL31;Q58U40;A0A0F7C9H2;Q33047;Q8WL19;Q5K3Y8;O82538;Q9THL1;Q5SCK3;A0A219PXQ5;P92223;E5G0C4;Q7GH77;A0PDB5;Q33156;O98551;E7DMW3;Q3I534;I2E9A4;Q1XEK3;Q8WKT6;Q9XQL2;Q1L7E…		0	0.007	0.1178	42.37	0.139721	2	830.436	-0.377355	35.4254	0
	High	NHGMHFR	3	30695	208	C0J9R6;Q6VW29;C6G1P2;F2X4H9;Q9GGI5;Q7YJP8;P92447;Q6VW40;Q33032;Q5I221;A0A0U4D534;Q8ME51;U5XM28;Q32750;A0A0F7C9H2;I2BGM7;Q5SCK3;O98756;Q9MS05;A0A0K2SQY8;D6MYJ6;Q9XQ93;Q7GH77;O98551;E7DMW3;I2E9L8;I2E9A4;Q1XEK3;Q8WKT6;Q9XQL2;Q1L7E3;B8PRL7;O46889;O78309;Q5W520;A0PD98;Q5K3Y8;A5X4D3;B8QQG4;Q32803;Q4VI99;E5G0C4;Q4VI80;Q4VI78;Q95DW1;E5G0G9;A3RGJ0;G0WZ98;Q37222;B8PRP3;J9QHF9;G0WZL1;A8DPF0;E5G0I9;Q37220;A0…		0	0.007	0.1189	30.34	2.28941	2	898.41	0.250018	29.8473	0
Q9GGI5	Ribulose bisphosphate carboxylase large chain (Fragment) OS=Weinmannia madagascariensis OX=138893 GN=rbcL PE=3 SV=1 - [Q9GGI5_9ROSI]	2601.05	46.4	67442	0	22	269	431	47.624	6.68311
	High	GGLDFTKDDENVNSQPFMR	11	51638	237	Q6VW40;A0A0F7C9H2;I2BGM7;C0J9R6;C6G1P2;Q33032;U5XM28;O98756;Q9MS05;F2X4H9;Q9GGI5;Q5I221;G0WZM4;A0A0U4D534;I2E9L8;Q5W520;Q4VI99;Q4VI80;Q4VI78;Q32701;Q6VW29;O98747;Q95F08;A0A1S6WN23;Q5SCK3;Q8MD81;A0A0K2SQY8;Q9TN58;D6MYJ6;Q9XQ93;A0A1W6BQF9;A0A248SN48;Q37212;Q7YJP8;Q7GH77;O98551;E7DMW3;I2E9A4;Q8MCY1;Q1XEK3;Q8WKT6;Q9XQL2;Q1L7E3;O98531;B1NL21;A0A291EY88;Q33047;Q8WL19;Q5K3Y8;C3RXF1;O82538;B8PRL7;Q7YMT1;…		0	0	4.87e-08	109.43	4.7793e-08	2	2169.99	1.14206	92.8062	1
	High	GHYLNATAGTcEEMIK	14	14794	113	Q6VW40;C0J9R6;Q6VW29;C6G1P2;Q33032;U5XM28;Q5SCK3;F2X4H9;A0A0K2SQY8;Q9GGI5;D6MYJ6;Q7YJP8;Q7GH77;O98551;E7DMW3;I2E9A4;Q1L7E3;W5RVG3;B2BY95;Q1X6Q9;Q7YJR1;A0A0D5X2A4;S6CMZ7;Q8MFT9;L0N8B1;Q5W520;O82538;Q9THL1;I2FL31;Q32803;Q4VI99;Q4VI80;Q4VI78;A3RGJ0;Q37220;A0A249Y5Q9;Q85VA4;C1JAT3;Q3I534;E7DMY2;A0A2H4UGV5;I2E962;O98429;A0A0B4M1K8;G0WZL1;A0A142I7A5;A0A142I7F3;B8YHE7;O98431;A0A078BR81;Q37347;K4EPE7;A0A…	C11(Carbamidomethyl)	0	0	3.451e-07	99.35	2.52731e-07	2	1794.82	1.55521	65.8023	0
	High	GGLDFTKDDENVNSQPFmR	11	51638	237	Q9XPZ1;Q8MFT9;C0J9R6;Q6VW29;C6G1P2;Q5W520;A5X4D3;F2X4H9;A0A0K2SQY8;Q32803;Q4VI99;Q9GGI5;D6MYJ6;Q7YJP8;Q5I221;A0A0U4D534;Q4VI80;Q4VI78;A3RGJ0;G0WZ98;G0WZL1;Q37220;B2BY95;Q7YJR1;Q37279;J9QH20;L0N8B1;Q6VW40;A0A0F7C9H2;I2BGM7;Q33047;Q8WL19;Q33032;Q5K3Y8;O82538;U5XM28;B8PRL7;B5SW52;Q9THL1;Q5SCK3;A0A219PXQ5;O46889;O98756;Q9MS05;P92223;I2FL31;C1JAT3;E5G0C4;Q9XQ93;Q7GH77;A0PDB5;Q33156;O98551;E7DMW3;I2E9L…	M18(Oxidation)	0	0	0.005407	98.27	6.0725e-07	2	2185.99	1.67293	82.5394	1
	High	EITLGFVDLLRDDFIEK	1	5735	50	Q9GGI5;Q5W520;C0J9R6;C6G1P2;F2X4H9;Q4VI99;Q4VI80;Q4VI78;A0A291EY88;A0A1S6WN23;B5SW52;Q9MT32;A0A1C9HFM1;A0A249Y5Q9;Q6VW40;I2BGM7;Q33032;Q95F08;O98756;Q5I221;A0A0U4D534;I2E9L8;A0A249Y5N8;S4TA61;Q8MFT9;Q37212;A0A286NQF2;Q7YJM6;F5B3G0;A0A023UBM0;O09420;O78309;E7DMY2;A0A0F7EV98;Q31895;Q71N79;A0A291IA50;Q5J075;O98747;A0A0F7G5K6;O47280;Q3T5L7;A0A142DPV4;A0A0F7EV89;A0A1W6L1X3;J9QEM7;Q95CF8;Q37309;A0A0F7E…		0	0	6.33e-09	88.73	3.03008e-06	2	2023.07	-0.114089	115.12	1
	High	mSGGDHIHxGTVVGK	36	17683	131	C0J9R6;Q6VW29;C6G1P2;F2X4H9;Q9GGI5;Q7YJP8;O98551;Q6VW40;A0A0F7C9H2;I2BGM7;Q33032;U5XM28;A5X4D3;Q5SCK3;O98756;Q9MS05;A0A0K2SQY8;O98429;D6MYJ6;Q9XQ93;I2E964;Q37358;Q7GH77;Q5I221;G0WZM4;A0A0U4D534;E7DMW3;I2E9L8;Q8HRT3;I2E9A4;A7BG81;A0A286NQF2;Q1XEK3;Q8WKT6;Q7YJM6;Q9XQL2;Q1L7E3;Q9GEN6;Q9ZS70;A0A249Y5N8;W5RVG3;A0A120KLC1;B8PRP3;A0A0B4M1K8;B7P0E9;B5L2V5;S4TA61;J9QHF9;D4N1T9;A8DPF0;A0A1D5AHD9;E5G0I9;O63…	M1(Oxidation); X9(A)	0	0	0.0001229	86.84	7.1188e-06	2	1481.72	0.236377	32.3361	0
	High	GHYLNATAGTcEEmIK	9	14794	113	Q8ME51;Q31895;Q95631;Q37220;Q8MCW3;Q6VW40;C0J9R6;Q6VW29;C6G1P2;Q5W520;Q33032;O82538;U5XM28;Q9THL1;Q5SCK3;F2X4H9;A0A0K2SQY8;I2FL31;Q32803;Q4VI99;C1JAT3;Q9GGI5;D6MYJ6;Q7YJP8;Q7GH77;O98551;E7DMW3;Q4VI80;Q3I534;I2E9A4;Q4VI78;Q1L7E3;A3RGJ0;W5RVG3;G0WZL1;B2BY95;Q1X6Q9;A0A142I7F3;Q7YJR1;A0A0D5X2A4;S6CMZ7;Q8MFT9;J9QH20;A0A249Y5Q9;Q85VA4;L0N8B1;Q32701;A0A0B4M1K8;P94046;Q5I221;A0A0U4D534;R4QE58;B6GUV5;A0A0…	C11(Carbamidomethyl); M14(Oxidation)	0	0	1.076e-06	84.54	7.07744e-06	2	1810.81	1.38348	55.3312	0
	High	DNGLLLHIHR	12	41878	254	Q5W520;Q9GGI5;O09424;Q6VW40;I2BGM7;C0J9R6;C6G1P2;E7DMY2;Q33032;O98756;F2X4H9;Q37212;Q5I221;A0A0U4D534;I2E9L8;Q6VW29;P93904;O82538;U5XM28;Q9THL1;Q5SCK3;A0A0K2SQY8;I2FL31;Q32803;Q4VI99;C1JAT3;D6MYJ6;Q7YJP8;Q7GH77;A0A291IA50;J9QER6;O98551;E7DMW3;Q4VI80;Q3I534;I2E9A4;Q8MCY1;Q4VI78;Q1L7E3;A0A291EY88;C3RXF1;B8PRL7;A0A1C9HFM1;A0A023Q3H2;Q95F08;Q71N81;Q1XEK3;Q8WKT6;Q9XQL2;B8PRP3;J9QHF9;B2BY95;Q7YJR1;Q373…		0	0	0.0007847	83.13	2.29054e-05	2	1187.67	0.568646	64.3472	0
	High	GHYLNATAGTcEEmIKR	8	14767	113	Q6VW40;C0J9R6;Q6VW29;C6G1P2;Q33032;U5XM28;Q5SCK3;F2X4H9;A0A0K2SQY8;Q9GGI5;D6MYJ6;Q7YJP8;Q7GH77;O98551;E7DMW3;I2E9A4;Q1L7E3;W5RVG3;B2BY95;Q1X6Q9;Q7YJR1;A0A0D5X2A4;S6CMZ7;Q8MFT9;L0N8B1;Q5W520;O82538;Q9THL1;I2FL31;Q32803;Q4VI99;Q4VI80;Q4VI78;A3RGJ0;Q37220;A0A249Y5Q9;Q85VA4;C1JAT3;Q3I534;E7DMY2;A0A2H4UGV5;I2E962;O98429;A0A0B4M1K8;G0WZL1;A0A142I7A5;A0A142I7F3;B8YHE7;O98431;A0A078BR81;Q37347;K4EPE7;A0A…	C11(Carbamidomethyl); M14(Oxidation)	0	0	2.837e-07	78.87	3.15448e-05	3	1966.91	0.933264	50.1358	1
	High	DDENVNSQPFMR	4	52171	260	Q9ZS70;Q6VW40;A0A0F7C9H2;I2BGM7;C0J9R6;C6G1P2;E7DMY2;Q33032;U5XM28;O98756;Q9MS05;F2X4H9;Q9GGI5;Q37212;I2E9L8;Q8MCY1;A0A286NQF2;Q7YJM6;O98531;W5RVG3;B8PRP3;Q8HVI8;Q37347;A0A023UBM0;Q8MFT9;B1NL21;Q6VW29;Q5W520;Q33047;A0PD98;Q8WL19;Q5J075;Q5K3Y8;I2E962;O82538;Q9GHZ1;B8PRL7;Q7YMT1;B5SW52;Q9THL1;A5X4D3;Q5SCK3;A0A219PXQ5;O46889;P92223;A0A0K2SQY8;I2FL31;B8QQG4;O78309;Q9T2B5;O98429;Q32803;Q4VI99;C1JAT3;D…		0	0	0.0001335	77.69	6.34599e-05	2	1451.62	0.473238	69.5721	0
	High	TFQGPPHGIQVER	32	58045	244	O03654;I2BGM7;C6G1P2;Q33032;Q9GGI5;Q6VW40;C0J9R6;Q6VW29;Q5SCK3;F2X4H9;Q7YJP8;Q7GH77;I2E9A4;Q1L7E3;O98756;Q9XQ93;I2E9L8;Q1XEK3;Q9XQL2;B7P0E9;D4N1T9;Q1X6Q9;A0A291L206;Q7YJR1;A0A0D5X2A4;S6CMZ7;Q8MFT9;G8EEM9;Q7YJM3;L0N8B1;I2EA78;Q9ZS70;Q32701;A0A0F7C9H2;A0A291EY88;Q5W520;Q33047;A0PD98;Q8WL19;Q5K3Y8;I2E962;Q95F08;C3RXF1;O82538;A0A1S6WN23;U5XM28;B8PRL7;B5SW52;Q9THL1;A0A219PXQ5;O46889;A0A0F7EV98;Q9MT32;…		0	0	3.798e-06	76.36	0.000144477	2	1465.75	-0.0102537	59.9528	0
	High	MSGGDHIHxGTVVGK	21	17683	131	Q6VW40;I2BGM7;C0J9R6;C6G1P2;Q33032;Q95F08;A0A1S6WN23;O98756;F2X4H9;Q9GGI5;Q5I221;A0A0U4D534;I2E9L8;A0A249Y5N8;S4TA61;Q8MFT9;Q32701;Q6VW29;E7DMY2;O98747;P92447;O47280;R4QE58;Q5SCK3;Q6VW13;Q3T5L7;C6G392;A0A1S5QS34;A0A2H4UGV5;Q9XQ93;I2E964;Q37358;A0A248SN48;Q37212;Q7YJP8;Q7GH77;I2E9A4;Q6USH4;Q1XEK3;Q9XQL2;Q1L7E3;A7BG81;A0A286NQF2;Q7YJM6;Q7YJR9;Q5UFC2;A0A024HRQ0;Q8WJX3;A0A0B4M1K8;B7P0E9;B5L2V5;J9QHF9…	X9(A)	0	0	7.228e-06	71.93	0.000190936	2	1465.72	0.933846	39.4271	0
	High	VSPQPGVPPEEAGAAVAAESSTGTWTTVWTDGLTSLDR	2	2208	23	I2BGM7;C6G1P2;Q33032;C3RXF1;Q7YMT1;Q3T5L7;I2FL31;Q9GGI5;Q37358;A0A0F7G5H6;Q58U40;A0A249Y5N8;A0A120KLC1;G0WZL1;O03654;A0A291L2S1;O03656;O03628;O03613;A0A1X9ZQP4;A0A0H4SSE1;C6FJV2;A0A1W6BQF9		0	0	1.728e-07	59.22	0.00155522	4	3840.85	-1.04758	115.087	0
	High	VALEAcVQAR	37	29518	202	C0J9R6;C6G1P2;E7DMY2;F2X4H9;Q9GGI5;Q37212;Q6VW40;I2BGM7;Q6VW29;Q5W520;Q33047;Q8WL19;Q33032;Q5K3Y8;O82538;B5SW52;Q9THL1;Q5SCK3;O46889;O98756;I2FL31;Q32803;Q4VI99;E5G0C4;Q9XQ93;Q7YJP8;Q7GH77;A0PDB5;Q33156;I2E9L8;Q4VI80;I2E9A4;Q4VI78;Q1XEK3;Q9XQL2;Q1L7E3;Q9GEN6;Q32701;D6MYK9;A0A0F7C9H2;B1NL21;A0A291EY88;P93904;O98884;D6MYK4;Q8ME51;C7AQR6;O98747;P92447;Q95F08;C3RXF1;A0PDB8;A0A1S6WN23;Q9GHZ1;Q31895;U5…	C6(Carbamidomethyl)	0	0	0.00658	54.82	0.0126761	2	1116.58	-0.118181	70.1996	0
	High	FLFcAEAIYK	8	13080	112	C0J9R6;Q6VW29;C6G1P2;Q5W520;F2X4H9;A0A0K2SQY8;Q32803;Q4VI99;Q9GGI5;D6MYJ6;Q7YJP8;Q4VI80;Q4VI78;A3RGJ0;G0WZL1;Q37220;B2BY95;Q7YJR1;J9QH20;L0N8B1;Q5I221;A0A0U4D534;A5X4D3;Q1XEK3;Q8WKT6;Q9XQL2;B8PRP3;J9QHF9;A8DPF0;E5G0I9;Q37347;K4EPE7;Q95CE8;Q7YJM3;A0PD98;Q5K3Y8;E5G0C4;E5G0G9;Q37222;A0A1C9HFM1;A0A078BR81;A0A0F6TFY2;G0LNJ9;A0A142I7A5;E7DMY2;Q95F08;Q9TN58;Q37212;D6MYK9;A0A291EY88;C3RXF1;B8PRL7;R4QE58;…	C4(Carbamidomethyl)	0	0	0.003285	53.39	0.0150591	2	1261.63	-0.0139995	110.942	0
	High	AMHAVIDR	9	44488	258	Q9ZS70;Q6VW40;A0A0F7C9H2;I2BGM7;B1NL21;C0J9R6;Q6VW29;C6G1P2;Q5W520;Q33047;D6MYK4;E7DMY2;A0PD98;Q8WL19;Q33032;Q5J075;Q5K3Y8;I2E962;O82538;Q9GHZ1;U5XM28;B8PRL7;Q7YMT1;B5SW52;Q9THL1;A5X4D3;Q5SCK3;A0A219PXQ5;O46889;O98756;Q95631;Q9MS05;P92223;F2X4H9;A0A0K2SQY8;I2FL31;B8QQG4;O78309;Q9T2B5;O98429;Q32803;Q4VI99;C1JAT3;Q9GGI5;D6MYJ6;E5G0C4;Q9XQ93;I2E964;Q37358;Q7YJP8;Q7GH77;A0PDB5;Q33156;Q5I221;G0WZM4;A0…		0	0	0.02039	52.37	0.0213882	2	912.472	0.380694	31.6002	0
	High	EITLGFVDLLR	2	11021	105	Q5W520;Q9GGI5;Q6VW40;C0J9R6;C6G1P2;Q33032;U5XM28;F2X4H9;Q4VI99;C1JAT3;Q4VI80;Q4VI78;Q5I221;A0A0U4D534;A0A0F7C9H2;I2BGM7;B8PRL7;B5SW52;O98756;Q9MS05;P92223;I2E9L8;Q8MFT9;A0A249Y5Q9;Q9ZS70;I2E962;A0A286NQF2;Q7YJM6;C0J394;A0A142DPV4;W5RVG3;B8PRP3;G0WZL1;A0A1C9HFM1;Q8HVI8;Q37347;A0A023UBM0;A0A023Q1L0;J9QH20;A0A125R6I8;Q8MCW3;Q9GEN6;E7DMY2;O98747;A0A1S6Q3X8;Q9TN58;Q37212;A0A291IA50;Q8MCY1;O09424;A0A07…		0	0	0.004872	51.35	0.0158334	2	1275.73	0.366433	115	0
	High	PLLGcTIKPK	7	64838	265	C0J9R6;Q6VW29;C6G1P2;Q5W520;A5X4D3;F2X4H9;A0A0K2SQY8;Q32803;Q4VI99;Q9GGI5;D6MYJ6;Q7YJP8;Q5I221;A0A0U4D534;Q4VI80;Q4VI78;A3RGJ0;G0WZ98;G0WZL1;Q37220;B2BY95;Q7YJR1;Q37279;J9QH20;L0N8B1;Q6VW40;A0A0F7C9H2;I2BGM7;Q33047;Q8WL19;Q33032;Q5K3Y8;O82538;U5XM28;B8PRL7;B5SW52;Q9THL1;Q5SCK3;A0A219PXQ5;O46889;O98756;Q9MS05;P92223;I2FL31;C1JAT3;E5G0C4;Q9XQ93;Q7GH77;A0PDB5;Q33156;O98551;E7DMW3;I2E9L8;Q3I534;I2E9A…	C5(Carbamidomethyl)	0	0	0.00557	50.16	0.0545378	3	1126.67	-0.0159271	51.4548	1
	High	MSGGDHIHxGTVVGKLEGER	4	57	10	Q9GGI5;I2E964;A0A1S6WN23;Q37212;C6G392;Q5UFC2;B8PRP3;I2EA78;I6N589;A0A2H4P5N4	X9(N)	0	0	9.998e-05	47.87	0.0298995	3	2093.02	0.559318	74.7949	1
	High	mSGGDHIHxGTVVGKLEGER	1	57	10	Q9GGI5;I2E964;A0A1S6WN23;Q37212;C6G392;Q5UFC2;B8PRP3;I2EA78;I6N589;A0A2H4P5N4	M1(Oxidation); X9(N)	0	0	0.0007332	40.86	0.149111	3	2109.02	1.20081	70.9817	1
	High	DDENVNSQPFmR	4	52171	260	C0J9R6;C6G1P2;F2X4H9;Q9GGI5;Q37212;A0A291EY88;Q5W520;Q8WL19;Q5K3Y8;C3RXF1;O82538;A0A1S6WN23;B8PRL7;B5SW52;A0A219PXQ5;O46889;Q9MT32;A0A1C9HG15;I2FL31;Q32553;Q32803;E5G0C4;A0PDB5;C7AQV2;C7A5Z4;Q6VW40;A0A0F7C9H2;I2BGM7;B1NL21;Q6VW29;P93904;Q33047;Q33032;Q9GHZ1;U5XM28;Q7YMT1;Q9THL1;A5X4D3;Q5SCK3;V5K6K1;O98756;Q9MS05;P92223;A0A0K2SQY8;O78309;Q4VI99;C1JAT3;D6MYJ6;Q9XQ93;I2E964;A0A1W6BQF9;Q37358;Q7YJP8;…	M11(Oxidation)	0	0	0.001089	40.77	0.306929	2	1467.62	0.772197	55.9666	0
	High	YGRPLLGcTIKPK	9	64650	256	Q6VW40;C0J9R6;C6G1P2;Q5W520;Q33032;F2X4H9;Q4VI99;Q9GGI5;Q4VI80;Q4VI78;Q6VW29;R4QE58;Q5SCK3;Q7YJP8;Q7GH77;I2E9A4;Q1L7E3;Q5I221;A0A0U4D534;A0A0F7C9H2;I2BGM7;U5XM28;O98756;Q9MS05;A0A0K2SQY8;D6MYJ6;Q9XQ93;O98551;E7DMW3;I2E9L8;Q1XEK3;Q8WKT6;Q9XQL2;W5RVG3;B7P0E9;D4N1T9;B2BY95;Q1X6Q9;Q8HVI8;A0A291L206;Q7YJR1;A0A0D5X2A4;S6CMZ7;Q8MFT9;G8EEM9;Q7YJM3;L0N8B1;I2EA78;Q9GEN6;Q71N78;C3RXF1;Q7YMT1;Q3T5L7;I2FL31;Q…	C8(Carbamidomethyl)	0	0	0.0001268	34.77	1.93571	3	1502.85	0.335323	53.2935	2
	High	EITLGFVDLLRDDFIEKDR	1	5694	50	Q9GGI5;Q5W520;C0J9R6;C6G1P2;F2X4H9;Q4VI99;Q4VI80;Q4VI78;A0A291EY88;A0A1S6WN23;B5SW52;Q9MT32;A0A1C9HFM1;A0A249Y5Q9;Q6VW40;I2BGM7;Q33032;Q95F08;O98756;Q5I221;A0A0U4D534;I2E9L8;A0A249Y5N8;S4TA61;Q8MFT9;Q37212;A0A286NQF2;Q7YJM6;F5B3G0;A0A023UBM0;O09420;O78309;E7DMY2;A0A0F7EV98;Q31895;Q71N79;A0A291IA50;Q5J075;O98747;A0A0F7G5K6;O47280;Q3T5L7;A0A142DPV4;A0A0F7EV89;A0A1W6L1X3;J9QEM7;Q95CF8;Q37309;A0A0F7E…		0	0	7.708e-05	34.15	0.775356	3	2294.2	0.763516	114.743	2
	High	DDFIEKDR	10	17693	147	C0J9R6;Q6VW29;A0A291EY88;C6G1P2;Q5W520;Q5K3Y8;Q95F08;R4QE58;F2X4H9;Q32803;Q4VI99;Q9GGI5;E5G0C4;Q7YJP8;Q4VI80;Q4VI78;Q1XEK3;Q9XQL2;O82538;I2FL31;Q32553;Q37212;Q6VW40;Q33032;Q5SCK3;Q7GH77;I2E9A4;Q1L7E3;I2BGM7;O98756;Q9XQ93;I2E9L8;A7BG81;A0A286NQF2;Q7YJM6;A0A0B4M1K8;B7P0E9;J9QHF9;D4N1T9;A0A1D5AHD9;O63147;Q1X6Q9;A0A291L206;Q7YJR1;A0A023UBM0;A0A0D5X2A4;S6CMZ7;Q8MFT9;G8EEM9;Q7YJM3;L0N8B1;P94046;I2EA78;…		0	0.001	0.03765	39.81	0.258678	2	1037.49	0.160515	42.6911	1
	High	AQAETGEIK	7	27913	198	Q6VW40;I2BGM7;C0J9R6;Q6VW29;C6G1P2;Q5W520;Q33047;Q8WL19;Q33032;Q5K3Y8;O82538;B5SW52;Q9THL1;Q5SCK3;O46889;O98756;F2X4H9;I2FL31;Q32803;Q4VI99;Q9GGI5;E5G0C4;Q9XQ93;Q7YJP8;Q7GH77;A0PDB5;Q33156;I2E9L8;Q4VI80;I2E9A4;Q4VI78;Q1XEK3;Q9XQL2;Q1L7E3;U5XM28;A0A0K2SQY8;D6MYJ6;O98551;E7DMW3;W5RVG3;B2BY95;Q1X6Q9;Q7YJR1;A0A0D5X2A4;S6CMZ7;Q8MFT9;L0N8B1;A0A0B4M1K8;P94046;Q9ZS70;A0A0F7C9H2;Q9MS05;O98429;A7BG81;A0A28…		0	0.001	0.04266	37.65	0.628617	2	946.485	1.16613	24.1508	0
	High	mSGGDHIHxGTVVGK	1	8772	77	A0A291EY88;Q5W520;A0A1S6WN23;B5SW52;Q9MT32;Q9GGI5;Q37212;Q32803;G0WZ98;Q37220;O82538;A0A1C9HG15;I2FL31;Q32553;C7A5Z4;A0A249Y5Q9;Q85VA4;A0A291L2S1;Q8WL19;Q5K3Y8;C3RXF1;B8PRL7;A0A219PXQ5;O46889;E5G0C4;A0PDB5;E5G0G9;Q37222;A0A1C9HFM1;M1PLK2;A0A023Q1L0;I2EA78;A1XM46;I6N589;Q31889;A0A023Q3H2;A0A1S6Q3X8;O09424;Q37309;O09420;Q6YN64;A0PD98;B8PRP3;O98431;A0A078BR81;Q7YMT1;Q58U40;B1NL21;I2E964;A0A0F7G5K6;J…	M1(Oxidation); X9(S)	0	0.003	0.07146	12.12	124.858	2	1497.71	0.616702	41.9438	0
	High	AmHAVIDR	2	44488	258	Q6VW40;C0J9R6;C6G1P2;Q33032;F2X4H9;Q9GGI5;Q5I221;A0A0U4D534;Q71N79;Q5W520;Q5K3Y8;Q32803;E5G0C4;I2BGM7;Q6VW29;Q5SCK3;O98756;Q9XQ93;Q7YJP8;Q7GH77;I2E9L8;I2E9A4;Q1XEK3;Q9XQL2;Q1L7E3;B7P0E9;D4N1T9;Q1X6Q9;A0A291L206;Q7YJR1;A0A0D5X2A4;S6CMZ7;Q8MFT9;G8EEM9;Q7YJM3;L0N8B1;I2EA78;A0A218KDZ0;A0PD98;Q4VI99;Q4VI80;Q4VI78;E5G0G9;A3RGJ0;Q37222;J9QHF9;Q37220;A0A1C9HFM1;A0A078BR81;A0A0F6TFY2;G0LNJ9;Q32701;A0A0F7C…	M2(Oxidation)	0	0.004	0.08842	36.84	0.821349	2	928.466	-0.591376	46.3231	0
	High	EGNEIIR	3	14511	145	B8PRL7;O46889;Q9MS05;O78309;Q9XQ93;C0J9R6;C6G1P2;F2X4H9;Q9GGI5;Q9GEN6;Q6VW40;Q5W520;Q33032;U5XM28;Q4VI99;C1JAT3;Q4VI80;Q4VI78;Q71N79;I2BGM7;B5SW52;O98756;I2E9L8;Q6VW29;A5X4D3;A0A0K2SQY8;Q32803;D6MYJ6;Q7YJP8;Q5I221;A0A0U4D534;Q7YMT1;I2FL31;Q58U40;A0A0F7C9H2;Q33047;Q8WL19;Q5K3Y8;O82538;Q9THL1;Q5SCK3;A0A219PXQ5;P92223;E5G0C4;Q7GH77;A0PDB5;Q33156;O98551;E7DMW3;Q3I534;I2E9A4;Q1XEK3;Q8WKT6;Q9XQL2;Q1L7E…		0	0.007	0.1178	42.37	0.139721	2	830.436	-0.377355	35.4254	0
	High	NHGMHFR	3	30695	208	C0J9R6;Q6VW29;C6G1P2;F2X4H9;Q9GGI5;Q7YJP8;P92447;Q6VW40;Q33032;Q5I221;A0A0U4D534;Q8ME51;U5XM28;Q32750;A0A0F7C9H2;I2BGM7;Q5SCK3;O98756;Q9MS05;A0A0K2SQY8;D6MYJ6;Q9XQ93;Q7GH77;O98551;E7DMW3;I2E9L8;I2E9A4;Q1XEK3;Q8WKT6;Q9XQL2;Q1L7E3;B8PRL7;O46889;O78309;Q5W520;A0PD98;Q5K3Y8;A5X4D3;B8QQG4;Q32803;Q4VI99;E5G0C4;Q4VI80;Q4VI78;Q95DW1;E5G0G9;A3RGJ0;G0WZ98;Q37222;B8PRP3;J9QHF9;G0WZL1;A8DPF0;E5G0I9;Q37220;A0…		0	0.007	0.1189	30.34	2.28941	2	898.41	0.250018	29.8473	0
U5XM28	Ribulose bisphosphate carboxylase large chain (Fragment) OS=Wurdastom hexamera OX=1412895 GN=rbcL PE=3 SV=1 - [U5XM28_9MYRT]	2595.71	31.1	41105	0	16	250	447	49.432	7.32764
	High	GGLDFTKDDENVNSQPFMR	11	51638	237	Q6VW40;A0A0F7C9H2;I2BGM7;C0J9R6;C6G1P2;Q33032;U5XM28;O98756;Q9MS05;F2X4H9;Q9GGI5;Q5I221;G0WZM4;A0A0U4D534;I2E9L8;Q5W520;Q4VI99;Q4VI80;Q4VI78;Q32701;Q6VW29;O98747;Q95F08;A0A1S6WN23;Q5SCK3;Q8MD81;A0A0K2SQY8;Q9TN58;D6MYJ6;Q9XQ93;A0A1W6BQF9;A0A248SN48;Q37212;Q7YJP8;Q7GH77;O98551;E7DMW3;I2E9A4;Q8MCY1;Q1XEK3;Q8WKT6;Q9XQL2;Q1L7E3;O98531;B1NL21;A0A291EY88;Q33047;Q8WL19;Q5K3Y8;C3RXF1;O82538;B8PRL7;Q7YMT1;…		0	0	4.87e-08	109.43	4.7793e-08	2	2169.99	1.14206	92.8062	1
	High	GHYLNATAGTcEEMIK	14	14794	113	Q6VW40;C0J9R6;Q6VW29;C6G1P2;Q33032;U5XM28;Q5SCK3;F2X4H9;A0A0K2SQY8;Q9GGI5;D6MYJ6;Q7YJP8;Q7GH77;O98551;E7DMW3;I2E9A4;Q1L7E3;W5RVG3;B2BY95;Q1X6Q9;Q7YJR1;A0A0D5X2A4;S6CMZ7;Q8MFT9;L0N8B1;Q5W520;O82538;Q9THL1;I2FL31;Q32803;Q4VI99;Q4VI80;Q4VI78;A3RGJ0;Q37220;A0A249Y5Q9;Q85VA4;C1JAT3;Q3I534;E7DMY2;A0A2H4UGV5;I2E962;O98429;A0A0B4M1K8;G0WZL1;A0A142I7A5;A0A142I7F3;B8YHE7;O98431;A0A078BR81;Q37347;K4EPE7;A0A…	C11(Carbamidomethyl)	0	0	3.451e-07	99.35	2.52731e-07	2	1794.82	1.55521	65.8023	0
	High	GGLDFTKDDENVNSQPFmR	11	51638	237	Q9XPZ1;Q8MFT9;C0J9R6;Q6VW29;C6G1P2;Q5W520;A5X4D3;F2X4H9;A0A0K2SQY8;Q32803;Q4VI99;Q9GGI5;D6MYJ6;Q7YJP8;Q5I221;A0A0U4D534;Q4VI80;Q4VI78;A3RGJ0;G0WZ98;G0WZL1;Q37220;B2BY95;Q7YJR1;Q37279;J9QH20;L0N8B1;Q6VW40;A0A0F7C9H2;I2BGM7;Q33047;Q8WL19;Q33032;Q5K3Y8;O82538;U5XM28;B8PRL7;B5SW52;Q9THL1;Q5SCK3;A0A219PXQ5;O46889;O98756;Q9MS05;P92223;I2FL31;C1JAT3;E5G0C4;Q9XQ93;Q7GH77;A0PDB5;Q33156;O98551;E7DMW3;I2E9L…	M18(Oxidation)	0	0	0.005407	98.27	6.0725e-07	2	2185.99	1.67293	82.5394	1
	High	mSGGDHIHAGTVVGK	37	17683	131	C0J9R6;Q6VW29;C6G1P2;F2X4H9;Q9GGI5;Q7YJP8;O98551;Q6VW40;A0A0F7C9H2;I2BGM7;Q33032;U5XM28;A5X4D3;Q5SCK3;O98756;Q9MS05;A0A0K2SQY8;O98429;D6MYJ6;Q9XQ93;I2E964;Q37358;Q7GH77;Q5I221;G0WZM4;A0A0U4D534;E7DMW3;I2E9L8;Q8HRT3;I2E9A4;A7BG81;A0A286NQF2;Q1XEK3;Q8WKT6;Q7YJM6;Q9XQL2;Q1L7E3;Q9GEN6;Q9ZS70;A0A249Y5N8;W5RVG3;A0A120KLC1;B8PRP3;A0A0B4M1K8;B7P0E9;B5L2V5;S4TA61;J9QHF9;D4N1T9;A8DPF0;A0A1D5AHD9;E5G0I9;O63…	M1(Oxidation)	0	0	0.0001229	86.84	7.1188e-06	2	1481.72	0.236377	32.3361	0
	High	GHYLNATAGTcEEmIK	9	14794	113	Q8ME51;Q31895;Q95631;Q37220;Q8MCW3;Q6VW40;C0J9R6;Q6VW29;C6G1P2;Q5W520;Q33032;O82538;U5XM28;Q9THL1;Q5SCK3;F2X4H9;A0A0K2SQY8;I2FL31;Q32803;Q4VI99;C1JAT3;Q9GGI5;D6MYJ6;Q7YJP8;Q7GH77;O98551;E7DMW3;Q4VI80;Q3I534;I2E9A4;Q4VI78;Q1L7E3;A3RGJ0;W5RVG3;G0WZL1;B2BY95;Q1X6Q9;A0A142I7F3;Q7YJR1;A0A0D5X2A4;S6CMZ7;Q8MFT9;J9QH20;A0A249Y5Q9;Q85VA4;L0N8B1;Q32701;A0A0B4M1K8;P94046;Q5I221;A0A0U4D534;R4QE58;B6GUV5;A0A0…	C11(Carbamidomethyl); M14(Oxidation)	0	0	1.076e-06	84.54	7.07744e-06	2	1810.81	1.38348	55.3312	0
	High	DNGLLLHIHR	12	41878	254	Q5W520;Q9GGI5;O09424;Q6VW40;I2BGM7;C0J9R6;C6G1P2;E7DMY2;Q33032;O98756;F2X4H9;Q37212;Q5I221;A0A0U4D534;I2E9L8;Q6VW29;P93904;O82538;U5XM28;Q9THL1;Q5SCK3;A0A0K2SQY8;I2FL31;Q32803;Q4VI99;C1JAT3;D6MYJ6;Q7YJP8;Q7GH77;A0A291IA50;J9QER6;O98551;E7DMW3;Q4VI80;Q3I534;I2E9A4;Q8MCY1;Q4VI78;Q1L7E3;A0A291EY88;C3RXF1;B8PRL7;A0A1C9HFM1;A0A023Q3H2;Q95F08;Q71N81;Q1XEK3;Q8WKT6;Q9XQL2;B8PRP3;J9QHF9;B2BY95;Q7YJR1;Q373…		0	0	0.0007847	83.13	2.29054e-05	2	1187.67	0.568646	64.3472	0
	High	GHYLNATAGTcEEmIKR	8	14767	113	Q6VW40;C0J9R6;Q6VW29;C6G1P2;Q33032;U5XM28;Q5SCK3;F2X4H9;A0A0K2SQY8;Q9GGI5;D6MYJ6;Q7YJP8;Q7GH77;O98551;E7DMW3;I2E9A4;Q1L7E3;W5RVG3;B2BY95;Q1X6Q9;Q7YJR1;A0A0D5X2A4;S6CMZ7;Q8MFT9;L0N8B1;Q5W520;O82538;Q9THL1;I2FL31;Q32803;Q4VI99;Q4VI80;Q4VI78;A3RGJ0;Q37220;A0A249Y5Q9;Q85VA4;C1JAT3;Q3I534;E7DMY2;A0A2H4UGV5;I2E962;O98429;A0A0B4M1K8;G0WZL1;A0A142I7A5;A0A142I7F3;B8YHE7;O98431;A0A078BR81;Q37347;K4EPE7;A0A…	C11(Carbamidomethyl); M14(Oxidation)	0	0	2.837e-07	78.87	3.15448e-05	3	1966.91	0.933264	50.1358	1
	High	DDENVNSQPFMR	4	52171	260	Q9ZS70;Q6VW40;A0A0F7C9H2;I2BGM7;C0J9R6;C6G1P2;E7DMY2;Q33032;U5XM28;O98756;Q9MS05;F2X4H9;Q9GGI5;Q37212;I2E9L8;Q8MCY1;A0A286NQF2;Q7YJM6;O98531;W5RVG3;B8PRP3;Q8HVI8;Q37347;A0A023UBM0;Q8MFT9;B1NL21;Q6VW29;Q5W520;Q33047;A0PD98;Q8WL19;Q5J075;Q5K3Y8;I2E962;O82538;Q9GHZ1;B8PRL7;Q7YMT1;B5SW52;Q9THL1;A5X4D3;Q5SCK3;A0A219PXQ5;O46889;P92223;A0A0K2SQY8;I2FL31;B8QQG4;O78309;Q9T2B5;O98429;Q32803;Q4VI99;C1JAT3;D…		0	0	0.0001335	77.69	6.34599e-05	2	1451.62	0.473238	69.5721	0
	High	TFQGPPxGIQVER	32	58045	244	O03654;I2BGM7;C6G1P2;Q33032;Q9GGI5;Q6VW40;C0J9R6;Q6VW29;Q5SCK3;F2X4H9;Q7YJP8;Q7GH77;I2E9A4;Q1L7E3;O98756;Q9XQ93;I2E9L8;Q1XEK3;Q9XQL2;B7P0E9;D4N1T9;Q1X6Q9;A0A291L206;Q7YJR1;A0A0D5X2A4;S6CMZ7;Q8MFT9;G8EEM9;Q7YJM3;L0N8B1;I2EA78;Q9ZS70;Q32701;A0A0F7C9H2;A0A291EY88;Q5W520;Q33047;A0PD98;Q8WL19;Q5K3Y8;I2E962;Q95F08;C3RXF1;O82538;A0A1S6WN23;U5XM28;B8PRL7;B5SW52;Q9THL1;A0A219PXQ5;O46889;A0A0F7EV98;Q9MT32;…	X7(H)	0	0	3.798e-06	76.36	0.000144477	2	1465.75	-0.0102537	59.9528	0
	High	MSGGDHIHAGTVVGK	26	17683	131	Q6VW40;I2BGM7;C0J9R6;C6G1P2;Q33032;Q95F08;A0A1S6WN23;O98756;F2X4H9;Q9GGI5;Q5I221;A0A0U4D534;I2E9L8;A0A249Y5N8;S4TA61;Q8MFT9;Q32701;Q6VW29;E7DMY2;O98747;P92447;O47280;R4QE58;Q5SCK3;Q6VW13;Q3T5L7;C6G392;A0A1S5QS34;A0A2H4UGV5;Q9XQ93;I2E964;Q37358;A0A248SN48;Q37212;Q7YJP8;Q7GH77;I2E9A4;Q6USH4;Q1XEK3;Q9XQL2;Q1L7E3;A7BG81;A0A286NQF2;Q7YJM6;Q7YJR9;Q5UFC2;A0A024HRQ0;Q8WJX3;A0A0B4M1K8;B7P0E9;B5L2V5;J9QHF9…		0	0	7.228e-06	71.93	0.000190936	2	1465.72	0.933846	39.4271	0
	High	TFQGPPxGIQVER	3	39	9	U5XM28;A5X4D3;Q4VI78;Q32803;A0A0A0QCC3;G8EEM9;A0A0D3M3X9;A0A1X9ZQP4;Q9TN58	X7(D)	0	0	0.001385	62.41	0.000962277	2	1443.72	0.819583	70.5639	0
	High	VALEAcVQAR	37	29518	202	C0J9R6;C6G1P2;E7DMY2;F2X4H9;Q9GGI5;Q37212;Q6VW40;I2BGM7;Q6VW29;Q5W520;Q33047;Q8WL19;Q33032;Q5K3Y8;O82538;B5SW52;Q9THL1;Q5SCK3;O46889;O98756;I2FL31;Q32803;Q4VI99;E5G0C4;Q9XQ93;Q7YJP8;Q7GH77;A0PDB5;Q33156;I2E9L8;Q4VI80;I2E9A4;Q4VI78;Q1XEK3;Q9XQL2;Q1L7E3;Q9GEN6;Q32701;D6MYK9;A0A0F7C9H2;B1NL21;A0A291EY88;P93904;O98884;D6MYK4;Q8ME51;C7AQR6;O98747;P92447;Q95F08;C3RXF1;A0PDB8;A0A1S6WN23;Q9GHZ1;Q31895;U5…	C6(Carbamidomethyl)	0	0	0.00658	54.82	0.0126761	2	1116.58	-0.118181	70.1996	0
	High	AMHAVIDR	9	44488	258	Q9ZS70;Q6VW40;A0A0F7C9H2;I2BGM7;B1NL21;C0J9R6;Q6VW29;C6G1P2;Q5W520;Q33047;D6MYK4;E7DMY2;A0PD98;Q8WL19;Q33032;Q5J075;Q5K3Y8;I2E962;O82538;Q9GHZ1;U5XM28;B8PRL7;Q7YMT1;B5SW52;Q9THL1;A5X4D3;Q5SCK3;A0A219PXQ5;O46889;O98756;Q95631;Q9MS05;P92223;F2X4H9;A0A0K2SQY8;I2FL31;B8QQG4;O78309;Q9T2B5;O98429;Q32803;Q4VI99;C1JAT3;Q9GGI5;D6MYJ6;E5G0C4;Q9XQ93;I2E964;Q37358;Q7YJP8;Q7GH77;A0PDB5;Q33156;Q5I221;G0WZM4;A0…		0	0	0.02039	52.37	0.0213882	2	912.472	0.380694	31.6002	0
	High	EITLGFVDLLR	2	11021	105	Q5W520;Q9GGI5;Q6VW40;C0J9R6;C6G1P2;Q33032;U5XM28;F2X4H9;Q4VI99;C1JAT3;Q4VI80;Q4VI78;Q5I221;A0A0U4D534;A0A0F7C9H2;I2BGM7;B8PRL7;B5SW52;O98756;Q9MS05;P92223;I2E9L8;Q8MFT9;A0A249Y5Q9;Q9ZS70;I2E962;A0A286NQF2;Q7YJM6;C0J394;A0A142DPV4;W5RVG3;B8PRP3;G0WZL1;A0A1C9HFM1;Q8HVI8;Q37347;A0A023UBM0;A0A023Q1L0;J9QH20;A0A125R6I8;Q8MCW3;Q9GEN6;E7DMY2;O98747;A0A1S6Q3X8;Q9TN58;Q37212;A0A291IA50;Q8MCY1;O09424;A0A07…		0	0	0.004872	51.35	0.0158334	2	1275.73	0.366433	115	0
	High	PLLGcTIKPK	7	64838	265	C0J9R6;Q6VW29;C6G1P2;Q5W520;A5X4D3;F2X4H9;A0A0K2SQY8;Q32803;Q4VI99;Q9GGI5;D6MYJ6;Q7YJP8;Q5I221;A0A0U4D534;Q4VI80;Q4VI78;A3RGJ0;G0WZ98;G0WZL1;Q37220;B2BY95;Q7YJR1;Q37279;J9QH20;L0N8B1;Q6VW40;A0A0F7C9H2;I2BGM7;Q33047;Q8WL19;Q33032;Q5K3Y8;O82538;U5XM28;B8PRL7;B5SW52;Q9THL1;Q5SCK3;A0A219PXQ5;O46889;O98756;Q9MS05;P92223;I2FL31;C1JAT3;E5G0C4;Q9XQ93;Q7GH77;A0PDB5;Q33156;O98551;E7DMW3;I2E9L8;Q3I534;I2E9A…	C5(Carbamidomethyl)	0	0	0.00557	50.16	0.0545378	3	1126.67	-0.0159271	51.4548	1
	High	DDENVNSQPFmR	4	52171	260	C0J9R6;C6G1P2;F2X4H9;Q9GGI5;Q37212;A0A291EY88;Q5W520;Q8WL19;Q5K3Y8;C3RXF1;O82538;A0A1S6WN23;B8PRL7;B5SW52;A0A219PXQ5;O46889;Q9MT32;A0A1C9HG15;I2FL31;Q32553;Q32803;E5G0C4;A0PDB5;C7AQV2;C7A5Z4;Q6VW40;A0A0F7C9H2;I2BGM7;B1NL21;Q6VW29;P93904;Q33047;Q33032;Q9GHZ1;U5XM28;Q7YMT1;Q9THL1;A5X4D3;Q5SCK3;V5K6K1;O98756;Q9MS05;P92223;A0A0K2SQY8;O78309;Q4VI99;C1JAT3;D6MYJ6;Q9XQ93;I2E964;A0A1W6BQF9;Q37358;Q7YJP8;…	M11(Oxidation)	0	0	0.001089	40.77	0.306929	2	1467.62	0.772197	55.9666	0
	High	YGRPLLGcTIKPK	9	64650	256	Q6VW40;C0J9R6;C6G1P2;Q5W520;Q33032;F2X4H9;Q4VI99;Q9GGI5;Q4VI80;Q4VI78;Q6VW29;R4QE58;Q5SCK3;Q7YJP8;Q7GH77;I2E9A4;Q1L7E3;Q5I221;A0A0U4D534;A0A0F7C9H2;I2BGM7;U5XM28;O98756;Q9MS05;A0A0K2SQY8;D6MYJ6;Q9XQ93;O98551;E7DMW3;I2E9L8;Q1XEK3;Q8WKT6;Q9XQL2;W5RVG3;B7P0E9;D4N1T9;B2BY95;Q1X6Q9;Q8HVI8;A0A291L206;Q7YJR1;A0A0D5X2A4;S6CMZ7;Q8MFT9;G8EEM9;Q7YJM3;L0N8B1;I2EA78;Q9GEN6;Q71N78;C3RXF1;Q7YMT1;Q3T5L7;I2FL31;Q…	C8(Carbamidomethyl)	0	0	0.0001268	34.77	1.93571	3	1502.85	0.335323	53.2935	2
	High	AQAETGEIK	7	27913	198	Q6VW40;I2BGM7;C0J9R6;Q6VW29;C6G1P2;Q5W520;Q33047;Q8WL19;Q33032;Q5K3Y8;O82538;B5SW52;Q9THL1;Q5SCK3;O46889;O98756;F2X4H9;I2FL31;Q32803;Q4VI99;Q9GGI5;E5G0C4;Q9XQ93;Q7YJP8;Q7GH77;A0PDB5;Q33156;I2E9L8;Q4VI80;I2E9A4;Q4VI78;Q1XEK3;Q9XQL2;Q1L7E3;U5XM28;A0A0K2SQY8;D6MYJ6;O98551;E7DMW3;W5RVG3;B2BY95;Q1X6Q9;Q7YJR1;A0A0D5X2A4;S6CMZ7;Q8MFT9;L0N8B1;A0A0B4M1K8;P94046;Q9ZS70;A0A0F7C9H2;Q9MS05;O98429;A7BG81;A0A28…		0	0.001	0.04266	37.65	0.628617	2	946.485	1.16613	24.1508	0
	High	AmHAVIDR	2	44488	258	Q6VW40;C0J9R6;C6G1P2;Q33032;F2X4H9;Q9GGI5;Q5I221;A0A0U4D534;Q71N79;Q5W520;Q5K3Y8;Q32803;E5G0C4;I2BGM7;Q6VW29;Q5SCK3;O98756;Q9XQ93;Q7YJP8;Q7GH77;I2E9L8;I2E9A4;Q1XEK3;Q9XQL2;Q1L7E3;B7P0E9;D4N1T9;Q1X6Q9;A0A291L206;Q7YJR1;A0A0D5X2A4;S6CMZ7;Q8MFT9;G8EEM9;Q7YJM3;L0N8B1;I2EA78;A0A218KDZ0;A0PD98;Q4VI99;Q4VI80;Q4VI78;E5G0G9;A3RGJ0;Q37222;J9QHF9;Q37220;A0A1C9HFM1;A0A078BR81;A0A0F6TFY2;G0LNJ9;Q32701;A0A0F7C…	M2(Oxidation)	0	0.004	0.08842	36.84	0.821349	2	928.466	-0.591376	46.3231	0
	High	EGNEIIR	3	14511	145	B8PRL7;O46889;Q9MS05;O78309;Q9XQ93;C0J9R6;C6G1P2;F2X4H9;Q9GGI5;Q9GEN6;Q6VW40;Q5W520;Q33032;U5XM28;Q4VI99;C1JAT3;Q4VI80;Q4VI78;Q71N79;I2BGM7;B5SW52;O98756;I2E9L8;Q6VW29;A5X4D3;A0A0K2SQY8;Q32803;D6MYJ6;Q7YJP8;Q5I221;A0A0U4D534;Q7YMT1;I2FL31;Q58U40;A0A0F7C9H2;Q33047;Q8WL19;Q5K3Y8;O82538;Q9THL1;Q5SCK3;A0A219PXQ5;P92223;E5G0C4;Q7GH77;A0PDB5;Q33156;O98551;E7DMW3;Q3I534;I2E9A4;Q1XEK3;Q8WKT6;Q9XQL2;Q1L7E…		0	0.007	0.1178	42.37	0.139721	2	830.436	-0.377355	35.4254	0
	High	NHGMHFR	3	30695	208	C0J9R6;Q6VW29;C6G1P2;F2X4H9;Q9GGI5;Q7YJP8;P92447;Q6VW40;Q33032;Q5I221;A0A0U4D534;Q8ME51;U5XM28;Q32750;A0A0F7C9H2;I2BGM7;Q5SCK3;O98756;Q9MS05;A0A0K2SQY8;D6MYJ6;Q9XQ93;Q7GH77;O98551;E7DMW3;I2E9L8;I2E9A4;Q1XEK3;Q8WKT6;Q9XQL2;Q1L7E3;B8PRL7;O46889;O78309;Q5W520;A0PD98;Q5K3Y8;A5X4D3;B8QQG4;Q32803;Q4VI99;E5G0C4;Q4VI80;Q4VI78;Q95DW1;E5G0G9;A3RGJ0;G0WZ98;Q37222;B8PRP3;J9QHF9;G0WZL1;A8DPF0;E5G0I9;Q37220;A0…		0	0.007	0.1189	30.34	2.28941	2	898.41	0.250018	29.8473	0
I2E9A4	Ribulose bisphosphate carboxylase large chain (Fragment) OS=Lacistema grandifolium OX=1186122 GN=rbcl PE=3 SV=2 - [I2E9A4_9ROSI]	2590.92	31.97	45166	4	19	280	441	48.6945	6.43018
	High	GGLDFTKDDENVNSQPFMR	11	51638	237	Q6VW40;A0A0F7C9H2;I2BGM7;C0J9R6;C6G1P2;Q33032;U5XM28;O98756;Q9MS05;F2X4H9;Q9GGI5;Q5I221;G0WZM4;A0A0U4D534;I2E9L8;Q5W520;Q4VI99;Q4VI80;Q4VI78;Q32701;Q6VW29;O98747;Q95F08;A0A1S6WN23;Q5SCK3;Q8MD81;A0A0K2SQY8;Q9TN58;D6MYJ6;Q9XQ93;A0A1W6BQF9;A0A248SN48;Q37212;Q7YJP8;Q7GH77;O98551;E7DMW3;I2E9A4;Q8MCY1;Q1XEK3;Q8WKT6;Q9XQL2;Q1L7E3;O98531;B1NL21;A0A291EY88;Q33047;Q8WL19;Q5K3Y8;C3RXF1;O82538;B8PRL7;Q7YMT1;…		0	0	4.87e-08	109.43	4.7793e-08	2	2169.99	1.14206	92.8062	1
	High	GHYLNATAGTcEEMIK	14	14794	113	Q6VW40;C0J9R6;Q6VW29;C6G1P2;Q33032;U5XM28;Q5SCK3;F2X4H9;A0A0K2SQY8;Q9GGI5;D6MYJ6;Q7YJP8;Q7GH77;O98551;E7DMW3;I2E9A4;Q1L7E3;W5RVG3;B2BY95;Q1X6Q9;Q7YJR1;A0A0D5X2A4;S6CMZ7;Q8MFT9;L0N8B1;Q5W520;O82538;Q9THL1;I2FL31;Q32803;Q4VI99;Q4VI80;Q4VI78;A3RGJ0;Q37220;A0A249Y5Q9;Q85VA4;C1JAT3;Q3I534;E7DMY2;A0A2H4UGV5;I2E962;O98429;A0A0B4M1K8;G0WZL1;A0A142I7A5;A0A142I7F3;B8YHE7;O98431;A0A078BR81;Q37347;K4EPE7;A0A…	C11(Carbamidomethyl)	0	0	3.451e-07	99.35	2.52731e-07	2	1794.82	1.55521	65.8023	0
	High	GGLDFTKDDENVNSQPFmR	11	51638	237	Q9XPZ1;Q8MFT9;C0J9R6;Q6VW29;C6G1P2;Q5W520;A5X4D3;F2X4H9;A0A0K2SQY8;Q32803;Q4VI99;Q9GGI5;D6MYJ6;Q7YJP8;Q5I221;A0A0U4D534;Q4VI80;Q4VI78;A3RGJ0;G0WZ98;G0WZL1;Q37220;B2BY95;Q7YJR1;Q37279;J9QH20;L0N8B1;Q6VW40;A0A0F7C9H2;I2BGM7;Q33047;Q8WL19;Q33032;Q5K3Y8;O82538;U5XM28;B8PRL7;B5SW52;Q9THL1;Q5SCK3;A0A219PXQ5;O46889;O98756;Q9MS05;P92223;I2FL31;C1JAT3;E5G0C4;Q9XQ93;Q7GH77;A0PDB5;Q33156;O98551;E7DMW3;I2E9L…	M18(Oxidation)	0	0	0.005407	98.27	6.0725e-07	2	2185.99	1.67293	82.5394	1
	High	mxGGDHIHAGTVVGK	37	17683	131	C0J9R6;Q6VW29;C6G1P2;F2X4H9;Q9GGI5;Q7YJP8;O98551;Q6VW40;A0A0F7C9H2;I2BGM7;Q33032;U5XM28;A5X4D3;Q5SCK3;O98756;Q9MS05;A0A0K2SQY8;O98429;D6MYJ6;Q9XQ93;I2E964;Q37358;Q7GH77;Q5I221;G0WZM4;A0A0U4D534;E7DMW3;I2E9L8;Q8HRT3;I2E9A4;A7BG81;A0A286NQF2;Q1XEK3;Q8WKT6;Q7YJM6;Q9XQL2;Q1L7E3;Q9GEN6;Q9ZS70;A0A249Y5N8;W5RVG3;A0A120KLC1;B8PRP3;A0A0B4M1K8;B7P0E9;B5L2V5;S4TA61;J9QHF9;D4N1T9;A8DPF0;A0A1D5AHD9;E5G0I9;O63…	M1(Oxidation); X2(S)	0	0	0.0001229	86.84	7.1188e-06	2	1481.72	0.236377	32.3361	0
	High	GHYLNATAGTcEEmIK	9	14794	113	Q8ME51;Q31895;Q95631;Q37220;Q8MCW3;Q6VW40;C0J9R6;Q6VW29;C6G1P2;Q5W520;Q33032;O82538;U5XM28;Q9THL1;Q5SCK3;F2X4H9;A0A0K2SQY8;I2FL31;Q32803;Q4VI99;C1JAT3;Q9GGI5;D6MYJ6;Q7YJP8;Q7GH77;O98551;E7DMW3;Q4VI80;Q3I534;I2E9A4;Q4VI78;Q1L7E3;A3RGJ0;W5RVG3;G0WZL1;B2BY95;Q1X6Q9;A0A142I7F3;Q7YJR1;A0A0D5X2A4;S6CMZ7;Q8MFT9;J9QH20;A0A249Y5Q9;Q85VA4;L0N8B1;Q32701;A0A0B4M1K8;P94046;Q5I221;A0A0U4D534;R4QE58;B6GUV5;A0A0…	C11(Carbamidomethyl); M14(Oxidation)	0	0	1.076e-06	84.54	7.07744e-06	2	1810.81	1.38348	55.3312	0
	High	DNGLLLHIHR	12	41878	254	Q5W520;Q9GGI5;O09424;Q6VW40;I2BGM7;C0J9R6;C6G1P2;E7DMY2;Q33032;O98756;F2X4H9;Q37212;Q5I221;A0A0U4D534;I2E9L8;Q6VW29;P93904;O82538;U5XM28;Q9THL1;Q5SCK3;A0A0K2SQY8;I2FL31;Q32803;Q4VI99;C1JAT3;D6MYJ6;Q7YJP8;Q7GH77;A0A291IA50;J9QER6;O98551;E7DMW3;Q4VI80;Q3I534;I2E9A4;Q8MCY1;Q4VI78;Q1L7E3;A0A291EY88;C3RXF1;B8PRL7;A0A1C9HFM1;A0A023Q3H2;Q95F08;Q71N81;Q1XEK3;Q8WKT6;Q9XQL2;B8PRP3;J9QHF9;B2BY95;Q7YJR1;Q373…		0	0	0.0007847	83.13	2.29054e-05	2	1187.67	0.568646	64.3472	0
	High	GHYLNATAGTcEEmIKR	8	14767	113	Q6VW40;C0J9R6;Q6VW29;C6G1P2;Q33032;U5XM28;Q5SCK3;F2X4H9;A0A0K2SQY8;Q9GGI5;D6MYJ6;Q7YJP8;Q7GH77;O98551;E7DMW3;I2E9A4;Q1L7E3;W5RVG3;B2BY95;Q1X6Q9;Q7YJR1;A0A0D5X2A4;S6CMZ7;Q8MFT9;L0N8B1;Q5W520;O82538;Q9THL1;I2FL31;Q32803;Q4VI99;Q4VI80;Q4VI78;A3RGJ0;Q37220;A0A249Y5Q9;Q85VA4;C1JAT3;Q3I534;E7DMY2;A0A2H4UGV5;I2E962;O98429;A0A0B4M1K8;G0WZL1;A0A142I7A5;A0A142I7F3;B8YHE7;O98431;A0A078BR81;Q37347;K4EPE7;A0A…	C11(Carbamidomethyl); M14(Oxidation)	0	0	2.837e-07	78.87	3.15448e-05	3	1966.91	0.933264	50.1358	1
	High	DDENVNSQPFMR	4	52171	260	Q9ZS70;Q6VW40;A0A0F7C9H2;I2BGM7;C0J9R6;C6G1P2;E7DMY2;Q33032;U5XM28;O98756;Q9MS05;F2X4H9;Q9GGI5;Q37212;I2E9L8;Q8MCY1;A0A286NQF2;Q7YJM6;O98531;W5RVG3;B8PRP3;Q8HVI8;Q37347;A0A023UBM0;Q8MFT9;B1NL21;Q6VW29;Q5W520;Q33047;A0PD98;Q8WL19;Q5J075;Q5K3Y8;I2E962;O82538;Q9GHZ1;B8PRL7;Q7YMT1;B5SW52;Q9THL1;A5X4D3;Q5SCK3;A0A219PXQ5;O46889;P92223;A0A0K2SQY8;I2FL31;B8QQG4;O78309;Q9T2B5;O98429;Q32803;Q4VI99;C1JAT3;D…		0	0	0.0001335	77.69	6.34599e-05	2	1451.62	0.473238	69.5721	0
	High	TFQGPPHGIQVER	32	58045	244	O03654;I2BGM7;C6G1P2;Q33032;Q9GGI5;Q6VW40;C0J9R6;Q6VW29;Q5SCK3;F2X4H9;Q7YJP8;Q7GH77;I2E9A4;Q1L7E3;O98756;Q9XQ93;I2E9L8;Q1XEK3;Q9XQL2;B7P0E9;D4N1T9;Q1X6Q9;A0A291L206;Q7YJR1;A0A0D5X2A4;S6CMZ7;Q8MFT9;G8EEM9;Q7YJM3;L0N8B1;I2EA78;Q9ZS70;Q32701;A0A0F7C9H2;A0A291EY88;Q5W520;Q33047;A0PD98;Q8WL19;Q5K3Y8;I2E962;Q95F08;C3RXF1;O82538;A0A1S6WN23;U5XM28;B8PRL7;B5SW52;Q9THL1;A0A219PXQ5;O46889;A0A0F7EV98;Q9MT32;…		0	0	3.798e-06	76.36	0.000144477	2	1465.75	-0.0102537	59.9528	0
	High	MxGGDHIHAGTVVGK	26	17683	131	Q6VW40;I2BGM7;C0J9R6;C6G1P2;Q33032;Q95F08;A0A1S6WN23;O98756;F2X4H9;Q9GGI5;Q5I221;A0A0U4D534;I2E9L8;A0A249Y5N8;S4TA61;Q8MFT9;Q32701;Q6VW29;E7DMY2;O98747;P92447;O47280;R4QE58;Q5SCK3;Q6VW13;Q3T5L7;C6G392;A0A1S5QS34;A0A2H4UGV5;Q9XQ93;I2E964;Q37358;A0A248SN48;Q37212;Q7YJP8;Q7GH77;I2E9A4;Q6USH4;Q1XEK3;Q9XQL2;Q1L7E3;A7BG81;A0A286NQF2;Q7YJM6;Q7YJR9;Q5UFC2;A0A024HRQ0;Q8WJX3;A0A0B4M1K8;B7P0E9;B5L2V5;J9QHF9…	X2(S)	0	0	7.228e-06	71.93	0.000190936	2	1465.72	0.933846	39.4271	0
	High	mxGGDHIHAGTVVGK	12	13	1	I2E9A4	M1(Oxidation); X2(P)	0	0	0.0007585	69.01	0.0002357	2	1491.74	0.815618	47.5562	0
	High	mxGGDHIHAGTVVGK	7	12	1	I2E9A4	M1(Oxidation); X2(A)	0	0	2.308e-06	67.74	0.000503919	2	1465.72	0.514018	36.9406	0
	High	MxGGDHIHAGTVVGK	1	10	1	I2E9A4	X2(E)	0	0	0.007001	59.56	0.00188928	2	1507.73	0.941066	39.4335	0
	High	VALEAcVQAR	37	29518	202	C0J9R6;C6G1P2;E7DMY2;F2X4H9;Q9GGI5;Q37212;Q6VW40;I2BGM7;Q6VW29;Q5W520;Q33047;Q8WL19;Q33032;Q5K3Y8;O82538;B5SW52;Q9THL1;Q5SCK3;O46889;O98756;I2FL31;Q32803;Q4VI99;E5G0C4;Q9XQ93;Q7YJP8;Q7GH77;A0PDB5;Q33156;I2E9L8;Q4VI80;I2E9A4;Q4VI78;Q1XEK3;Q9XQL2;Q1L7E3;Q9GEN6;Q32701;D6MYK9;A0A0F7C9H2;B1NL21;A0A291EY88;P93904;O98884;D6MYK4;Q8ME51;C7AQR6;O98747;P92447;Q95F08;C3RXF1;A0PDB8;A0A1S6WN23;Q9GHZ1;Q31895;U5…	C6(Carbamidomethyl)	0	0	0.00658	54.82	0.0126761	2	1116.58	-0.118181	70.1996	0
	High	AMHAVIDR	9	44488	258	Q9ZS70;Q6VW40;A0A0F7C9H2;I2BGM7;B1NL21;C0J9R6;Q6VW29;C6G1P2;Q5W520;Q33047;D6MYK4;E7DMY2;A0PD98;Q8WL19;Q33032;Q5J075;Q5K3Y8;I2E962;O82538;Q9GHZ1;U5XM28;B8PRL7;Q7YMT1;B5SW52;Q9THL1;A5X4D3;Q5SCK3;A0A219PXQ5;O46889;O98756;Q95631;Q9MS05;P92223;F2X4H9;A0A0K2SQY8;I2FL31;B8QQG4;O78309;Q9T2B5;O98429;Q32803;Q4VI99;C1JAT3;Q9GGI5;D6MYJ6;E5G0C4;Q9XQ93;I2E964;Q37358;Q7YJP8;Q7GH77;A0PDB5;Q33156;Q5I221;G0WZM4;A0…		0	0	0.02039	52.37	0.0213882	2	912.472	0.380694	31.6002	0
	High	PLLGcTIKPK	7	64838	265	C0J9R6;Q6VW29;C6G1P2;Q5W520;A5X4D3;F2X4H9;A0A0K2SQY8;Q32803;Q4VI99;Q9GGI5;D6MYJ6;Q7YJP8;Q5I221;A0A0U4D534;Q4VI80;Q4VI78;A3RGJ0;G0WZ98;G0WZL1;Q37220;B2BY95;Q7YJR1;Q37279;J9QH20;L0N8B1;Q6VW40;A0A0F7C9H2;I2BGM7;Q33047;Q8WL19;Q33032;Q5K3Y8;O82538;U5XM28;B8PRL7;B5SW52;Q9THL1;Q5SCK3;A0A219PXQ5;O46889;O98756;Q9MS05;P92223;I2FL31;C1JAT3;E5G0C4;Q9XQ93;Q7GH77;A0PDB5;Q33156;O98551;E7DMW3;I2E9L8;Q3I534;I2E9A…	C5(Carbamidomethyl)	0	0	0.00557	50.16	0.0545378	3	1126.67	-0.0159271	51.4548	1
	High	mxGGDHIHAGTVVGKLEGER	4	9	1	I2E9A4	M1(Oxidation); X2(N)	0	0	8.558e-06	43.82	0.0740776	3	2093.02	0.11951	75.2128	1
	High	DDENVNSQPFmR	4	52171	260	C0J9R6;C6G1P2;F2X4H9;Q9GGI5;Q37212;A0A291EY88;Q5W520;Q8WL19;Q5K3Y8;C3RXF1;O82538;A0A1S6WN23;B8PRL7;B5SW52;A0A219PXQ5;O46889;Q9MT32;A0A1C9HG15;I2FL31;Q32553;Q32803;E5G0C4;A0PDB5;C7AQV2;C7A5Z4;Q6VW40;A0A0F7C9H2;I2BGM7;B1NL21;Q6VW29;P93904;Q33047;Q33032;Q9GHZ1;U5XM28;Q7YMT1;Q9THL1;A5X4D3;Q5SCK3;V5K6K1;O98756;Q9MS05;P92223;A0A0K2SQY8;O78309;Q4VI99;C1JAT3;D6MYJ6;Q9XQ93;I2E964;A0A1W6BQF9;Q37358;Q7YJP8;…	M11(Oxidation)	0	0	0.001089	40.77	0.306929	2	1467.62	0.772197	55.9666	0
	High	YGRPLLGcTIKPK	9	64650	256	Q6VW40;C0J9R6;C6G1P2;Q5W520;Q33032;F2X4H9;Q4VI99;Q9GGI5;Q4VI80;Q4VI78;Q6VW29;R4QE58;Q5SCK3;Q7YJP8;Q7GH77;I2E9A4;Q1L7E3;Q5I221;A0A0U4D534;A0A0F7C9H2;I2BGM7;U5XM28;O98756;Q9MS05;A0A0K2SQY8;D6MYJ6;Q9XQ93;O98551;E7DMW3;I2E9L8;Q1XEK3;Q8WKT6;Q9XQL2;W5RVG3;B7P0E9;D4N1T9;B2BY95;Q1X6Q9;Q8HVI8;A0A291L206;Q7YJR1;A0A0D5X2A4;S6CMZ7;Q8MFT9;G8EEM9;Q7YJM3;L0N8B1;I2EA78;Q9GEN6;Q71N78;C3RXF1;Q7YMT1;Q3T5L7;I2FL31;Q…	C8(Carbamidomethyl)	0	0	0.0001268	34.77	1.93571	3	1502.85	0.335323	53.2935	2
	High	DDFIEKDR	10	17693	147	C0J9R6;Q6VW29;A0A291EY88;C6G1P2;Q5W520;Q5K3Y8;Q95F08;R4QE58;F2X4H9;Q32803;Q4VI99;Q9GGI5;E5G0C4;Q7YJP8;Q4VI80;Q4VI78;Q1XEK3;Q9XQL2;O82538;I2FL31;Q32553;Q37212;Q6VW40;Q33032;Q5SCK3;Q7GH77;I2E9A4;Q1L7E3;I2BGM7;O98756;Q9XQ93;I2E9L8;A7BG81;A0A286NQF2;Q7YJM6;A0A0B4M1K8;B7P0E9;J9QHF9;D4N1T9;A0A1D5AHD9;O63147;Q1X6Q9;A0A291L206;Q7YJR1;A0A023UBM0;A0A0D5X2A4;S6CMZ7;Q8MFT9;G8EEM9;Q7YJM3;L0N8B1;P94046;I2EA78;…		0	0.001	0.03765	39.81	0.258678	2	1037.49	0.160515	42.6911	1
	High	AQAETGEIK	7	27913	198	Q6VW40;I2BGM7;C0J9R6;Q6VW29;C6G1P2;Q5W520;Q33047;Q8WL19;Q33032;Q5K3Y8;O82538;B5SW52;Q9THL1;Q5SCK3;O46889;O98756;F2X4H9;I2FL31;Q32803;Q4VI99;Q9GGI5;E5G0C4;Q9XQ93;Q7YJP8;Q7GH77;A0PDB5;Q33156;I2E9L8;Q4VI80;I2E9A4;Q4VI78;Q1XEK3;Q9XQL2;Q1L7E3;U5XM28;A0A0K2SQY8;D6MYJ6;O98551;E7DMW3;W5RVG3;B2BY95;Q1X6Q9;Q7YJR1;A0A0D5X2A4;S6CMZ7;Q8MFT9;L0N8B1;A0A0B4M1K8;P94046;Q9ZS70;A0A0F7C9H2;Q9MS05;O98429;A7BG81;A0A28…		0	0.001	0.04266	37.65	0.628617	2	946.485	1.16613	24.1508	0
	High	mxGGDHIHAGTVVGK	1	10	1	I2E9A4	M1(Oxidation); X2(E)	0	0.001	0.02809	13.86	56.8127	2	1523.72	-6.54689	37.281	0
	High	AmHAVIDR	2	44488	258	Q6VW40;C0J9R6;C6G1P2;Q33032;F2X4H9;Q9GGI5;Q5I221;A0A0U4D534;Q71N79;Q5W520;Q5K3Y8;Q32803;E5G0C4;I2BGM7;Q6VW29;Q5SCK3;O98756;Q9XQ93;Q7YJP8;Q7GH77;I2E9L8;I2E9A4;Q1XEK3;Q9XQL2;Q1L7E3;B7P0E9;D4N1T9;Q1X6Q9;A0A291L206;Q7YJR1;A0A0D5X2A4;S6CMZ7;Q8MFT9;G8EEM9;Q7YJM3;L0N8B1;I2EA78;A0A218KDZ0;A0PD98;Q4VI99;Q4VI80;Q4VI78;E5G0G9;A3RGJ0;Q37222;J9QHF9;Q37220;A0A1C9HFM1;A0A078BR81;A0A0F6TFY2;G0LNJ9;Q32701;A0A0F7C…	M2(Oxidation)	0	0.004	0.08842	36.84	0.821349	2	928.466	-0.591376	46.3231	0
	High	EGNEIIR	3	14511	145	B8PRL7;O46889;Q9MS05;O78309;Q9XQ93;C0J9R6;C6G1P2;F2X4H9;Q9GGI5;Q9GEN6;Q6VW40;Q5W520;Q33032;U5XM28;Q4VI99;C1JAT3;Q4VI80;Q4VI78;Q71N79;I2BGM7;B5SW52;O98756;I2E9L8;Q6VW29;A5X4D3;A0A0K2SQY8;Q32803;D6MYJ6;Q7YJP8;Q5I221;A0A0U4D534;Q7YMT1;I2FL31;Q58U40;A0A0F7C9H2;Q33047;Q8WL19;Q5K3Y8;O82538;Q9THL1;Q5SCK3;A0A219PXQ5;P92223;E5G0C4;Q7GH77;A0PDB5;Q33156;O98551;E7DMW3;Q3I534;I2E9A4;Q1XEK3;Q8WKT6;Q9XQL2;Q1L7E…		0	0.007	0.1178	42.37	0.139721	2	830.436	-0.377355	35.4254	0
	High	NHGMHFR	3	30695	208	C0J9R6;Q6VW29;C6G1P2;F2X4H9;Q9GGI5;Q7YJP8;P92447;Q6VW40;Q33032;Q5I221;A0A0U4D534;Q8ME51;U5XM28;Q32750;A0A0F7C9H2;I2BGM7;Q5SCK3;O98756;Q9MS05;A0A0K2SQY8;D6MYJ6;Q9XQ93;Q7GH77;O98551;E7DMW3;I2E9L8;I2E9A4;Q1XEK3;Q8WKT6;Q9XQL2;Q1L7E3;B8PRL7;O46889;O78309;Q5W520;A0PD98;Q5K3Y8;A5X4D3;B8QQG4;Q32803;Q4VI99;E5G0C4;Q4VI80;Q4VI78;Q95DW1;E5G0G9;A3RGJ0;G0WZ98;Q37222;B8PRP3;J9QHF9;G0WZL1;A8DPF0;E5G0I9;Q37220;A0…		0	0.007	0.1189	30.34	2.28941	2	898.41	0.250018	29.8473	0
Q37347	Ribulose bisphosphate carboxylase large chain (Fragment) OS=Houttuynia cordata OX=16752 GN=rbcL PE=3 SV=1 - [Q37347_HOUCO]	2575.1	38.83	32660	0	15	216	394	43.9712	7.02002
	High	GGLDFTKDDENVNSQPFMR	11	51638	237	Q6VW40;A0A0F7C9H2;I2BGM7;C0J9R6;C6G1P2;Q33032;U5XM28;O98756;Q9MS05;F2X4H9;Q9GGI5;Q5I221;G0WZM4;A0A0U4D534;I2E9L8;Q5W520;Q4VI99;Q4VI80;Q4VI78;Q32701;Q6VW29;O98747;Q95F08;A0A1S6WN23;Q5SCK3;Q8MD81;A0A0K2SQY8;Q9TN58;D6MYJ6;Q9XQ93;A0A1W6BQF9;A0A248SN48;Q37212;Q7YJP8;Q7GH77;O98551;E7DMW3;I2E9A4;Q8MCY1;Q1XEK3;Q8WKT6;Q9XQL2;Q1L7E3;O98531;B1NL21;A0A291EY88;Q33047;Q8WL19;Q5K3Y8;C3RXF1;O82538;B8PRL7;Q7YMT1;…		0	0	4.87e-08	109.43	4.7793e-08	2	2169.99	1.14206	92.8062	1
	High	GHYLNATAGTcEEMIK	14	14794	113	Q6VW40;C0J9R6;Q6VW29;C6G1P2;Q33032;U5XM28;Q5SCK3;F2X4H9;A0A0K2SQY8;Q9GGI5;D6MYJ6;Q7YJP8;Q7GH77;O98551;E7DMW3;I2E9A4;Q1L7E3;W5RVG3;B2BY95;Q1X6Q9;Q7YJR1;A0A0D5X2A4;S6CMZ7;Q8MFT9;L0N8B1;Q5W520;O82538;Q9THL1;I2FL31;Q32803;Q4VI99;Q4VI80;Q4VI78;A3RGJ0;Q37220;A0A249Y5Q9;Q85VA4;C1JAT3;Q3I534;E7DMY2;A0A2H4UGV5;I2E962;O98429;A0A0B4M1K8;G0WZL1;A0A142I7A5;A0A142I7F3;B8YHE7;O98431;A0A078BR81;Q37347;K4EPE7;A0A…	C11(Carbamidomethyl)	0	0	3.451e-07	99.35	2.52731e-07	2	1794.82	1.55521	65.8023	0
	High	GGLDFTKDDENVNSQPFmR	11	51638	237	Q9XPZ1;Q8MFT9;C0J9R6;Q6VW29;C6G1P2;Q5W520;A5X4D3;F2X4H9;A0A0K2SQY8;Q32803;Q4VI99;Q9GGI5;D6MYJ6;Q7YJP8;Q5I221;A0A0U4D534;Q4VI80;Q4VI78;A3RGJ0;G0WZ98;G0WZL1;Q37220;B2BY95;Q7YJR1;Q37279;J9QH20;L0N8B1;Q6VW40;A0A0F7C9H2;I2BGM7;Q33047;Q8WL19;Q33032;Q5K3Y8;O82538;U5XM28;B8PRL7;B5SW52;Q9THL1;Q5SCK3;A0A219PXQ5;O46889;O98756;Q9MS05;P92223;I2FL31;C1JAT3;E5G0C4;Q9XQ93;Q7GH77;A0PDB5;Q33156;O98551;E7DMW3;I2E9L…	M18(Oxidation)	0	0	0.005407	98.27	6.0725e-07	2	2185.99	1.67293	82.5394	1
	High	AESSTGTWTTVWTDGLTSLDR	1	97	22	Q32701;Q71N69;Q8HRT3;Q6USH4;C1JAT3;Q32553;Q71N70;Q71N81;A0A0B4M1K8;D4N1T9;A0A078BR81;Q37347;A0A023Q1L0;S4TA61;A0A1B1NJ40;Q37279;Q37176;E3THZ2;Q37309;A0A023Q3H2;Q9THT9;Q36373		0	0	7.535e-07	97.87	2.16347e-07	2	2284.07	-1.1082	114.861	0
	High	mSGGDHIHAGTVVGK	37	17683	131	C0J9R6;Q6VW29;C6G1P2;F2X4H9;Q9GGI5;Q7YJP8;O98551;Q6VW40;A0A0F7C9H2;I2BGM7;Q33032;U5XM28;A5X4D3;Q5SCK3;O98756;Q9MS05;A0A0K2SQY8;O98429;D6MYJ6;Q9XQ93;I2E964;Q37358;Q7GH77;Q5I221;G0WZM4;A0A0U4D534;E7DMW3;I2E9L8;Q8HRT3;I2E9A4;A7BG81;A0A286NQF2;Q1XEK3;Q8WKT6;Q7YJM6;Q9XQL2;Q1L7E3;Q9GEN6;Q9ZS70;A0A249Y5N8;W5RVG3;A0A120KLC1;B8PRP3;A0A0B4M1K8;B7P0E9;B5L2V5;S4TA61;J9QHF9;D4N1T9;A8DPF0;A0A1D5AHD9;E5G0I9;O63…	M1(Oxidation)	0	0	0.0001229	86.84	7.1188e-06	2	1481.72	0.236377	32.3361	0
	High	GHYLNATAGTcEEmIK	9	14794	113	Q8ME51;Q31895;Q95631;Q37220;Q8MCW3;Q6VW40;C0J9R6;Q6VW29;C6G1P2;Q5W520;Q33032;O82538;U5XM28;Q9THL1;Q5SCK3;F2X4H9;A0A0K2SQY8;I2FL31;Q32803;Q4VI99;C1JAT3;Q9GGI5;D6MYJ6;Q7YJP8;Q7GH77;O98551;E7DMW3;Q4VI80;Q3I534;I2E9A4;Q4VI78;Q1L7E3;A3RGJ0;W5RVG3;G0WZL1;B2BY95;Q1X6Q9;A0A142I7F3;Q7YJR1;A0A0D5X2A4;S6CMZ7;Q8MFT9;J9QH20;A0A249Y5Q9;Q85VA4;L0N8B1;Q32701;A0A0B4M1K8;P94046;Q5I221;A0A0U4D534;R4QE58;B6GUV5;A0A0…	C11(Carbamidomethyl); M14(Oxidation)	0	0	1.076e-06	84.54	7.07744e-06	2	1810.81	1.38348	55.3312	0
	High	DNGLLLHIHR	12	41878	254	Q5W520;Q9GGI5;O09424;Q6VW40;I2BGM7;C0J9R6;C6G1P2;E7DMY2;Q33032;O98756;F2X4H9;Q37212;Q5I221;A0A0U4D534;I2E9L8;Q6VW29;P93904;O82538;U5XM28;Q9THL1;Q5SCK3;A0A0K2SQY8;I2FL31;Q32803;Q4VI99;C1JAT3;D6MYJ6;Q7YJP8;Q7GH77;A0A291IA50;J9QER6;O98551;E7DMW3;Q4VI80;Q3I534;I2E9A4;Q8MCY1;Q4VI78;Q1L7E3;A0A291EY88;C3RXF1;B8PRL7;A0A1C9HFM1;A0A023Q3H2;Q95F08;Q71N81;Q1XEK3;Q8WKT6;Q9XQL2;B8PRP3;J9QHF9;B2BY95;Q7YJR1;Q373…		0	0	0.0007847	83.13	2.29054e-05	2	1187.67	0.568646	64.3472	0
	High	GHYLNATAGTcEEmIKR	8	14767	113	Q6VW40;C0J9R6;Q6VW29;C6G1P2;Q33032;U5XM28;Q5SCK3;F2X4H9;A0A0K2SQY8;Q9GGI5;D6MYJ6;Q7YJP8;Q7GH77;O98551;E7DMW3;I2E9A4;Q1L7E3;W5RVG3;B2BY95;Q1X6Q9;Q7YJR1;A0A0D5X2A4;S6CMZ7;Q8MFT9;L0N8B1;Q5W520;O82538;Q9THL1;I2FL31;Q32803;Q4VI99;Q4VI80;Q4VI78;A3RGJ0;Q37220;A0A249Y5Q9;Q85VA4;C1JAT3;Q3I534;E7DMY2;A0A2H4UGV5;I2E962;O98429;A0A0B4M1K8;G0WZL1;A0A142I7A5;A0A142I7F3;B8YHE7;O98431;A0A078BR81;Q37347;K4EPE7;A0A…	C11(Carbamidomethyl); M14(Oxidation)	0	0	2.837e-07	78.87	3.15448e-05	3	1966.91	0.933264	50.1358	1
	High	DDENVNSQPFMR	4	52171	260	Q9ZS70;Q6VW40;A0A0F7C9H2;I2BGM7;C0J9R6;C6G1P2;E7DMY2;Q33032;U5XM28;O98756;Q9MS05;F2X4H9;Q9GGI5;Q37212;I2E9L8;Q8MCY1;A0A286NQF2;Q7YJM6;O98531;W5RVG3;B8PRP3;Q8HVI8;Q37347;A0A023UBM0;Q8MFT9;B1NL21;Q6VW29;Q5W520;Q33047;A0PD98;Q8WL19;Q5J075;Q5K3Y8;I2E962;O82538;Q9GHZ1;B8PRL7;Q7YMT1;B5SW52;Q9THL1;A5X4D3;Q5SCK3;A0A219PXQ5;O46889;P92223;A0A0K2SQY8;I2FL31;B8QQG4;O78309;Q9T2B5;O98429;Q32803;Q4VI99;C1JAT3;D…		0	0	0.0001335	77.69	6.34599e-05	2	1451.62	0.473238	69.5721	0
	High	TFQGPPHGIQVER	32	58045	244	O03654;I2BGM7;C6G1P2;Q33032;Q9GGI5;Q6VW40;C0J9R6;Q6VW29;Q5SCK3;F2X4H9;Q7YJP8;Q7GH77;I2E9A4;Q1L7E3;O98756;Q9XQ93;I2E9L8;Q1XEK3;Q9XQL2;B7P0E9;D4N1T9;Q1X6Q9;A0A291L206;Q7YJR1;A0A0D5X2A4;S6CMZ7;Q8MFT9;G8EEM9;Q7YJM3;L0N8B1;I2EA78;Q9ZS70;Q32701;A0A0F7C9H2;A0A291EY88;Q5W520;Q33047;A0PD98;Q8WL19;Q5K3Y8;I2E962;Q95F08;C3RXF1;O82538;A0A1S6WN23;U5XM28;B8PRL7;B5SW52;Q9THL1;A0A219PXQ5;O46889;A0A0F7EV98;Q9MT32;…		0	0	3.798e-06	76.36	0.000144477	2	1465.75	-0.0102537	59.9528	0
	High	MSGGDHIHAGTVVGK	26	17683	131	Q6VW40;I2BGM7;C0J9R6;C6G1P2;Q33032;Q95F08;A0A1S6WN23;O98756;F2X4H9;Q9GGI5;Q5I221;A0A0U4D534;I2E9L8;A0A249Y5N8;S4TA61;Q8MFT9;Q32701;Q6VW29;E7DMY2;O98747;P92447;O47280;R4QE58;Q5SCK3;Q6VW13;Q3T5L7;C6G392;A0A1S5QS34;A0A2H4UGV5;Q9XQ93;I2E964;Q37358;A0A248SN48;Q37212;Q7YJP8;Q7GH77;I2E9A4;Q6USH4;Q1XEK3;Q9XQL2;Q1L7E3;A7BG81;A0A286NQF2;Q7YJM6;Q7YJR9;Q5UFC2;A0A024HRQ0;Q8WJX3;A0A0B4M1K8;B7P0E9;B5L2V5;J9QHF9…		0	0	7.228e-06	71.93	0.000190936	2	1465.72	0.933846	39.4271	0
	High	FLFcAEAIYK	8	13080	112	C0J9R6;Q6VW29;C6G1P2;Q5W520;F2X4H9;A0A0K2SQY8;Q32803;Q4VI99;Q9GGI5;D6MYJ6;Q7YJP8;Q4VI80;Q4VI78;A3RGJ0;G0WZL1;Q37220;B2BY95;Q7YJR1;J9QH20;L0N8B1;Q5I221;A0A0U4D534;A5X4D3;Q1XEK3;Q8WKT6;Q9XQL2;B8PRP3;J9QHF9;A8DPF0;E5G0I9;Q37347;K4EPE7;Q95CE8;Q7YJM3;A0PD98;Q5K3Y8;E5G0C4;E5G0G9;Q37222;A0A1C9HFM1;A0A078BR81;A0A0F6TFY2;G0LNJ9;A0A142I7A5;E7DMY2;Q95F08;Q9TN58;Q37212;D6MYK9;A0A291EY88;C3RXF1;B8PRL7;R4QE58;…	C4(Carbamidomethyl)	0	0	0.003285	53.39	0.0150591	2	1261.63	-0.0139995	110.942	0
	High	AMHAVIDR	9	44488	258	Q9ZS70;Q6VW40;A0A0F7C9H2;I2BGM7;B1NL21;C0J9R6;Q6VW29;C6G1P2;Q5W520;Q33047;D6MYK4;E7DMY2;A0PD98;Q8WL19;Q33032;Q5J075;Q5K3Y8;I2E962;O82538;Q9GHZ1;U5XM28;B8PRL7;Q7YMT1;B5SW52;Q9THL1;A5X4D3;Q5SCK3;A0A219PXQ5;O46889;O98756;Q95631;Q9MS05;P92223;F2X4H9;A0A0K2SQY8;I2FL31;B8QQG4;O78309;Q9T2B5;O98429;Q32803;Q4VI99;C1JAT3;Q9GGI5;D6MYJ6;E5G0C4;Q9XQ93;I2E964;Q37358;Q7YJP8;Q7GH77;A0PDB5;Q33156;Q5I221;G0WZM4;A0…		0	0	0.02039	52.37	0.0213882	2	912.472	0.380694	31.6002	0
	High	EITLGFVDLLR	2	11021	105	Q5W520;Q9GGI5;Q6VW40;C0J9R6;C6G1P2;Q33032;U5XM28;F2X4H9;Q4VI99;C1JAT3;Q4VI80;Q4VI78;Q5I221;A0A0U4D534;A0A0F7C9H2;I2BGM7;B8PRL7;B5SW52;O98756;Q9MS05;P92223;I2E9L8;Q8MFT9;A0A249Y5Q9;Q9ZS70;I2E962;A0A286NQF2;Q7YJM6;C0J394;A0A142DPV4;W5RVG3;B8PRP3;G0WZL1;A0A1C9HFM1;Q8HVI8;Q37347;A0A023UBM0;A0A023Q1L0;J9QH20;A0A125R6I8;Q8MCW3;Q9GEN6;E7DMY2;O98747;A0A1S6Q3X8;Q9TN58;Q37212;A0A291IA50;Q8MCY1;O09424;A0A07…		0	0	0.004872	51.35	0.0158334	2	1275.73	0.366433	115	0
	High	PLLGcTIKPK	7	64838	265	C0J9R6;Q6VW29;C6G1P2;Q5W520;A5X4D3;F2X4H9;A0A0K2SQY8;Q32803;Q4VI99;Q9GGI5;D6MYJ6;Q7YJP8;Q5I221;A0A0U4D534;Q4VI80;Q4VI78;A3RGJ0;G0WZ98;G0WZL1;Q37220;B2BY95;Q7YJR1;Q37279;J9QH20;L0N8B1;Q6VW40;A0A0F7C9H2;I2BGM7;Q33047;Q8WL19;Q33032;Q5K3Y8;O82538;U5XM28;B8PRL7;B5SW52;Q9THL1;Q5SCK3;A0A219PXQ5;O46889;O98756;Q9MS05;P92223;I2FL31;C1JAT3;E5G0C4;Q9XQ93;Q7GH77;A0PDB5;Q33156;O98551;E7DMW3;I2E9L8;Q3I534;I2E9A…	C5(Carbamidomethyl)	0	0	0.00557	50.16	0.0545378	3	1126.67	-0.0159271	51.4548	1
	High	DDENVNSQPFmR	4	52171	260	C0J9R6;C6G1P2;F2X4H9;Q9GGI5;Q37212;A0A291EY88;Q5W520;Q8WL19;Q5K3Y8;C3RXF1;O82538;A0A1S6WN23;B8PRL7;B5SW52;A0A219PXQ5;O46889;Q9MT32;A0A1C9HG15;I2FL31;Q32553;Q32803;E5G0C4;A0PDB5;C7AQV2;C7A5Z4;Q6VW40;A0A0F7C9H2;I2BGM7;B1NL21;Q6VW29;P93904;Q33047;Q33032;Q9GHZ1;U5XM28;Q7YMT1;Q9THL1;A5X4D3;Q5SCK3;V5K6K1;O98756;Q9MS05;P92223;A0A0K2SQY8;O78309;Q4VI99;C1JAT3;D6MYJ6;Q9XQ93;I2E964;A0A1W6BQF9;Q37358;Q7YJP8;…	M11(Oxidation)	0	0	0.001089	40.77	0.306929	2	1467.62	0.772197	55.9666	0
	High	YGRPLLGcTIKPK	9	64650	256	Q6VW40;C0J9R6;C6G1P2;Q5W520;Q33032;F2X4H9;Q4VI99;Q9GGI5;Q4VI80;Q4VI78;Q6VW29;R4QE58;Q5SCK3;Q7YJP8;Q7GH77;I2E9A4;Q1L7E3;Q5I221;A0A0U4D534;A0A0F7C9H2;I2BGM7;U5XM28;O98756;Q9MS05;A0A0K2SQY8;D6MYJ6;Q9XQ93;O98551;E7DMW3;I2E9L8;Q1XEK3;Q8WKT6;Q9XQL2;W5RVG3;B7P0E9;D4N1T9;B2BY95;Q1X6Q9;Q8HVI8;A0A291L206;Q7YJR1;A0A0D5X2A4;S6CMZ7;Q8MFT9;G8EEM9;Q7YJM3;L0N8B1;I2EA78;Q9GEN6;Q71N78;C3RXF1;Q7YMT1;Q3T5L7;I2FL31;Q…	C8(Carbamidomethyl)	0	0	0.0001268	34.77	1.93571	3	1502.85	0.335323	53.2935	2
	High	AQAETGEIK	7	27913	198	Q6VW40;I2BGM7;C0J9R6;Q6VW29;C6G1P2;Q5W520;Q33047;Q8WL19;Q33032;Q5K3Y8;O82538;B5SW52;Q9THL1;Q5SCK3;O46889;O98756;F2X4H9;I2FL31;Q32803;Q4VI99;Q9GGI5;E5G0C4;Q9XQ93;Q7YJP8;Q7GH77;A0PDB5;Q33156;I2E9L8;Q4VI80;I2E9A4;Q4VI78;Q1XEK3;Q9XQL2;Q1L7E3;U5XM28;A0A0K2SQY8;D6MYJ6;O98551;E7DMW3;W5RVG3;B2BY95;Q1X6Q9;Q7YJR1;A0A0D5X2A4;S6CMZ7;Q8MFT9;L0N8B1;A0A0B4M1K8;P94046;Q9ZS70;A0A0F7C9H2;Q9MS05;O98429;A7BG81;A0A28…		0	0.001	0.04266	37.65	0.628617	2	946.485	1.16613	24.1508	0
	High	AmHAVIDR	2	44488	258	Q6VW40;C0J9R6;C6G1P2;Q33032;F2X4H9;Q9GGI5;Q5I221;A0A0U4D534;Q71N79;Q5W520;Q5K3Y8;Q32803;E5G0C4;I2BGM7;Q6VW29;Q5SCK3;O98756;Q9XQ93;Q7YJP8;Q7GH77;I2E9L8;I2E9A4;Q1XEK3;Q9XQL2;Q1L7E3;B7P0E9;D4N1T9;Q1X6Q9;A0A291L206;Q7YJR1;A0A0D5X2A4;S6CMZ7;Q8MFT9;G8EEM9;Q7YJM3;L0N8B1;I2EA78;A0A218KDZ0;A0PD98;Q4VI99;Q4VI80;Q4VI78;E5G0G9;A3RGJ0;Q37222;J9QHF9;Q37220;A0A1C9HFM1;A0A078BR81;A0A0F6TFY2;G0LNJ9;Q32701;A0A0F7C…	M2(Oxidation)	0	0.004	0.08842	36.84	0.821349	2	928.466	-0.591376	46.3231	0
	High	NHGMHFR	3	30695	208	C0J9R6;Q6VW29;C6G1P2;F2X4H9;Q9GGI5;Q7YJP8;P92447;Q6VW40;Q33032;Q5I221;A0A0U4D534;Q8ME51;U5XM28;Q32750;A0A0F7C9H2;I2BGM7;Q5SCK3;O98756;Q9MS05;A0A0K2SQY8;D6MYJ6;Q9XQ93;Q7GH77;O98551;E7DMW3;I2E9L8;I2E9A4;Q1XEK3;Q8WKT6;Q9XQL2;Q1L7E3;B8PRL7;O46889;O78309;Q5W520;A0PD98;Q5K3Y8;A5X4D3;B8QQG4;Q32803;Q4VI99;E5G0C4;Q4VI80;Q4VI78;Q95DW1;E5G0G9;A3RGJ0;G0WZ98;Q37222;B8PRP3;J9QHF9;G0WZL1;A8DPF0;E5G0I9;Q37220;A0…		0	0.007	0.1189	30.34	2.28941	2	898.41	0.250018	29.8473	0
Q9GEN6	Ribulose bisphosphate carboxylase large chain (Fragment) OS=Parathesis cubana OX=110870 GN=rbcL PE=3 SV=1 - [Q9GEN6_9ERIC]	2573.58	35.68	22949	0	16	250	468	52.0116	7.04932
	High	GGLDFTKDDENVNSQPFMR	11	51638	237	Q6VW40;A0A0F7C9H2;I2BGM7;C0J9R6;C6G1P2;Q33032;U5XM28;O98756;Q9MS05;F2X4H9;Q9GGI5;Q5I221;G0WZM4;A0A0U4D534;I2E9L8;Q5W520;Q4VI99;Q4VI80;Q4VI78;Q32701;Q6VW29;O98747;Q95F08;A0A1S6WN23;Q5SCK3;Q8MD81;A0A0K2SQY8;Q9TN58;D6MYJ6;Q9XQ93;A0A1W6BQF9;A0A248SN48;Q37212;Q7YJP8;Q7GH77;O98551;E7DMW3;I2E9A4;Q8MCY1;Q1XEK3;Q8WKT6;Q9XQL2;Q1L7E3;O98531;B1NL21;A0A291EY88;Q33047;Q8WL19;Q5K3Y8;C3RXF1;O82538;B8PRL7;Q7YMT1;…		0	0	4.87e-08	109.43	4.7793e-08	2	2169.99	1.14206	92.8062	1
	High	GHYLNATAGTcEEMIK	14	14794	113	Q6VW40;C0J9R6;Q6VW29;C6G1P2;Q33032;U5XM28;Q5SCK3;F2X4H9;A0A0K2SQY8;Q9GGI5;D6MYJ6;Q7YJP8;Q7GH77;O98551;E7DMW3;I2E9A4;Q1L7E3;W5RVG3;B2BY95;Q1X6Q9;Q7YJR1;A0A0D5X2A4;S6CMZ7;Q8MFT9;L0N8B1;Q5W520;O82538;Q9THL1;I2FL31;Q32803;Q4VI99;Q4VI80;Q4VI78;A3RGJ0;Q37220;A0A249Y5Q9;Q85VA4;C1JAT3;Q3I534;E7DMY2;A0A2H4UGV5;I2E962;O98429;A0A0B4M1K8;G0WZL1;A0A142I7A5;A0A142I7F3;B8YHE7;O98431;A0A078BR81;Q37347;K4EPE7;A0A…	C11(Carbamidomethyl)	0	0	3.451e-07	99.35	2.52731e-07	2	1794.82	1.55521	65.8023	0
	High	GGLDFTKDDENVNSQPFmR	11	51638	237	Q9XPZ1;Q8MFT9;C0J9R6;Q6VW29;C6G1P2;Q5W520;A5X4D3;F2X4H9;A0A0K2SQY8;Q32803;Q4VI99;Q9GGI5;D6MYJ6;Q7YJP8;Q5I221;A0A0U4D534;Q4VI80;Q4VI78;A3RGJ0;G0WZ98;G0WZL1;Q37220;B2BY95;Q7YJR1;Q37279;J9QH20;L0N8B1;Q6VW40;A0A0F7C9H2;I2BGM7;Q33047;Q8WL19;Q33032;Q5K3Y8;O82538;U5XM28;B8PRL7;B5SW52;Q9THL1;Q5SCK3;A0A219PXQ5;O46889;O98756;Q9MS05;P92223;I2FL31;C1JAT3;E5G0C4;Q9XQ93;Q7GH77;A0PDB5;Q33156;O98551;E7DMW3;I2E9L…	M18(Oxidation)	0	0	0.005407	98.27	6.0725e-07	2	2185.99	1.67293	82.5394	1
	High	mSGGDHIHAGTVVGK	37	17683	131	C0J9R6;Q6VW29;C6G1P2;F2X4H9;Q9GGI5;Q7YJP8;O98551;Q6VW40;A0A0F7C9H2;I2BGM7;Q33032;U5XM28;A5X4D3;Q5SCK3;O98756;Q9MS05;A0A0K2SQY8;O98429;D6MYJ6;Q9XQ93;I2E964;Q37358;Q7GH77;Q5I221;G0WZM4;A0A0U4D534;E7DMW3;I2E9L8;Q8HRT3;I2E9A4;A7BG81;A0A286NQF2;Q1XEK3;Q8WKT6;Q7YJM6;Q9XQL2;Q1L7E3;Q9GEN6;Q9ZS70;A0A249Y5N8;W5RVG3;A0A120KLC1;B8PRP3;A0A0B4M1K8;B7P0E9;B5L2V5;S4TA61;J9QHF9;D4N1T9;A8DPF0;A0A1D5AHD9;E5G0I9;O63…	M1(Oxidation)	0	0	0.0001229	86.84	7.1188e-06	2	1481.72	0.236377	32.3361	0
	High	GHYLNATAGTcEEmIK	9	14794	113	Q8ME51;Q31895;Q95631;Q37220;Q8MCW3;Q6VW40;C0J9R6;Q6VW29;C6G1P2;Q5W520;Q33032;O82538;U5XM28;Q9THL1;Q5SCK3;F2X4H9;A0A0K2SQY8;I2FL31;Q32803;Q4VI99;C1JAT3;Q9GGI5;D6MYJ6;Q7YJP8;Q7GH77;O98551;E7DMW3;Q4VI80;Q3I534;I2E9A4;Q4VI78;Q1L7E3;A3RGJ0;W5RVG3;G0WZL1;B2BY95;Q1X6Q9;A0A142I7F3;Q7YJR1;A0A0D5X2A4;S6CMZ7;Q8MFT9;J9QH20;A0A249Y5Q9;Q85VA4;L0N8B1;Q32701;A0A0B4M1K8;P94046;Q5I221;A0A0U4D534;R4QE58;B6GUV5;A0A0…	C11(Carbamidomethyl); M14(Oxidation)	0	0	1.076e-06	84.54	7.07744e-06	2	1810.81	1.38348	55.3312	0
	High	DNGLLLHIHR	12	41878	254	Q5W520;Q9GGI5;O09424;Q6VW40;I2BGM7;C0J9R6;C6G1P2;E7DMY2;Q33032;O98756;F2X4H9;Q37212;Q5I221;A0A0U4D534;I2E9L8;Q6VW29;P93904;O82538;U5XM28;Q9THL1;Q5SCK3;A0A0K2SQY8;I2FL31;Q32803;Q4VI99;C1JAT3;D6MYJ6;Q7YJP8;Q7GH77;A0A291IA50;J9QER6;O98551;E7DMW3;Q4VI80;Q3I534;I2E9A4;Q8MCY1;Q4VI78;Q1L7E3;A0A291EY88;C3RXF1;B8PRL7;A0A1C9HFM1;A0A023Q3H2;Q95F08;Q71N81;Q1XEK3;Q8WKT6;Q9XQL2;B8PRP3;J9QHF9;B2BY95;Q7YJR1;Q373…		0	0	0.0007847	83.13	2.29054e-05	2	1187.67	0.568646	64.3472	0
	High	GHYLNATAGTcEEmIKR	8	14767	113	Q6VW40;C0J9R6;Q6VW29;C6G1P2;Q33032;U5XM28;Q5SCK3;F2X4H9;A0A0K2SQY8;Q9GGI5;D6MYJ6;Q7YJP8;Q7GH77;O98551;E7DMW3;I2E9A4;Q1L7E3;W5RVG3;B2BY95;Q1X6Q9;Q7YJR1;A0A0D5X2A4;S6CMZ7;Q8MFT9;L0N8B1;Q5W520;O82538;Q9THL1;I2FL31;Q32803;Q4VI99;Q4VI80;Q4VI78;A3RGJ0;Q37220;A0A249Y5Q9;Q85VA4;C1JAT3;Q3I534;E7DMY2;A0A2H4UGV5;I2E962;O98429;A0A0B4M1K8;G0WZL1;A0A142I7A5;A0A142I7F3;B8YHE7;O98431;A0A078BR81;Q37347;K4EPE7;A0A…	C11(Carbamidomethyl); M14(Oxidation)	0	0	2.837e-07	78.87	3.15448e-05	3	1966.91	0.933264	50.1358	1
	High	DDENVNSQPFMR	4	52171	260	Q9ZS70;Q6VW40;A0A0F7C9H2;I2BGM7;C0J9R6;C6G1P2;E7DMY2;Q33032;U5XM28;O98756;Q9MS05;F2X4H9;Q9GGI5;Q37212;I2E9L8;Q8MCY1;A0A286NQF2;Q7YJM6;O98531;W5RVG3;B8PRP3;Q8HVI8;Q37347;A0A023UBM0;Q8MFT9;B1NL21;Q6VW29;Q5W520;Q33047;A0PD98;Q8WL19;Q5J075;Q5K3Y8;I2E962;O82538;Q9GHZ1;B8PRL7;Q7YMT1;B5SW52;Q9THL1;A5X4D3;Q5SCK3;A0A219PXQ5;O46889;P92223;A0A0K2SQY8;I2FL31;B8QQG4;O78309;Q9T2B5;O98429;Q32803;Q4VI99;C1JAT3;D…		0	0	0.0001335	77.69	6.34599e-05	2	1451.62	0.473238	69.5721	0
	High	TFQGPPHGIQVER	32	58045	244	O03654;I2BGM7;C6G1P2;Q33032;Q9GGI5;Q6VW40;C0J9R6;Q6VW29;Q5SCK3;F2X4H9;Q7YJP8;Q7GH77;I2E9A4;Q1L7E3;O98756;Q9XQ93;I2E9L8;Q1XEK3;Q9XQL2;B7P0E9;D4N1T9;Q1X6Q9;A0A291L206;Q7YJR1;A0A0D5X2A4;S6CMZ7;Q8MFT9;G8EEM9;Q7YJM3;L0N8B1;I2EA78;Q9ZS70;Q32701;A0A0F7C9H2;A0A291EY88;Q5W520;Q33047;A0PD98;Q8WL19;Q5K3Y8;I2E962;Q95F08;C3RXF1;O82538;A0A1S6WN23;U5XM28;B8PRL7;B5SW52;Q9THL1;A0A219PXQ5;O46889;A0A0F7EV98;Q9MT32;…		0	0	3.798e-06	76.36	0.000144477	2	1465.75	-0.0102537	59.9528	0
	High	MSGGDHIHAGTVVGK	26	17683	131	Q6VW40;I2BGM7;C0J9R6;C6G1P2;Q33032;Q95F08;A0A1S6WN23;O98756;F2X4H9;Q9GGI5;Q5I221;A0A0U4D534;I2E9L8;A0A249Y5N8;S4TA61;Q8MFT9;Q32701;Q6VW29;E7DMY2;O98747;P92447;O47280;R4QE58;Q5SCK3;Q6VW13;Q3T5L7;C6G392;A0A1S5QS34;A0A2H4UGV5;Q9XQ93;I2E964;Q37358;A0A248SN48;Q37212;Q7YJP8;Q7GH77;I2E9A4;Q6USH4;Q1XEK3;Q9XQL2;Q1L7E3;A7BG81;A0A286NQF2;Q7YJM6;Q7YJR9;Q5UFC2;A0A024HRQ0;Q8WJX3;A0A0B4M1K8;B7P0E9;B5L2V5;J9QHF9…		0	0	7.228e-06	71.93	0.000190936	2	1465.72	0.933846	39.4271	0
	High	VALEAcVQAR	37	29518	202	C0J9R6;C6G1P2;E7DMY2;F2X4H9;Q9GGI5;Q37212;Q6VW40;I2BGM7;Q6VW29;Q5W520;Q33047;Q8WL19;Q33032;Q5K3Y8;O82538;B5SW52;Q9THL1;Q5SCK3;O46889;O98756;I2FL31;Q32803;Q4VI99;E5G0C4;Q9XQ93;Q7YJP8;Q7GH77;A0PDB5;Q33156;I2E9L8;Q4VI80;I2E9A4;Q4VI78;Q1XEK3;Q9XQL2;Q1L7E3;Q9GEN6;Q32701;D6MYK9;A0A0F7C9H2;B1NL21;A0A291EY88;P93904;O98884;D6MYK4;Q8ME51;C7AQR6;O98747;P92447;Q95F08;C3RXF1;A0PDB8;A0A1S6WN23;Q9GHZ1;Q31895;U5…	C6(Carbamidomethyl)	0	0	0.00658	54.82	0.0126761	2	1116.58	-0.118181	70.1996	0
	High	EITLGFVDLLR	2	11021	105	Q5W520;Q9GGI5;Q6VW40;C0J9R6;C6G1P2;Q33032;U5XM28;F2X4H9;Q4VI99;C1JAT3;Q4VI80;Q4VI78;Q5I221;A0A0U4D534;A0A0F7C9H2;I2BGM7;B8PRL7;B5SW52;O98756;Q9MS05;P92223;I2E9L8;Q8MFT9;A0A249Y5Q9;Q9ZS70;I2E962;A0A286NQF2;Q7YJM6;C0J394;A0A142DPV4;W5RVG3;B8PRP3;G0WZL1;A0A1C9HFM1;Q8HVI8;Q37347;A0A023UBM0;A0A023Q1L0;J9QH20;A0A125R6I8;Q8MCW3;Q9GEN6;E7DMY2;O98747;A0A1S6Q3X8;Q9TN58;Q37212;A0A291IA50;Q8MCY1;O09424;A0A07…		0	0	0.004872	51.35	0.0158334	2	1275.73	0.366433	115	0
	High	DTDxLAAFR	10	738	14	C0J9R6;C6G1P2;Q9GEN6;I2BGM7;B8PRL7;A0A0F7EV98;Q71N78;E7DMW3;Q3I534;B8PRP3;G8D4B8;A0A0D3M3X9;E7DMY2;Q37212	X4(T)	0	0	0.01683	50.53	0.0128643	2	1009.5	0.634705	77.2876	0
	High	PLLGcTIKPK	7	64838	265	C0J9R6;Q6VW29;C6G1P2;Q5W520;A5X4D3;F2X4H9;A0A0K2SQY8;Q32803;Q4VI99;Q9GGI5;D6MYJ6;Q7YJP8;Q5I221;A0A0U4D534;Q4VI80;Q4VI78;A3RGJ0;G0WZ98;G0WZL1;Q37220;B2BY95;Q7YJR1;Q37279;J9QH20;L0N8B1;Q6VW40;A0A0F7C9H2;I2BGM7;Q33047;Q8WL19;Q33032;Q5K3Y8;O82538;U5XM28;B8PRL7;B5SW52;Q9THL1;Q5SCK3;A0A219PXQ5;O46889;O98756;Q9MS05;P92223;I2FL31;C1JAT3;E5G0C4;Q9XQ93;Q7GH77;A0PDB5;Q33156;O98551;E7DMW3;I2E9L8;Q3I534;I2E9A…	C5(Carbamidomethyl)	0	0	0.00557	50.16	0.0545378	3	1126.67	-0.0159271	51.4548	1
	High	DDENVNSQPFmR	4	52171	260	C0J9R6;C6G1P2;F2X4H9;Q9GGI5;Q37212;A0A291EY88;Q5W520;Q8WL19;Q5K3Y8;C3RXF1;O82538;A0A1S6WN23;B8PRL7;B5SW52;A0A219PXQ5;O46889;Q9MT32;A0A1C9HG15;I2FL31;Q32553;Q32803;E5G0C4;A0PDB5;C7AQV2;C7A5Z4;Q6VW40;A0A0F7C9H2;I2BGM7;B1NL21;Q6VW29;P93904;Q33047;Q33032;Q9GHZ1;U5XM28;Q7YMT1;Q9THL1;A5X4D3;Q5SCK3;V5K6K1;O98756;Q9MS05;P92223;A0A0K2SQY8;O78309;Q4VI99;C1JAT3;D6MYJ6;Q9XQ93;I2E964;A0A1W6BQF9;Q37358;Q7YJP8;…	M11(Oxidation)	0	0	0.001089	40.77	0.306929	2	1467.62	0.772197	55.9666	0
	High	ELGVPIxMHDYLTGGFTANTSLAHYcR	1	15	10	Q9GEN6;C6G3A0;C7A5Z9;I2E964;A0A248SN48;E7CRR9;C7A5Z4;G0LNJ9;B2BY95;B6GUV5	X7(D); C26(Carbamidomethyl)	0	0	0.002238	36.8	0.513528	3	3038.44	8.63541	109.15	0
	High	YGRPLLGcTIKPK	9	64650	256	Q6VW40;C0J9R6;C6G1P2;Q5W520;Q33032;F2X4H9;Q4VI99;Q9GGI5;Q4VI80;Q4VI78;Q6VW29;R4QE58;Q5SCK3;Q7YJP8;Q7GH77;I2E9A4;Q1L7E3;Q5I221;A0A0U4D534;A0A0F7C9H2;I2BGM7;U5XM28;O98756;Q9MS05;A0A0K2SQY8;D6MYJ6;Q9XQ93;O98551;E7DMW3;I2E9L8;Q1XEK3;Q8WKT6;Q9XQL2;W5RVG3;B7P0E9;D4N1T9;B2BY95;Q1X6Q9;Q8HVI8;A0A291L206;Q7YJR1;A0A0D5X2A4;S6CMZ7;Q8MFT9;G8EEM9;Q7YJM3;L0N8B1;I2EA78;Q9GEN6;Q71N78;C3RXF1;Q7YMT1;Q3T5L7;I2FL31;Q…	C8(Carbamidomethyl)	0	0	0.0001268	34.77	1.93571	3	1502.85	0.335323	53.2935	2
	High	ELGVPIxmHDYLTGGFTANTSLAHYcR	3	15	10	Q9GEN6;C6G3A0;C7A5Z9;I2E964;A0A248SN48;E7CRR9;C7A5Z4;G0LNJ9;B2BY95;B6GUV5	X7(T); M8(Oxidation); C26(Carbamidomethyl)	0	0	0.01762	32.23	0.832839	4	3040.46	9.74284	110.384	0
	High	AQAETGEIK	7	27913	198	Q6VW40;I2BGM7;C0J9R6;Q6VW29;C6G1P2;Q5W520;Q33047;Q8WL19;Q33032;Q5K3Y8;O82538;B5SW52;Q9THL1;Q5SCK3;O46889;O98756;F2X4H9;I2FL31;Q32803;Q4VI99;Q9GGI5;E5G0C4;Q9XQ93;Q7YJP8;Q7GH77;A0PDB5;Q33156;I2E9L8;Q4VI80;I2E9A4;Q4VI78;Q1XEK3;Q9XQL2;Q1L7E3;U5XM28;A0A0K2SQY8;D6MYJ6;O98551;E7DMW3;W5RVG3;B2BY95;Q1X6Q9;Q7YJR1;A0A0D5X2A4;S6CMZ7;Q8MFT9;L0N8B1;A0A0B4M1K8;P94046;Q9ZS70;A0A0F7C9H2;Q9MS05;O98429;A7BG81;A0A28…		0	0.001	0.04266	37.65	0.628617	2	946.485	1.16613	24.1508	0
	High	EGNEIIR	3	14511	145	B8PRL7;O46889;Q9MS05;O78309;Q9XQ93;C0J9R6;C6G1P2;F2X4H9;Q9GGI5;Q9GEN6;Q6VW40;Q5W520;Q33032;U5XM28;Q4VI99;C1JAT3;Q4VI80;Q4VI78;Q71N79;I2BGM7;B5SW52;O98756;I2E9L8;Q6VW29;A5X4D3;A0A0K2SQY8;Q32803;D6MYJ6;Q7YJP8;Q5I221;A0A0U4D534;Q7YMT1;I2FL31;Q58U40;A0A0F7C9H2;Q33047;Q8WL19;Q5K3Y8;O82538;Q9THL1;Q5SCK3;A0A219PXQ5;P92223;E5G0C4;Q7GH77;A0PDB5;Q33156;O98551;E7DMW3;Q3I534;I2E9A4;Q1XEK3;Q8WKT6;Q9XQL2;Q1L7E…		0	0.007	0.1178	42.37	0.139721	2	830.436	-0.377355	35.4254	0
	High	NHGMHFR	3	30695	208	C0J9R6;Q6VW29;C6G1P2;F2X4H9;Q9GGI5;Q7YJP8;P92447;Q6VW40;Q33032;Q5I221;A0A0U4D534;Q8ME51;U5XM28;Q32750;A0A0F7C9H2;I2BGM7;Q5SCK3;O98756;Q9MS05;A0A0K2SQY8;D6MYJ6;Q9XQ93;Q7GH77;O98551;E7DMW3;I2E9L8;I2E9A4;Q1XEK3;Q8WKT6;Q9XQL2;Q1L7E3;B8PRL7;O46889;O78309;Q5W520;A0PD98;Q5K3Y8;A5X4D3;B8QQG4;Q32803;Q4VI99;E5G0C4;Q4VI80;Q4VI78;Q95DW1;E5G0G9;A3RGJ0;G0WZ98;Q37222;B8PRP3;J9QHF9;G0WZL1;A8DPF0;E5G0I9;Q37220;A0…		0	0.007	0.1189	30.34	2.28941	2	898.41	0.250018	29.8473	0
A0A0K2SQY8	Ribulose bisphosphate carboxylase large chain OS=Melia volkensii OX=643111 GN=rbcL PE=3 SV=1 - [A0A0K2SQY8_9ROSI]	2568.4	41.94	42816	1	16	254	360	40.0414	7.57666
	High	GGLDFTKDDENVNSQPFMR	11	51638	237	Q6VW40;A0A0F7C9H2;I2BGM7;C0J9R6;C6G1P2;Q33032;U5XM28;O98756;Q9MS05;F2X4H9;Q9GGI5;Q5I221;G0WZM4;A0A0U4D534;I2E9L8;Q5W520;Q4VI99;Q4VI80;Q4VI78;Q32701;Q6VW29;O98747;Q95F08;A0A1S6WN23;Q5SCK3;Q8MD81;A0A0K2SQY8;Q9TN58;D6MYJ6;Q9XQ93;A0A1W6BQF9;A0A248SN48;Q37212;Q7YJP8;Q7GH77;O98551;E7DMW3;I2E9A4;Q8MCY1;Q1XEK3;Q8WKT6;Q9XQL2;Q1L7E3;O98531;B1NL21;A0A291EY88;Q33047;Q8WL19;Q5K3Y8;C3RXF1;O82538;B8PRL7;Q7YMT1;…		0	0	4.87e-08	109.43	4.7793e-08	2	2169.99	1.14206	92.8062	1
	High	GHYLNATAGTcEEMIK	14	14794	113	Q6VW40;C0J9R6;Q6VW29;C6G1P2;Q33032;U5XM28;Q5SCK3;F2X4H9;A0A0K2SQY8;Q9GGI5;D6MYJ6;Q7YJP8;Q7GH77;O98551;E7DMW3;I2E9A4;Q1L7E3;W5RVG3;B2BY95;Q1X6Q9;Q7YJR1;A0A0D5X2A4;S6CMZ7;Q8MFT9;L0N8B1;Q5W520;O82538;Q9THL1;I2FL31;Q32803;Q4VI99;Q4VI80;Q4VI78;A3RGJ0;Q37220;A0A249Y5Q9;Q85VA4;C1JAT3;Q3I534;E7DMY2;A0A2H4UGV5;I2E962;O98429;A0A0B4M1K8;G0WZL1;A0A142I7A5;A0A142I7F3;B8YHE7;O98431;A0A078BR81;Q37347;K4EPE7;A0A…	C11(Carbamidomethyl)	0	0	3.451e-07	99.35	2.52731e-07	2	1794.82	1.55521	65.8023	0
	High	GGLDFTKDDENVNSQPFmR	11	51638	237	Q9XPZ1;Q8MFT9;C0J9R6;Q6VW29;C6G1P2;Q5W520;A5X4D3;F2X4H9;A0A0K2SQY8;Q32803;Q4VI99;Q9GGI5;D6MYJ6;Q7YJP8;Q5I221;A0A0U4D534;Q4VI80;Q4VI78;A3RGJ0;G0WZ98;G0WZL1;Q37220;B2BY95;Q7YJR1;Q37279;J9QH20;L0N8B1;Q6VW40;A0A0F7C9H2;I2BGM7;Q33047;Q8WL19;Q33032;Q5K3Y8;O82538;U5XM28;B8PRL7;B5SW52;Q9THL1;Q5SCK3;A0A219PXQ5;O46889;O98756;Q9MS05;P92223;I2FL31;C1JAT3;E5G0C4;Q9XQ93;Q7GH77;A0PDB5;Q33156;O98551;E7DMW3;I2E9L…	M18(Oxidation)	0	0	0.005407	98.27	6.0725e-07	2	2185.99	1.67293	82.5394	1
	High	MFTSIVGNVFGFK	1	44	1	A0A0K2SQY8		0	0	0.0005318	90.61	1.99179e-06	2	1446.75	0.493409	114.873	0
	High	mSGGDHIHAGTVVGK	37	17683	131	C0J9R6;Q6VW29;C6G1P2;F2X4H9;Q9GGI5;Q7YJP8;O98551;Q6VW40;A0A0F7C9H2;I2BGM7;Q33032;U5XM28;A5X4D3;Q5SCK3;O98756;Q9MS05;A0A0K2SQY8;O98429;D6MYJ6;Q9XQ93;I2E964;Q37358;Q7GH77;Q5I221;G0WZM4;A0A0U4D534;E7DMW3;I2E9L8;Q8HRT3;I2E9A4;A7BG81;A0A286NQF2;Q1XEK3;Q8WKT6;Q7YJM6;Q9XQL2;Q1L7E3;Q9GEN6;Q9ZS70;A0A249Y5N8;W5RVG3;A0A120KLC1;B8PRP3;A0A0B4M1K8;B7P0E9;B5L2V5;S4TA61;J9QHF9;D4N1T9;A8DPF0;A0A1D5AHD9;E5G0I9;O63…	M1(Oxidation)	0	0	0.0001229	86.84	7.1188e-06	2	1481.72	0.236377	32.3361	0
	High	GHYLNATAGTcEEmIK	9	14794	113	Q8ME51;Q31895;Q95631;Q37220;Q8MCW3;Q6VW40;C0J9R6;Q6VW29;C6G1P2;Q5W520;Q33032;O82538;U5XM28;Q9THL1;Q5SCK3;F2X4H9;A0A0K2SQY8;I2FL31;Q32803;Q4VI99;C1JAT3;Q9GGI5;D6MYJ6;Q7YJP8;Q7GH77;O98551;E7DMW3;Q4VI80;Q3I534;I2E9A4;Q4VI78;Q1L7E3;A3RGJ0;W5RVG3;G0WZL1;B2BY95;Q1X6Q9;A0A142I7F3;Q7YJR1;A0A0D5X2A4;S6CMZ7;Q8MFT9;J9QH20;A0A249Y5Q9;Q85VA4;L0N8B1;Q32701;A0A0B4M1K8;P94046;Q5I221;A0A0U4D534;R4QE58;B6GUV5;A0A0…	C11(Carbamidomethyl); M14(Oxidation)	0	0	1.076e-06	84.54	7.07744e-06	2	1810.81	1.38348	55.3312	0
	High	DNGLLLHIHR	12	41878	254	Q5W520;Q9GGI5;O09424;Q6VW40;I2BGM7;C0J9R6;C6G1P2;E7DMY2;Q33032;O98756;F2X4H9;Q37212;Q5I221;A0A0U4D534;I2E9L8;Q6VW29;P93904;O82538;U5XM28;Q9THL1;Q5SCK3;A0A0K2SQY8;I2FL31;Q32803;Q4VI99;C1JAT3;D6MYJ6;Q7YJP8;Q7GH77;A0A291IA50;J9QER6;O98551;E7DMW3;Q4VI80;Q3I534;I2E9A4;Q8MCY1;Q4VI78;Q1L7E3;A0A291EY88;C3RXF1;B8PRL7;A0A1C9HFM1;A0A023Q3H2;Q95F08;Q71N81;Q1XEK3;Q8WKT6;Q9XQL2;B8PRP3;J9QHF9;B2BY95;Q7YJR1;Q373…		0	0	0.0007847	83.13	2.29054e-05	2	1187.67	0.568646	64.3472	0
	High	GHYLNATAGTcEEmIKR	8	14767	113	Q6VW40;C0J9R6;Q6VW29;C6G1P2;Q33032;U5XM28;Q5SCK3;F2X4H9;A0A0K2SQY8;Q9GGI5;D6MYJ6;Q7YJP8;Q7GH77;O98551;E7DMW3;I2E9A4;Q1L7E3;W5RVG3;B2BY95;Q1X6Q9;Q7YJR1;A0A0D5X2A4;S6CMZ7;Q8MFT9;L0N8B1;Q5W520;O82538;Q9THL1;I2FL31;Q32803;Q4VI99;Q4VI80;Q4VI78;A3RGJ0;Q37220;A0A249Y5Q9;Q85VA4;C1JAT3;Q3I534;E7DMY2;A0A2H4UGV5;I2E962;O98429;A0A0B4M1K8;G0WZL1;A0A142I7A5;A0A142I7F3;B8YHE7;O98431;A0A078BR81;Q37347;K4EPE7;A0A…	C11(Carbamidomethyl); M14(Oxidation)	0	0	2.837e-07	78.87	3.15448e-05	3	1966.91	0.933264	50.1358	1
	High	DDENVNSQPFMR	4	52171	260	Q9ZS70;Q6VW40;A0A0F7C9H2;I2BGM7;C0J9R6;C6G1P2;E7DMY2;Q33032;U5XM28;O98756;Q9MS05;F2X4H9;Q9GGI5;Q37212;I2E9L8;Q8MCY1;A0A286NQF2;Q7YJM6;O98531;W5RVG3;B8PRP3;Q8HVI8;Q37347;A0A023UBM0;Q8MFT9;B1NL21;Q6VW29;Q5W520;Q33047;A0PD98;Q8WL19;Q5J075;Q5K3Y8;I2E962;O82538;Q9GHZ1;B8PRL7;Q7YMT1;B5SW52;Q9THL1;A5X4D3;Q5SCK3;A0A219PXQ5;O46889;P92223;A0A0K2SQY8;I2FL31;B8QQG4;O78309;Q9T2B5;O98429;Q32803;Q4VI99;C1JAT3;D…		0	0	0.0001335	77.69	6.34599e-05	2	1451.62	0.473238	69.5721	0
	High	TFQGPPHGIQVER	32	58045	244	O03654;I2BGM7;C6G1P2;Q33032;Q9GGI5;Q6VW40;C0J9R6;Q6VW29;Q5SCK3;F2X4H9;Q7YJP8;Q7GH77;I2E9A4;Q1L7E3;O98756;Q9XQ93;I2E9L8;Q1XEK3;Q9XQL2;B7P0E9;D4N1T9;Q1X6Q9;A0A291L206;Q7YJR1;A0A0D5X2A4;S6CMZ7;Q8MFT9;G8EEM9;Q7YJM3;L0N8B1;I2EA78;Q9ZS70;Q32701;A0A0F7C9H2;A0A291EY88;Q5W520;Q33047;A0PD98;Q8WL19;Q5K3Y8;I2E962;Q95F08;C3RXF1;O82538;A0A1S6WN23;U5XM28;B8PRL7;B5SW52;Q9THL1;A0A219PXQ5;O46889;A0A0F7EV98;Q9MT32;…		0	0	3.798e-06	76.36	0.000144477	2	1465.75	-0.0102537	59.9528	0
	High	MSGGDHIHAGTVVGK	26	17683	131	Q6VW40;I2BGM7;C0J9R6;C6G1P2;Q33032;Q95F08;A0A1S6WN23;O98756;F2X4H9;Q9GGI5;Q5I221;A0A0U4D534;I2E9L8;A0A249Y5N8;S4TA61;Q8MFT9;Q32701;Q6VW29;E7DMY2;O98747;P92447;O47280;R4QE58;Q5SCK3;Q6VW13;Q3T5L7;C6G392;A0A1S5QS34;A0A2H4UGV5;Q9XQ93;I2E964;Q37358;A0A248SN48;Q37212;Q7YJP8;Q7GH77;I2E9A4;Q6USH4;Q1XEK3;Q9XQL2;Q1L7E3;A7BG81;A0A286NQF2;Q7YJM6;Q7YJR9;Q5UFC2;A0A024HRQ0;Q8WJX3;A0A0B4M1K8;B7P0E9;B5L2V5;J9QHF9…		0	0	7.228e-06	71.93	0.000190936	2	1465.72	0.933846	39.4271	0
	High	VALEAcVQAR	37	29518	202	C0J9R6;C6G1P2;E7DMY2;F2X4H9;Q9GGI5;Q37212;Q6VW40;I2BGM7;Q6VW29;Q5W520;Q33047;Q8WL19;Q33032;Q5K3Y8;O82538;B5SW52;Q9THL1;Q5SCK3;O46889;O98756;I2FL31;Q32803;Q4VI99;E5G0C4;Q9XQ93;Q7YJP8;Q7GH77;A0PDB5;Q33156;I2E9L8;Q4VI80;I2E9A4;Q4VI78;Q1XEK3;Q9XQL2;Q1L7E3;Q9GEN6;Q32701;D6MYK9;A0A0F7C9H2;B1NL21;A0A291EY88;P93904;O98884;D6MYK4;Q8ME51;C7AQR6;O98747;P92447;Q95F08;C3RXF1;A0PDB8;A0A1S6WN23;Q9GHZ1;Q31895;U5…	C6(Carbamidomethyl)	0	0	0.00658	54.82	0.0126761	2	1116.58	-0.118181	70.1996	0
	High	FLFcAEAIYK	8	13080	112	C0J9R6;Q6VW29;C6G1P2;Q5W520;F2X4H9;A0A0K2SQY8;Q32803;Q4VI99;Q9GGI5;D6MYJ6;Q7YJP8;Q4VI80;Q4VI78;A3RGJ0;G0WZL1;Q37220;B2BY95;Q7YJR1;J9QH20;L0N8B1;Q5I221;A0A0U4D534;A5X4D3;Q1XEK3;Q8WKT6;Q9XQL2;B8PRP3;J9QHF9;A8DPF0;E5G0I9;Q37347;K4EPE7;Q95CE8;Q7YJM3;A0PD98;Q5K3Y8;E5G0C4;E5G0G9;Q37222;A0A1C9HFM1;A0A078BR81;A0A0F6TFY2;G0LNJ9;A0A142I7A5;E7DMY2;Q95F08;Q9TN58;Q37212;D6MYK9;A0A291EY88;C3RXF1;B8PRL7;R4QE58;…	C4(Carbamidomethyl)	0	0	0.003285	53.39	0.0150591	2	1261.63	-0.0139995	110.942	0
	High	AMHAVIDR	9	44488	258	Q9ZS70;Q6VW40;A0A0F7C9H2;I2BGM7;B1NL21;C0J9R6;Q6VW29;C6G1P2;Q5W520;Q33047;D6MYK4;E7DMY2;A0PD98;Q8WL19;Q33032;Q5J075;Q5K3Y8;I2E962;O82538;Q9GHZ1;U5XM28;B8PRL7;Q7YMT1;B5SW52;Q9THL1;A5X4D3;Q5SCK3;A0A219PXQ5;O46889;O98756;Q95631;Q9MS05;P92223;F2X4H9;A0A0K2SQY8;I2FL31;B8QQG4;O78309;Q9T2B5;O98429;Q32803;Q4VI99;C1JAT3;Q9GGI5;D6MYJ6;E5G0C4;Q9XQ93;I2E964;Q37358;Q7YJP8;Q7GH77;A0PDB5;Q33156;Q5I221;G0WZM4;A0…		0	0	0.02039	52.37	0.0213882	2	912.472	0.380694	31.6002	0
	High	PLLGcTIKPK	7	64838	265	C0J9R6;Q6VW29;C6G1P2;Q5W520;A5X4D3;F2X4H9;A0A0K2SQY8;Q32803;Q4VI99;Q9GGI5;D6MYJ6;Q7YJP8;Q5I221;A0A0U4D534;Q4VI80;Q4VI78;A3RGJ0;G0WZ98;G0WZL1;Q37220;B2BY95;Q7YJR1;Q37279;J9QH20;L0N8B1;Q6VW40;A0A0F7C9H2;I2BGM7;Q33047;Q8WL19;Q33032;Q5K3Y8;O82538;U5XM28;B8PRL7;B5SW52;Q9THL1;Q5SCK3;A0A219PXQ5;O46889;O98756;Q9MS05;P92223;I2FL31;C1JAT3;E5G0C4;Q9XQ93;Q7GH77;A0PDB5;Q33156;O98551;E7DMW3;I2E9L8;Q3I534;I2E9A…	C5(Carbamidomethyl)	0	0	0.00557	50.16	0.0545378	3	1126.67	-0.0159271	51.4548	1
	High	DDENVNSQPFmR	4	52171	260	C0J9R6;C6G1P2;F2X4H9;Q9GGI5;Q37212;A0A291EY88;Q5W520;Q8WL19;Q5K3Y8;C3RXF1;O82538;A0A1S6WN23;B8PRL7;B5SW52;A0A219PXQ5;O46889;Q9MT32;A0A1C9HG15;I2FL31;Q32553;Q32803;E5G0C4;A0PDB5;C7AQV2;C7A5Z4;Q6VW40;A0A0F7C9H2;I2BGM7;B1NL21;Q6VW29;P93904;Q33047;Q33032;Q9GHZ1;U5XM28;Q7YMT1;Q9THL1;A5X4D3;Q5SCK3;V5K6K1;O98756;Q9MS05;P92223;A0A0K2SQY8;O78309;Q4VI99;C1JAT3;D6MYJ6;Q9XQ93;I2E964;A0A1W6BQF9;Q37358;Q7YJP8;…	M11(Oxidation)	0	0	0.001089	40.77	0.306929	2	1467.62	0.772197	55.9666	0
	High	YGRPLLGcTIKPK	9	64650	256	Q6VW40;C0J9R6;C6G1P2;Q5W520;Q33032;F2X4H9;Q4VI99;Q9GGI5;Q4VI80;Q4VI78;Q6VW29;R4QE58;Q5SCK3;Q7YJP8;Q7GH77;I2E9A4;Q1L7E3;Q5I221;A0A0U4D534;A0A0F7C9H2;I2BGM7;U5XM28;O98756;Q9MS05;A0A0K2SQY8;D6MYJ6;Q9XQ93;O98551;E7DMW3;I2E9L8;Q1XEK3;Q8WKT6;Q9XQL2;W5RVG3;B7P0E9;D4N1T9;B2BY95;Q1X6Q9;Q8HVI8;A0A291L206;Q7YJR1;A0A0D5X2A4;S6CMZ7;Q8MFT9;G8EEM9;Q7YJM3;L0N8B1;I2EA78;Q9GEN6;Q71N78;C3RXF1;Q7YMT1;Q3T5L7;I2FL31;Q…	C8(Carbamidomethyl)	0	0	0.0001268	34.77	1.93571	3	1502.85	0.335323	53.2935	2
	High	AQAETGEIK	7	27913	198	Q6VW40;I2BGM7;C0J9R6;Q6VW29;C6G1P2;Q5W520;Q33047;Q8WL19;Q33032;Q5K3Y8;O82538;B5SW52;Q9THL1;Q5SCK3;O46889;O98756;F2X4H9;I2FL31;Q32803;Q4VI99;Q9GGI5;E5G0C4;Q9XQ93;Q7YJP8;Q7GH77;A0PDB5;Q33156;I2E9L8;Q4VI80;I2E9A4;Q4VI78;Q1XEK3;Q9XQL2;Q1L7E3;U5XM28;A0A0K2SQY8;D6MYJ6;O98551;E7DMW3;W5RVG3;B2BY95;Q1X6Q9;Q7YJR1;A0A0D5X2A4;S6CMZ7;Q8MFT9;L0N8B1;A0A0B4M1K8;P94046;Q9ZS70;A0A0F7C9H2;Q9MS05;O98429;A7BG81;A0A28…		0	0.001	0.04266	37.65	0.628617	2	946.485	1.16613	24.1508	0
	High	AmHAVIDR	2	44488	258	Q6VW40;C0J9R6;C6G1P2;Q33032;F2X4H9;Q9GGI5;Q5I221;A0A0U4D534;Q71N79;Q5W520;Q5K3Y8;Q32803;E5G0C4;I2BGM7;Q6VW29;Q5SCK3;O98756;Q9XQ93;Q7YJP8;Q7GH77;I2E9L8;I2E9A4;Q1XEK3;Q9XQL2;Q1L7E3;B7P0E9;D4N1T9;Q1X6Q9;A0A291L206;Q7YJR1;A0A0D5X2A4;S6CMZ7;Q8MFT9;G8EEM9;Q7YJM3;L0N8B1;I2EA78;A0A218KDZ0;A0PD98;Q4VI99;Q4VI80;Q4VI78;E5G0G9;A3RGJ0;Q37222;J9QHF9;Q37220;A0A1C9HFM1;A0A078BR81;A0A0F6TFY2;G0LNJ9;Q32701;A0A0F7C…	M2(Oxidation)	0	0.004	0.08842	36.84	0.821349	2	928.466	-0.591376	46.3231	0
	High	EGNEIIR	3	14511	145	B8PRL7;O46889;Q9MS05;O78309;Q9XQ93;C0J9R6;C6G1P2;F2X4H9;Q9GGI5;Q9GEN6;Q6VW40;Q5W520;Q33032;U5XM28;Q4VI99;C1JAT3;Q4VI80;Q4VI78;Q71N79;I2BGM7;B5SW52;O98756;I2E9L8;Q6VW29;A5X4D3;A0A0K2SQY8;Q32803;D6MYJ6;Q7YJP8;Q5I221;A0A0U4D534;Q7YMT1;I2FL31;Q58U40;A0A0F7C9H2;Q33047;Q8WL19;Q5K3Y8;O82538;Q9THL1;Q5SCK3;A0A219PXQ5;P92223;E5G0C4;Q7GH77;A0PDB5;Q33156;O98551;E7DMW3;Q3I534;I2E9A4;Q1XEK3;Q8WKT6;Q9XQL2;Q1L7E…		0	0.007	0.1178	42.37	0.139721	2	830.436	-0.377355	35.4254	0
	High	NHGMHFR	3	30695	208	C0J9R6;Q6VW29;C6G1P2;F2X4H9;Q9GGI5;Q7YJP8;P92447;Q6VW40;Q33032;Q5I221;A0A0U4D534;Q8ME51;U5XM28;Q32750;A0A0F7C9H2;I2BGM7;Q5SCK3;O98756;Q9MS05;A0A0K2SQY8;D6MYJ6;Q9XQ93;Q7GH77;O98551;E7DMW3;I2E9L8;I2E9A4;Q1XEK3;Q8WKT6;Q9XQL2;Q1L7E3;B8PRL7;O46889;O78309;Q5W520;A0PD98;Q5K3Y8;A5X4D3;B8QQG4;Q32803;Q4VI99;E5G0C4;Q4VI80;Q4VI78;Q95DW1;E5G0G9;A3RGJ0;G0WZ98;Q37222;B8PRP3;J9QHF9;G0WZL1;A8DPF0;E5G0I9;Q37220;A0…		0	0.007	0.1189	30.34	2.28941	2	898.41	0.250018	29.8473	0
Q7YJP8	Ribulose bisphosphate carboxylase large chain (Fragment) OS=Aloe viguieri OX=210948 GN=rbcL PE=3 SV=1 - [Q7YJP8_9ASPA]	2554.59	32.37	51292	0	17	266	451	50.0821	6.87354
	High	GGLDFTKDDENVNSQPFMR	11	51638	237	Q6VW40;A0A0F7C9H2;I2BGM7;C0J9R6;C6G1P2;Q33032;U5XM28;O98756;Q9MS05;F2X4H9;Q9GGI5;Q5I221;G0WZM4;A0A0U4D534;I2E9L8;Q5W520;Q4VI99;Q4VI80;Q4VI78;Q32701;Q6VW29;O98747;Q95F08;A0A1S6WN23;Q5SCK3;Q8MD81;A0A0K2SQY8;Q9TN58;D6MYJ6;Q9XQ93;A0A1W6BQF9;A0A248SN48;Q37212;Q7YJP8;Q7GH77;O98551;E7DMW3;I2E9A4;Q8MCY1;Q1XEK3;Q8WKT6;Q9XQL2;Q1L7E3;O98531;B1NL21;A0A291EY88;Q33047;Q8WL19;Q5K3Y8;C3RXF1;O82538;B8PRL7;Q7YMT1;…		0	0	4.87e-08	109.43	4.7793e-08	2	2169.99	1.14206	92.8062	1
	High	GHYLNATAGTcEEMIK	14	14794	113	Q6VW40;C0J9R6;Q6VW29;C6G1P2;Q33032;U5XM28;Q5SCK3;F2X4H9;A0A0K2SQY8;Q9GGI5;D6MYJ6;Q7YJP8;Q7GH77;O98551;E7DMW3;I2E9A4;Q1L7E3;W5RVG3;B2BY95;Q1X6Q9;Q7YJR1;A0A0D5X2A4;S6CMZ7;Q8MFT9;L0N8B1;Q5W520;O82538;Q9THL1;I2FL31;Q32803;Q4VI99;Q4VI80;Q4VI78;A3RGJ0;Q37220;A0A249Y5Q9;Q85VA4;C1JAT3;Q3I534;E7DMY2;A0A2H4UGV5;I2E962;O98429;A0A0B4M1K8;G0WZL1;A0A142I7A5;A0A142I7F3;B8YHE7;O98431;A0A078BR81;Q37347;K4EPE7;A0A…	C11(Carbamidomethyl)	0	0	3.451e-07	99.35	2.52731e-07	2	1794.82	1.55521	65.8023	0
	High	GGLDFTKDDENVNSQPFmR	11	51638	237	Q9XPZ1;Q8MFT9;C0J9R6;Q6VW29;C6G1P2;Q5W520;A5X4D3;F2X4H9;A0A0K2SQY8;Q32803;Q4VI99;Q9GGI5;D6MYJ6;Q7YJP8;Q5I221;A0A0U4D534;Q4VI80;Q4VI78;A3RGJ0;G0WZ98;G0WZL1;Q37220;B2BY95;Q7YJR1;Q37279;J9QH20;L0N8B1;Q6VW40;A0A0F7C9H2;I2BGM7;Q33047;Q8WL19;Q33032;Q5K3Y8;O82538;U5XM28;B8PRL7;B5SW52;Q9THL1;Q5SCK3;A0A219PXQ5;O46889;O98756;Q9MS05;P92223;I2FL31;C1JAT3;E5G0C4;Q9XQ93;Q7GH77;A0PDB5;Q33156;O98551;E7DMW3;I2E9L…	M18(Oxidation)	0	0	0.005407	98.27	6.0725e-07	2	2185.99	1.67293	82.5394	1
	High	mSGGDHIHAGTVVGK	37	17683	131	C0J9R6;Q6VW29;C6G1P2;F2X4H9;Q9GGI5;Q7YJP8;O98551;Q6VW40;A0A0F7C9H2;I2BGM7;Q33032;U5XM28;A5X4D3;Q5SCK3;O98756;Q9MS05;A0A0K2SQY8;O98429;D6MYJ6;Q9XQ93;I2E964;Q37358;Q7GH77;Q5I221;G0WZM4;A0A0U4D534;E7DMW3;I2E9L8;Q8HRT3;I2E9A4;A7BG81;A0A286NQF2;Q1XEK3;Q8WKT6;Q7YJM6;Q9XQL2;Q1L7E3;Q9GEN6;Q9ZS70;A0A249Y5N8;W5RVG3;A0A120KLC1;B8PRP3;A0A0B4M1K8;B7P0E9;B5L2V5;S4TA61;J9QHF9;D4N1T9;A8DPF0;A0A1D5AHD9;E5G0I9;O63…	M1(Oxidation)	0	0	0.0001229	86.84	7.1188e-06	2	1481.72	0.236377	32.3361	0
	High	GHYLNATAGTcEEmIK	9	14794	113	Q8ME51;Q31895;Q95631;Q37220;Q8MCW3;Q6VW40;C0J9R6;Q6VW29;C6G1P2;Q5W520;Q33032;O82538;U5XM28;Q9THL1;Q5SCK3;F2X4H9;A0A0K2SQY8;I2FL31;Q32803;Q4VI99;C1JAT3;Q9GGI5;D6MYJ6;Q7YJP8;Q7GH77;O98551;E7DMW3;Q4VI80;Q3I534;I2E9A4;Q4VI78;Q1L7E3;A3RGJ0;W5RVG3;G0WZL1;B2BY95;Q1X6Q9;A0A142I7F3;Q7YJR1;A0A0D5X2A4;S6CMZ7;Q8MFT9;J9QH20;A0A249Y5Q9;Q85VA4;L0N8B1;Q32701;A0A0B4M1K8;P94046;Q5I221;A0A0U4D534;R4QE58;B6GUV5;A0A0…	C11(Carbamidomethyl); M14(Oxidation)	0	0	1.076e-06	84.54	7.07744e-06	2	1810.81	1.38348	55.3312	0
	High	DNGLLLHIHR	12	41878	254	Q5W520;Q9GGI5;O09424;Q6VW40;I2BGM7;C0J9R6;C6G1P2;E7DMY2;Q33032;O98756;F2X4H9;Q37212;Q5I221;A0A0U4D534;I2E9L8;Q6VW29;P93904;O82538;U5XM28;Q9THL1;Q5SCK3;A0A0K2SQY8;I2FL31;Q32803;Q4VI99;C1JAT3;D6MYJ6;Q7YJP8;Q7GH77;A0A291IA50;J9QER6;O98551;E7DMW3;Q4VI80;Q3I534;I2E9A4;Q8MCY1;Q4VI78;Q1L7E3;A0A291EY88;C3RXF1;B8PRL7;A0A1C9HFM1;A0A023Q3H2;Q95F08;Q71N81;Q1XEK3;Q8WKT6;Q9XQL2;B8PRP3;J9QHF9;B2BY95;Q7YJR1;Q373…		0	0	0.0007847	83.13	2.29054e-05	2	1187.67	0.568646	64.3472	0
	High	GHYLNATAGTcEEmIKR	8	14767	113	Q6VW40;C0J9R6;Q6VW29;C6G1P2;Q33032;U5XM28;Q5SCK3;F2X4H9;A0A0K2SQY8;Q9GGI5;D6MYJ6;Q7YJP8;Q7GH77;O98551;E7DMW3;I2E9A4;Q1L7E3;W5RVG3;B2BY95;Q1X6Q9;Q7YJR1;A0A0D5X2A4;S6CMZ7;Q8MFT9;L0N8B1;Q5W520;O82538;Q9THL1;I2FL31;Q32803;Q4VI99;Q4VI80;Q4VI78;A3RGJ0;Q37220;A0A249Y5Q9;Q85VA4;C1JAT3;Q3I534;E7DMY2;A0A2H4UGV5;I2E962;O98429;A0A0B4M1K8;G0WZL1;A0A142I7A5;A0A142I7F3;B8YHE7;O98431;A0A078BR81;Q37347;K4EPE7;A0A…	C11(Carbamidomethyl); M14(Oxidation)	0	0	2.837e-07	78.87	3.15448e-05	3	1966.91	0.933264	50.1358	1
	High	DDENVNSQPFMR	4	52171	260	Q9ZS70;Q6VW40;A0A0F7C9H2;I2BGM7;C0J9R6;C6G1P2;E7DMY2;Q33032;U5XM28;O98756;Q9MS05;F2X4H9;Q9GGI5;Q37212;I2E9L8;Q8MCY1;A0A286NQF2;Q7YJM6;O98531;W5RVG3;B8PRP3;Q8HVI8;Q37347;A0A023UBM0;Q8MFT9;B1NL21;Q6VW29;Q5W520;Q33047;A0PD98;Q8WL19;Q5J075;Q5K3Y8;I2E962;O82538;Q9GHZ1;B8PRL7;Q7YMT1;B5SW52;Q9THL1;A5X4D3;Q5SCK3;A0A219PXQ5;O46889;P92223;A0A0K2SQY8;I2FL31;B8QQG4;O78309;Q9T2B5;O98429;Q32803;Q4VI99;C1JAT3;D…		0	0	0.0001335	77.69	6.34599e-05	2	1451.62	0.473238	69.5721	0
	High	xFQGPPHGIQVER	32	58045	244	O03654;I2BGM7;C6G1P2;Q33032;Q9GGI5;Q6VW40;C0J9R6;Q6VW29;Q5SCK3;F2X4H9;Q7YJP8;Q7GH77;I2E9A4;Q1L7E3;O98756;Q9XQ93;I2E9L8;Q1XEK3;Q9XQL2;B7P0E9;D4N1T9;Q1X6Q9;A0A291L206;Q7YJR1;A0A0D5X2A4;S6CMZ7;Q8MFT9;G8EEM9;Q7YJM3;L0N8B1;I2EA78;Q9ZS70;Q32701;A0A0F7C9H2;A0A291EY88;Q5W520;Q33047;A0PD98;Q8WL19;Q5K3Y8;I2E962;Q95F08;C3RXF1;O82538;A0A1S6WN23;U5XM28;B8PRL7;B5SW52;Q9THL1;A0A219PXQ5;O46889;A0A0F7EV98;Q9MT32;…	X1(T)	0	0	3.798e-06	76.36	0.000144477	2	1465.75	-0.0102537	59.9528	0
	High	MSGGDHIHAGTVVGK	26	17683	131	Q6VW40;I2BGM7;C0J9R6;C6G1P2;Q33032;Q95F08;A0A1S6WN23;O98756;F2X4H9;Q9GGI5;Q5I221;A0A0U4D534;I2E9L8;A0A249Y5N8;S4TA61;Q8MFT9;Q32701;Q6VW29;E7DMY2;O98747;P92447;O47280;R4QE58;Q5SCK3;Q6VW13;Q3T5L7;C6G392;A0A1S5QS34;A0A2H4UGV5;Q9XQ93;I2E964;Q37358;A0A248SN48;Q37212;Q7YJP8;Q7GH77;I2E9A4;Q6USH4;Q1XEK3;Q9XQL2;Q1L7E3;A7BG81;A0A286NQF2;Q7YJM6;Q7YJR9;Q5UFC2;A0A024HRQ0;Q8WJX3;A0A0B4M1K8;B7P0E9;B5L2V5;J9QHF9…		0	0	7.228e-06	71.93	0.000190936	2	1465.72	0.933846	39.4271	0
	High	VALEAcVQAR	37	29518	202	C0J9R6;C6G1P2;E7DMY2;F2X4H9;Q9GGI5;Q37212;Q6VW40;I2BGM7;Q6VW29;Q5W520;Q33047;Q8WL19;Q33032;Q5K3Y8;O82538;B5SW52;Q9THL1;Q5SCK3;O46889;O98756;I2FL31;Q32803;Q4VI99;E5G0C4;Q9XQ93;Q7YJP8;Q7GH77;A0PDB5;Q33156;I2E9L8;Q4VI80;I2E9A4;Q4VI78;Q1XEK3;Q9XQL2;Q1L7E3;Q9GEN6;Q32701;D6MYK9;A0A0F7C9H2;B1NL21;A0A291EY88;P93904;O98884;D6MYK4;Q8ME51;C7AQR6;O98747;P92447;Q95F08;C3RXF1;A0PDB8;A0A1S6WN23;Q9GHZ1;Q31895;U5…	C6(Carbamidomethyl)	0	0	0.00658	54.82	0.0126761	2	1116.58	-0.118181	70.1996	0
[truncated: 12,979 more rows]
