# Supplementary material for: Comparative Proteomic Analysis Reveals Elevated Capacity for Photosynthesis in Polyphenol Oxidase Expression-Silenced Clematis terniflora DC. Leaves
Source: Int J Mol Sci. 2018 Dec 5;19(12):3897. doi: 10.3390/ijms19123897 (PMC6321541; doi:10.3390/ijms19123897)
Supplement: Supplementary file 1 [file ijms-19-03897-s001.zip › ijms-368388 sp for final/Supplementary materials/Supplemental figures 2/VC HUV-B+D3-protein-peptide.xlsx]

## Sheet: Sheet1
Accession	Description	Score	Coverage	# Proteins	# Unique Peptides	# Peptides	# PSMs	# AAs	MW [kDa]	calc. pI
A0A0M3LBA7	ATP synthase subunit beta, chloroplastic OS=Clematis terniflora OX=231663 GN=atpB PE=3 SV=1 - [A0A0M3LBA7_CLETE]	3612.35	65.8	9048	1	24	195	500	53.7559	5.24951
	A2	Sequence	# PSMs	# Proteins	# Protein Groups	Protein Group Accessions	Modifications	ΔCn	q-Value	PEP	IonScore	Exp Value	Charge	MH+ [Da]	ΔM [ppm]	RT [min]	# Missed Cleavages
	High	IAQIIGPVLDVSFPPGK	2	158	4	A0A0M3LBA7;A0A1C9HCV0;A0A1D8D815;A0A191SDX6		0	0	4.039e-16	125.67	1.63519e-10	2	1751.01	1.54525	114.357	0
	High	IFNVLGEPVDNLGPVDTR	2	3009	11	A0A0M3LBA7;Q597J4;Q3ZU73;A0A1C9HCV0;Q5J038;Q9SCE9;A0A1I7PIU6;A0A1D8D815;A0A1I7PIT2;A0A191SDX6;B7S4V7		0	0	8.953e-16	124.52	6.98172e-10	2	1955.03	1.30699	114.274	0
	High	mPSAVGYQPTLSTEMGSLQER	13	5647	16	A0A0M3LBA7;A0A1C9HCV0;A0A1D8D815;A0A1I7PIS3;C0J9K5;C0J9P4;Q9SCE9;A0A1I7PIS8;Q95FJ8;Q597J4;Q3ZU73;Q5J038;A0A1I7PIU6;A0A191SDX6;A0A1I7PIT2;B7S4V7	M1(Oxidation)	0	0	4.039e-16	107.49	2.85181e-08	2	2298.08	1.42462	97.5245	0
	High	ELQDIIAILGLDELSEEDR	1	7752	17	A0A0M3LBA7;Q597J4;Q3ZU73;A0A1C9HCV0;Q5J038;C0J9K5;C0J9P4;Q95FJ8;A0A1I7PIS3;Q9SCE9;A0A1I7PIU6;A0A1I7PIS8;A0A1D8D815;A0A191SDX6;A0A1I7PIT2;A9L9U8;B7S4V7		0	0	4.039e-16	100.98	2.00851e-07	2	2171.11	-0.648696	115.771	0
	High	DVNEQDVLLFIDNIFR	1	5066	13	A0A1C9HCV0;Q5J038;A0A1I7PIS3;Q9SCE9;Q95FJ8;A0A0M3LBA7;Q597J4;C0J9K5;C0J9P4;Q3ZU73;A0A1I7PIU6;A0A1I7PIS8;A0A1I7PIT2		0	0	4.039e-16	100.47	2.52667e-07	2	1950	0.407638	116.512	0
	High	FVQAGSEVSALLGR	12	9158	18	A0A0M3LBA7;Q597J4;Q3ZU73;A0A1C9HCV0;Q5J038;C0J9K5;C0J9P4;Q95FJ8;A0A1I7PIS3;Q9SCE9;A0A1I7PIU6;A0A1I7PIS8;A0A1I7PIT2;A0A1D8D815;A0A191SDX6;A9L9U8;A0A0A7DB11;B7S4V7		0	0	6.9e-13	97.53	4.91126e-07	2	1433.78	0.713595	103.231	0
	High	GIYPAVDPLDSTSTMLQPR	1	5449	18	A0A0M3LBA7;A0A1C9HCV0;A0A1D8D815;A0A1I7PIS3;C0J9K5;C0J9P4;Q9SCE9;A0A1I7PIS8;Q95FJ8;Q597J4;A0A191SDX6;Q3ZU73;Q5J038;A0A1I7PIU6;A0A1I7PIT2;A9L9U8;Q9MRM1;B7S4V7		0	0	6.734e-16	96.04	6.12396e-07	3	2061.03	0.260887	114.201	0
	High	VALVYGQMNEPPGAR	13	9490	20	A0A0M3LBA7;Q597J4;Q3ZU73;A0A1C9HCV0;Q5J038;A0A1D8D815;A0A1I7PIU6;A0A1I7PIS3;C0J9K5;C0J9P4;Q9SCE9;A0A1I7PIS8;A9L9U8;Q95FJ8;A0A191SDX6;B7S4V7;A0A0A7DB11;A0A1I7PIT2;Q9MRM1;A0A0A7H8N8		0	0	2.106e-14	89.97	2.60438e-06	2	1601.81	0.579136	79.6651	0
	High	GmEVIDTGAPLSVPVGGATLGR	7	3356	14	A0A1C9HCV0;Q5J038;A0A1I7PIS3;Q9SCE9;Q95FJ8;A0A0M3LBA7;A0A1D8D815;C0J9K5;C0J9P4;A0A1I7PIS8;A0A191SDX6;A9L9U8;A0A1I7PIU6;A0A1I7PIT2	M2(Oxidation)	0	0	4.039e-16	88.39	2.98932e-06	2	2113.1	1.53916	103.323	0
	High	MPSAVGYQPTLSTEMGSLQER	8	5647	16	A0A0M3LBA7;Q597J4;Q3ZU73;A0A1C9HCV0;Q5J038;A0A1I7PIU6;A0A1I7PIS3;C0J9K5;C0J9P4;Q9SCE9;A0A1I7PIS8;Q95FJ8;A0A1D8D815;A0A191SDX6;B7S4V7;A0A1I7PIT2		0	0	4.039e-16	87.61	3.39739e-06	2	2282.08	1.346	104.863	0
	High	GMEVIDTGAPLSVPVGGATLGR	9	3356	14	A0A1C9HCV0;Q5J038;A0A1I7PIS3;Q9SCE9;Q95FJ8;A0A0M3LBA7;A0A1D8D815;C0J9K5;C0J9P4;A0A1I7PIS8;A0A191SDX6;A9L9U8;A0A1I7PIU6;A0A1I7PIT2		0	0	4.206e-13	86.69	9.6699e-06	2	2097.1	1.5709	111.891	0
	High	mPSAVGYQPTLSTEmGSLQER	4	5647	16	A0A0M3LBA7;A0A1C9HCV0;Q5J038;C0J9K5;C0J9P4;Q95FJ8;Q597J4;Q3ZU73;Q9SCE9;A0A1I7PIU6;A0A1I7PIS3;A0A1I7PIS8;A0A1D8D815;A0A1I7PIT2;A0A191SDX6;B7S4V7	M1(Oxidation); M15(Oxidation)	0	0	4.039e-16	84.32	5.40411e-06	3	2314.07	1.04795	81.0642	0
	High	AVAMSATDGLMR	5	3822	13	A0A0M3LBA7;Q597J4;A0A1C9HCV0;A0A191SDX6;A0A1D8D815;A0A1I7PIS3;C0J9K5;C0J9P4;Q9MRM1;Q9SCE9;A0A1I7PIS8;A9L9U8;Q95FJ8		0	0	8.005e-08	82.23	1.21633e-05	2	1222.59	0.220339	73.1559	0
	High	INPTTSTSGPGVSALEEK	4	2	1	A0A0M3LBA7		0	0	4.143e-16	81.41	1.56906e-05	2	1787.9	1.31848	69.5943	0
	High	mPNIYNALVVK	3	4063	12	A0A0M3LBA7;Q597J4;Q3ZU73;A0A1C9HCV0;Q5J038;C0J9K5;C0J9P4;Q95FJ8;A0A1I7PIU6;A0A1I7PIS8;A0A1D8D815;B7S4V7	M1(Oxidation)	0	0	1.159e-06	78.76	9.20309e-05	2	1277.69	1.64925	90.123	0
	High	AMNLDVESK	4	51	3	A0A0M3LBA7;Q5J038;A0A1D8D815		0	0	0.002373	77.6	2.38652e-05	2	1006.49	0.164063	54.5149	0
	High	VALVYGQmNEPPGAR	10	9490	20	A0A0M3LBA7;Q597J4;Q3ZU73;A0A1C9HCV0;Q5J038;A0A1D8D815;A0A1I7PIU6;A0A1I7PIS3;C0J9K5;C0J9P4;Q9SCE9;A0A1I7PIS8;A9L9U8;Q95FJ8;A0A191SDX6;B7S4V7;A0A0A7DB11;A0A1I7PIT2;Q9MRM1;A0A0A7H8N8	M8(Oxidation)	0	0	8.221e-15	76.6	5.65624e-05	2	1617.81	1.22656	66.0039	0
	High	GIYPAVDPLDSTSTmLQPR	7	5449	18	A0A0M3LBA7;Q597J4;A0A1C9HCV0;A0A191SDX6;Q5J038;A0A1D8D815;A0A1I7PIU6;A0A1I7PIS3;C0J9K5;C0J9P4;Q9SCE9;A0A1I7PIS8;Q95FJ8;Q3ZU73;B7S4V7;A0A1I7PIT2;A9L9U8;Q9MRM1	M15(Oxidation)	0	0	4.039e-16	76.31	5.49884e-05	2	2077.03	1.65567	103.65	0
	High	VGLTALTmAEYFR	4	7808	19	A0A0M3LBA7;Q597J4;Q3ZU73;A0A1C9HCV0;Q5J038;A0A1I7PIU6;A0A1I7PIS3;C0J9K5;C0J9P4;Q9SCE9;A0A1I7PIS8;A0A1I7PIT2;Q95FJ8;A0A1D8D815;B7S4V7;A9L9U8;A0A191SDX6;A0A0A7DB11;Q9MRM1	M8(Oxidation)	0	0	3.045e-07	74.5	9.29611e-05	2	1487.76	1.0175	110.076	0
	High	IVGEEHYETAQK	10	150	5	A0A0M3LBA7;A0A1I7PIS3;A0A1I7PIU6;A0A1I7PIT2;A0A1I7PIS8		0	0	2.116e-13	72.34	9.50432e-05	2	1403.68	0.638729	38.605	0
	High	ESGVINEQNIAESK	4	2238	3	Q3ZU73;A0A0M3LBA7;Q597J4		0	0	2.189e-12	65.74	0.000524358	2	1517.74	0.273567	59.1605	0
	High	MPNIYNALVVK	6	4063	12	A0A0M3LBA7;A0A1C9HCV0;C0J9K5;C0J9P4;Q95FJ8;Q5J038;Q597J4;Q3ZU73;A0A1D8D815;A0A1I7PIU6;A0A1I7PIS8;B7S4V7		0	0	7.093e-06	64.39	0.000819937	2	1261.7	0.155397	104.671	0
	High	VGLTALTMAEYFR	1	7808	19	A0A0M3LBA7;Q597J4;Q3ZU73;A0A1C9HCV0;Q5J038;A0A1I7PIU6;A0A1I7PIS3;C0J9K5;C0J9P4;Q9SCE9;A0A1I7PIS8;A0A1I7PIT2;Q95FJ8;A0A1D8D815;B7S4V7;A9L9U8;A0A191SDX6;A0A0A7DB11;Q9MRM1		0	0	4.905e-12	63.78	0.00103928	2	1471.76	0.808242	114.64	0
	High	SAPAFIQLDTK	6	4550	13	A0A0M3LBA7;Q597J4;Q3ZU73;A0A1C9HCV0;Q5J038;A0A1D8D815;A0A1I7PIS3;C0J9K5;C0J9P4;Q9SCE9;Q95FJ8;A0A1I7PIT2;A0A191SDX6		0	0	0.0005389	62.87	0.00148622	2	1190.64	0.433499	84.0942	0
	High	EGNDLYMEMK	2	8238	17	A0A0A7DB11;A0A0M3LBA7;Q597J4;Q3ZU73;A0A1C9HCV0;Q5J038;Q95FJ8;A0A1D8D815;A0A1I7PIU6;A0A1I7PIS3;C0J9K5;C0J9P4;Q9SCE9;B7S4V7;A0A1I7PIS8;A9L9U8;A0A1I7PIT2		0	0	0.0007047	57.71	0.00141333	2	1229.52	0.493564	74.4119	0
	High	AHGGVSVFGGVGER	13	7920	19	A0A0M3LBA7;Q597J4;Q3ZU73;A0A1C9HCV0;A0A191SDX6;Q5J038;A0A1D8D815;A0A1I7PIU6;A0A1I7PIS3;C0J9K5;C0J9P4;Q9SCE9;A0A1I7PIS8;Q95FJ8;A0A1I7PIT2;A9L9U8;Q9MRM1;B7S4V7;A0A0A7DB11		0	0	0.0008373	57.65	0.00357376	2	1328.67	0.313702	60.1779	0
	High	AVAmSATDGLmR	4	3822	13	A0A0M3LBA7;Q597J4;A0A1C9HCV0;A0A191SDX6;A0A1D8D815;A0A1I7PIS3;C0J9K5;C0J9P4;Q9SCE9;A0A1I7PIS8;Q95FJ8;Q9MRM1;A9L9U8	M4(Oxidation); M11(Oxidation)	0	0	0.0007846	57.38	0.00238073	2	1254.58	0.537039	44.5228	0
	High	AVAmSATDGLMR	7	3822	13	A0A0M3LBA7;Q597J4;A0A1C9HCV0;A0A191SDX6;A0A1D8D815;A0A1I7PIS3;C0J9K5;C0J9P4;Q9SCE9;A0A1I7PIS8;Q95FJ8;Q9MRM1;A9L9U8	M4(Oxidation)	0	0	0.0009459	55.98	0.00413851	2	1238.59	0.282178	57.9001	0
	High	TVLImELINNIAK	1	8267	18	A0A0M3LBA7;A0A1C9HCV0;Q597J4;A0A1D8D815;A0A1I7PIS3;C0J9K5;C0J9P4;Q9SCE9;A0A1I7PIS8;A9L9U8;Q95FJ8;Q3ZU73;Q5J038;A0A1I7PIU6;A0A1I7PIT2;A0A0A7DB11;A0A191SDX6;Q9MRM1	M5(Oxidation)	0	0	0.001008	52.23	0.0101374	2	1487.85	-0.566903	114.941	0
	High	IGLFGGAGVGK	5	9628	26	Q597J4;A0A0M3LBA7;Q3ZU73;A0A1C9HCV0;A0A191SDX6;Q5J038;A0A1D8D815;A0A1I7PIU6;A0A1I7PIS3;C0J9K5;C0J9P4;Q9SCE9;A0A1I7PIS8;Q95FJ8;A9L9U8;A0A0A7DB11;A0A1I7PIT2;A0A061E5Q6;A0A2G5F6R8;B9T1V8;A0A251U5D0;Q9MRM1;B7S4V7;A0A0D6QRT0;A0A0A7H8N8;A0A087SBN0		0	0	0.0007895	50.73	0.0196975	2	975.563	0.668855	82.3399	0
	High	EGNDLYmEmK	2	8238	17	A0A0A7DB11;A0A0M3LBA7;Q597J4;Q3ZU73;A0A1C9HCV0;Q5J038;Q95FJ8;A0A1D8D815;A0A1I7PIU6;A0A1I7PIS3;C0J9K5;C0J9P4;Q9SCE9;B7S4V7;A0A1I7PIS8;A9L9U8;A0A1I7PIT2	M7(Oxidation); M9(Oxidation)	0	0	0.0006196	47.61	0.0116009	2	1261.51	0.704831	42.9146	0
	High	VVDLLAPYR	7	9267	20	A0A0M3LBA7;Q597J4;Q3ZU73;A0A1C9HCV0;Q5J038;A0A1D8D815;A0A1I7PIU6;A0A1I7PIS3;C0J9K5;C0J9P4;Q9SCE9;B7S4V7;A0A1I7PIS8;A9L9U8;Q95FJ8;A0A0A7DB11;A0A191SDX6;A0A1I7PIT2;Q9MRM1;A0A0A7H8N8		0	0	0.002967	46.32	0.050349	2	1045.6	0.302615	98.3465	0
	High	TVLIMELINNIAK	1	8267	18	A0A0M3LBA7;A0A1C9HCV0;Q597J4;A0A1D8D815;A0A1I7PIS3;C0J9K5;C0J9P4;Q9SCE9;A0A1I7PIS8;A9L9U8;Q95FJ8;Q3ZU73;Q5J038;A0A1I7PIU6;A0A1I7PIT2;A0A0A7DB11;A0A191SDX6;Q9MRM1		0	0	0.0008231	44.61	0.0582406	2	1471.86	0.0359943	115.382	0
	High	EGNDLYmEMK	4	8238	17	A0A0M3LBA7;Q597J4;Q3ZU73;A0A1C9HCV0;Q5J038;C0J9K5;C0J9P4;Q95FJ8;A0A1D8D815;A0A1I7PIU6;A0A1I7PIS3;Q9SCE9;A0A1I7PIS8;A0A0A7DB11;A9L9U8;B7S4V7;A0A1I7PIT2	M7(Oxidation)	0	0	0.000863	33.68	0.319869	2	1245.51	0.0615098	63.0888	0
	High	LSIFETGIK	6	9003	19	A0A0M3LBA7;A0A1C9HCV0;A0A1D8D815;A0A1I7PIS3;C0J9K5;C0J9P4;Q9SCE9;A0A1I7PIS8;Q95FJ8;Q597J4;Q5J038;Q3ZU73;A0A1I7PIU6;B7S4V7;A9L9U8;A0A0A7DB11;A0A191SDX6;Q9MRM1;A0A0A7H8N8		0	0.001	0.004071	57.91	0.00227348	2	1007.58	0.338383	92.8863	0
	High	AmNLDVESK	4	51	3	A0A0M3LBA7;Q5J038;A0A1D8D815	M2(Oxidation)	0	0.001	0.00524	52.1	0.00794914	2	1022.48	0.120465	36.3938	0
	High	TREGNDLYMEMK	2	8225	17	A0A0A7DB11;A0A0M3LBA7;Q597J4;Q3ZU73;A0A1C9HCV0;Q5J038;A0A1D8D815;A0A1I7PIU6;A0A1I7PIS3;C0J9K5;C0J9P4;Q9SCE9;A0A1I7PIS8;A9L9U8;Q95FJ8;B7S4V7;A0A1I7PIT2		0	0.001	0.01385	15.32	35.995	3	1486.67	0.463226	61.3508	1
D6MYI7	Ribulose bisphosphate carboxylase large chain OS=Arum cylindraceum OX=491969 GN=rbcL PE=3 SV=1 - [D6MYI7_9ARAE]	3191.04	34.38	24517	0	16	278	480	53.1831	6.80029
	High	GGLDFTKDDENVNSQPFMR	11	51638	219	Q4VIC0;O98426;B1PHQ2;A0A2D0WHN2;Q95CE8;Q4VI93;Q8MFT9;C0J9R6;C6G1P2;Q5W520;A5X4D3;F2X4H9;A0A0K2SQY8;Q4VI99;D6MYJ6;Q7YJP8;Q5I221;A0A0U4D534;Q4VI78;A0A249Y5Y5;G0WZL1;Q37220;A0A291L2W8;Q37279;Q5I9B7;J9QH20;Q37140;L0N8B1;I2E9B8;Q6VW40;A0A0F7C9H2;I2BGM7;Q33047;Q31807;Q8WL19;Q33032;O82538;A0A1C9HG87;U5XM28;Q9THL1;Q5SCK3;O98756;C3S8Q5;H9ZGJ7;A0A286M593;Q9MS05;Q5SCR6;C1JAT3;Q4KUE1;Q7GH77;A0A2H4NXN4;O98551…		0	0	4.039e-16	113.72	1.78151e-08	2	2169.99	1.25456	93.5792	1
	High	GHYLNATAGTcEEMIK	11	14794	128	Q6VW40;C0J9R6;C6G1P2;Q5W520;Q33032;F2X4H9;Q4VI99;Q4VI78;E7DMY2;E0D959;F2X4Q8;Q31895;I2EAR2;A0A291IA50;Q5I221;A0A0U4D534;F2X4R1;Q8MCX9;R4QE58;A5X4D3;E9KWZ0;C7A609;C7A5Z1;A0A0K2SQY8;D6MYJ6;O03839;Q7YJP8;O09424;D6MYI7;Q9MT23;A0A249Y5Y5;G0WZL1;Q37220;A0A142I7A5;Q36637;B6GUV5;B8YHE7;A0A291L2W8;A0A078BR81;Q37347;K4EPE7;Q37279;Q9GDB5;A0A0F6TFY2;Q5I9B7;Q95CE8;J9QH20;Q37140;L0N8B1;Q9GHM7;Q8ME74;Q37309;A0A…	C11(Carbamidomethyl)	0	0	4.039e-16	98.58	3.05093e-07	2	1794.82	1.41919	65.9578	0
	High	DbGLLLHIHR	33	18	7	I2E906;R4QE58;D6MYI7;D6MYK9;A5H757;P93976;Q9MV62	B2(D)	0	0	0.0002195	89.62	2.63064e-06	3	1188.65	1.54872	68.9515	0
	High	TFQGPPHGIQVER	27	58045	202	Q4VI99;D6MYJ6;Q7YJP8;Q7YJR9;Q8HVI8;O03613;I2E962;Q6VW40;C0J9R6;C6G1P2;Q33032;Q5SCK3;F2X4H9;Q4KUE1;Q7GH77;I2E9A4;Q1XEJ6;Q5UFF3;Q1X6Q9;A0A0U1W0G4;A0A0D5X2A4;S6CMZ7;Q8MFT9;Q5I9B7;L0N8B1;Q9ZS70;I2E9B8;A0A0F7C9H2;I2BGM7;Q31807;A0A1C9HG87;U5XM28;Q8WIX2;E9KWZ0;O98756;C3S8Q5;H9ZGJ7;A0A286M593;Q9MS05;A0A0K2SQY8;Q5SCR6;O98429;A0A2H4NXN4;O98551;I2E9L8;Q9T2E4;Q8MCX8;A7BG81;A0A286NQF2;Q1XEK3;P93952;Q7YJM6;Q9M…		0	0	8.03e-13	86.46	1.40513e-05	2	1465.76	1.57209	60.7419	0
	High	GGLDFTKDDENVNSQPFmR	8	51638	219	C0J9R6;C6G1P2;Q5W520;A5X4D3;F2X4H9;A0A0K2SQY8;Q4VI99;D6MYJ6;Q7YJP8;Q5I221;A0A0U4D534;Q4VI78;A0A249Y5Y5;G0WZL1;Q37220;A0A291L2W8;Q37279;Q5I9B7;J9QH20;Q37140;L0N8B1;I2E9B8;Q6VW40;A0A0F7C9H2;I2BGM7;Q33047;Q31807;Q8WL19;Q33032;O82538;A0A1C9HG87;U5XM28;Q9THL1;Q5SCK3;O98756;C3S8Q5;H9ZGJ7;A0A286M593;Q9MS05;Q5SCR6;C1JAT3;Q4KUE1;Q7GH77;A0A2H4NXN4;O98551;I2E9L8;Q3I534;I2E9A4;Q8MCX8;Q1XEJ6;Q1XEK3;C3S8U4;P93…	M18(Oxidation)	0	0	4.039e-16	85.77	1.07533e-05	2	2185.98	1.33788	83.0023	1
	High	mSGGDHIHAGTVVGK	35	17683	153	A0A286M593;Q3T5L7;K4EPE7;P94046;Q6VW40;C0J9R6;C6G1P2;Q33032;E0D959;E9KWZ0;Q5SCK3;Q339G9;F2X4H9;Q4KUE1;Q7YJP8;Q7GH77;Q5I221;A0A0U4D534;I2E9A4;Q9T2E4;Q1XEJ6;Q9MT23;A0A249Y5N8;Q7YJR9;A0A0B4M1K8;Q5UFF3;Q1X6Q9;A0A0U1W0G4;A0A0D5X2A4;S6CMZ7;Q8MFT9;Q5I9B7;L0N8B1;A0A0K2SQY8;D6MYJ6;Q95F08;T1WH32;D6MYK4;E7DMY2;A0A1C9HG87;U5XM28;A5X4D3;H9ZGJ7;Q5SCR6;O98551;I2BGM7;O98756;I2E9L8;C3S8Q5;A0A2H4NXN4;P93952;Q32701…	M1(Oxidation)	0	0	9.386e-14	83.85	1.42643e-05	2	1481.72	0.318762	32.3532	0
	High	ELGVPIVMHDYITGGFTANTSLAHYcR	2	839	24	I2BGM7;C0J9R6;Q5W520;Q33032;C3RXF1;C3S8Q5;Q66PI3;C3S8U4;D6MYJ6;Q31807;Q32553;A0A2H4UGV5;D6MYK9;D6MYK4;C7AQV2;D6MYI7;G0WZL1;A0A0U1W0G4;A0A142DPV4;A0A120KLC1;A0A291L2W8;D6MYJ0;A0A023Q3H2;Q31889	C26(Carbamidomethyl)	0	0	4.039e-16	80	2.66635e-05	3	3022.46	0.796487	114.08	0
	High	GHYLNATAGTcEEmIK	8	14794	128	Q8ME51;Q31895;Q95631;Q37220;Q8MCW3;Q6VW40;C0J9R6;C6G1P2;Q5W520;Q33032;O82538;A0A1C9HG87;U5XM28;Q9THL1;Q5SCK3;H9ZGJ7;F2X4H9;A0A0K2SQY8;Q5SCR6;Q4VI99;C1JAT3;D6MYJ6;Q4KUE1;Q7YJP8;Q7GH77;O98551;Q3I534;I2E9A4;Q4VI78;Q1XEJ6;G0WZL1;Q5UFF3;B1PHQ2;Q1X6Q9;A0A0U1W0G4;A0A142I7F3;Q6L9Y3;P92434;A0A0D5X2A4;S6CMZ7;Q8MFT9;Q5I9B7;J9QH20;Q37140;L0N8B1;Q32701;E9KWZ0;Q9T2E4;Q9MT23;A0A0B4M1K8;P94046;A0A0S0ZNW1;Q5I221;…	C11(Carbamidomethyl); M14(Oxidation)	0	0	4.039e-16	78.71	2.70915e-05	2	1810.81	1.18125	55.337	0
	High	DDENVNSQPFMR	6	52171	227	Q9ZS70;Q32701;I2E9B8;D6MYK9;Q6VW40;A0A0F7C9H2;I2BGM7;C0J9R6;C6G1P2;Q5W520;P93904;Q33047;D6MYK4;Q9MTT0;E7DMY2;Q31807;O98747;Q8WL19;Q33032;E0D959;I2E962;Q95F08;C3RXF1;F2X4Q8;O82538;A0A1I7PIB4;A0A1C9HG87;U5XM28;Q7YMT1;R4QE58;Q9THL1;A5X4D3;Q8WIX2;E9KWZ0;Q5SCK3;A0A0S0ZNW1;C7A609;T1WH32;I2E906;I2EAR2;V5K6K1;Q9GEC0;O98756;Q339G9;C3S8Q5;C7A5Z1;Q95631;Q8MD81;Q1ANA8;Q6VW13;H9ZGJ7;A0A286M593;Q66PI3;Q9MS05;F…		0	0	6.987e-10	77.72	6.30272e-05	2	1451.62	0.977791	69.8633	0
	High	ELGVPIVmHDYITGGFTANTSLAHYcR	10	839	24	C3S8Q5;C3S8U4;C0J9R6;Q5W520;I2BGM7;Q33032;Q31807;C3RXF1;Q66PI3;D6MYK4;D6MYJ6;A0A142DPV4;G0WZL1;A0A0U1W0G4;A0A291L2W8;Q32553;A0A2H4UGV5;D6MYK9;C7AQV2;D6MYI7;A0A120KLC1;D6MYJ0;A0A023Q3H2;Q31889	M8(Oxidation); C26(Carbamidomethyl)	0	0	4.039e-16	74.76	8.56391e-05	3	3038.46	2.02391	109.974	0
	High	GHYLNATAGTcEEmIKR	7	14767	127	C0J9R6;C6G1P2;Q5W520;A5X4D3;F2X4H9;A0A0K2SQY8;Q4VI99;D6MYJ6;Q7YJP8;Q5I221;A0A0U4D534;Q4VI78;A0A249Y5Y5;G0WZL1;Q37220;A0A291L2W8;Q37279;Q5I9B7;J9QH20;Q37140;L0N8B1;Q32701;Q6VW40;P93904;D6MYK4;E7DMY2;O98747;Q33032;E0D959;I2E962;F2X4Q8;O82538;A0A1I7PIB4;A0A1C9HG87;U5XM28;Q7YMT1;R4QE58;Q9THL1;E9KWZ0;Q5SCK3;A0A0S0ZNW1;C7A609;I2E906;I2EAR2;Q339G9;C7A5Z1;Q95631;Q8MD81;Q6VW13;H9ZGJ7;Q3T5L7;Q9TN58;Q5SCR6;…	C11(Carbamidomethyl); M14(Oxidation)	0	0	4.039e-16	73.88	0.000100019	3	1966.91	0.840171	49.9061	1
	High	MSGGDHIHAGTVVGK	29	17683	153	Q9ZS70;O98747;Q95F08;Q5SCK3;O98756;Q1XEK3;O63147;A5X5W8;Q9XPZ1;B1NFY5;C0J9R6;C6G1P2;F2X4H9;Q7YJP8;Q6VW40;Q33032;E0D959;E9KWZ0;Q339G9;Q4KUE1;Q7GH77;Q5I221;A0A0U4D534;I2E9A4;Q9T2E4;Q1XEJ6;Q9MT23;A0A249Y5N8;A0A0B4M1K8;Q5UFF3;Q1X6Q9;A0A0U1W0G4;A0A0D5X2A4;S6CMZ7;Q8MFT9;Q5I9B7;L0N8B1;P94046;Q32701;I2E9B8;A0A0F7C9H2;I2BGM7;D6MYK4;E7DMY2;Q31807;F2X4Q8;A0A1C9HG87;U5XM28;T1WH32;I2EAR2;C3S8Q5;Q8MD81;H9ZGJ7;…		0	0	4.275e-15	71.28	0.000220254	2	1465.72	0.101013	37.62	0
	High	VALEAcVQAR	49	29518	164	I2E9B8;Q6VW40;I2BGM7;C0J9R6;C6G1P2;Q5W520;Q33047;Q31807;Q8WL19;Q33032;E0D959;F2X4Q8;O82538;Q7YMT1;Q9THL1;Q5SCK3;I2EAR2;O98756;Q339G9;F2X4H9;Q4VI99;Q4KUE1;Q7YJP8;Q7GH77;A0A291IA50;Q5I221;A0A0U4D534;I2E9L8;I2E9A4;Q4VI78;F2X4R1;Q6USH4;Q1XEJ6;Q1XEK3;C3S8U4;P93952;Q58U40;C3RXF1;C3S8Q5;Q66PI3;A0A0F7C9H2;Q9MTT0;E7DMY2;Q8ME51;O98747;Q95F08;A0A1C9HG87;Q31895;U5XM28;A0A0S0ZNW1;T1WH32;H9ZGJ7;A0A286M593;Q9MS…	C6(Carbamidomethyl)	0	0	0.0001242	63.43	0.00182092	2	1116.58	0.100469	86.3834	0
	High	FLFcAEAIYK	6	13080	90	C0J9R6;C6G1P2;Q5W520;D6MYK4;E7DMY2;R4QE58;A5X4D3;E9KWZ0;C7A609;C7A5Z1;Q95631;Q6VW13;F2X4H9;A0A0K2SQY8;Q9TN58;Q4VI99;D6MYJ6;O03839;Q7YJP8;J9QER6;Q5I221;A0A0U4D534;Q4VI78;F2X4R1;O09424;Q8MCX9;D6MYI7;Q9MT23;Q37220;Q5I9B7;L0N8B1;Q31807;Q95F08;C3RXF1;T1WH32;C3S8Q5;A0A286M593;Q66PI3;B8QQG4;Q71N81;Q1XEK3;C3S8U4;P93952;Q8MCX1;Q7YJR9;G0WZL1;A0A142I7A5;Q6PZC1;Q36637;B8YHE7;A0A078BR81;A0A023UA12;Q37347;K4EP…	C4(Carbamidomethyl)	0	0	0.0007846	55.36	0.00955647	2	1261.63	0.663293	107.422	0
	High	DDENVNSQPFmR	4	52171	227	P93952;Q5QAE5;C0J9R6;C6G1P2;F2X4H9;F2X4R1;Q32701;I2E9B8;Q6VW40;A0A0F7C9H2;I2BGM7;Q5W520;Q33047;Q31807;Q8WL19;Q33032;Q95F08;C3RXF1;O82538;A0A1C9HG87;U5XM28;Q9THL1;Q5SCK3;A0A0S0ZNW1;T1WH32;O98756;C3S8Q5;H9ZGJ7;A0A286M593;Q66PI3;Q9MS05;A0A0K2SQY8;Q5SCR6;Q32553;Q4VI99;C1JAT3;D6MYJ6;A0A248SN48;Q4KUE1;Q7YJP8;Q7GH77;A0A2H4NXN4;O98551;C7AQV2;I2E9L8;Q3I534;I2E9A4;Q4VI78;Q8MCX8;Q1XEJ6;Q1XEK3;C3S8U4;P93904;…	M11(Oxidation)	0	0	1.756e-06	55.04	0.011486	2	1467.62	0.855373	56.776	0
	High	PLLGcTIKPK	7	64838	227	I2E9B8;Q6VW40;A0A0F7C9H2;I2BGM7;C0J9R6;C6G1P2;D6MYK4;E7DMY2;Q31807;Q33032;A0A1C9HG87;U5XM28;Q5SCK3;O98756;C3S8Q5;H9ZGJ7;A0A286M593;Q9MS05;F2X4H9;A0A0K2SQY8;Q5SCR6;D6MYJ6;Q4KUE1;Q7YJP8;Q7GH77;A0A2H4NXN4;O98551;I2E9L8;I2E9A4;Q8MCX8;Q1XEJ6;Q1XEK3;P93952;B7P0E9;D4N1T9;Q5UFF3;Q1X6Q9;O99016;A0A0U1W0G4;Q8HVI8;A0A291L206;Q6L9Y3;A0A0D5X2A4;S6CMZ7;Q8MFT9;Q5QAE5;G8EEM9;A0A2D0WHN2;Q5I9B7;Q7YJM3;A0A1C9HG42;Q3…	C5(Carbamidomethyl)	0	0	0.0007921	54.62	0.0195296	3	1126.67	0.309112	51.5188	1
	High	AMHAVIDR	9	44488	225	Q6VW40;C0J9R6;C6G1P2;Q33032;E0D959;F2X4H9;Q5I221;A0A0U4D534;Q5W520;Q31807;Q4VI99;Q7YJP8;Q4VI78;Q1XEK3;C3S8U4;P93952;I2E9B8;I2BGM7;Q5SCK3;O98756;Q4KUE1;Q7GH77;I2E9L8;I2E9A4;Q1XEJ6;B7P0E9;D4N1T9;Q5UFF3;Q1X6Q9;O99016;A0A0U1W0G4;A0A291L206;A0A0D5X2A4;S6CMZ7;Q8MFT9;Q5QAE5;G8EEM9;A0A2D0WHN2;Q5I9B7;Q7YJM3;A0A1C9HG42;Q95CF2;L0N8B1;A0A218KDZ0;E9KWZ0;Q9MT23;Q37220;A0A078BR81;A0A023UA12;A0A0F6TFY2;Q32701;A0…		0	0	0.002398	52.63	0.0201453	2	912.472	0.447584	31.7123	0
	High	YGRPLLGcTIKPK	6	64650	221	C0J9R6;C6G1P2;Q5W520;A5X4D3;F2X4H9;A0A0K2SQY8;Q4VI99;D6MYJ6;Q7YJP8;Q5I221;A0A0U4D534;Q4VI78;A0A249Y5Y5;G0WZL1;Q37220;A0A291L2W8;Q37279;Q5I9B7;J9QH20;Q37140;L0N8B1;I2E9B8;Q6VW40;A0A0F7C9H2;I2BGM7;Q33047;Q31807;Q8WL19;Q33032;O82538;A0A1C9HG87;U5XM28;Q9THL1;Q5SCK3;O98756;C3S8Q5;H9ZGJ7;A0A286M593;Q9MS05;Q5SCR6;C1JAT3;Q4KUE1;Q7GH77;A0A2H4NXN4;O98551;I2E9L8;Q3I534;I2E9A4;Q8MCX8;Q1XEJ6;Q1XEK3;C3S8U4;P93…	C8(Carbamidomethyl)	0	0	0.000627	34.9	1.89721	4	1502.85	0.0623916	52.5759	2
	High	AQAETGEIK	6	27913	179	Q6VW40;A0A1W6BQF9;J9QER6;A0A291L206;A5X5W8;J9QH20;Q6PZC1;B6GUV5;A0A0F6TFY2;C0J9R6;C6G1P2;F2X4H9;Q8ME51;O98551;C3RXF1;T1WH32;C3S8Q5;A0A2H4NXN4;C3S8U4;A0A0F7C9H2;I2BGM7;Q5W520;Q33032;A0A1C9HG87;U5XM28;O98756;H9ZGJ7;A0A286M593;Q9MS05;Q5SCR6;Q4VI99;C1JAT3;I2E9L8;Q4VI78;Q8MCX8;A0A142DPV4;G0WZL1;Q8HVI8;P92434;Q8MFT9;Q5QAE5;Q95CF2;I2E9B8;Q31807;E9KWZ0;Q5SCK3;Q4KUE1;Q7YJP8;Q7GH77;I2E9A4;Q9T2E4;A7BG81;A0A…		0	0.001	0.01387	24.17	14.9064	2	946.483	-0.703973	25.5934	0
	High	EGxEIIR	1	14511	113	Q6VW40;A0A0F7C9H2;I2BGM7;C0J9R6;C6G1P2;Q33032;A0A1C9HG87;U5XM28;O98756;C3S8Q5;H9ZGJ7;A0A286M593;Q9MS05;F2X4H9;Q5SCR6;A0A2H4NXN4;I2E9L8;Q8MCX8;Q5W520;E7DMY2;O98747;Q95F08;F2X4Q8;Q31895;A0A0S0ZNW1;T1WH32;I2EAR2;Q4VI99;A0A291IA50;Q4VI78;Q4VIC0;F2X4R1;C3S8U4;Q8MCX9;E0D959;O82538;Q7YMT1;Q9THL1;A5X4D3;Q5SCK3;Q339G9;A0A0K2SQY8;C1JAT3;D6MYJ6;Q4KUE1;Q7YJP8;Q7GH77;Q5I221;A0A0U4D534;O98551;Q3I534;I2E9A4;Q1X…	X3(N)	0	0.007	0.08702	42.83	0.126059	2	830.437	0.578115	36.3161	0
	High	NHGMHFR	2	30695	181	C0J9R6;C6G1P2;Q5W520;C3S8Q5;A0A286M593;F2X4H9;Q4VI99;Q4VI78;C3S8U4;Q6VW40;A0A0F7C9H2;I2BGM7;Q33032;E0D959;A0A1C9HG87;U5XM28;O98756;H9ZGJ7;Q9MS05;Q5SCR6;C1JAT3;A0A2H4NXN4;Q5I221;G0WZM4;A0A0U4D534;I2E9L8;Q8MCX8;A0A249Y5N8;A0A142DPV4;A0A249Y5Y5;S4TA61;G0WZL1;C1JAS8;E0D8V0;Q8HVI8;P92434;Q8MFT9;Q5QAE5;J9QH20;Q95CF2;E7DMY2;Q33047;O82538;Q9THL1;Q5SCK3;A0A0K2SQY8;D6MYJ6;Q4KUE1;Q7YJP8;Q7GH77;O98551;Q3I534…		0	0.007	0.09018	38.47	0.360148	2	898.41	-0.021729	23.794	0
	High	AmHAVIDR	1	44488	225	Q6VW40;A0A0F7C9H2;I2BGM7;C0J9R6;C6G1P2;Q33032;Q95F08;A0A1C9HG87;U5XM28;T1WH32;O98756;C3S8Q5;H9ZGJ7;A0A286M593;Q9MS05;F2X4H9;Q5SCR6;A0A2H4NXN4;I2E9L8;Q8MCX8;C3S8U4;Q5W520;O82538;Q9THL1;Q5SCK3;A0A0K2SQY8;Q4VI99;C1JAT3;D6MYJ6;Q4KUE1;Q7YJP8;Q7GH77;O98551;Q3I534;I2E9A4;Q4VI78;Q1XEJ6;G0WZL1;Q37220;Q5UFF3;B1PHQ2;Q1X6Q9;A0A0U1W0G4;A0A142I7F3;Q6L9Y3;P92434;A0A0D5X2A4;S6CMZ7;Q8MFT9;Q5I9B7;J9QH20;Q37140;L0N…	M2(Oxidation)	0	0.008	0.1038	23.12	19.3432	2	928.467	-0.394163	21.4696	0
A0A1D8D815	ATP synthase subunit beta, chloroplastic OS=Aconitum japonicum subsp. napiforme OX=1905021 GN=atpB PE=3 SV=1 - [A0A1D8D815_9MAGN]	3130.92	56.83	4978	0	21	178	498	53.5828	5.19873
	High	IAQIIGPVLDVSFPPGK	2	158	4	A0A0M3LBA7;A0A1C9HCV0;A0A1D8D815;A0A191SDX6		0	0	4.039e-16	125.67	1.63519e-10	2	1751.01	1.54525	114.357	0
	High	IFNVLGEPVDNLGPVDTR	2	3009	11	A0A0M3LBA7;Q597J4;Q3ZU73;A0A1C9HCV0;Q5J038;Q9SCE9;A0A1I7PIU6;A0A1D8D815;A0A1I7PIT2;A0A191SDX6;B7S4V7		0	0	8.953e-16	124.52	6.98172e-10	2	1955.03	1.30699	114.274	0
	High	mPSAVGYQPTLSTEMGSLQER	13	5647	16	A0A0M3LBA7;A0A1C9HCV0;A0A1D8D815;A0A1I7PIS3;C0J9K5;C0J9P4;Q9SCE9;A0A1I7PIS8;Q95FJ8;Q597J4;Q3ZU73;Q5J038;A0A1I7PIU6;A0A191SDX6;A0A1I7PIT2;B7S4V7	M1(Oxidation)	0	0	4.039e-16	107.49	2.85181e-08	2	2298.08	1.42462	97.5245	0
	High	ELQDIIAILGLDELSEEDR	1	7752	17	A0A0M3LBA7;Q597J4;Q3ZU73;A0A1C9HCV0;Q5J038;C0J9K5;C0J9P4;Q95FJ8;A0A1I7PIS3;Q9SCE9;A0A1I7PIU6;A0A1I7PIS8;A0A1D8D815;A0A191SDX6;A0A1I7PIT2;A9L9U8;B7S4V7		0	0	4.039e-16	100.98	2.00851e-07	2	2171.11	-0.648696	115.771	0
	High	FVQAGSEVSALLGR	12	9158	18	A0A0M3LBA7;Q597J4;Q3ZU73;A0A1C9HCV0;Q5J038;C0J9K5;C0J9P4;Q95FJ8;A0A1I7PIS3;Q9SCE9;A0A1I7PIU6;A0A1I7PIS8;A0A1I7PIT2;A0A1D8D815;A0A191SDX6;A9L9U8;A0A0A7DB11;B7S4V7		0	0	6.9e-13	97.53	4.91126e-07	2	1433.78	0.713595	103.231	0
	High	GIYPAVDPLDSTSTMLQPR	1	5449	18	A0A0M3LBA7;A0A1C9HCV0;A0A1D8D815;A0A1I7PIS3;C0J9K5;C0J9P4;Q9SCE9;A0A1I7PIS8;Q95FJ8;Q597J4;A0A191SDX6;Q3ZU73;Q5J038;A0A1I7PIU6;A0A1I7PIT2;A9L9U8;Q9MRM1;B7S4V7		0	0	6.734e-16	96.04	6.12396e-07	3	2061.03	0.260887	114.201	0
	High	VALVYGQMNEPPGAR	13	9490	20	A0A0M3LBA7;Q597J4;Q3ZU73;A0A1C9HCV0;Q5J038;A0A1D8D815;A0A1I7PIU6;A0A1I7PIS3;C0J9K5;C0J9P4;Q9SCE9;A0A1I7PIS8;A9L9U8;Q95FJ8;A0A191SDX6;B7S4V7;A0A0A7DB11;A0A1I7PIT2;Q9MRM1;A0A0A7H8N8		0	0	2.106e-14	89.97	2.60438e-06	2	1601.81	0.579136	79.6651	0
	High	GmEVIDTGAPLSVPVGGATLGR	7	3356	14	A0A1C9HCV0;Q5J038;A0A1I7PIS3;Q9SCE9;Q95FJ8;A0A0M3LBA7;A0A1D8D815;C0J9K5;C0J9P4;A0A1I7PIS8;A0A191SDX6;A9L9U8;A0A1I7PIU6;A0A1I7PIT2	M2(Oxidation)	0	0	4.039e-16	88.39	2.98932e-06	2	2113.1	1.53916	103.323	0
	High	MPSAVGYQPTLSTEMGSLQER	8	5647	16	A0A0M3LBA7;Q597J4;Q3ZU73;A0A1C9HCV0;Q5J038;A0A1I7PIU6;A0A1I7PIS3;C0J9K5;C0J9P4;Q9SCE9;A0A1I7PIS8;Q95FJ8;A0A1D8D815;A0A191SDX6;B7S4V7;A0A1I7PIT2		0	0	4.039e-16	87.61	3.39739e-06	2	2282.08	1.346	104.863	0
	High	GMEVIDTGAPLSVPVGGATLGR	9	3356	14	A0A1C9HCV0;Q5J038;A0A1I7PIS3;Q9SCE9;Q95FJ8;A0A0M3LBA7;A0A1D8D815;C0J9K5;C0J9P4;A0A1I7PIS8;A0A191SDX6;A9L9U8;A0A1I7PIU6;A0A1I7PIT2		0	0	4.206e-13	86.69	9.6699e-06	2	2097.1	1.5709	111.891	0
	High	mPSAVGYQPTLSTEmGSLQER	4	5647	16	A0A0M3LBA7;A0A1C9HCV0;Q5J038;C0J9K5;C0J9P4;Q95FJ8;Q597J4;Q3ZU73;Q9SCE9;A0A1I7PIU6;A0A1I7PIS3;A0A1I7PIS8;A0A1D8D815;A0A1I7PIT2;A0A191SDX6;B7S4V7	M1(Oxidation); M15(Oxidation)	0	0	4.039e-16	84.32	5.40411e-06	3	2314.07	1.04795	81.0642	0
	High	AVAMSATDGLMR	5	3822	13	A0A0M3LBA7;Q597J4;A0A1C9HCV0;A0A191SDX6;A0A1D8D815;A0A1I7PIS3;C0J9K5;C0J9P4;Q9MRM1;Q9SCE9;A0A1I7PIS8;A9L9U8;Q95FJ8		0	0	8.005e-08	82.23	1.21633e-05	2	1222.59	0.220339	73.1559	0
	High	mPNIYNALVVK	3	4063	12	A0A0M3LBA7;Q597J4;Q3ZU73;A0A1C9HCV0;Q5J038;C0J9K5;C0J9P4;Q95FJ8;A0A1I7PIU6;A0A1I7PIS8;A0A1D8D815;B7S4V7	M1(Oxidation)	0	0	1.159e-06	78.76	9.20309e-05	2	1277.69	1.64925	90.123	0
	High	AMNLDVESK	4	51	3	A0A0M3LBA7;Q5J038;A0A1D8D815		0	0	0.002373	77.6	2.38652e-05	2	1006.49	0.164063	54.5149	0
	High	VALVYGQmNEPPGAR	10	9490	20	A0A0M3LBA7;Q597J4;Q3ZU73;A0A1C9HCV0;Q5J038;A0A1D8D815;A0A1I7PIU6;A0A1I7PIS3;C0J9K5;C0J9P4;Q9SCE9;A0A1I7PIS8;A9L9U8;Q95FJ8;A0A191SDX6;B7S4V7;A0A0A7DB11;A0A1I7PIT2;Q9MRM1;A0A0A7H8N8	M8(Oxidation)	0	0	8.221e-15	76.6	5.65624e-05	2	1617.81	1.22656	66.0039	0
	High	GIYPAVDPLDSTSTmLQPR	7	5449	18	A0A0M3LBA7;Q597J4;A0A1C9HCV0;A0A191SDX6;Q5J038;A0A1D8D815;A0A1I7PIU6;A0A1I7PIS3;C0J9K5;C0J9P4;Q9SCE9;A0A1I7PIS8;Q95FJ8;Q3ZU73;B7S4V7;A0A1I7PIT2;A9L9U8;Q9MRM1	M15(Oxidation)	0	0	4.039e-16	76.31	5.49884e-05	2	2077.03	1.65567	103.65	0
	High	VGLTALTmAEYFR	4	7808	19	A0A0M3LBA7;Q597J4;Q3ZU73;A0A1C9HCV0;Q5J038;A0A1I7PIU6;A0A1I7PIS3;C0J9K5;C0J9P4;Q9SCE9;A0A1I7PIS8;A0A1I7PIT2;Q95FJ8;A0A1D8D815;B7S4V7;A9L9U8;A0A191SDX6;A0A0A7DB11;Q9MRM1	M8(Oxidation)	0	0	3.045e-07	74.5	9.29611e-05	2	1487.76	1.0175	110.076	0
	High	MPNIYNALVVK	6	4063	12	A0A0M3LBA7;A0A1C9HCV0;C0J9K5;C0J9P4;Q95FJ8;Q5J038;Q597J4;Q3ZU73;A0A1D8D815;A0A1I7PIU6;A0A1I7PIS8;B7S4V7		0	0	7.093e-06	64.39	0.000819937	2	1261.7	0.155397	104.671	0
	High	VGLTALTMAEYFR	1	7808	19	A0A0M3LBA7;Q597J4;Q3ZU73;A0A1C9HCV0;Q5J038;A0A1I7PIU6;A0A1I7PIS3;C0J9K5;C0J9P4;Q9SCE9;A0A1I7PIS8;A0A1I7PIT2;Q95FJ8;A0A1D8D815;B7S4V7;A9L9U8;A0A191SDX6;A0A0A7DB11;Q9MRM1		0	0	4.905e-12	63.78	0.00103928	2	1471.76	0.808242	114.64	0
	High	SAPAFIQLDTK	6	4550	13	A0A0M3LBA7;Q597J4;Q3ZU73;A0A1C9HCV0;Q5J038;A0A1D8D815;A0A1I7PIS3;C0J9K5;C0J9P4;Q9SCE9;Q95FJ8;A0A1I7PIT2;A0A191SDX6		0	0	0.0005389	62.87	0.00148622	2	1190.64	0.433499	84.0942	0
	High	EGNDLYMEMK	2	8238	17	A0A0A7DB11;A0A0M3LBA7;Q597J4;Q3ZU73;A0A1C9HCV0;Q5J038;Q95FJ8;A0A1D8D815;A0A1I7PIU6;A0A1I7PIS3;C0J9K5;C0J9P4;Q9SCE9;B7S4V7;A0A1I7PIS8;A9L9U8;A0A1I7PIT2		0	0	0.0007047	57.71	0.00141333	2	1229.52	0.493564	74.4119	0
	High	AHGGVSVFGGVGER	13	7920	19	A0A0M3LBA7;Q597J4;Q3ZU73;A0A1C9HCV0;A0A191SDX6;Q5J038;A0A1D8D815;A0A1I7PIU6;A0A1I7PIS3;C0J9K5;C0J9P4;Q9SCE9;A0A1I7PIS8;Q95FJ8;A0A1I7PIT2;A9L9U8;Q9MRM1;B7S4V7;A0A0A7DB11		0	0	0.0008373	57.65	0.00357376	2	1328.67	0.313702	60.1779	0
	High	AVAmSATDGLmR	4	3822	13	A0A0M3LBA7;Q597J4;A0A1C9HCV0;A0A191SDX6;A0A1D8D815;A0A1I7PIS3;C0J9K5;C0J9P4;Q9SCE9;A0A1I7PIS8;Q95FJ8;Q9MRM1;A9L9U8	M4(Oxidation); M11(Oxidation)	0	0	0.0007846	57.38	0.00238073	2	1254.58	0.537039	44.5228	0
	High	AVAmSATDGLMR	7	3822	13	A0A0M3LBA7;Q597J4;A0A1C9HCV0;A0A191SDX6;A0A1D8D815;A0A1I7PIS3;C0J9K5;C0J9P4;Q9SCE9;A0A1I7PIS8;Q95FJ8;Q9MRM1;A9L9U8	M4(Oxidation)	0	0	0.0009459	55.98	0.00413851	2	1238.59	0.282178	57.9001	0
	High	TVLImELINNIAK	1	8267	18	A0A0M3LBA7;A0A1C9HCV0;Q597J4;A0A1D8D815;A0A1I7PIS3;C0J9K5;C0J9P4;Q9SCE9;A0A1I7PIS8;A9L9U8;Q95FJ8;Q3ZU73;Q5J038;A0A1I7PIU6;A0A1I7PIT2;A0A0A7DB11;A0A191SDX6;Q9MRM1	M5(Oxidation)	0	0	0.001008	52.23	0.0101374	2	1487.85	-0.566903	114.941	0
	High	IGLFGGAGVGK	5	9628	26	Q597J4;A0A0M3LBA7;Q3ZU73;A0A1C9HCV0;A0A191SDX6;Q5J038;A0A1D8D815;A0A1I7PIU6;A0A1I7PIS3;C0J9K5;C0J9P4;Q9SCE9;A0A1I7PIS8;Q95FJ8;A9L9U8;A0A0A7DB11;A0A1I7PIT2;A0A061E5Q6;A0A2G5F6R8;B9T1V8;A0A251U5D0;Q9MRM1;B7S4V7;A0A0D6QRT0;A0A0A7H8N8;A0A087SBN0		0	0	0.0007895	50.73	0.0196975	2	975.563	0.668855	82.3399	0
	High	ESGVINEENIAESK	2	1255	10	A0A1C9HCV0;Q5J038;Q9SCE9;A0A1I7PIU6;A0A1I7PIS3;A0A1I7PIS8;A0A1I7PIT2;Q95FJ8;A0A1D8D815;A0A191SDX6		0	0	7.208e-09	47.85	0.0331924	2	1518.73	0.748268	61.0718	0
	High	EGNDLYmEmK	2	8238	17	A0A0A7DB11;A0A0M3LBA7;Q597J4;Q3ZU73;A0A1C9HCV0;Q5J038;Q95FJ8;A0A1D8D815;A0A1I7PIU6;A0A1I7PIS3;C0J9K5;C0J9P4;Q9SCE9;B7S4V7;A0A1I7PIS8;A9L9U8;A0A1I7PIT2	M7(Oxidation); M9(Oxidation)	0	0	0.0006196	47.61	0.0116009	2	1261.51	0.704831	42.9146	0
	High	VVDLLAPYR	7	9267	20	A0A0M3LBA7;Q597J4;Q3ZU73;A0A1C9HCV0;Q5J038;A0A1D8D815;A0A1I7PIU6;A0A1I7PIS3;C0J9K5;C0J9P4;Q9SCE9;B7S4V7;A0A1I7PIS8;A9L9U8;Q95FJ8;A0A0A7DB11;A0A191SDX6;A0A1I7PIT2;Q9MRM1;A0A0A7H8N8		0	0	0.002967	46.32	0.050349	2	1045.6	0.302615	98.3465	0
	High	TVLIMELINNIAK	1	8267	18	A0A0M3LBA7;A0A1C9HCV0;Q597J4;A0A1D8D815;A0A1I7PIS3;C0J9K5;C0J9P4;Q9SCE9;A0A1I7PIS8;A9L9U8;Q95FJ8;Q3ZU73;Q5J038;A0A1I7PIU6;A0A1I7PIT2;A0A0A7DB11;A0A191SDX6;Q9MRM1		0	0	0.0008231	44.61	0.0582406	2	1471.86	0.0359943	115.382	0
	High	EGNDLYmEMK	4	8238	17	A0A0M3LBA7;Q597J4;Q3ZU73;A0A1C9HCV0;Q5J038;C0J9K5;C0J9P4;Q95FJ8;A0A1D8D815;A0A1I7PIU6;A0A1I7PIS3;Q9SCE9;A0A1I7PIS8;A0A0A7DB11;A9L9U8;B7S4V7;A0A1I7PIT2	M7(Oxidation)	0	0	0.000863	33.68	0.319869	2	1245.51	0.0615098	63.0888	0
	High	LSIFETGIK	6	9003	19	A0A0M3LBA7;A0A1C9HCV0;A0A1D8D815;A0A1I7PIS3;C0J9K5;C0J9P4;Q9SCE9;A0A1I7PIS8;Q95FJ8;Q597J4;Q5J038;Q3ZU73;A0A1I7PIU6;B7S4V7;A9L9U8;A0A0A7DB11;A0A191SDX6;Q9MRM1;A0A0A7H8N8		0	0.001	0.004071	57.91	0.00227348	2	1007.58	0.338383	92.8863	0
	High	AmNLDVESK	4	51	3	A0A0M3LBA7;Q5J038;A0A1D8D815	M2(Oxidation)	0	0.001	0.00524	52.1	0.00794914	2	1022.48	0.120465	36.3938	0
	High	TREGNDLYMEMK	2	8225	17	A0A0A7DB11;A0A0M3LBA7;Q597J4;Q3ZU73;A0A1C9HCV0;Q5J038;A0A1D8D815;A0A1I7PIU6;A0A1I7PIS3;C0J9K5;C0J9P4;Q9SCE9;A0A1I7PIS8;A9L9U8;Q95FJ8;B7S4V7;A0A1I7PIT2		0	0.001	0.01385	15.32	35.995	3	1486.67	0.463226	61.3508	1
A0A1C9HCV0	ATP synthase subunit beta (Fragment) OS=Batrachium foeniculaceum OX=1898905 GN=atpB PE=3 SV=1 - [A0A1C9HCV0_9MAGN]	3082.32	62.1	7947	0	21	171	467	50.2161	5.09717
	High	IAQIIGPVLDVSFPPGK	2	158	4	A0A0M3LBA7;A0A1C9HCV0;A0A1D8D815;A0A191SDX6		0	0	4.039e-16	125.67	1.63519e-10	2	1751.01	1.54525	114.357	0
	High	IFNVLGEPVDNLGPVDTR	2	3009	11	A0A0M3LBA7;Q597J4;Q3ZU73;A0A1C9HCV0;Q5J038;Q9SCE9;A0A1I7PIU6;A0A1D8D815;A0A1I7PIT2;A0A191SDX6;B7S4V7		0	0	8.953e-16	124.52	6.98172e-10	2	1955.03	1.30699	114.274	0
	High	mPSAVGYQPTLSTEMGSLQER	13	5647	16	A0A0M3LBA7;A0A1C9HCV0;A0A1D8D815;A0A1I7PIS3;C0J9K5;C0J9P4;Q9SCE9;A0A1I7PIS8;Q95FJ8;Q597J4;Q3ZU73;Q5J038;A0A1I7PIU6;A0A191SDX6;A0A1I7PIT2;B7S4V7	M1(Oxidation)	0	0	4.039e-16	107.49	2.85181e-08	2	2298.08	1.42462	97.5245	0
	High	ELQDIIAILGLDELSEEDR	1	7752	17	A0A0M3LBA7;Q597J4;Q3ZU73;A0A1C9HCV0;Q5J038;C0J9K5;C0J9P4;Q95FJ8;A0A1I7PIS3;Q9SCE9;A0A1I7PIU6;A0A1I7PIS8;A0A1D8D815;A0A191SDX6;A0A1I7PIT2;A9L9U8;B7S4V7		0	0	4.039e-16	100.98	2.00851e-07	2	2171.11	-0.648696	115.771	0
	High	DVNEQDVLLFIDNIFR	1	5066	13	A0A1C9HCV0;Q5J038;A0A1I7PIS3;Q9SCE9;Q95FJ8;A0A0M3LBA7;Q597J4;C0J9K5;C0J9P4;Q3ZU73;A0A1I7PIU6;A0A1I7PIS8;A0A1I7PIT2		0	0	4.039e-16	100.47	2.52667e-07	2	1950	0.407638	116.512	0
	High	FVQAGSEVSALLGR	12	9158	18	A0A0M3LBA7;Q597J4;Q3ZU73;A0A1C9HCV0;Q5J038;C0J9K5;C0J9P4;Q95FJ8;A0A1I7PIS3;Q9SCE9;A0A1I7PIU6;A0A1I7PIS8;A0A1I7PIT2;A0A1D8D815;A0A191SDX6;A9L9U8;A0A0A7DB11;B7S4V7		0	0	6.9e-13	97.53	4.91126e-07	2	1433.78	0.713595	103.231	0
	High	GIYPAVDPLDSTSTMLQPR	1	5449	18	A0A0M3LBA7;A0A1C9HCV0;A0A1D8D815;A0A1I7PIS3;C0J9K5;C0J9P4;Q9SCE9;A0A1I7PIS8;Q95FJ8;Q597J4;A0A191SDX6;Q3ZU73;Q5J038;A0A1I7PIU6;A0A1I7PIT2;A9L9U8;Q9MRM1;B7S4V7		0	0	6.734e-16	96.04	6.12396e-07	3	2061.03	0.260887	114.201	0
	High	VALVYGQMNEPPGAR	13	9490	20	A0A0M3LBA7;Q597J4;Q3ZU73;A0A1C9HCV0;Q5J038;A0A1D8D815;A0A1I7PIU6;A0A1I7PIS3;C0J9K5;C0J9P4;Q9SCE9;A0A1I7PIS8;A9L9U8;Q95FJ8;A0A191SDX6;B7S4V7;A0A0A7DB11;A0A1I7PIT2;Q9MRM1;A0A0A7H8N8		0	0	2.106e-14	89.97	2.60438e-06	2	1601.81	0.579136	79.6651	0
	High	GmEVIDTGAPLSVPVGGATLGR	7	3356	14	A0A1C9HCV0;Q5J038;A0A1I7PIS3;Q9SCE9;Q95FJ8;A0A0M3LBA7;A0A1D8D815;C0J9K5;C0J9P4;A0A1I7PIS8;A0A191SDX6;A9L9U8;A0A1I7PIU6;A0A1I7PIT2	M2(Oxidation)	0	0	4.039e-16	88.39	2.98932e-06	2	2113.1	1.53916	103.323	0
	High	MPSAVGYQPTLSTEMGSLQER	8	5647	16	A0A0M3LBA7;Q597J4;Q3ZU73;A0A1C9HCV0;Q5J038;A0A1I7PIU6;A0A1I7PIS3;C0J9K5;C0J9P4;Q9SCE9;A0A1I7PIS8;Q95FJ8;A0A1D8D815;A0A191SDX6;B7S4V7;A0A1I7PIT2		0	0	4.039e-16	87.61	3.39739e-06	2	2282.08	1.346	104.863	0
	High	GMEVIDTGAPLSVPVGGATLGR	9	3356	14	A0A1C9HCV0;Q5J038;A0A1I7PIS3;Q9SCE9;Q95FJ8;A0A0M3LBA7;A0A1D8D815;C0J9K5;C0J9P4;A0A1I7PIS8;A0A191SDX6;A9L9U8;A0A1I7PIU6;A0A1I7PIT2		0	0	4.206e-13	86.69	9.6699e-06	2	2097.1	1.5709	111.891	0
	High	mPSAVGYQPTLSTEmGSLQER	4	5647	16	A0A0M3LBA7;A0A1C9HCV0;Q5J038;C0J9K5;C0J9P4;Q95FJ8;Q597J4;Q3ZU73;Q9SCE9;A0A1I7PIU6;A0A1I7PIS3;A0A1I7PIS8;A0A1D8D815;A0A1I7PIT2;A0A191SDX6;B7S4V7	M1(Oxidation); M15(Oxidation)	0	0	4.039e-16	84.32	5.40411e-06	3	2314.07	1.04795	81.0642	0
	High	AVAMSATDGLMR	5	3822	13	A0A0M3LBA7;Q597J4;A0A1C9HCV0;A0A191SDX6;A0A1D8D815;A0A1I7PIS3;C0J9K5;C0J9P4;Q9MRM1;Q9SCE9;A0A1I7PIS8;A9L9U8;Q95FJ8		0	0	8.005e-08	82.23	1.21633e-05	2	1222.59	0.220339	73.1559	0
	High	mPNIYNALVVK	3	4063	12	A0A0M3LBA7;Q597J4;Q3ZU73;A0A1C9HCV0;Q5J038;C0J9K5;C0J9P4;Q95FJ8;A0A1I7PIU6;A0A1I7PIS8;A0A1D8D815;B7S4V7	M1(Oxidation)	0	0	1.159e-06	78.76	9.20309e-05	2	1277.69	1.64925	90.123	0
	High	VALVYGQmNEPPGAR	10	9490	20	A0A0M3LBA7;Q597J4;Q3ZU73;A0A1C9HCV0;Q5J038;A0A1D8D815;A0A1I7PIU6;A0A1I7PIS3;C0J9K5;C0J9P4;Q9SCE9;A0A1I7PIS8;A9L9U8;Q95FJ8;A0A191SDX6;B7S4V7;A0A0A7DB11;A0A1I7PIT2;Q9MRM1;A0A0A7H8N8	M8(Oxidation)	0	0	8.221e-15	76.6	5.65624e-05	2	1617.81	1.22656	66.0039	0
	High	GIYPAVDPLDSTSTmLQPR	7	5449	18	A0A0M3LBA7;Q597J4;A0A1C9HCV0;A0A191SDX6;Q5J038;A0A1D8D815;A0A1I7PIU6;A0A1I7PIS3;C0J9K5;C0J9P4;Q9SCE9;A0A1I7PIS8;Q95FJ8;Q3ZU73;B7S4V7;A0A1I7PIT2;A9L9U8;Q9MRM1	M15(Oxidation)	0	0	4.039e-16	76.31	5.49884e-05	2	2077.03	1.65567	103.65	0
	High	VGLTALTmAEYFR	4	7808	19	A0A0M3LBA7;Q597J4;Q3ZU73;A0A1C9HCV0;Q5J038;A0A1I7PIU6;A0A1I7PIS3;C0J9K5;C0J9P4;Q9SCE9;A0A1I7PIS8;A0A1I7PIT2;Q95FJ8;A0A1D8D815;B7S4V7;A9L9U8;A0A191SDX6;A0A0A7DB11;Q9MRM1	M8(Oxidation)	0	0	3.045e-07	74.5	9.29611e-05	2	1487.76	1.0175	110.076	0
	High	MPNIYNALVVK	6	4063	12	A0A0M3LBA7;A0A1C9HCV0;C0J9K5;C0J9P4;Q95FJ8;Q5J038;Q597J4;Q3ZU73;A0A1D8D815;A0A1I7PIU6;A0A1I7PIS8;B7S4V7		0	0	7.093e-06	64.39	0.000819937	2	1261.7	0.155397	104.671	0
	High	VGLTALTMAEYFR	1	7808	19	A0A0M3LBA7;Q597J4;Q3ZU73;A0A1C9HCV0;Q5J038;A0A1I7PIU6;A0A1I7PIS3;C0J9K5;C0J9P4;Q9SCE9;A0A1I7PIS8;A0A1I7PIT2;Q95FJ8;A0A1D8D815;B7S4V7;A9L9U8;A0A191SDX6;A0A0A7DB11;Q9MRM1		0	0	4.905e-12	63.78	0.00103928	2	1471.76	0.808242	114.64	0
	High	SAPAFIQLDTK	6	4550	13	A0A0M3LBA7;Q597J4;Q3ZU73;A0A1C9HCV0;Q5J038;A0A1D8D815;A0A1I7PIS3;C0J9K5;C0J9P4;Q9SCE9;Q95FJ8;A0A1I7PIT2;A0A191SDX6		0	0	0.0005389	62.87	0.00148622	2	1190.64	0.433499	84.0942	0
	High	EGNDLYMEMK	2	8238	17	A0A0A7DB11;A0A0M3LBA7;Q597J4;Q3ZU73;A0A1C9HCV0;Q5J038;Q95FJ8;A0A1D8D815;A0A1I7PIU6;A0A1I7PIS3;C0J9K5;C0J9P4;Q9SCE9;B7S4V7;A0A1I7PIS8;A9L9U8;A0A1I7PIT2		0	0	0.0007047	57.71	0.00141333	2	1229.52	0.493564	74.4119	0
	High	AHGGVSVFGGVGER	13	7920	19	A0A0M3LBA7;Q597J4;Q3ZU73;A0A1C9HCV0;A0A191SDX6;Q5J038;A0A1D8D815;A0A1I7PIU6;A0A1I7PIS3;C0J9K5;C0J9P4;Q9SCE9;A0A1I7PIS8;Q95FJ8;A0A1I7PIT2;A9L9U8;Q9MRM1;B7S4V7;A0A0A7DB11		0	0	0.0008373	57.65	0.00357376	2	1328.67	0.313702	60.1779	0
	High	AVAmSATDGLmR	4	3822	13	A0A0M3LBA7;Q597J4;A0A1C9HCV0;A0A191SDX6;A0A1D8D815;A0A1I7PIS3;C0J9K5;C0J9P4;Q9SCE9;A0A1I7PIS8;Q95FJ8;Q9MRM1;A9L9U8	M4(Oxidation); M11(Oxidation)	0	0	0.0007846	57.38	0.00238073	2	1254.58	0.537039	44.5228	0
	High	AVAmSATDGLMR	7	3822	13	A0A0M3LBA7;Q597J4;A0A1C9HCV0;A0A191SDX6;A0A1D8D815;A0A1I7PIS3;C0J9K5;C0J9P4;Q9SCE9;A0A1I7PIS8;Q95FJ8;Q9MRM1;A9L9U8	M4(Oxidation)	0	0	0.0009459	55.98	0.00413851	2	1238.59	0.282178	57.9001	0
	High	TVLImELINNIAK	1	8267	18	A0A0M3LBA7;A0A1C9HCV0;Q597J4;A0A1D8D815;A0A1I7PIS3;C0J9K5;C0J9P4;Q9SCE9;A0A1I7PIS8;A9L9U8;Q95FJ8;Q3ZU73;Q5J038;A0A1I7PIU6;A0A1I7PIT2;A0A0A7DB11;A0A191SDX6;Q9MRM1	M5(Oxidation)	0	0	0.001008	52.23	0.0101374	2	1487.85	-0.566903	114.941	0
	High	IGLFGGAGVGK	5	9628	26	Q597J4;A0A0M3LBA7;Q3ZU73;A0A1C9HCV0;A0A191SDX6;Q5J038;A0A1D8D815;A0A1I7PIU6;A0A1I7PIS3;C0J9K5;C0J9P4;Q9SCE9;A0A1I7PIS8;Q95FJ8;A9L9U8;A0A0A7DB11;A0A1I7PIT2;A0A061E5Q6;A0A2G5F6R8;B9T1V8;A0A251U5D0;Q9MRM1;B7S4V7;A0A0D6QRT0;A0A0A7H8N8;A0A087SBN0		0	0	0.0007895	50.73	0.0196975	2	975.563	0.668855	82.3399	0
	High	ESGVINEENIAESK	2	1255	10	A0A1C9HCV0;Q5J038;Q9SCE9;A0A1I7PIU6;A0A1I7PIS3;A0A1I7PIS8;A0A1I7PIT2;Q95FJ8;A0A1D8D815;A0A191SDX6		0	0	7.208e-09	47.85	0.0331924	2	1518.73	0.748268	61.0718	0
	High	EGNDLYmEmK	2	8238	17	A0A0A7DB11;A0A0M3LBA7;Q597J4;Q3ZU73;A0A1C9HCV0;Q5J038;Q95FJ8;A0A1D8D815;A0A1I7PIU6;A0A1I7PIS3;C0J9K5;C0J9P4;Q9SCE9;B7S4V7;A0A1I7PIS8;A9L9U8;A0A1I7PIT2	M7(Oxidation); M9(Oxidation)	0	0	0.0006196	47.61	0.0116009	2	1261.51	0.704831	42.9146	0
	High	VVDLLAPYR	7	9267	20	A0A0M3LBA7;Q597J4;Q3ZU73;A0A1C9HCV0;Q5J038;A0A1D8D815;A0A1I7PIU6;A0A1I7PIS3;C0J9K5;C0J9P4;Q9SCE9;B7S4V7;A0A1I7PIS8;A9L9U8;Q95FJ8;A0A0A7DB11;A0A191SDX6;A0A1I7PIT2;Q9MRM1;A0A0A7H8N8		0	0	0.002967	46.32	0.050349	2	1045.6	0.302615	98.3465	0
	High	TVLIMELINNIAK	1	8267	18	A0A0M3LBA7;A0A1C9HCV0;Q597J4;A0A1D8D815;A0A1I7PIS3;C0J9K5;C0J9P4;Q9SCE9;A0A1I7PIS8;A9L9U8;Q95FJ8;Q3ZU73;Q5J038;A0A1I7PIU6;A0A1I7PIT2;A0A0A7DB11;A0A191SDX6;Q9MRM1		0	0	0.0008231	44.61	0.0582406	2	1471.86	0.0359943	115.382	0
	High	EGNDLYmEMK	4	8238	17	A0A0M3LBA7;Q597J4;Q3ZU73;A0A1C9HCV0;Q5J038;C0J9K5;C0J9P4;Q95FJ8;A0A1D8D815;A0A1I7PIU6;A0A1I7PIS3;Q9SCE9;A0A1I7PIS8;A0A0A7DB11;A9L9U8;B7S4V7;A0A1I7PIT2	M7(Oxidation)	0	0	0.000863	33.68	0.319869	2	1245.51	0.0615098	63.0888	0
	High	LSIFETGIK	6	9003	19	A0A0M3LBA7;A0A1C9HCV0;A0A1D8D815;A0A1I7PIS3;C0J9K5;C0J9P4;Q9SCE9;A0A1I7PIS8;Q95FJ8;Q597J4;Q5J038;Q3ZU73;A0A1I7PIU6;B7S4V7;A9L9U8;A0A0A7DB11;A0A191SDX6;Q9MRM1;A0A0A7H8N8		0	0.001	0.004071	57.91	0.00227348	2	1007.58	0.338383	92.8863	0
	High	TREGNDLYMEMK	2	8225	17	A0A0A7DB11;A0A0M3LBA7;Q597J4;Q3ZU73;A0A1C9HCV0;Q5J038;A0A1D8D815;A0A1I7PIU6;A0A1I7PIS3;C0J9K5;C0J9P4;Q9SCE9;A0A1I7PIS8;A9L9U8;Q95FJ8;B7S4V7;A0A1I7PIT2		0	0.001	0.01385	15.32	35.995	3	1486.67	0.463226	61.3508	1
R4QE58	Ribulose bisphosphate carboxylase large chain (Fragment) OS=Stypandra glauca OX=59111 GN=rbcL PE=3 SV=1 - [R4QE58_9ASPA]	3057.29	32.81	24979	0	16	275	445	49.2086	6.75635
	High	GGLDFTKDDENVNSQPFMR	11	51638	219	Q4VIC0;O98426;B1PHQ2;A0A2D0WHN2;Q95CE8;Q4VI93;Q8MFT9;C0J9R6;C6G1P2;Q5W520;A5X4D3;F2X4H9;A0A0K2SQY8;Q4VI99;D6MYJ6;Q7YJP8;Q5I221;A0A0U4D534;Q4VI78;A0A249Y5Y5;G0WZL1;Q37220;A0A291L2W8;Q37279;Q5I9B7;J9QH20;Q37140;L0N8B1;I2E9B8;Q6VW40;A0A0F7C9H2;I2BGM7;Q33047;Q31807;Q8WL19;Q33032;O82538;A0A1C9HG87;U5XM28;Q9THL1;Q5SCK3;O98756;C3S8Q5;H9ZGJ7;A0A286M593;Q9MS05;Q5SCR6;C1JAT3;Q4KUE1;Q7GH77;A0A2H4NXN4;O98551…		0	0	4.039e-16	113.72	1.78151e-08	2	2169.99	1.25456	93.5792	1
	High	GHYLNATAGTcEEMIK	11	14794	128	Q6VW40;C0J9R6;C6G1P2;Q5W520;Q33032;F2X4H9;Q4VI99;Q4VI78;E7DMY2;E0D959;F2X4Q8;Q31895;I2EAR2;A0A291IA50;Q5I221;A0A0U4D534;F2X4R1;Q8MCX9;R4QE58;A5X4D3;E9KWZ0;C7A609;C7A5Z1;A0A0K2SQY8;D6MYJ6;O03839;Q7YJP8;O09424;D6MYI7;Q9MT23;A0A249Y5Y5;G0WZL1;Q37220;A0A142I7A5;Q36637;B6GUV5;B8YHE7;A0A291L2W8;A0A078BR81;Q37347;K4EPE7;Q37279;Q9GDB5;A0A0F6TFY2;Q5I9B7;Q95CE8;J9QH20;Q37140;L0N8B1;Q9GHM7;Q8ME74;Q37309;A0A…	C11(Carbamidomethyl)	0	0	4.039e-16	98.58	3.05093e-07	2	1794.82	1.41919	65.9578	0
	High	DxGLLLHIHR	33	18	7	I2E906;R4QE58;D6MYI7;D6MYK9;A5H757;P93976;Q9MV62	X2(D)	0	0	0.0002195	89.62	2.63064e-06	3	1188.65	1.54872	68.9515	0
	High	TFQGPPHGIQVER	27	58045	202	Q4VI99;D6MYJ6;Q7YJP8;Q7YJR9;Q8HVI8;O03613;I2E962;Q6VW40;C0J9R6;C6G1P2;Q33032;Q5SCK3;F2X4H9;Q4KUE1;Q7GH77;I2E9A4;Q1XEJ6;Q5UFF3;Q1X6Q9;A0A0U1W0G4;A0A0D5X2A4;S6CMZ7;Q8MFT9;Q5I9B7;L0N8B1;Q9ZS70;I2E9B8;A0A0F7C9H2;I2BGM7;Q31807;A0A1C9HG87;U5XM28;Q8WIX2;E9KWZ0;O98756;C3S8Q5;H9ZGJ7;A0A286M593;Q9MS05;A0A0K2SQY8;Q5SCR6;O98429;A0A2H4NXN4;O98551;I2E9L8;Q9T2E4;Q8MCX8;A7BG81;A0A286NQF2;Q1XEK3;P93952;Q7YJM6;Q9M…		0	0	8.03e-13	86.46	1.40513e-05	2	1465.76	1.57209	60.7419	0
	High	GGLDFTKDDENVNSQPFmR	8	51638	219	C0J9R6;C6G1P2;Q5W520;A5X4D3;F2X4H9;A0A0K2SQY8;Q4VI99;D6MYJ6;Q7YJP8;Q5I221;A0A0U4D534;Q4VI78;A0A249Y5Y5;G0WZL1;Q37220;A0A291L2W8;Q37279;Q5I9B7;J9QH20;Q37140;L0N8B1;I2E9B8;Q6VW40;A0A0F7C9H2;I2BGM7;Q33047;Q31807;Q8WL19;Q33032;O82538;A0A1C9HG87;U5XM28;Q9THL1;Q5SCK3;O98756;C3S8Q5;H9ZGJ7;A0A286M593;Q9MS05;Q5SCR6;C1JAT3;Q4KUE1;Q7GH77;A0A2H4NXN4;O98551;I2E9L8;Q3I534;I2E9A4;Q8MCX8;Q1XEJ6;Q1XEK3;C3S8U4;P93…	M18(Oxidation)	0	0	4.039e-16	85.77	1.07533e-05	2	2185.98	1.33788	83.0023	1
	High	mSGGDHIHAGTVVGK	35	17683	153	A0A286M593;Q3T5L7;K4EPE7;P94046;Q6VW40;C0J9R6;C6G1P2;Q33032;E0D959;E9KWZ0;Q5SCK3;Q339G9;F2X4H9;Q4KUE1;Q7YJP8;Q7GH77;Q5I221;A0A0U4D534;I2E9A4;Q9T2E4;Q1XEJ6;Q9MT23;A0A249Y5N8;Q7YJR9;A0A0B4M1K8;Q5UFF3;Q1X6Q9;A0A0U1W0G4;A0A0D5X2A4;S6CMZ7;Q8MFT9;Q5I9B7;L0N8B1;A0A0K2SQY8;D6MYJ6;Q95F08;T1WH32;D6MYK4;E7DMY2;A0A1C9HG87;U5XM28;A5X4D3;H9ZGJ7;Q5SCR6;O98551;I2BGM7;O98756;I2E9L8;C3S8Q5;A0A2H4NXN4;P93952;Q32701…	M1(Oxidation)	0	0	9.386e-14	83.85	1.42643e-05	2	1481.72	0.318762	32.3532	0
	High	GHYLNATAGTcEEmIK	8	14794	128	Q8ME51;Q31895;Q95631;Q37220;Q8MCW3;Q6VW40;C0J9R6;C6G1P2;Q5W520;Q33032;O82538;A0A1C9HG87;U5XM28;Q9THL1;Q5SCK3;H9ZGJ7;F2X4H9;A0A0K2SQY8;Q5SCR6;Q4VI99;C1JAT3;D6MYJ6;Q4KUE1;Q7YJP8;Q7GH77;O98551;Q3I534;I2E9A4;Q4VI78;Q1XEJ6;G0WZL1;Q5UFF3;B1PHQ2;Q1X6Q9;A0A0U1W0G4;A0A142I7F3;Q6L9Y3;P92434;A0A0D5X2A4;S6CMZ7;Q8MFT9;Q5I9B7;J9QH20;Q37140;L0N8B1;Q32701;E9KWZ0;Q9T2E4;Q9MT23;A0A0B4M1K8;P94046;A0A0S0ZNW1;Q5I221;…	C11(Carbamidomethyl); M14(Oxidation)	0	0	4.039e-16	78.71	2.70915e-05	2	1810.81	1.18125	55.337	0
	High	DDENVNSQPFMR	6	52171	227	Q9ZS70;Q32701;I2E9B8;D6MYK9;Q6VW40;A0A0F7C9H2;I2BGM7;C0J9R6;C6G1P2;Q5W520;P93904;Q33047;D6MYK4;Q9MTT0;E7DMY2;Q31807;O98747;Q8WL19;Q33032;E0D959;I2E962;Q95F08;C3RXF1;F2X4Q8;O82538;A0A1I7PIB4;A0A1C9HG87;U5XM28;Q7YMT1;R4QE58;Q9THL1;A5X4D3;Q8WIX2;E9KWZ0;Q5SCK3;A0A0S0ZNW1;C7A609;T1WH32;I2E906;I2EAR2;V5K6K1;Q9GEC0;O98756;Q339G9;C3S8Q5;C7A5Z1;Q95631;Q8MD81;Q1ANA8;Q6VW13;H9ZGJ7;A0A286M593;Q66PI3;Q9MS05;F…		0	0	6.987e-10	77.72	6.30272e-05	2	1451.62	0.977791	69.8633	0
	High	GHYLNATAGTcEEmIKR	7	14767	127	C0J9R6;C6G1P2;Q5W520;A5X4D3;F2X4H9;A0A0K2SQY8;Q4VI99;D6MYJ6;Q7YJP8;Q5I221;A0A0U4D534;Q4VI78;A0A249Y5Y5;G0WZL1;Q37220;A0A291L2W8;Q37279;Q5I9B7;J9QH20;Q37140;L0N8B1;Q32701;Q6VW40;P93904;D6MYK4;E7DMY2;O98747;Q33032;E0D959;I2E962;F2X4Q8;O82538;A0A1I7PIB4;A0A1C9HG87;U5XM28;Q7YMT1;R4QE58;Q9THL1;E9KWZ0;Q5SCK3;A0A0S0ZNW1;C7A609;I2E906;I2EAR2;Q339G9;C7A5Z1;Q95631;Q8MD81;Q6VW13;H9ZGJ7;Q3T5L7;Q9TN58;Q5SCR6;…	C11(Carbamidomethyl); M14(Oxidation)	0	0	4.039e-16	73.88	0.000100019	3	1966.91	0.840171	49.9061	1
	High	MSGGDHIHAGTVVGK	29	17683	153	Q9ZS70;O98747;Q95F08;Q5SCK3;O98756;Q1XEK3;O63147;A5X5W8;Q9XPZ1;B1NFY5;C0J9R6;C6G1P2;F2X4H9;Q7YJP8;Q6VW40;Q33032;E0D959;E9KWZ0;Q339G9;Q4KUE1;Q7GH77;Q5I221;A0A0U4D534;I2E9A4;Q9T2E4;Q1XEJ6;Q9MT23;A0A249Y5N8;A0A0B4M1K8;Q5UFF3;Q1X6Q9;A0A0U1W0G4;A0A0D5X2A4;S6CMZ7;Q8MFT9;Q5I9B7;L0N8B1;P94046;Q32701;I2E9B8;A0A0F7C9H2;I2BGM7;D6MYK4;E7DMY2;Q31807;F2X4Q8;A0A1C9HG87;U5XM28;T1WH32;I2EAR2;C3S8Q5;Q8MD81;H9ZGJ7;…		0	0	4.275e-15	71.28	0.000220254	2	1465.72	0.101013	37.62	0
	High	VALEAcVQAR	49	29518	164	I2E9B8;Q6VW40;I2BGM7;C0J9R6;C6G1P2;Q5W520;Q33047;Q31807;Q8WL19;Q33032;E0D959;F2X4Q8;O82538;Q7YMT1;Q9THL1;Q5SCK3;I2EAR2;O98756;Q339G9;F2X4H9;Q4VI99;Q4KUE1;Q7YJP8;Q7GH77;A0A291IA50;Q5I221;A0A0U4D534;I2E9L8;I2E9A4;Q4VI78;F2X4R1;Q6USH4;Q1XEJ6;Q1XEK3;C3S8U4;P93952;Q58U40;C3RXF1;C3S8Q5;Q66PI3;A0A0F7C9H2;Q9MTT0;E7DMY2;Q8ME51;O98747;Q95F08;A0A1C9HG87;Q31895;U5XM28;A0A0S0ZNW1;T1WH32;H9ZGJ7;A0A286M593;Q9MS…	C6(Carbamidomethyl)	0	0	0.0001242	63.43	0.00182092	2	1116.58	0.100469	86.3834	0
	High	FLFcAEAIYK	6	13080	90	C0J9R6;C6G1P2;Q5W520;D6MYK4;E7DMY2;R4QE58;A5X4D3;E9KWZ0;C7A609;C7A5Z1;Q95631;Q6VW13;F2X4H9;A0A0K2SQY8;Q9TN58;Q4VI99;D6MYJ6;O03839;Q7YJP8;J9QER6;Q5I221;A0A0U4D534;Q4VI78;F2X4R1;O09424;Q8MCX9;D6MYI7;Q9MT23;Q37220;Q5I9B7;L0N8B1;Q31807;Q95F08;C3RXF1;T1WH32;C3S8Q5;A0A286M593;Q66PI3;B8QQG4;Q71N81;Q1XEK3;C3S8U4;P93952;Q8MCX1;Q7YJR9;G0WZL1;A0A142I7A5;Q6PZC1;Q36637;B8YHE7;A0A078BR81;A0A023UA12;Q37347;K4EP…	C4(Carbamidomethyl)	0	0	0.0007846	55.36	0.00955647	2	1261.63	0.663293	107.422	0
	High	DDENVNSQPFmR	4	52171	227	P93952;Q5QAE5;C0J9R6;C6G1P2;F2X4H9;F2X4R1;Q32701;I2E9B8;Q6VW40;A0A0F7C9H2;I2BGM7;Q5W520;Q33047;Q31807;Q8WL19;Q33032;Q95F08;C3RXF1;O82538;A0A1C9HG87;U5XM28;Q9THL1;Q5SCK3;A0A0S0ZNW1;T1WH32;O98756;C3S8Q5;H9ZGJ7;A0A286M593;Q66PI3;Q9MS05;A0A0K2SQY8;Q5SCR6;Q32553;Q4VI99;C1JAT3;D6MYJ6;A0A248SN48;Q4KUE1;Q7YJP8;Q7GH77;A0A2H4NXN4;O98551;C7AQV2;I2E9L8;Q3I534;I2E9A4;Q4VI78;Q8MCX8;Q1XEJ6;Q1XEK3;C3S8U4;P93904;…	M11(Oxidation)	0	0	1.756e-06	55.04	0.011486	2	1467.62	0.855373	56.776	0
	High	PLLGcTIKPK	7	64838	227	I2E9B8;Q6VW40;A0A0F7C9H2;I2BGM7;C0J9R6;C6G1P2;D6MYK4;E7DMY2;Q31807;Q33032;A0A1C9HG87;U5XM28;Q5SCK3;O98756;C3S8Q5;H9ZGJ7;A0A286M593;Q9MS05;F2X4H9;A0A0K2SQY8;Q5SCR6;D6MYJ6;Q4KUE1;Q7YJP8;Q7GH77;A0A2H4NXN4;O98551;I2E9L8;I2E9A4;Q8MCX8;Q1XEJ6;Q1XEK3;P93952;B7P0E9;D4N1T9;Q5UFF3;Q1X6Q9;O99016;A0A0U1W0G4;Q8HVI8;A0A291L206;Q6L9Y3;A0A0D5X2A4;S6CMZ7;Q8MFT9;Q5QAE5;G8EEM9;A0A2D0WHN2;Q5I9B7;Q7YJM3;A0A1C9HG42;Q3…	C5(Carbamidomethyl)	0	0	0.0007921	54.62	0.0195296	3	1126.67	0.309112	51.5188	1
	High	AMHAVIDR	9	44488	225	Q6VW40;C0J9R6;C6G1P2;Q33032;E0D959;F2X4H9;Q5I221;A0A0U4D534;Q5W520;Q31807;Q4VI99;Q7YJP8;Q4VI78;Q1XEK3;C3S8U4;P93952;I2E9B8;I2BGM7;Q5SCK3;O98756;Q4KUE1;Q7GH77;I2E9L8;I2E9A4;Q1XEJ6;B7P0E9;D4N1T9;Q5UFF3;Q1X6Q9;O99016;A0A0U1W0G4;A0A291L206;A0A0D5X2A4;S6CMZ7;Q8MFT9;Q5QAE5;G8EEM9;A0A2D0WHN2;Q5I9B7;Q7YJM3;A0A1C9HG42;Q95CF2;L0N8B1;A0A218KDZ0;E9KWZ0;Q9MT23;Q37220;A0A078BR81;A0A023UA12;A0A0F6TFY2;Q32701;A0…		0	0	0.002398	52.63	0.0201453	2	912.472	0.447584	31.7123	0
	High	YGRPLLGcTIKPK	6	64650	221	C0J9R6;C6G1P2;Q5W520;A5X4D3;F2X4H9;A0A0K2SQY8;Q4VI99;D6MYJ6;Q7YJP8;Q5I221;A0A0U4D534;Q4VI78;A0A249Y5Y5;G0WZL1;Q37220;A0A291L2W8;Q37279;Q5I9B7;J9QH20;Q37140;L0N8B1;I2E9B8;Q6VW40;A0A0F7C9H2;I2BGM7;Q33047;Q31807;Q8WL19;Q33032;O82538;A0A1C9HG87;U5XM28;Q9THL1;Q5SCK3;O98756;C3S8Q5;H9ZGJ7;A0A286M593;Q9MS05;Q5SCR6;C1JAT3;Q4KUE1;Q7GH77;A0A2H4NXN4;O98551;I2E9L8;Q3I534;I2E9A4;Q8MCX8;Q1XEJ6;Q1XEK3;C3S8U4;P93…	C8(Carbamidomethyl)	0	0	0.000627	34.9	1.89721	4	1502.85	0.0623916	52.5759	2
	High	DDxIEKDR	9	17693	133	Q6VW40;C0J9R6;C6G1P2;Q5W520;Q33032;E0D959;A0A1I7PIB4;A0A0S0ZNW1;F2X4H9;Q4VI99;O03839;Q5I221;A0A0U4D534;Q4VI78;Q95F08;T1WH32;C3S8U4;E7DMY2;F2X4R1;Q8MCX9;I2BGM7;P93952;Q31807;E9KWZ0;Q7YJP8;Q1XEK3;Q9MT23;Q37220;A0A078BR81;A0A023UA12;A0A0F6TFY2;Q5I9B7;Q7YJM3;A0A1C9HG42;L0N8B1;F2X4Q8;I2EAR2;A0A291IA50;Q5UFF3;A0A142DPV4;A0A291L206;I6N589;Q32701;O82538;Q9THL1;Q5SCK3;Q32553;Q4KUE1;Q7GH77;I2E9A4;Q1XEJ6;O9…	X3(F)	0	0.001	0.00971	47.65	0.0426462	2	1037.49	0.278175	42.9288	1
	High	AQAETGEIK	6	27913	179	Q6VW40;A0A1W6BQF9;J9QER6;A0A291L206;A5X5W8;J9QH20;Q6PZC1;B6GUV5;A0A0F6TFY2;C0J9R6;C6G1P2;F2X4H9;Q8ME51;O98551;C3RXF1;T1WH32;C3S8Q5;A0A2H4NXN4;C3S8U4;A0A0F7C9H2;I2BGM7;Q5W520;Q33032;A0A1C9HG87;U5XM28;O98756;H9ZGJ7;A0A286M593;Q9MS05;Q5SCR6;Q4VI99;C1JAT3;I2E9L8;Q4VI78;Q8MCX8;A0A142DPV4;G0WZL1;Q8HVI8;P92434;Q8MFT9;Q5QAE5;Q95CF2;I2E9B8;Q31807;E9KWZ0;Q5SCK3;Q4KUE1;Q7YJP8;Q7GH77;I2E9A4;Q9T2E4;A7BG81;A0A…		0	0.001	0.01387	24.17	14.9064	2	946.483	-0.703973	25.5934	0
	High	EGNEIIR	1	14511	113	Q6VW40;A0A0F7C9H2;I2BGM7;C0J9R6;C6G1P2;Q33032;A0A1C9HG87;U5XM28;O98756;C3S8Q5;H9ZGJ7;A0A286M593;Q9MS05;F2X4H9;Q5SCR6;A0A2H4NXN4;I2E9L8;Q8MCX8;Q5W520;E7DMY2;O98747;Q95F08;F2X4Q8;Q31895;A0A0S0ZNW1;T1WH32;I2EAR2;Q4VI99;A0A291IA50;Q4VI78;Q4VIC0;F2X4R1;C3S8U4;Q8MCX9;E0D959;O82538;Q7YMT1;Q9THL1;A5X4D3;Q5SCK3;Q339G9;A0A0K2SQY8;C1JAT3;D6MYJ6;Q4KUE1;Q7YJP8;Q7GH77;Q5I221;A0A0U4D534;O98551;Q3I534;I2E9A4;Q1X…		0	0.007	0.08702	42.83	0.126059	2	830.437	0.578115	36.3161	0
	High	NHGMHFR	2	30695	181	C0J9R6;C6G1P2;Q5W520;C3S8Q5;A0A286M593;F2X4H9;Q4VI99;Q4VI78;C3S8U4;Q6VW40;A0A0F7C9H2;I2BGM7;Q33032;E0D959;A0A1C9HG87;U5XM28;O98756;H9ZGJ7;Q9MS05;Q5SCR6;C1JAT3;A0A2H4NXN4;Q5I221;G0WZM4;A0A0U4D534;I2E9L8;Q8MCX8;A0A249Y5N8;A0A142DPV4;A0A249Y5Y5;S4TA61;G0WZL1;C1JAS8;E0D8V0;Q8HVI8;P92434;Q8MFT9;Q5QAE5;J9QH20;Q95CF2;E7DMY2;Q33047;O82538;Q9THL1;Q5SCK3;A0A0K2SQY8;D6MYJ6;Q4KUE1;Q7YJP8;Q7GH77;O98551;Q3I534…		0	0.007	0.09018	38.47	0.360148	2	898.41	-0.021729	23.794	0
	High	AmHAVIDR	1	44488	225	Q6VW40;A0A0F7C9H2;I2BGM7;C0J9R6;C6G1P2;Q33032;Q95F08;A0A1C9HG87;U5XM28;T1WH32;O98756;C3S8Q5;H9ZGJ7;A0A286M593;Q9MS05;F2X4H9;Q5SCR6;A0A2H4NXN4;I2E9L8;Q8MCX8;C3S8U4;Q5W520;O82538;Q9THL1;Q5SCK3;A0A0K2SQY8;Q4VI99;C1JAT3;D6MYJ6;Q4KUE1;Q7YJP8;Q7GH77;O98551;Q3I534;I2E9A4;Q4VI78;Q1XEJ6;G0WZL1;Q37220;Q5UFF3;B1PHQ2;Q1X6Q9;A0A0U1W0G4;A0A142I7F3;Q6L9Y3;P92434;A0A0D5X2A4;S6CMZ7;Q8MFT9;Q5I9B7;J9QH20;Q37140;L0N…	M2(Oxidation)	0	0.008	0.1038	23.12	19.3432	2	928.467	-0.394163	21.4696	0
A0A1I7PIS8	ATP synthase subunit beta (Fragment) OS=Lasianthus japonicus subsp. longicaudus OX=1905576 GN=atpB PE=3 SV=1 - [A0A1I7PIS8_9GENT]	3047.3	55.9	5008	0	19	171	458	49.2266	5.04639
	High	mPSAVGYQPTLSTEMGSLQER	13	5647	16	A0A0M3LBA7;A0A1C9HCV0;A0A1D8D815;A0A1I7PIS3;C0J9K5;C0J9P4;Q9SCE9;A0A1I7PIS8;Q95FJ8;Q597J4;Q3ZU73;Q5J038;A0A1I7PIU6;A0A191SDX6;A0A1I7PIT2;B7S4V7	M1(Oxidation)	0	0	4.039e-16	107.49	2.85181e-08	2	2298.08	1.42462	97.5245	0
	High	ELQDIIAILGLDELSEEDR	1	7752	17	A0A0M3LBA7;Q597J4;Q3ZU73;A0A1C9HCV0;Q5J038;C0J9K5;C0J9P4;Q95FJ8;A0A1I7PIS3;Q9SCE9;A0A1I7PIU6;A0A1I7PIS8;A0A1D8D815;A0A191SDX6;A0A1I7PIT2;A9L9U8;B7S4V7		0	0	4.039e-16	100.98	2.00851e-07	2	2171.11	-0.648696	115.771	0
	High	DVNEQDVLLFIDNIFR	1	5066	13	A0A1C9HCV0;Q5J038;A0A1I7PIS3;Q9SCE9;Q95FJ8;A0A0M3LBA7;Q597J4;C0J9K5;C0J9P4;Q3ZU73;A0A1I7PIU6;A0A1I7PIS8;A0A1I7PIT2		0	0	4.039e-16	100.47	2.52667e-07	2	1950	0.407638	116.512	0
	High	FVQAGSEVSALLGR	12	9158	18	A0A0M3LBA7;Q597J4;Q3ZU73;A0A1C9HCV0;Q5J038;C0J9K5;C0J9P4;Q95FJ8;A0A1I7PIS3;Q9SCE9;A0A1I7PIU6;A0A1I7PIS8;A0A1I7PIT2;A0A1D8D815;A0A191SDX6;A9L9U8;A0A0A7DB11;B7S4V7		0	0	6.9e-13	97.53	4.91126e-07	2	1433.78	0.713595	103.231	0
	High	GIYPAVDPLDSTSTMLQPR	1	5449	18	A0A0M3LBA7;A0A1C9HCV0;A0A1D8D815;A0A1I7PIS3;C0J9K5;C0J9P4;Q9SCE9;A0A1I7PIS8;Q95FJ8;Q597J4;A0A191SDX6;Q3ZU73;Q5J038;A0A1I7PIU6;A0A1I7PIT2;A9L9U8;Q9MRM1;B7S4V7		0	0	6.734e-16	96.04	6.12396e-07	3	2061.03	0.260887	114.201	0
	High	VALVYGQMNEPPGAR	13	9490	20	A0A0M3LBA7;Q597J4;Q3ZU73;A0A1C9HCV0;Q5J038;A0A1D8D815;A0A1I7PIU6;A0A1I7PIS3;C0J9K5;C0J9P4;Q9SCE9;A0A1I7PIS8;A9L9U8;Q95FJ8;A0A191SDX6;B7S4V7;A0A0A7DB11;A0A1I7PIT2;Q9MRM1;A0A0A7H8N8		0	0	2.106e-14	89.97	2.60438e-06	2	1601.81	0.579136	79.6651	0
	High	GmEVIDTGAPLSVPVGGATLGR	7	3356	14	A0A1C9HCV0;Q5J038;A0A1I7PIS3;Q9SCE9;Q95FJ8;A0A0M3LBA7;A0A1D8D815;C0J9K5;C0J9P4;A0A1I7PIS8;A0A191SDX6;A9L9U8;A0A1I7PIU6;A0A1I7PIT2	M2(Oxidation)	0	0	4.039e-16	88.39	2.98932e-06	2	2113.1	1.53916	103.323	0
	High	MPSAVGYQPTLSTEMGSLQER	8	5647	16	A0A0M3LBA7;Q597J4;Q3ZU73;A0A1C9HCV0;Q5J038;A0A1I7PIU6;A0A1I7PIS3;C0J9K5;C0J9P4;Q9SCE9;A0A1I7PIS8;Q95FJ8;A0A1D8D815;A0A191SDX6;B7S4V7;A0A1I7PIT2		0	0	4.039e-16	87.61	3.39739e-06	2	2282.08	1.346	104.863	0
	High	GMEVIDTGAPLSVPVGGATLGR	9	3356	14	A0A1C9HCV0;Q5J038;A0A1I7PIS3;Q9SCE9;Q95FJ8;A0A0M3LBA7;A0A1D8D815;C0J9K5;C0J9P4;A0A1I7PIS8;A0A191SDX6;A9L9U8;A0A1I7PIU6;A0A1I7PIT2		0	0	4.206e-13	86.69	9.6699e-06	2	2097.1	1.5709	111.891	0
	High	mPSAVGYQPTLSTEmGSLQER	4	5647	16	A0A0M3LBA7;A0A1C9HCV0;Q5J038;C0J9K5;C0J9P4;Q95FJ8;Q597J4;Q3ZU73;Q9SCE9;A0A1I7PIU6;A0A1I7PIS3;A0A1I7PIS8;A0A1D8D815;A0A1I7PIT2;A0A191SDX6;B7S4V7	M1(Oxidation); M15(Oxidation)	0	0	4.039e-16	84.32	5.40411e-06	3	2314.07	1.04795	81.0642	0
	High	AVAMSATDGLMR	5	3822	13	A0A0M3LBA7;Q597J4;A0A1C9HCV0;A0A191SDX6;A0A1D8D815;A0A1I7PIS3;C0J9K5;C0J9P4;Q9MRM1;Q9SCE9;A0A1I7PIS8;A9L9U8;Q95FJ8		0	0	8.005e-08	82.23	1.21633e-05	2	1222.59	0.220339	73.1559	0
	High	mPNIYNALVVK	3	4063	12	A0A0M3LBA7;Q597J4;Q3ZU73;A0A1C9HCV0;Q5J038;C0J9K5;C0J9P4;Q95FJ8;A0A1I7PIU6;A0A1I7PIS8;A0A1D8D815;B7S4V7	M1(Oxidation)	0	0	1.159e-06	78.76	9.20309e-05	2	1277.69	1.64925	90.123	0
	High	VALVYGQmNEPPGAR	10	9490	20	A0A0M3LBA7;Q597J4;Q3ZU73;A0A1C9HCV0;Q5J038;A0A1D8D815;A0A1I7PIU6;A0A1I7PIS3;C0J9K5;C0J9P4;Q9SCE9;A0A1I7PIS8;A9L9U8;Q95FJ8;A0A191SDX6;B7S4V7;A0A0A7DB11;A0A1I7PIT2;Q9MRM1;A0A0A7H8N8	M8(Oxidation)	0	0	8.221e-15	76.6	5.65624e-05	2	1617.81	1.22656	66.0039	0
	High	GIYPAVDPLDSTSTmLQPR	7	5449	18	A0A0M3LBA7;Q597J4;A0A1C9HCV0;A0A191SDX6;Q5J038;A0A1D8D815;A0A1I7PIU6;A0A1I7PIS3;C0J9K5;C0J9P4;Q9SCE9;A0A1I7PIS8;Q95FJ8;Q3ZU73;B7S4V7;A0A1I7PIT2;A9L9U8;Q9MRM1	M15(Oxidation)	0	0	4.039e-16	76.31	5.49884e-05	2	2077.03	1.65567	103.65	0
	High	VGLTALTmAEYFR	4	7808	19	A0A0M3LBA7;Q597J4;Q3ZU73;A0A1C9HCV0;Q5J038;A0A1I7PIU6;A0A1I7PIS3;C0J9K5;C0J9P4;Q9SCE9;A0A1I7PIS8;A0A1I7PIT2;Q95FJ8;A0A1D8D815;B7S4V7;A9L9U8;A0A191SDX6;A0A0A7DB11;Q9MRM1	M8(Oxidation)	0	0	3.045e-07	74.5	9.29611e-05	2	1487.76	1.0175	110.076	0
	High	IVGEEHYETAQK	10	150	5	A0A0M3LBA7;A0A1I7PIS3;A0A1I7PIU6;A0A1I7PIT2;A0A1I7PIS8		0	0	2.116e-13	72.34	9.50432e-05	2	1403.68	0.638729	38.605	0
	High	MPNIYNALVVK	6	4063	12	A0A0M3LBA7;A0A1C9HCV0;C0J9K5;C0J9P4;Q95FJ8;Q5J038;Q597J4;Q3ZU73;A0A1D8D815;A0A1I7PIU6;A0A1I7PIS8;B7S4V7		0	0	7.093e-06	64.39	0.000819937	2	1261.7	0.155397	104.671	0
	High	VGLTALTMAEYFR	1	7808	19	A0A0M3LBA7;Q597J4;Q3ZU73;A0A1C9HCV0;Q5J038;A0A1I7PIU6;A0A1I7PIS3;C0J9K5;C0J9P4;Q9SCE9;A0A1I7PIS8;A0A1I7PIT2;Q95FJ8;A0A1D8D815;B7S4V7;A9L9U8;A0A191SDX6;A0A0A7DB11;Q9MRM1		0	0	4.905e-12	63.78	0.00103928	2	1471.76	0.808242	114.64	0
	High	EGNDLYMEMK	2	8238	17	A0A0A7DB11;A0A0M3LBA7;Q597J4;Q3ZU73;A0A1C9HCV0;Q5J038;Q95FJ8;A0A1D8D815;A0A1I7PIU6;A0A1I7PIS3;C0J9K5;C0J9P4;Q9SCE9;B7S4V7;A0A1I7PIS8;A9L9U8;A0A1I7PIT2		0	0	0.0007047	57.71	0.00141333	2	1229.52	0.493564	74.4119	0
	High	AHGGVSVFGGVGER	13	7920	19	A0A0M3LBA7;Q597J4;Q3ZU73;A0A1C9HCV0;A0A191SDX6;Q5J038;A0A1D8D815;A0A1I7PIU6;A0A1I7PIS3;C0J9K5;C0J9P4;Q9SCE9;A0A1I7PIS8;Q95FJ8;A0A1I7PIT2;A9L9U8;Q9MRM1;B7S4V7;A0A0A7DB11		0	0	0.0008373	57.65	0.00357376	2	1328.67	0.313702	60.1779	0
	High	AVAmSATDGLmR	4	3822	13	A0A0M3LBA7;Q597J4;A0A1C9HCV0;A0A191SDX6;A0A1D8D815;A0A1I7PIS3;C0J9K5;C0J9P4;Q9SCE9;A0A1I7PIS8;Q95FJ8;Q9MRM1;A9L9U8	M4(Oxidation); M11(Oxidation)	0	0	0.0007846	57.38	0.00238073	2	1254.58	0.537039	44.5228	0
	High	AVAmSATDGLMR	7	3822	13	A0A0M3LBA7;Q597J4;A0A1C9HCV0;A0A191SDX6;A0A1D8D815;A0A1I7PIS3;C0J9K5;C0J9P4;Q9SCE9;A0A1I7PIS8;Q95FJ8;Q9MRM1;A9L9U8	M4(Oxidation)	0	0	0.0009459	55.98	0.00413851	2	1238.59	0.282178	57.9001	0
	High	TVLImELINNIAK	1	8267	18	A0A0M3LBA7;A0A1C9HCV0;Q597J4;A0A1D8D815;A0A1I7PIS3;C0J9K5;C0J9P4;Q9SCE9;A0A1I7PIS8;A9L9U8;Q95FJ8;Q3ZU73;Q5J038;A0A1I7PIU6;A0A1I7PIT2;A0A0A7DB11;A0A191SDX6;Q9MRM1	M5(Oxidation)	0	0	0.001008	52.23	0.0101374	2	1487.85	-0.566903	114.941	0
	High	IGLFGGAGVGK	5	9628	26	Q597J4;A0A0M3LBA7;Q3ZU73;A0A1C9HCV0;A0A191SDX6;Q5J038;A0A1D8D815;A0A1I7PIU6;A0A1I7PIS3;C0J9K5;C0J9P4;Q9SCE9;A0A1I7PIS8;Q95FJ8;A9L9U8;A0A0A7DB11;A0A1I7PIT2;A0A061E5Q6;A0A2G5F6R8;B9T1V8;A0A251U5D0;Q9MRM1;B7S4V7;A0A0D6QRT0;A0A0A7H8N8;A0A087SBN0		0	0	0.0007895	50.73	0.0196975	2	975.563	0.668855	82.3399	0
	High	ESGVINEENIAESK	2	1255	10	A0A1C9HCV0;Q5J038;Q9SCE9;A0A1I7PIU6;A0A1I7PIS3;A0A1I7PIS8;A0A1I7PIT2;Q95FJ8;A0A1D8D815;A0A191SDX6		0	0	7.208e-09	47.85	0.0331924	2	1518.73	0.748268	61.0718	0
	High	EGNDLYmEmK	2	8238	17	A0A0A7DB11;A0A0M3LBA7;Q597J4;Q3ZU73;A0A1C9HCV0;Q5J038;Q95FJ8;A0A1D8D815;A0A1I7PIU6;A0A1I7PIS3;C0J9K5;C0J9P4;Q9SCE9;B7S4V7;A0A1I7PIS8;A9L9U8;A0A1I7PIT2	M7(Oxidation); M9(Oxidation)	0	0	0.0006196	47.61	0.0116009	2	1261.51	0.704831	42.9146	0
	High	VVDLLAPYR	7	9267	20	A0A0M3LBA7;Q597J4;Q3ZU73;A0A1C9HCV0;Q5J038;A0A1D8D815;A0A1I7PIU6;A0A1I7PIS3;C0J9K5;C0J9P4;Q9SCE9;B7S4V7;A0A1I7PIS8;A9L9U8;Q95FJ8;A0A0A7DB11;A0A191SDX6;A0A1I7PIT2;Q9MRM1;A0A0A7H8N8		0	0	0.002967	46.32	0.050349	2	1045.6	0.302615	98.3465	0
	High	TVLIMELINNIAK	1	8267	18	A0A0M3LBA7;A0A1C9HCV0;Q597J4;A0A1D8D815;A0A1I7PIS3;C0J9K5;C0J9P4;Q9SCE9;A0A1I7PIS8;A9L9U8;Q95FJ8;Q3ZU73;Q5J038;A0A1I7PIU6;A0A1I7PIT2;A0A0A7DB11;A0A191SDX6;Q9MRM1		0	0	0.0008231	44.61	0.0582406	2	1471.86	0.0359943	115.382	0
	High	EGNDLYmEMK	4	8238	17	A0A0M3LBA7;Q597J4;Q3ZU73;A0A1C9HCV0;Q5J038;C0J9K5;C0J9P4;Q95FJ8;A0A1D8D815;A0A1I7PIU6;A0A1I7PIS3;Q9SCE9;A0A1I7PIS8;A0A0A7DB11;A9L9U8;B7S4V7;A0A1I7PIT2	M7(Oxidation)	0	0	0.000863	33.68	0.319869	2	1245.51	0.0615098	63.0888	0
	High	LSIFETGIK	6	9003	19	A0A0M3LBA7;A0A1C9HCV0;A0A1D8D815;A0A1I7PIS3;C0J9K5;C0J9P4;Q9SCE9;A0A1I7PIS8;Q95FJ8;Q597J4;Q5J038;Q3ZU73;A0A1I7PIU6;B7S4V7;A9L9U8;A0A0A7DB11;A0A191SDX6;Q9MRM1;A0A0A7H8N8		0	0.001	0.004071	57.91	0.00227348	2	1007.58	0.338383	92.8863	0
	High	TREGNDLYMEMK	2	8225	17	A0A0A7DB11;A0A0M3LBA7;Q597J4;Q3ZU73;A0A1C9HCV0;Q5J038;A0A1D8D815;A0A1I7PIU6;A0A1I7PIS3;C0J9K5;C0J9P4;Q9SCE9;A0A1I7PIS8;A9L9U8;Q95FJ8;B7S4V7;A0A1I7PIT2		0	0.001	0.01385	15.32	35.995	3	1486.67	0.463226	61.3508	1
A0A1I7PIS3	ATP synthase subunit beta (Fragment) OS=Geophila repens OX=58419 GN=atpB PE=3 SV=1 - [A0A1I7PIS3_9GENT]	3009.64	58.3	5192	0	20	170	458	49.2346	5.05908
	High	mPSAVGYQPTLSTEMGSLQER	13	5647	16	A0A0M3LBA7;A0A1C9HCV0;A0A1D8D815;A0A1I7PIS3;C0J9K5;C0J9P4;Q9SCE9;A0A1I7PIS8;Q95FJ8;Q597J4;Q3ZU73;Q5J038;A0A1I7PIU6;A0A191SDX6;A0A1I7PIT2;B7S4V7	M1(Oxidation)	0	0	4.039e-16	107.49	2.85181e-08	2	2298.08	1.42462	97.5245	0
	High	ELQDIIAILGLDELSEEDR	1	7752	17	A0A0M3LBA7;Q597J4;Q3ZU73;A0A1C9HCV0;Q5J038;C0J9K5;C0J9P4;Q95FJ8;A0A1I7PIS3;Q9SCE9;A0A1I7PIU6;A0A1I7PIS8;A0A1D8D815;A0A191SDX6;A0A1I7PIT2;A9L9U8;B7S4V7		0	0	4.039e-16	100.98	2.00851e-07	2	2171.11	-0.648696	115.771	0
	High	DVNEQDVLLFIDNIFR	1	5066	13	A0A1C9HCV0;Q5J038;A0A1I7PIS3;Q9SCE9;Q95FJ8;A0A0M3LBA7;Q597J4;C0J9K5;C0J9P4;Q3ZU73;A0A1I7PIU6;A0A1I7PIS8;A0A1I7PIT2		0	0	4.039e-16	100.47	2.52667e-07	2	1950	0.407638	116.512	0
	High	FVQAGSEVSALLGR	12	9158	18	A0A0M3LBA7;Q597J4;Q3ZU73;A0A1C9HCV0;Q5J038;C0J9K5;C0J9P4;Q95FJ8;A0A1I7PIS3;Q9SCE9;A0A1I7PIU6;A0A1I7PIS8;A0A1I7PIT2;A0A1D8D815;A0A191SDX6;A9L9U8;A0A0A7DB11;B7S4V7		0	0	6.9e-13	97.53	4.91126e-07	2	1433.78	0.713595	103.231	0
	High	GIYPAVDPLDSTSTMLQPR	1	5449	18	A0A0M3LBA7;A0A1C9HCV0;A0A1D8D815;A0A1I7PIS3;C0J9K5;C0J9P4;Q9SCE9;A0A1I7PIS8;Q95FJ8;Q597J4;A0A191SDX6;Q3ZU73;Q5J038;A0A1I7PIU6;A0A1I7PIT2;A9L9U8;Q9MRM1;B7S4V7		0	0	6.734e-16	96.04	6.12396e-07	3	2061.03	0.260887	114.201	0
	High	VALVYGQMNEPPGAR	13	9490	20	A0A0M3LBA7;Q597J4;Q3ZU73;A0A1C9HCV0;Q5J038;A0A1D8D815;A0A1I7PIU6;A0A1I7PIS3;C0J9K5;C0J9P4;Q9SCE9;A0A1I7PIS8;A9L9U8;Q95FJ8;A0A191SDX6;B7S4V7;A0A0A7DB11;A0A1I7PIT2;Q9MRM1;A0A0A7H8N8		0	0	2.106e-14	89.97	2.60438e-06	2	1601.81	0.579136	79.6651	0
	High	GmEVIDTGAPLSVPVGGATLGR	7	3356	14	A0A1C9HCV0;Q5J038;A0A1I7PIS3;Q9SCE9;Q95FJ8;A0A0M3LBA7;A0A1D8D815;C0J9K5;C0J9P4;A0A1I7PIS8;A0A191SDX6;A9L9U8;A0A1I7PIU6;A0A1I7PIT2	M2(Oxidation)	0	0	4.039e-16	88.39	2.98932e-06	2	2113.1	1.53916	103.323	0
	High	MPSAVGYQPTLSTEMGSLQER	8	5647	16	A0A0M3LBA7;Q597J4;Q3ZU73;A0A1C9HCV0;Q5J038;A0A1I7PIU6;A0A1I7PIS3;C0J9K5;C0J9P4;Q9SCE9;A0A1I7PIS8;Q95FJ8;A0A1D8D815;A0A191SDX6;B7S4V7;A0A1I7PIT2		0	0	4.039e-16	87.61	3.39739e-06	2	2282.08	1.346	104.863	0
	High	GMEVIDTGAPLSVPVGGATLGR	9	3356	14	A0A1C9HCV0;Q5J038;A0A1I7PIS3;Q9SCE9;Q95FJ8;A0A0M3LBA7;A0A1D8D815;C0J9K5;C0J9P4;A0A1I7PIS8;A0A191SDX6;A9L9U8;A0A1I7PIU6;A0A1I7PIT2		0	0	4.206e-13	86.69	9.6699e-06	2	2097.1	1.5709	111.891	0
	High	mPSAVGYQPTLSTEmGSLQER	4	5647	16	A0A0M3LBA7;A0A1C9HCV0;Q5J038;C0J9K5;C0J9P4;Q95FJ8;Q597J4;Q3ZU73;Q9SCE9;A0A1I7PIU6;A0A1I7PIS3;A0A1I7PIS8;A0A1D8D815;A0A1I7PIT2;A0A191SDX6;B7S4V7	M1(Oxidation); M15(Oxidation)	0	0	4.039e-16	84.32	5.40411e-06	3	2314.07	1.04795	81.0642	0
	High	AVAMSATDGLMR	5	3822	13	A0A0M3LBA7;Q597J4;A0A1C9HCV0;A0A191SDX6;A0A1D8D815;A0A1I7PIS3;C0J9K5;C0J9P4;Q9MRM1;Q9SCE9;A0A1I7PIS8;A9L9U8;Q95FJ8		0	0	8.005e-08	82.23	1.21633e-05	2	1222.59	0.220339	73.1559	0
	High	VALVYGQmNEPPGAR	10	9490	20	A0A0M3LBA7;Q597J4;Q3ZU73;A0A1C9HCV0;Q5J038;A0A1D8D815;A0A1I7PIU6;A0A1I7PIS3;C0J9K5;C0J9P4;Q9SCE9;A0A1I7PIS8;A9L9U8;Q95FJ8;A0A191SDX6;B7S4V7;A0A0A7DB11;A0A1I7PIT2;Q9MRM1;A0A0A7H8N8	M8(Oxidation)	0	0	8.221e-15	76.6	5.65624e-05	2	1617.81	1.22656	66.0039	0
	High	GIYPAVDPLDSTSTmLQPR	7	5449	18	A0A0M3LBA7;Q597J4;A0A1C9HCV0;A0A191SDX6;Q5J038;A0A1D8D815;A0A1I7PIU6;A0A1I7PIS3;C0J9K5;C0J9P4;Q9SCE9;A0A1I7PIS8;Q95FJ8;Q3ZU73;B7S4V7;A0A1I7PIT2;A9L9U8;Q9MRM1	M15(Oxidation)	0	0	4.039e-16	76.31	5.49884e-05	2	2077.03	1.65567	103.65	0
	High	VGLTALTmAEYFR	4	7808	19	A0A0M3LBA7;Q597J4;Q3ZU73;A0A1C9HCV0;Q5J038;A0A1I7PIU6;A0A1I7PIS3;C0J9K5;C0J9P4;Q9SCE9;A0A1I7PIS8;A0A1I7PIT2;Q95FJ8;A0A1D8D815;B7S4V7;A9L9U8;A0A191SDX6;A0A0A7DB11;Q9MRM1	M8(Oxidation)	0	0	3.045e-07	74.5	9.29611e-05	2	1487.76	1.0175	110.076	0
	High	IVGEEHYETAQK	10	150	5	A0A0M3LBA7;A0A1I7PIS3;A0A1I7PIU6;A0A1I7PIT2;A0A1I7PIS8		0	0	2.116e-13	72.34	9.50432e-05	2	1403.68	0.638729	38.605	0
	High	MPNIYDALVVK	2	26	3	Q95FJ8;A0A1I7PIS3;A0A1I7PIT2		0	0	3.5e-07	68	0.000394884	2	1262.68	0.0497221	94.5171	0
	High	VGLTALTMAEYFR	1	7808	19	A0A0M3LBA7;Q597J4;Q3ZU73;A0A1C9HCV0;Q5J038;A0A1I7PIU6;A0A1I7PIS3;C0J9K5;C0J9P4;Q9SCE9;A0A1I7PIS8;A0A1I7PIT2;Q95FJ8;A0A1D8D815;B7S4V7;A9L9U8;A0A191SDX6;A0A0A7DB11;Q9MRM1		0	0	4.905e-12	63.78	0.00103928	2	1471.76	0.808242	114.64	0
	High	SAPAFIQLDTK	6	4550	13	A0A0M3LBA7;Q597J4;Q3ZU73;A0A1C9HCV0;Q5J038;A0A1D8D815;A0A1I7PIS3;C0J9K5;C0J9P4;Q9SCE9;Q95FJ8;A0A1I7PIT2;A0A191SDX6		0	0	0.0005389	62.87	0.00148622	2	1190.64	0.433499	84.0942	0
	High	EGNDLYMEMK	2	8238	17	A0A0A7DB11;A0A0M3LBA7;Q597J4;Q3ZU73;A0A1C9HCV0;Q5J038;Q95FJ8;A0A1D8D815;A0A1I7PIU6;A0A1I7PIS3;C0J9K5;C0J9P4;Q9SCE9;B7S4V7;A0A1I7PIS8;A9L9U8;A0A1I7PIT2		0	0	0.0007047	57.71	0.00141333	2	1229.52	0.493564	74.4119	0
	High	AHGGVSVFGGVGER	13	7920	19	A0A0M3LBA7;Q597J4;Q3ZU73;A0A1C9HCV0;A0A191SDX6;Q5J038;A0A1D8D815;A0A1I7PIU6;A0A1I7PIS3;C0J9K5;C0J9P4;Q9SCE9;A0A1I7PIS8;Q95FJ8;A0A1I7PIT2;A9L9U8;Q9MRM1;B7S4V7;A0A0A7DB11		0	0	0.0008373	57.65	0.00357376	2	1328.67	0.313702	60.1779	0
	High	AVAmSATDGLmR	4	3822	13	A0A0M3LBA7;Q597J4;A0A1C9HCV0;A0A191SDX6;A0A1D8D815;A0A1I7PIS3;C0J9K5;C0J9P4;Q9SCE9;A0A1I7PIS8;Q95FJ8;Q9MRM1;A9L9U8	M4(Oxidation); M11(Oxidation)	0	0	0.0007846	57.38	0.00238073	2	1254.58	0.537039	44.5228	0
	High	AVAmSATDGLMR	7	3822	13	A0A0M3LBA7;Q597J4;A0A1C9HCV0;A0A191SDX6;A0A1D8D815;A0A1I7PIS3;C0J9K5;C0J9P4;Q9SCE9;A0A1I7PIS8;Q95FJ8;Q9MRM1;A9L9U8	M4(Oxidation)	0	0	0.0009459	55.98	0.00413851	2	1238.59	0.282178	57.9001	0
	High	TVLImELINNIAK	1	8267	18	A0A0M3LBA7;A0A1C9HCV0;Q597J4;A0A1D8D815;A0A1I7PIS3;C0J9K5;C0J9P4;Q9SCE9;A0A1I7PIS8;A9L9U8;Q95FJ8;Q3ZU73;Q5J038;A0A1I7PIU6;A0A1I7PIT2;A0A0A7DB11;A0A191SDX6;Q9MRM1	M5(Oxidation)	0	0	0.001008	52.23	0.0101374	2	1487.85	-0.566903	114.941	0
	High	IGLFGGAGVGK	5	9628	26	Q597J4;A0A0M3LBA7;Q3ZU73;A0A1C9HCV0;A0A191SDX6;Q5J038;A0A1D8D815;A0A1I7PIU6;A0A1I7PIS3;C0J9K5;C0J9P4;Q9SCE9;A0A1I7PIS8;Q95FJ8;A9L9U8;A0A0A7DB11;A0A1I7PIT2;A0A061E5Q6;A0A2G5F6R8;B9T1V8;A0A251U5D0;Q9MRM1;B7S4V7;A0A0D6QRT0;A0A0A7H8N8;A0A087SBN0		0	0	0.0007895	50.73	0.0196975	2	975.563	0.668855	82.3399	0
	High	ESGVINEENIAESK	2	1255	10	A0A1C9HCV0;Q5J038;Q9SCE9;A0A1I7PIU6;A0A1I7PIS3;A0A1I7PIS8;A0A1I7PIT2;Q95FJ8;A0A1D8D815;A0A191SDX6		0	0	7.208e-09	47.85	0.0331924	2	1518.73	0.748268	61.0718	0
	High	EGNDLYmEmK	2	8238	17	A0A0A7DB11;A0A0M3LBA7;Q597J4;Q3ZU73;A0A1C9HCV0;Q5J038;Q95FJ8;A0A1D8D815;A0A1I7PIU6;A0A1I7PIS3;C0J9K5;C0J9P4;Q9SCE9;B7S4V7;A0A1I7PIS8;A9L9U8;A0A1I7PIT2	M7(Oxidation); M9(Oxidation)	0	0	0.0006196	47.61	0.0116009	2	1261.51	0.704831	42.9146	0
	High	VVDLLAPYR	7	9267	20	A0A0M3LBA7;Q597J4;Q3ZU73;A0A1C9HCV0;Q5J038;A0A1D8D815;A0A1I7PIU6;A0A1I7PIS3;C0J9K5;C0J9P4;Q9SCE9;B7S4V7;A0A1I7PIS8;A9L9U8;Q95FJ8;A0A0A7DB11;A0A191SDX6;A0A1I7PIT2;Q9MRM1;A0A0A7H8N8		0	0	0.002967	46.32	0.050349	2	1045.6	0.302615	98.3465	0
	High	TVLIMELINNIAK	1	8267	18	A0A0M3LBA7;A0A1C9HCV0;Q597J4;A0A1D8D815;A0A1I7PIS3;C0J9K5;C0J9P4;Q9SCE9;A0A1I7PIS8;A9L9U8;Q95FJ8;Q3ZU73;Q5J038;A0A1I7PIU6;A0A1I7PIT2;A0A0A7DB11;A0A191SDX6;Q9MRM1		0	0	0.0008231	44.61	0.0582406	2	1471.86	0.0359943	115.382	0
	High	EGNDLYmEMK	4	8238	17	A0A0M3LBA7;Q597J4;Q3ZU73;A0A1C9HCV0;Q5J038;C0J9K5;C0J9P4;Q95FJ8;A0A1D8D815;A0A1I7PIU6;A0A1I7PIS3;Q9SCE9;A0A1I7PIS8;A0A0A7DB11;A9L9U8;B7S4V7;A0A1I7PIT2	M7(Oxidation)	0	0	0.000863	33.68	0.319869	2	1245.51	0.0615098	63.0888	0
	High	LSIFETGIK	6	9003	19	A0A0M3LBA7;A0A1C9HCV0;A0A1D8D815;A0A1I7PIS3;C0J9K5;C0J9P4;Q9SCE9;A0A1I7PIS8;Q95FJ8;Q597J4;Q5J038;Q3ZU73;A0A1I7PIU6;B7S4V7;A9L9U8;A0A0A7DB11;A0A191SDX6;Q9MRM1;A0A0A7H8N8		0	0.001	0.004071	57.91	0.00227348	2	1007.58	0.338383	92.8863	0
	High	TREGNDLYMEMK	2	8225	17	A0A0A7DB11;A0A0M3LBA7;Q597J4;Q3ZU73;A0A1C9HCV0;Q5J038;A0A1D8D815;A0A1I7PIU6;A0A1I7PIS3;C0J9K5;C0J9P4;Q9SCE9;A0A1I7PIS8;A9L9U8;Q95FJ8;B7S4V7;A0A1I7PIT2		0	0.001	0.01385	15.32	35.995	3	1486.67	0.463226	61.3508	1
I2E906	Ribulose bisphosphate carboxylase large chain (Fragment) OS=Mouriri sagotiana OX=323213 GN=rbcl PE=3 SV=1 - [I2E906_9MYRT]	2982.79	27.21	19718	0	13	208	441	48.9167	6.58057
	High	GGLDFTKDDENVNSQPFMR	11	51638	219	Q4VIC0;O98426;B1PHQ2;A0A2D0WHN2;Q95CE8;Q4VI93;Q8MFT9;C0J9R6;C6G1P2;Q5W520;A5X4D3;F2X4H9;A0A0K2SQY8;Q4VI99;D6MYJ6;Q7YJP8;Q5I221;A0A0U4D534;Q4VI78;A0A249Y5Y5;G0WZL1;Q37220;A0A291L2W8;Q37279;Q5I9B7;J9QH20;Q37140;L0N8B1;I2E9B8;Q6VW40;A0A0F7C9H2;I2BGM7;Q33047;Q31807;Q8WL19;Q33032;O82538;A0A1C9HG87;U5XM28;Q9THL1;Q5SCK3;O98756;C3S8Q5;H9ZGJ7;A0A286M593;Q9MS05;Q5SCR6;C1JAT3;Q4KUE1;Q7GH77;A0A2H4NXN4;O98551…		0	0	4.039e-16	113.72	1.78151e-08	2	2169.99	1.25456	93.5792	1
	High	GHYLNATAGTcEEMIK	11	14794	128	Q6VW40;C0J9R6;C6G1P2;Q5W520;Q33032;F2X4H9;Q4VI99;Q4VI78;E7DMY2;E0D959;F2X4Q8;Q31895;I2EAR2;A0A291IA50;Q5I221;A0A0U4D534;F2X4R1;Q8MCX9;R4QE58;A5X4D3;E9KWZ0;C7A609;C7A5Z1;A0A0K2SQY8;D6MYJ6;O03839;Q7YJP8;O09424;D6MYI7;Q9MT23;A0A249Y5Y5;G0WZL1;Q37220;A0A142I7A5;Q36637;B6GUV5;B8YHE7;A0A291L2W8;A0A078BR81;Q37347;K4EPE7;Q37279;Q9GDB5;A0A0F6TFY2;Q5I9B7;Q95CE8;J9QH20;Q37140;L0N8B1;Q9GHM7;Q8ME74;Q37309;A0A…	C11(Carbamidomethyl)	0	0	4.039e-16	98.58	3.05093e-07	2	1794.82	1.41919	65.9578	0
	High	DDGLLLHIHR	33	18	7	I2E906;R4QE58;D6MYI7;D6MYK9;A5H757;P93976;Q9MV62		0	0	0.0002195	89.62	2.63064e-06	3	1188.65	1.54872	68.9515	0
	High	TFQGPPHGIQVER	27	58045	202	Q4VI99;D6MYJ6;Q7YJP8;Q7YJR9;Q8HVI8;O03613;I2E962;Q6VW40;C0J9R6;C6G1P2;Q33032;Q5SCK3;F2X4H9;Q4KUE1;Q7GH77;I2E9A4;Q1XEJ6;Q5UFF3;Q1X6Q9;A0A0U1W0G4;A0A0D5X2A4;S6CMZ7;Q8MFT9;Q5I9B7;L0N8B1;Q9ZS70;I2E9B8;A0A0F7C9H2;I2BGM7;Q31807;A0A1C9HG87;U5XM28;Q8WIX2;E9KWZ0;O98756;C3S8Q5;H9ZGJ7;A0A286M593;Q9MS05;A0A0K2SQY8;Q5SCR6;O98429;A0A2H4NXN4;O98551;I2E9L8;Q9T2E4;Q8MCX8;A7BG81;A0A286NQF2;Q1XEK3;P93952;Q7YJM6;Q9M…		0	0	8.03e-13	86.46	1.40513e-05	2	1465.76	1.57209	60.7419	0
	High	GGLDFTKDDENVNSQPFmR	8	51638	219	C0J9R6;C6G1P2;Q5W520;A5X4D3;F2X4H9;A0A0K2SQY8;Q4VI99;D6MYJ6;Q7YJP8;Q5I221;A0A0U4D534;Q4VI78;A0A249Y5Y5;G0WZL1;Q37220;A0A291L2W8;Q37279;Q5I9B7;J9QH20;Q37140;L0N8B1;I2E9B8;Q6VW40;A0A0F7C9H2;I2BGM7;Q33047;Q31807;Q8WL19;Q33032;O82538;A0A1C9HG87;U5XM28;Q9THL1;Q5SCK3;O98756;C3S8Q5;H9ZGJ7;A0A286M593;Q9MS05;Q5SCR6;C1JAT3;Q4KUE1;Q7GH77;A0A2H4NXN4;O98551;I2E9L8;Q3I534;I2E9A4;Q8MCX8;Q1XEJ6;Q1XEK3;C3S8U4;P93…	M18(Oxidation)	0	0	4.039e-16	85.77	1.07533e-05	2	2185.98	1.33788	83.0023	1
	High	mSGGDHIHAGTVVGK	35	17683	153	A0A286M593;Q3T5L7;K4EPE7;P94046;Q6VW40;C0J9R6;C6G1P2;Q33032;E0D959;E9KWZ0;Q5SCK3;Q339G9;F2X4H9;Q4KUE1;Q7YJP8;Q7GH77;Q5I221;A0A0U4D534;I2E9A4;Q9T2E4;Q1XEJ6;Q9MT23;A0A249Y5N8;Q7YJR9;A0A0B4M1K8;Q5UFF3;Q1X6Q9;A0A0U1W0G4;A0A0D5X2A4;S6CMZ7;Q8MFT9;Q5I9B7;L0N8B1;A0A0K2SQY8;D6MYJ6;Q95F08;T1WH32;D6MYK4;E7DMY2;A0A1C9HG87;U5XM28;A5X4D3;H9ZGJ7;Q5SCR6;O98551;I2BGM7;O98756;I2E9L8;C3S8Q5;A0A2H4NXN4;P93952;Q32701…	M1(Oxidation)	0	0	9.386e-14	83.85	1.42643e-05	2	1481.72	0.318762	32.3532	0
	High	GHYLNATAGTcEEmIK	8	14794	128	Q8ME51;Q31895;Q95631;Q37220;Q8MCW3;Q6VW40;C0J9R6;C6G1P2;Q5W520;Q33032;O82538;A0A1C9HG87;U5XM28;Q9THL1;Q5SCK3;H9ZGJ7;F2X4H9;A0A0K2SQY8;Q5SCR6;Q4VI99;C1JAT3;D6MYJ6;Q4KUE1;Q7YJP8;Q7GH77;O98551;Q3I534;I2E9A4;Q4VI78;Q1XEJ6;G0WZL1;Q5UFF3;B1PHQ2;Q1X6Q9;A0A0U1W0G4;A0A142I7F3;Q6L9Y3;P92434;A0A0D5X2A4;S6CMZ7;Q8MFT9;Q5I9B7;J9QH20;Q37140;L0N8B1;Q32701;E9KWZ0;Q9T2E4;Q9MT23;A0A0B4M1K8;P94046;A0A0S0ZNW1;Q5I221;…	C11(Carbamidomethyl); M14(Oxidation)	0	0	4.039e-16	78.71	2.70915e-05	2	1810.81	1.18125	55.337	0
	High	DDENVNSQPFMR	6	52171	227	Q9ZS70;Q32701;I2E9B8;D6MYK9;Q6VW40;A0A0F7C9H2;I2BGM7;C0J9R6;C6G1P2;Q5W520;P93904;Q33047;D6MYK4;Q9MTT0;E7DMY2;Q31807;O98747;Q8WL19;Q33032;E0D959;I2E962;Q95F08;C3RXF1;F2X4Q8;O82538;A0A1I7PIB4;A0A1C9HG87;U5XM28;Q7YMT1;R4QE58;Q9THL1;A5X4D3;Q8WIX2;E9KWZ0;Q5SCK3;A0A0S0ZNW1;C7A609;T1WH32;I2E906;I2EAR2;V5K6K1;Q9GEC0;O98756;Q339G9;C3S8Q5;C7A5Z1;Q95631;Q8MD81;Q1ANA8;Q6VW13;H9ZGJ7;A0A286M593;Q66PI3;Q9MS05;F…		0	0	6.987e-10	77.72	6.30272e-05	2	1451.62	0.977791	69.8633	0
	High	GHYLNATAGTcEEmIKR	7	14767	127	C0J9R6;C6G1P2;Q5W520;A5X4D3;F2X4H9;A0A0K2SQY8;Q4VI99;D6MYJ6;Q7YJP8;Q5I221;A0A0U4D534;Q4VI78;A0A249Y5Y5;G0WZL1;Q37220;A0A291L2W8;Q37279;Q5I9B7;J9QH20;Q37140;L0N8B1;Q32701;Q6VW40;P93904;D6MYK4;E7DMY2;O98747;Q33032;E0D959;I2E962;F2X4Q8;O82538;A0A1I7PIB4;A0A1C9HG87;U5XM28;Q7YMT1;R4QE58;Q9THL1;E9KWZ0;Q5SCK3;A0A0S0ZNW1;C7A609;I2E906;I2EAR2;Q339G9;C7A5Z1;Q95631;Q8MD81;Q6VW13;H9ZGJ7;Q3T5L7;Q9TN58;Q5SCR6;…	C11(Carbamidomethyl); M14(Oxidation)	0	0	4.039e-16	73.88	0.000100019	3	1966.91	0.840171	49.9061	1
	High	MSGGDHIHAGTVVGK	29	17683	153	Q9ZS70;O98747;Q95F08;Q5SCK3;O98756;Q1XEK3;O63147;A5X5W8;Q9XPZ1;B1NFY5;C0J9R6;C6G1P2;F2X4H9;Q7YJP8;Q6VW40;Q33032;E0D959;E9KWZ0;Q339G9;Q4KUE1;Q7GH77;Q5I221;A0A0U4D534;I2E9A4;Q9T2E4;Q1XEJ6;Q9MT23;A0A249Y5N8;A0A0B4M1K8;Q5UFF3;Q1X6Q9;A0A0U1W0G4;A0A0D5X2A4;S6CMZ7;Q8MFT9;Q5I9B7;L0N8B1;P94046;Q32701;I2E9B8;A0A0F7C9H2;I2BGM7;D6MYK4;E7DMY2;Q31807;F2X4Q8;A0A1C9HG87;U5XM28;T1WH32;I2EAR2;C3S8Q5;Q8MD81;H9ZGJ7;…		0	0	4.275e-15	71.28	0.000220254	2	1465.72	0.101013	37.62	0
	High	EITLGFVDLLR	3	11021	93	Q6VW40;I2BGM7;C0J9R6;C6G1P2;Q33032;E0D959;Q95F08;T1WH32;O98756;F2X4H9;Q5I221;A0A0U4D534;I2E9L8;A0A249Y5N8;S4TA61;E0D8V0;Q8MFT9;Q5QAE5;Q95CF2;Q5W520;Q8WIX2;Q71N81;F2X4R1;A0A286NQF2;Q7YJM6;F5B3G0;Q8M9K0;A0A023UBM0;E2FGZ3;C3S8U4;A0A249Y5Y5;Q8ME74;E7DMY2;Q4VI99;Q4VI78;Q9ZS70;A0A0S0ZNW1;C3RXF1;A0A2H4NXN4;A0A1C9HG87;U5XM28;H9ZGJ7;Q5SCR6;C1JAT3;F2X4Q8;I2EAR2;A0A0F7C9H2;C3S8Q5;A0A286M593;Q9MS05;G0WZM4;Q8…		0	0	0.0001477	57.73	0.00364414	2	1275.73	0.0793739	46.4416	0
	High	DDENVNSQPFmR	4	52171	227	P93952;Q5QAE5;C0J9R6;C6G1P2;F2X4H9;F2X4R1;Q32701;I2E9B8;Q6VW40;A0A0F7C9H2;I2BGM7;Q5W520;Q33047;Q31807;Q8WL19;Q33032;Q95F08;C3RXF1;O82538;A0A1C9HG87;U5XM28;Q9THL1;Q5SCK3;A0A0S0ZNW1;T1WH32;O98756;C3S8Q5;H9ZGJ7;A0A286M593;Q66PI3;Q9MS05;A0A0K2SQY8;Q5SCR6;Q32553;Q4VI99;C1JAT3;D6MYJ6;A0A248SN48;Q4KUE1;Q7YJP8;Q7GH77;A0A2H4NXN4;O98551;C7AQV2;I2E9L8;Q3I534;I2E9A4;Q4VI78;Q8MCX8;Q1XEJ6;Q1XEK3;C3S8U4;P93904;…	M11(Oxidation)	0	0	1.756e-06	55.04	0.011486	2	1467.62	0.855373	56.776	0
	High	PLLGcTIKPK	7	64838	227	I2E9B8;Q6VW40;A0A0F7C9H2;I2BGM7;C0J9R6;C6G1P2;D6MYK4;E7DMY2;Q31807;Q33032;A0A1C9HG87;U5XM28;Q5SCK3;O98756;C3S8Q5;H9ZGJ7;A0A286M593;Q9MS05;F2X4H9;A0A0K2SQY8;Q5SCR6;D6MYJ6;Q4KUE1;Q7YJP8;Q7GH77;A0A2H4NXN4;O98551;I2E9L8;I2E9A4;Q8MCX8;Q1XEJ6;Q1XEK3;P93952;B7P0E9;D4N1T9;Q5UFF3;Q1X6Q9;O99016;A0A0U1W0G4;Q8HVI8;A0A291L206;Q6L9Y3;A0A0D5X2A4;S6CMZ7;Q8MFT9;Q5QAE5;G8EEM9;A0A2D0WHN2;Q5I9B7;Q7YJM3;A0A1C9HG42;Q3…	C5(Carbamidomethyl)	0	0	0.0007921	54.62	0.0195296	3	1126.67	0.309112	51.5188	1
	High	AMHAVIDR	9	44488	225	Q6VW40;C0J9R6;C6G1P2;Q33032;E0D959;F2X4H9;Q5I221;A0A0U4D534;Q5W520;Q31807;Q4VI99;Q7YJP8;Q4VI78;Q1XEK3;C3S8U4;P93952;I2E9B8;I2BGM7;Q5SCK3;O98756;Q4KUE1;Q7GH77;I2E9L8;I2E9A4;Q1XEJ6;B7P0E9;D4N1T9;Q5UFF3;Q1X6Q9;O99016;A0A0U1W0G4;A0A291L206;A0A0D5X2A4;S6CMZ7;Q8MFT9;Q5QAE5;G8EEM9;A0A2D0WHN2;Q5I9B7;Q7YJM3;A0A1C9HG42;Q95CF2;L0N8B1;A0A218KDZ0;E9KWZ0;Q9MT23;Q37220;A0A078BR81;A0A023UA12;A0A0F6TFY2;Q32701;A0…		0	0	0.002398	52.63	0.0201453	2	912.472	0.447584	31.7123	0
	High	YGRPLLGcTIKPK	6	64650	221	C0J9R6;C6G1P2;Q5W520;A5X4D3;F2X4H9;A0A0K2SQY8;Q4VI99;D6MYJ6;Q7YJP8;Q5I221;A0A0U4D534;Q4VI78;A0A249Y5Y5;G0WZL1;Q37220;A0A291L2W8;Q37279;Q5I9B7;J9QH20;Q37140;L0N8B1;I2E9B8;Q6VW40;A0A0F7C9H2;I2BGM7;Q33047;Q31807;Q8WL19;Q33032;O82538;A0A1C9HG87;U5XM28;Q9THL1;Q5SCK3;O98756;C3S8Q5;H9ZGJ7;A0A286M593;Q9MS05;Q5SCR6;C1JAT3;Q4KUE1;Q7GH77;A0A2H4NXN4;O98551;I2E9L8;Q3I534;I2E9A4;Q8MCX8;Q1XEJ6;Q1XEK3;C3S8U4;P93…	C8(Carbamidomethyl)	0	0	0.000627	34.9	1.89721	4	1502.85	0.0623916	52.5759	2
	High	EGNEIIR	1	14511	113	Q6VW40;A0A0F7C9H2;I2BGM7;C0J9R6;C6G1P2;Q33032;A0A1C9HG87;U5XM28;O98756;C3S8Q5;H9ZGJ7;A0A286M593;Q9MS05;F2X4H9;Q5SCR6;A0A2H4NXN4;I2E9L8;Q8MCX8;Q5W520;E7DMY2;O98747;Q95F08;F2X4Q8;Q31895;A0A0S0ZNW1;T1WH32;I2EAR2;Q4VI99;A0A291IA50;Q4VI78;Q4VIC0;F2X4R1;C3S8U4;Q8MCX9;E0D959;O82538;Q7YMT1;Q9THL1;A5X4D3;Q5SCK3;Q339G9;A0A0K2SQY8;C1JAT3;D6MYJ6;Q4KUE1;Q7YJP8;Q7GH77;Q5I221;A0A0U4D534;O98551;Q3I534;I2E9A4;Q1X…		0	0.007	0.08702	42.83	0.126059	2	830.437	0.578115	36.3161	0
	High	NHGMHFR	2	30695	181	C0J9R6;C6G1P2;Q5W520;C3S8Q5;A0A286M593;F2X4H9;Q4VI99;Q4VI78;C3S8U4;Q6VW40;A0A0F7C9H2;I2BGM7;Q33032;E0D959;A0A1C9HG87;U5XM28;O98756;H9ZGJ7;Q9MS05;Q5SCR6;C1JAT3;A0A2H4NXN4;Q5I221;G0WZM4;A0A0U4D534;I2E9L8;Q8MCX8;A0A249Y5N8;A0A142DPV4;A0A249Y5Y5;S4TA61;G0WZL1;C1JAS8;E0D8V0;Q8HVI8;P92434;Q8MFT9;Q5QAE5;J9QH20;Q95CF2;E7DMY2;Q33047;O82538;Q9THL1;Q5SCK3;A0A0K2SQY8;D6MYJ6;Q4KUE1;Q7YJP8;Q7GH77;O98551;Q3I534…		0	0.007	0.09018	38.47	0.360148	2	898.41	-0.021729	23.794	0
	High	AmHAVIDR	1	44488	225	Q6VW40;A0A0F7C9H2;I2BGM7;C0J9R6;C6G1P2;Q33032;Q95F08;A0A1C9HG87;U5XM28;T1WH32;O98756;C3S8Q5;H9ZGJ7;A0A286M593;Q9MS05;F2X4H9;Q5SCR6;A0A2H4NXN4;I2E9L8;Q8MCX8;C3S8U4;Q5W520;O82538;Q9THL1;Q5SCK3;A0A0K2SQY8;Q4VI99;C1JAT3;D6MYJ6;Q4KUE1;Q7YJP8;Q7GH77;O98551;Q3I534;I2E9A4;Q4VI78;Q1XEJ6;G0WZL1;Q37220;Q5UFF3;B1PHQ2;Q1X6Q9;A0A0U1W0G4;A0A142I7F3;Q6L9Y3;P92434;A0A0D5X2A4;S6CMZ7;Q8MFT9;Q5I9B7;J9QH20;Q37140;L0N…	M2(Oxidation)	0	0.008	0.1038	23.12	19.3432	2	928.467	-0.394163	21.4696	0
A0A1I7PIU6	ATP synthase subunit beta (Fragment) OS=Spiradiclis sp. wang1125 OX=1905662 GN=atpB PE=3 SV=1 - [A0A1I7PIU6_9GENT]	2978.87	57.21	3530	0	19	157	458	49.2536	5.09717
	High	IFNVLGEPVDNLGPVDTR	2	3009	11	A0A0M3LBA7;Q597J4;Q3ZU73;A0A1C9HCV0;Q5J038;Q9SCE9;A0A1I7PIU6;A0A1D8D815;A0A1I7PIT2;A0A191SDX6;B7S4V7		0	0	8.953e-16	124.52	6.98172e-10	2	1955.03	1.30699	114.274	0
	High	mPSAVGYQPTLSTEMGSLQER	13	5647	16	A0A0M3LBA7;A0A1C9HCV0;A0A1D8D815;A0A1I7PIS3;C0J9K5;C0J9P4;Q9SCE9;A0A1I7PIS8;Q95FJ8;Q597J4;Q3ZU73;Q5J038;A0A1I7PIU6;A0A191SDX6;A0A1I7PIT2;B7S4V7	M1(Oxidation)	0	0	4.039e-16	107.49	2.85181e-08	2	2298.08	1.42462	97.5245	0
	High	ELQDIIAILGLDELSEEDR	1	7752	17	A0A0M3LBA7;Q597J4;Q3ZU73;A0A1C9HCV0;Q5J038;C0J9K5;C0J9P4;Q95FJ8;A0A1I7PIS3;Q9SCE9;A0A1I7PIU6;A0A1I7PIS8;A0A1D8D815;A0A191SDX6;A0A1I7PIT2;A9L9U8;B7S4V7		0	0	4.039e-16	100.98	2.00851e-07	2	2171.11	-0.648696	115.771	0
	High	DVNEQDVLLFIDNIFR	1	5066	13	A0A1C9HCV0;Q5J038;A0A1I7PIS3;Q9SCE9;Q95FJ8;A0A0M3LBA7;Q597J4;C0J9K5;C0J9P4;Q3ZU73;A0A1I7PIU6;A0A1I7PIS8;A0A1I7PIT2		0	0	4.039e-16	100.47	2.52667e-07	2	1950	0.407638	116.512	0
	High	FVQAGSEVSALLGR	12	9158	18	A0A0M3LBA7;Q597J4;Q3ZU73;A0A1C9HCV0;Q5J038;C0J9K5;C0J9P4;Q95FJ8;A0A1I7PIS3;Q9SCE9;A0A1I7PIU6;A0A1I7PIS8;A0A1I7PIT2;A0A1D8D815;A0A191SDX6;A9L9U8;A0A0A7DB11;B7S4V7		0	0	6.9e-13	97.53	4.91126e-07	2	1433.78	0.713595	103.231	0
	High	GIYPAVDPLDSTSTMLQPR	1	5449	18	A0A0M3LBA7;A0A1C9HCV0;A0A1D8D815;A0A1I7PIS3;C0J9K5;C0J9P4;Q9SCE9;A0A1I7PIS8;Q95FJ8;Q597J4;A0A191SDX6;Q3ZU73;Q5J038;A0A1I7PIU6;A0A1I7PIT2;A9L9U8;Q9MRM1;B7S4V7		0	0	6.734e-16	96.04	6.12396e-07	3	2061.03	0.260887	114.201	0
	High	VALVYGQMNEPPGAR	13	9490	20	A0A0M3LBA7;Q597J4;Q3ZU73;A0A1C9HCV0;Q5J038;A0A1D8D815;A0A1I7PIU6;A0A1I7PIS3;C0J9K5;C0J9P4;Q9SCE9;A0A1I7PIS8;A9L9U8;Q95FJ8;A0A191SDX6;B7S4V7;A0A0A7DB11;A0A1I7PIT2;Q9MRM1;A0A0A7H8N8		0	0	2.106e-14	89.97	2.60438e-06	2	1601.81	0.579136	79.6651	0
	High	GmEVIDTGAPLSVPVGGATLGR	7	3356	14	A0A1C9HCV0;Q5J038;A0A1I7PIS3;Q9SCE9;Q95FJ8;A0A0M3LBA7;A0A1D8D815;C0J9K5;C0J9P4;A0A1I7PIS8;A0A191SDX6;A9L9U8;A0A1I7PIU6;A0A1I7PIT2	M2(Oxidation)	0	0	4.039e-16	88.39	2.98932e-06	2	2113.1	1.53916	103.323	0
	High	MPSAVGYQPTLSTEMGSLQER	8	5647	16	A0A0M3LBA7;Q597J4;Q3ZU73;A0A1C9HCV0;Q5J038;A0A1I7PIU6;A0A1I7PIS3;C0J9K5;C0J9P4;Q9SCE9;A0A1I7PIS8;Q95FJ8;A0A1D8D815;A0A191SDX6;B7S4V7;A0A1I7PIT2		0	0	4.039e-16	87.61	3.39739e-06	2	2282.08	1.346	104.863	0
	High	GMEVIDTGAPLSVPVGGATLGR	9	3356	14	A0A1C9HCV0;Q5J038;A0A1I7PIS3;Q9SCE9;Q95FJ8;A0A0M3LBA7;A0A1D8D815;C0J9K5;C0J9P4;A0A1I7PIS8;A0A191SDX6;A9L9U8;A0A1I7PIU6;A0A1I7PIT2		0	0	4.206e-13	86.69	9.6699e-06	2	2097.1	1.5709	111.891	0
	High	mPSAVGYQPTLSTEmGSLQER	4	5647	16	A0A0M3LBA7;A0A1C9HCV0;Q5J038;C0J9K5;C0J9P4;Q95FJ8;Q597J4;Q3ZU73;Q9SCE9;A0A1I7PIU6;A0A1I7PIS3;A0A1I7PIS8;A0A1D8D815;A0A1I7PIT2;A0A191SDX6;B7S4V7	M1(Oxidation); M15(Oxidation)	0	0	4.039e-16	84.32	5.40411e-06	3	2314.07	1.04795	81.0642	0
	High	mPNIYNALVVK	3	4063	12	A0A0M3LBA7;Q597J4;Q3ZU73;A0A1C9HCV0;Q5J038;C0J9K5;C0J9P4;Q95FJ8;A0A1I7PIU6;A0A1I7PIS8;A0A1D8D815;B7S4V7	M1(Oxidation)	0	0	1.159e-06	78.76	9.20309e-05	2	1277.69	1.64925	90.123	0
	High	VALVYGQmNEPPGAR	10	9490	20	A0A0M3LBA7;Q597J4;Q3ZU73;A0A1C9HCV0;Q5J038;A0A1D8D815;A0A1I7PIU6;A0A1I7PIS3;C0J9K5;C0J9P4;Q9SCE9;A0A1I7PIS8;A9L9U8;Q95FJ8;A0A191SDX6;B7S4V7;A0A0A7DB11;A0A1I7PIT2;Q9MRM1;A0A0A7H8N8	M8(Oxidation)	0	0	8.221e-15	76.6	5.65624e-05	2	1617.81	1.22656	66.0039	0
	High	GIYPAVDPLDSTSTmLQPR	7	5449	18	A0A0M3LBA7;Q597J4;A0A1C9HCV0;A0A191SDX6;Q5J038;A0A1D8D815;A0A1I7PIU6;A0A1I7PIS3;C0J9K5;C0J9P4;Q9SCE9;A0A1I7PIS8;Q95FJ8;Q3ZU73;B7S4V7;A0A1I7PIT2;A9L9U8;Q9MRM1	M15(Oxidation)	0	0	4.039e-16	76.31	5.49884e-05	2	2077.03	1.65567	103.65	0
	High	VGLTALTmAEYFR	4	7808	19	A0A0M3LBA7;Q597J4;Q3ZU73;A0A1C9HCV0;Q5J038;A0A1I7PIU6;A0A1I7PIS3;C0J9K5;C0J9P4;Q9SCE9;A0A1I7PIS8;A0A1I7PIT2;Q95FJ8;A0A1D8D815;B7S4V7;A9L9U8;A0A191SDX6;A0A0A7DB11;Q9MRM1	M8(Oxidation)	0	0	3.045e-07	74.5	9.29611e-05	2	1487.76	1.0175	110.076	0
	High	IVGEEHYETAQK	10	150	5	A0A0M3LBA7;A0A1I7PIS3;A0A1I7PIU6;A0A1I7PIT2;A0A1I7PIS8		0	0	2.116e-13	72.34	9.50432e-05	2	1403.68	0.638729	38.605	0
	High	MPNIYNALVVK	6	4063	12	A0A0M3LBA7;A0A1C9HCV0;C0J9K5;C0J9P4;Q95FJ8;Q5J038;Q597J4;Q3ZU73;A0A1D8D815;A0A1I7PIU6;A0A1I7PIS8;B7S4V7		0	0	7.093e-06	64.39	0.000819937	2	1261.7	0.155397	104.671	0
	High	VGLTALTMAEYFR	1	7808	19	A0A0M3LBA7;Q597J4;Q3ZU73;A0A1C9HCV0;Q5J038;A0A1I7PIU6;A0A1I7PIS3;C0J9K5;C0J9P4;Q9SCE9;A0A1I7PIS8;A0A1I7PIT2;Q95FJ8;A0A1D8D815;B7S4V7;A9L9U8;A0A191SDX6;A0A0A7DB11;Q9MRM1		0	0	4.905e-12	63.78	0.00103928	2	1471.76	0.808242	114.64	0
	High	EGNDLYMEMK	2	8238	17	A0A0A7DB11;A0A0M3LBA7;Q597J4;Q3ZU73;A0A1C9HCV0;Q5J038;Q95FJ8;A0A1D8D815;A0A1I7PIU6;A0A1I7PIS3;C0J9K5;C0J9P4;Q9SCE9;B7S4V7;A0A1I7PIS8;A9L9U8;A0A1I7PIT2		0	0	0.0007047	57.71	0.00141333	2	1229.52	0.493564	74.4119	0
	High	AHGGVSVFGGVGER	13	7920	19	A0A0M3LBA7;Q597J4;Q3ZU73;A0A1C9HCV0;A0A191SDX6;Q5J038;A0A1D8D815;A0A1I7PIU6;A0A1I7PIS3;C0J9K5;C0J9P4;Q9SCE9;A0A1I7PIS8;Q95FJ8;A0A1I7PIT2;A9L9U8;Q9MRM1;B7S4V7;A0A0A7DB11		0	0	0.0008373	57.65	0.00357376	2	1328.67	0.313702	60.1779	0
	High	TVLImELINNIAK	1	8267	18	A0A0M3LBA7;A0A1C9HCV0;Q597J4;A0A1D8D815;A0A1I7PIS3;C0J9K5;C0J9P4;Q9SCE9;A0A1I7PIS8;A9L9U8;Q95FJ8;Q3ZU73;Q5J038;A0A1I7PIU6;A0A1I7PIT2;A0A0A7DB11;A0A191SDX6;Q9MRM1	M5(Oxidation)	0	0	0.001008	52.23	0.0101374	2	1487.85	-0.566903	114.941	0
	High	IGLFGGAGVGK	5	9628	26	Q597J4;A0A0M3LBA7;Q3ZU73;A0A1C9HCV0;A0A191SDX6;Q5J038;A0A1D8D815;A0A1I7PIU6;A0A1I7PIS3;C0J9K5;C0J9P4;Q9SCE9;A0A1I7PIS8;Q95FJ8;A9L9U8;A0A0A7DB11;A0A1I7PIT2;A0A061E5Q6;A0A2G5F6R8;B9T1V8;A0A251U5D0;Q9MRM1;B7S4V7;A0A0D6QRT0;A0A0A7H8N8;A0A087SBN0		0	0	0.0007895	50.73	0.0196975	2	975.563	0.668855	82.3399	0
	High	ESGVINEENIAESK	2	1255	10	A0A1C9HCV0;Q5J038;Q9SCE9;A0A1I7PIU6;A0A1I7PIS3;A0A1I7PIS8;A0A1I7PIT2;Q95FJ8;A0A1D8D815;A0A191SDX6		0	0	7.208e-09	47.85	0.0331924	2	1518.73	0.748268	61.0718	0
	High	EGNDLYmEmK	2	8238	17	A0A0A7DB11;A0A0M3LBA7;Q597J4;Q3ZU73;A0A1C9HCV0;Q5J038;Q95FJ8;A0A1D8D815;A0A1I7PIU6;A0A1I7PIS3;C0J9K5;C0J9P4;Q9SCE9;B7S4V7;A0A1I7PIS8;A9L9U8;A0A1I7PIT2	M7(Oxidation); M9(Oxidation)	0	0	0.0006196	47.61	0.0116009	2	1261.51	0.704831	42.9146	0
	High	VVDLLAPYR	7	9267	20	A0A0M3LBA7;Q597J4;Q3ZU73;A0A1C9HCV0;Q5J038;A0A1D8D815;A0A1I7PIU6;A0A1I7PIS3;C0J9K5;C0J9P4;Q9SCE9;B7S4V7;A0A1I7PIS8;A9L9U8;Q95FJ8;A0A0A7DB11;A0A191SDX6;A0A1I7PIT2;Q9MRM1;A0A0A7H8N8		0	0	0.002967	46.32	0.050349	2	1045.6	0.302615	98.3465	0
	High	TVLIMELINNIAK	1	8267	18	A0A0M3LBA7;A0A1C9HCV0;Q597J4;A0A1D8D815;A0A1I7PIS3;C0J9K5;C0J9P4;Q9SCE9;A0A1I7PIS8;A9L9U8;Q95FJ8;Q3ZU73;Q5J038;A0A1I7PIU6;A0A1I7PIT2;A0A0A7DB11;A0A191SDX6;Q9MRM1		0	0	0.0008231	44.61	0.0582406	2	1471.86	0.0359943	115.382	0
	High	EGNDLYmEMK	4	8238	17	A0A0M3LBA7;Q597J4;Q3ZU73;A0A1C9HCV0;Q5J038;C0J9K5;C0J9P4;Q95FJ8;A0A1D8D815;A0A1I7PIU6;A0A1I7PIS3;Q9SCE9;A0A1I7PIS8;A0A0A7DB11;A9L9U8;B7S4V7;A0A1I7PIT2	M7(Oxidation)	0	0	0.000863	33.68	0.319869	2	1245.51	0.0615098	63.0888	0
	High	LSIFETGIK	6	9003	19	A0A0M3LBA7;A0A1C9HCV0;A0A1D8D815;A0A1I7PIS3;C0J9K5;C0J9P4;Q9SCE9;A0A1I7PIS8;Q95FJ8;Q597J4;Q5J038;Q3ZU73;A0A1I7PIU6;B7S4V7;A9L9U8;A0A0A7DB11;A0A191SDX6;Q9MRM1;A0A0A7H8N8		0	0.001	0.004071	57.91	0.00227348	2	1007.58	0.338383	92.8863	0
	High	TREGNDLYMEMK	2	8225	17	A0A0A7DB11;A0A0M3LBA7;Q597J4;Q3ZU73;A0A1C9HCV0;Q5J038;A0A1D8D815;A0A1I7PIU6;A0A1I7PIS3;C0J9K5;C0J9P4;Q9SCE9;A0A1I7PIS8;A9L9U8;Q95FJ8;B7S4V7;A0A1I7PIT2		0	0.001	0.01385	15.32	35.995	3	1486.67	0.463226	61.3508	1
Q95FJ8	ATP synthase subunit beta (Fragment) OS=Spigelia marilandica OX=28544 GN=atpB PE=3 SV=1 - [Q95FJ8_SPIMR]	2904.02	51.83	6487	0	20	169	492	52.8534	5.18604
	High	mPSAVGYQPTLSTEMGSLQER	13	5647	16	A0A0M3LBA7;A0A1C9HCV0;A0A1D8D815;A0A1I7PIS3;C0J9K5;C0J9P4;Q9SCE9;A0A1I7PIS8;Q95FJ8;Q597J4;Q3ZU73;Q5J038;A0A1I7PIU6;A0A191SDX6;A0A1I7PIT2;B7S4V7	M1(Oxidation)	0	0	4.039e-16	107.49	2.85181e-08	2	2298.08	1.42462	97.5245	0
	High	ELQDIIAILGLDELSEEDR	1	7752	17	A0A0M3LBA7;Q597J4;Q3ZU73;A0A1C9HCV0;Q5J038;C0J9K5;C0J9P4;Q95FJ8;A0A1I7PIS3;Q9SCE9;A0A1I7PIU6;A0A1I7PIS8;A0A1D8D815;A0A191SDX6;A0A1I7PIT2;A9L9U8;B7S4V7		0	0	4.039e-16	100.98	2.00851e-07	2	2171.11	-0.648696	115.771	0
	High	DVNEQDVLLFIDNIFR	1	5066	13	A0A1C9HCV0;Q5J038;A0A1I7PIS3;Q9SCE9;Q95FJ8;A0A0M3LBA7;Q597J4;C0J9K5;C0J9P4;Q3ZU73;A0A1I7PIU6;A0A1I7PIS8;A0A1I7PIT2		0	0	4.039e-16	100.47	2.52667e-07	2	1950	0.407638	116.512	0
	High	FVQAGSEVSALLGR	12	9158	18	A0A0M3LBA7;Q597J4;Q3ZU73;A0A1C9HCV0;Q5J038;C0J9K5;C0J9P4;Q95FJ8;A0A1I7PIS3;Q9SCE9;A0A1I7PIU6;A0A1I7PIS8;A0A1I7PIT2;A0A1D8D815;A0A191SDX6;A9L9U8;A0A0A7DB11;B7S4V7		0	0	6.9e-13	97.53	4.91126e-07	2	1433.78	0.713595	103.231	0
	High	GIYPAVDPLDSTSTMLQPR	1	5449	18	A0A0M3LBA7;A0A1C9HCV0;A0A1D8D815;A0A1I7PIS3;C0J9K5;C0J9P4;Q9SCE9;A0A1I7PIS8;Q95FJ8;Q597J4;A0A191SDX6;Q3ZU73;Q5J038;A0A1I7PIU6;A0A1I7PIT2;A9L9U8;Q9MRM1;B7S4V7		0	0	6.734e-16	96.04	6.12396e-07	3	2061.03	0.260887	114.201	0
	High	VALVYGQMNEPPGAR	13	9490	20	A0A0M3LBA7;Q597J4;Q3ZU73;A0A1C9HCV0;Q5J038;A0A1D8D815;A0A1I7PIU6;A0A1I7PIS3;C0J9K5;C0J9P4;Q9SCE9;A0A1I7PIS8;A9L9U8;Q95FJ8;A0A191SDX6;B7S4V7;A0A0A7DB11;A0A1I7PIT2;Q9MRM1;A0A0A7H8N8		0	0	2.106e-14	89.97	2.60438e-06	2	1601.81	0.579136	79.6651	0
	High	GmEVIDTGAPLSVPVGGATLGR	7	3356	14	A0A1C9HCV0;Q5J038;A0A1I7PIS3;Q9SCE9;Q95FJ8;A0A0M3LBA7;A0A1D8D815;C0J9K5;C0J9P4;A0A1I7PIS8;A0A191SDX6;A9L9U8;A0A1I7PIU6;A0A1I7PIT2	M2(Oxidation)	0	0	4.039e-16	88.39	2.98932e-06	2	2113.1	1.53916	103.323	0
	High	MPSAVGYQPTLSTEMGSLQER	8	5647	16	A0A0M3LBA7;Q597J4;Q3ZU73;A0A1C9HCV0;Q5J038;A0A1I7PIU6;A0A1I7PIS3;C0J9K5;C0J9P4;Q9SCE9;A0A1I7PIS8;Q95FJ8;A0A1D8D815;A0A191SDX6;B7S4V7;A0A1I7PIT2		0	0	4.039e-16	87.61	3.39739e-06	2	2282.08	1.346	104.863	0
	High	GMEVIDTGAPLSVPVGGATLGR	9	3356	14	A0A1C9HCV0;Q5J038;A0A1I7PIS3;Q9SCE9;Q95FJ8;A0A0M3LBA7;A0A1D8D815;C0J9K5;C0J9P4;A0A1I7PIS8;A0A191SDX6;A9L9U8;A0A1I7PIU6;A0A1I7PIT2		0	0	4.206e-13	86.69	9.6699e-06	2	2097.1	1.5709	111.891	0
	High	mPSAVGYQPTLSTEmGSLQER	4	5647	16	A0A0M3LBA7;A0A1C9HCV0;Q5J038;C0J9K5;C0J9P4;Q95FJ8;Q597J4;Q3ZU73;Q9SCE9;A0A1I7PIU6;A0A1I7PIS3;A0A1I7PIS8;A0A1D8D815;A0A1I7PIT2;A0A191SDX6;B7S4V7	M1(Oxidation); M15(Oxidation)	0	0	4.039e-16	84.32	5.40411e-06	3	2314.07	1.04795	81.0642	0
	High	AVAMSATDGLMR	5	3822	13	A0A0M3LBA7;Q597J4;A0A1C9HCV0;A0A191SDX6;A0A1D8D815;A0A1I7PIS3;C0J9K5;C0J9P4;Q9MRM1;Q9SCE9;A0A1I7PIS8;A9L9U8;Q95FJ8		0	0	8.005e-08	82.23	1.21633e-05	2	1222.59	0.220339	73.1559	0
	High	mPNIYxALVVK	3	4063	12	A0A0M3LBA7;Q597J4;Q3ZU73;A0A1C9HCV0;Q5J038;C0J9K5;C0J9P4;Q95FJ8;A0A1I7PIU6;A0A1I7PIS8;A0A1D8D815;B7S4V7	M1(Oxidation); X6(N)	0	0	1.159e-06	78.76	9.20309e-05	2	1277.69	1.64925	90.123	0
	High	VALVYGQmNEPPGAR	10	9490	20	A0A0M3LBA7;Q597J4;Q3ZU73;A0A1C9HCV0;Q5J038;A0A1D8D815;A0A1I7PIU6;A0A1I7PIS3;C0J9K5;C0J9P4;Q9SCE9;A0A1I7PIS8;A9L9U8;Q95FJ8;A0A191SDX6;B7S4V7;A0A0A7DB11;A0A1I7PIT2;Q9MRM1;A0A0A7H8N8	M8(Oxidation)	0	0	8.221e-15	76.6	5.65624e-05	2	1617.81	1.22656	66.0039	0
	High	GIYPAVDPLDSTSTmLQPR	7	5449	18	A0A0M3LBA7;Q597J4;A0A1C9HCV0;A0A191SDX6;Q5J038;A0A1D8D815;A0A1I7PIU6;A0A1I7PIS3;C0J9K5;C0J9P4;Q9SCE9;A0A1I7PIS8;Q95FJ8;Q3ZU73;B7S4V7;A0A1I7PIT2;A9L9U8;Q9MRM1	M15(Oxidation)	0	0	4.039e-16	76.31	5.49884e-05	2	2077.03	1.65567	103.65	0
	High	VGLTALTmAEYFR	4	7808	19	A0A0M3LBA7;Q597J4;Q3ZU73;A0A1C9HCV0;Q5J038;A0A1I7PIU6;A0A1I7PIS3;C0J9K5;C0J9P4;Q9SCE9;A0A1I7PIS8;A0A1I7PIT2;Q95FJ8;A0A1D8D815;B7S4V7;A9L9U8;A0A191SDX6;A0A0A7DB11;Q9MRM1	M8(Oxidation)	0	0	3.045e-07	74.5	9.29611e-05	2	1487.76	1.0175	110.076	0
	High	MPNIYxALVVK	2	26	3	Q95FJ8;A0A1I7PIS3;A0A1I7PIT2	X6(D)	0	0	3.5e-07	68	0.000394884	2	1262.68	0.0497221	94.5171	0
	High	MPNIYxALVVK	6	4063	12	A0A0M3LBA7;A0A1C9HCV0;C0J9K5;C0J9P4;Q95FJ8;Q5J038;Q597J4;Q3ZU73;A0A1D8D815;A0A1I7PIU6;A0A1I7PIS8;B7S4V7	X6(N)	0	0	7.093e-06	64.39	0.000819937	2	1261.7	0.155397	104.671	0
	High	VGLTALTMAEYFR	1	7808	19	A0A0M3LBA7;Q597J4;Q3ZU73;A0A1C9HCV0;Q5J038;A0A1I7PIU6;A0A1I7PIS3;C0J9K5;C0J9P4;Q9SCE9;A0A1I7PIS8;A0A1I7PIT2;Q95FJ8;A0A1D8D815;B7S4V7;A9L9U8;A0A191SDX6;A0A0A7DB11;Q9MRM1		0	0	4.905e-12	63.78	0.00103928	2	1471.76	0.808242	114.64	0
	High	SAPAFIQLDTK	6	4550	13	A0A0M3LBA7;Q597J4;Q3ZU73;A0A1C9HCV0;Q5J038;A0A1D8D815;A0A1I7PIS3;C0J9K5;C0J9P4;Q9SCE9;Q95FJ8;A0A1I7PIT2;A0A191SDX6		0	0	0.0005389	62.87	0.00148622	2	1190.64	0.433499	84.0942	0
	High	EGNDLYMEMK	2	8238	17	A0A0A7DB11;A0A0M3LBA7;Q597J4;Q3ZU73;A0A1C9HCV0;Q5J038;Q95FJ8;A0A1D8D815;A0A1I7PIU6;A0A1I7PIS3;C0J9K5;C0J9P4;Q9SCE9;B7S4V7;A0A1I7PIS8;A9L9U8;A0A1I7PIT2		0	0	0.0007047	57.71	0.00141333	2	1229.52	0.493564	74.4119	0
	High	AHGGVSVFGGVGER	13	7920	19	A0A0M3LBA7;Q597J4;Q3ZU73;A0A1C9HCV0;A0A191SDX6;Q5J038;A0A1D8D815;A0A1I7PIU6;A0A1I7PIS3;C0J9K5;C0J9P4;Q9SCE9;A0A1I7PIS8;Q95FJ8;A0A1I7PIT2;A9L9U8;Q9MRM1;B7S4V7;A0A0A7DB11		0	0	0.0008373	57.65	0.00357376	2	1328.67	0.313702	60.1779	0
	High	AVAmSATDGLmR	4	3822	13	A0A0M3LBA7;Q597J4;A0A1C9HCV0;A0A191SDX6;A0A1D8D815;A0A1I7PIS3;C0J9K5;C0J9P4;Q9SCE9;A0A1I7PIS8;Q95FJ8;Q9MRM1;A9L9U8	M4(Oxidation); M11(Oxidation)	0	0	0.0007846	57.38	0.00238073	2	1254.58	0.537039	44.5228	0
	High	AVAmSATDGLMR	7	3822	13	A0A0M3LBA7;Q597J4;A0A1C9HCV0;A0A191SDX6;A0A1D8D815;A0A1I7PIS3;C0J9K5;C0J9P4;Q9SCE9;A0A1I7PIS8;Q95FJ8;Q9MRM1;A9L9U8	M4(Oxidation)	0	0	0.0009459	55.98	0.00413851	2	1238.59	0.282178	57.9001	0
	High	TVLImELINNIAK	1	8267	18	A0A0M3LBA7;A0A1C9HCV0;Q597J4;A0A1D8D815;A0A1I7PIS3;C0J9K5;C0J9P4;Q9SCE9;A0A1I7PIS8;A9L9U8;Q95FJ8;Q3ZU73;Q5J038;A0A1I7PIU6;A0A1I7PIT2;A0A0A7DB11;A0A191SDX6;Q9MRM1	M5(Oxidation)	0	0	0.001008	52.23	0.0101374	2	1487.85	-0.566903	114.941	0
	High	IGLFGGAGVGK	5	9628	26	Q597J4;A0A0M3LBA7;Q3ZU73;A0A1C9HCV0;A0A191SDX6;Q5J038;A0A1D8D815;A0A1I7PIU6;A0A1I7PIS3;C0J9K5;C0J9P4;Q9SCE9;A0A1I7PIS8;Q95FJ8;A9L9U8;A0A0A7DB11;A0A1I7PIT2;A0A061E5Q6;A0A2G5F6R8;B9T1V8;A0A251U5D0;Q9MRM1;B7S4V7;A0A0D6QRT0;A0A0A7H8N8;A0A087SBN0		0	0	0.0007895	50.73	0.0196975	2	975.563	0.668855	82.3399	0
	High	ESGVINEENIAESK	2	1255	10	A0A1C9HCV0;Q5J038;Q9SCE9;A0A1I7PIU6;A0A1I7PIS3;A0A1I7PIS8;A0A1I7PIT2;Q95FJ8;A0A1D8D815;A0A191SDX6		0	0	7.208e-09	47.85	0.0331924	2	1518.73	0.748268	61.0718	0
	High	EGNDLYmEmK	2	8238	17	A0A0A7DB11;A0A0M3LBA7;Q597J4;Q3ZU73;A0A1C9HCV0;Q5J038;Q95FJ8;A0A1D8D815;A0A1I7PIU6;A0A1I7PIS3;C0J9K5;C0J9P4;Q9SCE9;B7S4V7;A0A1I7PIS8;A9L9U8;A0A1I7PIT2	M7(Oxidation); M9(Oxidation)	0	0	0.0006196	47.61	0.0116009	2	1261.51	0.704831	42.9146	0
	High	VVDLLAPYR	7	9267	20	A0A0M3LBA7;Q597J4;Q3ZU73;A0A1C9HCV0;Q5J038;A0A1D8D815;A0A1I7PIU6;A0A1I7PIS3;C0J9K5;C0J9P4;Q9SCE9;B7S4V7;A0A1I7PIS8;A9L9U8;Q95FJ8;A0A0A7DB11;A0A191SDX6;A0A1I7PIT2;Q9MRM1;A0A0A7H8N8		0	0	0.002967	46.32	0.050349	2	1045.6	0.302615	98.3465	0
	High	TVLIMELINNIAK	1	8267	18	A0A0M3LBA7;A0A1C9HCV0;Q597J4;A0A1D8D815;A0A1I7PIS3;C0J9K5;C0J9P4;Q9SCE9;A0A1I7PIS8;A9L9U8;Q95FJ8;Q3ZU73;Q5J038;A0A1I7PIU6;A0A1I7PIT2;A0A0A7DB11;A0A191SDX6;Q9MRM1		0	0	0.0008231	44.61	0.0582406	2	1471.86	0.0359943	115.382	0
	High	EGNDLYmEMK	4	8238	17	A0A0M3LBA7;Q597J4;Q3ZU73;A0A1C9HCV0;Q5J038;C0J9K5;C0J9P4;Q95FJ8;A0A1D8D815;A0A1I7PIU6;A0A1I7PIS3;Q9SCE9;A0A1I7PIS8;A0A0A7DB11;A9L9U8;B7S4V7;A0A1I7PIT2	M7(Oxidation)	0	0	0.000863	33.68	0.319869	2	1245.51	0.0615098	63.0888	0
	High	LSIFETGIK	6	9003	19	A0A0M3LBA7;A0A1C9HCV0;A0A1D8D815;A0A1I7PIS3;C0J9K5;C0J9P4;Q9SCE9;A0A1I7PIS8;Q95FJ8;Q597J4;Q5J038;Q3ZU73;A0A1I7PIU6;B7S4V7;A9L9U8;A0A0A7DB11;A0A191SDX6;Q9MRM1;A0A0A7H8N8		0	0.001	0.004071	57.91	0.00227348	2	1007.58	0.338383	92.8863	0
	High	TREGNDLYMEMK	2	8225	17	A0A0A7DB11;A0A0M3LBA7;Q597J4;Q3ZU73;A0A1C9HCV0;Q5J038;A0A1D8D815;A0A1I7PIU6;A0A1I7PIS3;C0J9K5;C0J9P4;Q9SCE9;A0A1I7PIS8;A9L9U8;Q95FJ8;B7S4V7;A0A1I7PIT2		0	0.001	0.01385	15.32	35.995	3	1486.67	0.463226	61.3508	1
Q5J038	ATP synthase subunit beta (Fragment) OS=Cinnamosma madagascariensis OX=132965 GN=atpB PE=3 SV=1 - [Q5J038_9MAGN]	2898.52	56.6	5071	0	20	161	477	51.3257	5.17334
	High	IFNVLGEPVDNLGPVDTR	2	3009	11	A0A0M3LBA7;Q597J4;Q3ZU73;A0A1C9HCV0;Q5J038;Q9SCE9;A0A1I7PIU6;A0A1D8D815;A0A1I7PIT2;A0A191SDX6;B7S4V7		0	0	8.953e-16	124.52	6.98172e-10	2	1955.03	1.30699	114.274	0
	High	mPSAVGYQPTLSTEMGSLQER	13	5647	16	A0A0M3LBA7;A0A1C9HCV0;A0A1D8D815;A0A1I7PIS3;C0J9K5;C0J9P4;Q9SCE9;A0A1I7PIS8;Q95FJ8;Q597J4;Q3ZU73;Q5J038;A0A1I7PIU6;A0A191SDX6;A0A1I7PIT2;B7S4V7	M1(Oxidation)	0	0	4.039e-16	107.49	2.85181e-08	2	2298.08	1.42462	97.5245	0
	High	ELQDIIAILGLDELSEEDR	1	7752	17	A0A0M3LBA7;Q597J4;Q3ZU73;A0A1C9HCV0;Q5J038;C0J9K5;C0J9P4;Q95FJ8;A0A1I7PIS3;Q9SCE9;A0A1I7PIU6;A0A1I7PIS8;A0A1D8D815;A0A191SDX6;A0A1I7PIT2;A9L9U8;B7S4V7		0	0	4.039e-16	100.98	2.00851e-07	2	2171.11	-0.648696	115.771	0
	High	DVNEQDVLLFIDNIFR	1	5066	13	A0A1C9HCV0;Q5J038;A0A1I7PIS3;Q9SCE9;Q95FJ8;A0A0M3LBA7;Q597J4;C0J9K5;C0J9P4;Q3ZU73;A0A1I7PIU6;A0A1I7PIS8;A0A1I7PIT2		0	0	4.039e-16	100.47	2.52667e-07	2	1950	0.407638	116.512	0
	High	FVQAGSEVSALLGR	12	9158	18	A0A0M3LBA7;Q597J4;Q3ZU73;A0A1C9HCV0;Q5J038;C0J9K5;C0J9P4;Q95FJ8;A0A1I7PIS3;Q9SCE9;A0A1I7PIU6;A0A1I7PIS8;A0A1I7PIT2;A0A1D8D815;A0A191SDX6;A9L9U8;A0A0A7DB11;B7S4V7		0	0	6.9e-13	97.53	4.91126e-07	2	1433.78	0.713595	103.231	0
	High	GIYPAVDPLDSTSTMLQPR	1	5449	18	A0A0M3LBA7;A0A1C9HCV0;A0A1D8D815;A0A1I7PIS3;C0J9K5;C0J9P4;Q9SCE9;A0A1I7PIS8;Q95FJ8;Q597J4;A0A191SDX6;Q3ZU73;Q5J038;A0A1I7PIU6;A0A1I7PIT2;A9L9U8;Q9MRM1;B7S4V7		0	0	6.734e-16	96.04	6.12396e-07	3	2061.03	0.260887	114.201	0
	High	VALVYGQMNEPPGAR	13	9490	20	A0A0M3LBA7;Q597J4;Q3ZU73;A0A1C9HCV0;Q5J038;A0A1D8D815;A0A1I7PIU6;A0A1I7PIS3;C0J9K5;C0J9P4;Q9SCE9;A0A1I7PIS8;A9L9U8;Q95FJ8;A0A191SDX6;B7S4V7;A0A0A7DB11;A0A1I7PIT2;Q9MRM1;A0A0A7H8N8		0	0	2.106e-14	89.97	2.60438e-06	2	1601.81	0.579136	79.6651	0
	High	GmEVIDTGAPLSVPVGGATLGR	7	3356	14	A0A1C9HCV0;Q5J038;A0A1I7PIS3;Q9SCE9;Q95FJ8;A0A0M3LBA7;A0A1D8D815;C0J9K5;C0J9P4;A0A1I7PIS8;A0A191SDX6;A9L9U8;A0A1I7PIU6;A0A1I7PIT2	M2(Oxidation)	0	0	4.039e-16	88.39	2.98932e-06	2	2113.1	1.53916	103.323	0
	High	MPSAVGYQPTLSTEMGSLQER	8	5647	16	A0A0M3LBA7;Q597J4;Q3ZU73;A0A1C9HCV0;Q5J038;A0A1I7PIU6;A0A1I7PIS3;C0J9K5;C0J9P4;Q9SCE9;A0A1I7PIS8;Q95FJ8;A0A1D8D815;A0A191SDX6;B7S4V7;A0A1I7PIT2		0	0	4.039e-16	87.61	3.39739e-06	2	2282.08	1.346	104.863	0
	High	GMEVIDTGAPLSVPVGGATLGR	9	3356	14	A0A1C9HCV0;Q5J038;A0A1I7PIS3;Q9SCE9;Q95FJ8;A0A0M3LBA7;A0A1D8D815;C0J9K5;C0J9P4;A0A1I7PIS8;A0A191SDX6;A9L9U8;A0A1I7PIU6;A0A1I7PIT2		0	0	4.206e-13	86.69	9.6699e-06	2	2097.1	1.5709	111.891	0
	High	mPSAVGYQPTLSTEmGSLQER	4	5647	16	A0A0M3LBA7;A0A1C9HCV0;Q5J038;C0J9K5;C0J9P4;Q95FJ8;Q597J4;Q3ZU73;Q9SCE9;A0A1I7PIU6;A0A1I7PIS3;A0A1I7PIS8;A0A1D8D815;A0A1I7PIT2;A0A191SDX6;B7S4V7	M1(Oxidation); M15(Oxidation)	0	0	4.039e-16	84.32	5.40411e-06	3	2314.07	1.04795	81.0642	0
	High	mPNIYNALVVK	3	4063	12	A0A0M3LBA7;Q597J4;Q3ZU73;A0A1C9HCV0;Q5J038;C0J9K5;C0J9P4;Q95FJ8;A0A1I7PIU6;A0A1I7PIS8;A0A1D8D815;B7S4V7	M1(Oxidation)	0	0	1.159e-06	78.76	9.20309e-05	2	1277.69	1.64925	90.123	0
	High	AMNLDVESK	4	51	3	A0A0M3LBA7;Q5J038;A0A1D8D815		0	0	0.002373	77.6	2.38652e-05	2	1006.49	0.164063	54.5149	0
	High	VALVYGQmNEPPGAR	10	9490	20	A0A0M3LBA7;Q597J4;Q3ZU73;A0A1C9HCV0;Q5J038;A0A1D8D815;A0A1I7PIU6;A0A1I7PIS3;C0J9K5;C0J9P4;Q9SCE9;A0A1I7PIS8;A9L9U8;Q95FJ8;A0A191SDX6;B7S4V7;A0A0A7DB11;A0A1I7PIT2;Q9MRM1;A0A0A7H8N8	M8(Oxidation)	0	0	8.221e-15	76.6	5.65624e-05	2	1617.81	1.22656	66.0039	0
	High	GIYPAVDPLDSTSTmLQPR	7	5449	18	A0A0M3LBA7;Q597J4;A0A1C9HCV0;A0A191SDX6;Q5J038;A0A1D8D815;A0A1I7PIU6;A0A1I7PIS3;C0J9K5;C0J9P4;Q9SCE9;A0A1I7PIS8;Q95FJ8;Q3ZU73;B7S4V7;A0A1I7PIT2;A9L9U8;Q9MRM1	M15(Oxidation)	0	0	4.039e-16	76.31	5.49884e-05	2	2077.03	1.65567	103.65	0
	High	VGLTALTmAEYFR	4	7808	19	A0A0M3LBA7;Q597J4;Q3ZU73;A0A1C9HCV0;Q5J038;A0A1I7PIU6;A0A1I7PIS3;C0J9K5;C0J9P4;Q9SCE9;A0A1I7PIS8;A0A1I7PIT2;Q95FJ8;A0A1D8D815;B7S4V7;A9L9U8;A0A191SDX6;A0A0A7DB11;Q9MRM1	M8(Oxidation)	0	0	3.045e-07	74.5	9.29611e-05	2	1487.76	1.0175	110.076	0
	High	MPNIYNALVVK	6	4063	12	A0A0M3LBA7;A0A1C9HCV0;C0J9K5;C0J9P4;Q95FJ8;Q5J038;Q597J4;Q3ZU73;A0A1D8D815;A0A1I7PIU6;A0A1I7PIS8;B7S4V7		0	0	7.093e-06	64.39	0.000819937	2	1261.7	0.155397	104.671	0
	High	VGLTALTMAEYFR	1	7808	19	A0A0M3LBA7;Q597J4;Q3ZU73;A0A1C9HCV0;Q5J038;A0A1I7PIU6;A0A1I7PIS3;C0J9K5;C0J9P4;Q9SCE9;A0A1I7PIS8;A0A1I7PIT2;Q95FJ8;A0A1D8D815;B7S4V7;A9L9U8;A0A191SDX6;A0A0A7DB11;Q9MRM1		0	0	4.905e-12	63.78	0.00103928	2	1471.76	0.808242	114.64	0
	High	SAPAFIQLDTK	6	4550	13	A0A0M3LBA7;Q597J4;Q3ZU73;A0A1C9HCV0;Q5J038;A0A1D8D815;A0A1I7PIS3;C0J9K5;C0J9P4;Q9SCE9;Q95FJ8;A0A1I7PIT2;A0A191SDX6		0	0	0.0005389	62.87	0.00148622	2	1190.64	0.433499	84.0942	0
	High	EGNDLYMEMK	2	8238	17	A0A0A7DB11;A0A0M3LBA7;Q597J4;Q3ZU73;A0A1C9HCV0;Q5J038;Q95FJ8;A0A1D8D815;A0A1I7PIU6;A0A1I7PIS3;C0J9K5;C0J9P4;Q9SCE9;B7S4V7;A0A1I7PIS8;A9L9U8;A0A1I7PIT2		0	0	0.0007047	57.71	0.00141333	2	1229.52	0.493564	74.4119	0
	High	AHGGVSVFGGVGER	13	7920	19	A0A0M3LBA7;Q597J4;Q3ZU73;A0A1C9HCV0;A0A191SDX6;Q5J038;A0A1D8D815;A0A1I7PIU6;A0A1I7PIS3;C0J9K5;C0J9P4;Q9SCE9;A0A1I7PIS8;Q95FJ8;A0A1I7PIT2;A9L9U8;Q9MRM1;B7S4V7;A0A0A7DB11		0	0	0.0008373	57.65	0.00357376	2	1328.67	0.313702	60.1779	0
	High	TVLImELINNIAK	1	8267	18	A0A0M3LBA7;A0A1C9HCV0;Q597J4;A0A1D8D815;A0A1I7PIS3;C0J9K5;C0J9P4;Q9SCE9;A0A1I7PIS8;A9L9U8;Q95FJ8;Q3ZU73;Q5J038;A0A1I7PIU6;A0A1I7PIT2;A0A0A7DB11;A0A191SDX6;Q9MRM1	M5(Oxidation)	0	0	0.001008	52.23	0.0101374	2	1487.85	-0.566903	114.941	0
	High	IGLFGGAGVGK	5	9628	26	Q597J4;A0A0M3LBA7;Q3ZU73;A0A1C9HCV0;A0A191SDX6;Q5J038;A0A1D8D815;A0A1I7PIU6;A0A1I7PIS3;C0J9K5;C0J9P4;Q9SCE9;A0A1I7PIS8;Q95FJ8;A9L9U8;A0A0A7DB11;A0A1I7PIT2;A0A061E5Q6;A0A2G5F6R8;B9T1V8;A0A251U5D0;Q9MRM1;B7S4V7;A0A0D6QRT0;A0A0A7H8N8;A0A087SBN0		0	0	0.0007895	50.73	0.0196975	2	975.563	0.668855	82.3399	0
	High	ESGVINEENIAESK	2	1255	10	A0A1C9HCV0;Q5J038;Q9SCE9;A0A1I7PIU6;A0A1I7PIS3;A0A1I7PIS8;A0A1I7PIT2;Q95FJ8;A0A1D8D815;A0A191SDX6		0	0	7.208e-09	47.85	0.0331924	2	1518.73	0.748268	61.0718	0
	High	EGNDLYmEmK	2	8238	17	A0A0A7DB11;A0A0M3LBA7;Q597J4;Q3ZU73;A0A1C9HCV0;Q5J038;Q95FJ8;A0A1D8D815;A0A1I7PIU6;A0A1I7PIS3;C0J9K5;C0J9P4;Q9SCE9;B7S4V7;A0A1I7PIS8;A9L9U8;A0A1I7PIT2	M7(Oxidation); M9(Oxidation)	0	0	0.0006196	47.61	0.0116009	2	1261.51	0.704831	42.9146	0
	High	VVDLLAPYR	7	9267	20	A0A0M3LBA7;Q597J4;Q3ZU73;A0A1C9HCV0;Q5J038;A0A1D8D815;A0A1I7PIU6;A0A1I7PIS3;C0J9K5;C0J9P4;Q9SCE9;B7S4V7;A0A1I7PIS8;A9L9U8;Q95FJ8;A0A0A7DB11;A0A191SDX6;A0A1I7PIT2;Q9MRM1;A0A0A7H8N8		0	0	0.002967	46.32	0.050349	2	1045.6	0.302615	98.3465	0
	High	TVLIMELINNIAK	1	8267	18	A0A0M3LBA7;A0A1C9HCV0;Q597J4;A0A1D8D815;A0A1I7PIS3;C0J9K5;C0J9P4;Q9SCE9;A0A1I7PIS8;A9L9U8;Q95FJ8;Q3ZU73;Q5J038;A0A1I7PIU6;A0A1I7PIT2;A0A0A7DB11;A0A191SDX6;Q9MRM1		0	0	0.0008231	44.61	0.0582406	2	1471.86	0.0359943	115.382	0
	High	EGNDLYmEMK	4	8238	17	A0A0M3LBA7;Q597J4;Q3ZU73;A0A1C9HCV0;Q5J038;C0J9K5;C0J9P4;Q95FJ8;A0A1D8D815;A0A1I7PIU6;A0A1I7PIS3;Q9SCE9;A0A1I7PIS8;A0A0A7DB11;A9L9U8;B7S4V7;A0A1I7PIT2	M7(Oxidation)	0	0	0.000863	33.68	0.319869	2	1245.51	0.0615098	63.0888	0
	High	LSIFETGIK	6	9003	19	A0A0M3LBA7;A0A1C9HCV0;A0A1D8D815;A0A1I7PIS3;C0J9K5;C0J9P4;Q9SCE9;A0A1I7PIS8;Q95FJ8;Q597J4;Q5J038;Q3ZU73;A0A1I7PIU6;B7S4V7;A9L9U8;A0A0A7DB11;A0A191SDX6;Q9MRM1;A0A0A7H8N8		0	0.001	0.004071	57.91	0.00227348	2	1007.58	0.338383	92.8863	0
	High	AmNLDVESK	4	51	3	A0A0M3LBA7;Q5J038;A0A1D8D815	M2(Oxidation)	0	0.001	0.00524	52.1	0.00794914	2	1022.48	0.120465	36.3938	0
	High	TREGNDLYMEMK	2	8225	17	A0A0A7DB11;A0A0M3LBA7;Q597J4;Q3ZU73;A0A1C9HCV0;Q5J038;A0A1D8D815;A0A1I7PIU6;A0A1I7PIS3;C0J9K5;C0J9P4;Q9SCE9;A0A1I7PIS8;A9L9U8;Q95FJ8;B7S4V7;A0A1I7PIT2		0	0.001	0.01385	15.32	35.995	3	1486.67	0.463226	61.3508	1
C0J9P4	ATP synthase subunit beta (Fragment) OS=Stephania rotunda OX=461634 GN=atpB PE=3 SV=1 - [C0J9P4_9MAGN]	2871.17	60.22	5671	1	19	166	445	47.8759	5.24951
	High	mPSAVGYQPTLSTEMGSLQER	13	5647	16	A0A0M3LBA7;A0A1C9HCV0;A0A1D8D815;A0A1I7PIS3;C0J9K5;C0J9P4;Q9SCE9;A0A1I7PIS8;Q95FJ8;Q597J4;Q3ZU73;Q5J038;A0A1I7PIU6;A0A191SDX6;A0A1I7PIT2;B7S4V7	M1(Oxidation)	0	0	4.039e-16	107.49	2.85181e-08	2	2298.08	1.42462	97.5245	0
	High	ELQDIIAILGLDELSEEDR	1	7752	17	A0A0M3LBA7;Q597J4;Q3ZU73;A0A1C9HCV0;Q5J038;C0J9K5;C0J9P4;Q95FJ8;A0A1I7PIS3;Q9SCE9;A0A1I7PIU6;A0A1I7PIS8;A0A1D8D815;A0A191SDX6;A0A1I7PIT2;A9L9U8;B7S4V7		0	0	4.039e-16	100.98	2.00851e-07	2	2171.11	-0.648696	115.771	0
	High	DVNEQDVLLFIDNIFR	1	5066	13	A0A1C9HCV0;Q5J038;A0A1I7PIS3;Q9SCE9;Q95FJ8;A0A0M3LBA7;Q597J4;C0J9K5;C0J9P4;Q3ZU73;A0A1I7PIU6;A0A1I7PIS8;A0A1I7PIT2		0	0	4.039e-16	100.47	2.52667e-07	2	1950	0.407638	116.512	0
	High	FVQAGSEVSALLGR	12	9158	18	A0A0M3LBA7;Q597J4;Q3ZU73;A0A1C9HCV0;Q5J038;C0J9K5;C0J9P4;Q95FJ8;A0A1I7PIS3;Q9SCE9;A0A1I7PIU6;A0A1I7PIS8;A0A1I7PIT2;A0A1D8D815;A0A191SDX6;A9L9U8;A0A0A7DB11;B7S4V7		0	0	6.9e-13	97.53	4.91126e-07	2	1433.78	0.713595	103.231	0
	High	GIYPAVDPLDSTSTMLQPR	1	5449	18	A0A0M3LBA7;A0A1C9HCV0;A0A1D8D815;A0A1I7PIS3;C0J9K5;C0J9P4;Q9SCE9;A0A1I7PIS8;Q95FJ8;Q597J4;A0A191SDX6;Q3ZU73;Q5J038;A0A1I7PIU6;A0A1I7PIT2;A9L9U8;Q9MRM1;B7S4V7		0	0	6.734e-16	96.04	6.12396e-07	3	2061.03	0.260887	114.201	0
	High	VALVYGQMNEPPGAR	13	9490	20	A0A0M3LBA7;Q597J4;Q3ZU73;A0A1C9HCV0;Q5J038;A0A1D8D815;A0A1I7PIU6;A0A1I7PIS3;C0J9K5;C0J9P4;Q9SCE9;A0A1I7PIS8;A9L9U8;Q95FJ8;A0A191SDX6;B7S4V7;A0A0A7DB11;A0A1I7PIT2;Q9MRM1;A0A0A7H8N8		0	0	2.106e-14	89.97	2.60438e-06	2	1601.81	0.579136	79.6651	0
	High	GmEVIDTGAPLSVPVGGATLGR	7	3356	14	A0A1C9HCV0;Q5J038;A0A1I7PIS3;Q9SCE9;Q95FJ8;A0A0M3LBA7;A0A1D8D815;C0J9K5;C0J9P4;A0A1I7PIS8;A0A191SDX6;A9L9U8;A0A1I7PIU6;A0A1I7PIT2	M2(Oxidation)	0	0	4.039e-16	88.39	2.98932e-06	2	2113.1	1.53916	103.323	0
	High	MPSAVGYQPTLSTEMGSLQER	8	5647	16	A0A0M3LBA7;Q597J4;Q3ZU73;A0A1C9HCV0;Q5J038;A0A1I7PIU6;A0A1I7PIS3;C0J9K5;C0J9P4;Q9SCE9;A0A1I7PIS8;Q95FJ8;A0A1D8D815;A0A191SDX6;B7S4V7;A0A1I7PIT2		0	0	4.039e-16	87.61	3.39739e-06	2	2282.08	1.346	104.863	0
	High	GMEVIDTGAPLSVPVGGATLGR	9	3356	14	A0A1C9HCV0;Q5J038;A0A1I7PIS3;Q9SCE9;Q95FJ8;A0A0M3LBA7;A0A1D8D815;C0J9K5;C0J9P4;A0A1I7PIS8;A0A191SDX6;A9L9U8;A0A1I7PIU6;A0A1I7PIT2		0	0	4.206e-13	86.69	9.6699e-06	2	2097.1	1.5709	111.891	0
	High	mPSAVGYQPTLSTEmGSLQER	4	5647	16	A0A0M3LBA7;A0A1C9HCV0;Q5J038;C0J9K5;C0J9P4;Q95FJ8;Q597J4;Q3ZU73;Q9SCE9;A0A1I7PIU6;A0A1I7PIS3;A0A1I7PIS8;A0A1D8D815;A0A1I7PIT2;A0A191SDX6;B7S4V7	M1(Oxidation); M15(Oxidation)	0	0	4.039e-16	84.32	5.40411e-06	3	2314.07	1.04795	81.0642	0
	High	AVAMSATDGLMR	5	3822	13	A0A0M3LBA7;Q597J4;A0A1C9HCV0;A0A191SDX6;A0A1D8D815;A0A1I7PIS3;C0J9K5;C0J9P4;Q9MRM1;Q9SCE9;A0A1I7PIS8;A9L9U8;Q95FJ8		0	0	8.005e-08	82.23	1.21633e-05	2	1222.59	0.220339	73.1559	0
	High	mPNIYNALVVK	3	4063	12	A0A0M3LBA7;Q597J4;Q3ZU73;A0A1C9HCV0;Q5J038;C0J9K5;C0J9P4;Q95FJ8;A0A1I7PIU6;A0A1I7PIS8;A0A1D8D815;B7S4V7	M1(Oxidation)	0	0	1.159e-06	78.76	9.20309e-05	2	1277.69	1.64925	90.123	0
	High	VALVYGQmNEPPGAR	10	9490	20	A0A0M3LBA7;Q597J4;Q3ZU73;A0A1C9HCV0;Q5J038;A0A1D8D815;A0A1I7PIU6;A0A1I7PIS3;C0J9K5;C0J9P4;Q9SCE9;A0A1I7PIS8;A9L9U8;Q95FJ8;A0A191SDX6;B7S4V7;A0A0A7DB11;A0A1I7PIT2;Q9MRM1;A0A0A7H8N8	M8(Oxidation)	0	0	8.221e-15	76.6	5.65624e-05	2	1617.81	1.22656	66.0039	0
	High	GIYPAVDPLDSTSTmLQPR	7	5449	18	A0A0M3LBA7;Q597J4;A0A1C9HCV0;A0A191SDX6;Q5J038;A0A1D8D815;A0A1I7PIU6;A0A1I7PIS3;C0J9K5;C0J9P4;Q9SCE9;A0A1I7PIS8;Q95FJ8;Q3ZU73;B7S4V7;A0A1I7PIT2;A9L9U8;Q9MRM1	M15(Oxidation)	0	0	4.039e-16	76.31	5.49884e-05	2	2077.03	1.65567	103.65	0
	High	VGLTALTmAEYFR	4	7808	19	A0A0M3LBA7;Q597J4;Q3ZU73;A0A1C9HCV0;Q5J038;A0A1I7PIU6;A0A1I7PIS3;C0J9K5;C0J9P4;Q9SCE9;A0A1I7PIS8;A0A1I7PIT2;Q95FJ8;A0A1D8D815;B7S4V7;A9L9U8;A0A191SDX6;A0A0A7DB11;Q9MRM1	M8(Oxidation)	0	0	3.045e-07	74.5	9.29611e-05	2	1487.76	1.0175	110.076	0
	High	MPNIYNALVVK	6	4063	12	A0A0M3LBA7;A0A1C9HCV0;C0J9K5;C0J9P4;Q95FJ8;Q5J038;Q597J4;Q3ZU73;A0A1D8D815;A0A1I7PIU6;A0A1I7PIS8;B7S4V7		0	0	7.093e-06	64.39	0.000819937	2	1261.7	0.155397	104.671	0
	High	VGLTALTMAEYFR	1	7808	19	A0A0M3LBA7;Q597J4;Q3ZU73;A0A1C9HCV0;Q5J038;A0A1I7PIU6;A0A1I7PIS3;C0J9K5;C0J9P4;Q9SCE9;A0A1I7PIS8;A0A1I7PIT2;Q95FJ8;A0A1D8D815;B7S4V7;A9L9U8;A0A191SDX6;A0A0A7DB11;Q9MRM1		0	0	4.905e-12	63.78	0.00103928	2	1471.76	0.808242	114.64	0
	High	SAPAFIQLDTK	6	4550	13	A0A0M3LBA7;Q597J4;Q3ZU73;A0A1C9HCV0;Q5J038;A0A1D8D815;A0A1I7PIS3;C0J9K5;C0J9P4;Q9SCE9;Q95FJ8;A0A1I7PIT2;A0A191SDX6		0	0	0.0005389	62.87	0.00148622	2	1190.64	0.433499	84.0942	0
	High	EGNDLYMEMK	2	8238	17	A0A0A7DB11;A0A0M3LBA7;Q597J4;Q3ZU73;A0A1C9HCV0;Q5J038;Q95FJ8;A0A1D8D815;A0A1I7PIU6;A0A1I7PIS3;C0J9K5;C0J9P4;Q9SCE9;B7S4V7;A0A1I7PIS8;A9L9U8;A0A1I7PIT2		0	0	0.0007047	57.71	0.00141333	2	1229.52	0.493564	74.4119	0
	High	AHGGVSVFGGVGER	13	7920	19	A0A0M3LBA7;Q597J4;Q3ZU73;A0A1C9HCV0;A0A191SDX6;Q5J038;A0A1D8D815;A0A1I7PIU6;A0A1I7PIS3;C0J9K5;C0J9P4;Q9SCE9;A0A1I7PIS8;Q95FJ8;A0A1I7PIT2;A9L9U8;Q9MRM1;B7S4V7;A0A0A7DB11		0	0	0.0008373	57.65	0.00357376	2	1328.67	0.313702	60.1779	0
	High	AVAmSATDGLmR	4	3822	13	A0A0M3LBA7;Q597J4;A0A1C9HCV0;A0A191SDX6;A0A1D8D815;A0A1I7PIS3;C0J9K5;C0J9P4;Q9SCE9;A0A1I7PIS8;Q95FJ8;Q9MRM1;A9L9U8	M4(Oxidation); M11(Oxidation)	0	0	0.0007846	57.38	0.00238073	2	1254.58	0.537039	44.5228	0
	High	AVAmSATDGLMR	7	3822	13	A0A0M3LBA7;Q597J4;A0A1C9HCV0;A0A191SDX6;A0A1D8D815;A0A1I7PIS3;C0J9K5;C0J9P4;Q9SCE9;A0A1I7PIS8;Q95FJ8;Q9MRM1;A9L9U8	M4(Oxidation)	0	0	0.0009459	55.98	0.00413851	2	1238.59	0.282178	57.9001	0
	High	TVLImELINNIAK	1	8267	18	A0A0M3LBA7;A0A1C9HCV0;Q597J4;A0A1D8D815;A0A1I7PIS3;C0J9K5;C0J9P4;Q9SCE9;A0A1I7PIS8;A9L9U8;Q95FJ8;Q3ZU73;Q5J038;A0A1I7PIU6;A0A1I7PIT2;A0A0A7DB11;A0A191SDX6;Q9MRM1	M5(Oxidation)	0	0	0.001008	52.23	0.0101374	2	1487.85	-0.566903	114.941	0
	High	IGLFGGAGVGK	5	9628	26	Q597J4;A0A0M3LBA7;Q3ZU73;A0A1C9HCV0;A0A191SDX6;Q5J038;A0A1D8D815;A0A1I7PIU6;A0A1I7PIS3;C0J9K5;C0J9P4;Q9SCE9;A0A1I7PIS8;Q95FJ8;A9L9U8;A0A0A7DB11;A0A1I7PIT2;A0A061E5Q6;A0A2G5F6R8;B9T1V8;A0A251U5D0;Q9MRM1;B7S4V7;A0A0D6QRT0;A0A0A7H8N8;A0A087SBN0		0	0	0.0007895	50.73	0.0196975	2	975.563	0.668855	82.3399	0
	High	FLSQPFFVAEVFTGSPGxYVGLTETIR	1	1	1	C0J9P4	X18(R)	0	0	4.216e-13	50.72	0.00837654	3	3018.6	8.50639	114.933	1
	High	EGNDLYmEmK	2	8238	17	A0A0A7DB11;A0A0M3LBA7;Q597J4;Q3ZU73;A0A1C9HCV0;Q5J038;Q95FJ8;A0A1D8D815;A0A1I7PIU6;A0A1I7PIS3;C0J9K5;C0J9P4;Q9SCE9;B7S4V7;A0A1I7PIS8;A9L9U8;A0A1I7PIT2	M7(Oxidation); M9(Oxidation)	0	0	0.0006196	47.61	0.0116009	2	1261.51	0.704831	42.9146	0
	High	VVDLLAPYR	7	9267	20	A0A0M3LBA7;Q597J4;Q3ZU73;A0A1C9HCV0;Q5J038;A0A1D8D815;A0A1I7PIU6;A0A1I7PIS3;C0J9K5;C0J9P4;Q9SCE9;B7S4V7;A0A1I7PIS8;A9L9U8;Q95FJ8;A0A0A7DB11;A0A191SDX6;A0A1I7PIT2;Q9MRM1;A0A0A7H8N8		0	0	0.002967	46.32	0.050349	2	1045.6	0.302615	98.3465	0
	High	TVLIMELINNIAK	1	8267	18	A0A0M3LBA7;A0A1C9HCV0;Q597J4;A0A1D8D815;A0A1I7PIS3;C0J9K5;C0J9P4;Q9SCE9;A0A1I7PIS8;A9L9U8;Q95FJ8;Q3ZU73;Q5J038;A0A1I7PIU6;A0A1I7PIT2;A0A0A7DB11;A0A191SDX6;Q9MRM1		0	0	0.0008231	44.61	0.0582406	2	1471.86	0.0359943	115.382	0
	High	EGNDLYmEMK	4	8238	17	A0A0M3LBA7;Q597J4;Q3ZU73;A0A1C9HCV0;Q5J038;C0J9K5;C0J9P4;Q95FJ8;A0A1D8D815;A0A1I7PIU6;A0A1I7PIS3;Q9SCE9;A0A1I7PIS8;A0A0A7DB11;A9L9U8;B7S4V7;A0A1I7PIT2	M7(Oxidation)	0	0	0.000863	33.68	0.319869	2	1245.51	0.0615098	63.0888	0
	High	LSIFETGIK	6	9003	19	A0A0M3LBA7;A0A1C9HCV0;A0A1D8D815;A0A1I7PIS3;C0J9K5;C0J9P4;Q9SCE9;A0A1I7PIS8;Q95FJ8;Q597J4;Q5J038;Q3ZU73;A0A1I7PIU6;B7S4V7;A9L9U8;A0A0A7DB11;A0A191SDX6;Q9MRM1;A0A0A7H8N8		0	0.001	0.004071	57.91	0.00227348	2	1007.58	0.338383	92.8863	0
	High	TREGNDLYMEMK	2	8225	17	A0A0A7DB11;A0A0M3LBA7;Q597J4;Q3ZU73;A0A1C9HCV0;Q5J038;A0A1D8D815;A0A1I7PIU6;A0A1I7PIS3;C0J9K5;C0J9P4;Q9SCE9;A0A1I7PIS8;A9L9U8;Q95FJ8;B7S4V7;A0A1I7PIT2		0	0.001	0.01385	15.32	35.995	3	1486.67	0.463226	61.3508	1
C0J9K5	ATP synthase subunit beta (Fragment) OS=Cissampelos andromorpha OX=461569 GN=atpB PE=3 SV=1 - [C0J9K5_9MAGN]	2864.62	51.5	5672	2	20	167	468	50.3982	5.43994
	High	mPSAVGYQPTLSTEMGSLQER	13	5647	16	A0A0M3LBA7;A0A1C9HCV0;A0A1D8D815;A0A1I7PIS3;C0J9K5;C0J9P4;Q9SCE9;A0A1I7PIS8;Q95FJ8;Q597J4;Q3ZU73;Q5J038;A0A1I7PIU6;A0A191SDX6;A0A1I7PIT2;B7S4V7	M1(Oxidation)	0	0	4.039e-16	107.49	2.85181e-08	2	2298.08	1.42462	97.5245	0
	High	ELQDIIAILGLDELSEEDR	1	7752	17	A0A0M3LBA7;Q597J4;Q3ZU73;A0A1C9HCV0;Q5J038;C0J9K5;C0J9P4;Q95FJ8;A0A1I7PIS3;Q9SCE9;A0A1I7PIU6;A0A1I7PIS8;A0A1D8D815;A0A191SDX6;A0A1I7PIT2;A9L9U8;B7S4V7		0	0	4.039e-16	100.98	2.00851e-07	2	2171.11	-0.648696	115.771	0
	High	DVNEQDVLLFIDNIFR	1	5066	13	A0A1C9HCV0;Q5J038;A0A1I7PIS3;Q9SCE9;Q95FJ8;A0A0M3LBA7;Q597J4;C0J9K5;C0J9P4;Q3ZU73;A0A1I7PIU6;A0A1I7PIS8;A0A1I7PIT2		0	0	4.039e-16	100.47	2.52667e-07	2	1950	0.407638	116.512	0
	High	FVQAGSEVSALLGR	12	9158	18	A0A0M3LBA7;Q597J4;Q3ZU73;A0A1C9HCV0;Q5J038;C0J9K5;C0J9P4;Q95FJ8;A0A1I7PIS3;Q9SCE9;A0A1I7PIU6;A0A1I7PIS8;A0A1I7PIT2;A0A1D8D815;A0A191SDX6;A9L9U8;A0A0A7DB11;B7S4V7		0	0	6.9e-13	97.53	4.91126e-07	2	1433.78	0.713595	103.231	0
	High	GIYPAVDPLDSTSTMLQPR	1	5449	18	A0A0M3LBA7;A0A1C9HCV0;A0A1D8D815;A0A1I7PIS3;C0J9K5;C0J9P4;Q9SCE9;A0A1I7PIS8;Q95FJ8;Q597J4;A0A191SDX6;Q3ZU73;Q5J038;A0A1I7PIU6;A0A1I7PIT2;A9L9U8;Q9MRM1;B7S4V7		0	0	6.734e-16	96.04	6.12396e-07	3	2061.03	0.260887	114.201	0
	High	VALVYGxMNEPPGAR	13	9490	20	A0A0M3LBA7;Q597J4;Q3ZU73;A0A1C9HCV0;Q5J038;A0A1D8D815;A0A1I7PIU6;A0A1I7PIS3;C0J9K5;C0J9P4;Q9SCE9;A0A1I7PIS8;A9L9U8;Q95FJ8;A0A191SDX6;B7S4V7;A0A0A7DB11;A0A1I7PIT2;Q9MRM1;A0A0A7H8N8	X7(Q)	0	0	2.106e-14	89.97	2.60438e-06	2	1601.81	0.579136	79.6651	0
	High	GmEVIDTGAPLSVPVGGATLGR	7	3356	14	A0A1C9HCV0;Q5J038;A0A1I7PIS3;Q9SCE9;Q95FJ8;A0A0M3LBA7;A0A1D8D815;C0J9K5;C0J9P4;A0A1I7PIS8;A0A191SDX6;A9L9U8;A0A1I7PIU6;A0A1I7PIT2	M2(Oxidation)	0	0	4.039e-16	88.39	2.98932e-06	2	2113.1	1.53916	103.323	0
	High	MPSAVGYQPTLSTEMGSLQER	8	5647	16	A0A0M3LBA7;Q597J4;Q3ZU73;A0A1C9HCV0;Q5J038;A0A1I7PIU6;A0A1I7PIS3;C0J9K5;C0J9P4;Q9SCE9;A0A1I7PIS8;Q95FJ8;A0A1D8D815;A0A191SDX6;B7S4V7;A0A1I7PIT2		0	0	4.039e-16	87.61	3.39739e-06	2	2282.08	1.346	104.863	0
	High	GMEVIDTGAPLSVPVGGATLGR	9	3356	14	A0A1C9HCV0;Q5J038;A0A1I7PIS3;Q9SCE9;Q95FJ8;A0A0M3LBA7;A0A1D8D815;C0J9K5;C0J9P4;A0A1I7PIS8;A0A191SDX6;A9L9U8;A0A1I7PIU6;A0A1I7PIT2		0	0	4.206e-13	86.69	9.6699e-06	2	2097.1	1.5709	111.891	0
	High	mPSAVGYQPTLSTEmGSLQER	4	5647	16	A0A0M3LBA7;A0A1C9HCV0;Q5J038;C0J9K5;C0J9P4;Q95FJ8;Q597J4;Q3ZU73;Q9SCE9;A0A1I7PIU6;A0A1I7PIS3;A0A1I7PIS8;A0A1D8D815;A0A1I7PIT2;A0A191SDX6;B7S4V7	M1(Oxidation); M15(Oxidation)	0	0	4.039e-16	84.32	5.40411e-06	3	2314.07	1.04795	81.0642	0
	High	AVAMSATDGLMR	5	3822	13	A0A0M3LBA7;Q597J4;A0A1C9HCV0;A0A191SDX6;A0A1D8D815;A0A1I7PIS3;C0J9K5;C0J9P4;Q9MRM1;Q9SCE9;A0A1I7PIS8;A9L9U8;Q95FJ8		0	0	8.005e-08	82.23	1.21633e-05	2	1222.59	0.220339	73.1559	0
	High	mPNIYNALVVK	3	4063	12	A0A0M3LBA7;Q597J4;Q3ZU73;A0A1C9HCV0;Q5J038;C0J9K5;C0J9P4;Q95FJ8;A0A1I7PIU6;A0A1I7PIS8;A0A1D8D815;B7S4V7	M1(Oxidation)	0	0	1.159e-06	78.76	9.20309e-05	2	1277.69	1.64925	90.123	0
	High	VALVYGxmNEPPGAR	10	9490	20	A0A0M3LBA7;Q597J4;Q3ZU73;A0A1C9HCV0;Q5J038;A0A1D8D815;A0A1I7PIU6;A0A1I7PIS3;C0J9K5;C0J9P4;Q9SCE9;A0A1I7PIS8;A9L9U8;Q95FJ8;A0A191SDX6;B7S4V7;A0A0A7DB11;A0A1I7PIT2;Q9MRM1;A0A0A7H8N8	X7(Q); M8(Oxidation)	0	0	8.221e-15	76.6	5.65624e-05	2	1617.81	1.22656	66.0039	0
	High	GIYPAVDPLDSTSTmLQPR	7	5449	18	A0A0M3LBA7;Q597J4;A0A1C9HCV0;A0A191SDX6;Q5J038;A0A1D8D815;A0A1I7PIU6;A0A1I7PIS3;C0J9K5;C0J9P4;Q9SCE9;A0A1I7PIS8;Q95FJ8;Q3ZU73;B7S4V7;A0A1I7PIT2;A9L9U8;Q9MRM1	M15(Oxidation)	0	0	4.039e-16	76.31	5.49884e-05	2	2077.03	1.65567	103.65	0
	High	VGLTALTmAEYFR	4	7808	19	A0A0M3LBA7;Q597J4;Q3ZU73;A0A1C9HCV0;Q5J038;A0A1I7PIU6;A0A1I7PIS3;C0J9K5;C0J9P4;Q9SCE9;A0A1I7PIS8;A0A1I7PIT2;Q95FJ8;A0A1D8D815;B7S4V7;A9L9U8;A0A191SDX6;A0A0A7DB11;Q9MRM1	M8(Oxidation)	0	0	3.045e-07	74.5	9.29611e-05	2	1487.76	1.0175	110.076	0
	High	MPNIYNALVVK	6	4063	12	A0A0M3LBA7;A0A1C9HCV0;C0J9K5;C0J9P4;Q95FJ8;Q5J038;Q597J4;Q3ZU73;A0A1D8D815;A0A1I7PIU6;A0A1I7PIS8;B7S4V7		0	0	7.093e-06	64.39	0.000819937	2	1261.7	0.155397	104.671	0
	High	VGLTALTMAEYFR	1	7808	19	A0A0M3LBA7;Q597J4;Q3ZU73;A0A1C9HCV0;Q5J038;A0A1I7PIU6;A0A1I7PIS3;C0J9K5;C0J9P4;Q9SCE9;A0A1I7PIS8;A0A1I7PIT2;Q95FJ8;A0A1D8D815;B7S4V7;A9L9U8;A0A191SDX6;A0A0A7DB11;Q9MRM1		0	0	4.905e-12	63.78	0.00103928	2	1471.76	0.808242	114.64	0
	High	SAPAFIQLDTK	6	4550	13	A0A0M3LBA7;Q597J4;Q3ZU73;A0A1C9HCV0;Q5J038;A0A1D8D815;A0A1I7PIS3;C0J9K5;C0J9P4;Q9SCE9;Q95FJ8;A0A1I7PIT2;A0A191SDX6		0	0	0.0005389	62.87	0.00148622	2	1190.64	0.433499	84.0942	0
	High	EGNDLYMEMK	2	8238	17	A0A0A7DB11;A0A0M3LBA7;Q597J4;Q3ZU73;A0A1C9HCV0;Q5J038;Q95FJ8;A0A1D8D815;A0A1I7PIU6;A0A1I7PIS3;C0J9K5;C0J9P4;Q9SCE9;B7S4V7;A0A1I7PIS8;A9L9U8;A0A1I7PIT2		0	0	0.0007047	57.71	0.00141333	2	1229.52	0.493564	74.4119	0
	High	AHGGVSVFGGVGER	13	7920	19	A0A0M3LBA7;Q597J4;Q3ZU73;A0A1C9HCV0;A0A191SDX6;Q5J038;A0A1D8D815;A0A1I7PIU6;A0A1I7PIS3;C0J9K5;C0J9P4;Q9SCE9;A0A1I7PIS8;Q95FJ8;A0A1I7PIT2;A9L9U8;Q9MRM1;B7S4V7;A0A0A7DB11		0	0	0.0008373	57.65	0.00357376	2	1328.67	0.313702	60.1779	0
	High	AVAmSATDGLmR	4	3822	13	A0A0M3LBA7;Q597J4;A0A1C9HCV0;A0A191SDX6;A0A1D8D815;A0A1I7PIS3;C0J9K5;C0J9P4;Q9SCE9;A0A1I7PIS8;Q95FJ8;Q9MRM1;A9L9U8	M4(Oxidation); M11(Oxidation)	0	0	0.0007846	57.38	0.00238073	2	1254.58	0.537039	44.5228	0
	High	AVAmSATDGLMR	7	3822	13	A0A0M3LBA7;Q597J4;A0A1C9HCV0;A0A191SDX6;A0A1D8D815;A0A1I7PIS3;C0J9K5;C0J9P4;Q9SCE9;A0A1I7PIS8;Q95FJ8;Q9MRM1;A9L9U8	M4(Oxidation)	0	0	0.0009459	55.98	0.00413851	2	1238.59	0.282178	57.9001	0
	High	TVLImELINNIAK	1	8267	18	A0A0M3LBA7;A0A1C9HCV0;Q597J4;A0A1D8D815;A0A1I7PIS3;C0J9K5;C0J9P4;Q9SCE9;A0A1I7PIS8;A9L9U8;Q95FJ8;Q3ZU73;Q5J038;A0A1I7PIU6;A0A1I7PIT2;A0A0A7DB11;A0A191SDX6;Q9MRM1	M5(Oxidation)	0	0	0.001008	52.23	0.0101374	2	1487.85	-0.566903	114.941	0
	High	IGLFGGAGVGK	5	9628	26	Q597J4;A0A0M3LBA7;Q3ZU73;A0A1C9HCV0;A0A191SDX6;Q5J038;A0A1D8D815;A0A1I7PIU6;A0A1I7PIS3;C0J9K5;C0J9P4;Q9SCE9;A0A1I7PIS8;Q95FJ8;A9L9U8;A0A0A7DB11;A0A1I7PIT2;A0A061E5Q6;A0A2G5F6R8;B9T1V8;A0A251U5D0;Q9MRM1;B7S4V7;A0A0D6QRT0;A0A0A7H8N8;A0A087SBN0		0	0	0.0007895	50.73	0.0196975	2	975.563	0.668855	82.3399	0
	High	EGNDLYmEmK	2	8238	17	A0A0A7DB11;A0A0M3LBA7;Q597J4;Q3ZU73;A0A1C9HCV0;Q5J038;Q95FJ8;A0A1D8D815;A0A1I7PIU6;A0A1I7PIS3;C0J9K5;C0J9P4;Q9SCE9;B7S4V7;A0A1I7PIS8;A9L9U8;A0A1I7PIT2	M7(Oxidation); M9(Oxidation)	0	0	0.0006196	47.61	0.0116009	2	1261.51	0.704831	42.9146	0
	High	VVDLLAPYR	7	9267	20	A0A0M3LBA7;Q597J4;Q3ZU73;A0A1C9HCV0;Q5J038;A0A1D8D815;A0A1I7PIU6;A0A1I7PIS3;C0J9K5;C0J9P4;Q9SCE9;B7S4V7;A0A1I7PIS8;A9L9U8;Q95FJ8;A0A0A7DB11;A0A191SDX6;A0A1I7PIT2;Q9MRM1;A0A0A7H8N8		0	0	0.002967	46.32	0.050349	2	1045.6	0.302615	98.3465	0
	High	TVLIMELINNIAK	1	8267	18	A0A0M3LBA7;A0A1C9HCV0;Q597J4;A0A1D8D815;A0A1I7PIS3;C0J9K5;C0J9P4;Q9SCE9;A0A1I7PIS8;A9L9U8;Q95FJ8;Q3ZU73;Q5J038;A0A1I7PIU6;A0A1I7PIT2;A0A0A7DB11;A0A191SDX6;Q9MRM1		0	0	0.0008231	44.61	0.0582406	2	1471.86	0.0359943	115.382	0
	High	EGNDLYmEMK	4	8238	17	A0A0M3LBA7;Q597J4;Q3ZU73;A0A1C9HCV0;Q5J038;C0J9K5;C0J9P4;Q95FJ8;A0A1D8D815;A0A1I7PIU6;A0A1I7PIS3;Q9SCE9;A0A1I7PIS8;A0A0A7DB11;A9L9U8;B7S4V7;A0A1I7PIT2	M7(Oxidation)	0	0	0.000863	33.68	0.319869	2	1245.51	0.0615098	63.0888	0
	High	VALVYGxMNEPPGAR	1	1	1	C0J9K5	X7(E)	0	0	0.0008059	17.43	31.181	2	1602.79	-5.52112	83.0425	0
	High	LSIFETGIK	6	9003	19	A0A0M3LBA7;A0A1C9HCV0;A0A1D8D815;A0A1I7PIS3;C0J9K5;C0J9P4;Q9SCE9;A0A1I7PIS8;Q95FJ8;Q597J4;Q5J038;Q3ZU73;A0A1I7PIU6;B7S4V7;A9L9U8;A0A0A7DB11;A0A191SDX6;Q9MRM1;A0A0A7H8N8		0	0.001	0.004071	57.91	0.00227348	2	1007.58	0.338383	92.8863	0
	High	TREGNDLYMEMK	2	8225	17	A0A0A7DB11;A0A0M3LBA7;Q597J4;Q3ZU73;A0A1C9HCV0;Q5J038;A0A1D8D815;A0A1I7PIU6;A0A1I7PIS3;C0J9K5;C0J9P4;Q9SCE9;A0A1I7PIS8;A9L9U8;Q95FJ8;B7S4V7;A0A1I7PIT2		0	0.001	0.01385	15.32	35.995	3	1486.67	0.463226	61.3508	1
	High	VALVYGxmNEPPGAR	1	2	1	C0J9K5	X7(K); M8(Oxidation)	0	0.001	0.003676	12.27	122.919	2	1617.84	0.614853	79.1969	1
Q7YJR9	Ribulose bisphosphate carboxylase large chain (Fragment) OS=Gasteria glomerata OX=210960 GN=rbcL PE=3 SV=1 - [Q7YJR9_9ASPA]	2859.81	29.12	15259	0	16	222	443	49.0602	6.75635
	High	GGLDFTKDDENVxSQPFMR	16	25	6	C7AQV2;A5H757;Q7YJR9;Q6PZC1;X2D2J7;Q7YJL9	X13(D)	0	0	4.039e-16	101.65	4.92861e-08	2	2170.97	1.52997	96.6283	1
	High	GHYLNATAGTcEEMIK	11	14794	128	Q6VW40;C0J9R6;C6G1P2;Q5W520;Q33032;F2X4H9;Q4VI99;Q4VI78;E7DMY2;E0D959;F2X4Q8;Q31895;I2EAR2;A0A291IA50;Q5I221;A0A0U4D534;F2X4R1;Q8MCX9;R4QE58;A5X4D3;E9KWZ0;C7A609;C7A5Z1;A0A0K2SQY8;D6MYJ6;O03839;Q7YJP8;O09424;D6MYI7;Q9MT23;A0A249Y5Y5;G0WZL1;Q37220;A0A142I7A5;Q36637;B6GUV5;B8YHE7;A0A291L2W8;A0A078BR81;Q37347;K4EPE7;Q37279;Q9GDB5;A0A0F6TFY2;Q5I9B7;Q95CE8;J9QH20;Q37140;L0N8B1;Q9GHM7;Q8ME74;Q37309;A0A…	C11(Carbamidomethyl)	0	0	4.039e-16	98.58	3.05093e-07	2	1794.82	1.41919	65.9578	0
	High	DNGLLLHIHR	11	41878	218	C0J9R6;C6G1P2;Q5W520;F2X4H9;Q4VI99;Q5I221;A0A0U4D534;Q4VI78;O09424;Q6VW40;I2BGM7;E7DMY2;Q33032;E0D959;F2X4Q8;I2EAR2;O98756;I2E9L8;F2X4R1;Q8MCX9;P93904;O82538;A0A1C9HG87;U5XM28;Q9THL1;Q5SCK3;H9ZGJ7;A0A0K2SQY8;Q5SCR6;C1JAT3;D6MYJ6;Q4KUE1;Q7YJP8;Q7GH77;A0A291IA50;J9QER6;O98551;Q3I534;I2E9A4;Q1XEJ6;Q95F08;C3RXF1;T1WH32;C3S8Q5;A0A286M593;Q66PI3;C3S8U4;G0WZL1;J9QH20;Q9GHM7;Q8ME74;A0A023Q3H2;Q31807;E9KW…		0	0	1.566e-05	89.64	5.11609e-06	3	1187.67	0.557325	63.4437	0
	High	xFQGPPHGIQVER	27	58045	202	Q4VI99;D6MYJ6;Q7YJP8;Q7YJR9;Q8HVI8;O03613;I2E962;Q6VW40;C0J9R6;C6G1P2;Q33032;Q5SCK3;F2X4H9;Q4KUE1;Q7GH77;I2E9A4;Q1XEJ6;Q5UFF3;Q1X6Q9;A0A0U1W0G4;A0A0D5X2A4;S6CMZ7;Q8MFT9;Q5I9B7;L0N8B1;Q9ZS70;I2E9B8;A0A0F7C9H2;I2BGM7;Q31807;A0A1C9HG87;U5XM28;Q8WIX2;E9KWZ0;O98756;C3S8Q5;H9ZGJ7;A0A286M593;Q9MS05;A0A0K2SQY8;Q5SCR6;O98429;A0A2H4NXN4;O98551;I2E9L8;Q9T2E4;Q8MCX8;A7BG81;A0A286NQF2;Q1XEK3;P93952;Q7YJM6;Q9M…	X1(T)	0	0	8.03e-13	86.46	1.40513e-05	2	1465.76	1.57209	60.7419	0
	High	mSGGDHIHAGTVVGK	35	17683	153	A0A286M593;Q3T5L7;K4EPE7;P94046;Q6VW40;C0J9R6;C6G1P2;Q33032;E0D959;E9KWZ0;Q5SCK3;Q339G9;F2X4H9;Q4KUE1;Q7YJP8;Q7GH77;Q5I221;A0A0U4D534;I2E9A4;Q9T2E4;Q1XEJ6;Q9MT23;A0A249Y5N8;Q7YJR9;A0A0B4M1K8;Q5UFF3;Q1X6Q9;A0A0U1W0G4;A0A0D5X2A4;S6CMZ7;Q8MFT9;Q5I9B7;L0N8B1;A0A0K2SQY8;D6MYJ6;Q95F08;T1WH32;D6MYK4;E7DMY2;A0A1C9HG87;U5XM28;A5X4D3;H9ZGJ7;Q5SCR6;O98551;I2BGM7;O98756;I2E9L8;C3S8Q5;A0A2H4NXN4;P93952;Q32701…	M1(Oxidation)	0	0	9.386e-14	83.85	1.42643e-05	2	1481.72	0.318762	32.3532	0
	High	GGLDFTKDDENVxSQPFmR	11	25	6	C7AQV2;Q7YJR9;Q6PZC1;A5H757;X2D2J7;Q7YJL9	X13(D); M18(Oxidation)	0	0	0.0006171	79.32	6.63632e-06	2	2186.97	1.1647	86.6461	1
	High	GHYLNATAGTcEEmIK	8	14794	128	Q8ME51;Q31895;Q95631;Q37220;Q8MCW3;Q6VW40;C0J9R6;C6G1P2;Q5W520;Q33032;O82538;A0A1C9HG87;U5XM28;Q9THL1;Q5SCK3;H9ZGJ7;F2X4H9;A0A0K2SQY8;Q5SCR6;Q4VI99;C1JAT3;D6MYJ6;Q4KUE1;Q7YJP8;Q7GH77;O98551;Q3I534;I2E9A4;Q4VI78;Q1XEJ6;G0WZL1;Q5UFF3;B1PHQ2;Q1X6Q9;A0A0U1W0G4;A0A142I7F3;Q6L9Y3;P92434;A0A0D5X2A4;S6CMZ7;Q8MFT9;Q5I9B7;J9QH20;Q37140;L0N8B1;Q32701;E9KWZ0;Q9T2E4;Q9MT23;A0A0B4M1K8;P94046;A0A0S0ZNW1;Q5I221;…	C11(Carbamidomethyl); M14(Oxidation)	0	0	4.039e-16	78.71	2.70915e-05	2	1810.81	1.18125	55.337	0
	High	DDENVxSQPFMR	6	52171	227	Q9ZS70;Q32701;I2E9B8;D6MYK9;Q6VW40;A0A0F7C9H2;I2BGM7;C0J9R6;C6G1P2;Q5W520;P93904;Q33047;D6MYK4;Q9MTT0;E7DMY2;Q31807;O98747;Q8WL19;Q33032;E0D959;I2E962;Q95F08;C3RXF1;F2X4Q8;O82538;A0A1I7PIB4;A0A1C9HG87;U5XM28;Q7YMT1;R4QE58;Q9THL1;A5X4D3;Q8WIX2;E9KWZ0;Q5SCK3;A0A0S0ZNW1;C7A609;T1WH32;I2E906;I2EAR2;V5K6K1;Q9GEC0;O98756;Q339G9;C3S8Q5;C7A5Z1;Q95631;Q8MD81;Q1ANA8;Q6VW13;H9ZGJ7;A0A286M593;Q66PI3;Q9MS05;F…	X6(N)	0	0	6.987e-10	77.72	6.30272e-05	2	1451.62	0.977791	69.8633	0
	High	DDENVxSQPFMR	5	32	6	C7AQV2;A5H757;Q7YJR9;Q6PZC1;X2D2J7;Q7YJL9	X6(D)	0	0	6.332e-09	77.56	3.89098e-06	2	1452.61	-0.0390126	70.9786	0
	High	GHYLNATAGTcEEmIKR	7	14767	127	C0J9R6;C6G1P2;Q5W520;A5X4D3;F2X4H9;A0A0K2SQY8;Q4VI99;D6MYJ6;Q7YJP8;Q5I221;A0A0U4D534;Q4VI78;A0A249Y5Y5;G0WZL1;Q37220;A0A291L2W8;Q37279;Q5I9B7;J9QH20;Q37140;L0N8B1;Q32701;Q6VW40;P93904;D6MYK4;E7DMY2;O98747;Q33032;E0D959;I2E962;F2X4Q8;O82538;A0A1I7PIB4;A0A1C9HG87;U5XM28;Q7YMT1;R4QE58;Q9THL1;E9KWZ0;Q5SCK3;A0A0S0ZNW1;C7A609;I2E906;I2EAR2;Q339G9;C7A5Z1;Q95631;Q8MD81;Q6VW13;H9ZGJ7;Q3T5L7;Q9TN58;Q5SCR6;…	C11(Carbamidomethyl); M14(Oxidation)	0	0	4.039e-16	73.88	0.000100019	3	1966.91	0.840171	49.9061	1
	High	MSGGDHIHAGTVVGK	29	17683	153	Q9ZS70;O98747;Q95F08;Q5SCK3;O98756;Q1XEK3;O63147;A5X5W8;Q9XPZ1;B1NFY5;C0J9R6;C6G1P2;F2X4H9;Q7YJP8;Q6VW40;Q33032;E0D959;E9KWZ0;Q339G9;Q4KUE1;Q7GH77;Q5I221;A0A0U4D534;I2E9A4;Q9T2E4;Q1XEJ6;Q9MT23;A0A249Y5N8;A0A0B4M1K8;Q5UFF3;Q1X6Q9;A0A0U1W0G4;A0A0D5X2A4;S6CMZ7;Q8MFT9;Q5I9B7;L0N8B1;P94046;Q32701;I2E9B8;A0A0F7C9H2;I2BGM7;D6MYK4;E7DMY2;Q31807;F2X4Q8;A0A1C9HG87;U5XM28;T1WH32;I2EAR2;C3S8Q5;Q8MD81;H9ZGJ7;…		0	0	4.275e-15	71.28	0.000220254	2	1465.72	0.101013	37.62	0
	High	FLFcAEAIYK	6	13080	90	C0J9R6;C6G1P2;Q5W520;D6MYK4;E7DMY2;R4QE58;A5X4D3;E9KWZ0;C7A609;C7A5Z1;Q95631;Q6VW13;F2X4H9;A0A0K2SQY8;Q9TN58;Q4VI99;D6MYJ6;O03839;Q7YJP8;J9QER6;Q5I221;A0A0U4D534;Q4VI78;F2X4R1;O09424;Q8MCX9;D6MYI7;Q9MT23;Q37220;Q5I9B7;L0N8B1;Q31807;Q95F08;C3RXF1;T1WH32;C3S8Q5;A0A286M593;Q66PI3;B8QQG4;Q71N81;Q1XEK3;C3S8U4;P93952;Q8MCX1;Q7YJR9;G0WZL1;A0A142I7A5;Q6PZC1;Q36637;B8YHE7;A0A078BR81;A0A023UA12;Q37347;K4EP…	C4(Carbamidomethyl)	0	0	0.0007846	55.36	0.00955647	2	1261.63	0.663293	107.422	0
	High	DDENVxSQPFmR	4	52171	227	P93952;Q5QAE5;C0J9R6;C6G1P2;F2X4H9;F2X4R1;Q32701;I2E9B8;Q6VW40;A0A0F7C9H2;I2BGM7;Q5W520;Q33047;Q31807;Q8WL19;Q33032;Q95F08;C3RXF1;O82538;A0A1C9HG87;U5XM28;Q9THL1;Q5SCK3;A0A0S0ZNW1;T1WH32;O98756;C3S8Q5;H9ZGJ7;A0A286M593;Q66PI3;Q9MS05;A0A0K2SQY8;Q5SCR6;Q32553;Q4VI99;C1JAT3;D6MYJ6;A0A248SN48;Q4KUE1;Q7YJP8;Q7GH77;A0A2H4NXN4;O98551;C7AQV2;I2E9L8;Q3I534;I2E9A4;Q4VI78;Q8MCX8;Q1XEJ6;Q1XEK3;C3S8U4;P93904;…	X6(N); M11(Oxidation)	0	0	1.756e-06	55.04	0.011486	2	1467.62	0.855373	56.776	0
	High	PLLGcTIKPK	7	64838	227	I2E9B8;Q6VW40;A0A0F7C9H2;I2BGM7;C0J9R6;C6G1P2;D6MYK4;E7DMY2;Q31807;Q33032;A0A1C9HG87;U5XM28;Q5SCK3;O98756;C3S8Q5;H9ZGJ7;A0A286M593;Q9MS05;F2X4H9;A0A0K2SQY8;Q5SCR6;D6MYJ6;Q4KUE1;Q7YJP8;Q7GH77;A0A2H4NXN4;O98551;I2E9L8;I2E9A4;Q8MCX8;Q1XEJ6;Q1XEK3;P93952;B7P0E9;D4N1T9;Q5UFF3;Q1X6Q9;O99016;A0A0U1W0G4;Q8HVI8;A0A291L206;Q6L9Y3;A0A0D5X2A4;S6CMZ7;Q8MFT9;Q5QAE5;G8EEM9;A0A2D0WHN2;Q5I9B7;Q7YJM3;A0A1C9HG42;Q3…	C5(Carbamidomethyl)	0	0	0.0007921	54.62	0.0195296	3	1126.67	0.309112	51.5188	1
	High	AMHAVIDR	9	44488	225	Q6VW40;C0J9R6;C6G1P2;Q33032;E0D959;F2X4H9;Q5I221;A0A0U4D534;Q5W520;Q31807;Q4VI99;Q7YJP8;Q4VI78;Q1XEK3;C3S8U4;P93952;I2E9B8;I2BGM7;Q5SCK3;O98756;Q4KUE1;Q7GH77;I2E9L8;I2E9A4;Q1XEJ6;B7P0E9;D4N1T9;Q5UFF3;Q1X6Q9;O99016;A0A0U1W0G4;A0A291L206;A0A0D5X2A4;S6CMZ7;Q8MFT9;Q5QAE5;G8EEM9;A0A2D0WHN2;Q5I9B7;Q7YJM3;A0A1C9HG42;Q95CF2;L0N8B1;A0A218KDZ0;E9KWZ0;Q9MT23;Q37220;A0A078BR81;A0A023UA12;A0A0F6TFY2;Q32701;A0…		0	0	0.002398	52.63	0.0201453	2	912.472	0.447584	31.7123	0
	High	DDENVxSQPFmR	3	32	6	C7AQV2;Q7YJR9;Q6PZC1;Q7YJL9;A5H757;X2D2J7	X6(D); M11(Oxidation)	0	0	2.189e-05	43.02	0.00899489	2	1468.6	1.17965	57.5836	0
	High	YGRPLLGcTIKPK	6	64650	221	C0J9R6;C6G1P2;Q5W520;A5X4D3;F2X4H9;A0A0K2SQY8;Q4VI99;D6MYJ6;Q7YJP8;Q5I221;A0A0U4D534;Q4VI78;A0A249Y5Y5;G0WZL1;Q37220;A0A291L2W8;Q37279;Q5I9B7;J9QH20;Q37140;L0N8B1;I2E9B8;Q6VW40;A0A0F7C9H2;I2BGM7;Q33047;Q31807;Q8WL19;Q33032;O82538;A0A1C9HG87;U5XM28;Q9THL1;Q5SCK3;O98756;C3S8Q5;H9ZGJ7;A0A286M593;Q9MS05;Q5SCR6;C1JAT3;Q4KUE1;Q7GH77;A0A2H4NXN4;O98551;I2E9L8;Q3I534;I2E9A4;Q8MCX8;Q1XEJ6;Q1XEK3;C3S8U4;P93…	C8(Carbamidomethyl)	0	0	0.000627	34.9	1.89721	4	1502.85	0.0623916	52.5759	2
	High	xFQGPPHGIQVER	3	18	6	Q4VI99;D6MYJ6;Q7YJP8;Q7YJR9;Q8HVI8;O03613	X1(G)	0	0	0.003398	18.31	36.3356	3	1421.73	0.341643	59.7895	0
	High	DDFIEKDR	9	17693	133	Q6VW40;C0J9R6;C6G1P2;Q5W520;Q33032;E0D959;A0A1I7PIB4;A0A0S0ZNW1;F2X4H9;Q4VI99;O03839;Q5I221;A0A0U4D534;Q4VI78;Q95F08;T1WH32;C3S8U4;E7DMY2;F2X4R1;Q8MCX9;I2BGM7;P93952;Q31807;E9KWZ0;Q7YJP8;Q1XEK3;Q9MT23;Q37220;A0A078BR81;A0A023UA12;A0A0F6TFY2;Q5I9B7;Q7YJM3;A0A1C9HG42;L0N8B1;F2X4Q8;I2EAR2;A0A291IA50;Q5UFF3;A0A142DPV4;A0A291L206;I6N589;Q32701;O82538;Q9THL1;Q5SCK3;Q32553;Q4KUE1;Q7GH77;I2E9A4;Q1XEJ6;O9…		0	0.001	0.00971	47.65	0.0426462	2	1037.49	0.278175	42.9288	1
	High	AQAETGEIK	6	27913	179	Q6VW40;A0A1W6BQF9;J9QER6;A0A291L206;A5X5W8;J9QH20;Q6PZC1;B6GUV5;A0A0F6TFY2;C0J9R6;C6G1P2;F2X4H9;Q8ME51;O98551;C3RXF1;T1WH32;C3S8Q5;A0A2H4NXN4;C3S8U4;A0A0F7C9H2;I2BGM7;Q5W520;Q33032;A0A1C9HG87;U5XM28;O98756;H9ZGJ7;A0A286M593;Q9MS05;Q5SCR6;Q4VI99;C1JAT3;I2E9L8;Q4VI78;Q8MCX8;A0A142DPV4;G0WZL1;Q8HVI8;P92434;Q8MFT9;Q5QAE5;Q95CF2;I2E9B8;Q31807;E9KWZ0;Q5SCK3;Q4KUE1;Q7YJP8;Q7GH77;I2E9A4;Q9T2E4;A7BG81;A0A…		0	0.001	0.01387	24.17	14.9064	2	946.483	-0.703973	25.5934	0
	High	NHGMHFR	2	30695	181	C0J9R6;C6G1P2;Q5W520;C3S8Q5;A0A286M593;F2X4H9;Q4VI99;Q4VI78;C3S8U4;Q6VW40;A0A0F7C9H2;I2BGM7;Q33032;E0D959;A0A1C9HG87;U5XM28;O98756;H9ZGJ7;Q9MS05;Q5SCR6;C1JAT3;A0A2H4NXN4;Q5I221;G0WZM4;A0A0U4D534;I2E9L8;Q8MCX8;A0A249Y5N8;A0A142DPV4;A0A249Y5Y5;S4TA61;G0WZL1;C1JAS8;E0D8V0;Q8HVI8;P92434;Q8MFT9;Q5QAE5;J9QH20;Q95CF2;E7DMY2;Q33047;O82538;Q9THL1;Q5SCK3;A0A0K2SQY8;D6MYJ6;Q4KUE1;Q7YJP8;Q7GH77;O98551;Q3I534…		0	0.007	0.09018	38.47	0.360148	2	898.41	-0.021729	23.794	0
	High	AmHAVIDR	1	44488	225	Q6VW40;A0A0F7C9H2;I2BGM7;C0J9R6;C6G1P2;Q33032;Q95F08;A0A1C9HG87;U5XM28;T1WH32;O98756;C3S8Q5;H9ZGJ7;A0A286M593;Q9MS05;F2X4H9;Q5SCR6;A0A2H4NXN4;I2E9L8;Q8MCX8;C3S8U4;Q5W520;O82538;Q9THL1;Q5SCK3;A0A0K2SQY8;Q4VI99;C1JAT3;D6MYJ6;Q4KUE1;Q7YJP8;Q7GH77;O98551;Q3I534;I2E9A4;Q4VI78;Q1XEJ6;G0WZL1;Q37220;Q5UFF3;B1PHQ2;Q1X6Q9;A0A0U1W0G4;A0A142I7F3;Q6L9Y3;P92434;A0A0D5X2A4;S6CMZ7;Q8MFT9;Q5I9B7;J9QH20;Q37140;L0N…	M2(Oxidation)	0	0.008	0.1038	23.12	19.3432	2	928.467	-0.394163	21.4696	0
C6G1P2	Ribulose bisphosphate carboxylase large chain (Fragment) OS=Clematis armandii OX=487159 GN=rbcL PE=3 SV=1 - [C6G1P2_9MAGN]	2852.75	47.95	66457	0	24	291	463	51.5159	6.58057
	High	GGLDFTKDDENVNSQPFMR	11	51638	219	Q4VIC0;O98426;B1PHQ2;A0A2D0WHN2;Q95CE8;Q4VI93;Q8MFT9;C0J9R6;C6G1P2;Q5W520;A5X4D3;F2X4H9;A0A0K2SQY8;Q4VI99;D6MYJ6;Q7YJP8;Q5I221;A0A0U4D534;Q4VI78;A0A249Y5Y5;G0WZL1;Q37220;A0A291L2W8;Q37279;Q5I9B7;J9QH20;Q37140;L0N8B1;I2E9B8;Q6VW40;A0A0F7C9H2;I2BGM7;Q33047;Q31807;Q8WL19;Q33032;O82538;A0A1C9HG87;U5XM28;Q9THL1;Q5SCK3;O98756;C3S8Q5;H9ZGJ7;A0A286M593;Q9MS05;Q5SCR6;C1JAT3;Q4KUE1;Q7GH77;A0A2H4NXN4;O98551…		0	0	4.039e-16	113.72	1.78151e-08	2	2169.99	1.25456	93.5792	1
	High	GHYLNATAGTcEEMIK	11	14794	128	Q6VW40;C0J9R6;C6G1P2;Q5W520;Q33032;F2X4H9;Q4VI99;Q4VI78;E7DMY2;E0D959;F2X4Q8;Q31895;I2EAR2;A0A291IA50;Q5I221;A0A0U4D534;F2X4R1;Q8MCX9;R4QE58;A5X4D3;E9KWZ0;C7A609;C7A5Z1;A0A0K2SQY8;D6MYJ6;O03839;Q7YJP8;O09424;D6MYI7;Q9MT23;A0A249Y5Y5;G0WZL1;Q37220;A0A142I7A5;Q36637;B6GUV5;B8YHE7;A0A291L2W8;A0A078BR81;Q37347;K4EPE7;Q37279;Q9GDB5;A0A0F6TFY2;Q5I9B7;Q95CE8;J9QH20;Q37140;L0N8B1;Q9GHM7;Q8ME74;Q37309;A0A…	C11(Carbamidomethyl)	0	0	4.039e-16	98.58	3.05093e-07	2	1794.82	1.41919	65.9578	0
	High	DNGLLLHIHR	11	41878	218	C0J9R6;C6G1P2;Q5W520;F2X4H9;Q4VI99;Q5I221;A0A0U4D534;Q4VI78;O09424;Q6VW40;I2BGM7;E7DMY2;Q33032;E0D959;F2X4Q8;I2EAR2;O98756;I2E9L8;F2X4R1;Q8MCX9;P93904;O82538;A0A1C9HG87;U5XM28;Q9THL1;Q5SCK3;H9ZGJ7;A0A0K2SQY8;Q5SCR6;C1JAT3;D6MYJ6;Q4KUE1;Q7YJP8;Q7GH77;A0A291IA50;J9QER6;O98551;Q3I534;I2E9A4;Q1XEJ6;Q95F08;C3RXF1;T1WH32;C3S8Q5;A0A286M593;Q66PI3;C3S8U4;G0WZL1;J9QH20;Q9GHM7;Q8ME74;A0A023Q3H2;Q31807;E9KW…		0	0	1.566e-05	89.64	5.11609e-06	3	1187.67	0.557325	63.4437	0
	High	TFQGPPHGIQVER	27	58045	202	Q4VI99;D6MYJ6;Q7YJP8;Q7YJR9;Q8HVI8;O03613;I2E962;Q6VW40;C0J9R6;C6G1P2;Q33032;Q5SCK3;F2X4H9;Q4KUE1;Q7GH77;I2E9A4;Q1XEJ6;Q5UFF3;Q1X6Q9;A0A0U1W0G4;A0A0D5X2A4;S6CMZ7;Q8MFT9;Q5I9B7;L0N8B1;Q9ZS70;I2E9B8;A0A0F7C9H2;I2BGM7;Q31807;A0A1C9HG87;U5XM28;Q8WIX2;E9KWZ0;O98756;C3S8Q5;H9ZGJ7;A0A286M593;Q9MS05;A0A0K2SQY8;Q5SCR6;O98429;A0A2H4NXN4;O98551;I2E9L8;Q9T2E4;Q8MCX8;A7BG81;A0A286NQF2;Q1XEK3;P93952;Q7YJM6;Q9M…		0	0	8.03e-13	86.46	1.40513e-05	2	1465.76	1.57209	60.7419	0
	High	GGLDFTKDDENVNSQPFmR	8	51638	219	C0J9R6;C6G1P2;Q5W520;A5X4D3;F2X4H9;A0A0K2SQY8;Q4VI99;D6MYJ6;Q7YJP8;Q5I221;A0A0U4D534;Q4VI78;A0A249Y5Y5;G0WZL1;Q37220;A0A291L2W8;Q37279;Q5I9B7;J9QH20;Q37140;L0N8B1;I2E9B8;Q6VW40;A0A0F7C9H2;I2BGM7;Q33047;Q31807;Q8WL19;Q33032;O82538;A0A1C9HG87;U5XM28;Q9THL1;Q5SCK3;O98756;C3S8Q5;H9ZGJ7;A0A286M593;Q9MS05;Q5SCR6;C1JAT3;Q4KUE1;Q7GH77;A0A2H4NXN4;O98551;I2E9L8;Q3I534;I2E9A4;Q8MCX8;Q1XEJ6;Q1XEK3;C3S8U4;P93…	M18(Oxidation)	0	0	4.039e-16	85.77	1.07533e-05	2	2185.98	1.33788	83.0023	1
	High	mSGGDHIHAGTVVGK	35	17683	153	A0A286M593;Q3T5L7;K4EPE7;P94046;Q6VW40;C0J9R6;C6G1P2;Q33032;E0D959;E9KWZ0;Q5SCK3;Q339G9;F2X4H9;Q4KUE1;Q7YJP8;Q7GH77;Q5I221;A0A0U4D534;I2E9A4;Q9T2E4;Q1XEJ6;Q9MT23;A0A249Y5N8;Q7YJR9;A0A0B4M1K8;Q5UFF3;Q1X6Q9;A0A0U1W0G4;A0A0D5X2A4;S6CMZ7;Q8MFT9;Q5I9B7;L0N8B1;A0A0K2SQY8;D6MYJ6;Q95F08;T1WH32;D6MYK4;E7DMY2;A0A1C9HG87;U5XM28;A5X4D3;H9ZGJ7;Q5SCR6;O98551;I2BGM7;O98756;I2E9L8;C3S8Q5;A0A2H4NXN4;P93952;Q32701…	M1(Oxidation)	0	0	9.386e-14	83.85	1.42643e-05	2	1481.72	0.318762	32.3532	0
	High	GHYLNATAGTcEEmIK	8	14794	128	Q8ME51;Q31895;Q95631;Q37220;Q8MCW3;Q6VW40;C0J9R6;C6G1P2;Q5W520;Q33032;O82538;A0A1C9HG87;U5XM28;Q9THL1;Q5SCK3;H9ZGJ7;F2X4H9;A0A0K2SQY8;Q5SCR6;Q4VI99;C1JAT3;D6MYJ6;Q4KUE1;Q7YJP8;Q7GH77;O98551;Q3I534;I2E9A4;Q4VI78;Q1XEJ6;G0WZL1;Q5UFF3;B1PHQ2;Q1X6Q9;A0A0U1W0G4;A0A142I7F3;Q6L9Y3;P92434;A0A0D5X2A4;S6CMZ7;Q8MFT9;Q5I9B7;J9QH20;Q37140;L0N8B1;Q32701;E9KWZ0;Q9T2E4;Q9MT23;A0A0B4M1K8;P94046;A0A0S0ZNW1;Q5I221;…	C11(Carbamidomethyl); M14(Oxidation)	0	0	4.039e-16	78.71	2.70915e-05	2	1810.81	1.18125	55.337	0
	High	DDENVNSQPFMR	6	52171	227	Q9ZS70;Q32701;I2E9B8;D6MYK9;Q6VW40;A0A0F7C9H2;I2BGM7;C0J9R6;C6G1P2;Q5W520;P93904;Q33047;D6MYK4;Q9MTT0;E7DMY2;Q31807;O98747;Q8WL19;Q33032;E0D959;I2E962;Q95F08;C3RXF1;F2X4Q8;O82538;A0A1I7PIB4;A0A1C9HG87;U5XM28;Q7YMT1;R4QE58;Q9THL1;A5X4D3;Q8WIX2;E9KWZ0;Q5SCK3;A0A0S0ZNW1;C7A609;T1WH32;I2E906;I2EAR2;V5K6K1;Q9GEC0;O98756;Q339G9;C3S8Q5;C7A5Z1;Q95631;Q8MD81;Q1ANA8;Q6VW13;H9ZGJ7;A0A286M593;Q66PI3;Q9MS05;F…		0	0	6.987e-10	77.72	6.30272e-05	2	1451.62	0.977791	69.8633	0
	High	EITLGFVDLLRDDFIEK	1	5735	51	Q6VW40;C0J9R6;C6G1P2;Q33032;F2X4H9;Q5W520;Q4VI99;Q4VI78;Q9GHM7;I2BGM7;Q95F08;A0A0S0ZNW1;T1WH32;O98756;O20248;I2E9L8;C3S8U4;A0A142DPV4;Q8MFT9;Q5QAE5;Q95CF2;Q36851;E0D959;Q5I221;A0A0U4D534;A0A249Y5N8;S4TA61;E0D8V0;F2X4R1;A0A286NQF2;Q7YJM6;F5B3G0;Q8M9K0;A0A023UBM0;E2FGZ3;E7DMY2;F2X4Q8;I2EAR2;A0A291IA50;Q8MCX9;O03839;Q31895;Q4VIC0;A0A1I7PIB4;O98747;O47280;Q3T5L7;Q4VI93;Q95CF8;Q37309;Q9MV62		0	0	4.039e-16	74.18	8.60883e-05	2	2023.08	0.489301	115.091	1
	High	GHYLNATAGTcEEmIKR	7	14767	127	C0J9R6;C6G1P2;Q5W520;A5X4D3;F2X4H9;A0A0K2SQY8;Q4VI99;D6MYJ6;Q7YJP8;Q5I221;A0A0U4D534;Q4VI78;A0A249Y5Y5;G0WZL1;Q37220;A0A291L2W8;Q37279;Q5I9B7;J9QH20;Q37140;L0N8B1;Q32701;Q6VW40;P93904;D6MYK4;E7DMY2;O98747;Q33032;E0D959;I2E962;F2X4Q8;O82538;A0A1I7PIB4;A0A1C9HG87;U5XM28;Q7YMT1;R4QE58;Q9THL1;E9KWZ0;Q5SCK3;A0A0S0ZNW1;C7A609;I2E906;I2EAR2;Q339G9;C7A5Z1;Q95631;Q8MD81;Q6VW13;H9ZGJ7;Q3T5L7;Q9TN58;Q5SCR6;…	C11(Carbamidomethyl); M14(Oxidation)	0	0	4.039e-16	73.88	0.000100019	3	1966.91	0.840171	49.9061	1
	High	MSGGDHIHAGTVVGK	29	17683	153	Q9ZS70;O98747;Q95F08;Q5SCK3;O98756;Q1XEK3;O63147;A5X5W8;Q9XPZ1;B1NFY5;C0J9R6;C6G1P2;F2X4H9;Q7YJP8;Q6VW40;Q33032;E0D959;E9KWZ0;Q339G9;Q4KUE1;Q7GH77;Q5I221;A0A0U4D534;I2E9A4;Q9T2E4;Q1XEJ6;Q9MT23;A0A249Y5N8;A0A0B4M1K8;Q5UFF3;Q1X6Q9;A0A0U1W0G4;A0A0D5X2A4;S6CMZ7;Q8MFT9;Q5I9B7;L0N8B1;P94046;Q32701;I2E9B8;A0A0F7C9H2;I2BGM7;D6MYK4;E7DMY2;Q31807;F2X4Q8;A0A1C9HG87;U5XM28;T1WH32;I2EAR2;C3S8Q5;Q8MD81;H9ZGJ7;…		0	0	4.275e-15	71.28	0.000220254	2	1465.72	0.101013	37.62	0
	High	LNYYTPEYETKDTDTLAAFR	2	40	2	C6G1P2;Q3I534		0	0	4.039e-16	65.9	0.000353828	3	2411.14	0.109802	102.038	1
	High	VALEAcVQAR	49	29518	164	I2E9B8;Q6VW40;I2BGM7;C0J9R6;C6G1P2;Q5W520;Q33047;Q31807;Q8WL19;Q33032;E0D959;F2X4Q8;O82538;Q7YMT1;Q9THL1;Q5SCK3;I2EAR2;O98756;Q339G9;F2X4H9;Q4VI99;Q4KUE1;Q7YJP8;Q7GH77;A0A291IA50;Q5I221;A0A0U4D534;I2E9L8;I2E9A4;Q4VI78;F2X4R1;Q6USH4;Q1XEJ6;Q1XEK3;C3S8U4;P93952;Q58U40;C3RXF1;C3S8Q5;Q66PI3;A0A0F7C9H2;Q9MTT0;E7DMY2;Q8ME51;O98747;Q95F08;A0A1C9HG87;Q31895;U5XM28;A0A0S0ZNW1;T1WH32;H9ZGJ7;A0A286M593;Q9MS…	C6(Carbamidomethyl)	0	0	0.0001242	63.43	0.00182092	2	1116.58	0.100469	86.3834	0
	High	VSPQPGVPPEEAGAAVAAESSTGTWTTVWTDGLTSLDR	2	2208	18	I2BGM7;C6G1P2;Q9MTT0;Q33032;E0D959;C3RXF1;Q7YMT1;Q3T5L7;A0A2H4NXN4;Q9MTG1;Q58U40;A0A249Y5N8;A0A120KLC1;G0WZL1;Q8M9K0;A0A291L2S1;O03613;A0A1W6BQF9		0	0	4.039e-16	59.24	0.00156553	4	3840.86	0.350831	115.063	0
	High	EITLGFVDLLR	3	11021	93	Q6VW40;I2BGM7;C0J9R6;C6G1P2;Q33032;E0D959;Q95F08;T1WH32;O98756;F2X4H9;Q5I221;A0A0U4D534;I2E9L8;A0A249Y5N8;S4TA61;E0D8V0;Q8MFT9;Q5QAE5;Q95CF2;Q5W520;Q8WIX2;Q71N81;F2X4R1;A0A286NQF2;Q7YJM6;F5B3G0;Q8M9K0;A0A023UBM0;E2FGZ3;C3S8U4;A0A249Y5Y5;Q8ME74;E7DMY2;Q4VI99;Q4VI78;Q9ZS70;A0A0S0ZNW1;C3RXF1;A0A2H4NXN4;A0A1C9HG87;U5XM28;H9ZGJ7;Q5SCR6;C1JAT3;F2X4Q8;I2EAR2;A0A0F7C9H2;C3S8Q5;A0A286M593;Q9MS05;G0WZM4;Q8…		0	0	0.0001477	57.73	0.00364414	2	1275.73	0.0793739	46.4416	0
	High	DTDTLAAFR	11	738	6	I2BGM7;C0J9R6;C6G1P2;E7DMY2;Q3I534;G8D4B8		0	0	0.002479	57.18	0.00270035	2	1009.5	0.3324	78.2439	0
	High	FLFcAEAIYK	6	13080	90	C0J9R6;C6G1P2;Q5W520;D6MYK4;E7DMY2;R4QE58;A5X4D3;E9KWZ0;C7A609;C7A5Z1;Q95631;Q6VW13;F2X4H9;A0A0K2SQY8;Q9TN58;Q4VI99;D6MYJ6;O03839;Q7YJP8;J9QER6;Q5I221;A0A0U4D534;Q4VI78;F2X4R1;O09424;Q8MCX9;D6MYI7;Q9MT23;Q37220;Q5I9B7;L0N8B1;Q31807;Q95F08;C3RXF1;T1WH32;C3S8Q5;A0A286M593;Q66PI3;B8QQG4;Q71N81;Q1XEK3;C3S8U4;P93952;Q8MCX1;Q7YJR9;G0WZL1;A0A142I7A5;Q6PZC1;Q36637;B8YHE7;A0A078BR81;A0A023UA12;Q37347;K4EP…	C4(Carbamidomethyl)	0	0	0.0007846	55.36	0.00955647	2	1261.63	0.663293	107.422	0
	High	DDENVNSQPFmR	4	52171	227	P93952;Q5QAE5;C0J9R6;C6G1P2;F2X4H9;F2X4R1;Q32701;I2E9B8;Q6VW40;A0A0F7C9H2;I2BGM7;Q5W520;Q33047;Q31807;Q8WL19;Q33032;Q95F08;C3RXF1;O82538;A0A1C9HG87;U5XM28;Q9THL1;Q5SCK3;A0A0S0ZNW1;T1WH32;O98756;C3S8Q5;H9ZGJ7;A0A286M593;Q66PI3;Q9MS05;A0A0K2SQY8;Q5SCR6;Q32553;Q4VI99;C1JAT3;D6MYJ6;A0A248SN48;Q4KUE1;Q7YJP8;Q7GH77;A0A2H4NXN4;O98551;C7AQV2;I2E9L8;Q3I534;I2E9A4;Q4VI78;Q8MCX8;Q1XEJ6;Q1XEK3;C3S8U4;P93904;…	M11(Oxidation)	0	0	1.756e-06	55.04	0.011486	2	1467.62	0.855373	56.776	0
	High	PLLGcTIKPK	7	64838	227	I2E9B8;Q6VW40;A0A0F7C9H2;I2BGM7;C0J9R6;C6G1P2;D6MYK4;E7DMY2;Q31807;Q33032;A0A1C9HG87;U5XM28;Q5SCK3;O98756;C3S8Q5;H9ZGJ7;A0A286M593;Q9MS05;F2X4H9;A0A0K2SQY8;Q5SCR6;D6MYJ6;Q4KUE1;Q7YJP8;Q7GH77;A0A2H4NXN4;O98551;I2E9L8;I2E9A4;Q8MCX8;Q1XEJ6;Q1XEK3;P93952;B7P0E9;D4N1T9;Q5UFF3;Q1X6Q9;O99016;A0A0U1W0G4;Q8HVI8;A0A291L206;Q6L9Y3;A0A0D5X2A4;S6CMZ7;Q8MFT9;Q5QAE5;G8EEM9;A0A2D0WHN2;Q5I9B7;Q7YJM3;A0A1C9HG42;Q3…	C5(Carbamidomethyl)	0	0	0.0007921	54.62	0.0195296	3	1126.67	0.309112	51.5188	1
	High	AMHAVIDR	9	44488	225	Q6VW40;C0J9R6;C6G1P2;Q33032;E0D959;F2X4H9;Q5I221;A0A0U4D534;Q5W520;Q31807;Q4VI99;Q7YJP8;Q4VI78;Q1XEK3;C3S8U4;P93952;I2E9B8;I2BGM7;Q5SCK3;O98756;Q4KUE1;Q7GH77;I2E9L8;I2E9A4;Q1XEJ6;B7P0E9;D4N1T9;Q5UFF3;Q1X6Q9;O99016;A0A0U1W0G4;A0A291L206;A0A0D5X2A4;S6CMZ7;Q8MFT9;Q5QAE5;G8EEM9;A0A2D0WHN2;Q5I9B7;Q7YJM3;A0A1C9HG42;Q95CF2;L0N8B1;A0A218KDZ0;E9KWZ0;Q9MT23;Q37220;A0A078BR81;A0A023UA12;A0A0F6TFY2;Q32701;A0…		0	0	0.002398	52.63	0.0201453	2	912.472	0.447584	31.7123	0
	High	LNYYTPEYETK	16	607	10	Q3I534;A0A1W6BU07;B3THI4;Q31889;C6G1P2;Q9ZS70;A0A248SN48;A7BG81;A0A0D5X2A4;I6N589		0	0	5.584e-06	50.07	0.0117437	2	1420.66	0.967864	74.4732	0
	High	EITLGFVDLLRDDFIEKDR	1	5694	51	Q6VW40;C0J9R6;C6G1P2;Q33032;F2X4H9;Q5W520;Q4VI99;Q4VI78;Q9GHM7;I2BGM7;Q95F08;A0A0S0ZNW1;T1WH32;O98756;O20248;I2E9L8;C3S8U4;A0A142DPV4;Q8MFT9;Q5QAE5;Q95CF2;Q36851;E0D959;Q5I221;A0A0U4D534;A0A249Y5N8;S4TA61;E0D8V0;F2X4R1;A0A286NQF2;Q7YJM6;F5B3G0;Q8M9K0;A0A023UBM0;E2FGZ3;E7DMY2;F2X4Q8;I2EAR2;A0A291IA50;Q8MCX9;O03839;Q31895;Q4VIC0;A0A1I7PIB4;O98747;O47280;Q3T5L7;Q4VI93;Q95CF8;Q37309;Q9MV62		0	0	2.346e-08	36.5	0.453699	3	2294.2	0.92314	114.764	2
	High	YGRPLLGcTIKPK	6	64650	221	C0J9R6;C6G1P2;Q5W520;A5X4D3;F2X4H9;A0A0K2SQY8;Q4VI99;D6MYJ6;Q7YJP8;Q5I221;A0A0U4D534;Q4VI78;A0A249Y5Y5;G0WZL1;Q37220;A0A291L2W8;Q37279;Q5I9B7;J9QH20;Q37140;L0N8B1;I2E9B8;Q6VW40;A0A0F7C9H2;I2BGM7;Q33047;Q31807;Q8WL19;Q33032;O82538;A0A1C9HG87;U5XM28;Q9THL1;Q5SCK3;O98756;C3S8Q5;H9ZGJ7;A0A286M593;Q9MS05;Q5SCR6;C1JAT3;Q4KUE1;Q7GH77;A0A2H4NXN4;O98551;I2E9L8;Q3I534;I2E9A4;Q8MCX8;Q1XEJ6;Q1XEK3;C3S8U4;P93…	C8(Carbamidomethyl)	0	0	0.000627	34.9	1.89721	4	1502.85	0.0623916	52.5759	2
	High	DDFIEKDR	9	17693	133	Q6VW40;C0J9R6;C6G1P2;Q5W520;Q33032;E0D959;A0A1I7PIB4;A0A0S0ZNW1;F2X4H9;Q4VI99;O03839;Q5I221;A0A0U4D534;Q4VI78;Q95F08;T1WH32;C3S8U4;E7DMY2;F2X4R1;Q8MCX9;I2BGM7;P93952;Q31807;E9KWZ0;Q7YJP8;Q1XEK3;Q9MT23;Q37220;A0A078BR81;A0A023UA12;A0A0F6TFY2;Q5I9B7;Q7YJM3;A0A1C9HG42;L0N8B1;F2X4Q8;I2EAR2;A0A291IA50;Q5UFF3;A0A142DPV4;A0A291L206;I6N589;Q32701;O82538;Q9THL1;Q5SCK3;Q32553;Q4KUE1;Q7GH77;I2E9A4;Q1XEJ6;O9…		0	0.001	0.00971	47.65	0.0426462	2	1037.49	0.278175	42.9288	1
	High	AQAETGEIK	6	27913	179	Q6VW40;A0A1W6BQF9;J9QER6;A0A291L206;A5X5W8;J9QH20;Q6PZC1;B6GUV5;A0A0F6TFY2;C0J9R6;C6G1P2;F2X4H9;Q8ME51;O98551;C3RXF1;T1WH32;C3S8Q5;A0A2H4NXN4;C3S8U4;A0A0F7C9H2;I2BGM7;Q5W520;Q33032;A0A1C9HG87;U5XM28;O98756;H9ZGJ7;A0A286M593;Q9MS05;Q5SCR6;Q4VI99;C1JAT3;I2E9L8;Q4VI78;Q8MCX8;A0A142DPV4;G0WZL1;Q8HVI8;P92434;Q8MFT9;Q5QAE5;Q95CF2;I2E9B8;Q31807;E9KWZ0;Q5SCK3;Q4KUE1;Q7YJP8;Q7GH77;I2E9A4;Q9T2E4;A7BG81;A0A…		0	0.001	0.01387	24.17	14.9064	2	946.483	-0.703973	25.5934	0
	High	EGNEIIR	1	14511	113	Q6VW40;A0A0F7C9H2;I2BGM7;C0J9R6;C6G1P2;Q33032;A0A1C9HG87;U5XM28;O98756;C3S8Q5;H9ZGJ7;A0A286M593;Q9MS05;F2X4H9;Q5SCR6;A0A2H4NXN4;I2E9L8;Q8MCX8;Q5W520;E7DMY2;O98747;Q95F08;F2X4Q8;Q31895;A0A0S0ZNW1;T1WH32;I2EAR2;Q4VI99;A0A291IA50;Q4VI78;Q4VIC0;F2X4R1;C3S8U4;Q8MCX9;E0D959;O82538;Q7YMT1;Q9THL1;A5X4D3;Q5SCK3;Q339G9;A0A0K2SQY8;C1JAT3;D6MYJ6;Q4KUE1;Q7YJP8;Q7GH77;Q5I221;A0A0U4D534;O98551;Q3I534;I2E9A4;Q1X…		0	0.007	0.08702	42.83	0.126059	2	830.437	0.578115	36.3161	0
	High	NHGMHFR	2	30695	181	C0J9R6;C6G1P2;Q5W520;C3S8Q5;A0A286M593;F2X4H9;Q4VI99;Q4VI78;C3S8U4;Q6VW40;A0A0F7C9H2;I2BGM7;Q33032;E0D959;A0A1C9HG87;U5XM28;O98756;H9ZGJ7;Q9MS05;Q5SCR6;C1JAT3;A0A2H4NXN4;Q5I221;G0WZM4;A0A0U4D534;I2E9L8;Q8MCX8;A0A249Y5N8;A0A142DPV4;A0A249Y5Y5;S4TA61;G0WZL1;C1JAS8;E0D8V0;Q8HVI8;P92434;Q8MFT9;Q5QAE5;J9QH20;Q95CF2;E7DMY2;Q33047;O82538;Q9THL1;Q5SCK3;A0A0K2SQY8;D6MYJ6;Q4KUE1;Q7YJP8;Q7GH77;O98551;Q3I534…		0	0.007	0.09018	38.47	0.360148	2	898.41	-0.021729	23.794	0
	High	IPVAYVK	2	4672	22	C6G1P2;Q5W520;Q31807;Q95F08;Q33032;A0A1C9HG42;Q8WIX2;I2EAR2;Q71N81;O03839;J9QER6;A0A249Y5Y5;Q6PZ98;A0A291L2W8;P94095;E2FGZ3;O98893;Q8ME74;Q6YN63;Q31889;Q9MV62;G8D4B8		0	0.007	0.08028	26.98	2.29121	2	789.486	-1.09027	56.1575	0
	High	AmHAVIDR	1	44488	225	Q6VW40;A0A0F7C9H2;I2BGM7;C0J9R6;C6G1P2;Q33032;Q95F08;A0A1C9HG87;U5XM28;T1WH32;O98756;C3S8Q5;H9ZGJ7;A0A286M593;Q9MS05;F2X4H9;Q5SCR6;A0A2H4NXN4;I2E9L8;Q8MCX8;C3S8U4;Q5W520;O82538;Q9THL1;Q5SCK3;A0A0K2SQY8;Q4VI99;C1JAT3;D6MYJ6;Q4KUE1;Q7YJP8;Q7GH77;O98551;Q3I534;I2E9A4;Q4VI78;Q1XEJ6;G0WZL1;Q37220;Q5UFF3;B1PHQ2;Q1X6Q9;A0A0U1W0G4;A0A142I7F3;Q6L9Y3;P92434;A0A0D5X2A4;S6CMZ7;Q8MFT9;Q5I9B7;J9QH20;Q37140;L0N…	M2(Oxidation)	0	0.008	0.1038	23.12	19.3432	2	928.467	-0.394163	21.4696	0
A0A1I7PIT2	ATP synthase subunit beta (Fragment) OS=Mycetia sinensis OX=1712815 GN=atpB PE=3 SV=1 - [A0A1I7PIT2_9GENT]	2850.05	57.64	738	0	19	150	458	49.1826	5.05908
	High	IFNVLGEPVDNLGPVDTR	2	3009	11	A0A0M3LBA7;Q597J4;Q3ZU73;A0A1C9HCV0;Q5J038;Q9SCE9;A0A1I7PIU6;A0A1D8D815;A0A1I7PIT2;A0A191SDX6;B7S4V7		0	0	8.953e-16	124.52	6.98172e-10	2	1955.03	1.30699	114.274	0
	High	mPSAVGYQPTLSTEMGSLQER	13	5647	16	A0A0M3LBA7;A0A1C9HCV0;A0A1D8D815;A0A1I7PIS3;C0J9K5;C0J9P4;Q9SCE9;A0A1I7PIS8;Q95FJ8;Q597J4;Q3ZU73;Q5J038;A0A1I7PIU6;A0A191SDX6;A0A1I7PIT2;B7S4V7	M1(Oxidation)	0	0	4.039e-16	107.49	2.85181e-08	2	2298.08	1.42462	97.5245	0
	High	ELQDIIAILGLDELSEEDR	1	7752	17	A0A0M3LBA7;Q597J4;Q3ZU73;A0A1C9HCV0;Q5J038;C0J9K5;C0J9P4;Q95FJ8;A0A1I7PIS3;Q9SCE9;A0A1I7PIU6;A0A1I7PIS8;A0A1D8D815;A0A191SDX6;A0A1I7PIT2;A9L9U8;B7S4V7		0	0	4.039e-16	100.98	2.00851e-07	2	2171.11	-0.648696	115.771	0
	High	DVNEQDVLLFIDNIFR	1	5066	13	A0A1C9HCV0;Q5J038;A0A1I7PIS3;Q9SCE9;Q95FJ8;A0A0M3LBA7;Q597J4;C0J9K5;C0J9P4;Q3ZU73;A0A1I7PIU6;A0A1I7PIS8;A0A1I7PIT2		0	0	4.039e-16	100.47	2.52667e-07	2	1950	0.407638	116.512	0
	High	FVQAGSEVSALLGR	12	9158	18	A0A0M3LBA7;Q597J4;Q3ZU73;A0A1C9HCV0;Q5J038;C0J9K5;C0J9P4;Q95FJ8;A0A1I7PIS3;Q9SCE9;A0A1I7PIU6;A0A1I7PIS8;A0A1I7PIT2;A0A1D8D815;A0A191SDX6;A9L9U8;A0A0A7DB11;B7S4V7		0	0	6.9e-13	97.53	4.91126e-07	2	1433.78	0.713595	103.231	0
	High	GIYPAVDPLDSTSTMLQPR	1	5449	18	A0A0M3LBA7;A0A1C9HCV0;A0A1D8D815;A0A1I7PIS3;C0J9K5;C0J9P4;Q9SCE9;A0A1I7PIS8;Q95FJ8;Q597J4;A0A191SDX6;Q3ZU73;Q5J038;A0A1I7PIU6;A0A1I7PIT2;A9L9U8;Q9MRM1;B7S4V7		0	0	6.734e-16	96.04	6.12396e-07	3	2061.03	0.260887	114.201	0
	High	VALVYGQMNEPPGAR	13	9490	20	A0A0M3LBA7;Q597J4;Q3ZU73;A0A1C9HCV0;Q5J038;A0A1D8D815;A0A1I7PIU6;A0A1I7PIS3;C0J9K5;C0J9P4;Q9SCE9;A0A1I7PIS8;A9L9U8;Q95FJ8;A0A191SDX6;B7S4V7;A0A0A7DB11;A0A1I7PIT2;Q9MRM1;A0A0A7H8N8		0	0	2.106e-14	89.97	2.60438e-06	2	1601.81	0.579136	79.6651	0
	High	GmEVIDTGAPLSVPVGGATLGR	7	3356	14	A0A1C9HCV0;Q5J038;A0A1I7PIS3;Q9SCE9;Q95FJ8;A0A0M3LBA7;A0A1D8D815;C0J9K5;C0J9P4;A0A1I7PIS8;A0A191SDX6;A9L9U8;A0A1I7PIU6;A0A1I7PIT2	M2(Oxidation)	0	0	4.039e-16	88.39	2.98932e-06	2	2113.1	1.53916	103.323	0
	High	MPSAVGYQPTLSTEMGSLQER	8	5647	16	A0A0M3LBA7;Q597J4;Q3ZU73;A0A1C9HCV0;Q5J038;A0A1I7PIU6;A0A1I7PIS3;C0J9K5;C0J9P4;Q9SCE9;A0A1I7PIS8;Q95FJ8;A0A1D8D815;A0A191SDX6;B7S4V7;A0A1I7PIT2		0	0	4.039e-16	87.61	3.39739e-06	2	2282.08	1.346	104.863	0
	High	GMEVIDTGAPLSVPVGGATLGR	9	3356	14	A0A1C9HCV0;Q5J038;A0A1I7PIS3;Q9SCE9;Q95FJ8;A0A0M3LBA7;A0A1D8D815;C0J9K5;C0J9P4;A0A1I7PIS8;A0A191SDX6;A9L9U8;A0A1I7PIU6;A0A1I7PIT2		0	0	4.206e-13	86.69	9.6699e-06	2	2097.1	1.5709	111.891	0
	High	mPSAVGYQPTLSTEmGSLQER	4	5647	16	A0A0M3LBA7;A0A1C9HCV0;Q5J038;C0J9K5;C0J9P4;Q95FJ8;Q597J4;Q3ZU73;Q9SCE9;A0A1I7PIU6;A0A1I7PIS3;A0A1I7PIS8;A0A1D8D815;A0A1I7PIT2;A0A191SDX6;B7S4V7	M1(Oxidation); M15(Oxidation)	0	0	4.039e-16	84.32	5.40411e-06	3	2314.07	1.04795	81.0642	0
	High	VALVYGQmNEPPGAR	10	9490	20	A0A0M3LBA7;Q597J4;Q3ZU73;A0A1C9HCV0;Q5J038;A0A1D8D815;A0A1I7PIU6;A0A1I7PIS3;C0J9K5;C0J9P4;Q9SCE9;A0A1I7PIS8;A9L9U8;Q95FJ8;A0A191SDX6;B7S4V7;A0A0A7DB11;A0A1I7PIT2;Q9MRM1;A0A0A7H8N8	M8(Oxidation)	0	0	8.221e-15	76.6	5.65624e-05	2	1617.81	1.22656	66.0039	0
	High	GIYPAVDPLDSTSTmLQPR	7	5449	18	A0A0M3LBA7;Q597J4;A0A1C9HCV0;A0A191SDX6;Q5J038;A0A1D8D815;A0A1I7PIU6;A0A1I7PIS3;C0J9K5;C0J9P4;Q9SCE9;A0A1I7PIS8;Q95FJ8;Q3ZU73;B7S4V7;A0A1I7PIT2;A9L9U8;Q9MRM1	M15(Oxidation)	0	0	4.039e-16	76.31	5.49884e-05	2	2077.03	1.65567	103.65	0
	High	VGLTALTmAEYFR	4	7808	19	A0A0M3LBA7;Q597J4;Q3ZU73;A0A1C9HCV0;Q5J038;A0A1I7PIU6;A0A1I7PIS3;C0J9K5;C0J9P4;Q9SCE9;A0A1I7PIS8;A0A1I7PIT2;Q95FJ8;A0A1D8D815;B7S4V7;A9L9U8;A0A191SDX6;A0A0A7DB11;Q9MRM1	M8(Oxidation)	0	0	3.045e-07	74.5	9.29611e-05	2	1487.76	1.0175	110.076	0
	High	IVGEEHYETAQK	10	150	5	A0A0M3LBA7;A0A1I7PIS3;A0A1I7PIU6;A0A1I7PIT2;A0A1I7PIS8		0	0	2.116e-13	72.34	9.50432e-05	2	1403.68	0.638729	38.605	0
	High	MPNIYDALVVK	2	26	3	Q95FJ8;A0A1I7PIS3;A0A1I7PIT2		0	0	3.5e-07	68	0.000394884	2	1262.68	0.0497221	94.5171	0
	High	VGLTALTMAEYFR	1	7808	19	A0A0M3LBA7;Q597J4;Q3ZU73;A0A1C9HCV0;Q5J038;A0A1I7PIU6;A0A1I7PIS3;C0J9K5;C0J9P4;Q9SCE9;A0A1I7PIS8;A0A1I7PIT2;Q95FJ8;A0A1D8D815;B7S4V7;A9L9U8;A0A191SDX6;A0A0A7DB11;Q9MRM1		0	0	4.905e-12	63.78	0.00103928	2	1471.76	0.808242	114.64	0
	High	SAPAFIQLDTK	6	4550	13	A0A0M3LBA7;Q597J4;Q3ZU73;A0A1C9HCV0;Q5J038;A0A1D8D815;A0A1I7PIS3;C0J9K5;C0J9P4;Q9SCE9;Q95FJ8;A0A1I7PIT2;A0A191SDX6		0	0	0.0005389	62.87	0.00148622	2	1190.64	0.433499	84.0942	0
	High	EGNDLYMEMK	2	8238	17	A0A0A7DB11;A0A0M3LBA7;Q597J4;Q3ZU73;A0A1C9HCV0;Q5J038;Q95FJ8;A0A1D8D815;A0A1I7PIU6;A0A1I7PIS3;C0J9K5;C0J9P4;Q9SCE9;B7S4V7;A0A1I7PIS8;A9L9U8;A0A1I7PIT2		0	0	0.0007047	57.71	0.00141333	2	1229.52	0.493564	74.4119	0
	High	AHGGVSVFGGVGER	13	7920	19	A0A0M3LBA7;Q597J4;Q3ZU73;A0A1C9HCV0;A0A191SDX6;Q5J038;A0A1D8D815;A0A1I7PIU6;A0A1I7PIS3;C0J9K5;C0J9P4;Q9SCE9;A0A1I7PIS8;Q95FJ8;A0A1I7PIT2;A9L9U8;Q9MRM1;B7S4V7;A0A0A7DB11		0	0	0.0008373	57.65	0.00357376	2	1328.67	0.313702	60.1779	0
	High	TVLImELINNIAK	1	8267	18	A0A0M3LBA7;A0A1C9HCV0;Q597J4;A0A1D8D815;A0A1I7PIS3;C0J9K5;C0J9P4;Q9SCE9;A0A1I7PIS8;A9L9U8;Q95FJ8;Q3ZU73;Q5J038;A0A1I7PIU6;A0A1I7PIT2;A0A0A7DB11;A0A191SDX6;Q9MRM1	M5(Oxidation)	0	0	0.001008	52.23	0.0101374	2	1487.85	-0.566903	114.941	0
	High	IGLFGGAGVGK	5	9628	26	Q597J4;A0A0M3LBA7;Q3ZU73;A0A1C9HCV0;A0A191SDX6;Q5J038;A0A1D8D815;A0A1I7PIU6;A0A1I7PIS3;C0J9K5;C0J9P4;Q9SCE9;A0A1I7PIS8;Q95FJ8;A9L9U8;A0A0A7DB11;A0A1I7PIT2;A0A061E5Q6;A0A2G5F6R8;B9T1V8;A0A251U5D0;Q9MRM1;B7S4V7;A0A0D6QRT0;A0A0A7H8N8;A0A087SBN0		0	0	0.0007895	50.73	0.0196975	2	975.563	0.668855	82.3399	0
	High	ESGVINEENIAESK	2	1255	10	A0A1C9HCV0;Q5J038;Q9SCE9;A0A1I7PIU6;A0A1I7PIS3;A0A1I7PIS8;A0A1I7PIT2;Q95FJ8;A0A1D8D815;A0A191SDX6		0	0	7.208e-09	47.85	0.0331924	2	1518.73	0.748268	61.0718	0
	High	EGNDLYmEmK	2	8238	17	A0A0A7DB11;A0A0M3LBA7;Q597J4;Q3ZU73;A0A1C9HCV0;Q5J038;Q95FJ8;A0A1D8D815;A0A1I7PIU6;A0A1I7PIS3;C0J9K5;C0J9P4;Q9SCE9;B7S4V7;A0A1I7PIS8;A9L9U8;A0A1I7PIT2	M7(Oxidation); M9(Oxidation)	0	0	0.0006196	47.61	0.0116009	2	1261.51	0.704831	42.9146	0
	High	VVDLLAPYR	7	9267	20	A0A0M3LBA7;Q597J4;Q3ZU73;A0A1C9HCV0;Q5J038;A0A1D8D815;A0A1I7PIU6;A0A1I7PIS3;C0J9K5;C0J9P4;Q9SCE9;B7S4V7;A0A1I7PIS8;A9L9U8;Q95FJ8;A0A0A7DB11;A0A191SDX6;A0A1I7PIT2;Q9MRM1;A0A0A7H8N8		0	0	0.002967	46.32	0.050349	2	1045.6	0.302615	98.3465	0
	High	TVLIMELINNIAK	1	8267	18	A0A0M3LBA7;A0A1C9HCV0;Q597J4;A0A1D8D815;A0A1I7PIS3;C0J9K5;C0J9P4;Q9SCE9;A0A1I7PIS8;A9L9U8;Q95FJ8;Q3ZU73;Q5J038;A0A1I7PIU6;A0A1I7PIT2;A0A0A7DB11;A0A191SDX6;Q9MRM1		0	0	0.0008231	44.61	0.0582406	2	1471.86	0.0359943	115.382	0
	High	EGNDLYmEMK	4	8238	17	A0A0M3LBA7;Q597J4;Q3ZU73;A0A1C9HCV0;Q5J038;C0J9K5;C0J9P4;Q95FJ8;A0A1D8D815;A0A1I7PIU6;A0A1I7PIS3;Q9SCE9;A0A1I7PIS8;A0A0A7DB11;A9L9U8;B7S4V7;A0A1I7PIT2	M7(Oxidation)	0	0	0.000863	33.68	0.319869	2	1245.51	0.0615098	63.0888	0
	High	TREGNDLYMEMK	2	8225	17	A0A0A7DB11;A0A0M3LBA7;Q597J4;Q3ZU73;A0A1C9HCV0;Q5J038;A0A1D8D815;A0A1I7PIU6;A0A1I7PIS3;C0J9K5;C0J9P4;Q9SCE9;A0A1I7PIS8;A9L9U8;Q95FJ8;B7S4V7;A0A1I7PIT2		0	0.001	0.01385	15.32	35.995	3	1486.67	0.463226	61.3508	1
A0A191SDX6	ATP synthase subunit beta (Fragment) OS=Delphinium ajacis OX=37494 GN=atpB PE=3 SV=1 - [A0A191SDX6_DELAJ]	2844.83	55.84	1284	2	19	155	471	50.7463	5.021
	High	IAQIIGPVLDVSFPPGK	2	158	4	A0A0M3LBA7;A0A1C9HCV0;A0A1D8D815;A0A191SDX6		0	0	4.039e-16	125.67	1.63519e-10	2	1751.01	1.54525	114.357	0
	High	IFNVLGEPVDNLGPVDTR	2	3009	11	A0A0M3LBA7;Q597J4;Q3ZU73;A0A1C9HCV0;Q5J038;Q9SCE9;A0A1I7PIU6;A0A1D8D815;A0A1I7PIT2;A0A191SDX6;B7S4V7		0	0	8.953e-16	124.52	6.98172e-10	2	1955.03	1.30699	114.274	0
	High	mPSAVGYQPTLSTEMGSLQER	13	5647	16	A0A0M3LBA7;A0A1C9HCV0;A0A1D8D815;A0A1I7PIS3;C0J9K5;C0J9P4;Q9SCE9;A0A1I7PIS8;Q95FJ8;Q597J4;Q3ZU73;Q5J038;A0A1I7PIU6;A0A191SDX6;A0A1I7PIT2;B7S4V7	M1(Oxidation)	0	0	4.039e-16	107.49	2.85181e-08	2	2298.08	1.42462	97.5245	0
	High	ELQDIIAILGLDELSEEDR	1	7752	17	A0A0M3LBA7;Q597J4;Q3ZU73;A0A1C9HCV0;Q5J038;C0J9K5;C0J9P4;Q95FJ8;A0A1I7PIS3;Q9SCE9;A0A1I7PIU6;A0A1I7PIS8;A0A1D8D815;A0A191SDX6;A0A1I7PIT2;A9L9U8;B7S4V7		0	0	4.039e-16	100.98	2.00851e-07	2	2171.11	-0.648696	115.771	0
	High	FVQAGSEVSALLGR	12	9158	18	A0A0M3LBA7;Q597J4;Q3ZU73;A0A1C9HCV0;Q5J038;C0J9K5;C0J9P4;Q95FJ8;A0A1I7PIS3;Q9SCE9;A0A1I7PIU6;A0A1I7PIS8;A0A1I7PIT2;A0A1D8D815;A0A191SDX6;A9L9U8;A0A0A7DB11;B7S4V7		0	0	6.9e-13	97.53	4.91126e-07	2	1433.78	0.713595	103.231	0
	High	GIYPAVDPLDSTSTMLQPR	1	5449	18	A0A0M3LBA7;A0A1C9HCV0;A0A1D8D815;A0A1I7PIS3;C0J9K5;C0J9P4;Q9SCE9;A0A1I7PIS8;Q95FJ8;Q597J4;A0A191SDX6;Q3ZU73;Q5J038;A0A1I7PIU6;A0A1I7PIT2;A9L9U8;Q9MRM1;B7S4V7		0	0	6.734e-16	96.04	6.12396e-07	3	2061.03	0.260887	114.201	0
	High	VALVYGQMNEPPGAR	13	9490	20	A0A0M3LBA7;Q597J4;Q3ZU73;A0A1C9HCV0;Q5J038;A0A1D8D815;A0A1I7PIU6;A0A1I7PIS3;C0J9K5;C0J9P4;Q9SCE9;A0A1I7PIS8;A9L9U8;Q95FJ8;A0A191SDX6;B7S4V7;A0A0A7DB11;A0A1I7PIT2;Q9MRM1;A0A0A7H8N8		0	0	2.106e-14	89.97	2.60438e-06	2	1601.81	0.579136	79.6651	0
	High	GmEVIDTGAPLSVPVGGATLGR	7	3356	14	A0A1C9HCV0;Q5J038;A0A1I7PIS3;Q9SCE9;Q95FJ8;A0A0M3LBA7;A0A1D8D815;C0J9K5;C0J9P4;A0A1I7PIS8;A0A191SDX6;A9L9U8;A0A1I7PIU6;A0A1I7PIT2	M2(Oxidation)	0	0	4.039e-16	88.39	2.98932e-06	2	2113.1	1.53916	103.323	0
	High	MPSAVGYQPTLSTEMGSLQER	8	5647	16	A0A0M3LBA7;Q597J4;Q3ZU73;A0A1C9HCV0;Q5J038;A0A1I7PIU6;A0A1I7PIS3;C0J9K5;C0J9P4;Q9SCE9;A0A1I7PIS8;Q95FJ8;A0A1D8D815;A0A191SDX6;B7S4V7;A0A1I7PIT2		0	0	4.039e-16	87.61	3.39739e-06	2	2282.08	1.346	104.863	0
	High	GMEVIDTGAPLSVPVGGATLGR	9	3356	14	A0A1C9HCV0;Q5J038;A0A1I7PIS3;Q9SCE9;Q95FJ8;A0A0M3LBA7;A0A1D8D815;C0J9K5;C0J9P4;A0A1I7PIS8;A0A191SDX6;A9L9U8;A0A1I7PIU6;A0A1I7PIT2		0	0	4.206e-13	86.69	9.6699e-06	2	2097.1	1.5709	111.891	0
	High	mPSAVGYQPTLSTEmGSLQER	4	5647	16	A0A0M3LBA7;A0A1C9HCV0;Q5J038;C0J9K5;C0J9P4;Q95FJ8;Q597J4;Q3ZU73;Q9SCE9;A0A1I7PIU6;A0A1I7PIS3;A0A1I7PIS8;A0A1D8D815;A0A1I7PIT2;A0A191SDX6;B7S4V7	M1(Oxidation); M15(Oxidation)	0	0	4.039e-16	84.32	5.40411e-06	3	2314.07	1.04795	81.0642	0
	High	AVAMSATDGLMR	5	3822	13	A0A0M3LBA7;Q597J4;A0A1C9HCV0;A0A191SDX6;A0A1D8D815;A0A1I7PIS3;C0J9K5;C0J9P4;Q9MRM1;Q9SCE9;A0A1I7PIS8;A9L9U8;Q95FJ8		0	0	8.005e-08	82.23	1.21633e-05	2	1222.59	0.220339	73.1559	0
	High	VALVYGQmNEPPGAR	10	9490	20	A0A0M3LBA7;Q597J4;Q3ZU73;A0A1C9HCV0;Q5J038;A0A1D8D815;A0A1I7PIU6;A0A1I7PIS3;C0J9K5;C0J9P4;Q9SCE9;A0A1I7PIS8;A9L9U8;Q95FJ8;A0A191SDX6;B7S4V7;A0A0A7DB11;A0A1I7PIT2;Q9MRM1;A0A0A7H8N8	M8(Oxidation)	0	0	8.221e-15	76.6	5.65624e-05	2	1617.81	1.22656	66.0039	0
	High	GIYPAVDPLDSTSTmLQPR	7	5449	18	A0A0M3LBA7;Q597J4;A0A1C9HCV0;A0A191SDX6;Q5J038;A0A1D8D815;A0A1I7PIU6;A0A1I7PIS3;C0J9K5;C0J9P4;Q9SCE9;A0A1I7PIS8;Q95FJ8;Q3ZU73;B7S4V7;A0A1I7PIT2;A9L9U8;Q9MRM1	M15(Oxidation)	0	0	4.039e-16	76.31	5.49884e-05	2	2077.03	1.65567	103.65	0
	High	VGLTALTmAEYFR	4	7808	19	A0A0M3LBA7;Q597J4;Q3ZU73;A0A1C9HCV0;Q5J038;A0A1I7PIU6;A0A1I7PIS3;C0J9K5;C0J9P4;Q9SCE9;A0A1I7PIS8;A0A1I7PIT2;Q95FJ8;A0A1D8D815;B7S4V7;A9L9U8;A0A191SDX6;A0A0A7DB11;Q9MRM1	M8(Oxidation)	0	0	3.045e-07	74.5	9.29611e-05	2	1487.76	1.0175	110.076	0
	High	VGLTALTMAEYFR	1	7808	19	A0A0M3LBA7;Q597J4;Q3ZU73;A0A1C9HCV0;Q5J038;A0A1I7PIU6;A0A1I7PIS3;C0J9K5;C0J9P4;Q9SCE9;A0A1I7PIS8;A0A1I7PIT2;Q95FJ8;A0A1D8D815;B7S4V7;A9L9U8;A0A191SDX6;A0A0A7DB11;Q9MRM1		0	0	4.905e-12	63.78	0.00103928	2	1471.76	0.808242	114.64	0
	High	SAPAFIQLDTK	6	4550	13	A0A0M3LBA7;Q597J4;Q3ZU73;A0A1C9HCV0;Q5J038;A0A1D8D815;A0A1I7PIS3;C0J9K5;C0J9P4;Q9SCE9;Q95FJ8;A0A1I7PIT2;A0A191SDX6		0	0	0.0005389	62.87	0.00148622	2	1190.64	0.433499	84.0942	0
	High	AHGGVSVFGGVGER	13	7920	19	A0A0M3LBA7;Q597J4;Q3ZU73;A0A1C9HCV0;A0A191SDX6;Q5J038;A0A1D8D815;A0A1I7PIU6;A0A1I7PIS3;C0J9K5;C0J9P4;Q9SCE9;A0A1I7PIS8;Q95FJ8;A0A1I7PIT2;A9L9U8;Q9MRM1;B7S4V7;A0A0A7DB11		0	0	0.0008373	57.65	0.00357376	2	1328.67	0.313702	60.1779	0
	High	AVAmSATDGLmR	4	3822	13	A0A0M3LBA7;Q597J4;A0A1C9HCV0;A0A191SDX6;A0A1D8D815;A0A1I7PIS3;C0J9K5;C0J9P4;Q9SCE9;A0A1I7PIS8;Q95FJ8;Q9MRM1;A9L9U8	M4(Oxidation); M11(Oxidation)	0	0	0.0007846	57.38	0.00238073	2	1254.58	0.537039	44.5228	0
	High	AVAmSATDGLMR	7	3822	13	A0A0M3LBA7;Q597J4;A0A1C9HCV0;A0A191SDX6;A0A1D8D815;A0A1I7PIS3;C0J9K5;C0J9P4;Q9SCE9;A0A1I7PIS8;Q95FJ8;Q9MRM1;A9L9U8	M4(Oxidation)	0	0	0.0009459	55.98	0.00413851	2	1238.59	0.282178	57.9001	0
	High	TVLImELINNIAK	1	8267	18	A0A0M3LBA7;A0A1C9HCV0;Q597J4;A0A1D8D815;A0A1I7PIS3;C0J9K5;C0J9P4;Q9SCE9;A0A1I7PIS8;A9L9U8;Q95FJ8;Q3ZU73;Q5J038;A0A1I7PIU6;A0A1I7PIT2;A0A0A7DB11;A0A191SDX6;Q9MRM1	M5(Oxidation)	0	0	0.001008	52.23	0.0101374	2	1487.85	-0.566903	114.941	0
	High	IGLFGGAGVGK	5	9628	26	Q597J4;A0A0M3LBA7;Q3ZU73;A0A1C9HCV0;A0A191SDX6;Q5J038;A0A1D8D815;A0A1I7PIU6;A0A1I7PIS3;C0J9K5;C0J9P4;Q9SCE9;A0A1I7PIS8;Q95FJ8;A9L9U8;A0A0A7DB11;A0A1I7PIT2;A0A061E5Q6;A0A2G5F6R8;B9T1V8;A0A251U5D0;Q9MRM1;B7S4V7;A0A0D6QRT0;A0A0A7H8N8;A0A087SBN0		0	0	0.0007895	50.73	0.0196975	2	975.563	0.668855	82.3399	0
	High	ESGVINEENIAESK	2	1255	10	A0A1C9HCV0;Q5J038;Q9SCE9;A0A1I7PIU6;A0A1I7PIS3;A0A1I7PIS8;A0A1I7PIT2;Q95FJ8;A0A1D8D815;A0A191SDX6		0	0	7.208e-09	47.85	0.0331924	2	1518.73	0.748268	61.0718	0
	High	VVDLLAPYR	7	9267	20	A0A0M3LBA7;Q597J4;Q3ZU73;A0A1C9HCV0;Q5J038;A0A1D8D815;A0A1I7PIU6;A0A1I7PIS3;C0J9K5;C0J9P4;Q9SCE9;B7S4V7;A0A1I7PIS8;A9L9U8;Q95FJ8;A0A0A7DB11;A0A191SDX6;A0A1I7PIT2;Q9MRM1;A0A0A7H8N8		0	0	0.002967	46.32	0.050349	2	1045.6	0.302615	98.3465	0
	High	TVLIMELINNIAK	1	8267	18	A0A0M3LBA7;A0A1C9HCV0;Q597J4;A0A1D8D815;A0A1I7PIS3;C0J9K5;C0J9P4;Q9SCE9;A0A1I7PIS8;A9L9U8;Q95FJ8;Q3ZU73;Q5J038;A0A1I7PIU6;A0A1I7PIT2;A0A0A7DB11;A0A191SDX6;Q9MRM1		0	0	0.0008231	44.61	0.0582406	2	1471.86	0.0359943	115.382	0
	High	EGDDLYMEMK	1	4	1	A0A191SDX6		0	0	0.0009492	16.36	3.07967	2	1230.5	0.285651	80.015	0
	High	LSIFETGIK	6	9003	19	A0A0M3LBA7;A0A1C9HCV0;A0A1D8D815;A0A1I7PIS3;C0J9K5;C0J9P4;Q9SCE9;A0A1I7PIS8;Q95FJ8;Q597J4;Q5J038;Q3ZU73;A0A1I7PIU6;B7S4V7;A9L9U8;A0A0A7DB11;A0A191SDX6;Q9MRM1;A0A0A7H8N8		0	0.001	0.004071	57.91	0.00227348	2	1007.58	0.338383	92.8863	0
	High	TREGDDLYMEMK	1	4	1	A0A191SDX6		0	0.001	0.0118	26.27	1.00993	2	1487.65	-0.089454	66.3733	1
	High	EGDDLYmEmK	1	4	1	A0A191SDX6	M7(Oxidation); M9(Oxidation)	0	0.001	0.003902	23.81	0.211491	2	1262.49	0.888781	45.7635	0
	High	EGDDLYMEmK	1	4	1	A0A191SDX6	M9(Oxidation)	0	0.004	0.04209	16.24	2.00843	2	1246.5	-0.339256	58.1666	0
Q9SCE9	ATP synthase subunit beta (Fragment) OS=Euthystachys abbreviata OX=34257 GN=atpB PE=3 SV=1 - [Q9SCE9_9LAMI]	2841.15	54.22	5570	1	20	161	498	53.7886	5.40186
	High	IFNVLGEPVDNLGPVDTR	2	3009	11	A0A0M3LBA7;Q597J4;Q3ZU73;A0A1C9HCV0;Q5J038;Q9SCE9;A0A1I7PIU6;A0A1D8D815;A0A1I7PIT2;A0A191SDX6;B7S4V7		0	0	8.953e-16	124.52	6.98172e-10	2	1955.03	1.30699	114.274	0
	High	mPSAVGYQPTLSTEMGSLQER	13	5647	16	A0A0M3LBA7;A0A1C9HCV0;A0A1D8D815;A0A1I7PIS3;C0J9K5;C0J9P4;Q9SCE9;A0A1I7PIS8;Q95FJ8;Q597J4;Q3ZU73;Q5J038;A0A1I7PIU6;A0A191SDX6;A0A1I7PIT2;B7S4V7	M1(Oxidation)	0	0	4.039e-16	107.49	2.85181e-08	2	2298.08	1.42462	97.5245	0
	High	ELQDIIAILGLDELSEEDR	1	7752	17	A0A0M3LBA7;Q597J4;Q3ZU73;A0A1C9HCV0;Q5J038;C0J9K5;C0J9P4;Q95FJ8;A0A1I7PIS3;Q9SCE9;A0A1I7PIU6;A0A1I7PIS8;A0A1D8D815;A0A191SDX6;A0A1I7PIT2;A9L9U8;B7S4V7		0	0	4.039e-16	100.98	2.00851e-07	2	2171.11	-0.648696	115.771	0
	High	DVNEQDVLLFIDNIFR	1	5066	13	A0A1C9HCV0;Q5J038;A0A1I7PIS3;Q9SCE9;Q95FJ8;A0A0M3LBA7;Q597J4;C0J9K5;C0J9P4;Q3ZU73;A0A1I7PIU6;A0A1I7PIS8;A0A1I7PIT2		0	0	4.039e-16	100.47	2.52667e-07	2	1950	0.407638	116.512	0
	High	FVQAGSEVSALLGR	12	9158	18	A0A0M3LBA7;Q597J4;Q3ZU73;A0A1C9HCV0;Q5J038;C0J9K5;C0J9P4;Q95FJ8;A0A1I7PIS3;Q9SCE9;A0A1I7PIU6;A0A1I7PIS8;A0A1I7PIT2;A0A1D8D815;A0A191SDX6;A9L9U8;A0A0A7DB11;B7S4V7		0	0	6.9e-13	97.53	4.91126e-07	2	1433.78	0.713595	103.231	0
	High	GIYPAVDPLDSTSTMLQPR	1	5449	18	A0A0M3LBA7;A0A1C9HCV0;A0A1D8D815;A0A1I7PIS3;C0J9K5;C0J9P4;Q9SCE9;A0A1I7PIS8;Q95FJ8;Q597J4;A0A191SDX6;Q3ZU73;Q5J038;A0A1I7PIU6;A0A1I7PIT2;A9L9U8;Q9MRM1;B7S4V7		0	0	6.734e-16	96.04	6.12396e-07	3	2061.03	0.260887	114.201	0
	High	VALVYGQMNEPPGAR	13	9490	20	A0A0M3LBA7;Q597J4;Q3ZU73;A0A1C9HCV0;Q5J038;A0A1D8D815;A0A1I7PIU6;A0A1I7PIS3;C0J9K5;C0J9P4;Q9SCE9;A0A1I7PIS8;A9L9U8;Q95FJ8;A0A191SDX6;B7S4V7;A0A0A7DB11;A0A1I7PIT2;Q9MRM1;A0A0A7H8N8		0	0	2.106e-14	89.97	2.60438e-06	2	1601.81	0.579136	79.6651	0
	High	GmEVIDTGAPLSVPVGGATLGR	7	3356	14	A0A1C9HCV0;Q5J038;A0A1I7PIS3;Q9SCE9;Q95FJ8;A0A0M3LBA7;A0A1D8D815;C0J9K5;C0J9P4;A0A1I7PIS8;A0A191SDX6;A9L9U8;A0A1I7PIU6;A0A1I7PIT2	M2(Oxidation)	0	0	4.039e-16	88.39	2.98932e-06	2	2113.1	1.53916	103.323	0
	High	MPSAVGYQPTLSTEMGSLQER	8	5647	16	A0A0M3LBA7;Q597J4;Q3ZU73;A0A1C9HCV0;Q5J038;A0A1I7PIU6;A0A1I7PIS3;C0J9K5;C0J9P4;Q9SCE9;A0A1I7PIS8;Q95FJ8;A0A1D8D815;A0A191SDX6;B7S4V7;A0A1I7PIT2		0	0	4.039e-16	87.61	3.39739e-06	2	2282.08	1.346	104.863	0
	High	GMEVIDTGAPLSVPVGGATLGR	9	3356	14	A0A1C9HCV0;Q5J038;A0A1I7PIS3;Q9SCE9;Q95FJ8;A0A0M3LBA7;A0A1D8D815;C0J9K5;C0J9P4;A0A1I7PIS8;A0A191SDX6;A9L9U8;A0A1I7PIU6;A0A1I7PIT2		0	0	4.206e-13	86.69	9.6699e-06	2	2097.1	1.5709	111.891	0
	High	mPSAVGYQPTLSTEmGSLQER	4	5647	16	A0A0M3LBA7;A0A1C9HCV0;Q5J038;C0J9K5;C0J9P4;Q95FJ8;Q597J4;Q3ZU73;Q9SCE9;A0A1I7PIU6;A0A1I7PIS3;A0A1I7PIS8;A0A1D8D815;A0A1I7PIT2;A0A191SDX6;B7S4V7	M1(Oxidation); M15(Oxidation)	0	0	4.039e-16	84.32	5.40411e-06	3	2314.07	1.04795	81.0642	0
	High	AVAMSATDGLMR	5	3822	13	A0A0M3LBA7;Q597J4;A0A1C9HCV0;A0A191SDX6;A0A1D8D815;A0A1I7PIS3;C0J9K5;C0J9P4;Q9MRM1;Q9SCE9;A0A1I7PIS8;A9L9U8;Q95FJ8		0	0	8.005e-08	82.23	1.21633e-05	2	1222.59	0.220339	73.1559	0
	High	VALVYGQmNEPPGAR	10	9490	20	A0A0M3LBA7;Q597J4;Q3ZU73;A0A1C9HCV0;Q5J038;A0A1D8D815;A0A1I7PIU6;A0A1I7PIS3;C0J9K5;C0J9P4;Q9SCE9;A0A1I7PIS8;A9L9U8;Q95FJ8;A0A191SDX6;B7S4V7;A0A0A7DB11;A0A1I7PIT2;Q9MRM1;A0A0A7H8N8	M8(Oxidation)	0	0	8.221e-15	76.6	5.65624e-05	2	1617.81	1.22656	66.0039	0
	High	GIYPAVDPLDSTSTmLQPR	7	5449	18	A0A0M3LBA7;Q597J4;A0A1C9HCV0;A0A191SDX6;Q5J038;A0A1D8D815;A0A1I7PIU6;A0A1I7PIS3;C0J9K5;C0J9P4;Q9SCE9;A0A1I7PIS8;Q95FJ8;Q3ZU73;B7S4V7;A0A1I7PIT2;A9L9U8;Q9MRM1	M15(Oxidation)	0	0	4.039e-16	76.31	5.49884e-05	2	2077.03	1.65567	103.65	0
	High	VGLTALTmAEYFR	4	7808	19	A0A0M3LBA7;Q597J4;Q3ZU73;A0A1C9HCV0;Q5J038;A0A1I7PIU6;A0A1I7PIS3;C0J9K5;C0J9P4;Q9SCE9;A0A1I7PIS8;A0A1I7PIT2;Q95FJ8;A0A1D8D815;B7S4V7;A9L9U8;A0A191SDX6;A0A0A7DB11;Q9MRM1	M8(Oxidation)	0	0	3.045e-07	74.5	9.29611e-05	2	1487.76	1.0175	110.076	0
	High	VGLTALTMAEYFR	1	7808	19	A0A0M3LBA7;Q597J4;Q3ZU73;A0A1C9HCV0;Q5J038;A0A1I7PIU6;A0A1I7PIS3;C0J9K5;C0J9P4;Q9SCE9;A0A1I7PIS8;A0A1I7PIT2;Q95FJ8;A0A1D8D815;B7S4V7;A9L9U8;A0A191SDX6;A0A0A7DB11;Q9MRM1		0	0	4.905e-12	63.78	0.00103928	2	1471.76	0.808242	114.64	0
	High	SAPAFIQLDTK	6	4550	13	A0A0M3LBA7;Q597J4;Q3ZU73;A0A1C9HCV0;Q5J038;A0A1D8D815;A0A1I7PIS3;C0J9K5;C0J9P4;Q9SCE9;Q95FJ8;A0A1I7PIT2;A0A191SDX6		0	0	0.0005389	62.87	0.00148622	2	1190.64	0.433499	84.0942	0
	High	EGNDLYMEMK	2	8238	17	A0A0A7DB11;A0A0M3LBA7;Q597J4;Q3ZU73;A0A1C9HCV0;Q5J038;Q95FJ8;A0A1D8D815;A0A1I7PIU6;A0A1I7PIS3;C0J9K5;C0J9P4;Q9SCE9;B7S4V7;A0A1I7PIS8;A9L9U8;A0A1I7PIT2		0	0	0.0007047	57.71	0.00141333	2	1229.52	0.493564	74.4119	0
	High	AHGGVSVFGGVGER	13	7920	19	A0A0M3LBA7;Q597J4;Q3ZU73;A0A1C9HCV0;A0A191SDX6;Q5J038;A0A1D8D815;A0A1I7PIU6;A0A1I7PIS3;C0J9K5;C0J9P4;Q9SCE9;A0A1I7PIS8;Q95FJ8;A0A1I7PIT2;A9L9U8;Q9MRM1;B7S4V7;A0A0A7DB11		0	0	0.0008373	57.65	0.00357376	2	1328.67	0.313702	60.1779	0
	High	AVAmSATDGLmR	4	3822	13	A0A0M3LBA7;Q597J4;A0A1C9HCV0;A0A191SDX6;A0A1D8D815;A0A1I7PIS3;C0J9K5;C0J9P4;Q9SCE9;A0A1I7PIS8;Q95FJ8;Q9MRM1;A9L9U8	M4(Oxidation); M11(Oxidation)	0	0	0.0007846	57.38	0.00238073	2	1254.58	0.537039	44.5228	0
	High	AVAmSATDGLMR	7	3822	13	A0A0M3LBA7;Q597J4;A0A1C9HCV0;A0A191SDX6;A0A1D8D815;A0A1I7PIS3;C0J9K5;C0J9P4;Q9SCE9;A0A1I7PIS8;Q95FJ8;Q9MRM1;A9L9U8	M4(Oxidation)	0	0	0.0009459	55.98	0.00413851	2	1238.59	0.282178	57.9001	0
	High	TVLImELINNIAK	1	8267	18	A0A0M3LBA7;A0A1C9HCV0;Q597J4;A0A1D8D815;A0A1I7PIS3;C0J9K5;C0J9P4;Q9SCE9;A0A1I7PIS8;A9L9U8;Q95FJ8;Q3ZU73;Q5J038;A0A1I7PIU6;A0A1I7PIT2;A0A0A7DB11;A0A191SDX6;Q9MRM1	M5(Oxidation)	0	0	0.001008	52.23	0.0101374	2	1487.85	-0.566903	114.941	0
	High	IGLFGGAGVGK	5	9628	26	Q597J4;A0A0M3LBA7;Q3ZU73;A0A1C9HCV0;A0A191SDX6;Q5J038;A0A1D8D815;A0A1I7PIU6;A0A1I7PIS3;C0J9K5;C0J9P4;Q9SCE9;A0A1I7PIS8;Q95FJ8;A9L9U8;A0A0A7DB11;A0A1I7PIT2;A0A061E5Q6;A0A2G5F6R8;B9T1V8;A0A251U5D0;Q9MRM1;B7S4V7;A0A0D6QRT0;A0A0A7H8N8;A0A087SBN0		0	0	0.0007895	50.73	0.0196975	2	975.563	0.668855	82.3399	0
	High	ESGVINEENIAESK	2	1255	10	A0A1C9HCV0;Q5J038;Q9SCE9;A0A1I7PIU6;A0A1I7PIS3;A0A1I7PIS8;A0A1I7PIT2;Q95FJ8;A0A1D8D815;A0A191SDX6		0	0	7.208e-09	47.85	0.0331924	2	1518.73	0.748268	61.0718	0
	High	EGNDLYmEmK	2	8238	17	A0A0A7DB11;A0A0M3LBA7;Q597J4;Q3ZU73;A0A1C9HCV0;Q5J038;Q95FJ8;A0A1D8D815;A0A1I7PIU6;A0A1I7PIS3;C0J9K5;C0J9P4;Q9SCE9;B7S4V7;A0A1I7PIS8;A9L9U8;A0A1I7PIT2	M7(Oxidation); M9(Oxidation)	0	0	0.0006196	47.61	0.0116009	2	1261.51	0.704831	42.9146	0
	High	VVDLLAPYR	7	9267	20	A0A0M3LBA7;Q597J4;Q3ZU73;A0A1C9HCV0;Q5J038;A0A1D8D815;A0A1I7PIU6;A0A1I7PIS3;C0J9K5;C0J9P4;Q9SCE9;B7S4V7;A0A1I7PIS8;A9L9U8;Q95FJ8;A0A0A7DB11;A0A191SDX6;A0A1I7PIT2;Q9MRM1;A0A0A7H8N8		0	0	0.002967	46.32	0.050349	2	1045.6	0.302615	98.3465	0
	High	TVLIMELINNIAK	1	8267	18	A0A0M3LBA7;A0A1C9HCV0;Q597J4;A0A1D8D815;A0A1I7PIS3;C0J9K5;C0J9P4;Q9SCE9;A0A1I7PIS8;A9L9U8;Q95FJ8;Q3ZU73;Q5J038;A0A1I7PIU6;A0A1I7PIT2;A0A0A7DB11;A0A191SDX6;Q9MRM1		0	0	0.0008231	44.61	0.0582406	2	1471.86	0.0359943	115.382	0
	High	EGNDLYmEMK	4	8238	17	A0A0M3LBA7;Q597J4;Q3ZU73;A0A1C9HCV0;Q5J038;C0J9K5;C0J9P4;Q95FJ8;A0A1D8D815;A0A1I7PIU6;A0A1I7PIS3;Q9SCE9;A0A1I7PIS8;A0A0A7DB11;A9L9U8;B7S4V7;A0A1I7PIT2	M7(Oxidation)	0	0	0.000863	33.68	0.319869	2	1245.51	0.0615098	63.0888	0
	High	LSIFETGIK	6	9003	19	A0A0M3LBA7;A0A1C9HCV0;A0A1D8D815;A0A1I7PIS3;C0J9K5;C0J9P4;Q9SCE9;A0A1I7PIS8;Q95FJ8;Q597J4;Q5J038;Q3ZU73;A0A1I7PIU6;B7S4V7;A9L9U8;A0A0A7DB11;A0A191SDX6;Q9MRM1;A0A0A7H8N8		0	0.001	0.004071	57.91	0.00227348	2	1007.58	0.338383	92.8863	0
	High	TREGNDLYMEMK	2	8225	17	A0A0A7DB11;A0A0M3LBA7;Q597J4;Q3ZU73;A0A1C9HCV0;Q5J038;A0A1D8D815;A0A1I7PIU6;A0A1I7PIS3;C0J9K5;C0J9P4;Q9SCE9;A0A1I7PIS8;A9L9U8;Q95FJ8;B7S4V7;A0A1I7PIT2		0	0.001	0.01385	15.32	35.995	3	1486.67	0.463226	61.3508	1
	High	IYNALVVK	1	26	1	Q9SCE9		0	0.006	0.07509	48.62	0.00944723	2	919.561	-0.15179	64.3676	0
C0J9R6	Ribulose bisphosphate carboxylase large chain (Fragment) OS=Cissampelos capensis OX=379217 GN=rbcL PE=3 SV=1 - [C0J9R6_9MAGN]	2769.82	41.24	60427	0	21	281	468	51.8532	6.68311
	High	GGLDFTKDDENVNSQPFMR	11	51638	219	Q4VIC0;O98426;B1PHQ2;A0A2D0WHN2;Q95CE8;Q4VI93;Q8MFT9;C0J9R6;C6G1P2;Q5W520;A5X4D3;F2X4H9;A0A0K2SQY8;Q4VI99;D6MYJ6;Q7YJP8;Q5I221;A0A0U4D534;Q4VI78;A0A249Y5Y5;G0WZL1;Q37220;A0A291L2W8;Q37279;Q5I9B7;J9QH20;Q37140;L0N8B1;I2E9B8;Q6VW40;A0A0F7C9H2;I2BGM7;Q33047;Q31807;Q8WL19;Q33032;O82538;A0A1C9HG87;U5XM28;Q9THL1;Q5SCK3;O98756;C3S8Q5;H9ZGJ7;A0A286M593;Q9MS05;Q5SCR6;C1JAT3;Q4KUE1;Q7GH77;A0A2H4NXN4;O98551…		0	0	4.039e-16	113.72	1.78151e-08	2	2169.99	1.25456	93.5792	1
	High	GHYLNATAGTcEEMIK	11	14794	128	Q6VW40;C0J9R6;C6G1P2;Q5W520;Q33032;F2X4H9;Q4VI99;Q4VI78;E7DMY2;E0D959;F2X4Q8;Q31895;I2EAR2;A0A291IA50;Q5I221;A0A0U4D534;F2X4R1;Q8MCX9;R4QE58;A5X4D3;E9KWZ0;C7A609;C7A5Z1;A0A0K2SQY8;D6MYJ6;O03839;Q7YJP8;O09424;D6MYI7;Q9MT23;A0A249Y5Y5;G0WZL1;Q37220;A0A142I7A5;Q36637;B6GUV5;B8YHE7;A0A291L2W8;A0A078BR81;Q37347;K4EPE7;Q37279;Q9GDB5;A0A0F6TFY2;Q5I9B7;Q95CE8;J9QH20;Q37140;L0N8B1;Q9GHM7;Q8ME74;Q37309;A0A…	C11(Carbamidomethyl)	0	0	4.039e-16	98.58	3.05093e-07	2	1794.82	1.41919	65.9578	0
	High	DNGLLLHIHR	11	41878	218	C0J9R6;C6G1P2;Q5W520;F2X4H9;Q4VI99;Q5I221;A0A0U4D534;Q4VI78;O09424;Q6VW40;I2BGM7;E7DMY2;Q33032;E0D959;F2X4Q8;I2EAR2;O98756;I2E9L8;F2X4R1;Q8MCX9;P93904;O82538;A0A1C9HG87;U5XM28;Q9THL1;Q5SCK3;H9ZGJ7;A0A0K2SQY8;Q5SCR6;C1JAT3;D6MYJ6;Q4KUE1;Q7YJP8;Q7GH77;A0A291IA50;J9QER6;O98551;Q3I534;I2E9A4;Q1XEJ6;Q95F08;C3RXF1;T1WH32;C3S8Q5;A0A286M593;Q66PI3;C3S8U4;G0WZL1;J9QH20;Q9GHM7;Q8ME74;A0A023Q3H2;Q31807;E9KW…		0	0	1.566e-05	89.64	5.11609e-06	3	1187.67	0.557325	63.4437	0
	High	TFQGPPHGIQVER	27	58045	202	Q4VI99;D6MYJ6;Q7YJP8;Q7YJR9;Q8HVI8;O03613;I2E962;Q6VW40;C0J9R6;C6G1P2;Q33032;Q5SCK3;F2X4H9;Q4KUE1;Q7GH77;I2E9A4;Q1XEJ6;Q5UFF3;Q1X6Q9;A0A0U1W0G4;A0A0D5X2A4;S6CMZ7;Q8MFT9;Q5I9B7;L0N8B1;Q9ZS70;I2E9B8;A0A0F7C9H2;I2BGM7;Q31807;A0A1C9HG87;U5XM28;Q8WIX2;E9KWZ0;O98756;C3S8Q5;H9ZGJ7;A0A286M593;Q9MS05;A0A0K2SQY8;Q5SCR6;O98429;A0A2H4NXN4;O98551;I2E9L8;Q9T2E4;Q8MCX8;A7BG81;A0A286NQF2;Q1XEK3;P93952;Q7YJM6;Q9M…		0	0	8.03e-13	86.46	1.40513e-05	2	1465.76	1.57209	60.7419	0
	High	GGLDFTKDDENVNSQPFmR	8	51638	219	C0J9R6;C6G1P2;Q5W520;A5X4D3;F2X4H9;A0A0K2SQY8;Q4VI99;D6MYJ6;Q7YJP8;Q5I221;A0A0U4D534;Q4VI78;A0A249Y5Y5;G0WZL1;Q37220;A0A291L2W8;Q37279;Q5I9B7;J9QH20;Q37140;L0N8B1;I2E9B8;Q6VW40;A0A0F7C9H2;I2BGM7;Q33047;Q31807;Q8WL19;Q33032;O82538;A0A1C9HG87;U5XM28;Q9THL1;Q5SCK3;O98756;C3S8Q5;H9ZGJ7;A0A286M593;Q9MS05;Q5SCR6;C1JAT3;Q4KUE1;Q7GH77;A0A2H4NXN4;O98551;I2E9L8;Q3I534;I2E9A4;Q8MCX8;Q1XEJ6;Q1XEK3;C3S8U4;P93…	M18(Oxidation)	0	0	4.039e-16	85.77	1.07533e-05	2	2185.98	1.33788	83.0023	1
	High	mSGGDHIHAGTVVGK	35	17683	153	A0A286M593;Q3T5L7;K4EPE7;P94046;Q6VW40;C0J9R6;C6G1P2;Q33032;E0D959;E9KWZ0;Q5SCK3;Q339G9;F2X4H9;Q4KUE1;Q7YJP8;Q7GH77;Q5I221;A0A0U4D534;I2E9A4;Q9T2E4;Q1XEJ6;Q9MT23;A0A249Y5N8;Q7YJR9;A0A0B4M1K8;Q5UFF3;Q1X6Q9;A0A0U1W0G4;A0A0D5X2A4;S6CMZ7;Q8MFT9;Q5I9B7;L0N8B1;A0A0K2SQY8;D6MYJ6;Q95F08;T1WH32;D6MYK4;E7DMY2;A0A1C9HG87;U5XM28;A5X4D3;H9ZGJ7;Q5SCR6;O98551;I2BGM7;O98756;I2E9L8;C3S8Q5;A0A2H4NXN4;P93952;Q32701…	M1(Oxidation)	0	0	9.386e-14	83.85	1.42643e-05	2	1481.72	0.318762	32.3532	0
	High	ELGVPIVMHDYITGGFTANTSLAHYcR	2	839	24	I2BGM7;C0J9R6;Q5W520;Q33032;C3RXF1;C3S8Q5;Q66PI3;C3S8U4;D6MYJ6;Q31807;Q32553;A0A2H4UGV5;D6MYK9;D6MYK4;C7AQV2;D6MYI7;G0WZL1;A0A0U1W0G4;A0A142DPV4;A0A120KLC1;A0A291L2W8;D6MYJ0;A0A023Q3H2;Q31889	C26(Carbamidomethyl)	0	0	4.039e-16	80	2.66635e-05	3	3022.46	0.796487	114.08	0
	High	GHYLNATAGTcEEmIK	8	14794	128	Q8ME51;Q31895;Q95631;Q37220;Q8MCW3;Q6VW40;C0J9R6;C6G1P2;Q5W520;Q33032;O82538;A0A1C9HG87;U5XM28;Q9THL1;Q5SCK3;H9ZGJ7;F2X4H9;A0A0K2SQY8;Q5SCR6;Q4VI99;C1JAT3;D6MYJ6;Q4KUE1;Q7YJP8;Q7GH77;O98551;Q3I534;I2E9A4;Q4VI78;Q1XEJ6;G0WZL1;Q5UFF3;B1PHQ2;Q1X6Q9;A0A0U1W0G4;A0A142I7F3;Q6L9Y3;P92434;A0A0D5X2A4;S6CMZ7;Q8MFT9;Q5I9B7;J9QH20;Q37140;L0N8B1;Q32701;E9KWZ0;Q9T2E4;Q9MT23;A0A0B4M1K8;P94046;A0A0S0ZNW1;Q5I221;…	C11(Carbamidomethyl); M14(Oxidation)	0	0	4.039e-16	78.71	2.70915e-05	2	1810.81	1.18125	55.337	0
	High	DDENVNSQPFMR	6	52171	227	Q9ZS70;Q32701;I2E9B8;D6MYK9;Q6VW40;A0A0F7C9H2;I2BGM7;C0J9R6;C6G1P2;Q5W520;P93904;Q33047;D6MYK4;Q9MTT0;E7DMY2;Q31807;O98747;Q8WL19;Q33032;E0D959;I2E962;Q95F08;C3RXF1;F2X4Q8;O82538;A0A1I7PIB4;A0A1C9HG87;U5XM28;Q7YMT1;R4QE58;Q9THL1;A5X4D3;Q8WIX2;E9KWZ0;Q5SCK3;A0A0S0ZNW1;C7A609;T1WH32;I2E906;I2EAR2;V5K6K1;Q9GEC0;O98756;Q339G9;C3S8Q5;C7A5Z1;Q95631;Q8MD81;Q1ANA8;Q6VW13;H9ZGJ7;A0A286M593;Q66PI3;Q9MS05;F…		0	0	6.987e-10	77.72	6.30272e-05	2	1451.62	0.977791	69.8633	0
	High	ELGVPIVmHDYITGGFTANTSLAHYcR	10	839	24	C3S8Q5;C3S8U4;C0J9R6;Q5W520;I2BGM7;Q33032;Q31807;C3RXF1;Q66PI3;D6MYK4;D6MYJ6;A0A142DPV4;G0WZL1;A0A0U1W0G4;A0A291L2W8;Q32553;A0A2H4UGV5;D6MYK9;C7AQV2;D6MYI7;A0A120KLC1;D6MYJ0;A0A023Q3H2;Q31889	M8(Oxidation); C26(Carbamidomethyl)	0	0	4.039e-16	74.76	8.56391e-05	3	3038.46	2.02391	109.974	0
	High	EITLGFVDLLRDDFIEK	1	5735	51	Q6VW40;C0J9R6;C6G1P2;Q33032;F2X4H9;Q5W520;Q4VI99;Q4VI78;Q9GHM7;I2BGM7;Q95F08;A0A0S0ZNW1;T1WH32;O98756;O20248;I2E9L8;C3S8U4;A0A142DPV4;Q8MFT9;Q5QAE5;Q95CF2;Q36851;E0D959;Q5I221;A0A0U4D534;A0A249Y5N8;S4TA61;E0D8V0;F2X4R1;A0A286NQF2;Q7YJM6;F5B3G0;Q8M9K0;A0A023UBM0;E2FGZ3;E7DMY2;F2X4Q8;I2EAR2;A0A291IA50;Q8MCX9;O03839;Q31895;Q4VIC0;A0A1I7PIB4;O98747;O47280;Q3T5L7;Q4VI93;Q95CF8;Q37309;Q9MV62		0	0	4.039e-16	74.18	8.60883e-05	2	2023.08	0.489301	115.091	1
	High	GHYLNATAGTcEEmIKR	7	14767	127	C0J9R6;C6G1P2;Q5W520;A5X4D3;F2X4H9;A0A0K2SQY8;Q4VI99;D6MYJ6;Q7YJP8;Q5I221;A0A0U4D534;Q4VI78;A0A249Y5Y5;G0WZL1;Q37220;A0A291L2W8;Q37279;Q5I9B7;J9QH20;Q37140;L0N8B1;Q32701;Q6VW40;P93904;D6MYK4;E7DMY2;O98747;Q33032;E0D959;I2E962;F2X4Q8;O82538;A0A1I7PIB4;A0A1C9HG87;U5XM28;Q7YMT1;R4QE58;Q9THL1;E9KWZ0;Q5SCK3;A0A0S0ZNW1;C7A609;I2E906;I2EAR2;Q339G9;C7A5Z1;Q95631;Q8MD81;Q6VW13;H9ZGJ7;Q3T5L7;Q9TN58;Q5SCR6;…	C11(Carbamidomethyl); M14(Oxidation)	0	0	4.039e-16	73.88	0.000100019	3	1966.91	0.840171	49.9061	1
	High	MSGGDHIHAGTVVGK	29	17683	153	Q9ZS70;O98747;Q95F08;Q5SCK3;O98756;Q1XEK3;O63147;A5X5W8;Q9XPZ1;B1NFY5;C0J9R6;C6G1P2;F2X4H9;Q7YJP8;Q6VW40;Q33032;E0D959;E9KWZ0;Q339G9;Q4KUE1;Q7GH77;Q5I221;A0A0U4D534;I2E9A4;Q9T2E4;Q1XEJ6;Q9MT23;A0A249Y5N8;A0A0B4M1K8;Q5UFF3;Q1X6Q9;A0A0U1W0G4;A0A0D5X2A4;S6CMZ7;Q8MFT9;Q5I9B7;L0N8B1;P94046;Q32701;I2E9B8;A0A0F7C9H2;I2BGM7;D6MYK4;E7DMY2;Q31807;F2X4Q8;A0A1C9HG87;U5XM28;T1WH32;I2EAR2;C3S8Q5;Q8MD81;H9ZGJ7;…		0	0	4.275e-15	71.28	0.000220254	2	1465.72	0.101013	37.62	0
	High	VALEAcVQAR	49	29518	164	I2E9B8;Q6VW40;I2BGM7;C0J9R6;C6G1P2;Q5W520;Q33047;Q31807;Q8WL19;Q33032;E0D959;F2X4Q8;O82538;Q7YMT1;Q9THL1;Q5SCK3;I2EAR2;O98756;Q339G9;F2X4H9;Q4VI99;Q4KUE1;Q7YJP8;Q7GH77;A0A291IA50;Q5I221;A0A0U4D534;I2E9L8;I2E9A4;Q4VI78;F2X4R1;Q6USH4;Q1XEJ6;Q1XEK3;C3S8U4;P93952;Q58U40;C3RXF1;C3S8Q5;Q66PI3;A0A0F7C9H2;Q9MTT0;E7DMY2;Q8ME51;O98747;Q95F08;A0A1C9HG87;Q31895;U5XM28;A0A0S0ZNW1;T1WH32;H9ZGJ7;A0A286M593;Q9MS…	C6(Carbamidomethyl)	0	0	0.0001242	63.43	0.00182092	2	1116.58	0.100469	86.3834	0
	High	EITLGFVDLLR	3	11021	93	Q6VW40;I2BGM7;C0J9R6;C6G1P2;Q33032;E0D959;Q95F08;T1WH32;O98756;F2X4H9;Q5I221;A0A0U4D534;I2E9L8;A0A249Y5N8;S4TA61;E0D8V0;Q8MFT9;Q5QAE5;Q95CF2;Q5W520;Q8WIX2;Q71N81;F2X4R1;A0A286NQF2;Q7YJM6;F5B3G0;Q8M9K0;A0A023UBM0;E2FGZ3;C3S8U4;A0A249Y5Y5;Q8ME74;E7DMY2;Q4VI99;Q4VI78;Q9ZS70;A0A0S0ZNW1;C3RXF1;A0A2H4NXN4;A0A1C9HG87;U5XM28;H9ZGJ7;Q5SCR6;C1JAT3;F2X4Q8;I2EAR2;A0A0F7C9H2;C3S8Q5;A0A286M593;Q9MS05;G0WZM4;Q8…		0	0	0.0001477	57.73	0.00364414	2	1275.73	0.0793739	46.4416	0
	High	DTDTLAAFR	11	738	6	I2BGM7;C0J9R6;C6G1P2;E7DMY2;Q3I534;G8D4B8		0	0	0.002479	57.18	0.00270035	2	1009.5	0.3324	78.2439	0
	High	FLFcAEAIYK	6	13080	90	C0J9R6;C6G1P2;Q5W520;D6MYK4;E7DMY2;R4QE58;A5X4D3;E9KWZ0;C7A609;C7A5Z1;Q95631;Q6VW13;F2X4H9;A0A0K2SQY8;Q9TN58;Q4VI99;D6MYJ6;O03839;Q7YJP8;J9QER6;Q5I221;A0A0U4D534;Q4VI78;F2X4R1;O09424;Q8MCX9;D6MYI7;Q9MT23;Q37220;Q5I9B7;L0N8B1;Q31807;Q95F08;C3RXF1;T1WH32;C3S8Q5;A0A286M593;Q66PI3;B8QQG4;Q71N81;Q1XEK3;C3S8U4;P93952;Q8MCX1;Q7YJR9;G0WZL1;A0A142I7A5;Q6PZC1;Q36637;B8YHE7;A0A078BR81;A0A023UA12;Q37347;K4EP…	C4(Carbamidomethyl)	0	0	0.0007846	55.36	0.00955647	2	1261.63	0.663293	107.422	0
	High	DDENVNSQPFmR	4	52171	227	P93952;Q5QAE5;C0J9R6;C6G1P2;F2X4H9;F2X4R1;Q32701;I2E9B8;Q6VW40;A0A0F7C9H2;I2BGM7;Q5W520;Q33047;Q31807;Q8WL19;Q33032;Q95F08;C3RXF1;O82538;A0A1C9HG87;U5XM28;Q9THL1;Q5SCK3;A0A0S0ZNW1;T1WH32;O98756;C3S8Q5;H9ZGJ7;A0A286M593;Q66PI3;Q9MS05;A0A0K2SQY8;Q5SCR6;Q32553;Q4VI99;C1JAT3;D6MYJ6;A0A248SN48;Q4KUE1;Q7YJP8;Q7GH77;A0A2H4NXN4;O98551;C7AQV2;I2E9L8;Q3I534;I2E9A4;Q4VI78;Q8MCX8;Q1XEJ6;Q1XEK3;C3S8U4;P93904;…	M11(Oxidation)	0	0	1.756e-06	55.04	0.011486	2	1467.62	0.855373	56.776	0
	High	PLLGcTIKPK	7	64838	227	I2E9B8;Q6VW40;A0A0F7C9H2;I2BGM7;C0J9R6;C6G1P2;D6MYK4;E7DMY2;Q31807;Q33032;A0A1C9HG87;U5XM28;Q5SCK3;O98756;C3S8Q5;H9ZGJ7;A0A286M593;Q9MS05;F2X4H9;A0A0K2SQY8;Q5SCR6;D6MYJ6;Q4KUE1;Q7YJP8;Q7GH77;A0A2H4NXN4;O98551;I2E9L8;I2E9A4;Q8MCX8;Q1XEJ6;Q1XEK3;P93952;B7P0E9;D4N1T9;Q5UFF3;Q1X6Q9;O99016;A0A0U1W0G4;Q8HVI8;A0A291L206;Q6L9Y3;A0A0D5X2A4;S6CMZ7;Q8MFT9;Q5QAE5;G8EEM9;A0A2D0WHN2;Q5I9B7;Q7YJM3;A0A1C9HG42;Q3…	C5(Carbamidomethyl)	0	0	0.0007921	54.62	0.0195296	3	1126.67	0.309112	51.5188	1
	High	AMHAVIDR	9	44488	225	Q6VW40;C0J9R6;C6G1P2;Q33032;E0D959;F2X4H9;Q5I221;A0A0U4D534;Q5W520;Q31807;Q4VI99;Q7YJP8;Q4VI78;Q1XEK3;C3S8U4;P93952;I2E9B8;I2BGM7;Q5SCK3;O98756;Q4KUE1;Q7GH77;I2E9L8;I2E9A4;Q1XEJ6;B7P0E9;D4N1T9;Q5UFF3;Q1X6Q9;O99016;A0A0U1W0G4;A0A291L206;A0A0D5X2A4;S6CMZ7;Q8MFT9;Q5QAE5;G8EEM9;A0A2D0WHN2;Q5I9B7;Q7YJM3;A0A1C9HG42;Q95CF2;L0N8B1;A0A218KDZ0;E9KWZ0;Q9MT23;Q37220;A0A078BR81;A0A023UA12;A0A0F6TFY2;Q32701;A0…		0	0	0.002398	52.63	0.0201453	2	912.472	0.447584	31.7123	0
	High	EITLGFVDLLRDDFIEKDR	1	5694	51	Q6VW40;C0J9R6;C6G1P2;Q33032;F2X4H9;Q5W520;Q4VI99;Q4VI78;Q9GHM7;I2BGM7;Q95F08;A0A0S0ZNW1;T1WH32;O98756;O20248;I2E9L8;C3S8U4;A0A142DPV4;Q8MFT9;Q5QAE5;Q95CF2;Q36851;E0D959;Q5I221;A0A0U4D534;A0A249Y5N8;S4TA61;E0D8V0;F2X4R1;A0A286NQF2;Q7YJM6;F5B3G0;Q8M9K0;A0A023UBM0;E2FGZ3;E7DMY2;F2X4Q8;I2EAR2;A0A291IA50;Q8MCX9;O03839;Q31895;Q4VIC0;A0A1I7PIB4;O98747;O47280;Q3T5L7;Q4VI93;Q95CF8;Q37309;Q9MV62		0	0	2.346e-08	36.5	0.453699	3	2294.2	0.92314	114.764	2
	High	YGRPLLGcTIKPK	6	64650	221	C0J9R6;C6G1P2;Q5W520;A5X4D3;F2X4H9;A0A0K2SQY8;Q4VI99;D6MYJ6;Q7YJP8;Q5I221;A0A0U4D534;Q4VI78;A0A249Y5Y5;G0WZL1;Q37220;A0A291L2W8;Q37279;Q5I9B7;J9QH20;Q37140;L0N8B1;I2E9B8;Q6VW40;A0A0F7C9H2;I2BGM7;Q33047;Q31807;Q8WL19;Q33032;O82538;A0A1C9HG87;U5XM28;Q9THL1;Q5SCK3;O98756;C3S8Q5;H9ZGJ7;A0A286M593;Q9MS05;Q5SCR6;C1JAT3;Q4KUE1;Q7GH77;A0A2H4NXN4;O98551;I2E9L8;Q3I534;I2E9A4;Q8MCX8;Q1XEJ6;Q1XEK3;C3S8U4;P93…	C8(Carbamidomethyl)	0	0	0.000627	34.9	1.89721	4	1502.85	0.0623916	52.5759	2
	High	DDFIEKDR	9	17693	133	Q6VW40;C0J9R6;C6G1P2;Q5W520;Q33032;E0D959;A0A1I7PIB4;A0A0S0ZNW1;F2X4H9;Q4VI99;O03839;Q5I221;A0A0U4D534;Q4VI78;Q95F08;T1WH32;C3S8U4;E7DMY2;F2X4R1;Q8MCX9;I2BGM7;P93952;Q31807;E9KWZ0;Q7YJP8;Q1XEK3;Q9MT23;Q37220;A0A078BR81;A0A023UA12;A0A0F6TFY2;Q5I9B7;Q7YJM3;A0A1C9HG42;L0N8B1;F2X4Q8;I2EAR2;A0A291IA50;Q5UFF3;A0A142DPV4;A0A291L206;I6N589;Q32701;O82538;Q9THL1;Q5SCK3;Q32553;Q4KUE1;Q7GH77;I2E9A4;Q1XEJ6;O9…		0	0.001	0.00971	47.65	0.0426462	2	1037.49	0.278175	42.9288	1
	High	AQAETGEIK	6	27913	179	Q6VW40;A0A1W6BQF9;J9QER6;A0A291L206;A5X5W8;J9QH20;Q6PZC1;B6GUV5;A0A0F6TFY2;C0J9R6;C6G1P2;F2X4H9;Q8ME51;O98551;C3RXF1;T1WH32;C3S8Q5;A0A2H4NXN4;C3S8U4;A0A0F7C9H2;I2BGM7;Q5W520;Q33032;A0A1C9HG87;U5XM28;O98756;H9ZGJ7;A0A286M593;Q9MS05;Q5SCR6;Q4VI99;C1JAT3;I2E9L8;Q4VI78;Q8MCX8;A0A142DPV4;G0WZL1;Q8HVI8;P92434;Q8MFT9;Q5QAE5;Q95CF2;I2E9B8;Q31807;E9KWZ0;Q5SCK3;Q4KUE1;Q7YJP8;Q7GH77;I2E9A4;Q9T2E4;A7BG81;A0A…		0	0.001	0.01387	24.17	14.9064	2	946.483	-0.703973	25.5934	0
	High	EGNEIIR	1	14511	113	Q6VW40;A0A0F7C9H2;I2BGM7;C0J9R6;C6G1P2;Q33032;A0A1C9HG87;U5XM28;O98756;C3S8Q5;H9ZGJ7;A0A286M593;Q9MS05;F2X4H9;Q5SCR6;A0A2H4NXN4;I2E9L8;Q8MCX8;Q5W520;E7DMY2;O98747;Q95F08;F2X4Q8;Q31895;A0A0S0ZNW1;T1WH32;I2EAR2;Q4VI99;A0A291IA50;Q4VI78;Q4VIC0;F2X4R1;C3S8U4;Q8MCX9;E0D959;O82538;Q7YMT1;Q9THL1;A5X4D3;Q5SCK3;Q339G9;A0A0K2SQY8;C1JAT3;D6MYJ6;Q4KUE1;Q7YJP8;Q7GH77;Q5I221;A0A0U4D534;O98551;Q3I534;I2E9A4;Q1X…		0	0.007	0.08702	42.83	0.126059	2	830.437	0.578115	36.3161	0
	High	NHGMHFR	2	30695	181	C0J9R6;C6G1P2;Q5W520;C3S8Q5;A0A286M593;F2X4H9;Q4VI99;Q4VI78;C3S8U4;Q6VW40;A0A0F7C9H2;I2BGM7;Q33032;E0D959;A0A1C9HG87;U5XM28;O98756;H9ZGJ7;Q9MS05;Q5SCR6;C1JAT3;A0A2H4NXN4;Q5I221;G0WZM4;A0A0U4D534;I2E9L8;Q8MCX8;A0A249Y5N8;A0A142DPV4;A0A249Y5Y5;S4TA61;G0WZL1;C1JAS8;E0D8V0;Q8HVI8;P92434;Q8MFT9;Q5QAE5;J9QH20;Q95CF2;E7DMY2;Q33047;O82538;Q9THL1;Q5SCK3;A0A0K2SQY8;D6MYJ6;Q4KUE1;Q7YJP8;Q7GH77;O98551;Q3I534…		0	0.007	0.09018	38.47	0.360148	2	898.41	-0.021729	23.794	0
	High	AmHAVIDR	1	44488	225	Q6VW40;A0A0F7C9H2;I2BGM7;C0J9R6;C6G1P2;Q33032;Q95F08;A0A1C9HG87;U5XM28;T1WH32;O98756;C3S8Q5;H9ZGJ7;A0A286M593;Q9MS05;F2X4H9;Q5SCR6;A0A2H4NXN4;I2E9L8;Q8MCX8;C3S8U4;Q5W520;O82538;Q9THL1;Q5SCK3;A0A0K2SQY8;Q4VI99;C1JAT3;D6MYJ6;Q4KUE1;Q7YJP8;Q7GH77;O98551;Q3I534;I2E9A4;Q4VI78;Q1XEJ6;G0WZL1;Q37220;Q5UFF3;B1PHQ2;Q1X6Q9;A0A0U1W0G4;A0A142I7F3;Q6L9Y3;P92434;A0A0D5X2A4;S6CMZ7;Q8MFT9;Q5I9B7;J9QH20;Q37140;L0N…	M2(Oxidation)	0	0.008	0.1038	23.12	19.3432	2	928.467	-0.394163	21.4696	0
Q33032	Ribulose bisphosphate carboxylase large chain (Fragment) OS=Rhynchocalyx lawsonioides OX=40034 GN=rbcL PE=3 SV=2 - [Q33032_9MYRT]	2744.37	46.79	53905	0	21	268	468	52.0061	6.48096
	High	GGLDFTKDDENVNSQPFMR	11	51638	219	Q4VIC0;O98426;B1PHQ2;A0A2D0WHN2;Q95CE8;Q4VI93;Q8MFT9;C0J9R6;C6G1P2;Q5W520;A5X4D3;F2X4H9;A0A0K2SQY8;Q4VI99;D6MYJ6;Q7YJP8;Q5I221;A0A0U4D534;Q4VI78;A0A249Y5Y5;G0WZL1;Q37220;A0A291L2W8;Q37279;Q5I9B7;J9QH20;Q37140;L0N8B1;I2E9B8;Q6VW40;A0A0F7C9H2;I2BGM7;Q33047;Q31807;Q8WL19;Q33032;O82538;A0A1C9HG87;U5XM28;Q9THL1;Q5SCK3;O98756;C3S8Q5;H9ZGJ7;A0A286M593;Q9MS05;Q5SCR6;C1JAT3;Q4KUE1;Q7GH77;A0A2H4NXN4;O98551…		0	0	4.039e-16	113.72	1.78151e-08	2	2169.99	1.25456	93.5792	1
	High	GHYLNATAGTcEEMIK	11	14794	128	Q6VW40;C0J9R6;C6G1P2;Q5W520;Q33032;F2X4H9;Q4VI99;Q4VI78;E7DMY2;E0D959;F2X4Q8;Q31895;I2EAR2;A0A291IA50;Q5I221;A0A0U4D534;F2X4R1;Q8MCX9;R4QE58;A5X4D3;E9KWZ0;C7A609;C7A5Z1;A0A0K2SQY8;D6MYJ6;O03839;Q7YJP8;O09424;D6MYI7;Q9MT23;A0A249Y5Y5;G0WZL1;Q37220;A0A142I7A5;Q36637;B6GUV5;B8YHE7;A0A291L2W8;A0A078BR81;Q37347;K4EPE7;Q37279;Q9GDB5;A0A0F6TFY2;Q5I9B7;Q95CE8;J9QH20;Q37140;L0N8B1;Q9GHM7;Q8ME74;Q37309;A0A…	C11(Carbamidomethyl)	0	0	4.039e-16	98.58	3.05093e-07	2	1794.82	1.41919	65.9578	0
	High	DNGLLLHIHR	11	41878	218	C0J9R6;C6G1P2;Q5W520;F2X4H9;Q4VI99;Q5I221;A0A0U4D534;Q4VI78;O09424;Q6VW40;I2BGM7;E7DMY2;Q33032;E0D959;F2X4Q8;I2EAR2;O98756;I2E9L8;F2X4R1;Q8MCX9;P93904;O82538;A0A1C9HG87;U5XM28;Q9THL1;Q5SCK3;H9ZGJ7;A0A0K2SQY8;Q5SCR6;C1JAT3;D6MYJ6;Q4KUE1;Q7YJP8;Q7GH77;A0A291IA50;J9QER6;O98551;Q3I534;I2E9A4;Q1XEJ6;Q95F08;C3RXF1;T1WH32;C3S8Q5;A0A286M593;Q66PI3;C3S8U4;G0WZL1;J9QH20;Q9GHM7;Q8ME74;A0A023Q3H2;Q31807;E9KW…		0	0	1.566e-05	89.64	5.11609e-06	3	1187.67	0.557325	63.4437	0
	High	TFQGPPHGIQVER	27	58045	202	Q4VI99;D6MYJ6;Q7YJP8;Q7YJR9;Q8HVI8;O03613;I2E962;Q6VW40;C0J9R6;C6G1P2;Q33032;Q5SCK3;F2X4H9;Q4KUE1;Q7GH77;I2E9A4;Q1XEJ6;Q5UFF3;Q1X6Q9;A0A0U1W0G4;A0A0D5X2A4;S6CMZ7;Q8MFT9;Q5I9B7;L0N8B1;Q9ZS70;I2E9B8;A0A0F7C9H2;I2BGM7;Q31807;A0A1C9HG87;U5XM28;Q8WIX2;E9KWZ0;O98756;C3S8Q5;H9ZGJ7;A0A286M593;Q9MS05;A0A0K2SQY8;Q5SCR6;O98429;A0A2H4NXN4;O98551;I2E9L8;Q9T2E4;Q8MCX8;A7BG81;A0A286NQF2;Q1XEK3;P93952;Q7YJM6;Q9M…		0	0	8.03e-13	86.46	1.40513e-05	2	1465.76	1.57209	60.7419	0
	High	GGLDFTKDDENVNSQPFmR	8	51638	219	C0J9R6;C6G1P2;Q5W520;A5X4D3;F2X4H9;A0A0K2SQY8;Q4VI99;D6MYJ6;Q7YJP8;Q5I221;A0A0U4D534;Q4VI78;A0A249Y5Y5;G0WZL1;Q37220;A0A291L2W8;Q37279;Q5I9B7;J9QH20;Q37140;L0N8B1;I2E9B8;Q6VW40;A0A0F7C9H2;I2BGM7;Q33047;Q31807;Q8WL19;Q33032;O82538;A0A1C9HG87;U5XM28;Q9THL1;Q5SCK3;O98756;C3S8Q5;H9ZGJ7;A0A286M593;Q9MS05;Q5SCR6;C1JAT3;Q4KUE1;Q7GH77;A0A2H4NXN4;O98551;I2E9L8;Q3I534;I2E9A4;Q8MCX8;Q1XEJ6;Q1XEK3;C3S8U4;P93…	M18(Oxidation)	0	0	4.039e-16	85.77	1.07533e-05	2	2185.98	1.33788	83.0023	1
	High	mSGGDHIHAGTVVGK	35	17683	153	A0A286M593;Q3T5L7;K4EPE7;P94046;Q6VW40;C0J9R6;C6G1P2;Q33032;E0D959;E9KWZ0;Q5SCK3;Q339G9;F2X4H9;Q4KUE1;Q7YJP8;Q7GH77;Q5I221;A0A0U4D534;I2E9A4;Q9T2E4;Q1XEJ6;Q9MT23;A0A249Y5N8;Q7YJR9;A0A0B4M1K8;Q5UFF3;Q1X6Q9;A0A0U1W0G4;A0A0D5X2A4;S6CMZ7;Q8MFT9;Q5I9B7;L0N8B1;A0A0K2SQY8;D6MYJ6;Q95F08;T1WH32;D6MYK4;E7DMY2;A0A1C9HG87;U5XM28;A5X4D3;H9ZGJ7;Q5SCR6;O98551;I2BGM7;O98756;I2E9L8;C3S8Q5;A0A2H4NXN4;P93952;Q32701…	M1(Oxidation)	0	0	9.386e-14	83.85	1.42643e-05	2	1481.72	0.318762	32.3532	0
	High	ELGVPIVMHDYITGGFTANTSLAHYcR	2	839	24	I2BGM7;C0J9R6;Q5W520;Q33032;C3RXF1;C3S8Q5;Q66PI3;C3S8U4;D6MYJ6;Q31807;Q32553;A0A2H4UGV5;D6MYK9;D6MYK4;C7AQV2;D6MYI7;G0WZL1;A0A0U1W0G4;A0A142DPV4;A0A120KLC1;A0A291L2W8;D6MYJ0;A0A023Q3H2;Q31889	C26(Carbamidomethyl)	0	0	4.039e-16	80	2.66635e-05	3	3022.46	0.796487	114.08	0
	High	GHYLNATAGTcEEmIK	8	14794	128	Q8ME51;Q31895;Q95631;Q37220;Q8MCW3;Q6VW40;C0J9R6;C6G1P2;Q5W520;Q33032;O82538;A0A1C9HG87;U5XM28;Q9THL1;Q5SCK3;H9ZGJ7;F2X4H9;A0A0K2SQY8;Q5SCR6;Q4VI99;C1JAT3;D6MYJ6;Q4KUE1;Q7YJP8;Q7GH77;O98551;Q3I534;I2E9A4;Q4VI78;Q1XEJ6;G0WZL1;Q5UFF3;B1PHQ2;Q1X6Q9;A0A0U1W0G4;A0A142I7F3;Q6L9Y3;P92434;A0A0D5X2A4;S6CMZ7;Q8MFT9;Q5I9B7;J9QH20;Q37140;L0N8B1;Q32701;E9KWZ0;Q9T2E4;Q9MT23;A0A0B4M1K8;P94046;A0A0S0ZNW1;Q5I221;…	C11(Carbamidomethyl); M14(Oxidation)	0	0	4.039e-16	78.71	2.70915e-05	2	1810.81	1.18125	55.337	0
	High	DDENVNSQPFMR	6	52171	227	Q9ZS70;Q32701;I2E9B8;D6MYK9;Q6VW40;A0A0F7C9H2;I2BGM7;C0J9R6;C6G1P2;Q5W520;P93904;Q33047;D6MYK4;Q9MTT0;E7DMY2;Q31807;O98747;Q8WL19;Q33032;E0D959;I2E962;Q95F08;C3RXF1;F2X4Q8;O82538;A0A1I7PIB4;A0A1C9HG87;U5XM28;Q7YMT1;R4QE58;Q9THL1;A5X4D3;Q8WIX2;E9KWZ0;Q5SCK3;A0A0S0ZNW1;C7A609;T1WH32;I2E906;I2EAR2;V5K6K1;Q9GEC0;O98756;Q339G9;C3S8Q5;C7A5Z1;Q95631;Q8MD81;Q1ANA8;Q6VW13;H9ZGJ7;A0A286M593;Q66PI3;Q9MS05;F…		0	0	6.987e-10	77.72	6.30272e-05	2	1451.62	0.977791	69.8633	0
	High	ELGVPIVmHDYITGGFTANTSLAHYcR	10	839	24	C3S8Q5;C3S8U4;C0J9R6;Q5W520;I2BGM7;Q33032;Q31807;C3RXF1;Q66PI3;D6MYK4;D6MYJ6;A0A142DPV4;G0WZL1;A0A0U1W0G4;A0A291L2W8;Q32553;A0A2H4UGV5;D6MYK9;C7AQV2;D6MYI7;A0A120KLC1;D6MYJ0;A0A023Q3H2;Q31889	M8(Oxidation); C26(Carbamidomethyl)	0	0	4.039e-16	74.76	8.56391e-05	3	3038.46	2.02391	109.974	0
	High	EITLGFVDLLRDDFIEK	1	5735	51	Q6VW40;C0J9R6;C6G1P2;Q33032;F2X4H9;Q5W520;Q4VI99;Q4VI78;Q9GHM7;I2BGM7;Q95F08;A0A0S0ZNW1;T1WH32;O98756;O20248;I2E9L8;C3S8U4;A0A142DPV4;Q8MFT9;Q5QAE5;Q95CF2;Q36851;E0D959;Q5I221;A0A0U4D534;A0A249Y5N8;S4TA61;E0D8V0;F2X4R1;A0A286NQF2;Q7YJM6;F5B3G0;Q8M9K0;A0A023UBM0;E2FGZ3;E7DMY2;F2X4Q8;I2EAR2;A0A291IA50;Q8MCX9;O03839;Q31895;Q4VIC0;A0A1I7PIB4;O98747;O47280;Q3T5L7;Q4VI93;Q95CF8;Q37309;Q9MV62		0	0	4.039e-16	74.18	8.60883e-05	2	2023.08	0.489301	115.091	1
	High	GHYLNATAGTcEEmIKR	7	14767	127	C0J9R6;C6G1P2;Q5W520;A5X4D3;F2X4H9;A0A0K2SQY8;Q4VI99;D6MYJ6;Q7YJP8;Q5I221;A0A0U4D534;Q4VI78;A0A249Y5Y5;G0WZL1;Q37220;A0A291L2W8;Q37279;Q5I9B7;J9QH20;Q37140;L0N8B1;Q32701;Q6VW40;P93904;D6MYK4;E7DMY2;O98747;Q33032;E0D959;I2E962;F2X4Q8;O82538;A0A1I7PIB4;A0A1C9HG87;U5XM28;Q7YMT1;R4QE58;Q9THL1;E9KWZ0;Q5SCK3;A0A0S0ZNW1;C7A609;I2E906;I2EAR2;Q339G9;C7A5Z1;Q95631;Q8MD81;Q6VW13;H9ZGJ7;Q3T5L7;Q9TN58;Q5SCR6;…	C11(Carbamidomethyl); M14(Oxidation)	0	0	4.039e-16	73.88	0.000100019	3	1966.91	0.840171	49.9061	1
	High	MSGGDHIHAGTVVGK	29	17683	153	Q9ZS70;O98747;Q95F08;Q5SCK3;O98756;Q1XEK3;O63147;A5X5W8;Q9XPZ1;B1NFY5;C0J9R6;C6G1P2;F2X4H9;Q7YJP8;Q6VW40;Q33032;E0D959;E9KWZ0;Q339G9;Q4KUE1;Q7GH77;Q5I221;A0A0U4D534;I2E9A4;Q9T2E4;Q1XEJ6;Q9MT23;A0A249Y5N8;A0A0B4M1K8;Q5UFF3;Q1X6Q9;A0A0U1W0G4;A0A0D5X2A4;S6CMZ7;Q8MFT9;Q5I9B7;L0N8B1;P94046;Q32701;I2E9B8;A0A0F7C9H2;I2BGM7;D6MYK4;E7DMY2;Q31807;F2X4Q8;A0A1C9HG87;U5XM28;T1WH32;I2EAR2;C3S8Q5;Q8MD81;H9ZGJ7;…		0	0	4.275e-15	71.28	0.000220254	2	1465.72	0.101013	37.62	0
	High	VALEAcVQAR	49	29518	164	I2E9B8;Q6VW40;I2BGM7;C0J9R6;C6G1P2;Q5W520;Q33047;Q31807;Q8WL19;Q33032;E0D959;F2X4Q8;O82538;Q7YMT1;Q9THL1;Q5SCK3;I2EAR2;O98756;Q339G9;F2X4H9;Q4VI99;Q4KUE1;Q7YJP8;Q7GH77;A0A291IA50;Q5I221;A0A0U4D534;I2E9L8;I2E9A4;Q4VI78;F2X4R1;Q6USH4;Q1XEJ6;Q1XEK3;C3S8U4;P93952;Q58U40;C3RXF1;C3S8Q5;Q66PI3;A0A0F7C9H2;Q9MTT0;E7DMY2;Q8ME51;O98747;Q95F08;A0A1C9HG87;Q31895;U5XM28;A0A0S0ZNW1;T1WH32;H9ZGJ7;A0A286M593;Q9MS…	C6(Carbamidomethyl)	0	0	0.0001242	63.43	0.00182092	2	1116.58	0.100469	86.3834	0
	High	VxPQPGVPPEEAGAAVAAESSTGTWTTVWTDGLTSLDR	2	2208	18	I2BGM7;C6G1P2;Q9MTT0;Q33032;E0D959;C3RXF1;Q7YMT1;Q3T5L7;A0A2H4NXN4;Q9MTG1;Q58U40;A0A249Y5N8;A0A120KLC1;G0WZL1;Q8M9K0;A0A291L2S1;O03613;A0A1W6BQF9	X2(S)	0	0	4.039e-16	59.24	0.00156553	4	3840.86	0.350831	115.063	0
	High	EITLGFVDLLR	3	11021	93	Q6VW40;I2BGM7;C0J9R6;C6G1P2;Q33032;E0D959;Q95F08;T1WH32;O98756;F2X4H9;Q5I221;A0A0U4D534;I2E9L8;A0A249Y5N8;S4TA61;E0D8V0;Q8MFT9;Q5QAE5;Q95CF2;Q5W520;Q8WIX2;Q71N81;F2X4R1;A0A286NQF2;Q7YJM6;F5B3G0;Q8M9K0;A0A023UBM0;E2FGZ3;C3S8U4;A0A249Y5Y5;Q8ME74;E7DMY2;Q4VI99;Q4VI78;Q9ZS70;A0A0S0ZNW1;C3RXF1;A0A2H4NXN4;A0A1C9HG87;U5XM28;H9ZGJ7;Q5SCR6;C1JAT3;F2X4Q8;I2EAR2;A0A0F7C9H2;C3S8Q5;A0A286M593;Q9MS05;G0WZM4;Q8…		0	0	0.0001477	57.73	0.00364414	2	1275.73	0.0793739	46.4416	0
	High	DDENVNSQPFmR	4	52171	227	P93952;Q5QAE5;C0J9R6;C6G1P2;F2X4H9;F2X4R1;Q32701;I2E9B8;Q6VW40;A0A0F7C9H2;I2BGM7;Q5W520;Q33047;Q31807;Q8WL19;Q33032;Q95F08;C3RXF1;O82538;A0A1C9HG87;U5XM28;Q9THL1;Q5SCK3;A0A0S0ZNW1;T1WH32;O98756;C3S8Q5;H9ZGJ7;A0A286M593;Q66PI3;Q9MS05;A0A0K2SQY8;Q5SCR6;Q32553;Q4VI99;C1JAT3;D6MYJ6;A0A248SN48;Q4KUE1;Q7YJP8;Q7GH77;A0A2H4NXN4;O98551;C7AQV2;I2E9L8;Q3I534;I2E9A4;Q4VI78;Q8MCX8;Q1XEJ6;Q1XEK3;C3S8U4;P93904;…	M11(Oxidation)	0	0	1.756e-06	55.04	0.011486	2	1467.62	0.855373	56.776	0
	High	PLLGcTIKPK	7	64838	227	I2E9B8;Q6VW40;A0A0F7C9H2;I2BGM7;C0J9R6;C6G1P2;D6MYK4;E7DMY2;Q31807;Q33032;A0A1C9HG87;U5XM28;Q5SCK3;O98756;C3S8Q5;H9ZGJ7;A0A286M593;Q9MS05;F2X4H9;A0A0K2SQY8;Q5SCR6;D6MYJ6;Q4KUE1;Q7YJP8;Q7GH77;A0A2H4NXN4;O98551;I2E9L8;I2E9A4;Q8MCX8;Q1XEJ6;Q1XEK3;P93952;B7P0E9;D4N1T9;Q5UFF3;Q1X6Q9;O99016;A0A0U1W0G4;Q8HVI8;A0A291L206;Q6L9Y3;A0A0D5X2A4;S6CMZ7;Q8MFT9;Q5QAE5;G8EEM9;A0A2D0WHN2;Q5I9B7;Q7YJM3;A0A1C9HG42;Q3…	C5(Carbamidomethyl)	0	0	0.0007921	54.62	0.0195296	3	1126.67	0.309112	51.5188	1
	High	AMHAVIDR	9	44488	225	Q6VW40;C0J9R6;C6G1P2;Q33032;E0D959;F2X4H9;Q5I221;A0A0U4D534;Q5W520;Q31807;Q4VI99;Q7YJP8;Q4VI78;Q1XEK3;C3S8U4;P93952;I2E9B8;I2BGM7;Q5SCK3;O98756;Q4KUE1;Q7GH77;I2E9L8;I2E9A4;Q1XEJ6;B7P0E9;D4N1T9;Q5UFF3;Q1X6Q9;O99016;A0A0U1W0G4;A0A291L206;A0A0D5X2A4;S6CMZ7;Q8MFT9;Q5QAE5;G8EEM9;A0A2D0WHN2;Q5I9B7;Q7YJM3;A0A1C9HG42;Q95CF2;L0N8B1;A0A218KDZ0;E9KWZ0;Q9MT23;Q37220;A0A078BR81;A0A023UA12;A0A0F6TFY2;Q32701;A0…		0	0	0.002398	52.63	0.0201453	2	912.472	0.447584	31.7123	0
	High	EITLGFVDLLRDDFIEKDR	1	5694	51	Q6VW40;C0J9R6;C6G1P2;Q33032;F2X4H9;Q5W520;Q4VI99;Q4VI78;Q9GHM7;I2BGM7;Q95F08;A0A0S0ZNW1;T1WH32;O98756;O20248;I2E9L8;C3S8U4;A0A142DPV4;Q8MFT9;Q5QAE5;Q95CF2;Q36851;E0D959;Q5I221;A0A0U4D534;A0A249Y5N8;S4TA61;E0D8V0;F2X4R1;A0A286NQF2;Q7YJM6;F5B3G0;Q8M9K0;A0A023UBM0;E2FGZ3;E7DMY2;F2X4Q8;I2EAR2;A0A291IA50;Q8MCX9;O03839;Q31895;Q4VIC0;A0A1I7PIB4;O98747;O47280;Q3T5L7;Q4VI93;Q95CF8;Q37309;Q9MV62		0	0	2.346e-08	36.5	0.453699	3	2294.2	0.92314	114.764	2
	High	YGRPLLGcTIKPK	6	64650	221	C0J9R6;C6G1P2;Q5W520;A5X4D3;F2X4H9;A0A0K2SQY8;Q4VI99;D6MYJ6;Q7YJP8;Q5I221;A0A0U4D534;Q4VI78;A0A249Y5Y5;G0WZL1;Q37220;A0A291L2W8;Q37279;Q5I9B7;J9QH20;Q37140;L0N8B1;I2E9B8;Q6VW40;A0A0F7C9H2;I2BGM7;Q33047;Q31807;Q8WL19;Q33032;O82538;A0A1C9HG87;U5XM28;Q9THL1;Q5SCK3;O98756;C3S8Q5;H9ZGJ7;A0A286M593;Q9MS05;Q5SCR6;C1JAT3;Q4KUE1;Q7GH77;A0A2H4NXN4;O98551;I2E9L8;Q3I534;I2E9A4;Q8MCX8;Q1XEJ6;Q1XEK3;C3S8U4;P93…	C8(Carbamidomethyl)	0	0	0.000627	34.9	1.89721	4	1502.85	0.0623916	52.5759	2
	High	DDFIEKDR	9	17693	133	Q6VW40;C0J9R6;C6G1P2;Q5W520;Q33032;E0D959;A0A1I7PIB4;A0A0S0ZNW1;F2X4H9;Q4VI99;O03839;Q5I221;A0A0U4D534;Q4VI78;Q95F08;T1WH32;C3S8U4;E7DMY2;F2X4R1;Q8MCX9;I2BGM7;P93952;Q31807;E9KWZ0;Q7YJP8;Q1XEK3;Q9MT23;Q37220;A0A078BR81;A0A023UA12;A0A0F6TFY2;Q5I9B7;Q7YJM3;A0A1C9HG42;L0N8B1;F2X4Q8;I2EAR2;A0A291IA50;Q5UFF3;A0A142DPV4;A0A291L206;I6N589;Q32701;O82538;Q9THL1;Q5SCK3;Q32553;Q4KUE1;Q7GH77;I2E9A4;Q1XEJ6;O9…		0	0.001	0.00971	47.65	0.0426462	2	1037.49	0.278175	42.9288	1
	High	AQAETGEIK	6	27913	179	Q6VW40;A0A1W6BQF9;J9QER6;A0A291L206;A5X5W8;J9QH20;Q6PZC1;B6GUV5;A0A0F6TFY2;C0J9R6;C6G1P2;F2X4H9;Q8ME51;O98551;C3RXF1;T1WH32;C3S8Q5;A0A2H4NXN4;C3S8U4;A0A0F7C9H2;I2BGM7;Q5W520;Q33032;A0A1C9HG87;U5XM28;O98756;H9ZGJ7;A0A286M593;Q9MS05;Q5SCR6;Q4VI99;C1JAT3;I2E9L8;Q4VI78;Q8MCX8;A0A142DPV4;G0WZL1;Q8HVI8;P92434;Q8MFT9;Q5QAE5;Q95CF2;I2E9B8;Q31807;E9KWZ0;Q5SCK3;Q4KUE1;Q7YJP8;Q7GH77;I2E9A4;Q9T2E4;A7BG81;A0A…		0	0.001	0.01387	24.17	14.9064	2	946.483	-0.703973	25.5934	0
	High	EGNEIIR	1	14511	113	Q6VW40;A0A0F7C9H2;I2BGM7;C0J9R6;C6G1P2;Q33032;A0A1C9HG87;U5XM28;O98756;C3S8Q5;H9ZGJ7;A0A286M593;Q9MS05;F2X4H9;Q5SCR6;A0A2H4NXN4;I2E9L8;Q8MCX8;Q5W520;E7DMY2;O98747;Q95F08;F2X4Q8;Q31895;A0A0S0ZNW1;T1WH32;I2EAR2;Q4VI99;A0A291IA50;Q4VI78;Q4VIC0;F2X4R1;C3S8U4;Q8MCX9;E0D959;O82538;Q7YMT1;Q9THL1;A5X4D3;Q5SCK3;Q339G9;A0A0K2SQY8;C1JAT3;D6MYJ6;Q4KUE1;Q7YJP8;Q7GH77;Q5I221;A0A0U4D534;O98551;Q3I534;I2E9A4;Q1X…		0	0.007	0.08702	42.83	0.126059	2	830.437	0.578115	36.3161	0
	High	NHGMHFR	2	30695	181	C0J9R6;C6G1P2;Q5W520;C3S8Q5;A0A286M593;F2X4H9;Q4VI99;Q4VI78;C3S8U4;Q6VW40;A0A0F7C9H2;I2BGM7;Q33032;E0D959;A0A1C9HG87;U5XM28;O98756;H9ZGJ7;Q9MS05;Q5SCR6;C1JAT3;A0A2H4NXN4;Q5I221;G0WZM4;A0A0U4D534;I2E9L8;Q8MCX8;A0A249Y5N8;A0A142DPV4;A0A249Y5Y5;S4TA61;G0WZL1;C1JAS8;E0D8V0;Q8HVI8;P92434;Q8MFT9;Q5QAE5;J9QH20;Q95CF2;E7DMY2;Q33047;O82538;Q9THL1;Q5SCK3;A0A0K2SQY8;D6MYJ6;Q4KUE1;Q7YJP8;Q7GH77;O98551;Q3I534…		0	0.007	0.09018	38.47	0.360148	2	898.41	-0.021729	23.794	0
	High	IPVAYVK	2	4672	22	C6G1P2;Q5W520;Q31807;Q95F08;Q33032;A0A1C9HG42;Q8WIX2;I2EAR2;Q71N81;O03839;J9QER6;A0A249Y5Y5;Q6PZ98;A0A291L2W8;P94095;E2FGZ3;O98893;Q8ME74;Q6YN63;Q31889;Q9MV62;G8D4B8		0	0.007	0.08028	26.98	2.29121	2	789.486	-1.09027	56.1575	0
	High	AmHAVIDR	1	44488	225	Q6VW40;A0A0F7C9H2;I2BGM7;C0J9R6;C6G1P2;Q33032;Q95F08;A0A1C9HG87;U5XM28;T1WH32;O98756;C3S8Q5;H9ZGJ7;A0A286M593;Q9MS05;F2X4H9;Q5SCR6;A0A2H4NXN4;I2E9L8;Q8MCX8;C3S8U4;Q5W520;O82538;Q9THL1;Q5SCK3;A0A0K2SQY8;Q4VI99;C1JAT3;D6MYJ6;Q4KUE1;Q7YJP8;Q7GH77;O98551;Q3I534;I2E9A4;Q4VI78;Q1XEJ6;G0WZL1;Q37220;Q5UFF3;B1PHQ2;Q1X6Q9;A0A0U1W0G4;A0A142I7F3;Q6L9Y3;P92434;A0A0D5X2A4;S6CMZ7;Q8MFT9;Q5I9B7;J9QH20;Q37140;L0N…	M2(Oxidation)	0	0.008	0.1038	23.12	19.3432	2	928.467	-0.394163	21.4696	0
Q8MFT9	Ribulose bisphosphate carboxylase large chain (Fragment) OS=Ephedra sp. CR33 OX=173368 GN=rbcL PE=3 SV=1 - [Q8MFT9_9SPER]	2704.34	32.33	41395	0	18	273	433	48.0791	6.88818
	High	GGxDFTKDDENVNSQPFMR	22	51638	219	Q4VIC0;O98426;B1PHQ2;A0A2D0WHN2;Q95CE8;Q4VI93;Q8MFT9;C0J9R6;C6G1P2;Q5W520;A5X4D3;F2X4H9;A0A0K2SQY8;Q4VI99;D6MYJ6;Q7YJP8;Q5I221;A0A0U4D534;Q4VI78;A0A249Y5Y5;G0WZL1;Q37220;A0A291L2W8;Q37279;Q5I9B7;J9QH20;Q37140;L0N8B1;I2E9B8;Q6VW40;A0A0F7C9H2;I2BGM7;Q33047;Q31807;Q8WL19;Q33032;O82538;A0A1C9HG87;U5XM28;Q9THL1;Q5SCK3;O98756;C3S8Q5;H9ZGJ7;A0A286M593;Q9MS05;Q5SCR6;C1JAT3;Q4KUE1;Q7GH77;A0A2H4NXN4;O98551…	X3(L)	0	0	4.039e-16	113.72	1.78151e-08	2	2169.99	1.25456	93.5792	1
	High	GHYLNATAGTcEEMIK	11	14794	128	Q6VW40;C0J9R6;C6G1P2;Q5W520;Q33032;F2X4H9;Q4VI99;Q4VI78;E7DMY2;E0D959;F2X4Q8;Q31895;I2EAR2;A0A291IA50;Q5I221;A0A0U4D534;F2X4R1;Q8MCX9;R4QE58;A5X4D3;E9KWZ0;C7A609;C7A5Z1;A0A0K2SQY8;D6MYJ6;O03839;Q7YJP8;O09424;D6MYI7;Q9MT23;A0A249Y5Y5;G0WZL1;Q37220;A0A142I7A5;Q36637;B6GUV5;B8YHE7;A0A291L2W8;A0A078BR81;Q37347;K4EPE7;Q37279;Q9GDB5;A0A0F6TFY2;Q5I9B7;Q95CE8;J9QH20;Q37140;L0N8B1;Q9GHM7;Q8ME74;Q37309;A0A…	C11(Carbamidomethyl)	0	0	4.039e-16	98.58	3.05093e-07	2	1794.82	1.41919	65.9578	0
	High	DNGLLLHIHR	11	41878	218	C0J9R6;C6G1P2;Q5W520;F2X4H9;Q4VI99;Q5I221;A0A0U4D534;Q4VI78;O09424;Q6VW40;I2BGM7;E7DMY2;Q33032;E0D959;F2X4Q8;I2EAR2;O98756;I2E9L8;F2X4R1;Q8MCX9;P93904;O82538;A0A1C9HG87;U5XM28;Q9THL1;Q5SCK3;H9ZGJ7;A0A0K2SQY8;Q5SCR6;C1JAT3;D6MYJ6;Q4KUE1;Q7YJP8;Q7GH77;A0A291IA50;J9QER6;O98551;Q3I534;I2E9A4;Q1XEJ6;Q95F08;C3RXF1;T1WH32;C3S8Q5;A0A286M593;Q66PI3;C3S8U4;G0WZL1;J9QH20;Q9GHM7;Q8ME74;A0A023Q3H2;Q31807;E9KW…		0	0	1.566e-05	89.64	5.11609e-06	3	1187.67	0.557325	63.4437	0
	High	GGxDFTKDDENVNSQPFMR	3	9	2	Q4VI93;Q8MFT9	X3(R)	0	0	4.407e-09	87.36	1.2359e-06	2	2213	-3.82659	106.155	2
	High	TFQGPPHGIQVER	27	58045	202	Q4VI99;D6MYJ6;Q7YJP8;Q7YJR9;Q8HVI8;O03613;I2E962;Q6VW40;C0J9R6;C6G1P2;Q33032;Q5SCK3;F2X4H9;Q4KUE1;Q7GH77;I2E9A4;Q1XEJ6;Q5UFF3;Q1X6Q9;A0A0U1W0G4;A0A0D5X2A4;S6CMZ7;Q8MFT9;Q5I9B7;L0N8B1;Q9ZS70;I2E9B8;A0A0F7C9H2;I2BGM7;Q31807;A0A1C9HG87;U5XM28;Q8WIX2;E9KWZ0;O98756;C3S8Q5;H9ZGJ7;A0A286M593;Q9MS05;A0A0K2SQY8;Q5SCR6;O98429;A0A2H4NXN4;O98551;I2E9L8;Q9T2E4;Q8MCX8;A7BG81;A0A286NQF2;Q1XEK3;P93952;Q7YJM6;Q9M…		0	0	8.03e-13	86.46	1.40513e-05	2	1465.76	1.57209	60.7419	0
	High	GGxDFTKDDENVNSQPFmR	16	51638	219	C0J9R6;C6G1P2;Q5W520;A5X4D3;F2X4H9;A0A0K2SQY8;Q4VI99;D6MYJ6;Q7YJP8;Q5I221;A0A0U4D534;Q4VI78;A0A249Y5Y5;G0WZL1;Q37220;A0A291L2W8;Q37279;Q5I9B7;J9QH20;Q37140;L0N8B1;I2E9B8;Q6VW40;A0A0F7C9H2;I2BGM7;Q33047;Q31807;Q8WL19;Q33032;O82538;A0A1C9HG87;U5XM28;Q9THL1;Q5SCK3;O98756;C3S8Q5;H9ZGJ7;A0A286M593;Q9MS05;Q5SCR6;C1JAT3;Q4KUE1;Q7GH77;A0A2H4NXN4;O98551;I2E9L8;Q3I534;I2E9A4;Q8MCX8;Q1XEJ6;Q1XEK3;C3S8U4;P93…	X3(L); M18(Oxidation)	0	0	4.039e-16	85.77	1.07533e-05	2	2185.98	1.33788	83.0023	1
	High	mSGGDHIHAGTVVGK	35	17683	153	A0A286M593;Q3T5L7;K4EPE7;P94046;Q6VW40;C0J9R6;C6G1P2;Q33032;E0D959;E9KWZ0;Q5SCK3;Q339G9;F2X4H9;Q4KUE1;Q7YJP8;Q7GH77;Q5I221;A0A0U4D534;I2E9A4;Q9T2E4;Q1XEJ6;Q9MT23;A0A249Y5N8;Q7YJR9;A0A0B4M1K8;Q5UFF3;Q1X6Q9;A0A0U1W0G4;A0A0D5X2A4;S6CMZ7;Q8MFT9;Q5I9B7;L0N8B1;A0A0K2SQY8;D6MYJ6;Q95F08;T1WH32;D6MYK4;E7DMY2;A0A1C9HG87;U5XM28;A5X4D3;H9ZGJ7;Q5SCR6;O98551;I2BGM7;O98756;I2E9L8;C3S8Q5;A0A2H4NXN4;P93952;Q32701…	M1(Oxidation)	0	0	9.386e-14	83.85	1.42643e-05	2	1481.72	0.318762	32.3532	0
	High	GHYLNATAGTcEEmIK	8	14794	128	Q8ME51;Q31895;Q95631;Q37220;Q8MCW3;Q6VW40;C0J9R6;C6G1P2;Q5W520;Q33032;O82538;A0A1C9HG87;U5XM28;Q9THL1;Q5SCK3;H9ZGJ7;F2X4H9;A0A0K2SQY8;Q5SCR6;Q4VI99;C1JAT3;D6MYJ6;Q4KUE1;Q7YJP8;Q7GH77;O98551;Q3I534;I2E9A4;Q4VI78;Q1XEJ6;G0WZL1;Q5UFF3;B1PHQ2;Q1X6Q9;A0A0U1W0G4;A0A142I7F3;Q6L9Y3;P92434;A0A0D5X2A4;S6CMZ7;Q8MFT9;Q5I9B7;J9QH20;Q37140;L0N8B1;Q32701;E9KWZ0;Q9T2E4;Q9MT23;A0A0B4M1K8;P94046;A0A0S0ZNW1;Q5I221;…	C11(Carbamidomethyl); M14(Oxidation)	0	0	4.039e-16	78.71	2.70915e-05	2	1810.81	1.18125	55.337	0
	High	DDENVNSQPFMR	6	52171	227	Q9ZS70;Q32701;I2E9B8;D6MYK9;Q6VW40;A0A0F7C9H2;I2BGM7;C0J9R6;C6G1P2;Q5W520;P93904;Q33047;D6MYK4;Q9MTT0;E7DMY2;Q31807;O98747;Q8WL19;Q33032;E0D959;I2E962;Q95F08;C3RXF1;F2X4Q8;O82538;A0A1I7PIB4;A0A1C9HG87;U5XM28;Q7YMT1;R4QE58;Q9THL1;A5X4D3;Q8WIX2;E9KWZ0;Q5SCK3;A0A0S0ZNW1;C7A609;T1WH32;I2E906;I2EAR2;V5K6K1;Q9GEC0;O98756;Q339G9;C3S8Q5;C7A5Z1;Q95631;Q8MD81;Q1ANA8;Q6VW13;H9ZGJ7;A0A286M593;Q66PI3;Q9MS05;F…		0	0	6.987e-10	77.72	6.30272e-05	2	1451.62	0.977791	69.8633	0
	High	EITLGFVDLLRDDFIEK	1	5735	51	Q6VW40;C0J9R6;C6G1P2;Q33032;F2X4H9;Q5W520;Q4VI99;Q4VI78;Q9GHM7;I2BGM7;Q95F08;A0A0S0ZNW1;T1WH32;O98756;O20248;I2E9L8;C3S8U4;A0A142DPV4;Q8MFT9;Q5QAE5;Q95CF2;Q36851;E0D959;Q5I221;A0A0U4D534;A0A249Y5N8;S4TA61;E0D8V0;F2X4R1;A0A286NQF2;Q7YJM6;F5B3G0;Q8M9K0;A0A023UBM0;E2FGZ3;E7DMY2;F2X4Q8;I2EAR2;A0A291IA50;Q8MCX9;O03839;Q31895;Q4VIC0;A0A1I7PIB4;O98747;O47280;Q3T5L7;Q4VI93;Q95CF8;Q37309;Q9MV62		0	0	4.039e-16	74.18	8.60883e-05	2	2023.08	0.489301	115.091	1
	High	GHYLNATAGTcEEmIKR	7	14767	127	C0J9R6;C6G1P2;Q5W520;A5X4D3;F2X4H9;A0A0K2SQY8;Q4VI99;D6MYJ6;Q7YJP8;Q5I221;A0A0U4D534;Q4VI78;A0A249Y5Y5;G0WZL1;Q37220;A0A291L2W8;Q37279;Q5I9B7;J9QH20;Q37140;L0N8B1;Q32701;Q6VW40;P93904;D6MYK4;E7DMY2;O98747;Q33032;E0D959;I2E962;F2X4Q8;O82538;A0A1I7PIB4;A0A1C9HG87;U5XM28;Q7YMT1;R4QE58;Q9THL1;E9KWZ0;Q5SCK3;A0A0S0ZNW1;C7A609;I2E906;I2EAR2;Q339G9;C7A5Z1;Q95631;Q8MD81;Q6VW13;H9ZGJ7;Q3T5L7;Q9TN58;Q5SCR6;…	C11(Carbamidomethyl); M14(Oxidation)	0	0	4.039e-16	73.88	0.000100019	3	1966.91	0.840171	49.9061	1
	High	MSGGDHIHAGTVVGK	29	17683	153	Q9ZS70;O98747;Q95F08;Q5SCK3;O98756;Q1XEK3;O63147;A5X5W8;Q9XPZ1;B1NFY5;C0J9R6;C6G1P2;F2X4H9;Q7YJP8;Q6VW40;Q33032;E0D959;E9KWZ0;Q339G9;Q4KUE1;Q7GH77;Q5I221;A0A0U4D534;I2E9A4;Q9T2E4;Q1XEJ6;Q9MT23;A0A249Y5N8;A0A0B4M1K8;Q5UFF3;Q1X6Q9;A0A0U1W0G4;A0A0D5X2A4;S6CMZ7;Q8MFT9;Q5I9B7;L0N8B1;P94046;Q32701;I2E9B8;A0A0F7C9H2;I2BGM7;D6MYK4;E7DMY2;Q31807;F2X4Q8;A0A1C9HG87;U5XM28;T1WH32;I2EAR2;C3S8Q5;Q8MD81;H9ZGJ7;…		0	0	4.275e-15	71.28	0.000220254	2	1465.72	0.101013	37.62	0
	High	VALEAcVQAR	49	29518	164	I2E9B8;Q6VW40;I2BGM7;C0J9R6;C6G1P2;Q5W520;Q33047;Q31807;Q8WL19;Q33032;E0D959;F2X4Q8;O82538;Q7YMT1;Q9THL1;Q5SCK3;I2EAR2;O98756;Q339G9;F2X4H9;Q4VI99;Q4KUE1;Q7YJP8;Q7GH77;A0A291IA50;Q5I221;A0A0U4D534;I2E9L8;I2E9A4;Q4VI78;F2X4R1;Q6USH4;Q1XEJ6;Q1XEK3;C3S8U4;P93952;Q58U40;C3RXF1;C3S8Q5;Q66PI3;A0A0F7C9H2;Q9MTT0;E7DMY2;Q8ME51;O98747;Q95F08;A0A1C9HG87;Q31895;U5XM28;A0A0S0ZNW1;T1WH32;H9ZGJ7;A0A286M593;Q9MS…	C6(Carbamidomethyl)	0	0	0.0001242	63.43	0.00182092	2	1116.58	0.100469	86.3834	0
	High	EITLGFVDLLR	3	11021	93	Q6VW40;I2BGM7;C0J9R6;C6G1P2;Q33032;E0D959;Q95F08;T1WH32;O98756;F2X4H9;Q5I221;A0A0U4D534;I2E9L8;A0A249Y5N8;S4TA61;E0D8V0;Q8MFT9;Q5QAE5;Q95CF2;Q5W520;Q8WIX2;Q71N81;F2X4R1;A0A286NQF2;Q7YJM6;F5B3G0;Q8M9K0;A0A023UBM0;E2FGZ3;C3S8U4;A0A249Y5Y5;Q8ME74;E7DMY2;Q4VI99;Q4VI78;Q9ZS70;A0A0S0ZNW1;C3RXF1;A0A2H4NXN4;A0A1C9HG87;U5XM28;H9ZGJ7;Q5SCR6;C1JAT3;F2X4Q8;I2EAR2;A0A0F7C9H2;C3S8Q5;A0A286M593;Q9MS05;G0WZM4;Q8…		0	0	0.0001477	57.73	0.00364414	2	1275.73	0.0793739	46.4416	0
	High	DDENVNSQPFmR	4	52171	227	P93952;Q5QAE5;C0J9R6;C6G1P2;F2X4H9;F2X4R1;Q32701;I2E9B8;Q6VW40;A0A0F7C9H2;I2BGM7;Q5W520;Q33047;Q31807;Q8WL19;Q33032;Q95F08;C3RXF1;O82538;A0A1C9HG87;U5XM28;Q9THL1;Q5SCK3;A0A0S0ZNW1;T1WH32;O98756;C3S8Q5;H9ZGJ7;A0A286M593;Q66PI3;Q9MS05;A0A0K2SQY8;Q5SCR6;Q32553;Q4VI99;C1JAT3;D6MYJ6;A0A248SN48;Q4KUE1;Q7YJP8;Q7GH77;A0A2H4NXN4;O98551;C7AQV2;I2E9L8;Q3I534;I2E9A4;Q4VI78;Q8MCX8;Q1XEJ6;Q1XEK3;C3S8U4;P93904;…	M11(Oxidation)	0	0	1.756e-06	55.04	0.011486	2	1467.62	0.855373	56.776	0
	High	PLLGcTIKPK	7	64838	227	I2E9B8;Q6VW40;A0A0F7C9H2;I2BGM7;C0J9R6;C6G1P2;D6MYK4;E7DMY2;Q31807;Q33032;A0A1C9HG87;U5XM28;Q5SCK3;O98756;C3S8Q5;H9ZGJ7;A0A286M593;Q9MS05;F2X4H9;A0A0K2SQY8;Q5SCR6;D6MYJ6;Q4KUE1;Q7YJP8;Q7GH77;A0A2H4NXN4;O98551;I2E9L8;I2E9A4;Q8MCX8;Q1XEJ6;Q1XEK3;P93952;B7P0E9;D4N1T9;Q5UFF3;Q1X6Q9;O99016;A0A0U1W0G4;Q8HVI8;A0A291L206;Q6L9Y3;A0A0D5X2A4;S6CMZ7;Q8MFT9;Q5QAE5;G8EEM9;A0A2D0WHN2;Q5I9B7;Q7YJM3;A0A1C9HG42;Q3…	C5(Carbamidomethyl)	0	0	0.0007921	54.62	0.0195296	3	1126.67	0.309112	51.5188	1
	High	AMHAVIDR	9	44488	225	Q6VW40;C0J9R6;C6G1P2;Q33032;E0D959;F2X4H9;Q5I221;A0A0U4D534;Q5W520;Q31807;Q4VI99;Q7YJP8;Q4VI78;Q1XEK3;C3S8U4;P93952;I2E9B8;I2BGM7;Q5SCK3;O98756;Q4KUE1;Q7GH77;I2E9L8;I2E9A4;Q1XEJ6;B7P0E9;D4N1T9;Q5UFF3;Q1X6Q9;O99016;A0A0U1W0G4;A0A291L206;A0A0D5X2A4;S6CMZ7;Q8MFT9;Q5QAE5;G8EEM9;A0A2D0WHN2;Q5I9B7;Q7YJM3;A0A1C9HG42;Q95CF2;L0N8B1;A0A218KDZ0;E9KWZ0;Q9MT23;Q37220;A0A078BR81;A0A023UA12;A0A0F6TFY2;Q32701;A0…		0	0	0.002398	52.63	0.0201453	2	912.472	0.447584	31.7123	0
	High	EITLGFVDLLRDDFIEKDR	1	5694	51	Q6VW40;C0J9R6;C6G1P2;Q33032;F2X4H9;Q5W520;Q4VI99;Q4VI78;Q9GHM7;I2BGM7;Q95F08;A0A0S0ZNW1;T1WH32;O98756;O20248;I2E9L8;C3S8U4;A0A142DPV4;Q8MFT9;Q5QAE5;Q95CF2;Q36851;E0D959;Q5I221;A0A0U4D534;A0A249Y5N8;S4TA61;E0D8V0;F2X4R1;A0A286NQF2;Q7YJM6;F5B3G0;Q8M9K0;A0A023UBM0;E2FGZ3;E7DMY2;F2X4Q8;I2EAR2;A0A291IA50;Q8MCX9;O03839;Q31895;Q4VIC0;A0A1I7PIB4;O98747;O47280;Q3T5L7;Q4VI93;Q95CF8;Q37309;Q9MV62		0	0	2.346e-08	36.5	0.453699	3	2294.2	0.92314	114.764	2
	High	YGRPLLGcTIKPK	6	64650	221	C0J9R6;C6G1P2;Q5W520;A5X4D3;F2X4H9;A0A0K2SQY8;Q4VI99;D6MYJ6;Q7YJP8;Q5I221;A0A0U4D534;Q4VI78;A0A249Y5Y5;G0WZL1;Q37220;A0A291L2W8;Q37279;Q5I9B7;J9QH20;Q37140;L0N8B1;I2E9B8;Q6VW40;A0A0F7C9H2;I2BGM7;Q33047;Q31807;Q8WL19;Q33032;O82538;A0A1C9HG87;U5XM28;Q9THL1;Q5SCK3;O98756;C3S8Q5;H9ZGJ7;A0A286M593;Q9MS05;Q5SCR6;C1JAT3;Q4KUE1;Q7GH77;A0A2H4NXN4;O98551;I2E9L8;Q3I534;I2E9A4;Q8MCX8;Q1XEJ6;Q1XEK3;C3S8U4;P93…	C8(Carbamidomethyl)	0	0	0.000627	34.9	1.89721	4	1502.85	0.0623916	52.5759	2
	High	DDFIEKDR	9	17693	133	Q6VW40;C0J9R6;C6G1P2;Q5W520;Q33032;E0D959;A0A1I7PIB4;A0A0S0ZNW1;F2X4H9;Q4VI99;O03839;Q5I221;A0A0U4D534;Q4VI78;Q95F08;T1WH32;C3S8U4;E7DMY2;F2X4R1;Q8MCX9;I2BGM7;P93952;Q31807;E9KWZ0;Q7YJP8;Q1XEK3;Q9MT23;Q37220;A0A078BR81;A0A023UA12;A0A0F6TFY2;Q5I9B7;Q7YJM3;A0A1C9HG42;L0N8B1;F2X4Q8;I2EAR2;A0A291IA50;Q5UFF3;A0A142DPV4;A0A291L206;I6N589;Q32701;O82538;Q9THL1;Q5SCK3;Q32553;Q4KUE1;Q7GH77;I2E9A4;Q1XEJ6;O9…		0	0.001	0.00971	47.65	0.0426462	2	1037.49	0.278175	42.9288	1
	High	AQAETGEIK	6	27913	179	Q6VW40;A0A1W6BQF9;J9QER6;A0A291L206;A5X5W8;J9QH20;Q6PZC1;B6GUV5;A0A0F6TFY2;C0J9R6;C6G1P2;F2X4H9;Q8ME51;O98551;C3RXF1;T1WH32;C3S8Q5;A0A2H4NXN4;C3S8U4;A0A0F7C9H2;I2BGM7;Q5W520;Q33032;A0A1C9HG87;U5XM28;O98756;H9ZGJ7;A0A286M593;Q9MS05;Q5SCR6;Q4VI99;C1JAT3;I2E9L8;Q4VI78;Q8MCX8;A0A142DPV4;G0WZL1;Q8HVI8;P92434;Q8MFT9;Q5QAE5;Q95CF2;I2E9B8;Q31807;E9KWZ0;Q5SCK3;Q4KUE1;Q7YJP8;Q7GH77;I2E9A4;Q9T2E4;A7BG81;A0A…		0	0.001	0.01387	24.17	14.9064	2	946.483	-0.703973	25.5934	0
	High	NHGMHFR	2	30695	181	C0J9R6;C6G1P2;Q5W520;C3S8Q5;A0A286M593;F2X4H9;Q4VI99;Q4VI78;C3S8U4;Q6VW40;A0A0F7C9H2;I2BGM7;Q33032;E0D959;A0A1C9HG87;U5XM28;O98756;H9ZGJ7;Q9MS05;Q5SCR6;C1JAT3;A0A2H4NXN4;Q5I221;G0WZM4;A0A0U4D534;I2E9L8;Q8MCX8;A0A249Y5N8;A0A142DPV4;A0A249Y5Y5;S4TA61;G0WZL1;C1JAS8;E0D8V0;Q8HVI8;P92434;Q8MFT9;Q5QAE5;J9QH20;Q95CF2;E7DMY2;Q33047;O82538;Q9THL1;Q5SCK3;A0A0K2SQY8;D6MYJ6;Q4KUE1;Q7YJP8;Q7GH77;O98551;Q3I534…		0	0.007	0.09018	38.47	0.360148	2	898.41	-0.021729	23.794	0
	High	AmHAVIDR	1	44488	225	Q6VW40;A0A0F7C9H2;I2BGM7;C0J9R6;C6G1P2;Q33032;Q95F08;A0A1C9HG87;U5XM28;T1WH32;O98756;C3S8Q5;H9ZGJ7;A0A286M593;Q9MS05;F2X4H9;Q5SCR6;A0A2H4NXN4;I2E9L8;Q8MCX8;C3S8U4;Q5W520;O82538;Q9THL1;Q5SCK3;A0A0K2SQY8;Q4VI99;C1JAT3;D6MYJ6;Q4KUE1;Q7YJP8;Q7GH77;O98551;Q3I534;I2E9A4;Q4VI78;Q1XEJ6;G0WZL1;Q37220;Q5UFF3;B1PHQ2;Q1X6Q9;A0A0U1W0G4;A0A142I7F3;Q6L9Y3;P92434;A0A0D5X2A4;S6CMZ7;Q8MFT9;Q5I9B7;J9QH20;Q37140;L0N…	M2(Oxidation)	0	0.008	0.1038	23.12	19.3432	2	928.467	-0.394163	21.4696	0
Q597J4	ATP synthase subunit beta (Fragment) OS=Platycarya strobilacea OX=91224 GN=atpB PE=3 SV=1 - [Q597J4_9ROSI]	2689.28	54.92	6261	1	20	157	457	49.2165	5.13525
	High	IFNVLGEPVDNLGPVDTR	2	3009	11	A0A0M3LBA7;Q597J4;Q3ZU73;A0A1C9HCV0;Q5J038;Q9SCE9;A0A1I7PIU6;A0A1D8D815;A0A1I7PIT2;A0A191SDX6;B7S4V7		0	0	8.953e-16	124.52	6.98172e-10	2	1955.03	1.30699	114.274	0
	High	mPSAVGYQPTLSTEMGSLQER	13	5647	16	A0A0M3LBA7;A0A1C9HCV0;A0A1D8D815;A0A1I7PIS3;C0J9K5;C0J9P4;Q9SCE9;A0A1I7PIS8;Q95FJ8;Q597J4;Q3ZU73;Q5J038;A0A1I7PIU6;A0A191SDX6;A0A1I7PIT2;B7S4V7	M1(Oxidation)	0	0	4.039e-16	107.49	2.85181e-08	2	2298.08	1.42462	97.5245	0
	High	ELQDIIAILGLDELSEEDR	1	7752	17	A0A0M3LBA7;Q597J4;Q3ZU73;A0A1C9HCV0;Q5J038;C0J9K5;C0J9P4;Q95FJ8;A0A1I7PIS3;Q9SCE9;A0A1I7PIU6;A0A1I7PIS8;A0A1D8D815;A0A191SDX6;A0A1I7PIT2;A9L9U8;B7S4V7		0	0	4.039e-16	100.98	2.00851e-07	2	2171.11	-0.648696	115.771	0
	High	DVNEQDVLLFIDNIFR	1	5066	13	A0A1C9HCV0;Q5J038;A0A1I7PIS3;Q9SCE9;Q95FJ8;A0A0M3LBA7;Q597J4;C0J9K5;C0J9P4;Q3ZU73;A0A1I7PIU6;A0A1I7PIS8;A0A1I7PIT2		0	0	4.039e-16	100.47	2.52667e-07	2	1950	0.407638	116.512	0
	High	FVQAGSEVSALLGR	12	9158	18	A0A0M3LBA7;Q597J4;Q3ZU73;A0A1C9HCV0;Q5J038;C0J9K5;C0J9P4;Q95FJ8;A0A1I7PIS3;Q9SCE9;A0A1I7PIU6;A0A1I7PIS8;A0A1I7PIT2;A0A1D8D815;A0A191SDX6;A9L9U8;A0A0A7DB11;B7S4V7		0	0	6.9e-13	97.53	4.91126e-07	2	1433.78	0.713595	103.231	0
	High	GIYPAVDPLDSTSTMLQPR	1	5449	18	A0A0M3LBA7;A0A1C9HCV0;A0A1D8D815;A0A1I7PIS3;C0J9K5;C0J9P4;Q9SCE9;A0A1I7PIS8;Q95FJ8;Q597J4;A0A191SDX6;Q3ZU73;Q5J038;A0A1I7PIU6;A0A1I7PIT2;A9L9U8;Q9MRM1;B7S4V7		0	0	6.734e-16	96.04	6.12396e-07	3	2061.03	0.260887	114.201	0
	High	VALVYGQMNEPPGAR	13	9490	20	A0A0M3LBA7;Q597J4;Q3ZU73;A0A1C9HCV0;Q5J038;A0A1D8D815;A0A1I7PIU6;A0A1I7PIS3;C0J9K5;C0J9P4;Q9SCE9;A0A1I7PIS8;A9L9U8;Q95FJ8;A0A191SDX6;B7S4V7;A0A0A7DB11;A0A1I7PIT2;Q9MRM1;A0A0A7H8N8		0	0	2.106e-14	89.97	2.60438e-06	2	1601.81	0.579136	79.6651	0
	High	MPSAVGYQPTLSTEMGSLQER	8	5647	16	A0A0M3LBA7;Q597J4;Q3ZU73;A0A1C9HCV0;Q5J038;A0A1I7PIU6;A0A1I7PIS3;C0J9K5;C0J9P4;Q9SCE9;A0A1I7PIS8;Q95FJ8;A0A1D8D815;A0A191SDX6;B7S4V7;A0A1I7PIT2		0	0	4.039e-16	87.61	3.39739e-06	2	2282.08	1.346	104.863	0
	High	mPSAVGYQPTLSTEmGSLQER	4	5647	16	A0A0M3LBA7;A0A1C9HCV0;Q5J038;C0J9K5;C0J9P4;Q95FJ8;Q597J4;Q3ZU73;Q9SCE9;A0A1I7PIU6;A0A1I7PIS3;A0A1I7PIS8;A0A1D8D815;A0A1I7PIT2;A0A191SDX6;B7S4V7	M1(Oxidation); M15(Oxidation)	0	0	4.039e-16	84.32	5.40411e-06	3	2314.07	1.04795	81.0642	0
	High	AVAMSATDGLMR	5	3822	13	A0A0M3LBA7;Q597J4;A0A1C9HCV0;A0A191SDX6;A0A1D8D815;A0A1I7PIS3;C0J9K5;C0J9P4;Q9MRM1;Q9SCE9;A0A1I7PIS8;A9L9U8;Q95FJ8		0	0	8.005e-08	82.23	1.21633e-05	2	1222.59	0.220339	73.1559	0
	High	mPNIYNALVVK	3	4063	12	A0A0M3LBA7;Q597J4;Q3ZU73;A0A1C9HCV0;Q5J038;C0J9K5;C0J9P4;Q95FJ8;A0A1I7PIU6;A0A1I7PIS8;A0A1D8D815;B7S4V7	M1(Oxidation)	0	0	1.159e-06	78.76	9.20309e-05	2	1277.69	1.64925	90.123	0
	High	VALVYGQmNEPPGAR	10	9490	20	A0A0M3LBA7;Q597J4;Q3ZU73;A0A1C9HCV0;Q5J038;A0A1D8D815;A0A1I7PIU6;A0A1I7PIS3;C0J9K5;C0J9P4;Q9SCE9;A0A1I7PIS8;A9L9U8;Q95FJ8;A0A191SDX6;B7S4V7;A0A0A7DB11;A0A1I7PIT2;Q9MRM1;A0A0A7H8N8	M8(Oxidation)	0	0	8.221e-15	76.6	5.65624e-05	2	1617.81	1.22656	66.0039	0
	High	GIYPAVDPLDSTSTmLQPR	7	5449	18	A0A0M3LBA7;Q597J4;A0A1C9HCV0;A0A191SDX6;Q5J038;A0A1D8D815;A0A1I7PIU6;A0A1I7PIS3;C0J9K5;C0J9P4;Q9SCE9;A0A1I7PIS8;Q95FJ8;Q3ZU73;B7S4V7;A0A1I7PIT2;A9L9U8;Q9MRM1	M15(Oxidation)	0	0	4.039e-16	76.31	5.49884e-05	2	2077.03	1.65567	103.65	0
	High	VGLTALTmAEYFR	4	7808	19	A0A0M3LBA7;Q597J4;Q3ZU73;A0A1C9HCV0;Q5J038;A0A1I7PIU6;A0A1I7PIS3;C0J9K5;C0J9P4;Q9SCE9;A0A1I7PIS8;A0A1I7PIT2;Q95FJ8;A0A1D8D815;B7S4V7;A9L9U8;A0A191SDX6;A0A0A7DB11;Q9MRM1	M8(Oxidation)	0	0	3.045e-07	74.5	9.29611e-05	2	1487.76	1.0175	110.076	0
	High	ESGVINEQNIAESK	4	2238	3	Q3ZU73;A0A0M3LBA7;Q597J4		0	0	2.189e-12	65.74	0.000524358	2	1517.74	0.273567	59.1605	0
	High	MPNIYNALVVK	6	4063	12	A0A0M3LBA7;A0A1C9HCV0;C0J9K5;C0J9P4;Q95FJ8;Q5J038;Q597J4;Q3ZU73;A0A1D8D815;A0A1I7PIU6;A0A1I7PIS8;B7S4V7		0	0	7.093e-06	64.39	0.000819937	2	1261.7	0.155397	104.671	0
	High	VGLTALTMAEYFR	1	7808	19	A0A0M3LBA7;Q597J4;Q3ZU73;A0A1C9HCV0;Q5J038;A0A1I7PIU6;A0A1I7PIS3;C0J9K5;C0J9P4;Q9SCE9;A0A1I7PIS8;A0A1I7PIT2;Q95FJ8;A0A1D8D815;B7S4V7;A9L9U8;A0A191SDX6;A0A0A7DB11;Q9MRM1		0	0	4.905e-12	63.78	0.00103928	2	1471.76	0.808242	114.64	0
	High	SAPAFIQLDTK	6	4550	13	A0A0M3LBA7;Q597J4;Q3ZU73;A0A1C9HCV0;Q5J038;A0A1D8D815;A0A1I7PIS3;C0J9K5;C0J9P4;Q9SCE9;Q95FJ8;A0A1I7PIT2;A0A191SDX6		0	0	0.0005389	62.87	0.00148622	2	1190.64	0.433499	84.0942	0
	High	IxLFGGAGVGK	2	4	1	Q597J4	X2(P)	0	0	8.888e-07	61.25	0.00162472	2	1015.59	0.112475	94.6267	0
	High	EGNDLYMEMK	2	8238	17	A0A0A7DB11;A0A0M3LBA7;Q597J4;Q3ZU73;A0A1C9HCV0;Q5J038;Q95FJ8;A0A1D8D815;A0A1I7PIU6;A0A1I7PIS3;C0J9K5;C0J9P4;Q9SCE9;B7S4V7;A0A1I7PIS8;A9L9U8;A0A1I7PIT2		0	0	0.0007047	57.71	0.00141333	2	1229.52	0.493564	74.4119	0
	High	AHGGVSVFGGVGER	13	7920	19	A0A0M3LBA7;Q597J4;Q3ZU73;A0A1C9HCV0;A0A191SDX6;Q5J038;A0A1D8D815;A0A1I7PIU6;A0A1I7PIS3;C0J9K5;C0J9P4;Q9SCE9;A0A1I7PIS8;Q95FJ8;A0A1I7PIT2;A9L9U8;Q9MRM1;B7S4V7;A0A0A7DB11		0	0	0.0008373	57.65	0.00357376	2	1328.67	0.313702	60.1779	0
	High	AVAmSATDGLmR	4	3822	13	A0A0M3LBA7;Q597J4;A0A1C9HCV0;A0A191SDX6;A0A1D8D815;A0A1I7PIS3;C0J9K5;C0J9P4;Q9SCE9;A0A1I7PIS8;Q95FJ8;Q9MRM1;A9L9U8	M4(Oxidation); M11(Oxidation)	0	0	0.0007846	57.38	0.00238073	2	1254.58	0.537039	44.5228	0
	High	AVAmSATDGLMR	7	3822	13	A0A0M3LBA7;Q597J4;A0A1C9HCV0;A0A191SDX6;A0A1D8D815;A0A1I7PIS3;C0J9K5;C0J9P4;Q9SCE9;A0A1I7PIS8;Q95FJ8;Q9MRM1;A9L9U8	M4(Oxidation)	0	0	0.0009459	55.98	0.00413851	2	1238.59	0.282178	57.9001	0
	High	TVLImELINNIAK	1	8267	18	A0A0M3LBA7;A0A1C9HCV0;Q597J4;A0A1D8D815;A0A1I7PIS3;C0J9K5;C0J9P4;Q9SCE9;A0A1I7PIS8;A9L9U8;Q95FJ8;Q3ZU73;Q5J038;A0A1I7PIU6;A0A1I7PIT2;A0A0A7DB11;A0A191SDX6;Q9MRM1	M5(Oxidation)	0	0	0.001008	52.23	0.0101374	2	1487.85	-0.566903	114.941	0
	High	IxLFGGAGVGK	5	9628	26	Q597J4;A0A0M3LBA7;Q3ZU73;A0A1C9HCV0;A0A191SDX6;Q5J038;A0A1D8D815;A0A1I7PIU6;A0A1I7PIS3;C0J9K5;C0J9P4;Q9SCE9;A0A1I7PIS8;Q95FJ8;A9L9U8;A0A0A7DB11;A0A1I7PIT2;A0A061E5Q6;A0A2G5F6R8;B9T1V8;A0A251U5D0;Q9MRM1;B7S4V7;A0A0D6QRT0;A0A0A7H8N8;A0A087SBN0	X2(G)	0	0	0.0007895	50.73	0.0196975	2	975.563	0.668855	82.3399	0
	High	EGNDLYmEmK	2	8238	17	A0A0A7DB11;A0A0M3LBA7;Q597J4;Q3ZU73;A0A1C9HCV0;Q5J038;Q95FJ8;A0A1D8D815;A0A1I7PIU6;A0A1I7PIS3;C0J9K5;C0J9P4;Q9SCE9;B7S4V7;A0A1I7PIS8;A9L9U8;A0A1I7PIT2	M7(Oxidation); M9(Oxidation)	0	0	0.0006196	47.61	0.0116009	2	1261.51	0.704831	42.9146	0
	High	VVDLLAPYR	7	9267	20	A0A0M3LBA7;Q597J4;Q3ZU73;A0A1C9HCV0;Q5J038;A0A1D8D815;A0A1I7PIU6;A0A1I7PIS3;C0J9K5;C0J9P4;Q9SCE9;B7S4V7;A0A1I7PIS8;A9L9U8;Q95FJ8;A0A0A7DB11;A0A191SDX6;A0A1I7PIT2;Q9MRM1;A0A0A7H8N8		0	0	0.002967	46.32	0.050349	2	1045.6	0.302615	98.3465	0
	High	TVLIMELINNIAK	1	8267	18	A0A0M3LBA7;A0A1C9HCV0;Q597J4;A0A1D8D815;A0A1I7PIS3;C0J9K5;C0J9P4;Q9SCE9;A0A1I7PIS8;A9L9U8;Q95FJ8;Q3ZU73;Q5J038;A0A1I7PIU6;A0A1I7PIT2;A0A0A7DB11;A0A191SDX6;Q9MRM1		0	0	0.0008231	44.61	0.0582406	2	1471.86	0.0359943	115.382	0
	High	EGNDLYmEMK	4	8238	17	A0A0M3LBA7;Q597J4;Q3ZU73;A0A1C9HCV0;Q5J038;C0J9K5;C0J9P4;Q95FJ8;A0A1D8D815;A0A1I7PIU6;A0A1I7PIS3;Q9SCE9;A0A1I7PIS8;A0A0A7DB11;A9L9U8;B7S4V7;A0A1I7PIT2	M7(Oxidation)	0	0	0.000863	33.68	0.319869	2	1245.51	0.0615098	63.0888	0
	High	LSIFETGIK	6	9003	19	A0A0M3LBA7;A0A1C9HCV0;A0A1D8D815;A0A1I7PIS3;C0J9K5;C0J9P4;Q9SCE9;A0A1I7PIS8;Q95FJ8;Q597J4;Q5J038;Q3ZU73;A0A1I7PIU6;B7S4V7;A9L9U8;A0A0A7DB11;A0A191SDX6;Q9MRM1;A0A0A7H8N8		0	0.001	0.004071	57.91	0.00227348	2	1007.58	0.338383	92.8863	0
	High	TREGNDLYMEMK	2	8225	17	A0A0A7DB11;A0A0M3LBA7;Q597J4;Q3ZU73;A0A1C9HCV0;Q5J038;A0A1D8D815;A0A1I7PIU6;A0A1I7PIS3;C0J9K5;C0J9P4;Q9SCE9;A0A1I7PIS8;A9L9U8;Q95FJ8;B7S4V7;A0A1I7PIT2		0	0.001	0.01385	15.32	35.995	3	1486.67	0.463226	61.3508	1
A0A0D5X2A4	Ribulose bisphosphate carboxylase large chain (Fragment) OS=Sirdavidia solannona OX=1631667 GN=rbcL PE=3 SV=1 - [A0A0D5X2A4_9MAGN]	2663.93	36.46	39274	0	16	263	458	50.7616	7.04932
	High	GGLDFTKDDENVNSQPFMR	11	51638	219	Q4VIC0;O98426;B1PHQ2;A0A2D0WHN2;Q95CE8;Q4VI93;Q8MFT9;C0J9R6;C6G1P2;Q5W520;A5X4D3;F2X4H9;A0A0K2SQY8;Q4VI99;D6MYJ6;Q7YJP8;Q5I221;A0A0U4D534;Q4VI78;A0A249Y5Y5;G0WZL1;Q37220;A0A291L2W8;Q37279;Q5I9B7;J9QH20;Q37140;L0N8B1;I2E9B8;Q6VW40;A0A0F7C9H2;I2BGM7;Q33047;Q31807;Q8WL19;Q33032;O82538;A0A1C9HG87;U5XM28;Q9THL1;Q5SCK3;O98756;C3S8Q5;H9ZGJ7;A0A286M593;Q9MS05;Q5SCR6;C1JAT3;Q4KUE1;Q7GH77;A0A2H4NXN4;O98551…		0	0	4.039e-16	113.72	1.78151e-08	2	2169.99	1.25456	93.5792	1
	High	GHYLNATAGTcEEMIK	11	14794	128	Q6VW40;C0J9R6;C6G1P2;Q5W520;Q33032;F2X4H9;Q4VI99;Q4VI78;E7DMY2;E0D959;F2X4Q8;Q31895;I2EAR2;A0A291IA50;Q5I221;A0A0U4D534;F2X4R1;Q8MCX9;R4QE58;A5X4D3;E9KWZ0;C7A609;C7A5Z1;A0A0K2SQY8;D6MYJ6;O03839;Q7YJP8;O09424;D6MYI7;Q9MT23;A0A249Y5Y5;G0WZL1;Q37220;A0A142I7A5;Q36637;B6GUV5;B8YHE7;A0A291L2W8;A0A078BR81;Q37347;K4EPE7;Q37279;Q9GDB5;A0A0F6TFY2;Q5I9B7;Q95CE8;J9QH20;Q37140;L0N8B1;Q9GHM7;Q8ME74;Q37309;A0A…	C11(Carbamidomethyl)	0	0	4.039e-16	98.58	3.05093e-07	2	1794.82	1.41919	65.9578	0
	High	DNGLLLHIHR	11	41878	218	C0J9R6;C6G1P2;Q5W520;F2X4H9;Q4VI99;Q5I221;A0A0U4D534;Q4VI78;O09424;Q6VW40;I2BGM7;E7DMY2;Q33032;E0D959;F2X4Q8;I2EAR2;O98756;I2E9L8;F2X4R1;Q8MCX9;P93904;O82538;A0A1C9HG87;U5XM28;Q9THL1;Q5SCK3;H9ZGJ7;A0A0K2SQY8;Q5SCR6;C1JAT3;D6MYJ6;Q4KUE1;Q7YJP8;Q7GH77;A0A291IA50;J9QER6;O98551;Q3I534;I2E9A4;Q1XEJ6;Q95F08;C3RXF1;T1WH32;C3S8Q5;A0A286M593;Q66PI3;C3S8U4;G0WZL1;J9QH20;Q9GHM7;Q8ME74;A0A023Q3H2;Q31807;E9KW…		0	0	1.566e-05	89.64	5.11609e-06	3	1187.67	0.557325	63.4437	0
	High	TFQGPPHGIQVER	27	58045	202	Q4VI99;D6MYJ6;Q7YJP8;Q7YJR9;Q8HVI8;O03613;I2E962;Q6VW40;C0J9R6;C6G1P2;Q33032;Q5SCK3;F2X4H9;Q4KUE1;Q7GH77;I2E9A4;Q1XEJ6;Q5UFF3;Q1X6Q9;A0A0U1W0G4;A0A0D5X2A4;S6CMZ7;Q8MFT9;Q5I9B7;L0N8B1;Q9ZS70;I2E9B8;A0A0F7C9H2;I2BGM7;Q31807;A0A1C9HG87;U5XM28;Q8WIX2;E9KWZ0;O98756;C3S8Q5;H9ZGJ7;A0A286M593;Q9MS05;A0A0K2SQY8;Q5SCR6;O98429;A0A2H4NXN4;O98551;I2E9L8;Q9T2E4;Q8MCX8;A7BG81;A0A286NQF2;Q1XEK3;P93952;Q7YJM6;Q9M…		0	0	8.03e-13	86.46	1.40513e-05	2	1465.76	1.57209	60.7419	0
	High	GGLDFTKDDENVNSQPFmR	8	51638	219	C0J9R6;C6G1P2;Q5W520;A5X4D3;F2X4H9;A0A0K2SQY8;Q4VI99;D6MYJ6;Q7YJP8;Q5I221;A0A0U4D534;Q4VI78;A0A249Y5Y5;G0WZL1;Q37220;A0A291L2W8;Q37279;Q5I9B7;J9QH20;Q37140;L0N8B1;I2E9B8;Q6VW40;A0A0F7C9H2;I2BGM7;Q33047;Q31807;Q8WL19;Q33032;O82538;A0A1C9HG87;U5XM28;Q9THL1;Q5SCK3;O98756;C3S8Q5;H9ZGJ7;A0A286M593;Q9MS05;Q5SCR6;C1JAT3;Q4KUE1;Q7GH77;A0A2H4NXN4;O98551;I2E9L8;Q3I534;I2E9A4;Q8MCX8;Q1XEJ6;Q1XEK3;C3S8U4;P93…	M18(Oxidation)	0	0	4.039e-16	85.77	1.07533e-05	2	2185.98	1.33788	83.0023	1
	High	mSGGDHIHAGTVVGK	35	17683	153	A0A286M593;Q3T5L7;K4EPE7;P94046;Q6VW40;C0J9R6;C6G1P2;Q33032;E0D959;E9KWZ0;Q5SCK3;Q339G9;F2X4H9;Q4KUE1;Q7YJP8;Q7GH77;Q5I221;A0A0U4D534;I2E9A4;Q9T2E4;Q1XEJ6;Q9MT23;A0A249Y5N8;Q7YJR9;A0A0B4M1K8;Q5UFF3;Q1X6Q9;A0A0U1W0G4;A0A0D5X2A4;S6CMZ7;Q8MFT9;Q5I9B7;L0N8B1;A0A0K2SQY8;D6MYJ6;Q95F08;T1WH32;D6MYK4;E7DMY2;A0A1C9HG87;U5XM28;A5X4D3;H9ZGJ7;Q5SCR6;O98551;I2BGM7;O98756;I2E9L8;C3S8Q5;A0A2H4NXN4;P93952;Q32701…	M1(Oxidation)	0	0	9.386e-14	83.85	1.42643e-05	2	1481.72	0.318762	32.3532	0
	High	GHYLNATAGTcEEmIK	8	14794	128	Q8ME51;Q31895;Q95631;Q37220;Q8MCW3;Q6VW40;C0J9R6;C6G1P2;Q5W520;Q33032;O82538;A0A1C9HG87;U5XM28;Q9THL1;Q5SCK3;H9ZGJ7;F2X4H9;A0A0K2SQY8;Q5SCR6;Q4VI99;C1JAT3;D6MYJ6;Q4KUE1;Q7YJP8;Q7GH77;O98551;Q3I534;I2E9A4;Q4VI78;Q1XEJ6;G0WZL1;Q5UFF3;B1PHQ2;Q1X6Q9;A0A0U1W0G4;A0A142I7F3;Q6L9Y3;P92434;A0A0D5X2A4;S6CMZ7;Q8MFT9;Q5I9B7;J9QH20;Q37140;L0N8B1;Q32701;E9KWZ0;Q9T2E4;Q9MT23;A0A0B4M1K8;P94046;A0A0S0ZNW1;Q5I221;…	C11(Carbamidomethyl); M14(Oxidation)	0	0	4.039e-16	78.71	2.70915e-05	2	1810.81	1.18125	55.337	0
	High	DDENVNSQPFMR	6	52171	227	Q9ZS70;Q32701;I2E9B8;D6MYK9;Q6VW40;A0A0F7C9H2;I2BGM7;C0J9R6;C6G1P2;Q5W520;P93904;Q33047;D6MYK4;Q9MTT0;E7DMY2;Q31807;O98747;Q8WL19;Q33032;E0D959;I2E962;Q95F08;C3RXF1;F2X4Q8;O82538;A0A1I7PIB4;A0A1C9HG87;U5XM28;Q7YMT1;R4QE58;Q9THL1;A5X4D3;Q8WIX2;E9KWZ0;Q5SCK3;A0A0S0ZNW1;C7A609;T1WH32;I2E906;I2EAR2;V5K6K1;Q9GEC0;O98756;Q339G9;C3S8Q5;C7A5Z1;Q95631;Q8MD81;Q1ANA8;Q6VW13;H9ZGJ7;A0A286M593;Q66PI3;Q9MS05;F…		0	0	6.987e-10	77.72	6.30272e-05	2	1451.62	0.977791	69.8633	0
	High	GHYLNATAGTcEEmIKR	7	14767	127	C0J9R6;C6G1P2;Q5W520;A5X4D3;F2X4H9;A0A0K2SQY8;Q4VI99;D6MYJ6;Q7YJP8;Q5I221;A0A0U4D534;Q4VI78;A0A249Y5Y5;G0WZL1;Q37220;A0A291L2W8;Q37279;Q5I9B7;J9QH20;Q37140;L0N8B1;Q32701;Q6VW40;P93904;D6MYK4;E7DMY2;O98747;Q33032;E0D959;I2E962;F2X4Q8;O82538;A0A1I7PIB4;A0A1C9HG87;U5XM28;Q7YMT1;R4QE58;Q9THL1;E9KWZ0;Q5SCK3;A0A0S0ZNW1;C7A609;I2E906;I2EAR2;Q339G9;C7A5Z1;Q95631;Q8MD81;Q6VW13;H9ZGJ7;Q3T5L7;Q9TN58;Q5SCR6;…	C11(Carbamidomethyl); M14(Oxidation)	0	0	4.039e-16	73.88	0.000100019	3	1966.91	0.840171	49.9061	1
	High	MSGGDHIHAGTVVGK	29	17683	153	Q9ZS70;O98747;Q95F08;Q5SCK3;O98756;Q1XEK3;O63147;A5X5W8;Q9XPZ1;B1NFY5;C0J9R6;C6G1P2;F2X4H9;Q7YJP8;Q6VW40;Q33032;E0D959;E9KWZ0;Q339G9;Q4KUE1;Q7GH77;Q5I221;A0A0U4D534;I2E9A4;Q9T2E4;Q1XEJ6;Q9MT23;A0A249Y5N8;A0A0B4M1K8;Q5UFF3;Q1X6Q9;A0A0U1W0G4;A0A0D5X2A4;S6CMZ7;Q8MFT9;Q5I9B7;L0N8B1;P94046;Q32701;I2E9B8;A0A0F7C9H2;I2BGM7;D6MYK4;E7DMY2;Q31807;F2X4Q8;A0A1C9HG87;U5XM28;T1WH32;I2EAR2;C3S8Q5;Q8MD81;H9ZGJ7;…		0	0	4.275e-15	71.28	0.000220254	2	1465.72	0.101013	37.62	0
	High	VALEAcVQAR	49	29518	164	I2E9B8;Q6VW40;I2BGM7;C0J9R6;C6G1P2;Q5W520;Q33047;Q31807;Q8WL19;Q33032;E0D959;F2X4Q8;O82538;Q7YMT1;Q9THL1;Q5SCK3;I2EAR2;O98756;Q339G9;F2X4H9;Q4VI99;Q4KUE1;Q7YJP8;Q7GH77;A0A291IA50;Q5I221;A0A0U4D534;I2E9L8;I2E9A4;Q4VI78;F2X4R1;Q6USH4;Q1XEJ6;Q1XEK3;C3S8U4;P93952;Q58U40;C3RXF1;C3S8Q5;Q66PI3;A0A0F7C9H2;Q9MTT0;E7DMY2;Q8ME51;O98747;Q95F08;A0A1C9HG87;Q31895;U5XM28;A0A0S0ZNW1;T1WH32;H9ZGJ7;A0A286M593;Q9MS…	C6(Carbamidomethyl)	0	0	0.0001242	63.43	0.00182092	2	1116.58	0.100469	86.3834	0
	High	DDENVNSQPFmR	4	52171	227	P93952;Q5QAE5;C0J9R6;C6G1P2;F2X4H9;F2X4R1;Q32701;I2E9B8;Q6VW40;A0A0F7C9H2;I2BGM7;Q5W520;Q33047;Q31807;Q8WL19;Q33032;Q95F08;C3RXF1;O82538;A0A1C9HG87;U5XM28;Q9THL1;Q5SCK3;A0A0S0ZNW1;T1WH32;O98756;C3S8Q5;H9ZGJ7;A0A286M593;Q66PI3;Q9MS05;A0A0K2SQY8;Q5SCR6;Q32553;Q4VI99;C1JAT3;D6MYJ6;A0A248SN48;Q4KUE1;Q7YJP8;Q7GH77;A0A2H4NXN4;O98551;C7AQV2;I2E9L8;Q3I534;I2E9A4;Q4VI78;Q8MCX8;Q1XEJ6;Q1XEK3;C3S8U4;P93904;…	M11(Oxidation)	0	0	1.756e-06	55.04	0.011486	2	1467.62	0.855373	56.776	0
	High	PLLGcTIKPK	7	64838	227	I2E9B8;Q6VW40;A0A0F7C9H2;I2BGM7;C0J9R6;C6G1P2;D6MYK4;E7DMY2;Q31807;Q33032;A0A1C9HG87;U5XM28;Q5SCK3;O98756;C3S8Q5;H9ZGJ7;A0A286M593;Q9MS05;F2X4H9;A0A0K2SQY8;Q5SCR6;D6MYJ6;Q4KUE1;Q7YJP8;Q7GH77;A0A2H4NXN4;O98551;I2E9L8;I2E9A4;Q8MCX8;Q1XEJ6;Q1XEK3;P93952;B7P0E9;D4N1T9;Q5UFF3;Q1X6Q9;O99016;A0A0U1W0G4;Q8HVI8;A0A291L206;Q6L9Y3;A0A0D5X2A4;S6CMZ7;Q8MFT9;Q5QAE5;G8EEM9;A0A2D0WHN2;Q5I9B7;Q7YJM3;A0A1C9HG42;Q3…	C5(Carbamidomethyl)	0	0	0.0007921	54.62	0.0195296	3	1126.67	0.309112	51.5188	1
	High	AMHAVLDR	9	44488	225	Q6VW40;C0J9R6;C6G1P2;Q33032;E0D959;F2X4H9;Q5I221;A0A0U4D534;Q5W520;Q31807;Q4VI99;Q7YJP8;Q4VI78;Q1XEK3;C3S8U4;P93952;I2E9B8;I2BGM7;Q5SCK3;O98756;Q4KUE1;Q7GH77;I2E9L8;I2E9A4;Q1XEJ6;B7P0E9;D4N1T9;Q5UFF3;Q1X6Q9;O99016;A0A0U1W0G4;A0A291L206;A0A0D5X2A4;S6CMZ7;Q8MFT9;Q5QAE5;G8EEM9;A0A2D0WHN2;Q5I9B7;Q7YJM3;A0A1C9HG42;Q95CF2;L0N8B1;A0A218KDZ0;E9KWZ0;Q9MT23;Q37220;A0A078BR81;A0A023UA12;A0A0F6TFY2;Q32701;A0…		0	0	0.002398	52.63	0.0201453	2	912.472	0.447584	31.7123	0
	High	LNYYTPEYETK	16	607	10	Q3I534;A0A1W6BU07;B3THI4;Q31889;C6G1P2;Q9ZS70;A0A248SN48;A7BG81;A0A0D5X2A4;I6N589		0	0	5.584e-06	50.07	0.0117437	2	1420.66	0.967864	74.4732	0
	High	ELGTPIVmHDYLTGGFTANTSLAHYcR	1	228	18	E9KWZ0;Q1XEJ6;A0A0D5X2A4;Q5I9B7;H9ZGJ7;Q9MS05;E0D959;A0A0S0ZNW1;I2EAR2;Q95CF2;A7BG81;A0A249Y5N8;O63147;A0A023UBF3;A0A1I7PIB4;C7A5Z1;B3THI6;P94095	M8(Oxidation); C26(Carbamidomethyl)	0	0	0.0007846	36.23	0.331083	3	3040.46	9.76734	109.144	0
	High	YGRPLLGcTIKPK	6	64650	221	C0J9R6;C6G1P2;Q5W520;A5X4D3;F2X4H9;A0A0K2SQY8;Q4VI99;D6MYJ6;Q7YJP8;Q5I221;A0A0U4D534;Q4VI78;A0A249Y5Y5;G0WZL1;Q37220;A0A291L2W8;Q37279;Q5I9B7;J9QH20;Q37140;L0N8B1;I2E9B8;Q6VW40;A0A0F7C9H2;I2BGM7;Q33047;Q31807;Q8WL19;Q33032;O82538;A0A1C9HG87;U5XM28;Q9THL1;Q5SCK3;O98756;C3S8Q5;H9ZGJ7;A0A286M593;Q9MS05;Q5SCR6;C1JAT3;Q4KUE1;Q7GH77;A0A2H4NXN4;O98551;I2E9L8;Q3I534;I2E9A4;Q8MCX8;Q1XEJ6;Q1XEK3;C3S8U4;P93…	C8(Carbamidomethyl)	0	0	0.000627	34.9	1.89721	4	1502.85	0.0623916	52.5759	2
	High	DDFIEKDR	9	17693	133	Q6VW40;C0J9R6;C6G1P2;Q5W520;Q33032;E0D959;A0A1I7PIB4;A0A0S0ZNW1;F2X4H9;Q4VI99;O03839;Q5I221;A0A0U4D534;Q4VI78;Q95F08;T1WH32;C3S8U4;E7DMY2;F2X4R1;Q8MCX9;I2BGM7;P93952;Q31807;E9KWZ0;Q7YJP8;Q1XEK3;Q9MT23;Q37220;A0A078BR81;A0A023UA12;A0A0F6TFY2;Q5I9B7;Q7YJM3;A0A1C9HG42;L0N8B1;F2X4Q8;I2EAR2;A0A291IA50;Q5UFF3;A0A142DPV4;A0A291L206;I6N589;Q32701;O82538;Q9THL1;Q5SCK3;Q32553;Q4KUE1;Q7GH77;I2E9A4;Q1XEJ6;O9…		0	0.001	0.00971	47.65	0.0426462	2	1037.49	0.278175	42.9288	1
	High	AQAETGEIK	6	27913	179	Q6VW40;A0A1W6BQF9;J9QER6;A0A291L206;A5X5W8;J9QH20;Q6PZC1;B6GUV5;A0A0F6TFY2;C0J9R6;C6G1P2;F2X4H9;Q8ME51;O98551;C3RXF1;T1WH32;C3S8Q5;A0A2H4NXN4;C3S8U4;A0A0F7C9H2;I2BGM7;Q5W520;Q33032;A0A1C9HG87;U5XM28;O98756;H9ZGJ7;A0A286M593;Q9MS05;Q5SCR6;Q4VI99;C1JAT3;I2E9L8;Q4VI78;Q8MCX8;A0A142DPV4;G0WZL1;Q8HVI8;P92434;Q8MFT9;Q5QAE5;Q95CF2;I2E9B8;Q31807;E9KWZ0;Q5SCK3;Q4KUE1;Q7YJP8;Q7GH77;I2E9A4;Q9T2E4;A7BG81;A0A…		0	0.001	0.01387	24.17	14.9064	2	946.483	-0.703973	25.5934	0
	High	NHGMHFR	2	30695	181	C0J9R6;C6G1P2;Q5W520;C3S8Q5;A0A286M593;F2X4H9;Q4VI99;Q4VI78;C3S8U4;Q6VW40;A0A0F7C9H2;I2BGM7;Q33032;E0D959;A0A1C9HG87;U5XM28;O98756;H9ZGJ7;Q9MS05;Q5SCR6;C1JAT3;A0A2H4NXN4;Q5I221;G0WZM4;A0A0U4D534;I2E9L8;Q8MCX8;A0A249Y5N8;A0A142DPV4;A0A249Y5Y5;S4TA61;G0WZL1;C1JAS8;E0D8V0;Q8HVI8;P92434;Q8MFT9;Q5QAE5;J9QH20;Q95CF2;E7DMY2;Q33047;O82538;Q9THL1;Q5SCK3;A0A0K2SQY8;D6MYJ6;Q4KUE1;Q7YJP8;Q7GH77;O98551;Q3I534…		0	0.007	0.09018	38.47	0.360148	2	898.41	-0.021729	23.794	0
	High	AmHAVLDR	1	44488	225	Q6VW40;A0A0F7C9H2;I2BGM7;C0J9R6;C6G1P2;Q33032;Q95F08;A0A1C9HG87;U5XM28;T1WH32;O98756;C3S8Q5;H9ZGJ7;A0A286M593;Q9MS05;F2X4H9;Q5SCR6;A0A2H4NXN4;I2E9L8;Q8MCX8;C3S8U4;Q5W520;O82538;Q9THL1;Q5SCK3;A0A0K2SQY8;Q4VI99;C1JAT3;D6MYJ6;Q4KUE1;Q7YJP8;Q7GH77;O98551;Q3I534;I2E9A4;Q4VI78;Q1XEJ6;G0WZL1;Q37220;Q5UFF3;B1PHQ2;Q1X6Q9;A0A0U1W0G4;A0A142I7F3;Q6L9Y3;P92434;A0A0D5X2A4;S6CMZ7;Q8MFT9;Q5I9B7;J9QH20;Q37140;L0N…	M2(Oxidation)	0	0.008	0.1038	23.12	19.3432	2	928.467	-0.394163	21.4696	0
A0A0U1W0G4	Ribulose bisphosphate carboxylase large chain (Fragment) OS=Eriocaulon schimperi OX=1387319 GN=rbcL PE=3 SV=1 - [A0A0U1W0G4_9POAL]	2638.03	35.7	38890	0	16	260	437	48.4153	6.91748
	High	GGLDFTKDDENVNSQPFMR	11	51638	219	Q4VIC0;O98426;B1PHQ2;A0A2D0WHN2;Q95CE8;Q4VI93;Q8MFT9;C0J9R6;C6G1P2;Q5W520;A5X4D3;F2X4H9;A0A0K2SQY8;Q4VI99;D6MYJ6;Q7YJP8;Q5I221;A0A0U4D534;Q4VI78;A0A249Y5Y5;G0WZL1;Q37220;A0A291L2W8;Q37279;Q5I9B7;J9QH20;Q37140;L0N8B1;I2E9B8;Q6VW40;A0A0F7C9H2;I2BGM7;Q33047;Q31807;Q8WL19;Q33032;O82538;A0A1C9HG87;U5XM28;Q9THL1;Q5SCK3;O98756;C3S8Q5;H9ZGJ7;A0A286M593;Q9MS05;Q5SCR6;C1JAT3;Q4KUE1;Q7GH77;A0A2H4NXN4;O98551…		0	0	4.039e-16	113.72	1.78151e-08	2	2169.99	1.25456	93.5792	1
	High	GHYLNATAGTcEEMIK	11	14794	128	Q6VW40;C0J9R6;C6G1P2;Q5W520;Q33032;F2X4H9;Q4VI99;Q4VI78;E7DMY2;E0D959;F2X4Q8;Q31895;I2EAR2;A0A291IA50;Q5I221;A0A0U4D534;F2X4R1;Q8MCX9;R4QE58;A5X4D3;E9KWZ0;C7A609;C7A5Z1;A0A0K2SQY8;D6MYJ6;O03839;Q7YJP8;O09424;D6MYI7;Q9MT23;A0A249Y5Y5;G0WZL1;Q37220;A0A142I7A5;Q36637;B6GUV5;B8YHE7;A0A291L2W8;A0A078BR81;Q37347;K4EPE7;Q37279;Q9GDB5;A0A0F6TFY2;Q5I9B7;Q95CE8;J9QH20;Q37140;L0N8B1;Q9GHM7;Q8ME74;Q37309;A0A…	C11(Carbamidomethyl)	0	0	4.039e-16	98.58	3.05093e-07	2	1794.82	1.41919	65.9578	0
	High	DNGLLLHIHR	11	41878	218	C0J9R6;C6G1P2;Q5W520;F2X4H9;Q4VI99;Q5I221;A0A0U4D534;Q4VI78;O09424;Q6VW40;I2BGM7;E7DMY2;Q33032;E0D959;F2X4Q8;I2EAR2;O98756;I2E9L8;F2X4R1;Q8MCX9;P93904;O82538;A0A1C9HG87;U5XM28;Q9THL1;Q5SCK3;H9ZGJ7;A0A0K2SQY8;Q5SCR6;C1JAT3;D6MYJ6;Q4KUE1;Q7YJP8;Q7GH77;A0A291IA50;J9QER6;O98551;Q3I534;I2E9A4;Q1XEJ6;Q95F08;C3RXF1;T1WH32;C3S8Q5;A0A286M593;Q66PI3;C3S8U4;G0WZL1;J9QH20;Q9GHM7;Q8ME74;A0A023Q3H2;Q31807;E9KW…		0	0	1.566e-05	89.64	5.11609e-06	3	1187.67	0.557325	63.4437	0
	High	TFQGPPHGIQVER	27	58045	202	Q4VI99;D6MYJ6;Q7YJP8;Q7YJR9;Q8HVI8;O03613;I2E962;Q6VW40;C0J9R6;C6G1P2;Q33032;Q5SCK3;F2X4H9;Q4KUE1;Q7GH77;I2E9A4;Q1XEJ6;Q5UFF3;Q1X6Q9;A0A0U1W0G4;A0A0D5X2A4;S6CMZ7;Q8MFT9;Q5I9B7;L0N8B1;Q9ZS70;I2E9B8;A0A0F7C9H2;I2BGM7;Q31807;A0A1C9HG87;U5XM28;Q8WIX2;E9KWZ0;O98756;C3S8Q5;H9ZGJ7;A0A286M593;Q9MS05;A0A0K2SQY8;Q5SCR6;O98429;A0A2H4NXN4;O98551;I2E9L8;Q9T2E4;Q8MCX8;A7BG81;A0A286NQF2;Q1XEK3;P93952;Q7YJM6;Q9M…		0	0	8.03e-13	86.46	1.40513e-05	2	1465.76	1.57209	60.7419	0
	High	GGLDFTKDDENVNSQPFmR	8	51638	219	C0J9R6;C6G1P2;Q5W520;A5X4D3;F2X4H9;A0A0K2SQY8;Q4VI99;D6MYJ6;Q7YJP8;Q5I221;A0A0U4D534;Q4VI78;A0A249Y5Y5;G0WZL1;Q37220;A0A291L2W8;Q37279;Q5I9B7;J9QH20;Q37140;L0N8B1;I2E9B8;Q6VW40;A0A0F7C9H2;I2BGM7;Q33047;Q31807;Q8WL19;Q33032;O82538;A0A1C9HG87;U5XM28;Q9THL1;Q5SCK3;O98756;C3S8Q5;H9ZGJ7;A0A286M593;Q9MS05;Q5SCR6;C1JAT3;Q4KUE1;Q7GH77;A0A2H4NXN4;O98551;I2E9L8;Q3I534;I2E9A4;Q8MCX8;Q1XEJ6;Q1XEK3;C3S8U4;P93…	M18(Oxidation)	0	0	4.039e-16	85.77	1.07533e-05	2	2185.98	1.33788	83.0023	1
	High	mSGGDHIHAGTVVGK	35	17683	153	A0A286M593;Q3T5L7;K4EPE7;P94046;Q6VW40;C0J9R6;C6G1P2;Q33032;E0D959;E9KWZ0;Q5SCK3;Q339G9;F2X4H9;Q4KUE1;Q7YJP8;Q7GH77;Q5I221;A0A0U4D534;I2E9A4;Q9T2E4;Q1XEJ6;Q9MT23;A0A249Y5N8;Q7YJR9;A0A0B4M1K8;Q5UFF3;Q1X6Q9;A0A0U1W0G4;A0A0D5X2A4;S6CMZ7;Q8MFT9;Q5I9B7;L0N8B1;A0A0K2SQY8;D6MYJ6;Q95F08;T1WH32;D6MYK4;E7DMY2;A0A1C9HG87;U5XM28;A5X4D3;H9ZGJ7;Q5SCR6;O98551;I2BGM7;O98756;I2E9L8;C3S8Q5;A0A2H4NXN4;P93952;Q32701…	M1(Oxidation)	0	0	9.386e-14	83.85	1.42643e-05	2	1481.72	0.318762	32.3532	0
	High	xLGVPIVMHDYITGGFTANTSLAHYcR	2	839	24	I2BGM7;C0J9R6;Q5W520;Q33032;C3RXF1;C3S8Q5;Q66PI3;C3S8U4;D6MYJ6;Q31807;Q32553;A0A2H4UGV5;D6MYK9;D6MYK4;C7AQV2;D6MYI7;G0WZL1;A0A0U1W0G4;A0A142DPV4;A0A120KLC1;A0A291L2W8;D6MYJ0;A0A023Q3H2;Q31889	X1(E); C26(Carbamidomethyl)	0	0	4.039e-16	80	2.66635e-05	3	3022.46	0.796487	114.08	0
	High	GHYLNATAGTcEEmIK	8	14794	128	Q8ME51;Q31895;Q95631;Q37220;Q8MCW3;Q6VW40;C0J9R6;C6G1P2;Q5W520;Q33032;O82538;A0A1C9HG87;U5XM28;Q9THL1;Q5SCK3;H9ZGJ7;F2X4H9;A0A0K2SQY8;Q5SCR6;Q4VI99;C1JAT3;D6MYJ6;Q4KUE1;Q7YJP8;Q7GH77;O98551;Q3I534;I2E9A4;Q4VI78;Q1XEJ6;G0WZL1;Q5UFF3;B1PHQ2;Q1X6Q9;A0A0U1W0G4;A0A142I7F3;Q6L9Y3;P92434;A0A0D5X2A4;S6CMZ7;Q8MFT9;Q5I9B7;J9QH20;Q37140;L0N8B1;Q32701;E9KWZ0;Q9T2E4;Q9MT23;A0A0B4M1K8;P94046;A0A0S0ZNW1;Q5I221;…	C11(Carbamidomethyl); M14(Oxidation)	0	0	4.039e-16	78.71	2.70915e-05	2	1810.81	1.18125	55.337	0
	High	DDENVNSQPFMR	6	52171	227	Q9ZS70;Q32701;I2E9B8;D6MYK9;Q6VW40;A0A0F7C9H2;I2BGM7;C0J9R6;C6G1P2;Q5W520;P93904;Q33047;D6MYK4;Q9MTT0;E7DMY2;Q31807;O98747;Q8WL19;Q33032;E0D959;I2E962;Q95F08;C3RXF1;F2X4Q8;O82538;A0A1I7PIB4;A0A1C9HG87;U5XM28;Q7YMT1;R4QE58;Q9THL1;A5X4D3;Q8WIX2;E9KWZ0;Q5SCK3;A0A0S0ZNW1;C7A609;T1WH32;I2E906;I2EAR2;V5K6K1;Q9GEC0;O98756;Q339G9;C3S8Q5;C7A5Z1;Q95631;Q8MD81;Q1ANA8;Q6VW13;H9ZGJ7;A0A286M593;Q66PI3;Q9MS05;F…		0	0	6.987e-10	77.72	6.30272e-05	2	1451.62	0.977791	69.8633	0
	High	xLGVPIVmHDYITGGFTANTSLAHYcR	10	839	24	C3S8Q5;C3S8U4;C0J9R6;Q5W520;I2BGM7;Q33032;Q31807;C3RXF1;Q66PI3;D6MYK4;D6MYJ6;A0A142DPV4;G0WZL1;A0A0U1W0G4;A0A291L2W8;Q32553;A0A2H4UGV5;D6MYK9;C7AQV2;D6MYI7;A0A120KLC1;D6MYJ0;A0A023Q3H2;Q31889	X1(E); M8(Oxidation); C26(Carbamidomethyl)	0	0	4.039e-16	74.76	8.56391e-05	3	3038.46	2.02391	109.974	0
	High	GHYLNATAGTcEEmIKR	7	14767	127	C0J9R6;C6G1P2;Q5W520;A5X4D3;F2X4H9;A0A0K2SQY8;Q4VI99;D6MYJ6;Q7YJP8;Q5I221;A0A0U4D534;Q4VI78;A0A249Y5Y5;G0WZL1;Q37220;A0A291L2W8;Q37279;Q5I9B7;J9QH20;Q37140;L0N8B1;Q32701;Q6VW40;P93904;D6MYK4;E7DMY2;O98747;Q33032;E0D959;I2E962;F2X4Q8;O82538;A0A1I7PIB4;A0A1C9HG87;U5XM28;Q7YMT1;R4QE58;Q9THL1;E9KWZ0;Q5SCK3;A0A0S0ZNW1;C7A609;I2E906;I2EAR2;Q339G9;C7A5Z1;Q95631;Q8MD81;Q6VW13;H9ZGJ7;Q3T5L7;Q9TN58;Q5SCR6;…	C11(Carbamidomethyl); M14(Oxidation)	0	0	4.039e-16	73.88	0.000100019	3	1966.91	0.840171	49.9061	1
	High	MSGGDHIHAGTVVGK	29	17683	153	Q9ZS70;O98747;Q95F08;Q5SCK3;O98756;Q1XEK3;O63147;A5X5W8;Q9XPZ1;B1NFY5;C0J9R6;C6G1P2;F2X4H9;Q7YJP8;Q6VW40;Q33032;E0D959;E9KWZ0;Q339G9;Q4KUE1;Q7GH77;Q5I221;A0A0U4D534;I2E9A4;Q9T2E4;Q1XEJ6;Q9MT23;A0A249Y5N8;A0A0B4M1K8;Q5UFF3;Q1X6Q9;A0A0U1W0G4;A0A0D5X2A4;S6CMZ7;Q8MFT9;Q5I9B7;L0N8B1;P94046;Q32701;I2E9B8;A0A0F7C9H2;I2BGM7;D6MYK4;E7DMY2;Q31807;F2X4Q8;A0A1C9HG87;U5XM28;T1WH32;I2EAR2;C3S8Q5;Q8MD81;H9ZGJ7;…		0	0	4.275e-15	71.28	0.000220254	2	1465.72	0.101013	37.62	0
	High	VALEAcVQAR	49	29518	164	I2E9B8;Q6VW40;I2BGM7;C0J9R6;C6G1P2;Q5W520;Q33047;Q31807;Q8WL19;Q33032;E0D959;F2X4Q8;O82538;Q7YMT1;Q9THL1;Q5SCK3;I2EAR2;O98756;Q339G9;F2X4H9;Q4VI99;Q4KUE1;Q7YJP8;Q7GH77;A0A291IA50;Q5I221;A0A0U4D534;I2E9L8;I2E9A4;Q4VI78;F2X4R1;Q6USH4;Q1XEJ6;Q1XEK3;C3S8U4;P93952;Q58U40;C3RXF1;C3S8Q5;Q66PI3;A0A0F7C9H2;Q9MTT0;E7DMY2;Q8ME51;O98747;Q95F08;A0A1C9HG87;Q31895;U5XM28;A0A0S0ZNW1;T1WH32;H9ZGJ7;A0A286M593;Q9MS…	C6(Carbamidomethyl)	0	0	0.0001242	63.43	0.00182092	2	1116.58	0.100469	86.3834	0
	High	DDENVNSQPFmR	4	52171	227	P93952;Q5QAE5;C0J9R6;C6G1P2;F2X4H9;F2X4R1;Q32701;I2E9B8;Q6VW40;A0A0F7C9H2;I2BGM7;Q5W520;Q33047;Q31807;Q8WL19;Q33032;Q95F08;C3RXF1;O82538;A0A1C9HG87;U5XM28;Q9THL1;Q5SCK3;A0A0S0ZNW1;T1WH32;O98756;C3S8Q5;H9ZGJ7;A0A286M593;Q66PI3;Q9MS05;A0A0K2SQY8;Q5SCR6;Q32553;Q4VI99;C1JAT3;D6MYJ6;A0A248SN48;Q4KUE1;Q7YJP8;Q7GH77;A0A2H4NXN4;O98551;C7AQV2;I2E9L8;Q3I534;I2E9A4;Q4VI78;Q8MCX8;Q1XEJ6;Q1XEK3;C3S8U4;P93904;…	M11(Oxidation)	0	0	1.756e-06	55.04	0.011486	2	1467.62	0.855373	56.776	0
	High	PLLGcTIKPK	7	64838	227	I2E9B8;Q6VW40;A0A0F7C9H2;I2BGM7;C0J9R6;C6G1P2;D6MYK4;E7DMY2;Q31807;Q33032;A0A1C9HG87;U5XM28;Q5SCK3;O98756;C3S8Q5;H9ZGJ7;A0A286M593;Q9MS05;F2X4H9;A0A0K2SQY8;Q5SCR6;D6MYJ6;Q4KUE1;Q7YJP8;Q7GH77;A0A2H4NXN4;O98551;I2E9L8;I2E9A4;Q8MCX8;Q1XEJ6;Q1XEK3;P93952;B7P0E9;D4N1T9;Q5UFF3;Q1X6Q9;O99016;A0A0U1W0G4;Q8HVI8;A0A291L206;Q6L9Y3;A0A0D5X2A4;S6CMZ7;Q8MFT9;Q5QAE5;G8EEM9;A0A2D0WHN2;Q5I9B7;Q7YJM3;A0A1C9HG42;Q3…	C5(Carbamidomethyl)	0	0	0.0007921	54.62	0.0195296	3	1126.67	0.309112	51.5188	1
	High	AMHAVIDR	9	44488	225	Q6VW40;C0J9R6;C6G1P2;Q33032;E0D959;F2X4H9;Q5I221;A0A0U4D534;Q5W520;Q31807;Q4VI99;Q7YJP8;Q4VI78;Q1XEK3;C3S8U4;P93952;I2E9B8;I2BGM7;Q5SCK3;O98756;Q4KUE1;Q7GH77;I2E9L8;I2E9A4;Q1XEJ6;B7P0E9;D4N1T9;Q5UFF3;Q1X6Q9;O99016;A0A0U1W0G4;A0A291L206;A0A0D5X2A4;S6CMZ7;Q8MFT9;Q5QAE5;G8EEM9;A0A2D0WHN2;Q5I9B7;Q7YJM3;A0A1C9HG42;Q95CF2;L0N8B1;A0A218KDZ0;E9KWZ0;Q9MT23;Q37220;A0A078BR81;A0A023UA12;A0A0F6TFY2;Q32701;A0…		0	0	0.002398	52.63	0.0201453	2	912.472	0.447584	31.7123	0
	High	xLGVPIVMHDYITGGFTANTSLAHYcR	2	5	2	Q5SCR6;A0A0U1W0G4	X1(M); X1(Oxidation); C26(Carbamidomethyl)	0.0256	0	6.184e-11	37.55	0.246039	4	3040.46	3.291	108.985	0
	High	YGRPLLGcTIKPK	6	64650	221	C0J9R6;C6G1P2;Q5W520;A5X4D3;F2X4H9;A0A0K2SQY8;Q4VI99;D6MYJ6;Q7YJP8;Q5I221;A0A0U4D534;Q4VI78;A0A249Y5Y5;G0WZL1;Q37220;A0A291L2W8;Q37279;Q5I9B7;J9QH20;Q37140;L0N8B1;I2E9B8;Q6VW40;A0A0F7C9H2;I2BGM7;Q33047;Q31807;Q8WL19;Q33032;O82538;A0A1C9HG87;U5XM28;Q9THL1;Q5SCK3;O98756;C3S8Q5;H9ZGJ7;A0A286M593;Q9MS05;Q5SCR6;C1JAT3;Q4KUE1;Q7GH77;A0A2H4NXN4;O98551;I2E9L8;Q3I534;I2E9A4;Q8MCX8;Q1XEJ6;Q1XEK3;C3S8U4;P93…	C8(Carbamidomethyl)	0	0	0.000627	34.9	1.89721	4	1502.85	0.0623916	52.5759	2
	High	DDFIEKDR	9	17693	133	Q6VW40;C0J9R6;C6G1P2;Q5W520;Q33032;E0D959;A0A1I7PIB4;A0A0S0ZNW1;F2X4H9;Q4VI99;O03839;Q5I221;A0A0U4D534;Q4VI78;Q95F08;T1WH32;C3S8U4;E7DMY2;F2X4R1;Q8MCX9;I2BGM7;P93952;Q31807;E9KWZ0;Q7YJP8;Q1XEK3;Q9MT23;Q37220;A0A078BR81;A0A023UA12;A0A0F6TFY2;Q5I9B7;Q7YJM3;A0A1C9HG42;L0N8B1;F2X4Q8;I2EAR2;A0A291IA50;Q5UFF3;A0A142DPV4;A0A291L206;I6N589;Q32701;O82538;Q9THL1;Q5SCK3;Q32553;Q4KUE1;Q7GH77;I2E9A4;Q1XEJ6;O9…		0	0.001	0.00971	47.65	0.0426462	2	1037.49	0.278175	42.9288	1
	High	AQAETGEIK	6	27913	179	Q6VW40;A0A1W6BQF9;J9QER6;A0A291L206;A5X5W8;J9QH20;Q6PZC1;B6GUV5;A0A0F6TFY2;C0J9R6;C6G1P2;F2X4H9;Q8ME51;O98551;C3RXF1;T1WH32;C3S8Q5;A0A2H4NXN4;C3S8U4;A0A0F7C9H2;I2BGM7;Q5W520;Q33032;A0A1C9HG87;U5XM28;O98756;H9ZGJ7;A0A286M593;Q9MS05;Q5SCR6;Q4VI99;C1JAT3;I2E9L8;Q4VI78;Q8MCX8;A0A142DPV4;G0WZL1;Q8HVI8;P92434;Q8MFT9;Q5QAE5;Q95CF2;I2E9B8;Q31807;E9KWZ0;Q5SCK3;Q4KUE1;Q7YJP8;Q7GH77;I2E9A4;Q9T2E4;A7BG81;A0A…		0	0.001	0.01387	24.17	14.9064	2	946.483	-0.703973	25.5934	0
	High	NHGMHFR	2	30695	181	C0J9R6;C6G1P2;Q5W520;C3S8Q5;A0A286M593;F2X4H9;Q4VI99;Q4VI78;C3S8U4;Q6VW40;A0A0F7C9H2;I2BGM7;Q33032;E0D959;A0A1C9HG87;U5XM28;O98756;H9ZGJ7;Q9MS05;Q5SCR6;C1JAT3;A0A2H4NXN4;Q5I221;G0WZM4;A0A0U4D534;I2E9L8;Q8MCX8;A0A249Y5N8;A0A142DPV4;A0A249Y5Y5;S4TA61;G0WZL1;C1JAS8;E0D8V0;Q8HVI8;P92434;Q8MFT9;Q5QAE5;J9QH20;Q95CF2;E7DMY2;Q33047;O82538;Q9THL1;Q5SCK3;A0A0K2SQY8;D6MYJ6;Q4KUE1;Q7YJP8;Q7GH77;O98551;Q3I534…		0	0.007	0.09018	38.47	0.360148	2	898.41	-0.021729	23.794	0
	High	AmHAVIDR	1	44488	225	Q6VW40;A0A0F7C9H2;I2BGM7;C0J9R6;C6G1P2;Q33032;Q95F08;A0A1C9HG87;U5XM28;T1WH32;O98756;C3S8Q5;H9ZGJ7;A0A286M593;Q9MS05;F2X4H9;Q5SCR6;A0A2H4NXN4;I2E9L8;Q8MCX8;C3S8U4;Q5W520;O82538;Q9THL1;Q5SCK3;A0A0K2SQY8;Q4VI99;C1JAT3;D6MYJ6;Q4KUE1;Q7YJP8;Q7GH77;O98551;Q3I534;I2E9A4;Q4VI78;Q1XEJ6;G0WZL1;Q37220;Q5UFF3;B1PHQ2;Q1X6Q9;A0A0U1W0G4;A0A142I7F3;Q6L9Y3;P92434;A0A0D5X2A4;S6CMZ7;Q8MFT9;Q5I9B7;J9QH20;Q37140;L0N…	M2(Oxidation)	0	0.008	0.1038	23.12	19.3432	2	928.467	-0.394163	21.4696	0
D6MYJ6	Ribulose bisphosphate carboxylase large chain OS=Arum euxinum OX=749967 GN=rbcL PE=3 SV=1 - [D6MYJ6_9ARAE]	2625.24	34.38	41101	0	17	259	480	53.1766	6.91748
	High	GGLDFTKDDENVNSQPFMR	11	51638	219	Q4VIC0;O98426;B1PHQ2;A0A2D0WHN2;Q95CE8;Q4VI93;Q8MFT9;C0J9R6;C6G1P2;Q5W520;A5X4D3;F2X4H9;A0A0K2SQY8;Q4VI99;D6MYJ6;Q7YJP8;Q5I221;A0A0U4D534;Q4VI78;A0A249Y5Y5;G0WZL1;Q37220;A0A291L2W8;Q37279;Q5I9B7;J9QH20;Q37140;L0N8B1;I2E9B8;Q6VW40;A0A0F7C9H2;I2BGM7;Q33047;Q31807;Q8WL19;Q33032;O82538;A0A1C9HG87;U5XM28;Q9THL1;Q5SCK3;O98756;C3S8Q5;H9ZGJ7;A0A286M593;Q9MS05;Q5SCR6;C1JAT3;Q4KUE1;Q7GH77;A0A2H4NXN4;O98551…		0	0	4.039e-16	113.72	1.78151e-08	2	2169.99	1.25456	93.5792	1
	High	GHYLNATAGTcEEMIK	11	14794	128	Q6VW40;C0J9R6;C6G1P2;Q5W520;Q33032;F2X4H9;Q4VI99;Q4VI78;E7DMY2;E0D959;F2X4Q8;Q31895;I2EAR2;A0A291IA50;Q5I221;A0A0U4D534;F2X4R1;Q8MCX9;R4QE58;A5X4D3;E9KWZ0;C7A609;C7A5Z1;A0A0K2SQY8;D6MYJ6;O03839;Q7YJP8;O09424;D6MYI7;Q9MT23;A0A249Y5Y5;G0WZL1;Q37220;A0A142I7A5;Q36637;B6GUV5;B8YHE7;A0A291L2W8;A0A078BR81;Q37347;K4EPE7;Q37279;Q9GDB5;A0A0F6TFY2;Q5I9B7;Q95CE8;J9QH20;Q37140;L0N8B1;Q9GHM7;Q8ME74;Q37309;A0A…	C11(Carbamidomethyl)	0	0	4.039e-16	98.58	3.05093e-07	2	1794.82	1.41919	65.9578	0
	High	DNGLLLHIHR	11	41878	218	C0J9R6;C6G1P2;Q5W520;F2X4H9;Q4VI99;Q5I221;A0A0U4D534;Q4VI78;O09424;Q6VW40;I2BGM7;E7DMY2;Q33032;E0D959;F2X4Q8;I2EAR2;O98756;I2E9L8;F2X4R1;Q8MCX9;P93904;O82538;A0A1C9HG87;U5XM28;Q9THL1;Q5SCK3;H9ZGJ7;A0A0K2SQY8;Q5SCR6;C1JAT3;D6MYJ6;Q4KUE1;Q7YJP8;Q7GH77;A0A291IA50;J9QER6;O98551;Q3I534;I2E9A4;Q1XEJ6;Q95F08;C3RXF1;T1WH32;C3S8Q5;A0A286M593;Q66PI3;C3S8U4;G0WZL1;J9QH20;Q9GHM7;Q8ME74;A0A023Q3H2;Q31807;E9KW…		0	0	1.566e-05	89.64	5.11609e-06	3	1187.67	0.557325	63.4437	0
	High	xFQGPPHGIQVER	27	58045	202	Q4VI99;D6MYJ6;Q7YJP8;Q7YJR9;Q8HVI8;O03613;I2E962;Q6VW40;C0J9R6;C6G1P2;Q33032;Q5SCK3;F2X4H9;Q4KUE1;Q7GH77;I2E9A4;Q1XEJ6;Q5UFF3;Q1X6Q9;A0A0U1W0G4;A0A0D5X2A4;S6CMZ7;Q8MFT9;Q5I9B7;L0N8B1;Q9ZS70;I2E9B8;A0A0F7C9H2;I2BGM7;Q31807;A0A1C9HG87;U5XM28;Q8WIX2;E9KWZ0;O98756;C3S8Q5;H9ZGJ7;A0A286M593;Q9MS05;A0A0K2SQY8;Q5SCR6;O98429;A0A2H4NXN4;O98551;I2E9L8;Q9T2E4;Q8MCX8;A7BG81;A0A286NQF2;Q1XEK3;P93952;Q7YJM6;Q9M…	X1(T)	0	0	8.03e-13	86.46	1.40513e-05	2	1465.76	1.57209	60.7419	0
	High	GGLDFTKDDENVNSQPFmR	8	51638	219	C0J9R6;C6G1P2;Q5W520;A5X4D3;F2X4H9;A0A0K2SQY8;Q4VI99;D6MYJ6;Q7YJP8;Q5I221;A0A0U4D534;Q4VI78;A0A249Y5Y5;G0WZL1;Q37220;A0A291L2W8;Q37279;Q5I9B7;J9QH20;Q37140;L0N8B1;I2E9B8;Q6VW40;A0A0F7C9H2;I2BGM7;Q33047;Q31807;Q8WL19;Q33032;O82538;A0A1C9HG87;U5XM28;Q9THL1;Q5SCK3;O98756;C3S8Q5;H9ZGJ7;A0A286M593;Q9MS05;Q5SCR6;C1JAT3;Q4KUE1;Q7GH77;A0A2H4NXN4;O98551;I2E9L8;Q3I534;I2E9A4;Q8MCX8;Q1XEJ6;Q1XEK3;C3S8U4;P93…	M18(Oxidation)	0	0	4.039e-16	85.77	1.07533e-05	2	2185.98	1.33788	83.0023	1
	High	mSGGDHIHAGTVVGK	35	17683	153	A0A286M593;Q3T5L7;K4EPE7;P94046;Q6VW40;C0J9R6;C6G1P2;Q33032;E0D959;E9KWZ0;Q5SCK3;Q339G9;F2X4H9;Q4KUE1;Q7YJP8;Q7GH77;Q5I221;A0A0U4D534;I2E9A4;Q9T2E4;Q1XEJ6;Q9MT23;A0A249Y5N8;Q7YJR9;A0A0B4M1K8;Q5UFF3;Q1X6Q9;A0A0U1W0G4;A0A0D5X2A4;S6CMZ7;Q8MFT9;Q5I9B7;L0N8B1;A0A0K2SQY8;D6MYJ6;Q95F08;T1WH32;D6MYK4;E7DMY2;A0A1C9HG87;U5XM28;A5X4D3;H9ZGJ7;Q5SCR6;O98551;I2BGM7;O98756;I2E9L8;C3S8Q5;A0A2H4NXN4;P93952;Q32701…	M1(Oxidation)	0	0	9.386e-14	83.85	1.42643e-05	2	1481.72	0.318762	32.3532	0
	High	ELGVPIVMHDYITGGFTANTSLAHYcR	2	839	24	I2BGM7;C0J9R6;Q5W520;Q33032;C3RXF1;C3S8Q5;Q66PI3;C3S8U4;D6MYJ6;Q31807;Q32553;A0A2H4UGV5;D6MYK9;D6MYK4;C7AQV2;D6MYI7;G0WZL1;A0A0U1W0G4;A0A142DPV4;A0A120KLC1;A0A291L2W8;D6MYJ0;A0A023Q3H2;Q31889	C26(Carbamidomethyl)	0	0	4.039e-16	80	2.66635e-05	3	3022.46	0.796487	114.08	0
	High	GHYLNATAGTcEEmIK	8	14794	128	Q8ME51;Q31895;Q95631;Q37220;Q8MCW3;Q6VW40;C0J9R6;C6G1P2;Q5W520;Q33032;O82538;A0A1C9HG87;U5XM28;Q9THL1;Q5SCK3;H9ZGJ7;F2X4H9;A0A0K2SQY8;Q5SCR6;Q4VI99;C1JAT3;D6MYJ6;Q4KUE1;Q7YJP8;Q7GH77;O98551;Q3I534;I2E9A4;Q4VI78;Q1XEJ6;G0WZL1;Q5UFF3;B1PHQ2;Q1X6Q9;A0A0U1W0G4;A0A142I7F3;Q6L9Y3;P92434;A0A0D5X2A4;S6CMZ7;Q8MFT9;Q5I9B7;J9QH20;Q37140;L0N8B1;Q32701;E9KWZ0;Q9T2E4;Q9MT23;A0A0B4M1K8;P94046;A0A0S0ZNW1;Q5I221;…	C11(Carbamidomethyl); M14(Oxidation)	0	0	4.039e-16	78.71	2.70915e-05	2	1810.81	1.18125	55.337	0
	High	DDENVNSQPFMR	6	52171	227	Q9ZS70;Q32701;I2E9B8;D6MYK9;Q6VW40;A0A0F7C9H2;I2BGM7;C0J9R6;C6G1P2;Q5W520;P93904;Q33047;D6MYK4;Q9MTT0;E7DMY2;Q31807;O98747;Q8WL19;Q33032;E0D959;I2E962;Q95F08;C3RXF1;F2X4Q8;O82538;A0A1I7PIB4;A0A1C9HG87;U5XM28;Q7YMT1;R4QE58;Q9THL1;A5X4D3;Q8WIX2;E9KWZ0;Q5SCK3;A0A0S0ZNW1;C7A609;T1WH32;I2E906;I2EAR2;V5K6K1;Q9GEC0;O98756;Q339G9;C3S8Q5;C7A5Z1;Q95631;Q8MD81;Q1ANA8;Q6VW13;H9ZGJ7;A0A286M593;Q66PI3;Q9MS05;F…		0	0	6.987e-10	77.72	6.30272e-05	2	1451.62	0.977791	69.8633	0
	High	ELGVPIVmHDYITGGFTANTSLAHYcR	10	839	24	C3S8Q5;C3S8U4;C0J9R6;Q5W520;I2BGM7;Q33032;Q31807;C3RXF1;Q66PI3;D6MYK4;D6MYJ6;A0A142DPV4;G0WZL1;A0A0U1W0G4;A0A291L2W8;Q32553;A0A2H4UGV5;D6MYK9;C7AQV2;D6MYI7;A0A120KLC1;D6MYJ0;A0A023Q3H2;Q31889	M8(Oxidation); C26(Carbamidomethyl)	0	0	4.039e-16	74.76	8.56391e-05	3	3038.46	2.02391	109.974	0
	High	GHYLNATAGTcEEmIKR	7	14767	127	C0J9R6;C6G1P2;Q5W520;A5X4D3;F2X4H9;A0A0K2SQY8;Q4VI99;D6MYJ6;Q7YJP8;Q5I221;A0A0U4D534;Q4VI78;A0A249Y5Y5;G0WZL1;Q37220;A0A291L2W8;Q37279;Q5I9B7;J9QH20;Q37140;L0N8B1;Q32701;Q6VW40;P93904;D6MYK4;E7DMY2;O98747;Q33032;E0D959;I2E962;F2X4Q8;O82538;A0A1I7PIB4;A0A1C9HG87;U5XM28;Q7YMT1;R4QE58;Q9THL1;E9KWZ0;Q5SCK3;A0A0S0ZNW1;C7A609;I2E906;I2EAR2;Q339G9;C7A5Z1;Q95631;Q8MD81;Q6VW13;H9ZGJ7;Q3T5L7;Q9TN58;Q5SCR6;…	C11(Carbamidomethyl); M14(Oxidation)	0	0	4.039e-16	73.88	0.000100019	3	1966.91	0.840171	49.9061	1
	High	MSGGDHIHAGTVVGK	29	17683	153	Q9ZS70;O98747;Q95F08;Q5SCK3;O98756;Q1XEK3;O63147;A5X5W8;Q9XPZ1;B1NFY5;C0J9R6;C6G1P2;F2X4H9;Q7YJP8;Q6VW40;Q33032;E0D959;E9KWZ0;Q339G9;Q4KUE1;Q7GH77;Q5I221;A0A0U4D534;I2E9A4;Q9T2E4;Q1XEJ6;Q9MT23;A0A249Y5N8;A0A0B4M1K8;Q5UFF3;Q1X6Q9;A0A0U1W0G4;A0A0D5X2A4;S6CMZ7;Q8MFT9;Q5I9B7;L0N8B1;P94046;Q32701;I2E9B8;A0A0F7C9H2;I2BGM7;D6MYK4;E7DMY2;Q31807;F2X4Q8;A0A1C9HG87;U5XM28;T1WH32;I2EAR2;C3S8Q5;Q8MD81;H9ZGJ7;…		0	0	4.275e-15	71.28	0.000220254	2	1465.72	0.101013	37.62	0
	High	VALEAcVQAR	49	29518	164	I2E9B8;Q6VW40;I2BGM7;C0J9R6;C6G1P2;Q5W520;Q33047;Q31807;Q8WL19;Q33032;E0D959;F2X4Q8;O82538;Q7YMT1;Q9THL1;Q5SCK3;I2EAR2;O98756;Q339G9;F2X4H9;Q4VI99;Q4KUE1;Q7YJP8;Q7GH77;A0A291IA50;Q5I221;A0A0U4D534;I2E9L8;I2E9A4;Q4VI78;F2X4R1;Q6USH4;Q1XEJ6;Q1XEK3;C3S8U4;P93952;Q58U40;C3RXF1;C3S8Q5;Q66PI3;A0A0F7C9H2;Q9MTT0;E7DMY2;Q8ME51;O98747;Q95F08;A0A1C9HG87;Q31895;U5XM28;A0A0S0ZNW1;T1WH32;H9ZGJ7;A0A286M593;Q9MS…	C6(Carbamidomethyl)	0	0	0.0001242	63.43	0.00182092	2	1116.58	0.100469	86.3834	0
	High	FLFcAEAIYK	6	13080	90	C0J9R6;C6G1P2;Q5W520;D6MYK4;E7DMY2;R4QE58;A5X4D3;E9KWZ0;C7A609;C7A5Z1;Q95631;Q6VW13;F2X4H9;A0A0K2SQY8;Q9TN58;Q4VI99;D6MYJ6;O03839;Q7YJP8;J9QER6;Q5I221;A0A0U4D534;Q4VI78;F2X4R1;O09424;Q8MCX9;D6MYI7;Q9MT23;Q37220;Q5I9B7;L0N8B1;Q31807;Q95F08;C3RXF1;T1WH32;C3S8Q5;A0A286M593;Q66PI3;B8QQG4;Q71N81;Q1XEK3;C3S8U4;P93952;Q8MCX1;Q7YJR9;G0WZL1;A0A142I7A5;Q6PZC1;Q36637;B8YHE7;A0A078BR81;A0A023UA12;Q37347;K4EP…	C4(Carbamidomethyl)	0	0	0.0007846	55.36	0.00955647	2	1261.63	0.663293	107.422	0
	High	DDENVNSQPFmR	4	52171	227	P93952;Q5QAE5;C0J9R6;C6G1P2;F2X4H9;F2X4R1;Q32701;I2E9B8;Q6VW40;A0A0F7C9H2;I2BGM7;Q5W520;Q33047;Q31807;Q8WL19;Q33032;Q95F08;C3RXF1;O82538;A0A1C9HG87;U5XM28;Q9THL1;Q5SCK3;A0A0S0ZNW1;T1WH32;O98756;C3S8Q5;H9ZGJ7;A0A286M593;Q66PI3;Q9MS05;A0A0K2SQY8;Q5SCR6;Q32553;Q4VI99;C1JAT3;D6MYJ6;A0A248SN48;Q4KUE1;Q7YJP8;Q7GH77;A0A2H4NXN4;O98551;C7AQV2;I2E9L8;Q3I534;I2E9A4;Q4VI78;Q8MCX8;Q1XEJ6;Q1XEK3;C3S8U4;P93904;…	M11(Oxidation)	0	0	1.756e-06	55.04	0.011486	2	1467.62	0.855373	56.776	0
	High	PLLGcTIKPK	7	64838	227	I2E9B8;Q6VW40;A0A0F7C9H2;I2BGM7;C0J9R6;C6G1P2;D6MYK4;E7DMY2;Q31807;Q33032;A0A1C9HG87;U5XM28;Q5SCK3;O98756;C3S8Q5;H9ZGJ7;A0A286M593;Q9MS05;F2X4H9;A0A0K2SQY8;Q5SCR6;D6MYJ6;Q4KUE1;Q7YJP8;Q7GH77;A0A2H4NXN4;O98551;I2E9L8;I2E9A4;Q8MCX8;Q1XEJ6;Q1XEK3;P93952;B7P0E9;D4N1T9;Q5UFF3;Q1X6Q9;O99016;A0A0U1W0G4;Q8HVI8;A0A291L206;Q6L9Y3;A0A0D5X2A4;S6CMZ7;Q8MFT9;Q5QAE5;G8EEM9;A0A2D0WHN2;Q5I9B7;Q7YJM3;A0A1C9HG42;Q3…	C5(Carbamidomethyl)	0	0	0.0007921	54.62	0.0195296	3	1126.67	0.309112	51.5188	1
	High	AMHAVIDR	9	44488	225	Q6VW40;C0J9R6;C6G1P2;Q33032;E0D959;F2X4H9;Q5I221;A0A0U4D534;Q5W520;Q31807;Q4VI99;Q7YJP8;Q4VI78;Q1XEK3;C3S8U4;P93952;I2E9B8;I2BGM7;Q5SCK3;O98756;Q4KUE1;Q7GH77;I2E9L8;I2E9A4;Q1XEJ6;B7P0E9;D4N1T9;Q5UFF3;Q1X6Q9;O99016;A0A0U1W0G4;A0A291L206;A0A0D5X2A4;S6CMZ7;Q8MFT9;Q5QAE5;G8EEM9;A0A2D0WHN2;Q5I9B7;Q7YJM3;A0A1C9HG42;Q95CF2;L0N8B1;A0A218KDZ0;E9KWZ0;Q9MT23;Q37220;A0A078BR81;A0A023UA12;A0A0F6TFY2;Q32701;A0…		0	0	0.002398	52.63	0.0201453	2	912.472	0.447584	31.7123	0
	High	YGRPLLGcTIKPK	6	64650	221	C0J9R6;C6G1P2;Q5W520;A5X4D3;F2X4H9;A0A0K2SQY8;Q4VI99;D6MYJ6;Q7YJP8;Q5I221;A0A0U4D534;Q4VI78;A0A249Y5Y5;G0WZL1;Q37220;A0A291L2W8;Q37279;Q5I9B7;J9QH20;Q37140;L0N8B1;I2E9B8;Q6VW40;A0A0F7C9H2;I2BGM7;Q33047;Q31807;Q8WL19;Q33032;O82538;A0A1C9HG87;U5XM28;Q9THL1;Q5SCK3;O98756;C3S8Q5;H9ZGJ7;A0A286M593;Q9MS05;Q5SCR6;C1JAT3;Q4KUE1;Q7GH77;A0A2H4NXN4;O98551;I2E9L8;Q3I534;I2E9A4;Q8MCX8;Q1XEJ6;Q1XEK3;C3S8U4;P93…	C8(Carbamidomethyl)	0	0	0.000627	34.9	1.89721	4	1502.85	0.0623916	52.5759	2
	High	xFQGPPHGIQVER	3	18	6	Q4VI99;D6MYJ6;Q7YJP8;Q7YJR9;Q8HVI8;O03613	X1(G)	0	0	0.003398	18.31	36.3356	3	1421.73	0.341643	59.7895	0
	High	AQAETGEIK	6	27913	179	Q6VW40;A0A1W6BQF9;J9QER6;A0A291L206;A5X5W8;J9QH20;Q6PZC1;B6GUV5;A0A0F6TFY2;C0J9R6;C6G1P2;F2X4H9;Q8ME51;O98551;C3RXF1;T1WH32;C3S8Q5;A0A2H4NXN4;C3S8U4;A0A0F7C9H2;I2BGM7;Q5W520;Q33032;A0A1C9HG87;U5XM28;O98756;H9ZGJ7;A0A286M593;Q9MS05;Q5SCR6;Q4VI99;C1JAT3;I2E9L8;Q4VI78;Q8MCX8;A0A142DPV4;G0WZL1;Q8HVI8;P92434;Q8MFT9;Q5QAE5;Q95CF2;I2E9B8;Q31807;E9KWZ0;Q5SCK3;Q4KUE1;Q7YJP8;Q7GH77;I2E9A4;Q9T2E4;A7BG81;A0A…		0	0.001	0.01387	24.17	14.9064	2	946.483	-0.703973	25.5934	0
	High	EGNEIIR	1	14511	113	Q6VW40;A0A0F7C9H2;I2BGM7;C0J9R6;C6G1P2;Q33032;A0A1C9HG87;U5XM28;O98756;C3S8Q5;H9ZGJ7;A0A286M593;Q9MS05;F2X4H9;Q5SCR6;A0A2H4NXN4;I2E9L8;Q8MCX8;Q5W520;E7DMY2;O98747;Q95F08;F2X4Q8;Q31895;A0A0S0ZNW1;T1WH32;I2EAR2;Q4VI99;A0A291IA50;Q4VI78;Q4VIC0;F2X4R1;C3S8U4;Q8MCX9;E0D959;O82538;Q7YMT1;Q9THL1;A5X4D3;Q5SCK3;Q339G9;A0A0K2SQY8;C1JAT3;D6MYJ6;Q4KUE1;Q7YJP8;Q7GH77;Q5I221;A0A0U4D534;O98551;Q3I534;I2E9A4;Q1X…		0	0.007	0.08702	42.83	0.126059	2	830.437	0.578115	36.3161	0
	High	NHGMHFR	2	30695	181	C0J9R6;C6G1P2;Q5W520;C3S8Q5;A0A286M593;F2X4H9;Q4VI99;Q4VI78;C3S8U4;Q6VW40;A0A0F7C9H2;I2BGM7;Q33032;E0D959;A0A1C9HG87;U5XM28;O98756;H9ZGJ7;Q9MS05;Q5SCR6;C1JAT3;A0A2H4NXN4;Q5I221;G0WZM4;A0A0U4D534;I2E9L8;Q8MCX8;A0A249Y5N8;A0A142DPV4;A0A249Y5Y5;S4TA61;G0WZL1;C1JAS8;E0D8V0;Q8HVI8;P92434;Q8MFT9;Q5QAE5;J9QH20;Q95CF2;E7DMY2;Q33047;O82538;Q9THL1;Q5SCK3;A0A0K2SQY8;D6MYJ6;Q4KUE1;Q7YJP8;Q7GH77;O98551;Q3I534…		0	0.007	0.09018	38.47	0.360148	2	898.41	-0.021729	23.794	0
	High	AmHAVIDR	1	44488	225	Q6VW40;A0A0F7C9H2;I2BGM7;C0J9R6;C6G1P2;Q33032;Q95F08;A0A1C9HG87;U5XM28;T1WH32;O98756;C3S8Q5;H9ZGJ7;A0A286M593;Q9MS05;F2X4H9;Q5SCR6;A0A2H4NXN4;I2E9L8;Q8MCX8;C3S8U4;Q5W520;O82538;Q9THL1;Q5SCK3;A0A0K2SQY8;Q4VI99;C1JAT3;D6MYJ6;Q4KUE1;Q7YJP8;Q7GH77;O98551;Q3I534;I2E9A4;Q4VI78;Q1XEJ6;G0WZL1;Q37220;Q5UFF3;B1PHQ2;Q1X6Q9;A0A0U1W0G4;A0A142I7F3;Q6L9Y3;P92434;A0A0D5X2A4;S6CMZ7;Q8MFT9;Q5I9B7;J9QH20;Q37140;L0N…	M2(Oxidation)	0	0.008	0.1038	23.12	19.3432	2	928.467	-0.394163	21.4696	0
D6MYK4	Ribulose bisphosphate carboxylase large chain OS=Arum maculatum OX=4458 GN=rbcL PE=3 SV=1 - [D6MYK4_ARUMA]	2623.2	36.46	5703	0	17	254	480	53.2863	6.68311
	High	GGLDFTKDDENVNSQPFMR	11	51638	219	Q4VIC0;O98426;B1PHQ2;A0A2D0WHN2;Q95CE8;Q4VI93;Q8MFT9;C0J9R6;C6G1P2;Q5W520;A5X4D3;F2X4H9;A0A0K2SQY8;Q4VI99;D6MYJ6;Q7YJP8;Q5I221;A0A0U4D534;Q4VI78;A0A249Y5Y5;G0WZL1;Q37220;A0A291L2W8;Q37279;Q5I9B7;J9QH20;Q37140;L0N8B1;I2E9B8;Q6VW40;A0A0F7C9H2;I2BGM7;Q33047;Q31807;Q8WL19;Q33032;O82538;A0A1C9HG87;U5XM28;Q9THL1;Q5SCK3;O98756;C3S8Q5;H9ZGJ7;A0A286M593;Q9MS05;Q5SCR6;C1JAT3;Q4KUE1;Q7GH77;A0A2H4NXN4;O98551…		0	0	4.039e-16	113.72	1.78151e-08	2	2169.99	1.25456	93.5792	1
	High	GHYLNATAGTcEEMIK	11	14794	128	Q6VW40;C0J9R6;C6G1P2;Q5W520;Q33032;F2X4H9;Q4VI99;Q4VI78;E7DMY2;E0D959;F2X4Q8;Q31895;I2EAR2;A0A291IA50;Q5I221;A0A0U4D534;F2X4R1;Q8MCX9;R4QE58;A5X4D3;E9KWZ0;C7A609;C7A5Z1;A0A0K2SQY8;D6MYJ6;O03839;Q7YJP8;O09424;D6MYI7;Q9MT23;A0A249Y5Y5;G0WZL1;Q37220;A0A142I7A5;Q36637;B6GUV5;B8YHE7;A0A291L2W8;A0A078BR81;Q37347;K4EPE7;Q37279;Q9GDB5;A0A0F6TFY2;Q5I9B7;Q95CE8;J9QH20;Q37140;L0N8B1;Q9GHM7;Q8ME74;Q37309;A0A…	C11(Carbamidomethyl)	0	0	4.039e-16	98.58	3.05093e-07	2	1794.82	1.41919	65.9578	0
	High	DNGLLLHIHR	11	41878	218	C0J9R6;C6G1P2;Q5W520;F2X4H9;Q4VI99;Q5I221;A0A0U4D534;Q4VI78;O09424;Q6VW40;I2BGM7;E7DMY2;Q33032;E0D959;F2X4Q8;I2EAR2;O98756;I2E9L8;F2X4R1;Q8MCX9;P93904;O82538;A0A1C9HG87;U5XM28;Q9THL1;Q5SCK3;H9ZGJ7;A0A0K2SQY8;Q5SCR6;C1JAT3;D6MYJ6;Q4KUE1;Q7YJP8;Q7GH77;A0A291IA50;J9QER6;O98551;Q3I534;I2E9A4;Q1XEJ6;Q95F08;C3RXF1;T1WH32;C3S8Q5;A0A286M593;Q66PI3;C3S8U4;G0WZL1;J9QH20;Q9GHM7;Q8ME74;A0A023Q3H2;Q31807;E9KW…		0	0	1.566e-05	89.64	5.11609e-06	3	1187.67	0.557325	63.4437	0
	High	TFQGPPHGIQVER	27	58045	202	Q4VI99;D6MYJ6;Q7YJP8;Q7YJR9;Q8HVI8;O03613;I2E962;Q6VW40;C0J9R6;C6G1P2;Q33032;Q5SCK3;F2X4H9;Q4KUE1;Q7GH77;I2E9A4;Q1XEJ6;Q5UFF3;Q1X6Q9;A0A0U1W0G4;A0A0D5X2A4;S6CMZ7;Q8MFT9;Q5I9B7;L0N8B1;Q9ZS70;I2E9B8;A0A0F7C9H2;I2BGM7;Q31807;A0A1C9HG87;U5XM28;Q8WIX2;E9KWZ0;O98756;C3S8Q5;H9ZGJ7;A0A286M593;Q9MS05;A0A0K2SQY8;Q5SCR6;O98429;A0A2H4NXN4;O98551;I2E9L8;Q9T2E4;Q8MCX8;A7BG81;A0A286NQF2;Q1XEK3;P93952;Q7YJM6;Q9M…		0	0	8.03e-13	86.46	1.40513e-05	2	1465.76	1.57209	60.7419	0
	High	GGLDFTKDDENVNSQPFmR	8	51638	219	C0J9R6;C6G1P2;Q5W520;A5X4D3;F2X4H9;A0A0K2SQY8;Q4VI99;D6MYJ6;Q7YJP8;Q5I221;A0A0U4D534;Q4VI78;A0A249Y5Y5;G0WZL1;Q37220;A0A291L2W8;Q37279;Q5I9B7;J9QH20;Q37140;L0N8B1;I2E9B8;Q6VW40;A0A0F7C9H2;I2BGM7;Q33047;Q31807;Q8WL19;Q33032;O82538;A0A1C9HG87;U5XM28;Q9THL1;Q5SCK3;O98756;C3S8Q5;H9ZGJ7;A0A286M593;Q9MS05;Q5SCR6;C1JAT3;Q4KUE1;Q7GH77;A0A2H4NXN4;O98551;I2E9L8;Q3I534;I2E9A4;Q8MCX8;Q1XEJ6;Q1XEK3;C3S8U4;P93…	M18(Oxidation)	0	0	4.039e-16	85.77	1.07533e-05	2	2185.98	1.33788	83.0023	1
	High	mSGGDHIHAGTVVGK	35	17683	153	A0A286M593;Q3T5L7;K4EPE7;P94046;Q6VW40;C0J9R6;C6G1P2;Q33032;E0D959;E9KWZ0;Q5SCK3;Q339G9;F2X4H9;Q4KUE1;Q7YJP8;Q7GH77;Q5I221;A0A0U4D534;I2E9A4;Q9T2E4;Q1XEJ6;Q9MT23;A0A249Y5N8;Q7YJR9;A0A0B4M1K8;Q5UFF3;Q1X6Q9;A0A0U1W0G4;A0A0D5X2A4;S6CMZ7;Q8MFT9;Q5I9B7;L0N8B1;A0A0K2SQY8;D6MYJ6;Q95F08;T1WH32;D6MYK4;E7DMY2;A0A1C9HG87;U5XM28;A5X4D3;H9ZGJ7;Q5SCR6;O98551;I2BGM7;O98756;I2E9L8;C3S8Q5;A0A2H4NXN4;P93952;Q32701…	M1(Oxidation)	0	0	9.386e-14	83.85	1.42643e-05	2	1481.72	0.318762	32.3532	0
	High	ELGVPIVMHDYITGGFTANTSLAHYcR	2	839	24	I2BGM7;C0J9R6;Q5W520;Q33032;C3RXF1;C3S8Q5;Q66PI3;C3S8U4;D6MYJ6;Q31807;Q32553;A0A2H4UGV5;D6MYK9;D6MYK4;C7AQV2;D6MYI7;G0WZL1;A0A0U1W0G4;A0A142DPV4;A0A120KLC1;A0A291L2W8;D6MYJ0;A0A023Q3H2;Q31889	C26(Carbamidomethyl)	0	0	4.039e-16	80	2.66635e-05	3	3022.46	0.796487	114.08	0
	High	GHYLNATAGTcEEmIK	8	14794	128	Q8ME51;Q31895;Q95631;Q37220;Q8MCW3;Q6VW40;C0J9R6;C6G1P2;Q5W520;Q33032;O82538;A0A1C9HG87;U5XM28;Q9THL1;Q5SCK3;H9ZGJ7;F2X4H9;A0A0K2SQY8;Q5SCR6;Q4VI99;C1JAT3;D6MYJ6;Q4KUE1;Q7YJP8;Q7GH77;O98551;Q3I534;I2E9A4;Q4VI78;Q1XEJ6;G0WZL1;Q5UFF3;B1PHQ2;Q1X6Q9;A0A0U1W0G4;A0A142I7F3;Q6L9Y3;P92434;A0A0D5X2A4;S6CMZ7;Q8MFT9;Q5I9B7;J9QH20;Q37140;L0N8B1;Q32701;E9KWZ0;Q9T2E4;Q9MT23;A0A0B4M1K8;P94046;A0A0S0ZNW1;Q5I221;…	C11(Carbamidomethyl); M14(Oxidation)	0	0	4.039e-16	78.71	2.70915e-05	2	1810.81	1.18125	55.337	0
	High	DDENVNSQPFMR	6	52171	227	Q9ZS70;Q32701;I2E9B8;D6MYK9;Q6VW40;A0A0F7C9H2;I2BGM7;C0J9R6;C6G1P2;Q5W520;P93904;Q33047;D6MYK4;Q9MTT0;E7DMY2;Q31807;O98747;Q8WL19;Q33032;E0D959;I2E962;Q95F08;C3RXF1;F2X4Q8;O82538;A0A1I7PIB4;A0A1C9HG87;U5XM28;Q7YMT1;R4QE58;Q9THL1;A5X4D3;Q8WIX2;E9KWZ0;Q5SCK3;A0A0S0ZNW1;C7A609;T1WH32;I2E906;I2EAR2;V5K6K1;Q9GEC0;O98756;Q339G9;C3S8Q5;C7A5Z1;Q95631;Q8MD81;Q1ANA8;Q6VW13;H9ZGJ7;A0A286M593;Q66PI3;Q9MS05;F…		0	0	6.987e-10	77.72	6.30272e-05	2	1451.62	0.977791	69.8633	0
	High	ELGVPIVmHDYITGGFTANTSLAHYcR	10	839	24	C3S8Q5;C3S8U4;C0J9R6;Q5W520;I2BGM7;Q33032;Q31807;C3RXF1;Q66PI3;D6MYK4;D6MYJ6;A0A142DPV4;G0WZL1;A0A0U1W0G4;A0A291L2W8;Q32553;A0A2H4UGV5;D6MYK9;C7AQV2;D6MYI7;A0A120KLC1;D6MYJ0;A0A023Q3H2;Q31889	M8(Oxidation); C26(Carbamidomethyl)	0	0	4.039e-16	74.76	8.56391e-05	3	3038.46	2.02391	109.974	0
	High	GHYLNATAGTcEEmIKR	7	14767	127	C0J9R6;C6G1P2;Q5W520;A5X4D3;F2X4H9;A0A0K2SQY8;Q4VI99;D6MYJ6;Q7YJP8;Q5I221;A0A0U4D534;Q4VI78;A0A249Y5Y5;G0WZL1;Q37220;A0A291L2W8;Q37279;Q5I9B7;J9QH20;Q37140;L0N8B1;Q32701;Q6VW40;P93904;D6MYK4;E7DMY2;O98747;Q33032;E0D959;I2E962;F2X4Q8;O82538;A0A1I7PIB4;A0A1C9HG87;U5XM28;Q7YMT1;R4QE58;Q9THL1;E9KWZ0;Q5SCK3;A0A0S0ZNW1;C7A609;I2E906;I2EAR2;Q339G9;C7A5Z1;Q95631;Q8MD81;Q6VW13;H9ZGJ7;Q3T5L7;Q9TN58;Q5SCR6;…	C11(Carbamidomethyl); M14(Oxidation)	0	0	4.039e-16	73.88	0.000100019	3	1966.91	0.840171	49.9061	1
	High	MSGGDHIHAGTVVGK	29	17683	153	Q9ZS70;O98747;Q95F08;Q5SCK3;O98756;Q1XEK3;O63147;A5X5W8;Q9XPZ1;B1NFY5;C0J9R6;C6G1P2;F2X4H9;Q7YJP8;Q6VW40;Q33032;E0D959;E9KWZ0;Q339G9;Q4KUE1;Q7GH77;Q5I221;A0A0U4D534;I2E9A4;Q9T2E4;Q1XEJ6;Q9MT23;A0A249Y5N8;A0A0B4M1K8;Q5UFF3;Q1X6Q9;A0A0U1W0G4;A0A0D5X2A4;S6CMZ7;Q8MFT9;Q5I9B7;L0N8B1;P94046;Q32701;I2E9B8;A0A0F7C9H2;I2BGM7;D6MYK4;E7DMY2;Q31807;F2X4Q8;A0A1C9HG87;U5XM28;T1WH32;I2EAR2;C3S8Q5;Q8MD81;H9ZGJ7;…		0	0	4.275e-15	71.28	0.000220254	2	1465.72	0.101013	37.62	0
	High	VALEAcVQAR	49	29518	164	I2E9B8;Q6VW40;I2BGM7;C0J9R6;C6G1P2;Q5W520;Q33047;Q31807;Q8WL19;Q33032;E0D959;F2X4Q8;O82538;Q7YMT1;Q9THL1;Q5SCK3;I2EAR2;O98756;Q339G9;F2X4H9;Q4VI99;Q4KUE1;Q7YJP8;Q7GH77;A0A291IA50;Q5I221;A0A0U4D534;I2E9L8;I2E9A4;Q4VI78;F2X4R1;Q6USH4;Q1XEJ6;Q1XEK3;C3S8U4;P93952;Q58U40;C3RXF1;C3S8Q5;Q66PI3;A0A0F7C9H2;Q9MTT0;E7DMY2;Q8ME51;O98747;Q95F08;A0A1C9HG87;Q31895;U5XM28;A0A0S0ZNW1;T1WH32;H9ZGJ7;A0A286M593;Q9MS…	C6(Carbamidomethyl)	0	0	0.0001242	63.43	0.00182092	2	1116.58	0.100469	86.3834	0
	High	FLFcAEAIYK	6	13080	90	C0J9R6;C6G1P2;Q5W520;D6MYK4;E7DMY2;R4QE58;A5X4D3;E9KWZ0;C7A609;C7A5Z1;Q95631;Q6VW13;F2X4H9;A0A0K2SQY8;Q9TN58;Q4VI99;D6MYJ6;O03839;Q7YJP8;J9QER6;Q5I221;A0A0U4D534;Q4VI78;F2X4R1;O09424;Q8MCX9;D6MYI7;Q9MT23;Q37220;Q5I9B7;L0N8B1;Q31807;Q95F08;C3RXF1;T1WH32;C3S8Q5;A0A286M593;Q66PI3;B8QQG4;Q71N81;Q1XEK3;C3S8U4;P93952;Q8MCX1;Q7YJR9;G0WZL1;A0A142I7A5;Q6PZC1;Q36637;B8YHE7;A0A078BR81;A0A023UA12;Q37347;K4EP…	C4(Carbamidomethyl)	0	0	0.0007846	55.36	0.00955647	2	1261.63	0.663293	107.422	0
	High	DDENVNSQPFmR	4	52171	227	P93952;Q5QAE5;C0J9R6;C6G1P2;F2X4H9;F2X4R1;Q32701;I2E9B8;Q6VW40;A0A0F7C9H2;I2BGM7;Q5W520;Q33047;Q31807;Q8WL19;Q33032;Q95F08;C3RXF1;O82538;A0A1C9HG87;U5XM28;Q9THL1;Q5SCK3;A0A0S0ZNW1;T1WH32;O98756;C3S8Q5;H9ZGJ7;A0A286M593;Q66PI3;Q9MS05;A0A0K2SQY8;Q5SCR6;Q32553;Q4VI99;C1JAT3;D6MYJ6;A0A248SN48;Q4KUE1;Q7YJP8;Q7GH77;A0A2H4NXN4;O98551;C7AQV2;I2E9L8;Q3I534;I2E9A4;Q4VI78;Q8MCX8;Q1XEJ6;Q1XEK3;C3S8U4;P93904;…	M11(Oxidation)	0	0	1.756e-06	55.04	0.011486	2	1467.62	0.855373	56.776	0
	High	PLLxcTIKPK	7	64838	227	I2E9B8;Q6VW40;A0A0F7C9H2;I2BGM7;C0J9R6;C6G1P2;D6MYK4;E7DMY2;Q31807;Q33032;A0A1C9HG87;U5XM28;Q5SCK3;O98756;C3S8Q5;H9ZGJ7;A0A286M593;Q9MS05;F2X4H9;A0A0K2SQY8;Q5SCR6;D6MYJ6;Q4KUE1;Q7YJP8;Q7GH77;A0A2H4NXN4;O98551;I2E9L8;I2E9A4;Q8MCX8;Q1XEJ6;Q1XEK3;P93952;B7P0E9;D4N1T9;Q5UFF3;Q1X6Q9;O99016;A0A0U1W0G4;Q8HVI8;A0A291L206;Q6L9Y3;A0A0D5X2A4;S6CMZ7;Q8MFT9;Q5QAE5;G8EEM9;A0A2D0WHN2;Q5I9B7;Q7YJM3;A0A1C9HG42;Q3…	X4(G); C5(Carbamidomethyl)	0	0	0.0007921	54.62	0.0195296	3	1126.67	0.309112	51.5188	1
	High	AMHAVIDR	9	44488	225	Q6VW40;C0J9R6;C6G1P2;Q33032;E0D959;F2X4H9;Q5I221;A0A0U4D534;Q5W520;Q31807;Q4VI99;Q7YJP8;Q4VI78;Q1XEK3;C3S8U4;P93952;I2E9B8;I2BGM7;Q5SCK3;O98756;Q4KUE1;Q7GH77;I2E9L8;I2E9A4;Q1XEJ6;B7P0E9;D4N1T9;Q5UFF3;Q1X6Q9;O99016;A0A0U1W0G4;A0A291L206;A0A0D5X2A4;S6CMZ7;Q8MFT9;Q5QAE5;G8EEM9;A0A2D0WHN2;Q5I9B7;Q7YJM3;A0A1C9HG42;Q95CF2;L0N8B1;A0A218KDZ0;E9KWZ0;Q9MT23;Q37220;A0A078BR81;A0A023UA12;A0A0F6TFY2;Q32701;A0…		0	0	0.002398	52.63	0.0201453	2	912.472	0.447584	31.7123	0
	High	LGLSxKNYGR	2	22	4	P93904;D6MYK4;Q7YMT1;Q1X6Q9	X5(N)	0	0	0.00109	46.2	0.0455203	2	1121.61	0.133327	62.9617	1
	High	YGRPLLxcTIKPK	2	20	6	D6MYK4;E7DMY2;Q95631;P93976;B3THI6;Q31750	X7(N); C8(Carbamidomethyl)	0	0	0.0008084	41.12	0.125657	3	1559.86	-6.91965	61.7183	2
	High	AQAETGEIK	6	27913	179	Q6VW40;A0A1W6BQF9;J9QER6;A0A291L206;A5X5W8;J9QH20;Q6PZC1;B6GUV5;A0A0F6TFY2;C0J9R6;C6G1P2;F2X4H9;Q8ME51;O98551;C3RXF1;T1WH32;C3S8Q5;A0A2H4NXN4;C3S8U4;A0A0F7C9H2;I2BGM7;Q5W520;Q33032;A0A1C9HG87;U5XM28;O98756;H9ZGJ7;A0A286M593;Q9MS05;Q5SCR6;Q4VI99;C1JAT3;I2E9L8;Q4VI78;Q8MCX8;A0A142DPV4;G0WZL1;Q8HVI8;P92434;Q8MFT9;Q5QAE5;Q95CF2;I2E9B8;Q31807;E9KWZ0;Q5SCK3;Q4KUE1;Q7YJP8;Q7GH77;I2E9A4;Q9T2E4;A7BG81;A0A…		0	0.001	0.01387	24.17	14.9064	2	946.483	-0.703973	25.5934	0
	High	EGNEIIR	1	14511	113	Q6VW40;A0A0F7C9H2;I2BGM7;C0J9R6;C6G1P2;Q33032;A0A1C9HG87;U5XM28;O98756;C3S8Q5;H9ZGJ7;A0A286M593;Q9MS05;F2X4H9;Q5SCR6;A0A2H4NXN4;I2E9L8;Q8MCX8;Q5W520;E7DMY2;O98747;Q95F08;F2X4Q8;Q31895;A0A0S0ZNW1;T1WH32;I2EAR2;Q4VI99;A0A291IA50;Q4VI78;Q4VIC0;F2X4R1;C3S8U4;Q8MCX9;E0D959;O82538;Q7YMT1;Q9THL1;A5X4D3;Q5SCK3;Q339G9;A0A0K2SQY8;C1JAT3;D6MYJ6;Q4KUE1;Q7YJP8;Q7GH77;Q5I221;A0A0U4D534;O98551;Q3I534;I2E9A4;Q1X…		0	0.007	0.08702	42.83	0.126059	2	830.437	0.578115	36.3161	0
	High	NHGMHFR	2	30695	181	C0J9R6;C6G1P2;Q5W520;C3S8Q5;A0A286M593;F2X4H9;Q4VI99;Q4VI78;C3S8U4;Q6VW40;A0A0F7C9H2;I2BGM7;Q33032;E0D959;A0A1C9HG87;U5XM28;O98756;H9ZGJ7;Q9MS05;Q5SCR6;C1JAT3;A0A2H4NXN4;Q5I221;G0WZM4;A0A0U4D534;I2E9L8;Q8MCX8;A0A249Y5N8;A0A142DPV4;A0A249Y5Y5;S4TA61;G0WZL1;C1JAS8;E0D8V0;Q8HVI8;P92434;Q8MFT9;Q5QAE5;J9QH20;Q95CF2;E7DMY2;Q33047;O82538;Q9THL1;Q5SCK3;A0A0K2SQY8;D6MYJ6;Q4KUE1;Q7YJP8;Q7GH77;O98551;Q3I534…		0	0.007	0.09018	38.47	0.360148	2	898.41	-0.021729	23.794	0
	High	AmHAVIDR	1	44488	225	Q6VW40;A0A0F7C9H2;I2BGM7;C0J9R6;C6G1P2;Q33032;Q95F08;A0A1C9HG87;U5XM28;T1WH32;O98756;C3S8Q5;H9ZGJ7;A0A286M593;Q9MS05;F2X4H9;Q5SCR6;A0A2H4NXN4;I2E9L8;Q8MCX8;C3S8U4;Q5W520;O82538;Q9THL1;Q5SCK3;A0A0K2SQY8;Q4VI99;C1JAT3;D6MYJ6;Q4KUE1;Q7YJP8;Q7GH77;O98551;Q3I534;I2E9A4;Q4VI78;Q1XEJ6;G0WZL1;Q37220;Q5UFF3;B1PHQ2;Q1X6Q9;A0A0U1W0G4;A0A142I7F3;Q6L9Y3;P92434;A0A0D5X2A4;S6CMZ7;Q8MFT9;Q5I9B7;J9QH20;Q37140;L0N…	M2(Oxidation)	0	0.008	0.1038	23.12	19.3432	2	928.467	-0.394163	21.4696	0
F2X4H9	Ribulose bisphosphate carboxylase large chain (Fragment) OS=Calophyllum longifolium OX=158928 GN=rbcL PE=3 SV=1 - [F2X4H9_9ROSI]	2610.74	37.3	59762	0	20	262	445	49.3818	6.48096
	High	GGLDFTKDDENVNSQPFMR	11	51638	219	Q4VIC0;O98426;B1PHQ2;A0A2D0WHN2;Q95CE8;Q4VI93;Q8MFT9;C0J9R6;C6G1P2;Q5W520;A5X4D3;F2X4H9;A0A0K2SQY8;Q4VI99;D6MYJ6;Q7YJP8;Q5I221;A0A0U4D534;Q4VI78;A0A249Y5Y5;G0WZL1;Q37220;A0A291L2W8;Q37279;Q5I9B7;J9QH20;Q37140;L0N8B1;I2E9B8;Q6VW40;A0A0F7C9H2;I2BGM7;Q33047;Q31807;Q8WL19;Q33032;O82538;A0A1C9HG87;U5XM28;Q9THL1;Q5SCK3;O98756;C3S8Q5;H9ZGJ7;A0A286M593;Q9MS05;Q5SCR6;C1JAT3;Q4KUE1;Q7GH77;A0A2H4NXN4;O98551…		0	0	4.039e-16	113.72	1.78151e-08	2	2169.99	1.25456	93.5792	1
	High	GHYLNATAGTcEEMIK	11	14794	128	Q6VW40;C0J9R6;C6G1P2;Q5W520;Q33032;F2X4H9;Q4VI99;Q4VI78;E7DMY2;E0D959;F2X4Q8;Q31895;I2EAR2;A0A291IA50;Q5I221;A0A0U4D534;F2X4R1;Q8MCX9;R4QE58;A5X4D3;E9KWZ0;C7A609;C7A5Z1;A0A0K2SQY8;D6MYJ6;O03839;Q7YJP8;O09424;D6MYI7;Q9MT23;A0A249Y5Y5;G0WZL1;Q37220;A0A142I7A5;Q36637;B6GUV5;B8YHE7;A0A291L2W8;A0A078BR81;Q37347;K4EPE7;Q37279;Q9GDB5;A0A0F6TFY2;Q5I9B7;Q95CE8;J9QH20;Q37140;L0N8B1;Q9GHM7;Q8ME74;Q37309;A0A…	C11(Carbamidomethyl)	0	0	4.039e-16	98.58	3.05093e-07	2	1794.82	1.41919	65.9578	0
	High	DNGLLLHIHR	11	41878	218	C0J9R6;C6G1P2;Q5W520;F2X4H9;Q4VI99;Q5I221;A0A0U4D534;Q4VI78;O09424;Q6VW40;I2BGM7;E7DMY2;Q33032;E0D959;F2X4Q8;I2EAR2;O98756;I2E9L8;F2X4R1;Q8MCX9;P93904;O82538;A0A1C9HG87;U5XM28;Q9THL1;Q5SCK3;H9ZGJ7;A0A0K2SQY8;Q5SCR6;C1JAT3;D6MYJ6;Q4KUE1;Q7YJP8;Q7GH77;A0A291IA50;J9QER6;O98551;Q3I534;I2E9A4;Q1XEJ6;Q95F08;C3RXF1;T1WH32;C3S8Q5;A0A286M593;Q66PI3;C3S8U4;G0WZL1;J9QH20;Q9GHM7;Q8ME74;A0A023Q3H2;Q31807;E9KW…		0	0	1.566e-05	89.64	5.11609e-06	3	1187.67	0.557325	63.4437	0
	High	TFQGPPHGIQVER	27	58045	202	Q4VI99;D6MYJ6;Q7YJP8;Q7YJR9;Q8HVI8;O03613;I2E962;Q6VW40;C0J9R6;C6G1P2;Q33032;Q5SCK3;F2X4H9;Q4KUE1;Q7GH77;I2E9A4;Q1XEJ6;Q5UFF3;Q1X6Q9;A0A0U1W0G4;A0A0D5X2A4;S6CMZ7;Q8MFT9;Q5I9B7;L0N8B1;Q9ZS70;I2E9B8;A0A0F7C9H2;I2BGM7;Q31807;A0A1C9HG87;U5XM28;Q8WIX2;E9KWZ0;O98756;C3S8Q5;H9ZGJ7;A0A286M593;Q9MS05;A0A0K2SQY8;Q5SCR6;O98429;A0A2H4NXN4;O98551;I2E9L8;Q9T2E4;Q8MCX8;A7BG81;A0A286NQF2;Q1XEK3;P93952;Q7YJM6;Q9M…		0	0	8.03e-13	86.46	1.40513e-05	2	1465.76	1.57209	60.7419	0
	High	GGLDFTKDDENVNSQPFmR	8	51638	219	C0J9R6;C6G1P2;Q5W520;A5X4D3;F2X4H9;A0A0K2SQY8;Q4VI99;D6MYJ6;Q7YJP8;Q5I221;A0A0U4D534;Q4VI78;A0A249Y5Y5;G0WZL1;Q37220;A0A291L2W8;Q37279;Q5I9B7;J9QH20;Q37140;L0N8B1;I2E9B8;Q6VW40;A0A0F7C9H2;I2BGM7;Q33047;Q31807;Q8WL19;Q33032;O82538;A0A1C9HG87;U5XM28;Q9THL1;Q5SCK3;O98756;C3S8Q5;H9ZGJ7;A0A286M593;Q9MS05;Q5SCR6;C1JAT3;Q4KUE1;Q7GH77;A0A2H4NXN4;O98551;I2E9L8;Q3I534;I2E9A4;Q8MCX8;Q1XEJ6;Q1XEK3;C3S8U4;P93…	M18(Oxidation)	0	0	4.039e-16	85.77	1.07533e-05	2	2185.98	1.33788	83.0023	1
	High	mSGGDHIHAGTVVGK	35	17683	153	A0A286M593;Q3T5L7;K4EPE7;P94046;Q6VW40;C0J9R6;C6G1P2;Q33032;E0D959;E9KWZ0;Q5SCK3;Q339G9;F2X4H9;Q4KUE1;Q7YJP8;Q7GH77;Q5I221;A0A0U4D534;I2E9A4;Q9T2E4;Q1XEJ6;Q9MT23;A0A249Y5N8;Q7YJR9;A0A0B4M1K8;Q5UFF3;Q1X6Q9;A0A0U1W0G4;A0A0D5X2A4;S6CMZ7;Q8MFT9;Q5I9B7;L0N8B1;A0A0K2SQY8;D6MYJ6;Q95F08;T1WH32;D6MYK4;E7DMY2;A0A1C9HG87;U5XM28;A5X4D3;H9ZGJ7;Q5SCR6;O98551;I2BGM7;O98756;I2E9L8;C3S8Q5;A0A2H4NXN4;P93952;Q32701…	M1(Oxidation)	0	0	9.386e-14	83.85	1.42643e-05	2	1481.72	0.318762	32.3532	0
	High	GHYLNATAGTcEEmIK	8	14794	128	Q8ME51;Q31895;Q95631;Q37220;Q8MCW3;Q6VW40;C0J9R6;C6G1P2;Q5W520;Q33032;O82538;A0A1C9HG87;U5XM28;Q9THL1;Q5SCK3;H9ZGJ7;F2X4H9;A0A0K2SQY8;Q5SCR6;Q4VI99;C1JAT3;D6MYJ6;Q4KUE1;Q7YJP8;Q7GH77;O98551;Q3I534;I2E9A4;Q4VI78;Q1XEJ6;G0WZL1;Q5UFF3;B1PHQ2;Q1X6Q9;A0A0U1W0G4;A0A142I7F3;Q6L9Y3;P92434;A0A0D5X2A4;S6CMZ7;Q8MFT9;Q5I9B7;J9QH20;Q37140;L0N8B1;Q32701;E9KWZ0;Q9T2E4;Q9MT23;A0A0B4M1K8;P94046;A0A0S0ZNW1;Q5I221;…	C11(Carbamidomethyl); M14(Oxidation)	0	0	4.039e-16	78.71	2.70915e-05	2	1810.81	1.18125	55.337	0
	High	DDENVNSQPFMR	6	52171	227	Q9ZS70;Q32701;I2E9B8;D6MYK9;Q6VW40;A0A0F7C9H2;I2BGM7;C0J9R6;C6G1P2;Q5W520;P93904;Q33047;D6MYK4;Q9MTT0;E7DMY2;Q31807;O98747;Q8WL19;Q33032;E0D959;I2E962;Q95F08;C3RXF1;F2X4Q8;O82538;A0A1I7PIB4;A0A1C9HG87;U5XM28;Q7YMT1;R4QE58;Q9THL1;A5X4D3;Q8WIX2;E9KWZ0;Q5SCK3;A0A0S0ZNW1;C7A609;T1WH32;I2E906;I2EAR2;V5K6K1;Q9GEC0;O98756;Q339G9;C3S8Q5;C7A5Z1;Q95631;Q8MD81;Q1ANA8;Q6VW13;H9ZGJ7;A0A286M593;Q66PI3;Q9MS05;F…		0	0	6.987e-10	77.72	6.30272e-05	2	1451.62	0.977791	69.8633	0
	High	EITLGFVDLLRDDFIEK	1	5735	51	Q6VW40;C0J9R6;C6G1P2;Q33032;F2X4H9;Q5W520;Q4VI99;Q4VI78;Q9GHM7;I2BGM7;Q95F08;A0A0S0ZNW1;T1WH32;O98756;O20248;I2E9L8;C3S8U4;A0A142DPV4;Q8MFT9;Q5QAE5;Q95CF2;Q36851;E0D959;Q5I221;A0A0U4D534;A0A249Y5N8;S4TA61;E0D8V0;F2X4R1;A0A286NQF2;Q7YJM6;F5B3G0;Q8M9K0;A0A023UBM0;E2FGZ3;E7DMY2;F2X4Q8;I2EAR2;A0A291IA50;Q8MCX9;O03839;Q31895;Q4VIC0;A0A1I7PIB4;O98747;O47280;Q3T5L7;Q4VI93;Q95CF8;Q37309;Q9MV62		0	0	4.039e-16	74.18	8.60883e-05	2	2023.08	0.489301	115.091	1
	High	GHYLNATAGTcEEmIKR	7	14767	127	C0J9R6;C6G1P2;Q5W520;A5X4D3;F2X4H9;A0A0K2SQY8;Q4VI99;D6MYJ6;Q7YJP8;Q5I221;A0A0U4D534;Q4VI78;A0A249Y5Y5;G0WZL1;Q37220;A0A291L2W8;Q37279;Q5I9B7;J9QH20;Q37140;L0N8B1;Q32701;Q6VW40;P93904;D6MYK4;E7DMY2;O98747;Q33032;E0D959;I2E962;F2X4Q8;O82538;A0A1I7PIB4;A0A1C9HG87;U5XM28;Q7YMT1;R4QE58;Q9THL1;E9KWZ0;Q5SCK3;A0A0S0ZNW1;C7A609;I2E906;I2EAR2;Q339G9;C7A5Z1;Q95631;Q8MD81;Q6VW13;H9ZGJ7;Q3T5L7;Q9TN58;Q5SCR6;…	C11(Carbamidomethyl); M14(Oxidation)	0	0	4.039e-16	73.88	0.000100019	3	1966.91	0.840171	49.9061	1
	High	MSGGDHIHAGTVVGK	29	17683	153	Q9ZS70;O98747;Q95F08;Q5SCK3;O98756;Q1XEK3;O63147;A5X5W8;Q9XPZ1;B1NFY5;C0J9R6;C6G1P2;F2X4H9;Q7YJP8;Q6VW40;Q33032;E0D959;E9KWZ0;Q339G9;Q4KUE1;Q7GH77;Q5I221;A0A0U4D534;I2E9A4;Q9T2E4;Q1XEJ6;Q9MT23;A0A249Y5N8;A0A0B4M1K8;Q5UFF3;Q1X6Q9;A0A0U1W0G4;A0A0D5X2A4;S6CMZ7;Q8MFT9;Q5I9B7;L0N8B1;P94046;Q32701;I2E9B8;A0A0F7C9H2;I2BGM7;D6MYK4;E7DMY2;Q31807;F2X4Q8;A0A1C9HG87;U5XM28;T1WH32;I2EAR2;C3S8Q5;Q8MD81;H9ZGJ7;…		0	0	4.275e-15	71.28	0.000220254	2	1465.72	0.101013	37.62	0
	High	VALEAcVQAR	49	29518	164	I2E9B8;Q6VW40;I2BGM7;C0J9R6;C6G1P2;Q5W520;Q33047;Q31807;Q8WL19;Q33032;E0D959;F2X4Q8;O82538;Q7YMT1;Q9THL1;Q5SCK3;I2EAR2;O98756;Q339G9;F2X4H9;Q4VI99;Q4KUE1;Q7YJP8;Q7GH77;A0A291IA50;Q5I221;A0A0U4D534;I2E9L8;I2E9A4;Q4VI78;F2X4R1;Q6USH4;Q1XEJ6;Q1XEK3;C3S8U4;P93952;Q58U40;C3RXF1;C3S8Q5;Q66PI3;A0A0F7C9H2;Q9MTT0;E7DMY2;Q8ME51;O98747;Q95F08;A0A1C9HG87;Q31895;U5XM28;A0A0S0ZNW1;T1WH32;H9ZGJ7;A0A286M593;Q9MS…	C6(Carbamidomethyl)	0	0	0.0001242	63.43	0.00182092	2	1116.58	0.100469	86.3834	0
	High	EITLGFVDLLR	3	11021	93	Q6VW40;I2BGM7;C0J9R6;C6G1P2;Q33032;E0D959;Q95F08;T1WH32;O98756;F2X4H9;Q5I221;A0A0U4D534;I2E9L8;A0A249Y5N8;S4TA61;E0D8V0;Q8MFT9;Q5QAE5;Q95CF2;Q5W520;Q8WIX2;Q71N81;F2X4R1;A0A286NQF2;Q7YJM6;F5B3G0;Q8M9K0;A0A023UBM0;E2FGZ3;C3S8U4;A0A249Y5Y5;Q8ME74;E7DMY2;Q4VI99;Q4VI78;Q9ZS70;A0A0S0ZNW1;C3RXF1;A0A2H4NXN4;A0A1C9HG87;U5XM28;H9ZGJ7;Q5SCR6;C1JAT3;F2X4Q8;I2EAR2;A0A0F7C9H2;C3S8Q5;A0A286M593;Q9MS05;G0WZM4;Q8…		0	0	0.0001477	57.73	0.00364414	2	1275.73	0.0793739	46.4416	0
	High	FLFcAEAIYK	6	13080	90	C0J9R6;C6G1P2;Q5W520;D6MYK4;E7DMY2;R4QE58;A5X4D3;E9KWZ0;C7A609;C7A5Z1;Q95631;Q6VW13;F2X4H9;A0A0K2SQY8;Q9TN58;Q4VI99;D6MYJ6;O03839;Q7YJP8;J9QER6;Q5I221;A0A0U4D534;Q4VI78;F2X4R1;O09424;Q8MCX9;D6MYI7;Q9MT23;Q37220;Q5I9B7;L0N8B1;Q31807;Q95F08;C3RXF1;T1WH32;C3S8Q5;A0A286M593;Q66PI3;B8QQG4;Q71N81;Q1XEK3;C3S8U4;P93952;Q8MCX1;Q7YJR9;G0WZL1;A0A142I7A5;Q6PZC1;Q36637;B8YHE7;A0A078BR81;A0A023UA12;Q37347;K4EP…	C4(Carbamidomethyl)	0	0	0.0007846	55.36	0.00955647	2	1261.63	0.663293	107.422	0
	High	DDENVNSQPFmR	4	52171	227	P93952;Q5QAE5;C0J9R6;C6G1P2;F2X4H9;F2X4R1;Q32701;I2E9B8;Q6VW40;A0A0F7C9H2;I2BGM7;Q5W520;Q33047;Q31807;Q8WL19;Q33032;Q95F08;C3RXF1;O82538;A0A1C9HG87;U5XM28;Q9THL1;Q5SCK3;A0A0S0ZNW1;T1WH32;O98756;C3S8Q5;H9ZGJ7;A0A286M593;Q66PI3;Q9MS05;A0A0K2SQY8;Q5SCR6;Q32553;Q4VI99;C1JAT3;D6MYJ6;A0A248SN48;Q4KUE1;Q7YJP8;Q7GH77;A0A2H4NXN4;O98551;C7AQV2;I2E9L8;Q3I534;I2E9A4;Q4VI78;Q8MCX8;Q1XEJ6;Q1XEK3;C3S8U4;P93904;…	M11(Oxidation)	0	0	1.756e-06	55.04	0.011486	2	1467.62	0.855373	56.776	0
	High	PLLGcTIKPK	7	64838	227	I2E9B8;Q6VW40;A0A0F7C9H2;I2BGM7;C0J9R6;C6G1P2;D6MYK4;E7DMY2;Q31807;Q33032;A0A1C9HG87;U5XM28;Q5SCK3;O98756;C3S8Q5;H9ZGJ7;A0A286M593;Q9MS05;F2X4H9;A0A0K2SQY8;Q5SCR6;D6MYJ6;Q4KUE1;Q7YJP8;Q7GH77;A0A2H4NXN4;O98551;I2E9L8;I2E9A4;Q8MCX8;Q1XEJ6;Q1XEK3;P93952;B7P0E9;D4N1T9;Q5UFF3;Q1X6Q9;O99016;A0A0U1W0G4;Q8HVI8;A0A291L206;Q6L9Y3;A0A0D5X2A4;S6CMZ7;Q8MFT9;Q5QAE5;G8EEM9;A0A2D0WHN2;Q5I9B7;Q7YJM3;A0A1C9HG42;Q3…	C5(Carbamidomethyl)	0	0	0.0007921	54.62	0.0195296	3	1126.67	0.309112	51.5188	1
	High	AMHAVIDR	9	44488	225	Q6VW40;C0J9R6;C6G1P2;Q33032;E0D959;F2X4H9;Q5I221;A0A0U4D534;Q5W520;Q31807;Q4VI99;Q7YJP8;Q4VI78;Q1XEK3;C3S8U4;P93952;I2E9B8;I2BGM7;Q5SCK3;O98756;Q4KUE1;Q7GH77;I2E9L8;I2E9A4;Q1XEJ6;B7P0E9;D4N1T9;Q5UFF3;Q1X6Q9;O99016;A0A0U1W0G4;A0A291L206;A0A0D5X2A4;S6CMZ7;Q8MFT9;Q5QAE5;G8EEM9;A0A2D0WHN2;Q5I9B7;Q7YJM3;A0A1C9HG42;Q95CF2;L0N8B1;A0A218KDZ0;E9KWZ0;Q9MT23;Q37220;A0A078BR81;A0A023UA12;A0A0F6TFY2;Q32701;A0…		0	0	0.002398	52.63	0.0201453	2	912.472	0.447584	31.7123	0
	High	EITLGFVDLLRDDFIEKDR	1	5694	51	Q6VW40;C0J9R6;C6G1P2;Q33032;F2X4H9;Q5W520;Q4VI99;Q4VI78;Q9GHM7;I2BGM7;Q95F08;A0A0S0ZNW1;T1WH32;O98756;O20248;I2E9L8;C3S8U4;A0A142DPV4;Q8MFT9;Q5QAE5;Q95CF2;Q36851;E0D959;Q5I221;A0A0U4D534;A0A249Y5N8;S4TA61;E0D8V0;F2X4R1;A0A286NQF2;Q7YJM6;F5B3G0;Q8M9K0;A0A023UBM0;E2FGZ3;E7DMY2;F2X4Q8;I2EAR2;A0A291IA50;Q8MCX9;O03839;Q31895;Q4VIC0;A0A1I7PIB4;O98747;O47280;Q3T5L7;Q4VI93;Q95CF8;Q37309;Q9MV62		0	0	2.346e-08	36.5	0.453699	3	2294.2	0.92314	114.764	2
	High	YGRPLLGcTIKPK	6	64650	221	C0J9R6;C6G1P2;Q5W520;A5X4D3;F2X4H9;A0A0K2SQY8;Q4VI99;D6MYJ6;Q7YJP8;Q5I221;A0A0U4D534;Q4VI78;A0A249Y5Y5;G0WZL1;Q37220;A0A291L2W8;Q37279;Q5I9B7;J9QH20;Q37140;L0N8B1;I2E9B8;Q6VW40;A0A0F7C9H2;I2BGM7;Q33047;Q31807;Q8WL19;Q33032;O82538;A0A1C9HG87;U5XM28;Q9THL1;Q5SCK3;O98756;C3S8Q5;H9ZGJ7;A0A286M593;Q9MS05;Q5SCR6;C1JAT3;Q4KUE1;Q7GH77;A0A2H4NXN4;O98551;I2E9L8;Q3I534;I2E9A4;Q8MCX8;Q1XEJ6;Q1XEK3;C3S8U4;P93…	C8(Carbamidomethyl)	0	0	0.000627	34.9	1.89721	4	1502.85	0.0623916	52.5759	2
	High	YYTPEYETK	4	361	9	F2X4H9;A0A0U4D534;A0A249Y5N8;B5L2V5;B5L2V3;A0A1C9HG42;A0A249Y5Y5;A0A291L2S1;F2X4Q8		0	0	0.001777	28.48	1.35428	2	1193.54	0.475388	57.2436	0
	High	DDFIEKDR	9	17693	133	Q6VW40;C0J9R6;C6G1P2;Q5W520;Q33032;E0D959;A0A1I7PIB4;A0A0S0ZNW1;F2X4H9;Q4VI99;O03839;Q5I221;A0A0U4D534;Q4VI78;Q95F08;T1WH32;C3S8U4;E7DMY2;F2X4R1;Q8MCX9;I2BGM7;P93952;Q31807;E9KWZ0;Q7YJP8;Q1XEK3;Q9MT23;Q37220;A0A078BR81;A0A023UA12;A0A0F6TFY2;Q5I9B7;Q7YJM3;A0A1C9HG42;L0N8B1;F2X4Q8;I2EAR2;A0A291IA50;Q5UFF3;A0A142DPV4;A0A291L206;I6N589;Q32701;O82538;Q9THL1;Q5SCK3;Q32553;Q4KUE1;Q7GH77;I2E9A4;Q1XEJ6;O9…		0	0.001	0.00971	47.65	0.0426462	2	1037.49	0.278175	42.9288	1
	High	AQAETGEIK	6	27913	179	Q6VW40;A0A1W6BQF9;J9QER6;A0A291L206;A5X5W8;J9QH20;Q6PZC1;B6GUV5;A0A0F6TFY2;C0J9R6;C6G1P2;F2X4H9;Q8ME51;O98551;C3RXF1;T1WH32;C3S8Q5;A0A2H4NXN4;C3S8U4;A0A0F7C9H2;I2BGM7;Q5W520;Q33032;A0A1C9HG87;U5XM28;O98756;H9ZGJ7;A0A286M593;Q9MS05;Q5SCR6;Q4VI99;C1JAT3;I2E9L8;Q4VI78;Q8MCX8;A0A142DPV4;G0WZL1;Q8HVI8;P92434;Q8MFT9;Q5QAE5;Q95CF2;I2E9B8;Q31807;E9KWZ0;Q5SCK3;Q4KUE1;Q7YJP8;Q7GH77;I2E9A4;Q9T2E4;A7BG81;A0A…		0	0.001	0.01387	24.17	14.9064	2	946.483	-0.703973	25.5934	0
	High	EGNEIIR	1	14511	113	Q6VW40;A0A0F7C9H2;I2BGM7;C0J9R6;C6G1P2;Q33032;A0A1C9HG87;U5XM28;O98756;C3S8Q5;H9ZGJ7;A0A286M593;Q9MS05;F2X4H9;Q5SCR6;A0A2H4NXN4;I2E9L8;Q8MCX8;Q5W520;E7DMY2;O98747;Q95F08;F2X4Q8;Q31895;A0A0S0ZNW1;T1WH32;I2EAR2;Q4VI99;A0A291IA50;Q4VI78;Q4VIC0;F2X4R1;C3S8U4;Q8MCX9;E0D959;O82538;Q7YMT1;Q9THL1;A5X4D3;Q5SCK3;Q339G9;A0A0K2SQY8;C1JAT3;D6MYJ6;Q4KUE1;Q7YJP8;Q7GH77;Q5I221;A0A0U4D534;O98551;Q3I534;I2E9A4;Q1X…		0	0.007	0.08702	42.83	0.126059	2	830.437	0.578115	36.3161	0
	High	NHGMHFR	2	30695	181	C0J9R6;C6G1P2;Q5W520;C3S8Q5;A0A286M593;F2X4H9;Q4VI99;Q4VI78;C3S8U4;Q6VW40;A0A0F7C9H2;I2BGM7;Q33032;E0D959;A0A1C9HG87;U5XM28;O98756;H9ZGJ7;Q9MS05;Q5SCR6;C1JAT3;A0A2H4NXN4;Q5I221;G0WZM4;A0A0U4D534;I2E9L8;Q8MCX8;A0A249Y5N8;A0A142DPV4;A0A249Y5Y5;S4TA61;G0WZL1;C1JAS8;E0D8V0;Q8HVI8;P92434;Q8MFT9;Q5QAE5;J9QH20;Q95CF2;E7DMY2;Q33047;O82538;Q9THL1;Q5SCK3;A0A0K2SQY8;D6MYJ6;Q4KUE1;Q7YJP8;Q7GH77;O98551;Q3I534…		0	0.007	0.09018	38.47	0.360148	2	898.41	-0.021729	23.794	0
	High	AmHAVIDR	1	44488	225	Q6VW40;A0A0F7C9H2;I2BGM7;C0J9R6;C6G1P2;Q33032;Q95F08;A0A1C9HG87;U5XM28;T1WH32;O98756;C3S8Q5;H9ZGJ7;A0A286M593;Q9MS05;F2X4H9;Q5SCR6;A0A2H4NXN4;I2E9L8;Q8MCX8;C3S8U4;Q5W520;O82538;Q9THL1;Q5SCK3;A0A0K2SQY8;Q4VI99;C1JAT3;D6MYJ6;Q4KUE1;Q7YJP8;Q7GH77;O98551;Q3I534;I2E9A4;Q4VI78;Q1XEJ6;G0WZL1;Q37220;Q5UFF3;B1PHQ2;Q1X6Q9;A0A0U1W0G4;A0A142I7F3;Q6L9Y3;P92434;A0A0D5X2A4;S6CMZ7;Q8MFT9;Q5I9B7;J9QH20;Q37140;L0N…	M2(Oxidation)	0	0.008	0.1038	23.12	19.3432	2	928.467	-0.394163	21.4696	0
E7DMY2	Ribulose bisphosphate carboxylase large chain (Fragment) OS=Penianthus longifolius OX=461618 GN=rbcL PE=3 SV=1 - [E7DMY2_9MAGN]	2605.73	35.85	6792	0	20	265	463	51.5068	6.43018
	High	GGLDFTKDDENVNSQPFMR	11	51638	219	Q4VIC0;O98426;B1PHQ2;A0A2D0WHN2;Q95CE8;Q4VI93;Q8MFT9;C0J9R6;C6G1P2;Q5W520;A5X4D3;F2X4H9;A0A0K2SQY8;Q4VI99;D6MYJ6;Q7YJP8;Q5I221;A0A0U4D534;Q4VI78;A0A249Y5Y5;G0WZL1;Q37220;A0A291L2W8;Q37279;Q5I9B7;J9QH20;Q37140;L0N8B1;I2E9B8;Q6VW40;A0A0F7C9H2;I2BGM7;Q33047;Q31807;Q8WL19;Q33032;O82538;A0A1C9HG87;U5XM28;Q9THL1;Q5SCK3;O98756;C3S8Q5;H9ZGJ7;A0A286M593;Q9MS05;Q5SCR6;C1JAT3;Q4KUE1;Q7GH77;A0A2H4NXN4;O98551…		0	0	4.039e-16	113.72	1.78151e-08	2	2169.99	1.25456	93.5792	1
	High	GHYLNATAGTcEEMIK	11	14794	128	Q6VW40;C0J9R6;C6G1P2;Q5W520;Q33032;F2X4H9;Q4VI99;Q4VI78;E7DMY2;E0D959;F2X4Q8;Q31895;I2EAR2;A0A291IA50;Q5I221;A0A0U4D534;F2X4R1;Q8MCX9;R4QE58;A5X4D3;E9KWZ0;C7A609;C7A5Z1;A0A0K2SQY8;D6MYJ6;O03839;Q7YJP8;O09424;D6MYI7;Q9MT23;A0A249Y5Y5;G0WZL1;Q37220;A0A142I7A5;Q36637;B6GUV5;B8YHE7;A0A291L2W8;A0A078BR81;Q37347;K4EPE7;Q37279;Q9GDB5;A0A0F6TFY2;Q5I9B7;Q95CE8;J9QH20;Q37140;L0N8B1;Q9GHM7;Q8ME74;Q37309;A0A…	C11(Carbamidomethyl)	0	0	4.039e-16	98.58	3.05093e-07	2	1794.82	1.41919	65.9578	0
	High	DNGLLLHIHR	11	41878	218	C0J9R6;C6G1P2;Q5W520;F2X4H9;Q4VI99;Q5I221;A0A0U4D534;Q4VI78;O09424;Q6VW40;I2BGM7;E7DMY2;Q33032;E0D959;F2X4Q8;I2EAR2;O98756;I2E9L8;F2X4R1;Q8MCX9;P93904;O82538;A0A1C9HG87;U5XM28;Q9THL1;Q5SCK3;H9ZGJ7;A0A0K2SQY8;Q5SCR6;C1JAT3;D6MYJ6;Q4KUE1;Q7YJP8;Q7GH77;A0A291IA50;J9QER6;O98551;Q3I534;I2E9A4;Q1XEJ6;Q95F08;C3RXF1;T1WH32;C3S8Q5;A0A286M593;Q66PI3;C3S8U4;G0WZL1;J9QH20;Q9GHM7;Q8ME74;A0A023Q3H2;Q31807;E9KW…		0	0	1.566e-05	89.64	5.11609e-06	3	1187.67	0.557325	63.4437	0
	High	TFQGPPHGIQVER	27	58045	202	Q4VI99;D6MYJ6;Q7YJP8;Q7YJR9;Q8HVI8;O03613;I2E962;Q6VW40;C0J9R6;C6G1P2;Q33032;Q5SCK3;F2X4H9;Q4KUE1;Q7GH77;I2E9A4;Q1XEJ6;Q5UFF3;Q1X6Q9;A0A0U1W0G4;A0A0D5X2A4;S6CMZ7;Q8MFT9;Q5I9B7;L0N8B1;Q9ZS70;I2E9B8;A0A0F7C9H2;I2BGM7;Q31807;A0A1C9HG87;U5XM28;Q8WIX2;E9KWZ0;O98756;C3S8Q5;H9ZGJ7;A0A286M593;Q9MS05;A0A0K2SQY8;Q5SCR6;O98429;A0A2H4NXN4;O98551;I2E9L8;Q9T2E4;Q8MCX8;A7BG81;A0A286NQF2;Q1XEK3;P93952;Q7YJM6;Q9M…		0	0	8.03e-13	86.46	1.40513e-05	2	1465.76	1.57209	60.7419	0
	High	GGLDFTKDDENVNSQPFmR	8	51638	219	C0J9R6;C6G1P2;Q5W520;A5X4D3;F2X4H9;A0A0K2SQY8;Q4VI99;D6MYJ6;Q7YJP8;Q5I221;A0A0U4D534;Q4VI78;A0A249Y5Y5;G0WZL1;Q37220;A0A291L2W8;Q37279;Q5I9B7;J9QH20;Q37140;L0N8B1;I2E9B8;Q6VW40;A0A0F7C9H2;I2BGM7;Q33047;Q31807;Q8WL19;Q33032;O82538;A0A1C9HG87;U5XM28;Q9THL1;Q5SCK3;O98756;C3S8Q5;H9ZGJ7;A0A286M593;Q9MS05;Q5SCR6;C1JAT3;Q4KUE1;Q7GH77;A0A2H4NXN4;O98551;I2E9L8;Q3I534;I2E9A4;Q8MCX8;Q1XEJ6;Q1XEK3;C3S8U4;P93…	M18(Oxidation)	0	0	4.039e-16	85.77	1.07533e-05	2	2185.98	1.33788	83.0023	1
	High	mSGGDHIHAGTVVGK	35	17683	153	A0A286M593;Q3T5L7;K4EPE7;P94046;Q6VW40;C0J9R6;C6G1P2;Q33032;E0D959;E9KWZ0;Q5SCK3;Q339G9;F2X4H9;Q4KUE1;Q7YJP8;Q7GH77;Q5I221;A0A0U4D534;I2E9A4;Q9T2E4;Q1XEJ6;Q9MT23;A0A249Y5N8;Q7YJR9;A0A0B4M1K8;Q5UFF3;Q1X6Q9;A0A0U1W0G4;A0A0D5X2A4;S6CMZ7;Q8MFT9;Q5I9B7;L0N8B1;A0A0K2SQY8;D6MYJ6;Q95F08;T1WH32;D6MYK4;E7DMY2;A0A1C9HG87;U5XM28;A5X4D3;H9ZGJ7;Q5SCR6;O98551;I2BGM7;O98756;I2E9L8;C3S8Q5;A0A2H4NXN4;P93952;Q32701…	M1(Oxidation)	0	0	9.386e-14	83.85	1.42643e-05	2	1481.72	0.318762	32.3532	0
	High	GHYLNATAGTcEEmIK	8	14794	128	Q8ME51;Q31895;Q95631;Q37220;Q8MCW3;Q6VW40;C0J9R6;C6G1P2;Q5W520;Q33032;O82538;A0A1C9HG87;U5XM28;Q9THL1;Q5SCK3;H9ZGJ7;F2X4H9;A0A0K2SQY8;Q5SCR6;Q4VI99;C1JAT3;D6MYJ6;Q4KUE1;Q7YJP8;Q7GH77;O98551;Q3I534;I2E9A4;Q4VI78;Q1XEJ6;G0WZL1;Q5UFF3;B1PHQ2;Q1X6Q9;A0A0U1W0G4;A0A142I7F3;Q6L9Y3;P92434;A0A0D5X2A4;S6CMZ7;Q8MFT9;Q5I9B7;J9QH20;Q37140;L0N8B1;Q32701;E9KWZ0;Q9T2E4;Q9MT23;A0A0B4M1K8;P94046;A0A0S0ZNW1;Q5I221;…	C11(Carbamidomethyl); M14(Oxidation)	0	0	4.039e-16	78.71	2.70915e-05	2	1810.81	1.18125	55.337	0
	High	DDENVNSQPFMR	6	52171	227	Q9ZS70;Q32701;I2E9B8;D6MYK9;Q6VW40;A0A0F7C9H2;I2BGM7;C0J9R6;C6G1P2;Q5W520;P93904;Q33047;D6MYK4;Q9MTT0;E7DMY2;Q31807;O98747;Q8WL19;Q33032;E0D959;I2E962;Q95F08;C3RXF1;F2X4Q8;O82538;A0A1I7PIB4;A0A1C9HG87;U5XM28;Q7YMT1;R4QE58;Q9THL1;A5X4D3;Q8WIX2;E9KWZ0;Q5SCK3;A0A0S0ZNW1;C7A609;T1WH32;I2E906;I2EAR2;V5K6K1;Q9GEC0;O98756;Q339G9;C3S8Q5;C7A5Z1;Q95631;Q8MD81;Q1ANA8;Q6VW13;H9ZGJ7;A0A286M593;Q66PI3;Q9MS05;F…		0	0	6.987e-10	77.72	6.30272e-05	2	1451.62	0.977791	69.8633	0
	High	EITLGFVDLLRDDFIEK	1	5735	51	Q6VW40;C0J9R6;C6G1P2;Q33032;F2X4H9;Q5W520;Q4VI99;Q4VI78;Q9GHM7;I2BGM7;Q95F08;A0A0S0ZNW1;T1WH32;O98756;O20248;I2E9L8;C3S8U4;A0A142DPV4;Q8MFT9;Q5QAE5;Q95CF2;Q36851;E0D959;Q5I221;A0A0U4D534;A0A249Y5N8;S4TA61;E0D8V0;F2X4R1;A0A286NQF2;Q7YJM6;F5B3G0;Q8M9K0;A0A023UBM0;E2FGZ3;E7DMY2;F2X4Q8;I2EAR2;A0A291IA50;Q8MCX9;O03839;Q31895;Q4VIC0;A0A1I7PIB4;O98747;O47280;Q3T5L7;Q4VI93;Q95CF8;Q37309;Q9MV62		0	0	4.039e-16	74.18	8.60883e-05	2	2023.08	0.489301	115.091	1
	High	GHYLNATAGTcEEmIKR	7	14767	127	C0J9R6;C6G1P2;Q5W520;A5X4D3;F2X4H9;A0A0K2SQY8;Q4VI99;D6MYJ6;Q7YJP8;Q5I221;A0A0U4D534;Q4VI78;A0A249Y5Y5;G0WZL1;Q37220;A0A291L2W8;Q37279;Q5I9B7;J9QH20;Q37140;L0N8B1;Q32701;Q6VW40;P93904;D6MYK4;E7DMY2;O98747;Q33032;E0D959;I2E962;F2X4Q8;O82538;A0A1I7PIB4;A0A1C9HG87;U5XM28;Q7YMT1;R4QE58;Q9THL1;E9KWZ0;Q5SCK3;A0A0S0ZNW1;C7A609;I2E906;I2EAR2;Q339G9;C7A5Z1;Q95631;Q8MD81;Q6VW13;H9ZGJ7;Q3T5L7;Q9TN58;Q5SCR6;…	C11(Carbamidomethyl); M14(Oxidation)	0	0	4.039e-16	73.88	0.000100019	3	1966.91	0.840171	49.9061	1
	High	MSGGDHIHAGTVVGK	29	17683	153	Q9ZS70;O98747;Q95F08;Q5SCK3;O98756;Q1XEK3;O63147;A5X5W8;Q9XPZ1;B1NFY5;C0J9R6;C6G1P2;F2X4H9;Q7YJP8;Q6VW40;Q33032;E0D959;E9KWZ0;Q339G9;Q4KUE1;Q7GH77;Q5I221;A0A0U4D534;I2E9A4;Q9T2E4;Q1XEJ6;Q9MT23;A0A249Y5N8;A0A0B4M1K8;Q5UFF3;Q1X6Q9;A0A0U1W0G4;A0A0D5X2A4;S6CMZ7;Q8MFT9;Q5I9B7;L0N8B1;P94046;Q32701;I2E9B8;A0A0F7C9H2;I2BGM7;D6MYK4;E7DMY2;Q31807;F2X4Q8;A0A1C9HG87;U5XM28;T1WH32;I2EAR2;C3S8Q5;Q8MD81;H9ZGJ7;…		0	0	4.275e-15	71.28	0.000220254	2	1465.72	0.101013	37.62	0
	High	VALEAcVQAR	49	29518	164	I2E9B8;Q6VW40;I2BGM7;C0J9R6;C6G1P2;Q5W520;Q33047;Q31807;Q8WL19;Q33032;E0D959;F2X4Q8;O82538;Q7YMT1;Q9THL1;Q5SCK3;I2EAR2;O98756;Q339G9;F2X4H9;Q4VI99;Q4KUE1;Q7YJP8;Q7GH77;A0A291IA50;Q5I221;A0A0U4D534;I2E9L8;I2E9A4;Q4VI78;F2X4R1;Q6USH4;Q1XEJ6;Q1XEK3;C3S8U4;P93952;Q58U40;C3RXF1;C3S8Q5;Q66PI3;A0A0F7C9H2;Q9MTT0;E7DMY2;Q8ME51;O98747;Q95F08;A0A1C9HG87;Q31895;U5XM28;A0A0S0ZNW1;T1WH32;H9ZGJ7;A0A286M593;Q9MS…	C6(Carbamidomethyl)	0	0	0.0001242	63.43	0.00182092	2	1116.58	0.100469	86.3834	0
	High	EITLGFVDLLR	3	11021	93	Q6VW40;I2BGM7;C0J9R6;C6G1P2;Q33032;E0D959;Q95F08;T1WH32;O98756;F2X4H9;Q5I221;A0A0U4D534;I2E9L8;A0A249Y5N8;S4TA61;E0D8V0;Q8MFT9;Q5QAE5;Q95CF2;Q5W520;Q8WIX2;Q71N81;F2X4R1;A0A286NQF2;Q7YJM6;F5B3G0;Q8M9K0;A0A023UBM0;E2FGZ3;C3S8U4;A0A249Y5Y5;Q8ME74;E7DMY2;Q4VI99;Q4VI78;Q9ZS70;A0A0S0ZNW1;C3RXF1;A0A2H4NXN4;A0A1C9HG87;U5XM28;H9ZGJ7;Q5SCR6;C1JAT3;F2X4Q8;I2EAR2;A0A0F7C9H2;C3S8Q5;A0A286M593;Q9MS05;G0WZM4;Q8…		0	0	0.0001477	57.73	0.00364414	2	1275.73	0.0793739	46.4416	0
	High	DTDTLAAFR	11	738	6	I2BGM7;C0J9R6;C6G1P2;E7DMY2;Q3I534;G8D4B8		0	0	0.002479	57.18	0.00270035	2	1009.5	0.3324	78.2439	0
	High	FLFcAEAIYK	6	13080	90	C0J9R6;C6G1P2;Q5W520;D6MYK4;E7DMY2;R4QE58;A5X4D3;E9KWZ0;C7A609;C7A5Z1;Q95631;Q6VW13;F2X4H9;A0A0K2SQY8;Q9TN58;Q4VI99;D6MYJ6;O03839;Q7YJP8;J9QER6;Q5I221;A0A0U4D534;Q4VI78;F2X4R1;O09424;Q8MCX9;D6MYI7;Q9MT23;Q37220;Q5I9B7;L0N8B1;Q31807;Q95F08;C3RXF1;T1WH32;C3S8Q5;A0A286M593;Q66PI3;B8QQG4;Q71N81;Q1XEK3;C3S8U4;P93952;Q8MCX1;Q7YJR9;G0WZL1;A0A142I7A5;Q6PZC1;Q36637;B8YHE7;A0A078BR81;A0A023UA12;Q37347;K4EP…	C4(Carbamidomethyl)	0	0	0.0007846	55.36	0.00955647	2	1261.63	0.663293	107.422	0
	High	DDENVNSQPFmR	4	52171	227	P93952;Q5QAE5;C0J9R6;C6G1P2;F2X4H9;F2X4R1;Q32701;I2E9B8;Q6VW40;A0A0F7C9H2;I2BGM7;Q5W520;Q33047;Q31807;Q8WL19;Q33032;Q95F08;C3RXF1;O82538;A0A1C9HG87;U5XM28;Q9THL1;Q5SCK3;A0A0S0ZNW1;T1WH32;O98756;C3S8Q5;H9ZGJ7;A0A286M593;Q66PI3;Q9MS05;A0A0K2SQY8;Q5SCR6;Q32553;Q4VI99;C1JAT3;D6MYJ6;A0A248SN48;Q4KUE1;Q7YJP8;Q7GH77;A0A2H4NXN4;O98551;C7AQV2;I2E9L8;Q3I534;I2E9A4;Q4VI78;Q8MCX8;Q1XEJ6;Q1XEK3;C3S8U4;P93904;…	M11(Oxidation)	0	0	1.756e-06	55.04	0.011486	2	1467.62	0.855373	56.776	0
	High	PLLxcTIKPK	7	64838	227	I2E9B8;Q6VW40;A0A0F7C9H2;I2BGM7;C0J9R6;C6G1P2;D6MYK4;E7DMY2;Q31807;Q33032;A0A1C9HG87;U5XM28;Q5SCK3;O98756;C3S8Q5;H9ZGJ7;A0A286M593;Q9MS05;F2X4H9;A0A0K2SQY8;Q5SCR6;D6MYJ6;Q4KUE1;Q7YJP8;Q7GH77;A0A2H4NXN4;O98551;I2E9L8;I2E9A4;Q8MCX8;Q1XEJ6;Q1XEK3;P93952;B7P0E9;D4N1T9;Q5UFF3;Q1X6Q9;O99016;A0A0U1W0G4;Q8HVI8;A0A291L206;Q6L9Y3;A0A0D5X2A4;S6CMZ7;Q8MFT9;Q5QAE5;G8EEM9;A0A2D0WHN2;Q5I9B7;Q7YJM3;A0A1C9HG42;Q3…	X4(G); C5(Carbamidomethyl)	0	0	0.0007921	54.62	0.0195296	3	1126.67	0.309112	51.5188	1
	High	AMHAVIDR	9	44488	225	Q6VW40;C0J9R6;C6G1P2;Q33032;E0D959;F2X4H9;Q5I221;A0A0U4D534;Q5W520;Q31807;Q4VI99;Q7YJP8;Q4VI78;Q1XEK3;C3S8U4;P93952;I2E9B8;I2BGM7;Q5SCK3;O98756;Q4KUE1;Q7GH77;I2E9L8;I2E9A4;Q1XEJ6;B7P0E9;D4N1T9;Q5UFF3;Q1X6Q9;O99016;A0A0U1W0G4;A0A291L206;A0A0D5X2A4;S6CMZ7;Q8MFT9;Q5QAE5;G8EEM9;A0A2D0WHN2;Q5I9B7;Q7YJM3;A0A1C9HG42;Q95CF2;L0N8B1;A0A218KDZ0;E9KWZ0;Q9MT23;Q37220;A0A078BR81;A0A023UA12;A0A0F6TFY2;Q32701;A0…		0	0	0.002398	52.63	0.0201453	2	912.472	0.447584	31.7123	0
	High	YGRPLLxcTIKPK	2	20	6	D6MYK4;E7DMY2;Q95631;P93976;B3THI6;Q31750	X7(N); C8(Carbamidomethyl)	0	0	0.0008084	41.12	0.125657	3	1559.86	-6.91965	61.7183	2
	High	EITLGFVDLLRDDFIEKDR	1	5694	51	Q6VW40;C0J9R6;C6G1P2;Q33032;F2X4H9;Q5W520;Q4VI99;Q4VI78;Q9GHM7;I2BGM7;Q95F08;A0A0S0ZNW1;T1WH32;O98756;O20248;I2E9L8;C3S8U4;A0A142DPV4;Q8MFT9;Q5QAE5;Q95CF2;Q36851;E0D959;Q5I221;A0A0U4D534;A0A249Y5N8;S4TA61;E0D8V0;F2X4R1;A0A286NQF2;Q7YJM6;F5B3G0;Q8M9K0;A0A023UBM0;E2FGZ3;E7DMY2;F2X4Q8;I2EAR2;A0A291IA50;Q8MCX9;O03839;Q31895;Q4VIC0;A0A1I7PIB4;O98747;O47280;Q3T5L7;Q4VI93;Q95CF8;Q37309;Q9MV62		0	0	2.346e-08	36.5	0.453699	3	2294.2	0.92314	114.764	2
	High	DDFIEKDR	9	17693	133	Q6VW40;C0J9R6;C6G1P2;Q5W520;Q33032;E0D959;A0A1I7PIB4;A0A0S0ZNW1;F2X4H9;Q4VI99;O03839;Q5I221;A0A0U4D534;Q4VI78;Q95F08;T1WH32;C3S8U4;E7DMY2;F2X4R1;Q8MCX9;I2BGM7;P93952;Q31807;E9KWZ0;Q7YJP8;Q1XEK3;Q9MT23;Q37220;A0A078BR81;A0A023UA12;A0A0F6TFY2;Q5I9B7;Q7YJM3;A0A1C9HG42;L0N8B1;F2X4Q8;I2EAR2;A0A291IA50;Q5UFF3;A0A142DPV4;A0A291L206;I6N589;Q32701;O82538;Q9THL1;Q5SCK3;Q32553;Q4KUE1;Q7GH77;I2E9A4;Q1XEJ6;O9…		0	0.001	0.00971	47.65	0.0426462	2	1037.49	0.278175	42.9288	1
	High	AQAETGEIK	6	27913	179	Q6VW40;A0A1W6BQF9;J9QER6;A0A291L206;A5X5W8;J9QH20;Q6PZC1;B6GUV5;A0A0F6TFY2;C0J9R6;C6G1P2;F2X4H9;Q8ME51;O98551;C3RXF1;T1WH32;C3S8Q5;A0A2H4NXN4;C3S8U4;A0A0F7C9H2;I2BGM7;Q5W520;Q33032;A0A1C9HG87;U5XM28;O98756;H9ZGJ7;A0A286M593;Q9MS05;Q5SCR6;Q4VI99;C1JAT3;I2E9L8;Q4VI78;Q8MCX8;A0A142DPV4;G0WZL1;Q8HVI8;P92434;Q8MFT9;Q5QAE5;Q95CF2;I2E9B8;Q31807;E9KWZ0;Q5SCK3;Q4KUE1;Q7YJP8;Q7GH77;I2E9A4;Q9T2E4;A7BG81;A0A…		0	0.001	0.01387	24.17	14.9064	2	946.483	-0.703973	25.5934	0
	High	EGNEIIR	1	14511	113	Q6VW40;A0A0F7C9H2;I2BGM7;C0J9R6;C6G1P2;Q33032;A0A1C9HG87;U5XM28;O98756;C3S8Q5;H9ZGJ7;A0A286M593;Q9MS05;F2X4H9;Q5SCR6;A0A2H4NXN4;I2E9L8;Q8MCX8;Q5W520;E7DMY2;O98747;Q95F08;F2X4Q8;Q31895;A0A0S0ZNW1;T1WH32;I2EAR2;Q4VI99;A0A291IA50;Q4VI78;Q4VIC0;F2X4R1;C3S8U4;Q8MCX9;E0D959;O82538;Q7YMT1;Q9THL1;A5X4D3;Q5SCK3;Q339G9;A0A0K2SQY8;C1JAT3;D6MYJ6;Q4KUE1;Q7YJP8;Q7GH77;Q5I221;A0A0U4D534;O98551;Q3I534;I2E9A4;Q1X…		0	0.007	0.08702	42.83	0.126059	2	830.437	0.578115	36.3161	0
	High	NHGMHFR	2	30695	181	C0J9R6;C6G1P2;Q5W520;C3S8Q5;A0A286M593;F2X4H9;Q4VI99;Q4VI78;C3S8U4;Q6VW40;A0A0F7C9H2;I2BGM7;Q33032;E0D959;A0A1C9HG87;U5XM28;O98756;H9ZGJ7;Q9MS05;Q5SCR6;C1JAT3;A0A2H4NXN4;Q5I221;G0WZM4;A0A0U4D534;I2E9L8;Q8MCX8;A0A249Y5N8;A0A142DPV4;A0A249Y5Y5;S4TA61;G0WZL1;C1JAS8;E0D8V0;Q8HVI8;P92434;Q8MFT9;Q5QAE5;J9QH20;Q95CF2;E7DMY2;Q33047;O82538;Q9THL1;Q5SCK3;A0A0K2SQY8;D6MYJ6;Q4KUE1;Q7YJP8;Q7GH77;O98551;Q3I534…		0	0.007	0.09018	38.47	0.360148	2	898.41	-0.021729	23.794	0
	High	AmHAVIDR	1	44488	225	Q6VW40;A0A0F7C9H2;I2BGM7;C0J9R6;C6G1P2;Q33032;Q95F08;A0A1C9HG87;U5XM28;T1WH32;O98756;C3S8Q5;H9ZGJ7;A0A286M593;Q9MS05;F2X4H9;Q5SCR6;A0A2H4NXN4;I2E9L8;Q8MCX8;C3S8U4;Q5W520;O82538;Q9THL1;Q5SCK3;A0A0K2SQY8;Q4VI99;C1JAT3;D6MYJ6;Q4KUE1;Q7YJP8;Q7GH77;O98551;Q3I534;I2E9A4;Q4VI78;Q1XEJ6;G0WZL1;Q37220;Q5UFF3;B1PHQ2;Q1X6Q9;A0A0U1W0G4;A0A142I7F3;Q6L9Y3;P92434;A0A0D5X2A4;S6CMZ7;Q8MFT9;Q5I9B7;J9QH20;Q37140;L0N…	M2(Oxidation)	0	0.008	0.1038	23.12	19.3432	2	928.467	-0.394163	21.4696	0
Q6VW40	Ribulose bisphosphate carboxylase large chain (Fragment) OS=Haworthia resendeana OX=247097 GN=rbcL PE=3 SV=1 - [Q6VW40_9ASPA]	2595.94	34.83	49351	0	19	256	422	46.5208	6.75635
	High	GGLDFTKDDENVNSQPFMR	11	51638	219	Q4VIC0;O98426;B1PHQ2;A0A2D0WHN2;Q95CE8;Q4VI93;Q8MFT9;C0J9R6;C6G1P2;Q5W520;A5X4D3;F2X4H9;A0A0K2SQY8;Q4VI99;D6MYJ6;Q7YJP8;Q5I221;A0A0U4D534;Q4VI78;A0A249Y5Y5;G0WZL1;Q37220;A0A291L2W8;Q37279;Q5I9B7;J9QH20;Q37140;L0N8B1;I2E9B8;Q6VW40;A0A0F7C9H2;I2BGM7;Q33047;Q31807;Q8WL19;Q33032;O82538;A0A1C9HG87;U5XM28;Q9THL1;Q5SCK3;O98756;C3S8Q5;H9ZGJ7;A0A286M593;Q9MS05;Q5SCR6;C1JAT3;Q4KUE1;Q7GH77;A0A2H4NXN4;O98551…		0	0	4.039e-16	113.72	1.78151e-08	2	2169.99	1.25456	93.5792	1
	High	GHYLNATAGTcEEMIK	11	14794	128	Q6VW40;C0J9R6;C6G1P2;Q5W520;Q33032;F2X4H9;Q4VI99;Q4VI78;E7DMY2;E0D959;F2X4Q8;Q31895;I2EAR2;A0A291IA50;Q5I221;A0A0U4D534;F2X4R1;Q8MCX9;R4QE58;A5X4D3;E9KWZ0;C7A609;C7A5Z1;A0A0K2SQY8;D6MYJ6;O03839;Q7YJP8;O09424;D6MYI7;Q9MT23;A0A249Y5Y5;G0WZL1;Q37220;A0A142I7A5;Q36637;B6GUV5;B8YHE7;A0A291L2W8;A0A078BR81;Q37347;K4EPE7;Q37279;Q9GDB5;A0A0F6TFY2;Q5I9B7;Q95CE8;J9QH20;Q37140;L0N8B1;Q9GHM7;Q8ME74;Q37309;A0A…	C11(Carbamidomethyl)	0	0	4.039e-16	98.58	3.05093e-07	2	1794.82	1.41919	65.9578	0
	High	DNGLLLHIHR	11	41878	218	C0J9R6;C6G1P2;Q5W520;F2X4H9;Q4VI99;Q5I221;A0A0U4D534;Q4VI78;O09424;Q6VW40;I2BGM7;E7DMY2;Q33032;E0D959;F2X4Q8;I2EAR2;O98756;I2E9L8;F2X4R1;Q8MCX9;P93904;O82538;A0A1C9HG87;U5XM28;Q9THL1;Q5SCK3;H9ZGJ7;A0A0K2SQY8;Q5SCR6;C1JAT3;D6MYJ6;Q4KUE1;Q7YJP8;Q7GH77;A0A291IA50;J9QER6;O98551;Q3I534;I2E9A4;Q1XEJ6;Q95F08;C3RXF1;T1WH32;C3S8Q5;A0A286M593;Q66PI3;C3S8U4;G0WZL1;J9QH20;Q9GHM7;Q8ME74;A0A023Q3H2;Q31807;E9KW…		0	0	1.566e-05	89.64	5.11609e-06	3	1187.67	0.557325	63.4437	0
	High	TFQGPPHGIQVER	27	58045	202	Q4VI99;D6MYJ6;Q7YJP8;Q7YJR9;Q8HVI8;O03613;I2E962;Q6VW40;C0J9R6;C6G1P2;Q33032;Q5SCK3;F2X4H9;Q4KUE1;Q7GH77;I2E9A4;Q1XEJ6;Q5UFF3;Q1X6Q9;A0A0U1W0G4;A0A0D5X2A4;S6CMZ7;Q8MFT9;Q5I9B7;L0N8B1;Q9ZS70;I2E9B8;A0A0F7C9H2;I2BGM7;Q31807;A0A1C9HG87;U5XM28;Q8WIX2;E9KWZ0;O98756;C3S8Q5;H9ZGJ7;A0A286M593;Q9MS05;A0A0K2SQY8;Q5SCR6;O98429;A0A2H4NXN4;O98551;I2E9L8;Q9T2E4;Q8MCX8;A7BG81;A0A286NQF2;Q1XEK3;P93952;Q7YJM6;Q9M…		0	0	8.03e-13	86.46	1.40513e-05	2	1465.76	1.57209	60.7419	0
	High	GGLDFTKDDENVNSQPFmR	8	51638	219	C0J9R6;C6G1P2;Q5W520;A5X4D3;F2X4H9;A0A0K2SQY8;Q4VI99;D6MYJ6;Q7YJP8;Q5I221;A0A0U4D534;Q4VI78;A0A249Y5Y5;G0WZL1;Q37220;A0A291L2W8;Q37279;Q5I9B7;J9QH20;Q37140;L0N8B1;I2E9B8;Q6VW40;A0A0F7C9H2;I2BGM7;Q33047;Q31807;Q8WL19;Q33032;O82538;A0A1C9HG87;U5XM28;Q9THL1;Q5SCK3;O98756;C3S8Q5;H9ZGJ7;A0A286M593;Q9MS05;Q5SCR6;C1JAT3;Q4KUE1;Q7GH77;A0A2H4NXN4;O98551;I2E9L8;Q3I534;I2E9A4;Q8MCX8;Q1XEJ6;Q1XEK3;C3S8U4;P93…	M18(Oxidation)	0	0	4.039e-16	85.77	1.07533e-05	2	2185.98	1.33788	83.0023	1
	High	mSGGDHIHAGTVVGK	35	17683	153	A0A286M593;Q3T5L7;K4EPE7;P94046;Q6VW40;C0J9R6;C6G1P2;Q33032;E0D959;E9KWZ0;Q5SCK3;Q339G9;F2X4H9;Q4KUE1;Q7YJP8;Q7GH77;Q5I221;A0A0U4D534;I2E9A4;Q9T2E4;Q1XEJ6;Q9MT23;A0A249Y5N8;Q7YJR9;A0A0B4M1K8;Q5UFF3;Q1X6Q9;A0A0U1W0G4;A0A0D5X2A4;S6CMZ7;Q8MFT9;Q5I9B7;L0N8B1;A0A0K2SQY8;D6MYJ6;Q95F08;T1WH32;D6MYK4;E7DMY2;A0A1C9HG87;U5XM28;A5X4D3;H9ZGJ7;Q5SCR6;O98551;I2BGM7;O98756;I2E9L8;C3S8Q5;A0A2H4NXN4;P93952;Q32701…	M1(Oxidation)	0	0	9.386e-14	83.85	1.42643e-05	2	1481.72	0.318762	32.3532	0
	High	GHYLNATAGTcEEmIK	8	14794	128	Q8ME51;Q31895;Q95631;Q37220;Q8MCW3;Q6VW40;C0J9R6;C6G1P2;Q5W520;Q33032;O82538;A0A1C9HG87;U5XM28;Q9THL1;Q5SCK3;H9ZGJ7;F2X4H9;A0A0K2SQY8;Q5SCR6;Q4VI99;C1JAT3;D6MYJ6;Q4KUE1;Q7YJP8;Q7GH77;O98551;Q3I534;I2E9A4;Q4VI78;Q1XEJ6;G0WZL1;Q5UFF3;B1PHQ2;Q1X6Q9;A0A0U1W0G4;A0A142I7F3;Q6L9Y3;P92434;A0A0D5X2A4;S6CMZ7;Q8MFT9;Q5I9B7;J9QH20;Q37140;L0N8B1;Q32701;E9KWZ0;Q9T2E4;Q9MT23;A0A0B4M1K8;P94046;A0A0S0ZNW1;Q5I221;…	C11(Carbamidomethyl); M14(Oxidation)	0	0	4.039e-16	78.71	2.70915e-05	2	1810.81	1.18125	55.337	0
	High	DDENVNSQPFMR	6	52171	227	Q9ZS70;Q32701;I2E9B8;D6MYK9;Q6VW40;A0A0F7C9H2;I2BGM7;C0J9R6;C6G1P2;Q5W520;P93904;Q33047;D6MYK4;Q9MTT0;E7DMY2;Q31807;O98747;Q8WL19;Q33032;E0D959;I2E962;Q95F08;C3RXF1;F2X4Q8;O82538;A0A1I7PIB4;A0A1C9HG87;U5XM28;Q7YMT1;R4QE58;Q9THL1;A5X4D3;Q8WIX2;E9KWZ0;Q5SCK3;A0A0S0ZNW1;C7A609;T1WH32;I2E906;I2EAR2;V5K6K1;Q9GEC0;O98756;Q339G9;C3S8Q5;C7A5Z1;Q95631;Q8MD81;Q1ANA8;Q6VW13;H9ZGJ7;A0A286M593;Q66PI3;Q9MS05;F…		0	0	6.987e-10	77.72	6.30272e-05	2	1451.62	0.977791	69.8633	0
	High	ExTLGFVDLLRDDFIEK	1	5735	51	Q6VW40;C0J9R6;C6G1P2;Q33032;F2X4H9;Q5W520;Q4VI99;Q4VI78;Q9GHM7;I2BGM7;Q95F08;A0A0S0ZNW1;T1WH32;O98756;O20248;I2E9L8;C3S8U4;A0A142DPV4;Q8MFT9;Q5QAE5;Q95CF2;Q36851;E0D959;Q5I221;A0A0U4D534;A0A249Y5N8;S4TA61;E0D8V0;F2X4R1;A0A286NQF2;Q7YJM6;F5B3G0;Q8M9K0;A0A023UBM0;E2FGZ3;E7DMY2;F2X4Q8;I2EAR2;A0A291IA50;Q8MCX9;O03839;Q31895;Q4VIC0;A0A1I7PIB4;O98747;O47280;Q3T5L7;Q4VI93;Q95CF8;Q37309;Q9MV62	X2(I)	0	0	4.039e-16	74.18	8.60883e-05	2	2023.08	0.489301	115.091	1
	High	GHYLNATAGTcEEmIKR	7	14767	127	C0J9R6;C6G1P2;Q5W520;A5X4D3;F2X4H9;A0A0K2SQY8;Q4VI99;D6MYJ6;Q7YJP8;Q5I221;A0A0U4D534;Q4VI78;A0A249Y5Y5;G0WZL1;Q37220;A0A291L2W8;Q37279;Q5I9B7;J9QH20;Q37140;L0N8B1;Q32701;Q6VW40;P93904;D6MYK4;E7DMY2;O98747;Q33032;E0D959;I2E962;F2X4Q8;O82538;A0A1I7PIB4;A0A1C9HG87;U5XM28;Q7YMT1;R4QE58;Q9THL1;E9KWZ0;Q5SCK3;A0A0S0ZNW1;C7A609;I2E906;I2EAR2;Q339G9;C7A5Z1;Q95631;Q8MD81;Q6VW13;H9ZGJ7;Q3T5L7;Q9TN58;Q5SCR6;…	C11(Carbamidomethyl); M14(Oxidation)	0	0	4.039e-16	73.88	0.000100019	3	1966.91	0.840171	49.9061	1
	High	MSGGDHIHAGTVVGK	29	17683	153	Q9ZS70;O98747;Q95F08;Q5SCK3;O98756;Q1XEK3;O63147;A5X5W8;Q9XPZ1;B1NFY5;C0J9R6;C6G1P2;F2X4H9;Q7YJP8;Q6VW40;Q33032;E0D959;E9KWZ0;Q339G9;Q4KUE1;Q7GH77;Q5I221;A0A0U4D534;I2E9A4;Q9T2E4;Q1XEJ6;Q9MT23;A0A249Y5N8;A0A0B4M1K8;Q5UFF3;Q1X6Q9;A0A0U1W0G4;A0A0D5X2A4;S6CMZ7;Q8MFT9;Q5I9B7;L0N8B1;P94046;Q32701;I2E9B8;A0A0F7C9H2;I2BGM7;D6MYK4;E7DMY2;Q31807;F2X4Q8;A0A1C9HG87;U5XM28;T1WH32;I2EAR2;C3S8Q5;Q8MD81;H9ZGJ7;…		0	0	4.275e-15	71.28	0.000220254	2	1465.72	0.101013	37.62	0
	High	VALEAcVQAR	49	29518	164	I2E9B8;Q6VW40;I2BGM7;C0J9R6;C6G1P2;Q5W520;Q33047;Q31807;Q8WL19;Q33032;E0D959;F2X4Q8;O82538;Q7YMT1;Q9THL1;Q5SCK3;I2EAR2;O98756;Q339G9;F2X4H9;Q4VI99;Q4KUE1;Q7YJP8;Q7GH77;A0A291IA50;Q5I221;A0A0U4D534;I2E9L8;I2E9A4;Q4VI78;F2X4R1;Q6USH4;Q1XEJ6;Q1XEK3;C3S8U4;P93952;Q58U40;C3RXF1;C3S8Q5;Q66PI3;A0A0F7C9H2;Q9MTT0;E7DMY2;Q8ME51;O98747;Q95F08;A0A1C9HG87;Q31895;U5XM28;A0A0S0ZNW1;T1WH32;H9ZGJ7;A0A286M593;Q9MS…	C6(Carbamidomethyl)	0	0	0.0001242	63.43	0.00182092	2	1116.58	0.100469	86.3834	0
	High	ExTLGFVDLLR	3	11021	93	Q6VW40;I2BGM7;C0J9R6;C6G1P2;Q33032;E0D959;Q95F08;T1WH32;O98756;F2X4H9;Q5I221;A0A0U4D534;I2E9L8;A0A249Y5N8;S4TA61;E0D8V0;Q8MFT9;Q5QAE5;Q95CF2;Q5W520;Q8WIX2;Q71N81;F2X4R1;A0A286NQF2;Q7YJM6;F5B3G0;Q8M9K0;A0A023UBM0;E2FGZ3;C3S8U4;A0A249Y5Y5;Q8ME74;E7DMY2;Q4VI99;Q4VI78;Q9ZS70;A0A0S0ZNW1;C3RXF1;A0A2H4NXN4;A0A1C9HG87;U5XM28;H9ZGJ7;Q5SCR6;C1JAT3;F2X4Q8;I2EAR2;A0A0F7C9H2;C3S8Q5;A0A286M593;Q9MS05;G0WZM4;Q8…	X2(I)	0	0	0.0001477	57.73	0.00364414	2	1275.73	0.0793739	46.4416	0
	High	DDENVNSQPFmR	4	52171	227	P93952;Q5QAE5;C0J9R6;C6G1P2;F2X4H9;F2X4R1;Q32701;I2E9B8;Q6VW40;A0A0F7C9H2;I2BGM7;Q5W520;Q33047;Q31807;Q8WL19;Q33032;Q95F08;C3RXF1;O82538;A0A1C9HG87;U5XM28;Q9THL1;Q5SCK3;A0A0S0ZNW1;T1WH32;O98756;C3S8Q5;H9ZGJ7;A0A286M593;Q66PI3;Q9MS05;A0A0K2SQY8;Q5SCR6;Q32553;Q4VI99;C1JAT3;D6MYJ6;A0A248SN48;Q4KUE1;Q7YJP8;Q7GH77;A0A2H4NXN4;O98551;C7AQV2;I2E9L8;Q3I534;I2E9A4;Q4VI78;Q8MCX8;Q1XEJ6;Q1XEK3;C3S8U4;P93904;…	M11(Oxidation)	0	0	1.756e-06	55.04	0.011486	2	1467.62	0.855373	56.776	0
	High	PLLGcTIKPK	7	64838	227	I2E9B8;Q6VW40;A0A0F7C9H2;I2BGM7;C0J9R6;C6G1P2;D6MYK4;E7DMY2;Q31807;Q33032;A0A1C9HG87;U5XM28;Q5SCK3;O98756;C3S8Q5;H9ZGJ7;A0A286M593;Q9MS05;F2X4H9;A0A0K2SQY8;Q5SCR6;D6MYJ6;Q4KUE1;Q7YJP8;Q7GH77;A0A2H4NXN4;O98551;I2E9L8;I2E9A4;Q8MCX8;Q1XEJ6;Q1XEK3;P93952;B7P0E9;D4N1T9;Q5UFF3;Q1X6Q9;O99016;A0A0U1W0G4;Q8HVI8;A0A291L206;Q6L9Y3;A0A0D5X2A4;S6CMZ7;Q8MFT9;Q5QAE5;G8EEM9;A0A2D0WHN2;Q5I9B7;Q7YJM3;A0A1C9HG42;Q3…	C5(Carbamidomethyl)	0	0	0.0007921	54.62	0.0195296	3	1126.67	0.309112	51.5188	1
	High	AMHAVIDR	9	44488	225	Q6VW40;C0J9R6;C6G1P2;Q33032;E0D959;F2X4H9;Q5I221;A0A0U4D534;Q5W520;Q31807;Q4VI99;Q7YJP8;Q4VI78;Q1XEK3;C3S8U4;P93952;I2E9B8;I2BGM7;Q5SCK3;O98756;Q4KUE1;Q7GH77;I2E9L8;I2E9A4;Q1XEJ6;B7P0E9;D4N1T9;Q5UFF3;Q1X6Q9;O99016;A0A0U1W0G4;A0A291L206;A0A0D5X2A4;S6CMZ7;Q8MFT9;Q5QAE5;G8EEM9;A0A2D0WHN2;Q5I9B7;Q7YJM3;A0A1C9HG42;Q95CF2;L0N8B1;A0A218KDZ0;E9KWZ0;Q9MT23;Q37220;A0A078BR81;A0A023UA12;A0A0F6TFY2;Q32701;A0…		0	0	0.002398	52.63	0.0201453	2	912.472	0.447584	31.7123	0
	High	xQAETGEIK	4	38	10	Q6VW40;A0A1W6BQF9;J9QER6;A0A291L206;A5X5W8;J9QH20;Q6PZC1;B6GUV5;A0A0F6TFY2;Q5I221	X1(P)	0	0	0.001943	52.14	0.00845147	2	972.5	0.356091	30.3926	0
	High	ExTLGFVDLLRDDFIEKDR	1	5694	51	Q6VW40;C0J9R6;C6G1P2;Q33032;F2X4H9;Q5W520;Q4VI99;Q4VI78;Q9GHM7;I2BGM7;Q95F08;A0A0S0ZNW1;T1WH32;O98756;O20248;I2E9L8;C3S8U4;A0A142DPV4;Q8MFT9;Q5QAE5;Q95CF2;Q36851;E0D959;Q5I221;A0A0U4D534;A0A249Y5N8;S4TA61;E0D8V0;F2X4R1;A0A286NQF2;Q7YJM6;F5B3G0;Q8M9K0;A0A023UBM0;E2FGZ3;E7DMY2;F2X4Q8;I2EAR2;A0A291IA50;Q8MCX9;O03839;Q31895;Q4VIC0;A0A1I7PIB4;O98747;O47280;Q3T5L7;Q4VI93;Q95CF8;Q37309;Q9MV62	X2(I)	0	0	2.346e-08	36.5	0.453699	3	2294.2	0.92314	114.764	2
	High	YGRPLLGcTIKPK	6	64650	221	C0J9R6;C6G1P2;Q5W520;A5X4D3;F2X4H9;A0A0K2SQY8;Q4VI99;D6MYJ6;Q7YJP8;Q5I221;A0A0U4D534;Q4VI78;A0A249Y5Y5;G0WZL1;Q37220;A0A291L2W8;Q37279;Q5I9B7;J9QH20;Q37140;L0N8B1;I2E9B8;Q6VW40;A0A0F7C9H2;I2BGM7;Q33047;Q31807;Q8WL19;Q33032;O82538;A0A1C9HG87;U5XM28;Q9THL1;Q5SCK3;O98756;C3S8Q5;H9ZGJ7;A0A286M593;Q9MS05;Q5SCR6;C1JAT3;Q4KUE1;Q7GH77;A0A2H4NXN4;O98551;I2E9L8;Q3I534;I2E9A4;Q8MCX8;Q1XEJ6;Q1XEK3;C3S8U4;P93…	C8(Carbamidomethyl)	0	0	0.000627	34.9	1.89721	4	1502.85	0.0623916	52.5759	2
	High	DDFIEKDR	9	17693	133	Q6VW40;C0J9R6;C6G1P2;Q5W520;Q33032;E0D959;A0A1I7PIB4;A0A0S0ZNW1;F2X4H9;Q4VI99;O03839;Q5I221;A0A0U4D534;Q4VI78;Q95F08;T1WH32;C3S8U4;E7DMY2;F2X4R1;Q8MCX9;I2BGM7;P93952;Q31807;E9KWZ0;Q7YJP8;Q1XEK3;Q9MT23;Q37220;A0A078BR81;A0A023UA12;A0A0F6TFY2;Q5I9B7;Q7YJM3;A0A1C9HG42;L0N8B1;F2X4Q8;I2EAR2;A0A291IA50;Q5UFF3;A0A142DPV4;A0A291L206;I6N589;Q32701;O82538;Q9THL1;Q5SCK3;Q32553;Q4KUE1;Q7GH77;I2E9A4;Q1XEJ6;O9…		0	0.001	0.00971	47.65	0.0426462	2	1037.49	0.278175	42.9288	1
	High	xQAETGEIK	6	27913	179	Q6VW40;A0A1W6BQF9;J9QER6;A0A291L206;A5X5W8;J9QH20;Q6PZC1;B6GUV5;A0A0F6TFY2;C0J9R6;C6G1P2;F2X4H9;Q8ME51;O98551;C3RXF1;T1WH32;C3S8Q5;A0A2H4NXN4;C3S8U4;A0A0F7C9H2;I2BGM7;Q5W520;Q33032;A0A1C9HG87;U5XM28;O98756;H9ZGJ7;A0A286M593;Q9MS05;Q5SCR6;Q4VI99;C1JAT3;I2E9L8;Q4VI78;Q8MCX8;A0A142DPV4;G0WZL1;Q8HVI8;P92434;Q8MFT9;Q5QAE5;Q95CF2;I2E9B8;Q31807;E9KWZ0;Q5SCK3;Q4KUE1;Q7YJP8;Q7GH77;I2E9A4;Q9T2E4;A7BG81;A0A…	X1(A)	0	0.001	0.01387	24.17	14.9064	2	946.483	-0.703973	25.5934	0
	High	EGNEIIR	1	14511	113	Q6VW40;A0A0F7C9H2;I2BGM7;C0J9R6;C6G1P2;Q33032;A0A1C9HG87;U5XM28;O98756;C3S8Q5;H9ZGJ7;A0A286M593;Q9MS05;F2X4H9;Q5SCR6;A0A2H4NXN4;I2E9L8;Q8MCX8;Q5W520;E7DMY2;O98747;Q95F08;F2X4Q8;Q31895;A0A0S0ZNW1;T1WH32;I2EAR2;Q4VI99;A0A291IA50;Q4VI78;Q4VIC0;F2X4R1;C3S8U4;Q8MCX9;E0D959;O82538;Q7YMT1;Q9THL1;A5X4D3;Q5SCK3;Q339G9;A0A0K2SQY8;C1JAT3;D6MYJ6;Q4KUE1;Q7YJP8;Q7GH77;Q5I221;A0A0U4D534;O98551;Q3I534;I2E9A4;Q1X…		0	0.007	0.08702	42.83	0.126059	2	830.437	0.578115	36.3161	0
	High	NHGMHFR	2	30695	181	C0J9R6;C6G1P2;Q5W520;C3S8Q5;A0A286M593;F2X4H9;Q4VI99;Q4VI78;C3S8U4;Q6VW40;A0A0F7C9H2;I2BGM7;Q33032;E0D959;A0A1C9HG87;U5XM28;O98756;H9ZGJ7;Q9MS05;Q5SCR6;C1JAT3;A0A2H4NXN4;Q5I221;G0WZM4;A0A0U4D534;I2E9L8;Q8MCX8;A0A249Y5N8;A0A142DPV4;A0A249Y5Y5;S4TA61;G0WZL1;C1JAS8;E0D8V0;Q8HVI8;P92434;Q8MFT9;Q5QAE5;J9QH20;Q95CF2;E7DMY2;Q33047;O82538;Q9THL1;Q5SCK3;A0A0K2SQY8;D6MYJ6;Q4KUE1;Q7YJP8;Q7GH77;O98551;Q3I534…		0	0.007	0.09018	38.47	0.360148	2	898.41	-0.021729	23.794	0
	High	AmHAVIDR	1	44488	225	Q6VW40;A0A0F7C9H2;I2BGM7;C0J9R6;C6G1P2;Q33032;Q95F08;A0A1C9HG87;U5XM28;T1WH32;O98756;C3S8Q5;H9ZGJ7;A0A286M593;Q9MS05;F2X4H9;Q5SCR6;A0A2H4NXN4;I2E9L8;Q8MCX8;C3S8U4;Q5W520;O82538;Q9THL1;Q5SCK3;A0A0K2SQY8;Q4VI99;C1JAT3;D6MYJ6;Q4KUE1;Q7YJP8;Q7GH77;O98551;Q3I534;I2E9A4;Q4VI78;Q1XEJ6;G0WZL1;Q37220;Q5UFF3;B1PHQ2;Q1X6Q9;A0A0U1W0G4;A0A142I7F3;Q6L9Y3;P92434;A0A0D5X2A4;S6CMZ7;Q8MFT9;Q5I9B7;J9QH20;Q37140;L0N…	M2(Oxidation)	0	0.008	0.1038	23.12	19.3432	2	928.467	-0.394163	21.4696	0
A0A291L2W8	Ribulose bisphosphate carboxylase large chain (Fragment) OS=Loeflingia squarrosa OX=191451 GN=rbcL PE=3 SV=1 - [A0A291L2W8_9CARY]	2578.17	36.36	31237	0	15	251	429	47.3808	6.68311
	High	GGLDFTKDDENVNSQPFMR	11	51638	219	Q4VIC0;O98426;B1PHQ2;A0A2D0WHN2;Q95CE8;Q4VI93;Q8MFT9;C0J9R6;C6G1P2;Q5W520;A5X4D3;F2X4H9;A0A0K2SQY8;Q4VI99;D6MYJ6;Q7YJP8;Q5I221;A0A0U4D534;Q4VI78;A0A249Y5Y5;G0WZL1;Q37220;A0A291L2W8;Q37279;Q5I9B7;J9QH20;Q37140;L0N8B1;I2E9B8;Q6VW40;A0A0F7C9H2;I2BGM7;Q33047;Q31807;Q8WL19;Q33032;O82538;A0A1C9HG87;U5XM28;Q9THL1;Q5SCK3;O98756;C3S8Q5;H9ZGJ7;A0A286M593;Q9MS05;Q5SCR6;C1JAT3;Q4KUE1;Q7GH77;A0A2H4NXN4;O98551…		0	0	4.039e-16	113.72	1.78151e-08	2	2169.99	1.25456	93.5792	1
	High	GHYLNATAGTcEEMIK	11	14794	128	Q6VW40;C0J9R6;C6G1P2;Q5W520;Q33032;F2X4H9;Q4VI99;Q4VI78;E7DMY2;E0D959;F2X4Q8;Q31895;I2EAR2;A0A291IA50;Q5I221;A0A0U4D534;F2X4R1;Q8MCX9;R4QE58;A5X4D3;E9KWZ0;C7A609;C7A5Z1;A0A0K2SQY8;D6MYJ6;O03839;Q7YJP8;O09424;D6MYI7;Q9MT23;A0A249Y5Y5;G0WZL1;Q37220;A0A142I7A5;Q36637;B6GUV5;B8YHE7;A0A291L2W8;A0A078BR81;Q37347;K4EPE7;Q37279;Q9GDB5;A0A0F6TFY2;Q5I9B7;Q95CE8;J9QH20;Q37140;L0N8B1;Q9GHM7;Q8ME74;Q37309;A0A…	C11(Carbamidomethyl)	0	0	4.039e-16	98.58	3.05093e-07	2	1794.82	1.41919	65.9578	0
	High	DNGLLLHIHR	11	41878	218	C0J9R6;C6G1P2;Q5W520;F2X4H9;Q4VI99;Q5I221;A0A0U4D534;Q4VI78;O09424;Q6VW40;I2BGM7;E7DMY2;Q33032;E0D959;F2X4Q8;I2EAR2;O98756;I2E9L8;F2X4R1;Q8MCX9;P93904;O82538;A0A1C9HG87;U5XM28;Q9THL1;Q5SCK3;H9ZGJ7;A0A0K2SQY8;Q5SCR6;C1JAT3;D6MYJ6;Q4KUE1;Q7YJP8;Q7GH77;A0A291IA50;J9QER6;O98551;Q3I534;I2E9A4;Q1XEJ6;Q95F08;C3RXF1;T1WH32;C3S8Q5;A0A286M593;Q66PI3;C3S8U4;G0WZL1;J9QH20;Q9GHM7;Q8ME74;A0A023Q3H2;Q31807;E9KW…		0	0	1.566e-05	89.64	5.11609e-06	3	1187.67	0.557325	63.4437	0
	High	TFQGPPHGIQVER	27	58045	202	Q4VI99;D6MYJ6;Q7YJP8;Q7YJR9;Q8HVI8;O03613;I2E962;Q6VW40;C0J9R6;C6G1P2;Q33032;Q5SCK3;F2X4H9;Q4KUE1;Q7GH77;I2E9A4;Q1XEJ6;Q5UFF3;Q1X6Q9;A0A0U1W0G4;A0A0D5X2A4;S6CMZ7;Q8MFT9;Q5I9B7;L0N8B1;Q9ZS70;I2E9B8;A0A0F7C9H2;I2BGM7;Q31807;A0A1C9HG87;U5XM28;Q8WIX2;E9KWZ0;O98756;C3S8Q5;H9ZGJ7;A0A286M593;Q9MS05;A0A0K2SQY8;Q5SCR6;O98429;A0A2H4NXN4;O98551;I2E9L8;Q9T2E4;Q8MCX8;A7BG81;A0A286NQF2;Q1XEK3;P93952;Q7YJM6;Q9M…		0	0	8.03e-13	86.46	1.40513e-05	2	1465.76	1.57209	60.7419	0
	High	GGLDFTKDDENVNSQPFmR	8	51638	219	C0J9R6;C6G1P2;Q5W520;A5X4D3;F2X4H9;A0A0K2SQY8;Q4VI99;D6MYJ6;Q7YJP8;Q5I221;A0A0U4D534;Q4VI78;A0A249Y5Y5;G0WZL1;Q37220;A0A291L2W8;Q37279;Q5I9B7;J9QH20;Q37140;L0N8B1;I2E9B8;Q6VW40;A0A0F7C9H2;I2BGM7;Q33047;Q31807;Q8WL19;Q33032;O82538;A0A1C9HG87;U5XM28;Q9THL1;Q5SCK3;O98756;C3S8Q5;H9ZGJ7;A0A286M593;Q9MS05;Q5SCR6;C1JAT3;Q4KUE1;Q7GH77;A0A2H4NXN4;O98551;I2E9L8;Q3I534;I2E9A4;Q8MCX8;Q1XEJ6;Q1XEK3;C3S8U4;P93…	M18(Oxidation)	0	0	4.039e-16	85.77	1.07533e-05	2	2185.98	1.33788	83.0023	1
	High	mSGGDHIHAGTVVGK	35	17683	153	A0A286M593;Q3T5L7;K4EPE7;P94046;Q6VW40;C0J9R6;C6G1P2;Q33032;E0D959;E9KWZ0;Q5SCK3;Q339G9;F2X4H9;Q4KUE1;Q7YJP8;Q7GH77;Q5I221;A0A0U4D534;I2E9A4;Q9T2E4;Q1XEJ6;Q9MT23;A0A249Y5N8;Q7YJR9;A0A0B4M1K8;Q5UFF3;Q1X6Q9;A0A0U1W0G4;A0A0D5X2A4;S6CMZ7;Q8MFT9;Q5I9B7;L0N8B1;A0A0K2SQY8;D6MYJ6;Q95F08;T1WH32;D6MYK4;E7DMY2;A0A1C9HG87;U5XM28;A5X4D3;H9ZGJ7;Q5SCR6;O98551;I2BGM7;O98756;I2E9L8;C3S8Q5;A0A2H4NXN4;P93952;Q32701…	M1(Oxidation)	0	0	9.386e-14	83.85	1.42643e-05	2	1481.72	0.318762	32.3532	0
	High	ELGVPIVMHDYITGGFTANTSLAHYcR	2	839	24	I2BGM7;C0J9R6;Q5W520;Q33032;C3RXF1;C3S8Q5;Q66PI3;C3S8U4;D6MYJ6;Q31807;Q32553;A0A2H4UGV5;D6MYK9;D6MYK4;C7AQV2;D6MYI7;G0WZL1;A0A0U1W0G4;A0A142DPV4;A0A120KLC1;A0A291L2W8;D6MYJ0;A0A023Q3H2;Q31889	C26(Carbamidomethyl)	0	0	4.039e-16	80	2.66635e-05	3	3022.46	0.796487	114.08	0
	High	GHYLNATAGTcEEmIK	8	14794	128	Q8ME51;Q31895;Q95631;Q37220;Q8MCW3;Q6VW40;C0J9R6;C6G1P2;Q5W520;Q33032;O82538;A0A1C9HG87;U5XM28;Q9THL1;Q5SCK3;H9ZGJ7;F2X4H9;A0A0K2SQY8;Q5SCR6;Q4VI99;C1JAT3;D6MYJ6;Q4KUE1;Q7YJP8;Q7GH77;O98551;Q3I534;I2E9A4;Q4VI78;Q1XEJ6;G0WZL1;Q5UFF3;B1PHQ2;Q1X6Q9;A0A0U1W0G4;A0A142I7F3;Q6L9Y3;P92434;A0A0D5X2A4;S6CMZ7;Q8MFT9;Q5I9B7;J9QH20;Q37140;L0N8B1;Q32701;E9KWZ0;Q9T2E4;Q9MT23;A0A0B4M1K8;P94046;A0A0S0ZNW1;Q5I221;…	C11(Carbamidomethyl); M14(Oxidation)	0	0	4.039e-16	78.71	2.70915e-05	2	1810.81	1.18125	55.337	0
	High	DDENVNSQPFMR	6	52171	227	Q9ZS70;Q32701;I2E9B8;D6MYK9;Q6VW40;A0A0F7C9H2;I2BGM7;C0J9R6;C6G1P2;Q5W520;P93904;Q33047;D6MYK4;Q9MTT0;E7DMY2;Q31807;O98747;Q8WL19;Q33032;E0D959;I2E962;Q95F08;C3RXF1;F2X4Q8;O82538;A0A1I7PIB4;A0A1C9HG87;U5XM28;Q7YMT1;R4QE58;Q9THL1;A5X4D3;Q8WIX2;E9KWZ0;Q5SCK3;A0A0S0ZNW1;C7A609;T1WH32;I2E906;I2EAR2;V5K6K1;Q9GEC0;O98756;Q339G9;C3S8Q5;C7A5Z1;Q95631;Q8MD81;Q1ANA8;Q6VW13;H9ZGJ7;A0A286M593;Q66PI3;Q9MS05;F…		0	0	6.987e-10	77.72	6.30272e-05	2	1451.62	0.977791	69.8633	0
	High	ELGVPIVmHDYITGGFTANTSLAHYcR	10	839	24	C3S8Q5;C3S8U4;C0J9R6;Q5W520;I2BGM7;Q33032;Q31807;C3RXF1;Q66PI3;D6MYK4;D6MYJ6;A0A142DPV4;G0WZL1;A0A0U1W0G4;A0A291L2W8;Q32553;A0A2H4UGV5;D6MYK9;C7AQV2;D6MYI7;A0A120KLC1;D6MYJ0;A0A023Q3H2;Q31889	M8(Oxidation); C26(Carbamidomethyl)	0	0	4.039e-16	74.76	8.56391e-05	3	3038.46	2.02391	109.974	0
	High	GHYLNATAGTcEEmIKR	7	14767	127	C0J9R6;C6G1P2;Q5W520;A5X4D3;F2X4H9;A0A0K2SQY8;Q4VI99;D6MYJ6;Q7YJP8;Q5I221;A0A0U4D534;Q4VI78;A0A249Y5Y5;G0WZL1;Q37220;A0A291L2W8;Q37279;Q5I9B7;J9QH20;Q37140;L0N8B1;Q32701;Q6VW40;P93904;D6MYK4;E7DMY2;O98747;Q33032;E0D959;I2E962;F2X4Q8;O82538;A0A1I7PIB4;A0A1C9HG87;U5XM28;Q7YMT1;R4QE58;Q9THL1;E9KWZ0;Q5SCK3;A0A0S0ZNW1;C7A609;I2E906;I2EAR2;Q339G9;C7A5Z1;Q95631;Q8MD81;Q6VW13;H9ZGJ7;Q3T5L7;Q9TN58;Q5SCR6;…	C11(Carbamidomethyl); M14(Oxidation)	0	0	4.039e-16	73.88	0.000100019	3	1966.91	0.840171	49.9061	1
	High	MSGGDHIHAGTVVGK	29	17683	153	Q9ZS70;O98747;Q95F08;Q5SCK3;O98756;Q1XEK3;O63147;A5X5W8;Q9XPZ1;B1NFY5;C0J9R6;C6G1P2;F2X4H9;Q7YJP8;Q6VW40;Q33032;E0D959;E9KWZ0;Q339G9;Q4KUE1;Q7GH77;Q5I221;A0A0U4D534;I2E9A4;Q9T2E4;Q1XEJ6;Q9MT23;A0A249Y5N8;A0A0B4M1K8;Q5UFF3;Q1X6Q9;A0A0U1W0G4;A0A0D5X2A4;S6CMZ7;Q8MFT9;Q5I9B7;L0N8B1;P94046;Q32701;I2E9B8;A0A0F7C9H2;I2BGM7;D6MYK4;E7DMY2;Q31807;F2X4Q8;A0A1C9HG87;U5XM28;T1WH32;I2EAR2;C3S8Q5;Q8MD81;H9ZGJ7;…		0	0	4.275e-15	71.28	0.000220254	2	1465.72	0.101013	37.62	0
	High	VALEAcVQAR	49	29518	164	I2E9B8;Q6VW40;I2BGM7;C0J9R6;C6G1P2;Q5W520;Q33047;Q31807;Q8WL19;Q33032;E0D959;F2X4Q8;O82538;Q7YMT1;Q9THL1;Q5SCK3;I2EAR2;O98756;Q339G9;F2X4H9;Q4VI99;Q4KUE1;Q7YJP8;Q7GH77;A0A291IA50;Q5I221;A0A0U4D534;I2E9L8;I2E9A4;Q4VI78;F2X4R1;Q6USH4;Q1XEJ6;Q1XEK3;C3S8U4;P93952;Q58U40;C3RXF1;C3S8Q5;Q66PI3;A0A0F7C9H2;Q9MTT0;E7DMY2;Q8ME51;O98747;Q95F08;A0A1C9HG87;Q31895;U5XM28;A0A0S0ZNW1;T1WH32;H9ZGJ7;A0A286M593;Q9MS…	C6(Carbamidomethyl)	0	0	0.0001242	63.43	0.00182092	2	1116.58	0.100469	86.3834	0
	High	FLFcAEAIYK	6	13080	90	C0J9R6;C6G1P2;Q5W520;D6MYK4;E7DMY2;R4QE58;A5X4D3;E9KWZ0;C7A609;C7A5Z1;Q95631;Q6VW13;F2X4H9;A0A0K2SQY8;Q9TN58;Q4VI99;D6MYJ6;O03839;Q7YJP8;J9QER6;Q5I221;A0A0U4D534;Q4VI78;F2X4R1;O09424;Q8MCX9;D6MYI7;Q9MT23;Q37220;Q5I9B7;L0N8B1;Q31807;Q95F08;C3RXF1;T1WH32;C3S8Q5;A0A286M593;Q66PI3;B8QQG4;Q71N81;Q1XEK3;C3S8U4;P93952;Q8MCX1;Q7YJR9;G0WZL1;A0A142I7A5;Q6PZC1;Q36637;B8YHE7;A0A078BR81;A0A023UA12;Q37347;K4EP…	C4(Carbamidomethyl)	0	0	0.0007846	55.36	0.00955647	2	1261.63	0.663293	107.422	0
	High	DDENVNSQPFmR	4	52171	227	P93952;Q5QAE5;C0J9R6;C6G1P2;F2X4H9;F2X4R1;Q32701;I2E9B8;Q6VW40;A0A0F7C9H2;I2BGM7;Q5W520;Q33047;Q31807;Q8WL19;Q33032;Q95F08;C3RXF1;O82538;A0A1C9HG87;U5XM28;Q9THL1;Q5SCK3;A0A0S0ZNW1;T1WH32;O98756;C3S8Q5;H9ZGJ7;A0A286M593;Q66PI3;Q9MS05;A0A0K2SQY8;Q5SCR6;Q32553;Q4VI99;C1JAT3;D6MYJ6;A0A248SN48;Q4KUE1;Q7YJP8;Q7GH77;A0A2H4NXN4;O98551;C7AQV2;I2E9L8;Q3I534;I2E9A4;Q4VI78;Q8MCX8;Q1XEJ6;Q1XEK3;C3S8U4;P93904;…	M11(Oxidation)	0	0	1.756e-06	55.04	0.011486	2	1467.62	0.855373	56.776	0
	High	PLLGcTIKPK	7	64838	227	I2E9B8;Q6VW40;A0A0F7C9H2;I2BGM7;C0J9R6;C6G1P2;D6MYK4;E7DMY2;Q31807;Q33032;A0A1C9HG87;U5XM28;Q5SCK3;O98756;C3S8Q5;H9ZGJ7;A0A286M593;Q9MS05;F2X4H9;A0A0K2SQY8;Q5SCR6;D6MYJ6;Q4KUE1;Q7YJP8;Q7GH77;A0A2H4NXN4;O98551;I2E9L8;I2E9A4;Q8MCX8;Q1XEJ6;Q1XEK3;P93952;B7P0E9;D4N1T9;Q5UFF3;Q1X6Q9;O99016;A0A0U1W0G4;Q8HVI8;A0A291L206;Q6L9Y3;A0A0D5X2A4;S6CMZ7;Q8MFT9;Q5QAE5;G8EEM9;A0A2D0WHN2;Q5I9B7;Q7YJM3;A0A1C9HG42;Q3…	C5(Carbamidomethyl)	0	0	0.0007921	54.62	0.0195296	3	1126.67	0.309112	51.5188	1
	High	AMHAVIDR	9	44488	225	Q6VW40;C0J9R6;C6G1P2;Q33032;E0D959;F2X4H9;Q5I221;A0A0U4D534;Q5W520;Q31807;Q4VI99;Q7YJP8;Q4VI78;Q1XEK3;C3S8U4;P93952;I2E9B8;I2BGM7;Q5SCK3;O98756;Q4KUE1;Q7GH77;I2E9L8;I2E9A4;Q1XEJ6;B7P0E9;D4N1T9;Q5UFF3;Q1X6Q9;O99016;A0A0U1W0G4;A0A291L206;A0A0D5X2A4;S6CMZ7;Q8MFT9;Q5QAE5;G8EEM9;A0A2D0WHN2;Q5I9B7;Q7YJM3;A0A1C9HG42;Q95CF2;L0N8B1;A0A218KDZ0;E9KWZ0;Q9MT23;Q37220;A0A078BR81;A0A023UA12;A0A0F6TFY2;Q32701;A0…		0	0	0.002398	52.63	0.0201453	2	912.472	0.447584	31.7123	0
	High	YGRPLLGcTIKPK	6	64650	221	C0J9R6;C6G1P2;Q5W520;A5X4D3;F2X4H9;A0A0K2SQY8;Q4VI99;D6MYJ6;Q7YJP8;Q5I221;A0A0U4D534;Q4VI78;A0A249Y5Y5;G0WZL1;Q37220;A0A291L2W8;Q37279;Q5I9B7;J9QH20;Q37140;L0N8B1;I2E9B8;Q6VW40;A0A0F7C9H2;I2BGM7;Q33047;Q31807;Q8WL19;Q33032;O82538;A0A1C9HG87;U5XM28;Q9THL1;Q5SCK3;O98756;C3S8Q5;H9ZGJ7;A0A286M593;Q9MS05;Q5SCR6;C1JAT3;Q4KUE1;Q7GH77;A0A2H4NXN4;O98551;I2E9L8;Q3I534;I2E9A4;Q8MCX8;Q1XEJ6;Q1XEK3;C3S8U4;P93…	C8(Carbamidomethyl)	0	0	0.000627	34.9	1.89721	4	1502.85	0.0623916	52.5759	2
	High	NHGMHFR	2	30695	181	C0J9R6;C6G1P2;Q5W520;C3S8Q5;A0A286M593;F2X4H9;Q4VI99;Q4VI78;C3S8U4;Q6VW40;A0A0F7C9H2;I2BGM7;Q33032;E0D959;A0A1C9HG87;U5XM28;O98756;H9ZGJ7;Q9MS05;Q5SCR6;C1JAT3;A0A2H4NXN4;Q5I221;G0WZM4;A0A0U4D534;I2E9L8;Q8MCX8;A0A249Y5N8;A0A142DPV4;A0A249Y5Y5;S4TA61;G0WZL1;C1JAS8;E0D8V0;Q8HVI8;P92434;Q8MFT9;Q5QAE5;J9QH20;Q95CF2;E7DMY2;Q33047;O82538;Q9THL1;Q5SCK3;A0A0K2SQY8;D6MYJ6;Q4KUE1;Q7YJP8;Q7GH77;O98551;Q3I534…		0	0.007	0.09018	38.47	0.360148	2	898.41	-0.021729	23.794	0
	High	IPVAYVK	2	4672	22	C6G1P2;Q5W520;Q31807;Q95F08;Q33032;A0A1C9HG42;Q8WIX2;I2EAR2;Q71N81;O03839;J9QER6;A0A249Y5Y5;Q6PZ98;A0A291L2W8;P94095;E2FGZ3;O98893;Q8ME74;Q6YN63;Q31889;Q9MV62;G8D4B8		0	0.007	0.08028	26.98	2.29121	2	789.486	-1.09027	56.1575	0
	High	AmHAVIDR	1	44488	225	Q6VW40;A0A0F7C9H2;I2BGM7;C0J9R6;C6G1P2;Q33032;Q95F08;A0A1C9HG87;U5XM28;T1WH32;O98756;C3S8Q5;H9ZGJ7;A0A286M593;Q9MS05;F2X4H9;Q5SCR6;A0A2H4NXN4;I2E9L8;Q8MCX8;C3S8U4;Q5W520;O82538;Q9THL1;Q5SCK3;A0A0K2SQY8;Q4VI99;C1JAT3;D6MYJ6;Q4KUE1;Q7YJP8;Q7GH77;O98551;Q3I534;I2E9A4;Q4VI78;Q1XEJ6;G0WZL1;Q37220;Q5UFF3;B1PHQ2;Q1X6Q9;A0A0U1W0G4;A0A142I7F3;Q6L9Y3;P92434;A0A0D5X2A4;S6CMZ7;Q8MFT9;Q5I9B7;J9QH20;Q37140;L0N…	M2(Oxidation)	0	0.008	0.1038	23.12	19.3432	2	928.467	-0.394163	21.4696	0
X2D2J7	Ribulose bisphosphate carboxylase large chain (Fragment) OS=Polystichum bulbiferum OX=1445665 GN=rbcL PE=3 SV=1 - [X2D2J7_9MONI]	2574.79	23.32	1226	0	11	157	386	42.5123	6.84424
	High	GGLDFTKDDENVxSQPFMR	16	25	6	C7AQV2;A5H757;Q7YJR9;Q6PZC1;X2D2J7;Q7YJL9	X13(D)	0	0	4.039e-16	101.65	4.92861e-08	2	2170.97	1.52997	96.6283	1
	High	GHYLxATAGTcEEMLK	9	12	9	E5G0I9;Q8WJX3;Q8ME51;Q31895;Q95631;Q37220;Q8MCW3;Q95CF8;X2D2J7	X5(D); C11(Carbamidomethyl)	0	0	4.039e-16	99.57	7.39457e-08	2	1795.8	1.00431	71.5091	0
	High	DNGLLLHIHR	11	41878	218	C0J9R6;C6G1P2;Q5W520;F2X4H9;Q4VI99;Q5I221;A0A0U4D534;Q4VI78;O09424;Q6VW40;I2BGM7;E7DMY2;Q33032;E0D959;F2X4Q8;I2EAR2;O98756;I2E9L8;F2X4R1;Q8MCX9;P93904;O82538;A0A1C9HG87;U5XM28;Q9THL1;Q5SCK3;H9ZGJ7;A0A0K2SQY8;Q5SCR6;C1JAT3;D6MYJ6;Q4KUE1;Q7YJP8;Q7GH77;A0A291IA50;J9QER6;O98551;Q3I534;I2E9A4;Q1XEJ6;Q95F08;C3RXF1;T1WH32;C3S8Q5;A0A286M593;Q66PI3;C3S8U4;G0WZL1;J9QH20;Q9GHM7;Q8ME74;A0A023Q3H2;Q31807;E9KW…		0	0	1.566e-05	89.64	5.11609e-06	3	1187.67	0.557325	63.4437	0
	High	mSGGDHIHAGTVVGK	35	17683	153	A0A286M593;Q3T5L7;K4EPE7;P94046;Q6VW40;C0J9R6;C6G1P2;Q33032;E0D959;E9KWZ0;Q5SCK3;Q339G9;F2X4H9;Q4KUE1;Q7YJP8;Q7GH77;Q5I221;A0A0U4D534;I2E9A4;Q9T2E4;Q1XEJ6;Q9MT23;A0A249Y5N8;Q7YJR9;A0A0B4M1K8;Q5UFF3;Q1X6Q9;A0A0U1W0G4;A0A0D5X2A4;S6CMZ7;Q8MFT9;Q5I9B7;L0N8B1;A0A0K2SQY8;D6MYJ6;Q95F08;T1WH32;D6MYK4;E7DMY2;A0A1C9HG87;U5XM28;A5X4D3;H9ZGJ7;Q5SCR6;O98551;I2BGM7;O98756;I2E9L8;C3S8Q5;A0A2H4NXN4;P93952;Q32701…	M1(Oxidation)	0	0	9.386e-14	83.85	1.42643e-05	2	1481.72	0.318762	32.3532	0
	High	GHYLxATAGTcEEMLKR	4	12	9	E5G0I9;Q95CF8;X2D2J7;Q37220;Q8ME51;Q31895;Q95631;Q8MCW3;Q8WJX3	X5(D); C11(Carbamidomethyl)	0	0	4.039e-16	83.07	5.43823e-06	3	1951.9	0.143182	63.502	1
	High	GGLDFTKDDENVxSQPFmR	11	25	6	C7AQV2;Q7YJR9;Q6PZC1;A5H757;X2D2J7;Q7YJL9	X13(D); M18(Oxidation)	0	0	0.0006171	79.32	6.63632e-06	2	2186.97	1.1647	86.6461	1
	High	DDENVxSQPFMR	6	52171	227	Q9ZS70;Q32701;I2E9B8;D6MYK9;Q6VW40;A0A0F7C9H2;I2BGM7;C0J9R6;C6G1P2;Q5W520;P93904;Q33047;D6MYK4;Q9MTT0;E7DMY2;Q31807;O98747;Q8WL19;Q33032;E0D959;I2E962;Q95F08;C3RXF1;F2X4Q8;O82538;A0A1I7PIB4;A0A1C9HG87;U5XM28;Q7YMT1;R4QE58;Q9THL1;A5X4D3;Q8WIX2;E9KWZ0;Q5SCK3;A0A0S0ZNW1;C7A609;T1WH32;I2E906;I2EAR2;V5K6K1;Q9GEC0;O98756;Q339G9;C3S8Q5;C7A5Z1;Q95631;Q8MD81;Q1ANA8;Q6VW13;H9ZGJ7;A0A286M593;Q66PI3;Q9MS05;F…	X6(N)	0	0	6.987e-10	77.72	6.30272e-05	2	1451.62	0.977791	69.8633	0
	High	DDENVxSQPFMR	5	32	6	C7AQV2;A5H757;Q7YJR9;Q6PZC1;X2D2J7;Q7YJL9	X6(D)	0	0	6.332e-09	77.56	3.89098e-06	2	1452.61	-0.0390126	70.9786	0
	High	MSGGDHIHAGTVVGK	29	17683	153	Q9ZS70;O98747;Q95F08;Q5SCK3;O98756;Q1XEK3;O63147;A5X5W8;Q9XPZ1;B1NFY5;C0J9R6;C6G1P2;F2X4H9;Q7YJP8;Q6VW40;Q33032;E0D959;E9KWZ0;Q339G9;Q4KUE1;Q7GH77;Q5I221;A0A0U4D534;I2E9A4;Q9T2E4;Q1XEJ6;Q9MT23;A0A249Y5N8;A0A0B4M1K8;Q5UFF3;Q1X6Q9;A0A0U1W0G4;A0A0D5X2A4;S6CMZ7;Q8MFT9;Q5I9B7;L0N8B1;P94046;Q32701;I2E9B8;A0A0F7C9H2;I2BGM7;D6MYK4;E7DMY2;Q31807;F2X4Q8;A0A1C9HG87;U5XM28;T1WH32;I2EAR2;C3S8Q5;Q8MD81;H9ZGJ7;…		0	0	4.275e-15	71.28	0.000220254	2	1465.72	0.101013	37.62	0
	High	GHYLxATAGTcEEmLK	1	12	9	Q8ME51;Q31895;Q95631;Q37220;Q8MCW3;E5G0I9;Q8WJX3;Q95CF8;X2D2J7	X5(D); C11(Carbamidomethyl); M14(Oxidation)	0	0	3.622e-10	68.49	7.39115e-05	2	1811.8	1.10704	59.2509	0
	High	DDENVxSQPFmR	4	52171	227	P93952;Q5QAE5;C0J9R6;C6G1P2;F2X4H9;F2X4R1;Q32701;I2E9B8;Q6VW40;A0A0F7C9H2;I2BGM7;Q5W520;Q33047;Q31807;Q8WL19;Q33032;Q95F08;C3RXF1;O82538;A0A1C9HG87;U5XM28;Q9THL1;Q5SCK3;A0A0S0ZNW1;T1WH32;O98756;C3S8Q5;H9ZGJ7;A0A286M593;Q66PI3;Q9MS05;A0A0K2SQY8;Q5SCR6;Q32553;Q4VI99;C1JAT3;D6MYJ6;A0A248SN48;Q4KUE1;Q7YJP8;Q7GH77;A0A2H4NXN4;O98551;C7AQV2;I2E9L8;Q3I534;I2E9A4;Q4VI78;Q8MCX8;Q1XEJ6;Q1XEK3;C3S8U4;P93904;…	X6(N); M11(Oxidation)	0	0	1.756e-06	55.04	0.011486	2	1467.62	0.855373	56.776	0
	High	PLLGcTIKPK	7	64838	227	I2E9B8;Q6VW40;A0A0F7C9H2;I2BGM7;C0J9R6;C6G1P2;D6MYK4;E7DMY2;Q31807;Q33032;A0A1C9HG87;U5XM28;Q5SCK3;O98756;C3S8Q5;H9ZGJ7;A0A286M593;Q9MS05;F2X4H9;A0A0K2SQY8;Q5SCR6;D6MYJ6;Q4KUE1;Q7YJP8;Q7GH77;A0A2H4NXN4;O98551;I2E9L8;I2E9A4;Q8MCX8;Q1XEJ6;Q1XEK3;P93952;B7P0E9;D4N1T9;Q5UFF3;Q1X6Q9;O99016;A0A0U1W0G4;Q8HVI8;A0A291L206;Q6L9Y3;A0A0D5X2A4;S6CMZ7;Q8MFT9;Q5QAE5;G8EEM9;A0A2D0WHN2;Q5I9B7;Q7YJM3;A0A1C9HG42;Q3…	C5(Carbamidomethyl)	0	0	0.0007921	54.62	0.0195296	3	1126.67	0.309112	51.5188	1
	High	DDENVxSQPFmR	3	32	6	C7AQV2;Q7YJR9;Q6PZC1;Q7YJL9;A5H757;X2D2J7	X6(D); M11(Oxidation)	0	0	2.189e-05	43.02	0.00899489	2	1468.6	1.17965	57.5836	0
	High	GHYLxATAGTcEEmLKR	2	12	9	Q8WJX3;E5G0I9;Q8ME51;Q31895;Q95631;Q37220;Q8MCW3;Q95CF8;X2D2J7	X5(D); C11(Carbamidomethyl); M14(Oxidation)	0	0	5.919e-14	36.17	0.226522	3	1967.9	1.48538	53.879	1
	High	YGRPLLGcTIKPK	6	64650	221	C0J9R6;C6G1P2;Q5W520;A5X4D3;F2X4H9;A0A0K2SQY8;Q4VI99;D6MYJ6;Q7YJP8;Q5I221;A0A0U4D534;Q4VI78;A0A249Y5Y5;G0WZL1;Q37220;A0A291L2W8;Q37279;Q5I9B7;J9QH20;Q37140;L0N8B1;I2E9B8;Q6VW40;A0A0F7C9H2;I2BGM7;Q33047;Q31807;Q8WL19;Q33032;O82538;A0A1C9HG87;U5XM28;Q9THL1;Q5SCK3;O98756;C3S8Q5;H9ZGJ7;A0A286M593;Q9MS05;Q5SCR6;C1JAT3;Q4KUE1;Q7GH77;A0A2H4NXN4;O98551;I2E9L8;Q3I534;I2E9A4;Q8MCX8;Q1XEJ6;Q1XEK3;C3S8U4;P93…	C8(Carbamidomethyl)	0	0	0.000627	34.9	1.89721	4	1502.85	0.0623916	52.5759	2
	High	AQAETGEIK	6	27913	179	Q6VW40;A0A1W6BQF9;J9QER6;A0A291L206;A5X5W8;J9QH20;Q6PZC1;B6GUV5;A0A0F6TFY2;C0J9R6;C6G1P2;F2X4H9;Q8ME51;O98551;C3RXF1;T1WH32;C3S8Q5;A0A2H4NXN4;C3S8U4;A0A0F7C9H2;I2BGM7;Q5W520;Q33032;A0A1C9HG87;U5XM28;O98756;H9ZGJ7;A0A286M593;Q9MS05;Q5SCR6;Q4VI99;C1JAT3;I2E9L8;Q4VI78;Q8MCX8;A0A142DPV4;G0WZL1;Q8HVI8;P92434;Q8MFT9;Q5QAE5;Q95CF2;I2E9B8;Q31807;E9KWZ0;Q5SCK3;Q4KUE1;Q7YJP8;Q7GH77;I2E9A4;Q9T2E4;A7BG81;A0A…		0	0.001	0.01387	24.17	14.9064	2	946.483	-0.703973	25.5934	0
	High	NHGMHFR	2	30695	181	C0J9R6;C6G1P2;Q5W520;C3S8Q5;A0A286M593;F2X4H9;Q4VI99;Q4VI78;C3S8U4;Q6VW40;A0A0F7C9H2;I2BGM7;Q33032;E0D959;A0A1C9HG87;U5XM28;O98756;H9ZGJ7;Q9MS05;Q5SCR6;C1JAT3;A0A2H4NXN4;Q5I221;G0WZM4;A0A0U4D534;I2E9L8;Q8MCX8;A0A249Y5N8;A0A142DPV4;A0A249Y5Y5;S4TA61;G0WZL1;C1JAS8;E0D8V0;Q8HVI8;P92434;Q8MFT9;Q5QAE5;J9QH20;Q95CF2;E7DMY2;Q33047;O82538;Q9THL1;Q5SCK3;A0A0K2SQY8;D6MYJ6;Q4KUE1;Q7YJP8;Q7GH77;O98551;Q3I534…		0	0.007	0.09018	38.47	0.360148	2	898.41	-0.021729	23.794	0
U5XM28	Ribulose bisphosphate carboxylase large chain (Fragment) OS=Wurdastom hexamera OX=1412895 GN=rbcL PE=3 SV=1 - [U5XM28_9MYRT]	2573.03	31.1	39416	0	16	245	447	49.432	7.32764
	High	GGLDFTKDDENVNSQPFMR	11	51638	219	Q4VIC0;O98426;B1PHQ2;A0A2D0WHN2;Q95CE8;Q4VI93;Q8MFT9;C0J9R6;C6G1P2;Q5W520;A5X4D3;F2X4H9;A0A0K2SQY8;Q4VI99;D6MYJ6;Q7YJP8;Q5I221;A0A0U4D534;Q4VI78;A0A249Y5Y5;G0WZL1;Q37220;A0A291L2W8;Q37279;Q5I9B7;J9QH20;Q37140;L0N8B1;I2E9B8;Q6VW40;A0A0F7C9H2;I2BGM7;Q33047;Q31807;Q8WL19;Q33032;O82538;A0A1C9HG87;U5XM28;Q9THL1;Q5SCK3;O98756;C3S8Q5;H9ZGJ7;A0A286M593;Q9MS05;Q5SCR6;C1JAT3;Q4KUE1;Q7GH77;A0A2H4NXN4;O98551…		0	0	4.039e-16	113.72	1.78151e-08	2	2169.99	1.25456	93.5792	1
	High	GHYLNATAGTcEEMIK	11	14794	128	Q6VW40;C0J9R6;C6G1P2;Q5W520;Q33032;F2X4H9;Q4VI99;Q4VI78;E7DMY2;E0D959;F2X4Q8;Q31895;I2EAR2;A0A291IA50;Q5I221;A0A0U4D534;F2X4R1;Q8MCX9;R4QE58;A5X4D3;E9KWZ0;C7A609;C7A5Z1;A0A0K2SQY8;D6MYJ6;O03839;Q7YJP8;O09424;D6MYI7;Q9MT23;A0A249Y5Y5;G0WZL1;Q37220;A0A142I7A5;Q36637;B6GUV5;B8YHE7;A0A291L2W8;A0A078BR81;Q37347;K4EPE7;Q37279;Q9GDB5;A0A0F6TFY2;Q5I9B7;Q95CE8;J9QH20;Q37140;L0N8B1;Q9GHM7;Q8ME74;Q37309;A0A…	C11(Carbamidomethyl)	0	0	4.039e-16	98.58	3.05093e-07	2	1794.82	1.41919	65.9578	0
	High	DNGLLLHIHR	11	41878	218	C0J9R6;C6G1P2;Q5W520;F2X4H9;Q4VI99;Q5I221;A0A0U4D534;Q4VI78;O09424;Q6VW40;I2BGM7;E7DMY2;Q33032;E0D959;F2X4Q8;I2EAR2;O98756;I2E9L8;F2X4R1;Q8MCX9;P93904;O82538;A0A1C9HG87;U5XM28;Q9THL1;Q5SCK3;H9ZGJ7;A0A0K2SQY8;Q5SCR6;C1JAT3;D6MYJ6;Q4KUE1;Q7YJP8;Q7GH77;A0A291IA50;J9QER6;O98551;Q3I534;I2E9A4;Q1XEJ6;Q95F08;C3RXF1;T1WH32;C3S8Q5;A0A286M593;Q66PI3;C3S8U4;G0WZL1;J9QH20;Q9GHM7;Q8ME74;A0A023Q3H2;Q31807;E9KW…		0	0	1.566e-05	89.64	5.11609e-06	3	1187.67	0.557325	63.4437	0
	High	TFQGPPxGIQVER	27	58045	202	Q4VI99;D6MYJ6;Q7YJP8;Q7YJR9;Q8HVI8;O03613;I2E962;Q6VW40;C0J9R6;C6G1P2;Q33032;Q5SCK3;F2X4H9;Q4KUE1;Q7GH77;I2E9A4;Q1XEJ6;Q5UFF3;Q1X6Q9;A0A0U1W0G4;A0A0D5X2A4;S6CMZ7;Q8MFT9;Q5I9B7;L0N8B1;Q9ZS70;I2E9B8;A0A0F7C9H2;I2BGM7;Q31807;A0A1C9HG87;U5XM28;Q8WIX2;E9KWZ0;O98756;C3S8Q5;H9ZGJ7;A0A286M593;Q9MS05;A0A0K2SQY8;Q5SCR6;O98429;A0A2H4NXN4;O98551;I2E9L8;Q9T2E4;Q8MCX8;A7BG81;A0A286NQF2;Q1XEK3;P93952;Q7YJM6;Q9M…	X7(H)	0	0	8.03e-13	86.46	1.40513e-05	2	1465.76	1.57209	60.7419	0
	High	GGLDFTKDDENVNSQPFmR	8	51638	219	C0J9R6;C6G1P2;Q5W520;A5X4D3;F2X4H9;A0A0K2SQY8;Q4VI99;D6MYJ6;Q7YJP8;Q5I221;A0A0U4D534;Q4VI78;A0A249Y5Y5;G0WZL1;Q37220;A0A291L2W8;Q37279;Q5I9B7;J9QH20;Q37140;L0N8B1;I2E9B8;Q6VW40;A0A0F7C9H2;I2BGM7;Q33047;Q31807;Q8WL19;Q33032;O82538;A0A1C9HG87;U5XM28;Q9THL1;Q5SCK3;O98756;C3S8Q5;H9ZGJ7;A0A286M593;Q9MS05;Q5SCR6;C1JAT3;Q4KUE1;Q7GH77;A0A2H4NXN4;O98551;I2E9L8;Q3I534;I2E9A4;Q8MCX8;Q1XEJ6;Q1XEK3;C3S8U4;P93…	M18(Oxidation)	0	0	4.039e-16	85.77	1.07533e-05	2	2185.98	1.33788	83.0023	1
	High	mSGGDHIHAGTVVGK	35	17683	153	A0A286M593;Q3T5L7;K4EPE7;P94046;Q6VW40;C0J9R6;C6G1P2;Q33032;E0D959;E9KWZ0;Q5SCK3;Q339G9;F2X4H9;Q4KUE1;Q7YJP8;Q7GH77;Q5I221;A0A0U4D534;I2E9A4;Q9T2E4;Q1XEJ6;Q9MT23;A0A249Y5N8;Q7YJR9;A0A0B4M1K8;Q5UFF3;Q1X6Q9;A0A0U1W0G4;A0A0D5X2A4;S6CMZ7;Q8MFT9;Q5I9B7;L0N8B1;A0A0K2SQY8;D6MYJ6;Q95F08;T1WH32;D6MYK4;E7DMY2;A0A1C9HG87;U5XM28;A5X4D3;H9ZGJ7;Q5SCR6;O98551;I2BGM7;O98756;I2E9L8;C3S8Q5;A0A2H4NXN4;P93952;Q32701…	M1(Oxidation)	0	0	9.386e-14	83.85	1.42643e-05	2	1481.72	0.318762	32.3532	0
	High	GHYLNATAGTcEEmIK	8	14794	128	Q8ME51;Q31895;Q95631;Q37220;Q8MCW3;Q6VW40;C0J9R6;C6G1P2;Q5W520;Q33032;O82538;A0A1C9HG87;U5XM28;Q9THL1;Q5SCK3;H9ZGJ7;F2X4H9;A0A0K2SQY8;Q5SCR6;Q4VI99;C1JAT3;D6MYJ6;Q4KUE1;Q7YJP8;Q7GH77;O98551;Q3I534;I2E9A4;Q4VI78;Q1XEJ6;G0WZL1;Q5UFF3;B1PHQ2;Q1X6Q9;A0A0U1W0G4;A0A142I7F3;Q6L9Y3;P92434;A0A0D5X2A4;S6CMZ7;Q8MFT9;Q5I9B7;J9QH20;Q37140;L0N8B1;Q32701;E9KWZ0;Q9T2E4;Q9MT23;A0A0B4M1K8;P94046;A0A0S0ZNW1;Q5I221;…	C11(Carbamidomethyl); M14(Oxidation)	0	0	4.039e-16	78.71	2.70915e-05	2	1810.81	1.18125	55.337	0
	High	DDENVNSQPFMR	6	52171	227	Q9ZS70;Q32701;I2E9B8;D6MYK9;Q6VW40;A0A0F7C9H2;I2BGM7;C0J9R6;C6G1P2;Q5W520;P93904;Q33047;D6MYK4;Q9MTT0;E7DMY2;Q31807;O98747;Q8WL19;Q33032;E0D959;I2E962;Q95F08;C3RXF1;F2X4Q8;O82538;A0A1I7PIB4;A0A1C9HG87;U5XM28;Q7YMT1;R4QE58;Q9THL1;A5X4D3;Q8WIX2;E9KWZ0;Q5SCK3;A0A0S0ZNW1;C7A609;T1WH32;I2E906;I2EAR2;V5K6K1;Q9GEC0;O98756;Q339G9;C3S8Q5;C7A5Z1;Q95631;Q8MD81;Q1ANA8;Q6VW13;H9ZGJ7;A0A286M593;Q66PI3;Q9MS05;F…		0	0	6.987e-10	77.72	6.30272e-05	2	1451.62	0.977791	69.8633	0
	High	GHYLNATAGTcEEmIKR	7	14767	127	C0J9R6;C6G1P2;Q5W520;A5X4D3;F2X4H9;A0A0K2SQY8;Q4VI99;D6MYJ6;Q7YJP8;Q5I221;A0A0U4D534;Q4VI78;A0A249Y5Y5;G0WZL1;Q37220;A0A291L2W8;Q37279;Q5I9B7;J9QH20;Q37140;L0N8B1;Q32701;Q6VW40;P93904;D6MYK4;E7DMY2;O98747;Q33032;E0D959;I2E962;F2X4Q8;O82538;A0A1I7PIB4;A0A1C9HG87;U5XM28;Q7YMT1;R4QE58;Q9THL1;E9KWZ0;Q5SCK3;A0A0S0ZNW1;C7A609;I2E906;I2EAR2;Q339G9;C7A5Z1;Q95631;Q8MD81;Q6VW13;H9ZGJ7;Q3T5L7;Q9TN58;Q5SCR6;…	C11(Carbamidomethyl); M14(Oxidation)	0	0	4.039e-16	73.88	0.000100019	3	1966.91	0.840171	49.9061	1
	High	MSGGDHIHAGTVVGK	29	17683	153	Q9ZS70;O98747;Q95F08;Q5SCK3;O98756;Q1XEK3;O63147;A5X5W8;Q9XPZ1;B1NFY5;C0J9R6;C6G1P2;F2X4H9;Q7YJP8;Q6VW40;Q33032;E0D959;E9KWZ0;Q339G9;Q4KUE1;Q7GH77;Q5I221;A0A0U4D534;I2E9A4;Q9T2E4;Q1XEJ6;Q9MT23;A0A249Y5N8;A0A0B4M1K8;Q5UFF3;Q1X6Q9;A0A0U1W0G4;A0A0D5X2A4;S6CMZ7;Q8MFT9;Q5I9B7;L0N8B1;P94046;Q32701;I2E9B8;A0A0F7C9H2;I2BGM7;D6MYK4;E7DMY2;Q31807;F2X4Q8;A0A1C9HG87;U5XM28;T1WH32;I2EAR2;C3S8Q5;Q8MD81;H9ZGJ7;…		0	0	4.275e-15	71.28	0.000220254	2	1465.72	0.101013	37.62	0
	High	VALEAcVQAR	49	29518	164	I2E9B8;Q6VW40;I2BGM7;C0J9R6;C6G1P2;Q5W520;Q33047;Q31807;Q8WL19;Q33032;E0D959;F2X4Q8;O82538;Q7YMT1;Q9THL1;Q5SCK3;I2EAR2;O98756;Q339G9;F2X4H9;Q4VI99;Q4KUE1;Q7YJP8;Q7GH77;A0A291IA50;Q5I221;A0A0U4D534;I2E9L8;I2E9A4;Q4VI78;F2X4R1;Q6USH4;Q1XEJ6;Q1XEK3;C3S8U4;P93952;Q58U40;C3RXF1;C3S8Q5;Q66PI3;A0A0F7C9H2;Q9MTT0;E7DMY2;Q8ME51;O98747;Q95F08;A0A1C9HG87;Q31895;U5XM28;A0A0S0ZNW1;T1WH32;H9ZGJ7;A0A286M593;Q9MS…	C6(Carbamidomethyl)	0	0	0.0001242	63.43	0.00182092	2	1116.58	0.100469	86.3834	0
	High	EITLGFVDLLR	3	11021	93	Q6VW40;I2BGM7;C0J9R6;C6G1P2;Q33032;E0D959;Q95F08;T1WH32;O98756;F2X4H9;Q5I221;A0A0U4D534;I2E9L8;A0A249Y5N8;S4TA61;E0D8V0;Q8MFT9;Q5QAE5;Q95CF2;Q5W520;Q8WIX2;Q71N81;F2X4R1;A0A286NQF2;Q7YJM6;F5B3G0;Q8M9K0;A0A023UBM0;E2FGZ3;C3S8U4;A0A249Y5Y5;Q8ME74;E7DMY2;Q4VI99;Q4VI78;Q9ZS70;A0A0S0ZNW1;C3RXF1;A0A2H4NXN4;A0A1C9HG87;U5XM28;H9ZGJ7;Q5SCR6;C1JAT3;F2X4Q8;I2EAR2;A0A0F7C9H2;C3S8Q5;A0A286M593;Q9MS05;G0WZM4;Q8…		0	0	0.0001477	57.73	0.00364414	2	1275.73	0.0793739	46.4416	0
	High	TFQGPPxGIQVER	4	39	6	Q9TN58;U5XM28;A5X4D3;Q8WIX2;Q4VI78;G8EEM9	X7(D)	0	0	1.199e-05	57.26	0.00316768	2	1443.72	1.07324	71.0246	0
	High	DDENVNSQPFmR	4	52171	227	P93952;Q5QAE5;C0J9R6;C6G1P2;F2X4H9;F2X4R1;Q32701;I2E9B8;Q6VW40;A0A0F7C9H2;I2BGM7;Q5W520;Q33047;Q31807;Q8WL19;Q33032;Q95F08;C3RXF1;O82538;A0A1C9HG87;U5XM28;Q9THL1;Q5SCK3;A0A0S0ZNW1;T1WH32;O98756;C3S8Q5;H9ZGJ7;A0A286M593;Q66PI3;Q9MS05;A0A0K2SQY8;Q5SCR6;Q32553;Q4VI99;C1JAT3;D6MYJ6;A0A248SN48;Q4KUE1;Q7YJP8;Q7GH77;A0A2H4NXN4;O98551;C7AQV2;I2E9L8;Q3I534;I2E9A4;Q4VI78;Q8MCX8;Q1XEJ6;Q1XEK3;C3S8U4;P93904;…	M11(Oxidation)	0	0	1.756e-06	55.04	0.011486	2	1467.62	0.855373	56.776	0
	High	PLLGcTIKPK	7	64838	227	I2E9B8;Q6VW40;A0A0F7C9H2;I2BGM7;C0J9R6;C6G1P2;D6MYK4;E7DMY2;Q31807;Q33032;A0A1C9HG87;U5XM28;Q5SCK3;O98756;C3S8Q5;H9ZGJ7;A0A286M593;Q9MS05;F2X4H9;A0A0K2SQY8;Q5SCR6;D6MYJ6;Q4KUE1;Q7YJP8;Q7GH77;A0A2H4NXN4;O98551;I2E9L8;I2E9A4;Q8MCX8;Q1XEJ6;Q1XEK3;P93952;B7P0E9;D4N1T9;Q5UFF3;Q1X6Q9;O99016;A0A0U1W0G4;Q8HVI8;A0A291L206;Q6L9Y3;A0A0D5X2A4;S6CMZ7;Q8MFT9;Q5QAE5;G8EEM9;A0A2D0WHN2;Q5I9B7;Q7YJM3;A0A1C9HG42;Q3…	C5(Carbamidomethyl)	0	0	0.0007921	54.62	0.0195296	3	1126.67	0.309112	51.5188	1
	High	AMHAVIDR	9	44488	225	Q6VW40;C0J9R6;C6G1P2;Q33032;E0D959;F2X4H9;Q5I221;A0A0U4D534;Q5W520;Q31807;Q4VI99;Q7YJP8;Q4VI78;Q1XEK3;C3S8U4;P93952;I2E9B8;I2BGM7;Q5SCK3;O98756;Q4KUE1;Q7GH77;I2E9L8;I2E9A4;Q1XEJ6;B7P0E9;D4N1T9;Q5UFF3;Q1X6Q9;O99016;A0A0U1W0G4;A0A291L206;A0A0D5X2A4;S6CMZ7;Q8MFT9;Q5QAE5;G8EEM9;A0A2D0WHN2;Q5I9B7;Q7YJM3;A0A1C9HG42;Q95CF2;L0N8B1;A0A218KDZ0;E9KWZ0;Q9MT23;Q37220;A0A078BR81;A0A023UA12;A0A0F6TFY2;Q32701;A0…		0	0	0.002398	52.63	0.0201453	2	912.472	0.447584	31.7123	0
	High	YGRPLLGcTIKPK	6	64650	221	C0J9R6;C6G1P2;Q5W520;A5X4D3;F2X4H9;A0A0K2SQY8;Q4VI99;D6MYJ6;Q7YJP8;Q5I221;A0A0U4D534;Q4VI78;A0A249Y5Y5;G0WZL1;Q37220;A0A291L2W8;Q37279;Q5I9B7;J9QH20;Q37140;L0N8B1;I2E9B8;Q6VW40;A0A0F7C9H2;I2BGM7;Q33047;Q31807;Q8WL19;Q33032;O82538;A0A1C9HG87;U5XM28;Q9THL1;Q5SCK3;O98756;C3S8Q5;H9ZGJ7;A0A286M593;Q9MS05;Q5SCR6;C1JAT3;Q4KUE1;Q7GH77;A0A2H4NXN4;O98551;I2E9L8;Q3I534;I2E9A4;Q8MCX8;Q1XEJ6;Q1XEK3;C3S8U4;P93…	C8(Carbamidomethyl)	0	0	0.000627	34.9	1.89721	4	1502.85	0.0623916	52.5759	2
	High	AQAETGEIK	6	27913	179	Q6VW40;A0A1W6BQF9;J9QER6;A0A291L206;A5X5W8;J9QH20;Q6PZC1;B6GUV5;A0A0F6TFY2;C0J9R6;C6G1P2;F2X4H9;Q8ME51;O98551;C3RXF1;T1WH32;C3S8Q5;A0A2H4NXN4;C3S8U4;A0A0F7C9H2;I2BGM7;Q5W520;Q33032;A0A1C9HG87;U5XM28;O98756;H9ZGJ7;A0A286M593;Q9MS05;Q5SCR6;Q4VI99;C1JAT3;I2E9L8;Q4VI78;Q8MCX8;A0A142DPV4;G0WZL1;Q8HVI8;P92434;Q8MFT9;Q5QAE5;Q95CF2;I2E9B8;Q31807;E9KWZ0;Q5SCK3;Q4KUE1;Q7YJP8;Q7GH77;I2E9A4;Q9T2E4;A7BG81;A0A…		0	0.001	0.01387	24.17	14.9064	2	946.483	-0.703973	25.5934	0
	High	EGNEIIR	1	14511	113	Q6VW40;A0A0F7C9H2;I2BGM7;C0J9R6;C6G1P2;Q33032;A0A1C9HG87;U5XM28;O98756;C3S8Q5;H9ZGJ7;A0A286M593;Q9MS05;F2X4H9;Q5SCR6;A0A2H4NXN4;I2E9L8;Q8MCX8;Q5W520;E7DMY2;O98747;Q95F08;F2X4Q8;Q31895;A0A0S0ZNW1;T1WH32;I2EAR2;Q4VI99;A0A291IA50;Q4VI78;Q4VIC0;F2X4R1;C3S8U4;Q8MCX9;E0D959;O82538;Q7YMT1;Q9THL1;A5X4D3;Q5SCK3;Q339G9;A0A0K2SQY8;C1JAT3;D6MYJ6;Q4KUE1;Q7YJP8;Q7GH77;Q5I221;A0A0U4D534;O98551;Q3I534;I2E9A4;Q1X…		0	0.007	0.08702	42.83	0.126059	2	830.437	0.578115	36.3161	0
	High	NHGMHFR	2	30695	181	C0J9R6;C6G1P2;Q5W520;C3S8Q5;A0A286M593;F2X4H9;Q4VI99;Q4VI78;C3S8U4;Q6VW40;A0A0F7C9H2;I2BGM7;Q33032;E0D959;A0A1C9HG87;U5XM28;O98756;H9ZGJ7;Q9MS05;Q5SCR6;C1JAT3;A0A2H4NXN4;Q5I221;G0WZM4;A0A0U4D534;I2E9L8;Q8MCX8;A0A249Y5N8;A0A142DPV4;A0A249Y5Y5;S4TA61;G0WZL1;C1JAS8;E0D8V0;Q8HVI8;P92434;Q8MFT9;Q5QAE5;J9QH20;Q95CF2;E7DMY2;Q33047;O82538;Q9THL1;Q5SCK3;A0A0K2SQY8;D6MYJ6;Q4KUE1;Q7YJP8;Q7GH77;O98551;Q3I534…		0	0.007	0.09018	38.47	0.360148	2	898.41	-0.021729	23.794	0
	High	AmHAVIDR	1	44488	225	Q6VW40;A0A0F7C9H2;I2BGM7;C0J9R6;C6G1P2;Q33032;Q95F08;A0A1C9HG87;U5XM28;T1WH32;O98756;C3S8Q5;H9ZGJ7;A0A286M593;Q9MS05;F2X4H9;Q5SCR6;A0A2H4NXN4;I2E9L8;Q8MCX8;C3S8U4;Q5W520;O82538;Q9THL1;Q5SCK3;A0A0K2SQY8;Q4VI99;C1JAT3;D6MYJ6;Q4KUE1;Q7YJP8;Q7GH77;O98551;Q3I534;I2E9A4;Q4VI78;Q1XEJ6;G0WZL1;Q37220;Q5UFF3;B1PHQ2;Q1X6Q9;A0A0U1W0G4;A0A142I7F3;Q6L9Y3;P92434;A0A0D5X2A4;S6CMZ7;Q8MFT9;Q5I9B7;J9QH20;Q37140;L0N…	M2(Oxidation)	0	0.008	0.1038	23.12	19.3432	2	928.467	-0.394163	21.4696	0
A0A0U4D534	Ribulose bisphosphate carboxylase large chain (Fragment) OS=Benincasa hispida OX=102211 GN=rbcL PE=3 SV=1 - [A0A0U4D534_BENHI]	2572.61	42.3	37001	0	20	257	435	48.0902	6.53662
	High	GGLDFTKDDENVNSQPFMR	11	51638	219	Q4VIC0;O98426;B1PHQ2;A0A2D0WHN2;Q95CE8;Q4VI93;Q8MFT9;C0J9R6;C6G1P2;Q5W520;A5X4D3;F2X4H9;A0A0K2SQY8;Q4VI99;D6MYJ6;Q7YJP8;Q5I221;A0A0U4D534;Q4VI78;A0A249Y5Y5;G0WZL1;Q37220;A0A291L2W8;Q37279;Q5I9B7;J9QH20;Q37140;L0N8B1;I2E9B8;Q6VW40;A0A0F7C9H2;I2BGM7;Q33047;Q31807;Q8WL19;Q33032;O82538;A0A1C9HG87;U5XM28;Q9THL1;Q5SCK3;O98756;C3S8Q5;H9ZGJ7;A0A286M593;Q9MS05;Q5SCR6;C1JAT3;Q4KUE1;Q7GH77;A0A2H4NXN4;O98551…		0	0	4.039e-16	113.72	1.78151e-08	2	2169.99	1.25456	93.5792	1
	High	GHYLNATAGTcEEMIK	11	14794	128	Q6VW40;C0J9R6;C6G1P2;Q5W520;Q33032;F2X4H9;Q4VI99;Q4VI78;E7DMY2;E0D959;F2X4Q8;Q31895;I2EAR2;A0A291IA50;Q5I221;A0A0U4D534;F2X4R1;Q8MCX9;R4QE58;A5X4D3;E9KWZ0;C7A609;C7A5Z1;A0A0K2SQY8;D6MYJ6;O03839;Q7YJP8;O09424;D6MYI7;Q9MT23;A0A249Y5Y5;G0WZL1;Q37220;A0A142I7A5;Q36637;B6GUV5;B8YHE7;A0A291L2W8;A0A078BR81;Q37347;K4EPE7;Q37279;Q9GDB5;A0A0F6TFY2;Q5I9B7;Q95CE8;J9QH20;Q37140;L0N8B1;Q9GHM7;Q8ME74;Q37309;A0A…	C11(Carbamidomethyl)	0	0	4.039e-16	98.58	3.05093e-07	2	1794.82	1.41919	65.9578	0
	High	DNGLLLHIHR	11	41878	218	C0J9R6;C6G1P2;Q5W520;F2X4H9;Q4VI99;Q5I221;A0A0U4D534;Q4VI78;O09424;Q6VW40;I2BGM7;E7DMY2;Q33032;E0D959;F2X4Q8;I2EAR2;O98756;I2E9L8;F2X4R1;Q8MCX9;P93904;O82538;A0A1C9HG87;U5XM28;Q9THL1;Q5SCK3;H9ZGJ7;A0A0K2SQY8;Q5SCR6;C1JAT3;D6MYJ6;Q4KUE1;Q7YJP8;Q7GH77;A0A291IA50;J9QER6;O98551;Q3I534;I2E9A4;Q1XEJ6;Q95F08;C3RXF1;T1WH32;C3S8Q5;A0A286M593;Q66PI3;C3S8U4;G0WZL1;J9QH20;Q9GHM7;Q8ME74;A0A023Q3H2;Q31807;E9KW…		0	0	1.566e-05	89.64	5.11609e-06	3	1187.67	0.557325	63.4437	0
	High	TFQGPPHGIQVER	27	58045	202	Q4VI99;D6MYJ6;Q7YJP8;Q7YJR9;Q8HVI8;O03613;I2E962;Q6VW40;C0J9R6;C6G1P2;Q33032;Q5SCK3;F2X4H9;Q4KUE1;Q7GH77;I2E9A4;Q1XEJ6;Q5UFF3;Q1X6Q9;A0A0U1W0G4;A0A0D5X2A4;S6CMZ7;Q8MFT9;Q5I9B7;L0N8B1;Q9ZS70;I2E9B8;A0A0F7C9H2;I2BGM7;Q31807;A0A1C9HG87;U5XM28;Q8WIX2;E9KWZ0;O98756;C3S8Q5;H9ZGJ7;A0A286M593;Q9MS05;A0A0K2SQY8;Q5SCR6;O98429;A0A2H4NXN4;O98551;I2E9L8;Q9T2E4;Q8MCX8;A7BG81;A0A286NQF2;Q1XEK3;P93952;Q7YJM6;Q9M…		0	0	8.03e-13	86.46	1.40513e-05	2	1465.76	1.57209	60.7419	0
	High	GGLDFTKDDENVNSQPFmR	8	51638	219	C0J9R6;C6G1P2;Q5W520;A5X4D3;F2X4H9;A0A0K2SQY8;Q4VI99;D6MYJ6;Q7YJP8;Q5I221;A0A0U4D534;Q4VI78;A0A249Y5Y5;G0WZL1;Q37220;A0A291L2W8;Q37279;Q5I9B7;J9QH20;Q37140;L0N8B1;I2E9B8;Q6VW40;A0A0F7C9H2;I2BGM7;Q33047;Q31807;Q8WL19;Q33032;O82538;A0A1C9HG87;U5XM28;Q9THL1;Q5SCK3;O98756;C3S8Q5;H9ZGJ7;A0A286M593;Q9MS05;Q5SCR6;C1JAT3;Q4KUE1;Q7GH77;A0A2H4NXN4;O98551;I2E9L8;Q3I534;I2E9A4;Q8MCX8;Q1XEJ6;Q1XEK3;C3S8U4;P93…	M18(Oxidation)	0	0	4.039e-16	85.77	1.07533e-05	2	2185.98	1.33788	83.0023	1
	High	mSGGDHIHAGTVVGK	35	17683	153	A0A286M593;Q3T5L7;K4EPE7;P94046;Q6VW40;C0J9R6;C6G1P2;Q33032;E0D959;E9KWZ0;Q5SCK3;Q339G9;F2X4H9;Q4KUE1;Q7YJP8;Q7GH77;Q5I221;A0A0U4D534;I2E9A4;Q9T2E4;Q1XEJ6;Q9MT23;A0A249Y5N8;Q7YJR9;A0A0B4M1K8;Q5UFF3;Q1X6Q9;A0A0U1W0G4;A0A0D5X2A4;S6CMZ7;Q8MFT9;Q5I9B7;L0N8B1;A0A0K2SQY8;D6MYJ6;Q95F08;T1WH32;D6MYK4;E7DMY2;A0A1C9HG87;U5XM28;A5X4D3;H9ZGJ7;Q5SCR6;O98551;I2BGM7;O98756;I2E9L8;C3S8Q5;A0A2H4NXN4;P93952;Q32701…	M1(Oxidation)	0	0	9.386e-14	83.85	1.42643e-05	2	1481.72	0.318762	32.3532	0
	High	GHYLNATAGTcEEmIK	8	14794	128	Q8ME51;Q31895;Q95631;Q37220;Q8MCW3;Q6VW40;C0J9R6;C6G1P2;Q5W520;Q33032;O82538;A0A1C9HG87;U5XM28;Q9THL1;Q5SCK3;H9ZGJ7;F2X4H9;A0A0K2SQY8;Q5SCR6;Q4VI99;C1JAT3;D6MYJ6;Q4KUE1;Q7YJP8;Q7GH77;O98551;Q3I534;I2E9A4;Q4VI78;Q1XEJ6;G0WZL1;Q5UFF3;B1PHQ2;Q1X6Q9;A0A0U1W0G4;A0A142I7F3;Q6L9Y3;P92434;A0A0D5X2A4;S6CMZ7;Q8MFT9;Q5I9B7;J9QH20;Q37140;L0N8B1;Q32701;E9KWZ0;Q9T2E4;Q9MT23;A0A0B4M1K8;P94046;A0A0S0ZNW1;Q5I221;…	C11(Carbamidomethyl); M14(Oxidation)	0	0	4.039e-16	78.71	2.70915e-05	2	1810.81	1.18125	55.337	0
	High	DDENVNSQPFMR	6	52171	227	Q9ZS70;Q32701;I2E9B8;D6MYK9;Q6VW40;A0A0F7C9H2;I2BGM7;C0J9R6;C6G1P2;Q5W520;P93904;Q33047;D6MYK4;Q9MTT0;E7DMY2;Q31807;O98747;Q8WL19;Q33032;E0D959;I2E962;Q95F08;C3RXF1;F2X4Q8;O82538;A0A1I7PIB4;A0A1C9HG87;U5XM28;Q7YMT1;R4QE58;Q9THL1;A5X4D3;Q8WIX2;E9KWZ0;Q5SCK3;A0A0S0ZNW1;C7A609;T1WH32;I2E906;I2EAR2;V5K6K1;Q9GEC0;O98756;Q339G9;C3S8Q5;C7A5Z1;Q95631;Q8MD81;Q1ANA8;Q6VW13;H9ZGJ7;A0A286M593;Q66PI3;Q9MS05;F…		0	0	6.987e-10	77.72	6.30272e-05	2	1451.62	0.977791	69.8633	0
	High	EITLGFVDLLRDDFIEK	1	5735	51	Q6VW40;C0J9R6;C6G1P2;Q33032;F2X4H9;Q5W520;Q4VI99;Q4VI78;Q9GHM7;I2BGM7;Q95F08;A0A0S0ZNW1;T1WH32;O98756;O20248;I2E9L8;C3S8U4;A0A142DPV4;Q8MFT9;Q5QAE5;Q95CF2;Q36851;E0D959;Q5I221;A0A0U4D534;A0A249Y5N8;S4TA61;E0D8V0;F2X4R1;A0A286NQF2;Q7YJM6;F5B3G0;Q8M9K0;A0A023UBM0;E2FGZ3;E7DMY2;F2X4Q8;I2EAR2;A0A291IA50;Q8MCX9;O03839;Q31895;Q4VIC0;A0A1I7PIB4;O98747;O47280;Q3T5L7;Q4VI93;Q95CF8;Q37309;Q9MV62		0	0	4.039e-16	74.18	8.60883e-05	2	2023.08	0.489301	115.091	1
	High	GHYLNATAGTcEEmIKR	7	14767	127	C0J9R6;C6G1P2;Q5W520;A5X4D3;F2X4H9;A0A0K2SQY8;Q4VI99;D6MYJ6;Q7YJP8;Q5I221;A0A0U4D534;Q4VI78;A0A249Y5Y5;G0WZL1;Q37220;A0A291L2W8;Q37279;Q5I9B7;J9QH20;Q37140;L0N8B1;Q32701;Q6VW40;P93904;D6MYK4;E7DMY2;O98747;Q33032;E0D959;I2E962;F2X4Q8;O82538;A0A1I7PIB4;A0A1C9HG87;U5XM28;Q7YMT1;R4QE58;Q9THL1;E9KWZ0;Q5SCK3;A0A0S0ZNW1;C7A609;I2E906;I2EAR2;Q339G9;C7A5Z1;Q95631;Q8MD81;Q6VW13;H9ZGJ7;Q3T5L7;Q9TN58;Q5SCR6;…	C11(Carbamidomethyl); M14(Oxidation)	0	0	4.039e-16	73.88	0.000100019	3	1966.91	0.840171	49.9061	1
	High	MSGGDHIHAGTVVGK	29	17683	153	Q9ZS70;O98747;Q95F08;Q5SCK3;O98756;Q1XEK3;O63147;A5X5W8;Q9XPZ1;B1NFY5;C0J9R6;C6G1P2;F2X4H9;Q7YJP8;Q6VW40;Q33032;E0D959;E9KWZ0;Q339G9;Q4KUE1;Q7GH77;Q5I221;A0A0U4D534;I2E9A4;Q9T2E4;Q1XEJ6;Q9MT23;A0A249Y5N8;A0A0B4M1K8;Q5UFF3;Q1X6Q9;A0A0U1W0G4;A0A0D5X2A4;S6CMZ7;Q8MFT9;Q5I9B7;L0N8B1;P94046;Q32701;I2E9B8;A0A0F7C9H2;I2BGM7;D6MYK4;E7DMY2;Q31807;F2X4Q8;A0A1C9HG87;U5XM28;T1WH32;I2EAR2;C3S8Q5;Q8MD81;H9ZGJ7;…		0	0	4.275e-15	71.28	0.000220254	2	1465.72	0.101013	37.62	0
	High	VALEAcVQAR	49	29518	164	I2E9B8;Q6VW40;I2BGM7;C0J9R6;C6G1P2;Q5W520;Q33047;Q31807;Q8WL19;Q33032;E0D959;F2X4Q8;O82538;Q7YMT1;Q9THL1;Q5SCK3;I2EAR2;O98756;Q339G9;F2X4H9;Q4VI99;Q4KUE1;Q7YJP8;Q7GH77;A0A291IA50;Q5I221;A0A0U4D534;I2E9L8;I2E9A4;Q4VI78;F2X4R1;Q6USH4;Q1XEJ6;Q1XEK3;C3S8U4;P93952;Q58U40;C3RXF1;C3S8Q5;Q66PI3;A0A0F7C9H2;Q9MTT0;E7DMY2;Q8ME51;O98747;Q95F08;A0A1C9HG87;Q31895;U5XM28;A0A0S0ZNW1;T1WH32;H9ZGJ7;A0A286M593;Q9MS…	C6(Carbamidomethyl)	0	0	0.0001242	63.43	0.00182092	2	1116.58	0.100469	86.3834	0
	High	EITLGFVDLLR	3	11021	93	Q6VW40;I2BGM7;C0J9R6;C6G1P2;Q33032;E0D959;Q95F08;T1WH32;O98756;F2X4H9;Q5I221;A0A0U4D534;I2E9L8;A0A249Y5N8;S4TA61;E0D8V0;Q8MFT9;Q5QAE5;Q95CF2;Q5W520;Q8WIX2;Q71N81;F2X4R1;A0A286NQF2;Q7YJM6;F5B3G0;Q8M9K0;A0A023UBM0;E2FGZ3;C3S8U4;A0A249Y5Y5;Q8ME74;E7DMY2;Q4VI99;Q4VI78;Q9ZS70;A0A0S0ZNW1;C3RXF1;A0A2H4NXN4;A0A1C9HG87;U5XM28;H9ZGJ7;Q5SCR6;C1JAT3;F2X4Q8;I2EAR2;A0A0F7C9H2;C3S8Q5;A0A286M593;Q9MS05;G0WZM4;Q8…		0	0	0.0001477	57.73	0.00364414	2	1275.73	0.0793739	46.4416	0
	High	FLFcAEAIYK	6	13080	90	C0J9R6;C6G1P2;Q5W520;D6MYK4;E7DMY2;R4QE58;A5X4D3;E9KWZ0;C7A609;C7A5Z1;Q95631;Q6VW13;F2X4H9;A0A0K2SQY8;Q9TN58;Q4VI99;D6MYJ6;O03839;Q7YJP8;J9QER6;Q5I221;A0A0U4D534;Q4VI78;F2X4R1;O09424;Q8MCX9;D6MYI7;Q9MT23;Q37220;Q5I9B7;L0N8B1;Q31807;Q95F08;C3RXF1;T1WH32;C3S8Q5;A0A286M593;Q66PI3;B8QQG4;Q71N81;Q1XEK3;C3S8U4;P93952;Q8MCX1;Q7YJR9;G0WZL1;A0A142I7A5;Q6PZC1;Q36637;B8YHE7;A0A078BR81;A0A023UA12;Q37347;K4EP…	C4(Carbamidomethyl)	0	0	0.0007846	55.36	0.00955647	2	1261.63	0.663293	107.422	0
	High	DDENVNSQPFmR	4	52171	227	P93952;Q5QAE5;C0J9R6;C6G1P2;F2X4H9;F2X4R1;Q32701;I2E9B8;Q6VW40;A0A0F7C9H2;I2BGM7;Q5W520;Q33047;Q31807;Q8WL19;Q33032;Q95F08;C3RXF1;O82538;A0A1C9HG87;U5XM28;Q9THL1;Q5SCK3;A0A0S0ZNW1;T1WH32;O98756;C3S8Q5;H9ZGJ7;A0A286M593;Q66PI3;Q9MS05;A0A0K2SQY8;Q5SCR6;Q32553;Q4VI99;C1JAT3;D6MYJ6;A0A248SN48;Q4KUE1;Q7YJP8;Q7GH77;A0A2H4NXN4;O98551;C7AQV2;I2E9L8;Q3I534;I2E9A4;Q4VI78;Q8MCX8;Q1XEJ6;Q1XEK3;C3S8U4;P93904;…	M11(Oxidation)	0	0	1.756e-06	55.04	0.011486	2	1467.62	0.855373	56.776	0
	High	PLLGcTIKPK	7	64838	227	I2E9B8;Q6VW40;A0A0F7C9H2;I2BGM7;C0J9R6;C6G1P2;D6MYK4;E7DMY2;Q31807;Q33032;A0A1C9HG87;U5XM28;Q5SCK3;O98756;C3S8Q5;H9ZGJ7;A0A286M593;Q9MS05;F2X4H9;A0A0K2SQY8;Q5SCR6;D6MYJ6;Q4KUE1;Q7YJP8;Q7GH77;A0A2H4NXN4;O98551;I2E9L8;I2E9A4;Q8MCX8;Q1XEJ6;Q1XEK3;P93952;B7P0E9;D4N1T9;Q5UFF3;Q1X6Q9;O99016;A0A0U1W0G4;Q8HVI8;A0A291L206;Q6L9Y3;A0A0D5X2A4;S6CMZ7;Q8MFT9;Q5QAE5;G8EEM9;A0A2D0WHN2;Q5I9B7;Q7YJM3;A0A1C9HG42;Q3…	C5(Carbamidomethyl)	0	0	0.0007921	54.62	0.0195296	3	1126.67	0.309112	51.5188	1
	High	AMHAVIDR	9	44488	225	Q6VW40;C0J9R6;C6G1P2;Q33032;E0D959;F2X4H9;Q5I221;A0A0U4D534;Q5W520;Q31807;Q4VI99;Q7YJP8;Q4VI78;Q1XEK3;C3S8U4;P93952;I2E9B8;I2BGM7;Q5SCK3;O98756;Q4KUE1;Q7GH77;I2E9L8;I2E9A4;Q1XEJ6;B7P0E9;D4N1T9;Q5UFF3;Q1X6Q9;O99016;A0A0U1W0G4;A0A291L206;A0A0D5X2A4;S6CMZ7;Q8MFT9;Q5QAE5;G8EEM9;A0A2D0WHN2;Q5I9B7;Q7YJM3;A0A1C9HG42;Q95CF2;L0N8B1;A0A218KDZ0;E9KWZ0;Q9MT23;Q37220;A0A078BR81;A0A023UA12;A0A0F6TFY2;Q32701;A0…		0	0	0.002398	52.63	0.0201453	2	912.472	0.447584	31.7123	0
	High	ELGVPIVmHDYLTGGFTAxTSLAHYcR	1	4	2	A0A0U4D534;B8YHE7	M8(Oxidation); X19(D); C26(Carbamidomethyl)	0	0	1.196e-06	37.11	0.244862	3	3039.45	4.06783	112.72	0
	High	EITLGFVDLLRDDFIEKDR	1	5694	51	Q6VW40;C0J9R6;C6G1P2;Q33032;F2X4H9;Q5W520;Q4VI99;Q4VI78;Q9GHM7;I2BGM7;Q95F08;A0A0S0ZNW1;T1WH32;O98756;O20248;I2E9L8;C3S8U4;A0A142DPV4;Q8MFT9;Q5QAE5;Q95CF2;Q36851;E0D959;Q5I221;A0A0U4D534;A0A249Y5N8;S4TA61;E0D8V0;F2X4R1;A0A286NQF2;Q7YJM6;F5B3G0;Q8M9K0;A0A023UBM0;E2FGZ3;E7DMY2;F2X4Q8;I2EAR2;A0A291IA50;Q8MCX9;O03839;Q31895;Q4VIC0;A0A1I7PIB4;O98747;O47280;Q3T5L7;Q4VI93;Q95CF8;Q37309;Q9MV62		0	0	2.346e-08	36.5	0.453699	3	2294.2	0.92314	114.764	2
	High	YGRPLLGcTIKPK	6	64650	221	C0J9R6;C6G1P2;Q5W520;A5X4D3;F2X4H9;A0A0K2SQY8;Q4VI99;D6MYJ6;Q7YJP8;Q5I221;A0A0U4D534;Q4VI78;A0A249Y5Y5;G0WZL1;Q37220;A0A291L2W8;Q37279;Q5I9B7;J9QH20;Q37140;L0N8B1;I2E9B8;Q6VW40;A0A0F7C9H2;I2BGM7;Q33047;Q31807;Q8WL19;Q33032;O82538;A0A1C9HG87;U5XM28;Q9THL1;Q5SCK3;O98756;C3S8Q5;H9ZGJ7;A0A286M593;Q9MS05;Q5SCR6;C1JAT3;Q4KUE1;Q7GH77;A0A2H4NXN4;O98551;I2E9L8;Q3I534;I2E9A4;Q8MCX8;Q1XEJ6;Q1XEK3;C3S8U4;P93…	C8(Carbamidomethyl)	0	0	0.000627	34.9	1.89721	4	1502.85	0.0623916	52.5759	2
	High	YYTPEYETK	4	361	9	F2X4H9;A0A0U4D534;A0A249Y5N8;B5L2V5;B5L2V3;A0A1C9HG42;A0A249Y5Y5;A0A291L2S1;F2X4Q8		0	0	0.001777	28.48	1.35428	2	1193.54	0.475388	57.2436	0
	High	DDFIEKDR	9	17693	133	Q6VW40;C0J9R6;C6G1P2;Q5W520;Q33032;E0D959;A0A1I7PIB4;A0A0S0ZNW1;F2X4H9;Q4VI99;O03839;Q5I221;A0A0U4D534;Q4VI78;Q95F08;T1WH32;C3S8U4;E7DMY2;F2X4R1;Q8MCX9;I2BGM7;P93952;Q31807;E9KWZ0;Q7YJP8;Q1XEK3;Q9MT23;Q37220;A0A078BR81;A0A023UA12;A0A0F6TFY2;Q5I9B7;Q7YJM3;A0A1C9HG42;L0N8B1;F2X4Q8;I2EAR2;A0A291IA50;Q5UFF3;A0A142DPV4;A0A291L206;I6N589;Q32701;O82538;Q9THL1;Q5SCK3;Q32553;Q4KUE1;Q7GH77;I2E9A4;Q1XEJ6;O9…		0	0.001	0.00971	47.65	0.0426462	2	1037.49	0.278175	42.9288	1
	High	EGNEIIR	1	14511	113	Q6VW40;A0A0F7C9H2;I2BGM7;C0J9R6;C6G1P2;Q33032;A0A1C9HG87;U5XM28;O98756;C3S8Q5;H9ZGJ7;A0A286M593;Q9MS05;F2X4H9;Q5SCR6;A0A2H4NXN4;I2E9L8;Q8MCX8;Q5W520;E7DMY2;O98747;Q95F08;F2X4Q8;Q31895;A0A0S0ZNW1;T1WH32;I2EAR2;Q4VI99;A0A291IA50;Q4VI78;Q4VIC0;F2X4R1;C3S8U4;Q8MCX9;E0D959;O82538;Q7YMT1;Q9THL1;A5X4D3;Q5SCK3;Q339G9;A0A0K2SQY8;C1JAT3;D6MYJ6;Q4KUE1;Q7YJP8;Q7GH77;Q5I221;A0A0U4D534;O98551;Q3I534;I2E9A4;Q1X…		0	0.007	0.08702	42.83	0.126059	2	830.437	0.578115	36.3161	0
	High	NHGMHFR	2	30695	181	C0J9R6;C6G1P2;Q5W520;C3S8Q5;A0A286M593;F2X4H9;Q4VI99;Q4VI78;C3S8U4;Q6VW40;A0A0F7C9H2;I2BGM7;Q33032;E0D959;A0A1C9HG87;U5XM28;O98756;H9ZGJ7;Q9MS05;Q5SCR6;C1JAT3;A0A2H4NXN4;Q5I221;G0WZM4;A0A0U4D534;I2E9L8;Q8MCX8;A0A249Y5N8;A0A142DPV4;A0A249Y5Y5;S4TA61;G0WZL1;C1JAS8;E0D8V0;Q8HVI8;P92434;Q8MFT9;Q5QAE5;J9QH20;Q95CF2;E7DMY2;Q33047;O82538;Q9THL1;Q5SCK3;A0A0K2SQY8;D6MYJ6;Q4KUE1;Q7YJP8;Q7GH77;O98551;Q3I534…		0	0.007	0.09018	38.47	0.360148	2	898.41	-0.021729	23.794	0
	High	AmHAVIDR	1	44488	225	Q6VW40;A0A0F7C9H2;I2BGM7;C0J9R6;C6G1P2;Q33032;Q95F08;A0A1C9HG87;U5XM28;T1WH32;O98756;C3S8Q5;H9ZGJ7;A0A286M593;Q9MS05;F2X4H9;Q5SCR6;A0A2H4NXN4;I2E9L8;Q8MCX8;C3S8U4;Q5W520;O82538;Q9THL1;Q5SCK3;A0A0K2SQY8;Q4VI99;C1JAT3;D6MYJ6;Q4KUE1;Q7YJP8;Q7GH77;O98551;Q3I534;I2E9A4;Q4VI78;Q1XEJ6;G0WZL1;Q37220;Q5UFF3;B1PHQ2;Q1X6Q9;A0A0U1W0G4;A0A142I7F3;Q6L9Y3;P92434;A0A0D5X2A4;S6CMZ7;Q8MFT9;Q5I9B7;J9QH20;Q37140;L0N…	M2(Oxidation)	0	0.008	0.1038	23.12	19.3432	2	928.467	-0.394163	21.4696	0
A0A249Y5N8	Ribulose bisphosphate carboxylase large chain (Fragment) OS=Euphorbia heterophylla OX=212910 GN=rbcL PE=3 SV=1 - [A0A249Y5N8_9ROSI]	2567.27	49.28	30905	0	19	252	416	46.0382	6.80029
	High	GGLDFTKDDENVNSQPFMR	11	51638	219	Q4VIC0;O98426;B1PHQ2;A0A2D0WHN2;Q95CE8;Q4VI93;Q8MFT9;C0J9R6;C6G1P2;Q5W520;A5X4D3;F2X4H9;A0A0K2SQY8;Q4VI99;D6MYJ6;Q7YJP8;Q5I221;A0A0U4D534;Q4VI78;A0A249Y5Y5;G0WZL1;Q37220;A0A291L2W8;Q37279;Q5I9B7;J9QH20;Q37140;L0N8B1;I2E9B8;Q6VW40;A0A0F7C9H2;I2BGM7;Q33047;Q31807;Q8WL19;Q33032;O82538;A0A1C9HG87;U5XM28;Q9THL1;Q5SCK3;O98756;C3S8Q5;H9ZGJ7;A0A286M593;Q9MS05;Q5SCR6;C1JAT3;Q4KUE1;Q7GH77;A0A2H4NXN4;O98551…		0	0	4.039e-16	113.72	1.78151e-08	2	2169.99	1.25456	93.5792	1
	High	GHYLNATAGTcEEMIK	11	14794	128	Q6VW40;C0J9R6;C6G1P2;Q5W520;Q33032;F2X4H9;Q4VI99;Q4VI78;E7DMY2;E0D959;F2X4Q8;Q31895;I2EAR2;A0A291IA50;Q5I221;A0A0U4D534;F2X4R1;Q8MCX9;R4QE58;A5X4D3;E9KWZ0;C7A609;C7A5Z1;A0A0K2SQY8;D6MYJ6;O03839;Q7YJP8;O09424;D6MYI7;Q9MT23;A0A249Y5Y5;G0WZL1;Q37220;A0A142I7A5;Q36637;B6GUV5;B8YHE7;A0A291L2W8;A0A078BR81;Q37347;K4EPE7;Q37279;Q9GDB5;A0A0F6TFY2;Q5I9B7;Q95CE8;J9QH20;Q37140;L0N8B1;Q9GHM7;Q8ME74;Q37309;A0A…	C11(Carbamidomethyl)	0	0	4.039e-16	98.58	3.05093e-07	2	1794.82	1.41919	65.9578	0
	High	DNGLLLHIHR	11	41878	218	C0J9R6;C6G1P2;Q5W520;F2X4H9;Q4VI99;Q5I221;A0A0U4D534;Q4VI78;O09424;Q6VW40;I2BGM7;E7DMY2;Q33032;E0D959;F2X4Q8;I2EAR2;O98756;I2E9L8;F2X4R1;Q8MCX9;P93904;O82538;A0A1C9HG87;U5XM28;Q9THL1;Q5SCK3;H9ZGJ7;A0A0K2SQY8;Q5SCR6;C1JAT3;D6MYJ6;Q4KUE1;Q7YJP8;Q7GH77;A0A291IA50;J9QER6;O98551;Q3I534;I2E9A4;Q1XEJ6;Q95F08;C3RXF1;T1WH32;C3S8Q5;A0A286M593;Q66PI3;C3S8U4;G0WZL1;J9QH20;Q9GHM7;Q8ME74;A0A023Q3H2;Q31807;E9KW…		0	0	1.566e-05	89.64	5.11609e-06	3	1187.67	0.557325	63.4437	0
	High	TFQGPPHGIQVER	27	58045	202	Q4VI99;D6MYJ6;Q7YJP8;Q7YJR9;Q8HVI8;O03613;I2E962;Q6VW40;C0J9R6;C6G1P2;Q33032;Q5SCK3;F2X4H9;Q4KUE1;Q7GH77;I2E9A4;Q1XEJ6;Q5UFF3;Q1X6Q9;A0A0U1W0G4;A0A0D5X2A4;S6CMZ7;Q8MFT9;Q5I9B7;L0N8B1;Q9ZS70;I2E9B8;A0A0F7C9H2;I2BGM7;Q31807;A0A1C9HG87;U5XM28;Q8WIX2;E9KWZ0;O98756;C3S8Q5;H9ZGJ7;A0A286M593;Q9MS05;A0A0K2SQY8;Q5SCR6;O98429;A0A2H4NXN4;O98551;I2E9L8;Q9T2E4;Q8MCX8;A7BG81;A0A286NQF2;Q1XEK3;P93952;Q7YJM6;Q9M…		0	0	8.03e-13	86.46	1.40513e-05	2	1465.76	1.57209	60.7419	0
	High	GGLDFTKDDENVNSQPFmR	8	51638	219	C0J9R6;C6G1P2;Q5W520;A5X4D3;F2X4H9;A0A0K2SQY8;Q4VI99;D6MYJ6;Q7YJP8;Q5I221;A0A0U4D534;Q4VI78;A0A249Y5Y5;G0WZL1;Q37220;A0A291L2W8;Q37279;Q5I9B7;J9QH20;Q37140;L0N8B1;I2E9B8;Q6VW40;A0A0F7C9H2;I2BGM7;Q33047;Q31807;Q8WL19;Q33032;O82538;A0A1C9HG87;U5XM28;Q9THL1;Q5SCK3;O98756;C3S8Q5;H9ZGJ7;A0A286M593;Q9MS05;Q5SCR6;C1JAT3;Q4KUE1;Q7GH77;A0A2H4NXN4;O98551;I2E9L8;Q3I534;I2E9A4;Q8MCX8;Q1XEJ6;Q1XEK3;C3S8U4;P93…	M18(Oxidation)	0	0	4.039e-16	85.77	1.07533e-05	2	2185.98	1.33788	83.0023	1
	High	mSGGDHIHAGTVVGK	35	17683	153	A0A286M593;Q3T5L7;K4EPE7;P94046;Q6VW40;C0J9R6;C6G1P2;Q33032;E0D959;E9KWZ0;Q5SCK3;Q339G9;F2X4H9;Q4KUE1;Q7YJP8;Q7GH77;Q5I221;A0A0U4D534;I2E9A4;Q9T2E4;Q1XEJ6;Q9MT23;A0A249Y5N8;Q7YJR9;A0A0B4M1K8;Q5UFF3;Q1X6Q9;A0A0U1W0G4;A0A0D5X2A4;S6CMZ7;Q8MFT9;Q5I9B7;L0N8B1;A0A0K2SQY8;D6MYJ6;Q95F08;T1WH32;D6MYK4;E7DMY2;A0A1C9HG87;U5XM28;A5X4D3;H9ZGJ7;Q5SCR6;O98551;I2BGM7;O98756;I2E9L8;C3S8Q5;A0A2H4NXN4;P93952;Q32701…	M1(Oxidation)	0	0	9.386e-14	83.85	1.42643e-05	2	1481.72	0.318762	32.3532	0
	High	GHYLNATAGTcEEmIK	8	14794	128	Q8ME51;Q31895;Q95631;Q37220;Q8MCW3;Q6VW40;C0J9R6;C6G1P2;Q5W520;Q33032;O82538;A0A1C9HG87;U5XM28;Q9THL1;Q5SCK3;H9ZGJ7;F2X4H9;A0A0K2SQY8;Q5SCR6;Q4VI99;C1JAT3;D6MYJ6;Q4KUE1;Q7YJP8;Q7GH77;O98551;Q3I534;I2E9A4;Q4VI78;Q1XEJ6;G0WZL1;Q5UFF3;B1PHQ2;Q1X6Q9;A0A0U1W0G4;A0A142I7F3;Q6L9Y3;P92434;A0A0D5X2A4;S6CMZ7;Q8MFT9;Q5I9B7;J9QH20;Q37140;L0N8B1;Q32701;E9KWZ0;Q9T2E4;Q9MT23;A0A0B4M1K8;P94046;A0A0S0ZNW1;Q5I221;…	C11(Carbamidomethyl); M14(Oxidation)	0	0	4.039e-16	78.71	2.70915e-05	2	1810.81	1.18125	55.337	0
	High	DDENVNSQPFMR	6	52171	227	Q9ZS70;Q32701;I2E9B8;D6MYK9;Q6VW40;A0A0F7C9H2;I2BGM7;C0J9R6;C6G1P2;Q5W520;P93904;Q33047;D6MYK4;Q9MTT0;E7DMY2;Q31807;O98747;Q8WL19;Q33032;E0D959;I2E962;Q95F08;C3RXF1;F2X4Q8;O82538;A0A1I7PIB4;A0A1C9HG87;U5XM28;Q7YMT1;R4QE58;Q9THL1;A5X4D3;Q8WIX2;E9KWZ0;Q5SCK3;A0A0S0ZNW1;C7A609;T1WH32;I2E906;I2EAR2;V5K6K1;Q9GEC0;O98756;Q339G9;C3S8Q5;C7A5Z1;Q95631;Q8MD81;Q1ANA8;Q6VW13;H9ZGJ7;A0A286M593;Q66PI3;Q9MS05;F…		0	0	6.987e-10	77.72	6.30272e-05	2	1451.62	0.977791	69.8633	0
	High	EITLGFVDLLRDDFIEK	1	5735	51	Q6VW40;C0J9R6;C6G1P2;Q33032;F2X4H9;Q5W520;Q4VI99;Q4VI78;Q9GHM7;I2BGM7;Q95F08;A0A0S0ZNW1;T1WH32;O98756;O20248;I2E9L8;C3S8U4;A0A142DPV4;Q8MFT9;Q5QAE5;Q95CF2;Q36851;E0D959;Q5I221;A0A0U4D534;A0A249Y5N8;S4TA61;E0D8V0;F2X4R1;A0A286NQF2;Q7YJM6;F5B3G0;Q8M9K0;A0A023UBM0;E2FGZ3;E7DMY2;F2X4Q8;I2EAR2;A0A291IA50;Q8MCX9;O03839;Q31895;Q4VIC0;A0A1I7PIB4;O98747;O47280;Q3T5L7;Q4VI93;Q95CF8;Q37309;Q9MV62		0	0	4.039e-16	74.18	8.60883e-05	2	2023.08	0.489301	115.091	1
	High	GHYLNATAGTcEEmIKR	7	14767	127	C0J9R6;C6G1P2;Q5W520;A5X4D3;F2X4H9;A0A0K2SQY8;Q4VI99;D6MYJ6;Q7YJP8;Q5I221;A0A0U4D534;Q4VI78;A0A249Y5Y5;G0WZL1;Q37220;A0A291L2W8;Q37279;Q5I9B7;J9QH20;Q37140;L0N8B1;Q32701;Q6VW40;P93904;D6MYK4;E7DMY2;O98747;Q33032;E0D959;I2E962;F2X4Q8;O82538;A0A1I7PIB4;A0A1C9HG87;U5XM28;Q7YMT1;R4QE58;Q9THL1;E9KWZ0;Q5SCK3;A0A0S0ZNW1;C7A609;I2E906;I2EAR2;Q339G9;C7A5Z1;Q95631;Q8MD81;Q6VW13;H9ZGJ7;Q3T5L7;Q9TN58;Q5SCR6;…	C11(Carbamidomethyl); M14(Oxidation)	0	0	4.039e-16	73.88	0.000100019	3	1966.91	0.840171	49.9061	1
	High	MSGGDHIHAGTVVGK	29	17683	153	Q9ZS70;O98747;Q95F08;Q5SCK3;O98756;Q1XEK3;O63147;A5X5W8;Q9XPZ1;B1NFY5;C0J9R6;C6G1P2;F2X4H9;Q7YJP8;Q6VW40;Q33032;E0D959;E9KWZ0;Q339G9;Q4KUE1;Q7GH77;Q5I221;A0A0U4D534;I2E9A4;Q9T2E4;Q1XEJ6;Q9MT23;A0A249Y5N8;A0A0B4M1K8;Q5UFF3;Q1X6Q9;A0A0U1W0G4;A0A0D5X2A4;S6CMZ7;Q8MFT9;Q5I9B7;L0N8B1;P94046;Q32701;I2E9B8;A0A0F7C9H2;I2BGM7;D6MYK4;E7DMY2;Q31807;F2X4Q8;A0A1C9HG87;U5XM28;T1WH32;I2EAR2;C3S8Q5;Q8MD81;H9ZGJ7;…		0	0	4.275e-15	71.28	0.000220254	2	1465.72	0.101013	37.62	0
	High	VALEAcVQAR	49	29518	164	I2E9B8;Q6VW40;I2BGM7;C0J9R6;C6G1P2;Q5W520;Q33047;Q31807;Q8WL19;Q33032;E0D959;F2X4Q8;O82538;Q7YMT1;Q9THL1;Q5SCK3;I2EAR2;O98756;Q339G9;F2X4H9;Q4VI99;Q4KUE1;Q7YJP8;Q7GH77;A0A291IA50;Q5I221;A0A0U4D534;I2E9L8;I2E9A4;Q4VI78;F2X4R1;Q6USH4;Q1XEJ6;Q1XEK3;C3S8U4;P93952;Q58U40;C3RXF1;C3S8Q5;Q66PI3;A0A0F7C9H2;Q9MTT0;E7DMY2;Q8ME51;O98747;Q95F08;A0A1C9HG87;Q31895;U5XM28;A0A0S0ZNW1;T1WH32;H9ZGJ7;A0A286M593;Q9MS…	C6(Carbamidomethyl)	0	0	0.0001242	63.43	0.00182092	2	1116.58	0.100469	86.3834	0
	High	VSPQPGVPPEEAGAAVAAESSTGTWTTVWTDGLTSLDR	2	2208	18	I2BGM7;C6G1P2;Q9MTT0;Q33032;E0D959;C3RXF1;Q7YMT1;Q3T5L7;A0A2H4NXN4;Q9MTG1;Q58U40;A0A249Y5N8;A0A120KLC1;G0WZL1;Q8M9K0;A0A291L2S1;O03613;A0A1W6BQF9		0	0	4.039e-16	59.24	0.00156553	4	3840.86	0.350831	115.063	0
	High	EITLGFVDLLR	3	11021	93	Q6VW40;I2BGM7;C0J9R6;C6G1P2;Q33032;E0D959;Q95F08;T1WH32;O98756;F2X4H9;Q5I221;A0A0U4D534;I2E9L8;A0A249Y5N8;S4TA61;E0D8V0;Q8MFT9;Q5QAE5;Q95CF2;Q5W520;Q8WIX2;Q71N81;F2X4R1;A0A286NQF2;Q7YJM6;F5B3G0;Q8M9K0;A0A023UBM0;E2FGZ3;C3S8U4;A0A249Y5Y5;Q8ME74;E7DMY2;Q4VI99;Q4VI78;Q9ZS70;A0A0S0ZNW1;C3RXF1;A0A2H4NXN4;A0A1C9HG87;U5XM28;H9ZGJ7;Q5SCR6;C1JAT3;F2X4Q8;I2EAR2;A0A0F7C9H2;C3S8Q5;A0A286M593;Q9MS05;G0WZM4;Q8…		0	0	0.0001477	57.73	0.00364414	2	1275.73	0.0793739	46.4416	0
	High	DDENVNSQPFmR	4	52171	227	P93952;Q5QAE5;C0J9R6;C6G1P2;F2X4H9;F2X4R1;Q32701;I2E9B8;Q6VW40;A0A0F7C9H2;I2BGM7;Q5W520;Q33047;Q31807;Q8WL19;Q33032;Q95F08;C3RXF1;O82538;A0A1C9HG87;U5XM28;Q9THL1;Q5SCK3;A0A0S0ZNW1;T1WH32;O98756;C3S8Q5;H9ZGJ7;A0A286M593;Q66PI3;Q9MS05;A0A0K2SQY8;Q5SCR6;Q32553;Q4VI99;C1JAT3;D6MYJ6;A0A248SN48;Q4KUE1;Q7YJP8;Q7GH77;A0A2H4NXN4;O98551;C7AQV2;I2E9L8;Q3I534;I2E9A4;Q4VI78;Q8MCX8;Q1XEJ6;Q1XEK3;C3S8U4;P93904;…	M11(Oxidation)	0	0	1.756e-06	55.04	0.011486	2	1467.62	0.855373	56.776	0
	High	PLLGcTIKPK	7	64838	227	I2E9B8;Q6VW40;A0A0F7C9H2;I2BGM7;C0J9R6;C6G1P2;D6MYK4;E7DMY2;Q31807;Q33032;A0A1C9HG87;U5XM28;Q5SCK3;O98756;C3S8Q5;H9ZGJ7;A0A286M593;Q9MS05;F2X4H9;A0A0K2SQY8;Q5SCR6;D6MYJ6;Q4KUE1;Q7YJP8;Q7GH77;A0A2H4NXN4;O98551;I2E9L8;I2E9A4;Q8MCX8;Q1XEJ6;Q1XEK3;P93952;B7P0E9;D4N1T9;Q5UFF3;Q1X6Q9;O99016;A0A0U1W0G4;Q8HVI8;A0A291L206;Q6L9Y3;A0A0D5X2A4;S6CMZ7;Q8MFT9;Q5QAE5;G8EEM9;A0A2D0WHN2;Q5I9B7;Q7YJM3;A0A1C9HG42;Q3…	C5(Carbamidomethyl)	0	0	0.0007921	54.62	0.0195296	3	1126.67	0.309112	51.5188	1
	High	AMHAVIDR	9	44488	225	Q6VW40;C0J9R6;C6G1P2;Q33032;E0D959;F2X4H9;Q5I221;A0A0U4D534;Q5W520;Q31807;Q4VI99;Q7YJP8;Q4VI78;Q1XEK3;C3S8U4;P93952;I2E9B8;I2BGM7;Q5SCK3;O98756;Q4KUE1;Q7GH77;I2E9L8;I2E9A4;Q1XEJ6;B7P0E9;D4N1T9;Q5UFF3;Q1X6Q9;O99016;A0A0U1W0G4;A0A291L206;A0A0D5X2A4;S6CMZ7;Q8MFT9;Q5QAE5;G8EEM9;A0A2D0WHN2;Q5I9B7;Q7YJM3;A0A1C9HG42;Q95CF2;L0N8B1;A0A218KDZ0;E9KWZ0;Q9MT23;Q37220;A0A078BR81;A0A023UA12;A0A0F6TFY2;Q32701;A0…		0	0	0.002398	52.63	0.0201453	2	912.472	0.447584	31.7123	0
	High	EITLGFVDLLRDDFIEKDR	1	5694	51	Q6VW40;C0J9R6;C6G1P2;Q33032;F2X4H9;Q5W520;Q4VI99;Q4VI78;Q9GHM7;I2BGM7;Q95F08;A0A0S0ZNW1;T1WH32;O98756;O20248;I2E9L8;C3S8U4;A0A142DPV4;Q8MFT9;Q5QAE5;Q95CF2;Q36851;E0D959;Q5I221;A0A0U4D534;A0A249Y5N8;S4TA61;E0D8V0;F2X4R1;A0A286NQF2;Q7YJM6;F5B3G0;Q8M9K0;A0A023UBM0;E2FGZ3;E7DMY2;F2X4Q8;I2EAR2;A0A291IA50;Q8MCX9;O03839;Q31895;Q4VIC0;A0A1I7PIB4;O98747;O47280;Q3T5L7;Q4VI93;Q95CF8;Q37309;Q9MV62		0	0	2.346e-08	36.5	0.453699	3	2294.2	0.92314	114.764	2
	High	ELGTPIVmHDYLTGGFTANTSLAHYcR	1	228	18	E9KWZ0;Q1XEJ6;A0A0D5X2A4;Q5I9B7;H9ZGJ7;Q9MS05;E0D959;A0A0S0ZNW1;I2EAR2;Q95CF2;A7BG81;A0A249Y5N8;O63147;A0A023UBF3;A0A1I7PIB4;C7A5Z1;B3THI6;P94095	M8(Oxidation); C26(Carbamidomethyl)	0	0	0.0007846	36.23	0.331083	3	3040.46	9.76734	109.144	0
	High	YGRPLLGcTIKPK	6	64650	221	C0J9R6;C6G1P2;Q5W520;A5X4D3;F2X4H9;A0A0K2SQY8;Q4VI99;D6MYJ6;Q7YJP8;Q5I221;A0A0U4D534;Q4VI78;A0A249Y5Y5;G0WZL1;Q37220;A0A291L2W8;Q37279;Q5I9B7;J9QH20;Q37140;L0N8B1;I2E9B8;Q6VW40;A0A0F7C9H2;I2BGM7;Q33047;Q31807;Q8WL19;Q33032;O82538;A0A1C9HG87;U5XM28;Q9THL1;Q5SCK3;O98756;C3S8Q5;H9ZGJ7;A0A286M593;Q9MS05;Q5SCR6;C1JAT3;Q4KUE1;Q7GH77;A0A2H4NXN4;O98551;I2E9L8;Q3I534;I2E9A4;Q8MCX8;Q1XEJ6;Q1XEK3;C3S8U4;P93…	C8(Carbamidomethyl)	0	0	0.000627	34.9	1.89721	4	1502.85	0.0623916	52.5759	2
	High	YYTPEYETK	4	361	9	F2X4H9;A0A0U4D534;A0A249Y5N8;B5L2V5;B5L2V3;A0A1C9HG42;A0A249Y5Y5;A0A291L2S1;F2X4Q8		0	0	0.001777	28.48	1.35428	2	1193.54	0.475388	57.2436	0
	High	DDFIEKDR	9	17693	133	Q6VW40;C0J9R6;C6G1P2;Q5W520;Q33032;E0D959;A0A1I7PIB4;A0A0S0ZNW1;F2X4H9;Q4VI99;O03839;Q5I221;A0A0U4D534;Q4VI78;Q95F08;T1WH32;C3S8U4;E7DMY2;F2X4R1;Q8MCX9;I2BGM7;P93952;Q31807;E9KWZ0;Q7YJP8;Q1XEK3;Q9MT23;Q37220;A0A078BR81;A0A023UA12;A0A0F6TFY2;Q5I9B7;Q7YJM3;A0A1C9HG42;L0N8B1;F2X4Q8;I2EAR2;A0A291IA50;Q5UFF3;A0A142DPV4;A0A291L206;I6N589;Q32701;O82538;Q9THL1;Q5SCK3;Q32553;Q4KUE1;Q7GH77;I2E9A4;Q1XEJ6;O9…		0	0.001	0.00971	47.65	0.0426462	2	1037.49	0.278175	42.9288	1
	High	NHGMHFR	2	30695	181	C0J9R6;C6G1P2;Q5W520;C3S8Q5;A0A286M593;F2X4H9;Q4VI99;Q4VI78;C3S8U4;Q6VW40;A0A0F7C9H2;I2BGM7;Q33032;E0D959;A0A1C9HG87;U5XM28;O98756;H9ZGJ7;Q9MS05;Q5SCR6;C1JAT3;A0A2H4NXN4;Q5I221;G0WZM4;A0A0U4D534;I2E9L8;Q8MCX8;A0A249Y5N8;A0A142DPV4;A0A249Y5Y5;S4TA61;G0WZL1;C1JAS8;E0D8V0;Q8HVI8;P92434;Q8MFT9;Q5QAE5;J9QH20;Q95CF2;E7DMY2;Q33047;O82538;Q9THL1;Q5SCK3;A0A0K2SQY8;D6MYJ6;Q4KUE1;Q7YJP8;Q7GH77;O98551;Q3I534…		0	0.007	0.09018	38.47	0.360148	2	898.41	-0.021729	23.794	0
	High	AmHAVIDR	1	44488	225	Q6VW40;A0A0F7C9H2;I2BGM7;C0J9R6;C6G1P2;Q33032;Q95F08;A0A1C9HG87;U5XM28;T1WH32;O98756;C3S8Q5;H9ZGJ7;A0A286M593;Q9MS05;F2X4H9;Q5SCR6;A0A2H4NXN4;I2E9L8;Q8MCX8;C3S8U4;Q5W520;O82538;Q9THL1;Q5SCK3;A0A0K2SQY8;Q4VI99;C1JAT3;D6MYJ6;Q4KUE1;Q7YJP8;Q7GH77;O98551;Q3I534;I2E9A4;Q4VI78;Q1XEJ6;G0WZL1;Q37220;Q5UFF3;B1PHQ2;Q1X6Q9;A0A0U1W0G4;A0A142I7F3;Q6L9Y3;P92434;A0A0D5X2A4;S6CMZ7;Q8MFT9;Q5I9B7;J9QH20;Q37140;L0N…	M2(Oxidation)	0	0.008	0.1038	23.12	19.3432	2	928.467	-0.394163	21.4696	0
Q32701	Ribulose bisphosphate carboxylase large chain OS=Notothixos subaureus OX=36002 GN=rbcL PE=3 SV=1 - [RBL_NOTSU]	2567.2	31.58	28463	0	15	246	475	52.4294	6.68311
	High	AESSTGTWTTVWTDGLTSLDR	1	97	18	Q32701;Q71N69;Q8HRT3;Q6USH4;C1JAT3;Q71N81;Q32553;A0A0B4M1K8;D4N1T9;A0A078BR81;Q37347;S4TA61;Q37279;Q37176;Q37309;A0A023Q3H2;Q9THT9;Q36373		0	0	4.039e-16	120.19	1.27814e-09	2	2284.07	-0.25309	114.879	0
	High	GGLDFTKDDENVNSQPFMR	11	51638	219	Q4VIC0;O98426;B1PHQ2;A0A2D0WHN2;Q95CE8;Q4VI93;Q8MFT9;C0J9R6;C6G1P2;Q5W520;A5X4D3;F2X4H9;A0A0K2SQY8;Q4VI99;D6MYJ6;Q7YJP8;Q5I221;A0A0U4D534;Q4VI78;A0A249Y5Y5;G0WZL1;Q37220;A0A291L2W8;Q37279;Q5I9B7;J9QH20;Q37140;L0N8B1;I2E9B8;Q6VW40;A0A0F7C9H2;I2BGM7;Q33047;Q31807;Q8WL19;Q33032;O82538;A0A1C9HG87;U5XM28;Q9THL1;Q5SCK3;O98756;C3S8Q5;H9ZGJ7;A0A286M593;Q9MS05;Q5SCR6;C1JAT3;Q4KUE1;Q7GH77;A0A2H4NXN4;O98551…		0	0	4.039e-16	113.72	1.78151e-08	2	2169.99	1.25456	93.5792	1
	High	GHYLNATAGTcEEMIK	11	14794	128	Q6VW40;C0J9R6;C6G1P2;Q5W520;Q33032;F2X4H9;Q4VI99;Q4VI78;E7DMY2;E0D959;F2X4Q8;Q31895;I2EAR2;A0A291IA50;Q5I221;A0A0U4D534;F2X4R1;Q8MCX9;R4QE58;A5X4D3;E9KWZ0;C7A609;C7A5Z1;A0A0K2SQY8;D6MYJ6;O03839;Q7YJP8;O09424;D6MYI7;Q9MT23;A0A249Y5Y5;G0WZL1;Q37220;A0A142I7A5;Q36637;B6GUV5;B8YHE7;A0A291L2W8;A0A078BR81;Q37347;K4EPE7;Q37279;Q9GDB5;A0A0F6TFY2;Q5I9B7;Q95CE8;J9QH20;Q37140;L0N8B1;Q9GHM7;Q8ME74;Q37309;A0A…	C11(Carbamidomethyl)	0	0	4.039e-16	98.58	3.05093e-07	2	1794.82	1.41919	65.9578	0
	High	DNGLLLHIHR	11	41878	218	C0J9R6;C6G1P2;Q5W520;F2X4H9;Q4VI99;Q5I221;A0A0U4D534;Q4VI78;O09424;Q6VW40;I2BGM7;E7DMY2;Q33032;E0D959;F2X4Q8;I2EAR2;O98756;I2E9L8;F2X4R1;Q8MCX9;P93904;O82538;A0A1C9HG87;U5XM28;Q9THL1;Q5SCK3;H9ZGJ7;A0A0K2SQY8;Q5SCR6;C1JAT3;D6MYJ6;Q4KUE1;Q7YJP8;Q7GH77;A0A291IA50;J9QER6;O98551;Q3I534;I2E9A4;Q1XEJ6;Q95F08;C3RXF1;T1WH32;C3S8Q5;A0A286M593;Q66PI3;C3S8U4;G0WZL1;J9QH20;Q9GHM7;Q8ME74;A0A023Q3H2;Q31807;E9KW…		0	0	1.566e-05	89.64	5.11609e-06	3	1187.67	0.557325	63.4437	0
	High	TFQGPPHGIQVER	27	58045	202	Q4VI99;D6MYJ6;Q7YJP8;Q7YJR9;Q8HVI8;O03613;I2E962;Q6VW40;C0J9R6;C6G1P2;Q33032;Q5SCK3;F2X4H9;Q4KUE1;Q7GH77;I2E9A4;Q1XEJ6;Q5UFF3;Q1X6Q9;A0A0U1W0G4;A0A0D5X2A4;S6CMZ7;Q8MFT9;Q5I9B7;L0N8B1;Q9ZS70;I2E9B8;A0A0F7C9H2;I2BGM7;Q31807;A0A1C9HG87;U5XM28;Q8WIX2;E9KWZ0;O98756;C3S8Q5;H9ZGJ7;A0A286M593;Q9MS05;A0A0K2SQY8;Q5SCR6;O98429;A0A2H4NXN4;O98551;I2E9L8;Q9T2E4;Q8MCX8;A7BG81;A0A286NQF2;Q1XEK3;P93952;Q7YJM6;Q9M…		0	0	8.03e-13	86.46	1.40513e-05	2	1465.76	1.57209	60.7419	0
	High	GGLDFTKDDENVNSQPFmR	8	51638	219	C0J9R6;C6G1P2;Q5W520;A5X4D3;F2X4H9;A0A0K2SQY8;Q4VI99;D6MYJ6;Q7YJP8;Q5I221;A0A0U4D534;Q4VI78;A0A249Y5Y5;G0WZL1;Q37220;A0A291L2W8;Q37279;Q5I9B7;J9QH20;Q37140;L0N8B1;I2E9B8;Q6VW40;A0A0F7C9H2;I2BGM7;Q33047;Q31807;Q8WL19;Q33032;O82538;A0A1C9HG87;U5XM28;Q9THL1;Q5SCK3;O98756;C3S8Q5;H9ZGJ7;A0A286M593;Q9MS05;Q5SCR6;C1JAT3;Q4KUE1;Q7GH77;A0A2H4NXN4;O98551;I2E9L8;Q3I534;I2E9A4;Q8MCX8;Q1XEJ6;Q1XEK3;C3S8U4;P93…	M18(Oxidation)	0	0	4.039e-16	85.77	1.07533e-05	2	2185.98	1.33788	83.0023	1
	High	mSGGDHIHAGTVVGK	35	17683	153	A0A286M593;Q3T5L7;K4EPE7;P94046;Q6VW40;C0J9R6;C6G1P2;Q33032;E0D959;E9KWZ0;Q5SCK3;Q339G9;F2X4H9;Q4KUE1;Q7YJP8;Q7GH77;Q5I221;A0A0U4D534;I2E9A4;Q9T2E4;Q1XEJ6;Q9MT23;A0A249Y5N8;Q7YJR9;A0A0B4M1K8;Q5UFF3;Q1X6Q9;A0A0U1W0G4;A0A0D5X2A4;S6CMZ7;Q8MFT9;Q5I9B7;L0N8B1;A0A0K2SQY8;D6MYJ6;Q95F08;T1WH32;D6MYK4;E7DMY2;A0A1C9HG87;U5XM28;A5X4D3;H9ZGJ7;Q5SCR6;O98551;I2BGM7;O98756;I2E9L8;C3S8Q5;A0A2H4NXN4;P93952;Q32701…	M1(Oxidation)	0	0	9.386e-14	83.85	1.42643e-05	2	1481.72	0.318762	32.3532	0
	High	GHYLNATAGTcEEmIK	8	14794	128	Q8ME51;Q31895;Q95631;Q37220;Q8MCW3;Q6VW40;C0J9R6;C6G1P2;Q5W520;Q33032;O82538;A0A1C9HG87;U5XM28;Q9THL1;Q5SCK3;H9ZGJ7;F2X4H9;A0A0K2SQY8;Q5SCR6;Q4VI99;C1JAT3;D6MYJ6;Q4KUE1;Q7YJP8;Q7GH77;O98551;Q3I534;I2E9A4;Q4VI78;Q1XEJ6;G0WZL1;Q5UFF3;B1PHQ2;Q1X6Q9;A0A0U1W0G4;A0A142I7F3;Q6L9Y3;P92434;A0A0D5X2A4;S6CMZ7;Q8MFT9;Q5I9B7;J9QH20;Q37140;L0N8B1;Q32701;E9KWZ0;Q9T2E4;Q9MT23;A0A0B4M1K8;P94046;A0A0S0ZNW1;Q5I221;…	C11(Carbamidomethyl); M14(Oxidation)	0	0	4.039e-16	78.71	2.70915e-05	2	1810.81	1.18125	55.337	0
	High	DDENVNSQPFMR	6	52171	227	Q9ZS70;Q32701;I2E9B8;D6MYK9;Q6VW40;A0A0F7C9H2;I2BGM7;C0J9R6;C6G1P2;Q5W520;P93904;Q33047;D6MYK4;Q9MTT0;E7DMY2;Q31807;O98747;Q8WL19;Q33032;E0D959;I2E962;Q95F08;C3RXF1;F2X4Q8;O82538;A0A1I7PIB4;A0A1C9HG87;U5XM28;Q7YMT1;R4QE58;Q9THL1;A5X4D3;Q8WIX2;E9KWZ0;Q5SCK3;A0A0S0ZNW1;C7A609;T1WH32;I2E906;I2EAR2;V5K6K1;Q9GEC0;O98756;Q339G9;C3S8Q5;C7A5Z1;Q95631;Q8MD81;Q1ANA8;Q6VW13;H9ZGJ7;A0A286M593;Q66PI3;Q9MS05;F…		0	0	6.987e-10	77.72	6.30272e-05	2	1451.62	0.977791	69.8633	0
	High	GHYLNATAGTcEEmIKR	7	14767	127	C0J9R6;C6G1P2;Q5W520;A5X4D3;F2X4H9;A0A0K2SQY8;Q4VI99;D6MYJ6;Q7YJP8;Q5I221;A0A0U4D534;Q4VI78;A0A249Y5Y5;G0WZL1;Q37220;A0A291L2W8;Q37279;Q5I9B7;J9QH20;Q37140;L0N8B1;Q32701;Q6VW40;P93904;D6MYK4;E7DMY2;O98747;Q33032;E0D959;I2E962;F2X4Q8;O82538;A0A1I7PIB4;A0A1C9HG87;U5XM28;Q7YMT1;R4QE58;Q9THL1;E9KWZ0;Q5SCK3;A0A0S0ZNW1;C7A609;I2E906;I2EAR2;Q339G9;C7A5Z1;Q95631;Q8MD81;Q6VW13;H9ZGJ7;Q3T5L7;Q9TN58;Q5SCR6;…	C11(Carbamidomethyl); M14(Oxidation)	0	0	4.039e-16	73.88	0.000100019	3	1966.91	0.840171	49.9061	1
	High	MSGGDHIHAGTVVGK	29	17683	153	Q9ZS70;O98747;Q95F08;Q5SCK3;O98756;Q1XEK3;O63147;A5X5W8;Q9XPZ1;B1NFY5;C0J9R6;C6G1P2;F2X4H9;Q7YJP8;Q6VW40;Q33032;E0D959;E9KWZ0;Q339G9;Q4KUE1;Q7GH77;Q5I221;A0A0U4D534;I2E9A4;Q9T2E4;Q1XEJ6;Q9MT23;A0A249Y5N8;A0A0B4M1K8;Q5UFF3;Q1X6Q9;A0A0U1W0G4;A0A0D5X2A4;S6CMZ7;Q8MFT9;Q5I9B7;L0N8B1;P94046;Q32701;I2E9B8;A0A0F7C9H2;I2BGM7;D6MYK4;E7DMY2;Q31807;F2X4Q8;A0A1C9HG87;U5XM28;T1WH32;I2EAR2;C3S8Q5;Q8MD81;H9ZGJ7;…		0	0	4.275e-15	71.28	0.000220254	2	1465.72	0.101013	37.62	0
	High	VALEAcVQAR	49	29518	164	I2E9B8;Q6VW40;I2BGM7;C0J9R6;C6G1P2;Q5W520;Q33047;Q31807;Q8WL19;Q33032;E0D959;F2X4Q8;O82538;Q7YMT1;Q9THL1;Q5SCK3;I2EAR2;O98756;Q339G9;F2X4H9;Q4VI99;Q4KUE1;Q7YJP8;Q7GH77;A0A291IA50;Q5I221;A0A0U4D534;I2E9L8;I2E9A4;Q4VI78;F2X4R1;Q6USH4;Q1XEJ6;Q1XEK3;C3S8U4;P93952;Q58U40;C3RXF1;C3S8Q5;Q66PI3;A0A0F7C9H2;Q9MTT0;E7DMY2;Q8ME51;O98747;Q95F08;A0A1C9HG87;Q31895;U5XM28;A0A0S0ZNW1;T1WH32;H9ZGJ7;A0A286M593;Q9MS…	C6(Carbamidomethyl)	0	0	0.0001242	63.43	0.00182092	2	1116.58	0.100469	86.3834	0
	High	DDENVNSQPFmR	4	52171	227	P93952;Q5QAE5;C0J9R6;C6G1P2;F2X4H9;F2X4R1;Q32701;I2E9B8;Q6VW40;A0A0F7C9H2;I2BGM7;Q5W520;Q33047;Q31807;Q8WL19;Q33032;Q95F08;C3RXF1;O82538;A0A1C9HG87;U5XM28;Q9THL1;Q5SCK3;A0A0S0ZNW1;T1WH32;O98756;C3S8Q5;H9ZGJ7;A0A286M593;Q66PI3;Q9MS05;A0A0K2SQY8;Q5SCR6;Q32553;Q4VI99;C1JAT3;D6MYJ6;A0A248SN48;Q4KUE1;Q7YJP8;Q7GH77;A0A2H4NXN4;O98551;C7AQV2;I2E9L8;Q3I534;I2E9A4;Q4VI78;Q8MCX8;Q1XEJ6;Q1XEK3;C3S8U4;P93904;…	M11(Oxidation)	0	0	1.756e-06	55.04	0.011486	2	1467.62	0.855373	56.776	0
	High	PLLGcTIKPK	7	64838	227	I2E9B8;Q6VW40;A0A0F7C9H2;I2BGM7;C0J9R6;C6G1P2;D6MYK4;E7DMY2;Q31807;Q33032;A0A1C9HG87;U5XM28;Q5SCK3;O98756;C3S8Q5;H9ZGJ7;A0A286M593;Q9MS05;F2X4H9;A0A0K2SQY8;Q5SCR6;D6MYJ6;Q4KUE1;Q7YJP8;Q7GH77;A0A2H4NXN4;O98551;I2E9L8;I2E9A4;Q8MCX8;Q1XEJ6;Q1XEK3;P93952;B7P0E9;D4N1T9;Q5UFF3;Q1X6Q9;O99016;A0A0U1W0G4;Q8HVI8;A0A291L206;Q6L9Y3;A0A0D5X2A4;S6CMZ7;Q8MFT9;Q5QAE5;G8EEM9;A0A2D0WHN2;Q5I9B7;Q7YJM3;A0A1C9HG42;Q3…	C5(Carbamidomethyl)	0	0	0.0007921	54.62	0.0195296	3	1126.67	0.309112	51.5188	1
	High	AMHAVIDR	9	44488	225	Q6VW40;C0J9R6;C6G1P2;Q33032;E0D959;F2X4H9;Q5I221;A0A0U4D534;Q5W520;Q31807;Q4VI99;Q7YJP8;Q4VI78;Q1XEK3;C3S8U4;P93952;I2E9B8;I2BGM7;Q5SCK3;O98756;Q4KUE1;Q7GH77;I2E9L8;I2E9A4;Q1XEJ6;B7P0E9;D4N1T9;Q5UFF3;Q1X6Q9;O99016;A0A0U1W0G4;A0A291L206;A0A0D5X2A4;S6CMZ7;Q8MFT9;Q5QAE5;G8EEM9;A0A2D0WHN2;Q5I9B7;Q7YJM3;A0A1C9HG42;Q95CF2;L0N8B1;A0A218KDZ0;E9KWZ0;Q9MT23;Q37220;A0A078BR81;A0A023UA12;A0A0F6TFY2;Q32701;A0…		0	0	0.002398	52.63	0.0201453	2	912.472	0.447584	31.7123	0
	High	YGRPLLGcTIKPK	6	64650	221	C0J9R6;C6G1P2;Q5W520;A5X4D3;F2X4H9;A0A0K2SQY8;Q4VI99;D6MYJ6;Q7YJP8;Q5I221;A0A0U4D534;Q4VI78;A0A249Y5Y5;G0WZL1;Q37220;A0A291L2W8;Q37279;Q5I9B7;J9QH20;Q37140;L0N8B1;I2E9B8;Q6VW40;A0A0F7C9H2;I2BGM7;Q33047;Q31807;Q8WL19;Q33032;O82538;A0A1C9HG87;U5XM28;Q9THL1;Q5SCK3;O98756;C3S8Q5;H9ZGJ7;A0A286M593;Q9MS05;Q5SCR6;C1JAT3;Q4KUE1;Q7GH77;A0A2H4NXN4;O98551;I2E9L8;Q3I534;I2E9A4;Q8MCX8;Q1XEJ6;Q1XEK3;C3S8U4;P93…	C8(Carbamidomethyl)	0	0	0.000627	34.9	1.89721	4	1502.85	0.0623916	52.5759	2
	High	DDFIEKDR	9	17693	133	Q6VW40;C0J9R6;C6G1P2;Q5W520;Q33032;E0D959;A0A1I7PIB4;A0A0S0ZNW1;F2X4H9;Q4VI99;O03839;Q5I221;A0A0U4D534;Q4VI78;Q95F08;T1WH32;C3S8U4;E7DMY2;F2X4R1;Q8MCX9;I2BGM7;P93952;Q31807;E9KWZ0;Q7YJP8;Q1XEK3;Q9MT23;Q37220;A0A078BR81;A0A023UA12;A0A0F6TFY2;Q5I9B7;Q7YJM3;A0A1C9HG42;L0N8B1;F2X4Q8;I2EAR2;A0A291IA50;Q5UFF3;A0A142DPV4;A0A291L206;I6N589;Q32701;O82538;Q9THL1;Q5SCK3;Q32553;Q4KUE1;Q7GH77;I2E9A4;Q1XEJ6;O9…		0	0.001	0.00971	47.65	0.0426462	2	1037.49	0.278175	42.9288	1
	High	AQAETGEIK	6	27913	179	Q6VW40;A0A1W6BQF9;J9QER6;A0A291L206;A5X5W8;J9QH20;Q6PZC1;B6GUV5;A0A0F6TFY2;C0J9R6;C6G1P2;F2X4H9;Q8ME51;O98551;C3RXF1;T1WH32;C3S8Q5;A0A2H4NXN4;C3S8U4;A0A0F7C9H2;I2BGM7;Q5W520;Q33032;A0A1C9HG87;U5XM28;O98756;H9ZGJ7;A0A286M593;Q9MS05;Q5SCR6;Q4VI99;C1JAT3;I2E9L8;Q4VI78;Q8MCX8;A0A142DPV4;G0WZL1;Q8HVI8;P92434;Q8MFT9;Q5QAE5;Q95CF2;I2E9B8;Q31807;E9KWZ0;Q5SCK3;Q4KUE1;Q7YJP8;Q7GH77;I2E9A4;Q9T2E4;A7BG81;A0A…		0	0.001	0.01387	24.17	14.9064	2	946.483	-0.703973	25.5934	0
	High	EGNEIIR	1	14511	113	Q6VW40;A0A0F7C9H2;I2BGM7;C0J9R6;C6G1P2;Q33032;A0A1C9HG87;U5XM28;O98756;C3S8Q5;H9ZGJ7;A0A286M593;Q9MS05;F2X4H9;Q5SCR6;A0A2H4NXN4;I2E9L8;Q8MCX8;Q5W520;E7DMY2;O98747;Q95F08;F2X4Q8;Q31895;A0A0S0ZNW1;T1WH32;I2EAR2;Q4VI99;A0A291IA50;Q4VI78;Q4VIC0;F2X4R1;C3S8U4;Q8MCX9;E0D959;O82538;Q7YMT1;Q9THL1;A5X4D3;Q5SCK3;Q339G9;A0A0K2SQY8;C1JAT3;D6MYJ6;Q4KUE1;Q7YJP8;Q7GH77;Q5I221;A0A0U4D534;O98551;Q3I534;I2E9A4;Q1X…		0	0.007	0.08702	42.83	0.126059	2	830.437	0.578115	36.3161	0
	High	AmHAVIDR	1	44488	225	Q6VW40;A0A0F7C9H2;I2BGM7;C0J9R6;C6G1P2;Q33032;Q95F08;A0A1C9HG87;U5XM28;T1WH32;O98756;C3S8Q5;H9ZGJ7;A0A286M593;Q9MS05;F2X4H9;Q5SCR6;A0A2H4NXN4;I2E9L8;Q8MCX8;C3S8U4;Q5W520;O82538;Q9THL1;Q5SCK3;A0A0K2SQY8;Q4VI99;C1JAT3;D6MYJ6;Q4KUE1;Q7YJP8;Q7GH77;O98551;Q3I534;I2E9A4;Q4VI78;Q1XEJ6;G0WZL1;Q37220;Q5UFF3;B1PHQ2;Q1X6Q9;A0A0U1W0G4;A0A142I7F3;Q6L9Y3;P92434;A0A0D5X2A4;S6CMZ7;Q8MFT9;Q5I9B7;J9QH20;Q37140;L0N…	M2(Oxidation)	0	0.008	0.1038	23.12	19.3432	2	928.467	-0.394163	21.4696	0
Q37347	Ribulose bisphosphate carboxylase large chain (Fragment) OS=Houttuynia cordata OX=16752 GN=rbcL PE=3 SV=1 - [Q37347_HOUCO]	2562.57	38.83	30674	0	15	198	394	43.9712	7.02002
	High	AESSTGTWTTVWTDGLTSLDR	1	97	18	Q32701;Q71N69;Q8HRT3;Q6USH4;C1JAT3;Q71N81;Q32553;A0A0B4M1K8;D4N1T9;A0A078BR81;Q37347;S4TA61;Q37279;Q37176;Q37309;A0A023Q3H2;Q9THT9;Q36373		0	0	4.039e-16	120.19	1.27814e-09	2	2284.07	-0.25309	114.879	0
	High	GGLDFTKDDENVNSQPFMR	11	51638	219	Q4VIC0;O98426;B1PHQ2;A0A2D0WHN2;Q95CE8;Q4VI93;Q8MFT9;C0J9R6;C6G1P2;Q5W520;A5X4D3;F2X4H9;A0A0K2SQY8;Q4VI99;D6MYJ6;Q7YJP8;Q5I221;A0A0U4D534;Q4VI78;A0A249Y5Y5;G0WZL1;Q37220;A0A291L2W8;Q37279;Q5I9B7;J9QH20;Q37140;L0N8B1;I2E9B8;Q6VW40;A0A0F7C9H2;I2BGM7;Q33047;Q31807;Q8WL19;Q33032;O82538;A0A1C9HG87;U5XM28;Q9THL1;Q5SCK3;O98756;C3S8Q5;H9ZGJ7;A0A286M593;Q9MS05;Q5SCR6;C1JAT3;Q4KUE1;Q7GH77;A0A2H4NXN4;O98551…		0	0	4.039e-16	113.72	1.78151e-08	2	2169.99	1.25456	93.5792	1
	High	GHYLNATAGTcEEMIK	11	14794	128	Q6VW40;C0J9R6;C6G1P2;Q5W520;Q33032;F2X4H9;Q4VI99;Q4VI78;E7DMY2;E0D959;F2X4Q8;Q31895;I2EAR2;A0A291IA50;Q5I221;A0A0U4D534;F2X4R1;Q8MCX9;R4QE58;A5X4D3;E9KWZ0;C7A609;C7A5Z1;A0A0K2SQY8;D6MYJ6;O03839;Q7YJP8;O09424;D6MYI7;Q9MT23;A0A249Y5Y5;G0WZL1;Q37220;A0A142I7A5;Q36637;B6GUV5;B8YHE7;A0A291L2W8;A0A078BR81;Q37347;K4EPE7;Q37279;Q9GDB5;A0A0F6TFY2;Q5I9B7;Q95CE8;J9QH20;Q37140;L0N8B1;Q9GHM7;Q8ME74;Q37309;A0A…	C11(Carbamidomethyl)	0	0	4.039e-16	98.58	3.05093e-07	2	1794.82	1.41919	65.9578	0
	High	DNGLLLHIHR	11	41878	218	C0J9R6;C6G1P2;Q5W520;F2X4H9;Q4VI99;Q5I221;A0A0U4D534;Q4VI78;O09424;Q6VW40;I2BGM7;E7DMY2;Q33032;E0D959;F2X4Q8;I2EAR2;O98756;I2E9L8;F2X4R1;Q8MCX9;P93904;O82538;A0A1C9HG87;U5XM28;Q9THL1;Q5SCK3;H9ZGJ7;A0A0K2SQY8;Q5SCR6;C1JAT3;D6MYJ6;Q4KUE1;Q7YJP8;Q7GH77;A0A291IA50;J9QER6;O98551;Q3I534;I2E9A4;Q1XEJ6;Q95F08;C3RXF1;T1WH32;C3S8Q5;A0A286M593;Q66PI3;C3S8U4;G0WZL1;J9QH20;Q9GHM7;Q8ME74;A0A023Q3H2;Q31807;E9KW…		0	0	1.566e-05	89.64	5.11609e-06	3	1187.67	0.557325	63.4437	0
	High	TFQGPPHGIQVER	27	58045	202	Q4VI99;D6MYJ6;Q7YJP8;Q7YJR9;Q8HVI8;O03613;I2E962;Q6VW40;C0J9R6;C6G1P2;Q33032;Q5SCK3;F2X4H9;Q4KUE1;Q7GH77;I2E9A4;Q1XEJ6;Q5UFF3;Q1X6Q9;A0A0U1W0G4;A0A0D5X2A4;S6CMZ7;Q8MFT9;Q5I9B7;L0N8B1;Q9ZS70;I2E9B8;A0A0F7C9H2;I2BGM7;Q31807;A0A1C9HG87;U5XM28;Q8WIX2;E9KWZ0;O98756;C3S8Q5;H9ZGJ7;A0A286M593;Q9MS05;A0A0K2SQY8;Q5SCR6;O98429;A0A2H4NXN4;O98551;I2E9L8;Q9T2E4;Q8MCX8;A7BG81;A0A286NQF2;Q1XEK3;P93952;Q7YJM6;Q9M…		0	0	8.03e-13	86.46	1.40513e-05	2	1465.76	1.57209	60.7419	0
	High	GGLDFTKDDENVNSQPFmR	8	51638	219	C0J9R6;C6G1P2;Q5W520;A5X4D3;F2X4H9;A0A0K2SQY8;Q4VI99;D6MYJ6;Q7YJP8;Q5I221;A0A0U4D534;Q4VI78;A0A249Y5Y5;G0WZL1;Q37220;A0A291L2W8;Q37279;Q5I9B7;J9QH20;Q37140;L0N8B1;I2E9B8;Q6VW40;A0A0F7C9H2;I2BGM7;Q33047;Q31807;Q8WL19;Q33032;O82538;A0A1C9HG87;U5XM28;Q9THL1;Q5SCK3;O98756;C3S8Q5;H9ZGJ7;A0A286M593;Q9MS05;Q5SCR6;C1JAT3;Q4KUE1;Q7GH77;A0A2H4NXN4;O98551;I2E9L8;Q3I534;I2E9A4;Q8MCX8;Q1XEJ6;Q1XEK3;C3S8U4;P93…	M18(Oxidation)	0	0	4.039e-16	85.77	1.07533e-05	2	2185.98	1.33788	83.0023	1
	High	mSGGDHIHAGTVVGK	35	17683	153	A0A286M593;Q3T5L7;K4EPE7;P94046;Q6VW40;C0J9R6;C6G1P2;Q33032;E0D959;E9KWZ0;Q5SCK3;Q339G9;F2X4H9;Q4KUE1;Q7YJP8;Q7GH77;Q5I221;A0A0U4D534;I2E9A4;Q9T2E4;Q1XEJ6;Q9MT23;A0A249Y5N8;Q7YJR9;A0A0B4M1K8;Q5UFF3;Q1X6Q9;A0A0U1W0G4;A0A0D5X2A4;S6CMZ7;Q8MFT9;Q5I9B7;L0N8B1;A0A0K2SQY8;D6MYJ6;Q95F08;T1WH32;D6MYK4;E7DMY2;A0A1C9HG87;U5XM28;A5X4D3;H9ZGJ7;Q5SCR6;O98551;I2BGM7;O98756;I2E9L8;C3S8Q5;A0A2H4NXN4;P93952;Q32701…	M1(Oxidation)	0	0	9.386e-14	83.85	1.42643e-05	2	1481.72	0.318762	32.3532	0
	High	GHYLNATAGTcEEmIK	8	14794	128	Q8ME51;Q31895;Q95631;Q37220;Q8MCW3;Q6VW40;C0J9R6;C6G1P2;Q5W520;Q33032;O82538;A0A1C9HG87;U5XM28;Q9THL1;Q5SCK3;H9ZGJ7;F2X4H9;A0A0K2SQY8;Q5SCR6;Q4VI99;C1JAT3;D6MYJ6;Q4KUE1;Q7YJP8;Q7GH77;O98551;Q3I534;I2E9A4;Q4VI78;Q1XEJ6;G0WZL1;Q5UFF3;B1PHQ2;Q1X6Q9;A0A0U1W0G4;A0A142I7F3;Q6L9Y3;P92434;A0A0D5X2A4;S6CMZ7;Q8MFT9;Q5I9B7;J9QH20;Q37140;L0N8B1;Q32701;E9KWZ0;Q9T2E4;Q9MT23;A0A0B4M1K8;P94046;A0A0S0ZNW1;Q5I221;…	C11(Carbamidomethyl); M14(Oxidation)	0	0	4.039e-16	78.71	2.70915e-05	2	1810.81	1.18125	55.337	0
	High	DDENVNSQPFMR	6	52171	227	Q9ZS70;Q32701;I2E9B8;D6MYK9;Q6VW40;A0A0F7C9H2;I2BGM7;C0J9R6;C6G1P2;Q5W520;P93904;Q33047;D6MYK4;Q9MTT0;E7DMY2;Q31807;O98747;Q8WL19;Q33032;E0D959;I2E962;Q95F08;C3RXF1;F2X4Q8;O82538;A0A1I7PIB4;A0A1C9HG87;U5XM28;Q7YMT1;R4QE58;Q9THL1;A5X4D3;Q8WIX2;E9KWZ0;Q5SCK3;A0A0S0ZNW1;C7A609;T1WH32;I2E906;I2EAR2;V5K6K1;Q9GEC0;O98756;Q339G9;C3S8Q5;C7A5Z1;Q95631;Q8MD81;Q1ANA8;Q6VW13;H9ZGJ7;A0A286M593;Q66PI3;Q9MS05;F…		0	0	6.987e-10	77.72	6.30272e-05	2	1451.62	0.977791	69.8633	0
	High	GHYLNATAGTcEEmIKR	7	14767	127	C0J9R6;C6G1P2;Q5W520;A5X4D3;F2X4H9;A0A0K2SQY8;Q4VI99;D6MYJ6;Q7YJP8;Q5I221;A0A0U4D534;Q4VI78;A0A249Y5Y5;G0WZL1;Q37220;A0A291L2W8;Q37279;Q5I9B7;J9QH20;Q37140;L0N8B1;Q32701;Q6VW40;P93904;D6MYK4;E7DMY2;O98747;Q33032;E0D959;I2E962;F2X4Q8;O82538;A0A1I7PIB4;A0A1C9HG87;U5XM28;Q7YMT1;R4QE58;Q9THL1;E9KWZ0;Q5SCK3;A0A0S0ZNW1;C7A609;I2E906;I2EAR2;Q339G9;C7A5Z1;Q95631;Q8MD81;Q6VW13;H9ZGJ7;Q3T5L7;Q9TN58;Q5SCR6;…	C11(Carbamidomethyl); M14(Oxidation)	0	0	4.039e-16	73.88	0.000100019	3	1966.91	0.840171	49.9061	1
	High	MSGGDHIHAGTVVGK	29	17683	153	Q9ZS70;O98747;Q95F08;Q5SCK3;O98756;Q1XEK3;O63147;A5X5W8;Q9XPZ1;B1NFY5;C0J9R6;C6G1P2;F2X4H9;Q7YJP8;Q6VW40;Q33032;E0D959;E9KWZ0;Q339G9;Q4KUE1;Q7GH77;Q5I221;A0A0U4D534;I2E9A4;Q9T2E4;Q1XEJ6;Q9MT23;A0A249Y5N8;A0A0B4M1K8;Q5UFF3;Q1X6Q9;A0A0U1W0G4;A0A0D5X2A4;S6CMZ7;Q8MFT9;Q5I9B7;L0N8B1;P94046;Q32701;I2E9B8;A0A0F7C9H2;I2BGM7;D6MYK4;E7DMY2;Q31807;F2X4Q8;A0A1C9HG87;U5XM28;T1WH32;I2EAR2;C3S8Q5;Q8MD81;H9ZGJ7;…		0	0	4.275e-15	71.28	0.000220254	2	1465.72	0.101013	37.62	0
	High	EITLGFVDLLR	3	11021	93	Q6VW40;I2BGM7;C0J9R6;C6G1P2;Q33032;E0D959;Q95F08;T1WH32;O98756;F2X4H9;Q5I221;A0A0U4D534;I2E9L8;A0A249Y5N8;S4TA61;E0D8V0;Q8MFT9;Q5QAE5;Q95CF2;Q5W520;Q8WIX2;Q71N81;F2X4R1;A0A286NQF2;Q7YJM6;F5B3G0;Q8M9K0;A0A023UBM0;E2FGZ3;C3S8U4;A0A249Y5Y5;Q8ME74;E7DMY2;Q4VI99;Q4VI78;Q9ZS70;A0A0S0ZNW1;C3RXF1;A0A2H4NXN4;A0A1C9HG87;U5XM28;H9ZGJ7;Q5SCR6;C1JAT3;F2X4Q8;I2EAR2;A0A0F7C9H2;C3S8Q5;A0A286M593;Q9MS05;G0WZM4;Q8…		0	0	0.0001477	57.73	0.00364414	2	1275.73	0.0793739	46.4416	0
	High	FLFcAEAIYK	6	13080	90	C0J9R6;C6G1P2;Q5W520;D6MYK4;E7DMY2;R4QE58;A5X4D3;E9KWZ0;C7A609;C7A5Z1;Q95631;Q6VW13;F2X4H9;A0A0K2SQY8;Q9TN58;Q4VI99;D6MYJ6;O03839;Q7YJP8;J9QER6;Q5I221;A0A0U4D534;Q4VI78;F2X4R1;O09424;Q8MCX9;D6MYI7;Q9MT23;Q37220;Q5I9B7;L0N8B1;Q31807;Q95F08;C3RXF1;T1WH32;C3S8Q5;A0A286M593;Q66PI3;B8QQG4;Q71N81;Q1XEK3;C3S8U4;P93952;Q8MCX1;Q7YJR9;G0WZL1;A0A142I7A5;Q6PZC1;Q36637;B8YHE7;A0A078BR81;A0A023UA12;Q37347;K4EP…	C4(Carbamidomethyl)	0	0	0.0007846	55.36	0.00955647	2	1261.63	0.663293	107.422	0
	High	DDENVNSQPFmR	4	52171	227	P93952;Q5QAE5;C0J9R6;C6G1P2;F2X4H9;F2X4R1;Q32701;I2E9B8;Q6VW40;A0A0F7C9H2;I2BGM7;Q5W520;Q33047;Q31807;Q8WL19;Q33032;Q95F08;C3RXF1;O82538;A0A1C9HG87;U5XM28;Q9THL1;Q5SCK3;A0A0S0ZNW1;T1WH32;O98756;C3S8Q5;H9ZGJ7;A0A286M593;Q66PI3;Q9MS05;A0A0K2SQY8;Q5SCR6;Q32553;Q4VI99;C1JAT3;D6MYJ6;A0A248SN48;Q4KUE1;Q7YJP8;Q7GH77;A0A2H4NXN4;O98551;C7AQV2;I2E9L8;Q3I534;I2E9A4;Q4VI78;Q8MCX8;Q1XEJ6;Q1XEK3;C3S8U4;P93904;…	M11(Oxidation)	0	0	1.756e-06	55.04	0.011486	2	1467.62	0.855373	56.776	0
	High	PLLGcTIKPK	7	64838	227	I2E9B8;Q6VW40;A0A0F7C9H2;I2BGM7;C0J9R6;C6G1P2;D6MYK4;E7DMY2;Q31807;Q33032;A0A1C9HG87;U5XM28;Q5SCK3;O98756;C3S8Q5;H9ZGJ7;A0A286M593;Q9MS05;F2X4H9;A0A0K2SQY8;Q5SCR6;D6MYJ6;Q4KUE1;Q7YJP8;Q7GH77;A0A2H4NXN4;O98551;I2E9L8;I2E9A4;Q8MCX8;Q1XEJ6;Q1XEK3;P93952;B7P0E9;D4N1T9;Q5UFF3;Q1X6Q9;O99016;A0A0U1W0G4;Q8HVI8;A0A291L206;Q6L9Y3;A0A0D5X2A4;S6CMZ7;Q8MFT9;Q5QAE5;G8EEM9;A0A2D0WHN2;Q5I9B7;Q7YJM3;A0A1C9HG42;Q3…	C5(Carbamidomethyl)	0	0	0.0007921	54.62	0.0195296	3	1126.67	0.309112	51.5188	1
	High	AMHAVIDR	9	44488	225	Q6VW40;C0J9R6;C6G1P2;Q33032;E0D959;F2X4H9;Q5I221;A0A0U4D534;Q5W520;Q31807;Q4VI99;Q7YJP8;Q4VI78;Q1XEK3;C3S8U4;P93952;I2E9B8;I2BGM7;Q5SCK3;O98756;Q4KUE1;Q7GH77;I2E9L8;I2E9A4;Q1XEJ6;B7P0E9;D4N1T9;Q5UFF3;Q1X6Q9;O99016;A0A0U1W0G4;A0A291L206;A0A0D5X2A4;S6CMZ7;Q8MFT9;Q5QAE5;G8EEM9;A0A2D0WHN2;Q5I9B7;Q7YJM3;A0A1C9HG42;Q95CF2;L0N8B1;A0A218KDZ0;E9KWZ0;Q9MT23;Q37220;A0A078BR81;A0A023UA12;A0A0F6TFY2;Q32701;A0…		0	0	0.002398	52.63	0.0201453	2	912.472	0.447584	31.7123	0
	High	YGRPLLGcTIKPK	6	64650	221	C0J9R6;C6G1P2;Q5W520;A5X4D3;F2X4H9;A0A0K2SQY8;Q4VI99;D6MYJ6;Q7YJP8;Q5I221;A0A0U4D534;Q4VI78;A0A249Y5Y5;G0WZL1;Q37220;A0A291L2W8;Q37279;Q5I9B7;J9QH20;Q37140;L0N8B1;I2E9B8;Q6VW40;A0A0F7C9H2;I2BGM7;Q33047;Q31807;Q8WL19;Q33032;O82538;A0A1C9HG87;U5XM28;Q9THL1;Q5SCK3;O98756;C3S8Q5;H9ZGJ7;A0A286M593;Q9MS05;Q5SCR6;C1JAT3;Q4KUE1;Q7GH77;A0A2H4NXN4;O98551;I2E9L8;Q3I534;I2E9A4;Q8MCX8;Q1XEJ6;Q1XEK3;C3S8U4;P93…	C8(Carbamidomethyl)	0	0	0.000627	34.9	1.89721	4	1502.85	0.0623916	52.5759	2
	High	AQAETGEIK	6	27913	179	Q6VW40;A0A1W6BQF9;J9QER6;A0A291L206;A5X5W8;J9QH20;Q6PZC1;B6GUV5;A0A0F6TFY2;C0J9R6;C6G1P2;F2X4H9;Q8ME51;O98551;C3RXF1;T1WH32;C3S8Q5;A0A2H4NXN4;C3S8U4;A0A0F7C9H2;I2BGM7;Q5W520;Q33032;A0A1C9HG87;U5XM28;O98756;H9ZGJ7;A0A286M593;Q9MS05;Q5SCR6;Q4VI99;C1JAT3;I2E9L8;Q4VI78;Q8MCX8;A0A142DPV4;G0WZL1;Q8HVI8;P92434;Q8MFT9;Q5QAE5;Q95CF2;I2E9B8;Q31807;E9KWZ0;Q5SCK3;Q4KUE1;Q7YJP8;Q7GH77;I2E9A4;Q9T2E4;A7BG81;A0A…		0	0.001	0.01387	24.17	14.9064	2	946.483	-0.703973	25.5934	0
	High	NHGMHFR	2	30695	181	C0J9R6;C6G1P2;Q5W520;C3S8Q5;A0A286M593;F2X4H9;Q4VI99;Q4VI78;C3S8U4;Q6VW40;A0A0F7C9H2;I2BGM7;Q33032;E0D959;A0A1C9HG87;U5XM28;O98756;H9ZGJ7;Q9MS05;Q5SCR6;C1JAT3;A0A2H4NXN4;Q5I221;G0WZM4;A0A0U4D534;I2E9L8;Q8MCX8;A0A249Y5N8;A0A142DPV4;A0A249Y5Y5;S4TA61;G0WZL1;C1JAS8;E0D8V0;Q8HVI8;P92434;Q8MFT9;Q5QAE5;J9QH20;Q95CF2;E7DMY2;Q33047;O82538;Q9THL1;Q5SCK3;A0A0K2SQY8;D6MYJ6;Q4KUE1;Q7YJP8;Q7GH77;O98551;Q3I534…		0	0.007	0.09018	38.47	0.360148	2	898.41	-0.021729	23.794	0
	High	AmHAVIDR	1	44488	225	Q6VW40;A0A0F7C9H2;I2BGM7;C0J9R6;C6G1P2;Q33032;Q95F08;A0A1C9HG87;U5XM28;T1WH32;O98756;C3S8Q5;H9ZGJ7;A0A286M593;Q9MS05;F2X4H9;Q5SCR6;A0A2H4NXN4;I2E9L8;Q8MCX8;C3S8U4;Q5W520;O82538;Q9THL1;Q5SCK3;A0A0K2SQY8;Q4VI99;C1JAT3;D6MYJ6;Q4KUE1;Q7YJP8;Q7GH77;O98551;Q3I534;I2E9A4;Q4VI78;Q1XEJ6;G0WZL1;Q37220;Q5UFF3;B1PHQ2;Q1X6Q9;A0A0U1W0G4;A0A142I7F3;Q6L9Y3;P92434;A0A0D5X2A4;S6CMZ7;Q8MFT9;Q5I9B7;J9QH20;Q37140;L0N…	M2(Oxidation)	0	0.008	0.1038	23.12	19.3432	2	928.467	-0.394163	21.4696	0
Q5I221	Ribulose bisphosphate carboxylase large chain OS=Benincasa hispida OX=102211 GN=rbcL PE=3 SV=1 - [Q5I221_BENHI]	2560.23	33.05	36808	0	19	256	475	52.6705	6.43018
	High	GGLDFTKDDENVNSQPFMR	11	51638	219	Q4VIC0;O98426;B1PHQ2;A0A2D0WHN2;Q95CE8;Q4VI93;Q8MFT9;C0J9R6;C6G1P2;Q5W520;A5X4D3;F2X4H9;A0A0K2SQY8;Q4VI99;D6MYJ6;Q7YJP8;Q5I221;A0A0U4D534;Q4VI78;A0A249Y5Y5;G0WZL1;Q37220;A0A291L2W8;Q37279;Q5I9B7;J9QH20;Q37140;L0N8B1;I2E9B8;Q6VW40;A0A0F7C9H2;I2BGM7;Q33047;Q31807;Q8WL19;Q33032;O82538;A0A1C9HG87;U5XM28;Q9THL1;Q5SCK3;O98756;C3S8Q5;H9ZGJ7;A0A286M593;Q9MS05;Q5SCR6;C1JAT3;Q4KUE1;Q7GH77;A0A2H4NXN4;O98551…		0	0	4.039e-16	113.72	1.78151e-08	2	2169.99	1.25456	93.5792	1
	High	GHYLNATAGTcEEMIK	11	14794	128	Q6VW40;C0J9R6;C6G1P2;Q5W520;Q33032;F2X4H9;Q4VI99;Q4VI78;E7DMY2;E0D959;F2X4Q8;Q31895;I2EAR2;A0A291IA50;Q5I221;A0A0U4D534;F2X4R1;Q8MCX9;R4QE58;A5X4D3;E9KWZ0;C7A609;C7A5Z1;A0A0K2SQY8;D6MYJ6;O03839;Q7YJP8;O09424;D6MYI7;Q9MT23;A0A249Y5Y5;G0WZL1;Q37220;A0A142I7A5;Q36637;B6GUV5;B8YHE7;A0A291L2W8;A0A078BR81;Q37347;K4EPE7;Q37279;Q9GDB5;A0A0F6TFY2;Q5I9B7;Q95CE8;J9QH20;Q37140;L0N8B1;Q9GHM7;Q8ME74;Q37309;A0A…	C11(Carbamidomethyl)	0	0	4.039e-16	98.58	3.05093e-07	2	1794.82	1.41919	65.9578	0
	High	DNGLLLHIHR	11	41878	218	C0J9R6;C6G1P2;Q5W520;F2X4H9;Q4VI99;Q5I221;A0A0U4D534;Q4VI78;O09424;Q6VW40;I2BGM7;E7DMY2;Q33032;E0D959;F2X4Q8;I2EAR2;O98756;I2E9L8;F2X4R1;Q8MCX9;P93904;O82538;A0A1C9HG87;U5XM28;Q9THL1;Q5SCK3;H9ZGJ7;A0A0K2SQY8;Q5SCR6;C1JAT3;D6MYJ6;Q4KUE1;Q7YJP8;Q7GH77;A0A291IA50;J9QER6;O98551;Q3I534;I2E9A4;Q1XEJ6;Q95F08;C3RXF1;T1WH32;C3S8Q5;A0A286M593;Q66PI3;C3S8U4;G0WZL1;J9QH20;Q9GHM7;Q8ME74;A0A023Q3H2;Q31807;E9KW…		0	0	1.566e-05	89.64	5.11609e-06	3	1187.67	0.557325	63.4437	0
	High	TFQGPPHGIQVER	27	58045	202	Q4VI99;D6MYJ6;Q7YJP8;Q7YJR9;Q8HVI8;O03613;I2E962;Q6VW40;C0J9R6;C6G1P2;Q33032;Q5SCK3;F2X4H9;Q4KUE1;Q7GH77;I2E9A4;Q1XEJ6;Q5UFF3;Q1X6Q9;A0A0U1W0G4;A0A0D5X2A4;S6CMZ7;Q8MFT9;Q5I9B7;L0N8B1;Q9ZS70;I2E9B8;A0A0F7C9H2;I2BGM7;Q31807;A0A1C9HG87;U5XM28;Q8WIX2;E9KWZ0;O98756;C3S8Q5;H9ZGJ7;A0A286M593;Q9MS05;A0A0K2SQY8;Q5SCR6;O98429;A0A2H4NXN4;O98551;I2E9L8;Q9T2E4;Q8MCX8;A7BG81;A0A286NQF2;Q1XEK3;P93952;Q7YJM6;Q9M…		0	0	8.03e-13	86.46	1.40513e-05	2	1465.76	1.57209	60.7419	0
	High	GGLDFTKDDENVNSQPFmR	8	51638	219	C0J9R6;C6G1P2;Q5W520;A5X4D3;F2X4H9;A0A0K2SQY8;Q4VI99;D6MYJ6;Q7YJP8;Q5I221;A0A0U4D534;Q4VI78;A0A249Y5Y5;G0WZL1;Q37220;A0A291L2W8;Q37279;Q5I9B7;J9QH20;Q37140;L0N8B1;I2E9B8;Q6VW40;A0A0F7C9H2;I2BGM7;Q33047;Q31807;Q8WL19;Q33032;O82538;A0A1C9HG87;U5XM28;Q9THL1;Q5SCK3;O98756;C3S8Q5;H9ZGJ7;A0A286M593;Q9MS05;Q5SCR6;C1JAT3;Q4KUE1;Q7GH77;A0A2H4NXN4;O98551;I2E9L8;Q3I534;I2E9A4;Q8MCX8;Q1XEJ6;Q1XEK3;C3S8U4;P93…	M18(Oxidation)	0	0	4.039e-16	85.77	1.07533e-05	2	2185.98	1.33788	83.0023	1
	High	mSGGDHIHAGTVVGK	35	17683	153	A0A286M593;Q3T5L7;K4EPE7;P94046;Q6VW40;C0J9R6;C6G1P2;Q33032;E0D959;E9KWZ0;Q5SCK3;Q339G9;F2X4H9;Q4KUE1;Q7YJP8;Q7GH77;Q5I221;A0A0U4D534;I2E9A4;Q9T2E4;Q1XEJ6;Q9MT23;A0A249Y5N8;Q7YJR9;A0A0B4M1K8;Q5UFF3;Q1X6Q9;A0A0U1W0G4;A0A0D5X2A4;S6CMZ7;Q8MFT9;Q5I9B7;L0N8B1;A0A0K2SQY8;D6MYJ6;Q95F08;T1WH32;D6MYK4;E7DMY2;A0A1C9HG87;U5XM28;A5X4D3;H9ZGJ7;Q5SCR6;O98551;I2BGM7;O98756;I2E9L8;C3S8Q5;A0A2H4NXN4;P93952;Q32701…	M1(Oxidation)	0	0	9.386e-14	83.85	1.42643e-05	2	1481.72	0.318762	32.3532	0
	High	GHYLNATAGTcEEmIK	8	14794	128	Q8ME51;Q31895;Q95631;Q37220;Q8MCW3;Q6VW40;C0J9R6;C6G1P2;Q5W520;Q33032;O82538;A0A1C9HG87;U5XM28;Q9THL1;Q5SCK3;H9ZGJ7;F2X4H9;A0A0K2SQY8;Q5SCR6;Q4VI99;C1JAT3;D6MYJ6;Q4KUE1;Q7YJP8;Q7GH77;O98551;Q3I534;I2E9A4;Q4VI78;Q1XEJ6;G0WZL1;Q5UFF3;B1PHQ2;Q1X6Q9;A0A0U1W0G4;A0A142I7F3;Q6L9Y3;P92434;A0A0D5X2A4;S6CMZ7;Q8MFT9;Q5I9B7;J9QH20;Q37140;L0N8B1;Q32701;E9KWZ0;Q9T2E4;Q9MT23;A0A0B4M1K8;P94046;A0A0S0ZNW1;Q5I221;…	C11(Carbamidomethyl); M14(Oxidation)	0	0	4.039e-16	78.71	2.70915e-05	2	1810.81	1.18125	55.337	0
	High	DDENVNSQPFMR	6	52171	227	Q9ZS70;Q32701;I2E9B8;D6MYK9;Q6VW40;A0A0F7C9H2;I2BGM7;C0J9R6;C6G1P2;Q5W520;P93904;Q33047;D6MYK4;Q9MTT0;E7DMY2;Q31807;O98747;Q8WL19;Q33032;E0D959;I2E962;Q95F08;C3RXF1;F2X4Q8;O82538;A0A1I7PIB4;A0A1C9HG87;U5XM28;Q7YMT1;R4QE58;Q9THL1;A5X4D3;Q8WIX2;E9KWZ0;Q5SCK3;A0A0S0ZNW1;C7A609;T1WH32;I2E906;I2EAR2;V5K6K1;Q9GEC0;O98756;Q339G9;C3S8Q5;C7A5Z1;Q95631;Q8MD81;Q1ANA8;Q6VW13;H9ZGJ7;A0A286M593;Q66PI3;Q9MS05;F…		0	0	6.987e-10	77.72	6.30272e-05	2	1451.62	0.977791	69.8633	0
	High	EITLGFVDLLRDDFIEK	1	5735	51	Q6VW40;C0J9R6;C6G1P2;Q33032;F2X4H9;Q5W520;Q4VI99;Q4VI78;Q9GHM7;I2BGM7;Q95F08;A0A0S0ZNW1;T1WH32;O98756;O20248;I2E9L8;C3S8U4;A0A142DPV4;Q8MFT9;Q5QAE5;Q95CF2;Q36851;E0D959;Q5I221;A0A0U4D534;A0A249Y5N8;S4TA61;E0D8V0;F2X4R1;A0A286NQF2;Q7YJM6;F5B3G0;Q8M9K0;A0A023UBM0;E2FGZ3;E7DMY2;F2X4Q8;I2EAR2;A0A291IA50;Q8MCX9;O03839;Q31895;Q4VIC0;A0A1I7PIB4;O98747;O47280;Q3T5L7;Q4VI93;Q95CF8;Q37309;Q9MV62		0	0	4.039e-16	74.18	8.60883e-05	2	2023.08	0.489301	115.091	1
	High	GHYLNATAGTcEEmIKR	7	14767	127	C0J9R6;C6G1P2;Q5W520;A5X4D3;F2X4H9;A0A0K2SQY8;Q4VI99;D6MYJ6;Q7YJP8;Q5I221;A0A0U4D534;Q4VI78;A0A249Y5Y5;G0WZL1;Q37220;A0A291L2W8;Q37279;Q5I9B7;J9QH20;Q37140;L0N8B1;Q32701;Q6VW40;P93904;D6MYK4;E7DMY2;O98747;Q33032;E0D959;I2E962;F2X4Q8;O82538;A0A1I7PIB4;A0A1C9HG87;U5XM28;Q7YMT1;R4QE58;Q9THL1;E9KWZ0;Q5SCK3;A0A0S0ZNW1;C7A609;I2E906;I2EAR2;Q339G9;C7A5Z1;Q95631;Q8MD81;Q6VW13;H9ZGJ7;Q3T5L7;Q9TN58;Q5SCR6;…	C11(Carbamidomethyl); M14(Oxidation)	0	0	4.039e-16	73.88	0.000100019	3	1966.91	0.840171	49.9061	1
	High	MSGGDHIHAGTVVGK	29	17683	153	Q9ZS70;O98747;Q95F08;Q5SCK3;O98756;Q1XEK3;O63147;A5X5W8;Q9XPZ1;B1NFY5;C0J9R6;C6G1P2;F2X4H9;Q7YJP8;Q6VW40;Q33032;E0D959;E9KWZ0;Q339G9;Q4KUE1;Q7GH77;Q5I221;A0A0U4D534;I2E9A4;Q9T2E4;Q1XEJ6;Q9MT23;A0A249Y5N8;A0A0B4M1K8;Q5UFF3;Q1X6Q9;A0A0U1W0G4;A0A0D5X2A4;S6CMZ7;Q8MFT9;Q5I9B7;L0N8B1;P94046;Q32701;I2E9B8;A0A0F7C9H2;I2BGM7;D6MYK4;E7DMY2;Q31807;F2X4Q8;A0A1C9HG87;U5XM28;T1WH32;I2EAR2;C3S8Q5;Q8MD81;H9ZGJ7;…		0	0	4.275e-15	71.28	0.000220254	2	1465.72	0.101013	37.62	0
	High	VALEAcVQAR	49	29518	164	I2E9B8;Q6VW40;I2BGM7;C0J9R6;C6G1P2;Q5W520;Q33047;Q31807;Q8WL19;Q33032;E0D959;F2X4Q8;O82538;Q7YMT1;Q9THL1;Q5SCK3;I2EAR2;O98756;Q339G9;F2X4H9;Q4VI99;Q4KUE1;Q7YJP8;Q7GH77;A0A291IA50;Q5I221;A0A0U4D534;I2E9L8;I2E9A4;Q4VI78;F2X4R1;Q6USH4;Q1XEJ6;Q1XEK3;C3S8U4;P93952;Q58U40;C3RXF1;C3S8Q5;Q66PI3;A0A0F7C9H2;Q9MTT0;E7DMY2;Q8ME51;O98747;Q95F08;A0A1C9HG87;Q31895;U5XM28;A0A0S0ZNW1;T1WH32;H9ZGJ7;A0A286M593;Q9MS…	C6(Carbamidomethyl)	0	0	0.0001242	63.43	0.00182092	2	1116.58	0.100469	86.3834	0
	High	EITLGFVDLLR	3	11021	93	Q6VW40;I2BGM7;C0J9R6;C6G1P2;Q33032;E0D959;Q95F08;T1WH32;O98756;F2X4H9;Q5I221;A0A0U4D534;I2E9L8;A0A249Y5N8;S4TA61;E0D8V0;Q8MFT9;Q5QAE5;Q95CF2;Q5W520;Q8WIX2;Q71N81;F2X4R1;A0A286NQF2;Q7YJM6;F5B3G0;Q8M9K0;A0A023UBM0;E2FGZ3;C3S8U4;A0A249Y5Y5;Q8ME74;E7DMY2;Q4VI99;Q4VI78;Q9ZS70;A0A0S0ZNW1;C3RXF1;A0A2H4NXN4;A0A1C9HG87;U5XM28;H9ZGJ7;Q5SCR6;C1JAT3;F2X4Q8;I2EAR2;A0A0F7C9H2;C3S8Q5;A0A286M593;Q9MS05;G0WZM4;Q8…		0	0	0.0001477	57.73	0.00364414	2	1275.73	0.0793739	46.4416	0
	High	FLFcAEAIYK	6	13080	90	C0J9R6;C6G1P2;Q5W520;D6MYK4;E7DMY2;R4QE58;A5X4D3;E9KWZ0;C7A609;C7A5Z1;Q95631;Q6VW13;F2X4H9;A0A0K2SQY8;Q9TN58;Q4VI99;D6MYJ6;O03839;Q7YJP8;J9QER6;Q5I221;A0A0U4D534;Q4VI78;F2X4R1;O09424;Q8MCX9;D6MYI7;Q9MT23;Q37220;Q5I9B7;L0N8B1;Q31807;Q95F08;C3RXF1;T1WH32;C3S8Q5;A0A286M593;Q66PI3;B8QQG4;Q71N81;Q1XEK3;C3S8U4;P93952;Q8MCX1;Q7YJR9;G0WZL1;A0A142I7A5;Q6PZC1;Q36637;B8YHE7;A0A078BR81;A0A023UA12;Q37347;K4EP…	C4(Carbamidomethyl)	0	0	0.0007846	55.36	0.00955647	2	1261.63	0.663293	107.422	0
	High	DDENVNSQPFmR	4	52171	227	P93952;Q5QAE5;C0J9R6;C6G1P2;F2X4H9;F2X4R1;Q32701;I2E9B8;Q6VW40;A0A0F7C9H2;I2BGM7;Q5W520;Q33047;Q31807;Q8WL19;Q33032;Q95F08;C3RXF1;O82538;A0A1C9HG87;U5XM28;Q9THL1;Q5SCK3;A0A0S0ZNW1;T1WH32;O98756;C3S8Q5;H9ZGJ7;A0A286M593;Q66PI3;Q9MS05;A0A0K2SQY8;Q5SCR6;Q32553;Q4VI99;C1JAT3;D6MYJ6;A0A248SN48;Q4KUE1;Q7YJP8;Q7GH77;A0A2H4NXN4;O98551;C7AQV2;I2E9L8;Q3I534;I2E9A4;Q4VI78;Q8MCX8;Q1XEJ6;Q1XEK3;C3S8U4;P93904;…	M11(Oxidation)	0	0	1.756e-06	55.04	0.011486	2	1467.62	0.855373	56.776	0
	High	PLLGcTIKPK	7	64838	227	I2E9B8;Q6VW40;A0A0F7C9H2;I2BGM7;C0J9R6;C6G1P2;D6MYK4;E7DMY2;Q31807;Q33032;A0A1C9HG87;U5XM28;Q5SCK3;O98756;C3S8Q5;H9ZGJ7;A0A286M593;Q9MS05;F2X4H9;A0A0K2SQY8;Q5SCR6;D6MYJ6;Q4KUE1;Q7YJP8;Q7GH77;A0A2H4NXN4;O98551;I2E9L8;I2E9A4;Q8MCX8;Q1XEJ6;Q1XEK3;P93952;B7P0E9;D4N1T9;Q5UFF3;Q1X6Q9;O99016;A0A0U1W0G4;Q8HVI8;A0A291L206;Q6L9Y3;A0A0D5X2A4;S6CMZ7;Q8MFT9;Q5QAE5;G8EEM9;A0A2D0WHN2;Q5I9B7;Q7YJM3;A0A1C9HG42;Q3…	C5(Carbamidomethyl)	0	0	0.0007921	54.62	0.0195296	3	1126.67	0.309112	51.5188	1
	High	AMHAVIDR	9	44488	225	Q6VW40;C0J9R6;C6G1P2;Q33032;E0D959;F2X4H9;Q5I221;A0A0U4D534;Q5W520;Q31807;Q4VI99;Q7YJP8;Q4VI78;Q1XEK3;C3S8U4;P93952;I2E9B8;I2BGM7;Q5SCK3;O98756;Q4KUE1;Q7GH77;I2E9L8;I2E9A4;Q1XEJ6;B7P0E9;D4N1T9;Q5UFF3;Q1X6Q9;O99016;A0A0U1W0G4;A0A291L206;A0A0D5X2A4;S6CMZ7;Q8MFT9;Q5QAE5;G8EEM9;A0A2D0WHN2;Q5I9B7;Q7YJM3;A0A1C9HG42;Q95CF2;L0N8B1;A0A218KDZ0;E9KWZ0;Q9MT23;Q37220;A0A078BR81;A0A023UA12;A0A0F6TFY2;Q32701;A0…		0	0	0.002398	52.63	0.0201453	2	912.472	0.447584	31.7123	0
	High	PQAETGEIK	4	38	10	Q6VW40;A0A1W6BQF9;J9QER6;A0A291L206;A5X5W8;J9QH20;Q6PZC1;B6GUV5;A0A0F6TFY2;Q5I221		0	0	0.001943	52.14	0.00845147	2	972.5	0.356091	30.3926	0
	High	EITLGFVDLLRDDFIEKDR	1	5694	51	Q6VW40;C0J9R6;C6G1P2;Q33032;F2X4H9;Q5W520;Q4VI99;Q4VI78;Q9GHM7;I2BGM7;Q95F08;A0A0S0ZNW1;T1WH32;O98756;O20248;I2E9L8;C3S8U4;A0A142DPV4;Q8MFT9;Q5QAE5;Q95CF2;Q36851;E0D959;Q5I221;A0A0U4D534;A0A249Y5N8;S4TA61;E0D8V0;F2X4R1;A0A286NQF2;Q7YJM6;F5B3G0;Q8M9K0;A0A023UBM0;E2FGZ3;E7DMY2;F2X4Q8;I2EAR2;A0A291IA50;Q8MCX9;O03839;Q31895;Q4VIC0;A0A1I7PIB4;O98747;O47280;Q3T5L7;Q4VI93;Q95CF8;Q37309;Q9MV62		0	0	2.346e-08	36.5	0.453699	3	2294.2	0.92314	114.764	2
	High	YGRPLLGcTIKPK	6	64650	221	C0J9R6;C6G1P2;Q5W520;A5X4D3;F2X4H9;A0A0K2SQY8;Q4VI99;D6MYJ6;Q7YJP8;Q5I221;A0A0U4D534;Q4VI78;A0A249Y5Y5;G0WZL1;Q37220;A0A291L2W8;Q37279;Q5I9B7;J9QH20;Q37140;L0N8B1;I2E9B8;Q6VW40;A0A0F7C9H2;I2BGM7;Q33047;Q31807;Q8WL19;Q33032;O82538;A0A1C9HG87;U5XM28;Q9THL1;Q5SCK3;O98756;C3S8Q5;H9ZGJ7;A0A286M593;Q9MS05;Q5SCR6;C1JAT3;Q4KUE1;Q7GH77;A0A2H4NXN4;O98551;I2E9L8;Q3I534;I2E9A4;Q8MCX8;Q1XEJ6;Q1XEK3;C3S8U4;P93…	C8(Carbamidomethyl)	0	0	0.000627	34.9	1.89721	4	1502.85	0.0623916	52.5759	2
	High	DDFIEKDR	9	17693	133	Q6VW40;C0J9R6;C6G1P2;Q5W520;Q33032;E0D959;A0A1I7PIB4;A0A0S0ZNW1;F2X4H9;Q4VI99;O03839;Q5I221;A0A0U4D534;Q4VI78;Q95F08;T1WH32;C3S8U4;E7DMY2;F2X4R1;Q8MCX9;I2BGM7;P93952;Q31807;E9KWZ0;Q7YJP8;Q1XEK3;Q9MT23;Q37220;A0A078BR81;A0A023UA12;A0A0F6TFY2;Q5I9B7;Q7YJM3;A0A1C9HG42;L0N8B1;F2X4Q8;I2EAR2;A0A291IA50;Q5UFF3;A0A142DPV4;A0A291L206;I6N589;Q32701;O82538;Q9THL1;Q5SCK3;Q32553;Q4KUE1;Q7GH77;I2E9A4;Q1XEJ6;O9…		0	0.001	0.00971	47.65	0.0426462	2	1037.49	0.278175	42.9288	1
	High	EGNEIIR	1	14511	113	Q6VW40;A0A0F7C9H2;I2BGM7;C0J9R6;C6G1P2;Q33032;A0A1C9HG87;U5XM28;O98756;C3S8Q5;H9ZGJ7;A0A286M593;Q9MS05;F2X4H9;Q5SCR6;A0A2H4NXN4;I2E9L8;Q8MCX8;Q5W520;E7DMY2;O98747;Q95F08;F2X4Q8;Q31895;A0A0S0ZNW1;T1WH32;I2EAR2;Q4VI99;A0A291IA50;Q4VI78;Q4VIC0;F2X4R1;C3S8U4;Q8MCX9;E0D959;O82538;Q7YMT1;Q9THL1;A5X4D3;Q5SCK3;Q339G9;A0A0K2SQY8;C1JAT3;D6MYJ6;Q4KUE1;Q7YJP8;Q7GH77;Q5I221;A0A0U4D534;O98551;Q3I534;I2E9A4;Q1X…		0	0.007	0.08702	42.83	0.126059	2	830.437	0.578115	36.3161	0
	High	NHGMHFR	2	30695	181	C0J9R6;C6G1P2;Q5W520;C3S8Q5;A0A286M593;F2X4H9;Q4VI99;Q4VI78;C3S8U4;Q6VW40;A0A0F7C9H2;I2BGM7;Q33032;E0D959;A0A1C9HG87;U5XM28;O98756;H9ZGJ7;Q9MS05;Q5SCR6;C1JAT3;A0A2H4NXN4;Q5I221;G0WZM4;A0A0U4D534;I2E9L8;Q8MCX8;A0A249Y5N8;A0A142DPV4;A0A249Y5Y5;S4TA61;G0WZL1;C1JAS8;E0D8V0;Q8HVI8;P92434;Q8MFT9;Q5QAE5;J9QH20;Q95CF2;E7DMY2;Q33047;O82538;Q9THL1;Q5SCK3;A0A0K2SQY8;D6MYJ6;Q4KUE1;Q7YJP8;Q7GH77;O98551;Q3I534…		0	0.007	0.09018	38.47	0.360148	2	898.41	-0.021729	23.794	0
	High	AmHAVIDR	1	44488	225	Q6VW40;A0A0F7C9H2;I2BGM7;C0J9R6;C6G1P2;Q33032;Q95F08;A0A1C9HG87;U5XM28;T1WH32;O98756;C3S8Q5;H9ZGJ7;A0A286M593;Q9MS05;F2X4H9;Q5SCR6;A0A2H4NXN4;I2E9L8;Q8MCX8;C3S8U4;Q5W520;O82538;Q9THL1;Q5SCK3;A0A0K2SQY8;Q4VI99;C1JAT3;D6MYJ6;Q4KUE1;Q7YJP8;Q7GH77;O98551;Q3I534;I2E9A4;Q4VI78;Q1XEJ6;G0WZL1;Q37220;Q5UFF3;B1PHQ2;Q1X6Q9;A0A0U1W0G4;A0A142I7F3;Q6L9Y3;P92434;A0A0D5X2A4;S6CMZ7;Q8MFT9;Q5I9B7;J9QH20;Q37140;L0N…	M2(Oxidation)	0	0.008	0.1038	23.12	19.3432	2	928.467	-0.394163	21.4696	0
I2E9A4	Ribulose bisphosphate carboxylase large chain (Fragment) OS=Lacistema grandifolium OX=1186122 GN=rbcl PE=3 SV=2 - [I2E9A4_9ROSI]	2553.63	31.97	44302	4	19	276	441	48.6945	6.43018
	High	GGLDFTKDDENVNSQPFMR	11	51638	219	Q4VIC0;O98426;B1PHQ2;A0A2D0WHN2;Q95CE8;Q4VI93;Q8MFT9;C0J9R6;C6G1P2;Q5W520;A5X4D3;F2X4H9;A0A0K2SQY8;Q4VI99;D6MYJ6;Q7YJP8;Q5I221;A0A0U4D534;Q4VI78;A0A249Y5Y5;G0WZL1;Q37220;A0A291L2W8;Q37279;Q5I9B7;J9QH20;Q37140;L0N8B1;I2E9B8;Q6VW40;A0A0F7C9H2;I2BGM7;Q33047;Q31807;Q8WL19;Q33032;O82538;A0A1C9HG87;U5XM28;Q9THL1;Q5SCK3;O98756;C3S8Q5;H9ZGJ7;A0A286M593;Q9MS05;Q5SCR6;C1JAT3;Q4KUE1;Q7GH77;A0A2H4NXN4;O98551…		0	0	4.039e-16	113.72	1.78151e-08	2	2169.99	1.25456	93.5792	1
	High	GHYLNATAGTcEEMIK	11	14794	128	Q6VW40;C0J9R6;C6G1P2;Q5W520;Q33032;F2X4H9;Q4VI99;Q4VI78;E7DMY2;E0D959;F2X4Q8;Q31895;I2EAR2;A0A291IA50;Q5I221;A0A0U4D534;F2X4R1;Q8MCX9;R4QE58;A5X4D3;E9KWZ0;C7A609;C7A5Z1;A0A0K2SQY8;D6MYJ6;O03839;Q7YJP8;O09424;D6MYI7;Q9MT23;A0A249Y5Y5;G0WZL1;Q37220;A0A142I7A5;Q36637;B6GUV5;B8YHE7;A0A291L2W8;A0A078BR81;Q37347;K4EPE7;Q37279;Q9GDB5;A0A0F6TFY2;Q5I9B7;Q95CE8;J9QH20;Q37140;L0N8B1;Q9GHM7;Q8ME74;Q37309;A0A…	C11(Carbamidomethyl)	0	0	4.039e-16	98.58	3.05093e-07	2	1794.82	1.41919	65.9578	0
	High	DNGLLLHIHR	11	41878	218	C0J9R6;C6G1P2;Q5W520;F2X4H9;Q4VI99;Q5I221;A0A0U4D534;Q4VI78;O09424;Q6VW40;I2BGM7;E7DMY2;Q33032;E0D959;F2X4Q8;I2EAR2;O98756;I2E9L8;F2X4R1;Q8MCX9;P93904;O82538;A0A1C9HG87;U5XM28;Q9THL1;Q5SCK3;H9ZGJ7;A0A0K2SQY8;Q5SCR6;C1JAT3;D6MYJ6;Q4KUE1;Q7YJP8;Q7GH77;A0A291IA50;J9QER6;O98551;Q3I534;I2E9A4;Q1XEJ6;Q95F08;C3RXF1;T1WH32;C3S8Q5;A0A286M593;Q66PI3;C3S8U4;G0WZL1;J9QH20;Q9GHM7;Q8ME74;A0A023Q3H2;Q31807;E9KW…		0	0	1.566e-05	89.64	5.11609e-06	3	1187.67	0.557325	63.4437	0
	High	TFQGPPHGIQVER	27	58045	202	Q4VI99;D6MYJ6;Q7YJP8;Q7YJR9;Q8HVI8;O03613;I2E962;Q6VW40;C0J9R6;C6G1P2;Q33032;Q5SCK3;F2X4H9;Q4KUE1;Q7GH77;I2E9A4;Q1XEJ6;Q5UFF3;Q1X6Q9;A0A0U1W0G4;A0A0D5X2A4;S6CMZ7;Q8MFT9;Q5I9B7;L0N8B1;Q9ZS70;I2E9B8;A0A0F7C9H2;I2BGM7;Q31807;A0A1C9HG87;U5XM28;Q8WIX2;E9KWZ0;O98756;C3S8Q5;H9ZGJ7;A0A286M593;Q9MS05;A0A0K2SQY8;Q5SCR6;O98429;A0A2H4NXN4;O98551;I2E9L8;Q9T2E4;Q8MCX8;A7BG81;A0A286NQF2;Q1XEK3;P93952;Q7YJM6;Q9M…		0	0	8.03e-13	86.46	1.40513e-05	2	1465.76	1.57209	60.7419	0
	High	GGLDFTKDDENVNSQPFmR	8	51638	219	C0J9R6;C6G1P2;Q5W520;A5X4D3;F2X4H9;A0A0K2SQY8;Q4VI99;D6MYJ6;Q7YJP8;Q5I221;A0A0U4D534;Q4VI78;A0A249Y5Y5;G0WZL1;Q37220;A0A291L2W8;Q37279;Q5I9B7;J9QH20;Q37140;L0N8B1;I2E9B8;Q6VW40;A0A0F7C9H2;I2BGM7;Q33047;Q31807;Q8WL19;Q33032;O82538;A0A1C9HG87;U5XM28;Q9THL1;Q5SCK3;O98756;C3S8Q5;H9ZGJ7;A0A286M593;Q9MS05;Q5SCR6;C1JAT3;Q4KUE1;Q7GH77;A0A2H4NXN4;O98551;I2E9L8;Q3I534;I2E9A4;Q8MCX8;Q1XEJ6;Q1XEK3;C3S8U4;P93…	M18(Oxidation)	0	0	4.039e-16	85.77	1.07533e-05	2	2185.98	1.33788	83.0023	1
	High	mxGGDHIHAGTVVGK	35	17683	153	A0A286M593;Q3T5L7;K4EPE7;P94046;Q6VW40;C0J9R6;C6G1P2;Q33032;E0D959;E9KWZ0;Q5SCK3;Q339G9;F2X4H9;Q4KUE1;Q7YJP8;Q7GH77;Q5I221;A0A0U4D534;I2E9A4;Q9T2E4;Q1XEJ6;Q9MT23;A0A249Y5N8;Q7YJR9;A0A0B4M1K8;Q5UFF3;Q1X6Q9;A0A0U1W0G4;A0A0D5X2A4;S6CMZ7;Q8MFT9;Q5I9B7;L0N8B1;A0A0K2SQY8;D6MYJ6;Q95F08;T1WH32;D6MYK4;E7DMY2;A0A1C9HG87;U5XM28;A5X4D3;H9ZGJ7;Q5SCR6;O98551;I2BGM7;O98756;I2E9L8;C3S8Q5;A0A2H4NXN4;P93952;Q32701…	M1(Oxidation); X2(S)	0	0	9.386e-14	83.85	1.42643e-05	2	1481.72	0.318762	32.3532	0
	High	GHYLNATAGTcEEmIK	8	14794	128	Q8ME51;Q31895;Q95631;Q37220;Q8MCW3;Q6VW40;C0J9R6;C6G1P2;Q5W520;Q33032;O82538;A0A1C9HG87;U5XM28;Q9THL1;Q5SCK3;H9ZGJ7;F2X4H9;A0A0K2SQY8;Q5SCR6;Q4VI99;C1JAT3;D6MYJ6;Q4KUE1;Q7YJP8;Q7GH77;O98551;Q3I534;I2E9A4;Q4VI78;Q1XEJ6;G0WZL1;Q5UFF3;B1PHQ2;Q1X6Q9;A0A0U1W0G4;A0A142I7F3;Q6L9Y3;P92434;A0A0D5X2A4;S6CMZ7;Q8MFT9;Q5I9B7;J9QH20;Q37140;L0N8B1;Q32701;E9KWZ0;Q9T2E4;Q9MT23;A0A0B4M1K8;P94046;A0A0S0ZNW1;Q5I221;…	C11(Carbamidomethyl); M14(Oxidation)	0	0	4.039e-16	78.71	2.70915e-05	2	1810.81	1.18125	55.337	0
	High	DDENVNSQPFMR	6	52171	227	Q9ZS70;Q32701;I2E9B8;D6MYK9;Q6VW40;A0A0F7C9H2;I2BGM7;C0J9R6;C6G1P2;Q5W520;P93904;Q33047;D6MYK4;Q9MTT0;E7DMY2;Q31807;O98747;Q8WL19;Q33032;E0D959;I2E962;Q95F08;C3RXF1;F2X4Q8;O82538;A0A1I7PIB4;A0A1C9HG87;U5XM28;Q7YMT1;R4QE58;Q9THL1;A5X4D3;Q8WIX2;E9KWZ0;Q5SCK3;A0A0S0ZNW1;C7A609;T1WH32;I2E906;I2EAR2;V5K6K1;Q9GEC0;O98756;Q339G9;C3S8Q5;C7A5Z1;Q95631;Q8MD81;Q1ANA8;Q6VW13;H9ZGJ7;A0A286M593;Q66PI3;Q9MS05;F…		0	0	6.987e-10	77.72	6.30272e-05	2	1451.62	0.977791	69.8633	0
	High	GHYLNATAGTcEEmIKR	7	14767	127	C0J9R6;C6G1P2;Q5W520;A5X4D3;F2X4H9;A0A0K2SQY8;Q4VI99;D6MYJ6;Q7YJP8;Q5I221;A0A0U4D534;Q4VI78;A0A249Y5Y5;G0WZL1;Q37220;A0A291L2W8;Q37279;Q5I9B7;J9QH20;Q37140;L0N8B1;Q32701;Q6VW40;P93904;D6MYK4;E7DMY2;O98747;Q33032;E0D959;I2E962;F2X4Q8;O82538;A0A1I7PIB4;A0A1C9HG87;U5XM28;Q7YMT1;R4QE58;Q9THL1;E9KWZ0;Q5SCK3;A0A0S0ZNW1;C7A609;I2E906;I2EAR2;Q339G9;C7A5Z1;Q95631;Q8MD81;Q6VW13;H9ZGJ7;Q3T5L7;Q9TN58;Q5SCR6;…	C11(Carbamidomethyl); M14(Oxidation)	0	0	4.039e-16	73.88	0.000100019	3	1966.91	0.840171	49.9061	1
	High	MxGGDHIHAGTVVGK	29	17683	153	Q9ZS70;O98747;Q95F08;Q5SCK3;O98756;Q1XEK3;O63147;A5X5W8;Q9XPZ1;B1NFY5;C0J9R6;C6G1P2;F2X4H9;Q7YJP8;Q6VW40;Q33032;E0D959;E9KWZ0;Q339G9;Q4KUE1;Q7GH77;Q5I221;A0A0U4D534;I2E9A4;Q9T2E4;Q1XEJ6;Q9MT23;A0A249Y5N8;A0A0B4M1K8;Q5UFF3;Q1X6Q9;A0A0U1W0G4;A0A0D5X2A4;S6CMZ7;Q8MFT9;Q5I9B7;L0N8B1;P94046;Q32701;I2E9B8;A0A0F7C9H2;I2BGM7;D6MYK4;E7DMY2;Q31807;F2X4Q8;A0A1C9HG87;U5XM28;T1WH32;I2EAR2;C3S8Q5;Q8MD81;H9ZGJ7;…	X2(S)	0	0	4.275e-15	71.28	0.000220254	2	1465.72	0.101013	37.62	0
	High	mxGGDHIHAGTVVGK	11	13	1	I2E9A4	M1(Oxidation); X2(P)	0	0	1.488e-08	69.5	0.000210979	2	1491.74	0.733788	47.5524	0
	High	VALEAcVQAR	49	29518	164	I2E9B8;Q6VW40;I2BGM7;C0J9R6;C6G1P2;Q5W520;Q33047;Q31807;Q8WL19;Q33032;E0D959;F2X4Q8;O82538;Q7YMT1;Q9THL1;Q5SCK3;I2EAR2;O98756;Q339G9;F2X4H9;Q4VI99;Q4KUE1;Q7YJP8;Q7GH77;A0A291IA50;Q5I221;A0A0U4D534;I2E9L8;I2E9A4;Q4VI78;F2X4R1;Q6USH4;Q1XEJ6;Q1XEK3;C3S8U4;P93952;Q58U40;C3RXF1;C3S8Q5;Q66PI3;A0A0F7C9H2;Q9MTT0;E7DMY2;Q8ME51;O98747;Q95F08;A0A1C9HG87;Q31895;U5XM28;A0A0S0ZNW1;T1WH32;H9ZGJ7;A0A286M593;Q9MS…	C6(Carbamidomethyl)	0	0	0.0001242	63.43	0.00182092	2	1116.58	0.100469	86.3834	0
	High	DDENVNSQPFmR	4	52171	227	P93952;Q5QAE5;C0J9R6;C6G1P2;F2X4H9;F2X4R1;Q32701;I2E9B8;Q6VW40;A0A0F7C9H2;I2BGM7;Q5W520;Q33047;Q31807;Q8WL19;Q33032;Q95F08;C3RXF1;O82538;A0A1C9HG87;U5XM28;Q9THL1;Q5SCK3;A0A0S0ZNW1;T1WH32;O98756;C3S8Q5;H9ZGJ7;A0A286M593;Q66PI3;Q9MS05;A0A0K2SQY8;Q5SCR6;Q32553;Q4VI99;C1JAT3;D6MYJ6;A0A248SN48;Q4KUE1;Q7YJP8;Q7GH77;A0A2H4NXN4;O98551;C7AQV2;I2E9L8;Q3I534;I2E9A4;Q4VI78;Q8MCX8;Q1XEJ6;Q1XEK3;C3S8U4;P93904;…	M11(Oxidation)	0	0	1.756e-06	55.04	0.011486	2	1467.62	0.855373	56.776	0
	High	PLLGcTIKPK	7	64838	227	I2E9B8;Q6VW40;A0A0F7C9H2;I2BGM7;C0J9R6;C6G1P2;D6MYK4;E7DMY2;Q31807;Q33032;A0A1C9HG87;U5XM28;Q5SCK3;O98756;C3S8Q5;H9ZGJ7;A0A286M593;Q9MS05;F2X4H9;A0A0K2SQY8;Q5SCR6;D6MYJ6;Q4KUE1;Q7YJP8;Q7GH77;A0A2H4NXN4;O98551;I2E9L8;I2E9A4;Q8MCX8;Q1XEJ6;Q1XEK3;P93952;B7P0E9;D4N1T9;Q5UFF3;Q1X6Q9;O99016;A0A0U1W0G4;Q8HVI8;A0A291L206;Q6L9Y3;A0A0D5X2A4;S6CMZ7;Q8MFT9;Q5QAE5;G8EEM9;A0A2D0WHN2;Q5I9B7;Q7YJM3;A0A1C9HG42;Q3…	C5(Carbamidomethyl)	0	0	0.0007921	54.62	0.0195296	3	1126.67	0.309112	51.5188	1
	High	AMHAVIDR	9	44488	225	Q6VW40;C0J9R6;C6G1P2;Q33032;E0D959;F2X4H9;Q5I221;A0A0U4D534;Q5W520;Q31807;Q4VI99;Q7YJP8;Q4VI78;Q1XEK3;C3S8U4;P93952;I2E9B8;I2BGM7;Q5SCK3;O98756;Q4KUE1;Q7GH77;I2E9L8;I2E9A4;Q1XEJ6;B7P0E9;D4N1T9;Q5UFF3;Q1X6Q9;O99016;A0A0U1W0G4;A0A291L206;A0A0D5X2A4;S6CMZ7;Q8MFT9;Q5QAE5;G8EEM9;A0A2D0WHN2;Q5I9B7;Q7YJM3;A0A1C9HG42;Q95CF2;L0N8B1;A0A218KDZ0;E9KWZ0;Q9MT23;Q37220;A0A078BR81;A0A023UA12;A0A0F6TFY2;Q32701;A0…		0	0	0.002398	52.63	0.0201453	2	912.472	0.447584	31.7123	0
	High	mxGGDHIHAGTVVGKLEGER	5	9	1	I2E9A4	M1(Oxidation); X2(N)	0	0	6.423e-06	47.69	0.0311648	3	2093.02	0.556929	75.4452	1
	High	mxGGDHIHAGTVVGK	8	12	1	I2E9A4	M1(Oxidation); X2(A)	0	0	9.629e-06	39.95	0.304662	2	1465.72	-0.0689654	35.9549	0
	High	YGRPLLGcTIKPK	6	64650	221	C0J9R6;C6G1P2;Q5W520;A5X4D3;F2X4H9;A0A0K2SQY8;Q4VI99;D6MYJ6;Q7YJP8;Q5I221;A0A0U4D534;Q4VI78;A0A249Y5Y5;G0WZL1;Q37220;A0A291L2W8;Q37279;Q5I9B7;J9QH20;Q37140;L0N8B1;I2E9B8;Q6VW40;A0A0F7C9H2;I2BGM7;Q33047;Q31807;Q8WL19;Q33032;O82538;A0A1C9HG87;U5XM28;Q9THL1;Q5SCK3;O98756;C3S8Q5;H9ZGJ7;A0A286M593;Q9MS05;Q5SCR6;C1JAT3;Q4KUE1;Q7GH77;A0A2H4NXN4;O98551;I2E9L8;Q3I534;I2E9A4;Q8MCX8;Q1XEJ6;Q1XEK3;C3S8U4;P93…	C8(Carbamidomethyl)	0	0	0.000627	34.9	1.89721	4	1502.85	0.0623916	52.5759	2
	High	DDFIEKDR	9	17693	133	Q6VW40;C0J9R6;C6G1P2;Q5W520;Q33032;E0D959;A0A1I7PIB4;A0A0S0ZNW1;F2X4H9;Q4VI99;O03839;Q5I221;A0A0U4D534;Q4VI78;Q95F08;T1WH32;C3S8U4;E7DMY2;F2X4R1;Q8MCX9;I2BGM7;P93952;Q31807;E9KWZ0;Q7YJP8;Q1XEK3;Q9MT23;Q37220;A0A078BR81;A0A023UA12;A0A0F6TFY2;Q5I9B7;Q7YJM3;A0A1C9HG42;L0N8B1;F2X4Q8;I2EAR2;A0A291IA50;Q5UFF3;A0A142DPV4;A0A291L206;I6N589;Q32701;O82538;Q9THL1;Q5SCK3;Q32553;Q4KUE1;Q7GH77;I2E9A4;Q1XEJ6;O9…		0	0.001	0.00971	47.65	0.0426462	2	1037.49	0.278175	42.9288	1
	High	MxGGDHIHAGTVVGK	2	10	1	I2E9A4	X2(E)	0	0.001	0.01218	39.65	0.184842	2	1507.73	1.26492	39.7764	0
	High	AQAETGEIK	6	27913	179	Q6VW40;A0A1W6BQF9;J9QER6;A0A291L206;A5X5W8;J9QH20;Q6PZC1;B6GUV5;A0A0F6TFY2;C0J9R6;C6G1P2;F2X4H9;Q8ME51;O98551;C3RXF1;T1WH32;C3S8Q5;A0A2H4NXN4;C3S8U4;A0A0F7C9H2;I2BGM7;Q5W520;Q33032;A0A1C9HG87;U5XM28;O98756;H9ZGJ7;A0A286M593;Q9MS05;Q5SCR6;Q4VI99;C1JAT3;I2E9L8;Q4VI78;Q8MCX8;A0A142DPV4;G0WZL1;Q8HVI8;P92434;Q8MFT9;Q5QAE5;Q95CF2;I2E9B8;Q31807;E9KWZ0;Q5SCK3;Q4KUE1;Q7YJP8;Q7GH77;I2E9A4;Q9T2E4;A7BG81;A0A…		0	0.001	0.01387	24.17	14.9064	2	946.483	-0.703973	25.5934	0
	High	mxGGDHIHAGTVVGK	1	10	1	I2E9A4	M1(Oxidation); X2(Q)	0	0.002	0.01948	18.1	28.9048	2	1522.74	0.430613	28.6799	0
	High	mxGGDHIHAGTVVGK	1	10	1	I2E9A4	M1(Oxidation); X2(E)	0	0.002	0.02487	12.49	76.6181	2	1523.72	-6.38667	37.2459	0
	High	EGNEIIR	1	14511	113	Q6VW40;A0A0F7C9H2;I2BGM7;C0J9R6;C6G1P2;Q33032;A0A1C9HG87;U5XM28;O98756;C3S8Q5;H9ZGJ7;A0A286M593;Q9MS05;F2X4H9;Q5SCR6;A0A2H4NXN4;I2E9L8;Q8MCX8;Q5W520;E7DMY2;O98747;Q95F08;F2X4Q8;Q31895;A0A0S0ZNW1;T1WH32;I2EAR2;Q4VI99;A0A291IA50;Q4VI78;Q4VIC0;F2X4R1;C3S8U4;Q8MCX9;E0D959;O82538;Q7YMT1;Q9THL1;A5X4D3;Q5SCK3;Q339G9;A0A0K2SQY8;C1JAT3;D6MYJ6;Q4KUE1;Q7YJP8;Q7GH77;Q5I221;A0A0U4D534;O98551;Q3I534;I2E9A4;Q1X…		0	0.007	0.08702	42.83	0.126059	2	830.437	0.578115	36.3161	0
	High	NHGMHFR	2	30695	181	C0J9R6;C6G1P2;Q5W520;C3S8Q5;A0A286M593;F2X4H9;Q4VI99;Q4VI78;C3S8U4;Q6VW40;A0A0F7C9H2;I2BGM7;Q33032;E0D959;A0A1C9HG87;U5XM28;O98756;H9ZGJ7;Q9MS05;Q5SCR6;C1JAT3;A0A2H4NXN4;Q5I221;G0WZM4;A0A0U4D534;I2E9L8;Q8MCX8;A0A249Y5N8;A0A142DPV4;A0A249Y5Y5;S4TA61;G0WZL1;C1JAS8;E0D8V0;Q8HVI8;P92434;Q8MFT9;Q5QAE5;J9QH20;Q95CF2;E7DMY2;Q33047;O82538;Q9THL1;Q5SCK3;A0A0K2SQY8;D6MYJ6;Q4KUE1;Q7YJP8;Q7GH77;O98551;Q3I534…		0	0.007	0.09018	38.47	0.360148	2	898.41	-0.021729	23.794	0
	High	mxGGDHIHAGTVVGK	1	10	1	I2E9A4	M1(Oxidation); X2(N)	0	0.007	0.08042	15.2	47.4706	2	1508.73	-1.0861	52.7677	0
	High	AmHAVIDR	1	44488	225	Q6VW40;A0A0F7C9H2;I2BGM7;C0J9R6;C6G1P2;Q33032;Q95F08;A0A1C9HG87;U5XM28;T1WH32;O98756;C3S8Q5;H9ZGJ7;A0A286M593;Q9MS05;F2X4H9;Q5SCR6;A0A2H4NXN4;I2E9L8;Q8MCX8;C3S8U4;Q5W520;O82538;Q9THL1;Q5SCK3;A0A0K2SQY8;Q4VI99;C1JAT3;D6MYJ6;Q4KUE1;Q7YJP8;Q7GH77;O98551;Q3I534;I2E9A4;Q4VI78;Q1XEJ6;G0WZL1;Q37220;Q5UFF3;B1PHQ2;Q1X6Q9;A0A0U1W0G4;A0A142I7F3;Q6L9Y3;P92434;A0A0D5X2A4;S6CMZ7;Q8MFT9;Q5I9B7;J9QH20;Q37140;L0N…	M2(Oxidation)	0	0.008	0.1038	23.12	19.3432	2	928.467	-0.394163	21.4696	0
E0D959	Ribulose bisphosphate carboxylase large chain (Fragment) OS=Euphorbia sp. SH-2010 OX=883552 PE=3 SV=1 - [E0D959_9ROSI]	2539.35	48.33	34101	0	19	249	420	46.4044	6.80029
	High	GGLDFTKDDENVNSQPFMR	11	51638	219	Q4VIC0;O98426;B1PHQ2;A0A2D0WHN2;Q95CE8;Q4VI93;Q8MFT9;C0J9R6;C6G1P2;Q5W520;A5X4D3;F2X4H9;A0A0K2SQY8;Q4VI99;D6MYJ6;Q7YJP8;Q5I221;A0A0U4D534;Q4VI78;A0A249Y5Y5;G0WZL1;Q37220;A0A291L2W8;Q37279;Q5I9B7;J9QH20;Q37140;L0N8B1;I2E9B8;Q6VW40;A0A0F7C9H2;I2BGM7;Q33047;Q31807;Q8WL19;Q33032;O82538;A0A1C9HG87;U5XM28;Q9THL1;Q5SCK3;O98756;C3S8Q5;H9ZGJ7;A0A286M593;Q9MS05;Q5SCR6;C1JAT3;Q4KUE1;Q7GH77;A0A2H4NXN4;O98551…		0	0	4.039e-16	113.72	1.78151e-08	2	2169.99	1.25456	93.5792	1
	High	GHYLNATAGTcEEMIK	11	14794	128	Q6VW40;C0J9R6;C6G1P2;Q5W520;Q33032;F2X4H9;Q4VI99;Q4VI78;E7DMY2;E0D959;F2X4Q8;Q31895;I2EAR2;A0A291IA50;Q5I221;A0A0U4D534;F2X4R1;Q8MCX9;R4QE58;A5X4D3;E9KWZ0;C7A609;C7A5Z1;A0A0K2SQY8;D6MYJ6;O03839;Q7YJP8;O09424;D6MYI7;Q9MT23;A0A249Y5Y5;G0WZL1;Q37220;A0A142I7A5;Q36637;B6GUV5;B8YHE7;A0A291L2W8;A0A078BR81;Q37347;K4EPE7;Q37279;Q9GDB5;A0A0F6TFY2;Q5I9B7;Q95CE8;J9QH20;Q37140;L0N8B1;Q9GHM7;Q8ME74;Q37309;A0A…	C11(Carbamidomethyl)	0	0	4.039e-16	98.58	3.05093e-07	2	1794.82	1.41919	65.9578	0
	High	DNGLLLHIHR	11	41878	218	C0J9R6;C6G1P2;Q5W520;F2X4H9;Q4VI99;Q5I221;A0A0U4D534;Q4VI78;O09424;Q6VW40;I2BGM7;E7DMY2;Q33032;E0D959;F2X4Q8;I2EAR2;O98756;I2E9L8;F2X4R1;Q8MCX9;P93904;O82538;A0A1C9HG87;U5XM28;Q9THL1;Q5SCK3;H9ZGJ7;A0A0K2SQY8;Q5SCR6;C1JAT3;D6MYJ6;Q4KUE1;Q7YJP8;Q7GH77;A0A291IA50;J9QER6;O98551;Q3I534;I2E9A4;Q1XEJ6;Q95F08;C3RXF1;T1WH32;C3S8Q5;A0A286M593;Q66PI3;C3S8U4;G0WZL1;J9QH20;Q9GHM7;Q8ME74;A0A023Q3H2;Q31807;E9KW…		0	0	1.566e-05	89.64	5.11609e-06	3	1187.67	0.557325	63.4437	0
	High	TFQGPPHGIQVER	27	58045	202	Q4VI99;D6MYJ6;Q7YJP8;Q7YJR9;Q8HVI8;O03613;I2E962;Q6VW40;C0J9R6;C6G1P2;Q33032;Q5SCK3;F2X4H9;Q4KUE1;Q7GH77;I2E9A4;Q1XEJ6;Q5UFF3;Q1X6Q9;A0A0U1W0G4;A0A0D5X2A4;S6CMZ7;Q8MFT9;Q5I9B7;L0N8B1;Q9ZS70;I2E9B8;A0A0F7C9H2;I2BGM7;Q31807;A0A1C9HG87;U5XM28;Q8WIX2;E9KWZ0;O98756;C3S8Q5;H9ZGJ7;A0A286M593;Q9MS05;A0A0K2SQY8;Q5SCR6;O98429;A0A2H4NXN4;O98551;I2E9L8;Q9T2E4;Q8MCX8;A7BG81;A0A286NQF2;Q1XEK3;P93952;Q7YJM6;Q9M…		0	0	8.03e-13	86.46	1.40513e-05	2	1465.76	1.57209	60.7419	0
	High	GGLDFTKDDENVNSQPFmR	8	51638	219	C0J9R6;C6G1P2;Q5W520;A5X4D3;F2X4H9;A0A0K2SQY8;Q4VI99;D6MYJ6;Q7YJP8;Q5I221;A0A0U4D534;Q4VI78;A0A249Y5Y5;G0WZL1;Q37220;A0A291L2W8;Q37279;Q5I9B7;J9QH20;Q37140;L0N8B1;I2E9B8;Q6VW40;A0A0F7C9H2;I2BGM7;Q33047;Q31807;Q8WL19;Q33032;O82538;A0A1C9HG87;U5XM28;Q9THL1;Q5SCK3;O98756;C3S8Q5;H9ZGJ7;A0A286M593;Q9MS05;Q5SCR6;C1JAT3;Q4KUE1;Q7GH77;A0A2H4NXN4;O98551;I2E9L8;Q3I534;I2E9A4;Q8MCX8;Q1XEJ6;Q1XEK3;C3S8U4;P93…	M18(Oxidation)	0	0	4.039e-16	85.77	1.07533e-05	2	2185.98	1.33788	83.0023	1
	High	mSGGDHIHAGTVVGK	35	17683	153	A0A286M593;Q3T5L7;K4EPE7;P94046;Q6VW40;C0J9R6;C6G1P2;Q33032;E0D959;E9KWZ0;Q5SCK3;Q339G9;F2X4H9;Q4KUE1;Q7YJP8;Q7GH77;Q5I221;A0A0U4D534;I2E9A4;Q9T2E4;Q1XEJ6;Q9MT23;A0A249Y5N8;Q7YJR9;A0A0B4M1K8;Q5UFF3;Q1X6Q9;A0A0U1W0G4;A0A0D5X2A4;S6CMZ7;Q8MFT9;Q5I9B7;L0N8B1;A0A0K2SQY8;D6MYJ6;Q95F08;T1WH32;D6MYK4;E7DMY2;A0A1C9HG87;U5XM28;A5X4D3;H9ZGJ7;Q5SCR6;O98551;I2BGM7;O98756;I2E9L8;C3S8Q5;A0A2H4NXN4;P93952;Q32701…	M1(Oxidation)	0	0	9.386e-14	83.85	1.42643e-05	2	1481.72	0.318762	32.3532	0
	High	GHYLNATAGTcEEmIK	8	14794	128	Q8ME51;Q31895;Q95631;Q37220;Q8MCW3;Q6VW40;C0J9R6;C6G1P2;Q5W520;Q33032;O82538;A0A1C9HG87;U5XM28;Q9THL1;Q5SCK3;H9ZGJ7;F2X4H9;A0A0K2SQY8;Q5SCR6;Q4VI99;C1JAT3;D6MYJ6;Q4KUE1;Q7YJP8;Q7GH77;O98551;Q3I534;I2E9A4;Q4VI78;Q1XEJ6;G0WZL1;Q5UFF3;B1PHQ2;Q1X6Q9;A0A0U1W0G4;A0A142I7F3;Q6L9Y3;P92434;A0A0D5X2A4;S6CMZ7;Q8MFT9;Q5I9B7;J9QH20;Q37140;L0N8B1;Q32701;E9KWZ0;Q9T2E4;Q9MT23;A0A0B4M1K8;P94046;A0A0S0ZNW1;Q5I221;…	C11(Carbamidomethyl); M14(Oxidation)	0	0	4.039e-16	78.71	2.70915e-05	2	1810.81	1.18125	55.337	0
	High	DDENVNSQPFMR	6	52171	227	Q9ZS70;Q32701;I2E9B8;D6MYK9;Q6VW40;A0A0F7C9H2;I2BGM7;C0J9R6;C6G1P2;Q5W520;P93904;Q33047;D6MYK4;Q9MTT0;E7DMY2;Q31807;O98747;Q8WL19;Q33032;E0D959;I2E962;Q95F08;C3RXF1;F2X4Q8;O82538;A0A1I7PIB4;A0A1C9HG87;U5XM28;Q7YMT1;R4QE58;Q9THL1;A5X4D3;Q8WIX2;E9KWZ0;Q5SCK3;A0A0S0ZNW1;C7A609;T1WH32;I2E906;I2EAR2;V5K6K1;Q9GEC0;O98756;Q339G9;C3S8Q5;C7A5Z1;Q95631;Q8MD81;Q1ANA8;Q6VW13;H9ZGJ7;A0A286M593;Q66PI3;Q9MS05;F…		0	0	6.987e-10	77.72	6.30272e-05	2	1451.62	0.977791	69.8633	0
	High	EITLGFVDLLRDDFIEK	1	5735	51	Q6VW40;C0J9R6;C6G1P2;Q33032;F2X4H9;Q5W520;Q4VI99;Q4VI78;Q9GHM7;I2BGM7;Q95F08;A0A0S0ZNW1;T1WH32;O98756;O20248;I2E9L8;C3S8U4;A0A142DPV4;Q8MFT9;Q5QAE5;Q95CF2;Q36851;E0D959;Q5I221;A0A0U4D534;A0A249Y5N8;S4TA61;E0D8V0;F2X4R1;A0A286NQF2;Q7YJM6;F5B3G0;Q8M9K0;A0A023UBM0;E2FGZ3;E7DMY2;F2X4Q8;I2EAR2;A0A291IA50;Q8MCX9;O03839;Q31895;Q4VIC0;A0A1I7PIB4;O98747;O47280;Q3T5L7;Q4VI93;Q95CF8;Q37309;Q9MV62		0	0	4.039e-16	74.18	8.60883e-05	2	2023.08	0.489301	115.091	1
	High	GHYLNATAGTcEEmIKR	7	14767	127	C0J9R6;C6G1P2;Q5W520;A5X4D3;F2X4H9;A0A0K2SQY8;Q4VI99;D6MYJ6;Q7YJP8;Q5I221;A0A0U4D534;Q4VI78;A0A249Y5Y5;G0WZL1;Q37220;A0A291L2W8;Q37279;Q5I9B7;J9QH20;Q37140;L0N8B1;Q32701;Q6VW40;P93904;D6MYK4;E7DMY2;O98747;Q33032;E0D959;I2E962;F2X4Q8;O82538;A0A1I7PIB4;A0A1C9HG87;U5XM28;Q7YMT1;R4QE58;Q9THL1;E9KWZ0;Q5SCK3;A0A0S0ZNW1;C7A609;I2E906;I2EAR2;Q339G9;C7A5Z1;Q95631;Q8MD81;Q6VW13;H9ZGJ7;Q3T5L7;Q9TN58;Q5SCR6;…	C11(Carbamidomethyl); M14(Oxidation)	0	0	4.039e-16	73.88	0.000100019	3	1966.91	0.840171	49.9061	1
	High	MSGGDHIHAGTVVGK	29	17683	153	Q9ZS70;O98747;Q95F08;Q5SCK3;O98756;Q1XEK3;O63147;A5X5W8;Q9XPZ1;B1NFY5;C0J9R6;C6G1P2;F2X4H9;Q7YJP8;Q6VW40;Q33032;E0D959;E9KWZ0;Q339G9;Q4KUE1;Q7GH77;Q5I221;A0A0U4D534;I2E9A4;Q9T2E4;Q1XEJ6;Q9MT23;A0A249Y5N8;A0A0B4M1K8;Q5UFF3;Q1X6Q9;A0A0U1W0G4;A0A0D5X2A4;S6CMZ7;Q8MFT9;Q5I9B7;L0N8B1;P94046;Q32701;I2E9B8;A0A0F7C9H2;I2BGM7;D6MYK4;E7DMY2;Q31807;F2X4Q8;A0A1C9HG87;U5XM28;T1WH32;I2EAR2;C3S8Q5;Q8MD81;H9ZGJ7;…		0	0	4.275e-15	71.28	0.000220254	2	1465.72	0.101013	37.62	0
	High	VALEAcVQAR	49	29518	164	I2E9B8;Q6VW40;I2BGM7;C0J9R6;C6G1P2;Q5W520;Q33047;Q31807;Q8WL19;Q33032;E0D959;F2X4Q8;O82538;Q7YMT1;Q9THL1;Q5SCK3;I2EAR2;O98756;Q339G9;F2X4H9;Q4VI99;Q4KUE1;Q7YJP8;Q7GH77;A0A291IA50;Q5I221;A0A0U4D534;I2E9L8;I2E9A4;Q4VI78;F2X4R1;Q6USH4;Q1XEJ6;Q1XEK3;C3S8U4;P93952;Q58U40;C3RXF1;C3S8Q5;Q66PI3;A0A0F7C9H2;Q9MTT0;E7DMY2;Q8ME51;O98747;Q95F08;A0A1C9HG87;Q31895;U5XM28;A0A0S0ZNW1;T1WH32;H9ZGJ7;A0A286M593;Q9MS…	C6(Carbamidomethyl)	0	0	0.0001242	63.43	0.00182092	2	1116.58	0.100469	86.3834	0
	High	VSPQPGVPPEEAGAAVAAESSTGTWTTVWTDGLTSLDR	2	2208	18	I2BGM7;C6G1P2;Q9MTT0;Q33032;E0D959;C3RXF1;Q7YMT1;Q3T5L7;A0A2H4NXN4;Q9MTG1;Q58U40;A0A249Y5N8;A0A120KLC1;G0WZL1;Q8M9K0;A0A291L2S1;O03613;A0A1W6BQF9		0	0	4.039e-16	59.24	0.00156553	4	3840.86	0.350831	115.063	0
	High	EITLGFVDLLR	3	11021	93	Q6VW40;I2BGM7;C0J9R6;C6G1P2;Q33032;E0D959;Q95F08;T1WH32;O98756;F2X4H9;Q5I221;A0A0U4D534;I2E9L8;A0A249Y5N8;S4TA61;E0D8V0;Q8MFT9;Q5QAE5;Q95CF2;Q5W520;Q8WIX2;Q71N81;F2X4R1;A0A286NQF2;Q7YJM6;F5B3G0;Q8M9K0;A0A023UBM0;E2FGZ3;C3S8U4;A0A249Y5Y5;Q8ME74;E7DMY2;Q4VI99;Q4VI78;Q9ZS70;A0A0S0ZNW1;C3RXF1;A0A2H4NXN4;A0A1C9HG87;U5XM28;H9ZGJ7;Q5SCR6;C1JAT3;F2X4Q8;I2EAR2;A0A0F7C9H2;C3S8Q5;A0A286M593;Q9MS05;G0WZM4;Q8…		0	0	0.0001477	57.73	0.00364414	2	1275.73	0.0793739	46.4416	0
	High	DDENVNSQPFmR	4	52171	227	P93952;Q5QAE5;C0J9R6;C6G1P2;F2X4H9;F2X4R1;Q32701;I2E9B8;Q6VW40;A0A0F7C9H2;I2BGM7;Q5W520;Q33047;Q31807;Q8WL19;Q33032;Q95F08;C3RXF1;O82538;A0A1C9HG87;U5XM28;Q9THL1;Q5SCK3;A0A0S0ZNW1;T1WH32;O98756;C3S8Q5;H9ZGJ7;A0A286M593;Q66PI3;Q9MS05;A0A0K2SQY8;Q5SCR6;Q32553;Q4VI99;C1JAT3;D6MYJ6;A0A248SN48;Q4KUE1;Q7YJP8;Q7GH77;A0A2H4NXN4;O98551;C7AQV2;I2E9L8;Q3I534;I2E9A4;Q4VI78;Q8MCX8;Q1XEJ6;Q1XEK3;C3S8U4;P93904;…	M11(Oxidation)	0	0	1.756e-06	55.04	0.011486	2	1467.62	0.855373	56.776	0
	High	PLLGcTIKPK	7	64838	227	I2E9B8;Q6VW40;A0A0F7C9H2;I2BGM7;C0J9R6;C6G1P2;D6MYK4;E7DMY2;Q31807;Q33032;A0A1C9HG87;U5XM28;Q5SCK3;O98756;C3S8Q5;H9ZGJ7;A0A286M593;Q9MS05;F2X4H9;A0A0K2SQY8;Q5SCR6;D6MYJ6;Q4KUE1;Q7YJP8;Q7GH77;A0A2H4NXN4;O98551;I2E9L8;I2E9A4;Q8MCX8;Q1XEJ6;Q1XEK3;P93952;B7P0E9;D4N1T9;Q5UFF3;Q1X6Q9;O99016;A0A0U1W0G4;Q8HVI8;A0A291L206;Q6L9Y3;A0A0D5X2A4;S6CMZ7;Q8MFT9;Q5QAE5;G8EEM9;A0A2D0WHN2;Q5I9B7;Q7YJM3;A0A1C9HG42;Q3…	C5(Carbamidomethyl)	0	0	0.0007921	54.62	0.0195296	3	1126.67	0.309112	51.5188	1
	High	AMHAVIDR	9	44488	225	Q6VW40;C0J9R6;C6G1P2;Q33032;E0D959;F2X4H9;Q5I221;A0A0U4D534;Q5W520;Q31807;Q4VI99;Q7YJP8;Q4VI78;Q1XEK3;C3S8U4;P93952;I2E9B8;I2BGM7;Q5SCK3;O98756;Q4KUE1;Q7GH77;I2E9L8;I2E9A4;Q1XEJ6;B7P0E9;D4N1T9;Q5UFF3;Q1X6Q9;O99016;A0A0U1W0G4;A0A291L206;A0A0D5X2A4;S6CMZ7;Q8MFT9;Q5QAE5;G8EEM9;A0A2D0WHN2;Q5I9B7;Q7YJM3;A0A1C9HG42;Q95CF2;L0N8B1;A0A218KDZ0;E9KWZ0;Q9MT23;Q37220;A0A078BR81;A0A023UA12;A0A0F6TFY2;Q32701;A0…		0	0	0.002398	52.63	0.0201453	2	912.472	0.447584	31.7123	0
	High	EITLGFVDLLRDDFIEKDR	1	5694	51	Q6VW40;C0J9R6;C6G1P2;Q33032;F2X4H9;Q5W520;Q4VI99;Q4VI78;Q9GHM7;I2BGM7;Q95F08;A0A0S0ZNW1;T1WH32;O98756;O20248;I2E9L8;C3S8U4;A0A142DPV4;Q8MFT9;Q5QAE5;Q95CF2;Q36851;E0D959;Q5I221;A0A0U4D534;A0A249Y5N8;S4TA61;E0D8V0;F2X4R1;A0A286NQF2;Q7YJM6;F5B3G0;Q8M9K0;A0A023UBM0;E2FGZ3;E7DMY2;F2X4Q8;I2EAR2;A0A291IA50;Q8MCX9;O03839;Q31895;Q4VIC0;A0A1I7PIB4;O98747;O47280;Q3T5L7;Q4VI93;Q95CF8;Q37309;Q9MV62		0	0	2.346e-08	36.5	0.453699	3	2294.2	0.92314	114.764	2
	High	ELGTPIVmHDYLTGGFTANTSLAHYcR	1	228	18	E9KWZ0;Q1XEJ6;A0A0D5X2A4;Q5I9B7;H9ZGJ7;Q9MS05;E0D959;A0A0S0ZNW1;I2EAR2;Q95CF2;A7BG81;A0A249Y5N8;O63147;A0A023UBF3;A0A1I7PIB4;C7A5Z1;B3THI6;P94095	M8(Oxidation); C26(Carbamidomethyl)	0	0	0.0007846	36.23	0.331083	3	3040.46	9.76734	109.144	0
	High	YGRPLLGcTIKPK	6	64650	221	C0J9R6;C6G1P2;Q5W520;A5X4D3;F2X4H9;A0A0K2SQY8;Q4VI99;D6MYJ6;Q7YJP8;Q5I221;A0A0U4D534;Q4VI78;A0A249Y5Y5;G0WZL1;Q37220;A0A291L2W8;Q37279;Q5I9B7;J9QH20;Q37140;L0N8B1;I2E9B8;Q6VW40;A0A0F7C9H2;I2BGM7;Q33047;Q31807;Q8WL19;Q33032;O82538;A0A1C9HG87;U5XM28;Q9THL1;Q5SCK3;O98756;C3S8Q5;H9ZGJ7;A0A286M593;Q9MS05;Q5SCR6;C1JAT3;Q4KUE1;Q7GH77;A0A2H4NXN4;O98551;I2E9L8;Q3I534;I2E9A4;Q8MCX8;Q1XEJ6;Q1XEK3;C3S8U4;P93…	C8(Carbamidomethyl)	0	0	0.000627	34.9	1.89721	4	1502.85	0.0623916	52.5759	2
	High	DDFIEKDR	9	17693	133	Q6VW40;C0J9R6;C6G1P2;Q5W520;Q33032;E0D959;A0A1I7PIB4;A0A0S0ZNW1;F2X4H9;Q4VI99;O03839;Q5I221;A0A0U4D534;Q4VI78;Q95F08;T1WH32;C3S8U4;E7DMY2;F2X4R1;Q8MCX9;I2BGM7;P93952;Q31807;E9KWZ0;Q7YJP8;Q1XEK3;Q9MT23;Q37220;A0A078BR81;A0A023UA12;A0A0F6TFY2;Q5I9B7;Q7YJM3;A0A1C9HG42;L0N8B1;F2X4Q8;I2EAR2;A0A291IA50;Q5UFF3;A0A142DPV4;A0A291L206;I6N589;Q32701;O82538;Q9THL1;Q5SCK3;Q32553;Q4KUE1;Q7GH77;I2E9A4;Q1XEJ6;O9…		0	0.001	0.00971	47.65	0.0426462	2	1037.49	0.278175	42.9288	1
	High	EGNEIIR	1	14511	113	Q6VW40;A0A0F7C9H2;I2BGM7;C0J9R6;C6G1P2;Q33032;A0A1C9HG87;U5XM28;O98756;C3S8Q5;H9ZGJ7;A0A286M593;Q9MS05;F2X4H9;Q5SCR6;A0A2H4NXN4;I2E9L8;Q8MCX8;Q5W520;E7DMY2;O98747;Q95F08;F2X4Q8;Q31895;A0A0S0ZNW1;T1WH32;I2EAR2;Q4VI99;A0A291IA50;Q4VI78;Q4VIC0;F2X4R1;C3S8U4;Q8MCX9;E0D959;O82538;Q7YMT1;Q9THL1;A5X4D3;Q5SCK3;Q339G9;A0A0K2SQY8;C1JAT3;D6MYJ6;Q4KUE1;Q7YJP8;Q7GH77;Q5I221;A0A0U4D534;O98551;Q3I534;I2E9A4;Q1X…		0	0.007	0.08702	42.83	0.126059	2	830.437	0.578115	36.3161	0
	High	NHGMHFR	2	30695	181	C0J9R6;C6G1P2;Q5W520;C3S8Q5;A0A286M593;F2X4H9;Q4VI99;Q4VI78;C3S8U4;Q6VW40;A0A0F7C9H2;I2BGM7;Q33032;E0D959;A0A1C9HG87;U5XM28;O98756;H9ZGJ7;Q9MS05;Q5SCR6;C1JAT3;A0A2H4NXN4;Q5I221;G0WZM4;A0A0U4D534;I2E9L8;Q8MCX8;A0A249Y5N8;A0A142DPV4;A0A249Y5Y5;S4TA61;G0WZL1;C1JAS8;E0D8V0;Q8HVI8;P92434;Q8MFT9;Q5QAE5;J9QH20;Q95CF2;E7DMY2;Q33047;O82538;Q9THL1;Q5SCK3;A0A0K2SQY8;D6MYJ6;Q4KUE1;Q7YJP8;Q7GH77;O98551;Q3I534…		0	0.007	0.09018	38.47	0.360148	2	898.41	-0.021729	23.794	0
	High	AmHAVIDR	1	44488	225	Q6VW40;A0A0F7C9H2;I2BGM7;C0J9R6;C6G1P2;Q33032;Q95F08;A0A1C9HG87;U5XM28;T1WH32;O98756;C3S8Q5;H9ZGJ7;A0A286M593;Q9MS05;F2X4H9;Q5SCR6;A0A2H4NXN4;I2E9L8;Q8MCX8;C3S8U4;Q5W520;O82538;Q9THL1;Q5SCK3;A0A0K2SQY8;Q4VI99;C1JAT3;D6MYJ6;Q4KUE1;Q7YJP8;Q7GH77;O98551;Q3I534;I2E9A4;Q4VI78;Q1XEJ6;G0WZL1;Q37220;Q5UFF3;B1PHQ2;Q1X6Q9;A0A0U1W0G4;A0A142I7F3;Q6L9Y3;P92434;A0A0D5X2A4;S6CMZ7;Q8MFT9;Q5I9B7;J9QH20;Q37140;L0N…	M2(Oxidation)	0	0.008	0.1038	23.12	19.3432	2	928.467	-0.394163	21.4696	0
Q95CE8	Ribulose bisphosphate carboxylase large chain (Fragment) OS=Aneilema clarkei OX=168053 GN=rbcL PE=3 SV=1 - [Q95CE8_9LILI]	2536.4	30.79	29878	0	14	200	393	43.8701	7.54736
	High	xGLDFTKDDENVNSQPFMR	11	51638	219	Q4VIC0;O98426;B1PHQ2;A0A2D0WHN2;Q95CE8;Q4VI93;Q8MFT9;C0J9R6;C6G1P2;Q5W520;A5X4D3;F2X4H9;A0A0K2SQY8;Q4VI99;D6MYJ6;Q7YJP8;Q5I221;A0A0U4D534;Q4VI78;A0A249Y5Y5;G0WZL1;Q37220;A0A291L2W8;Q37279;Q5I9B7;J9QH20;Q37140;L0N8B1;I2E9B8;Q6VW40;A0A0F7C9H2;I2BGM7;Q33047;Q31807;Q8WL19;Q33032;O82538;A0A1C9HG87;U5XM28;Q9THL1;Q5SCK3;O98756;C3S8Q5;H9ZGJ7;A0A286M593;Q9MS05;Q5SCR6;C1JAT3;Q4KUE1;Q7GH77;A0A2H4NXN4;O98551…	X1(G)	0	0	4.039e-16	113.72	1.78151e-08	2	2169.99	1.25456	93.5792	1
	High	GHYLNATAGTcEEMIK	11	14794	128	Q6VW40;C0J9R6;C6G1P2;Q5W520;Q33032;F2X4H9;Q4VI99;Q4VI78;E7DMY2;E0D959;F2X4Q8;Q31895;I2EAR2;A0A291IA50;Q5I221;A0A0U4D534;F2X4R1;Q8MCX9;R4QE58;A5X4D3;E9KWZ0;C7A609;C7A5Z1;A0A0K2SQY8;D6MYJ6;O03839;Q7YJP8;O09424;D6MYI7;Q9MT23;A0A249Y5Y5;G0WZL1;Q37220;A0A142I7A5;Q36637;B6GUV5;B8YHE7;A0A291L2W8;A0A078BR81;Q37347;K4EPE7;Q37279;Q9GDB5;A0A0F6TFY2;Q5I9B7;Q95CE8;J9QH20;Q37140;L0N8B1;Q9GHM7;Q8ME74;Q37309;A0A…	C11(Carbamidomethyl)	0	0	4.039e-16	98.58	3.05093e-07	2	1794.82	1.41919	65.9578	0
	High	DNGLLLHIHR	11	41878	218	C0J9R6;C6G1P2;Q5W520;F2X4H9;Q4VI99;Q5I221;A0A0U4D534;Q4VI78;O09424;Q6VW40;I2BGM7;E7DMY2;Q33032;E0D959;F2X4Q8;I2EAR2;O98756;I2E9L8;F2X4R1;Q8MCX9;P93904;O82538;A0A1C9HG87;U5XM28;Q9THL1;Q5SCK3;H9ZGJ7;A0A0K2SQY8;Q5SCR6;C1JAT3;D6MYJ6;Q4KUE1;Q7YJP8;Q7GH77;A0A291IA50;J9QER6;O98551;Q3I534;I2E9A4;Q1XEJ6;Q95F08;C3RXF1;T1WH32;C3S8Q5;A0A286M593;Q66PI3;C3S8U4;G0WZL1;J9QH20;Q9GHM7;Q8ME74;A0A023Q3H2;Q31807;E9KW…		0	0	1.566e-05	89.64	5.11609e-06	3	1187.67	0.557325	63.4437	0
	High	TFQGPPHGIQVER	27	58045	202	Q4VI99;D6MYJ6;Q7YJP8;Q7YJR9;Q8HVI8;O03613;I2E962;Q6VW40;C0J9R6;C6G1P2;Q33032;Q5SCK3;F2X4H9;Q4KUE1;Q7GH77;I2E9A4;Q1XEJ6;Q5UFF3;Q1X6Q9;A0A0U1W0G4;A0A0D5X2A4;S6CMZ7;Q8MFT9;Q5I9B7;L0N8B1;Q9ZS70;I2E9B8;A0A0F7C9H2;I2BGM7;Q31807;A0A1C9HG87;U5XM28;Q8WIX2;E9KWZ0;O98756;C3S8Q5;H9ZGJ7;A0A286M593;Q9MS05;A0A0K2SQY8;Q5SCR6;O98429;A0A2H4NXN4;O98551;I2E9L8;Q9T2E4;Q8MCX8;A7BG81;A0A286NQF2;Q1XEK3;P93952;Q7YJM6;Q9M…		0	0	8.03e-13	86.46	1.40513e-05	2	1465.76	1.57209	60.7419	0
	High	xGLDFTKDDENVNSQPFmR	8	51638	219	C0J9R6;C6G1P2;Q5W520;A5X4D3;F2X4H9;A0A0K2SQY8;Q4VI99;D6MYJ6;Q7YJP8;Q5I221;A0A0U4D534;Q4VI78;A0A249Y5Y5;G0WZL1;Q37220;A0A291L2W8;Q37279;Q5I9B7;J9QH20;Q37140;L0N8B1;I2E9B8;Q6VW40;A0A0F7C9H2;I2BGM7;Q33047;Q31807;Q8WL19;Q33032;O82538;A0A1C9HG87;U5XM28;Q9THL1;Q5SCK3;O98756;C3S8Q5;H9ZGJ7;A0A286M593;Q9MS05;Q5SCR6;C1JAT3;Q4KUE1;Q7GH77;A0A2H4NXN4;O98551;I2E9L8;Q3I534;I2E9A4;Q8MCX8;Q1XEJ6;Q1XEK3;C3S8U4;P93…	X1(G); M18(Oxidation)	0	0	4.039e-16	85.77	1.07533e-05	2	2185.98	1.33788	83.0023	1
	High	mSGGDHIHAGTVVGK	35	17683	153	A0A286M593;Q3T5L7;K4EPE7;P94046;Q6VW40;C0J9R6;C6G1P2;Q33032;E0D959;E9KWZ0;Q5SCK3;Q339G9;F2X4H9;Q4KUE1;Q7YJP8;Q7GH77;Q5I221;A0A0U4D534;I2E9A4;Q9T2E4;Q1XEJ6;Q9MT23;A0A249Y5N8;Q7YJR9;A0A0B4M1K8;Q5UFF3;Q1X6Q9;A0A0U1W0G4;A0A0D5X2A4;S6CMZ7;Q8MFT9;Q5I9B7;L0N8B1;A0A0K2SQY8;D6MYJ6;Q95F08;T1WH32;D6MYK4;E7DMY2;A0A1C9HG87;U5XM28;A5X4D3;H9ZGJ7;Q5SCR6;O98551;I2BGM7;O98756;I2E9L8;C3S8Q5;A0A2H4NXN4;P93952;Q32701…	M1(Oxidation)	0	0	9.386e-14	83.85	1.42643e-05	2	1481.72	0.318762	32.3532	0
	High	GHYLNATAGTcEEmIK	8	14794	128	Q8ME51;Q31895;Q95631;Q37220;Q8MCW3;Q6VW40;C0J9R6;C6G1P2;Q5W520;Q33032;O82538;A0A1C9HG87;U5XM28;Q9THL1;Q5SCK3;H9ZGJ7;F2X4H9;A0A0K2SQY8;Q5SCR6;Q4VI99;C1JAT3;D6MYJ6;Q4KUE1;Q7YJP8;Q7GH77;O98551;Q3I534;I2E9A4;Q4VI78;Q1XEJ6;G0WZL1;Q5UFF3;B1PHQ2;Q1X6Q9;A0A0U1W0G4;A0A142I7F3;Q6L9Y3;P92434;A0A0D5X2A4;S6CMZ7;Q8MFT9;Q5I9B7;J9QH20;Q37140;L0N8B1;Q32701;E9KWZ0;Q9T2E4;Q9MT23;A0A0B4M1K8;P94046;A0A0S0ZNW1;Q5I221;…	C11(Carbamidomethyl); M14(Oxidation)	0	0	4.039e-16	78.71	2.70915e-05	2	1810.81	1.18125	55.337	0
	High	DDENVNSQPFMR	6	52171	227	Q9ZS70;Q32701;I2E9B8;D6MYK9;Q6VW40;A0A0F7C9H2;I2BGM7;C0J9R6;C6G1P2;Q5W520;P93904;Q33047;D6MYK4;Q9MTT0;E7DMY2;Q31807;O98747;Q8WL19;Q33032;E0D959;I2E962;Q95F08;C3RXF1;F2X4Q8;O82538;A0A1I7PIB4;A0A1C9HG87;U5XM28;Q7YMT1;R4QE58;Q9THL1;A5X4D3;Q8WIX2;E9KWZ0;Q5SCK3;A0A0S0ZNW1;C7A609;T1WH32;I2E906;I2EAR2;V5K6K1;Q9GEC0;O98756;Q339G9;C3S8Q5;C7A5Z1;Q95631;Q8MD81;Q1ANA8;Q6VW13;H9ZGJ7;A0A286M593;Q66PI3;Q9MS05;F…		0	0	6.987e-10	77.72	6.30272e-05	2	1451.62	0.977791	69.8633	0
	High	GHYLNATAGTcEEmIKR	7	14767	127	C0J9R6;C6G1P2;Q5W520;A5X4D3;F2X4H9;A0A0K2SQY8;Q4VI99;D6MYJ6;Q7YJP8;Q5I221;A0A0U4D534;Q4VI78;A0A249Y5Y5;G0WZL1;Q37220;A0A291L2W8;Q37279;Q5I9B7;J9QH20;Q37140;L0N8B1;Q32701;Q6VW40;P93904;D6MYK4;E7DMY2;O98747;Q33032;E0D959;I2E962;F2X4Q8;O82538;A0A1I7PIB4;A0A1C9HG87;U5XM28;Q7YMT1;R4QE58;Q9THL1;E9KWZ0;Q5SCK3;A0A0S0ZNW1;C7A609;I2E906;I2EAR2;Q339G9;C7A5Z1;Q95631;Q8MD81;Q6VW13;H9ZGJ7;Q3T5L7;Q9TN58;Q5SCR6;…	C11(Carbamidomethyl); M14(Oxidation)	0	0	4.039e-16	73.88	0.000100019	3	1966.91	0.840171	49.9061	1
	High	xGLDFTKDDENVNSQPFMR	3	11	5	Q4VIC0;O98426;B1PHQ2;A0A2D0WHN2;Q95CE8	X1(P)	0	0	1.207e-12	73.71	4.42473e-05	2	2210.02	2.31391	97.9791	1
	High	MSGGDHIHAGTVVGK	29	17683	153	Q9ZS70;O98747;Q95F08;Q5SCK3;O98756;Q1XEK3;O63147;A5X5W8;Q9XPZ1;B1NFY5;C0J9R6;C6G1P2;F2X4H9;Q7YJP8;Q6VW40;Q33032;E0D959;E9KWZ0;Q339G9;Q4KUE1;Q7GH77;Q5I221;A0A0U4D534;I2E9A4;Q9T2E4;Q1XEJ6;Q9MT23;A0A249Y5N8;A0A0B4M1K8;Q5UFF3;Q1X6Q9;A0A0U1W0G4;A0A0D5X2A4;S6CMZ7;Q8MFT9;Q5I9B7;L0N8B1;P94046;Q32701;I2E9B8;A0A0F7C9H2;I2BGM7;D6MYK4;E7DMY2;Q31807;F2X4Q8;A0A1C9HG87;U5XM28;T1WH32;I2EAR2;C3S8Q5;Q8MD81;H9ZGJ7;…		0	0	4.275e-15	71.28	0.000220254	2	1465.72	0.101013	37.62	0
	High	FLFcAEAIYK	6	13080	90	C0J9R6;C6G1P2;Q5W520;D6MYK4;E7DMY2;R4QE58;A5X4D3;E9KWZ0;C7A609;C7A5Z1;Q95631;Q6VW13;F2X4H9;A0A0K2SQY8;Q9TN58;Q4VI99;D6MYJ6;O03839;Q7YJP8;J9QER6;Q5I221;A0A0U4D534;Q4VI78;F2X4R1;O09424;Q8MCX9;D6MYI7;Q9MT23;Q37220;Q5I9B7;L0N8B1;Q31807;Q95F08;C3RXF1;T1WH32;C3S8Q5;A0A286M593;Q66PI3;B8QQG4;Q71N81;Q1XEK3;C3S8U4;P93952;Q8MCX1;Q7YJR9;G0WZL1;A0A142I7A5;Q6PZC1;Q36637;B8YHE7;A0A078BR81;A0A023UA12;Q37347;K4EP…	C4(Carbamidomethyl)	0	0	0.0007846	55.36	0.00955647	2	1261.63	0.663293	107.422	0
	High	DDENVNSQPFmR	4	52171	227	P93952;Q5QAE5;C0J9R6;C6G1P2;F2X4H9;F2X4R1;Q32701;I2E9B8;Q6VW40;A0A0F7C9H2;I2BGM7;Q5W520;Q33047;Q31807;Q8WL19;Q33032;Q95F08;C3RXF1;O82538;A0A1C9HG87;U5XM28;Q9THL1;Q5SCK3;A0A0S0ZNW1;T1WH32;O98756;C3S8Q5;H9ZGJ7;A0A286M593;Q66PI3;Q9MS05;A0A0K2SQY8;Q5SCR6;Q32553;Q4VI99;C1JAT3;D6MYJ6;A0A248SN48;Q4KUE1;Q7YJP8;Q7GH77;A0A2H4NXN4;O98551;C7AQV2;I2E9L8;Q3I534;I2E9A4;Q4VI78;Q8MCX8;Q1XEJ6;Q1XEK3;C3S8U4;P93904;…	M11(Oxidation)	0	0	1.756e-06	55.04	0.011486	2	1467.62	0.855373	56.776	0
	High	PLLGcTIKPK	7	64838	227	I2E9B8;Q6VW40;A0A0F7C9H2;I2BGM7;C0J9R6;C6G1P2;D6MYK4;E7DMY2;Q31807;Q33032;A0A1C9HG87;U5XM28;Q5SCK3;O98756;C3S8Q5;H9ZGJ7;A0A286M593;Q9MS05;F2X4H9;A0A0K2SQY8;Q5SCR6;D6MYJ6;Q4KUE1;Q7YJP8;Q7GH77;A0A2H4NXN4;O98551;I2E9L8;I2E9A4;Q8MCX8;Q1XEJ6;Q1XEK3;P93952;B7P0E9;D4N1T9;Q5UFF3;Q1X6Q9;O99016;A0A0U1W0G4;Q8HVI8;A0A291L206;Q6L9Y3;A0A0D5X2A4;S6CMZ7;Q8MFT9;Q5QAE5;G8EEM9;A0A2D0WHN2;Q5I9B7;Q7YJM3;A0A1C9HG42;Q3…	C5(Carbamidomethyl)	0	0	0.0007921	54.62	0.0195296	3	1126.67	0.309112	51.5188	1
	High	AMHAVIDR	9	44488	225	Q6VW40;C0J9R6;C6G1P2;Q33032;E0D959;F2X4H9;Q5I221;A0A0U4D534;Q5W520;Q31807;Q4VI99;Q7YJP8;Q4VI78;Q1XEK3;C3S8U4;P93952;I2E9B8;I2BGM7;Q5SCK3;O98756;Q4KUE1;Q7GH77;I2E9L8;I2E9A4;Q1XEJ6;B7P0E9;D4N1T9;Q5UFF3;Q1X6Q9;O99016;A0A0U1W0G4;A0A291L206;A0A0D5X2A4;S6CMZ7;Q8MFT9;Q5QAE5;G8EEM9;A0A2D0WHN2;Q5I9B7;Q7YJM3;A0A1C9HG42;Q95CF2;L0N8B1;A0A218KDZ0;E9KWZ0;Q9MT23;Q37220;A0A078BR81;A0A023UA12;A0A0F6TFY2;Q32701;A0…		0	0	0.002398	52.63	0.0201453	2	912.472	0.447584	31.7123	0
	High	YGRPLLGcTIKPK	6	64650	221	C0J9R6;C6G1P2;Q5W520;A5X4D3;F2X4H9;A0A0K2SQY8;Q4VI99;D6MYJ6;Q7YJP8;Q5I221;A0A0U4D534;Q4VI78;A0A249Y5Y5;G0WZL1;Q37220;A0A291L2W8;Q37279;Q5I9B7;J9QH20;Q37140;L0N8B1;I2E9B8;Q6VW40;A0A0F7C9H2;I2BGM7;Q33047;Q31807;Q8WL19;Q33032;O82538;A0A1C9HG87;U5XM28;Q9THL1;Q5SCK3;O98756;C3S8Q5;H9ZGJ7;A0A286M593;Q9MS05;Q5SCR6;C1JAT3;Q4KUE1;Q7GH77;A0A2H4NXN4;O98551;I2E9L8;Q3I534;I2E9A4;Q8MCX8;Q1XEJ6;Q1XEK3;C3S8U4;P93…	C8(Carbamidomethyl)	0	0	0.000627	34.9	1.89721	4	1502.85	0.0623916	52.5759	2
	High	xGLDFTKDDENVNSQPFmR	3	11	5	Q4VIC0;O98426;B1PHQ2;A0A2D0WHN2;Q95CE8	X1(P); M18(Oxidation)	0	0	1.215e-07	22.9	4.30445	3	2226.02	1.50467	87.9788	1
	High	AQAETGEIK	6	27913	179	Q6VW40;A0A1W6BQF9;J9QER6;A0A291L206;A5X5W8;J9QH20;Q6PZC1;B6GUV5;A0A0F6TFY2;C0J9R6;C6G1P2;F2X4H9;Q8ME51;O98551;C3RXF1;T1WH32;C3S8Q5;A0A2H4NXN4;C3S8U4;A0A0F7C9H2;I2BGM7;Q5W520;Q33032;A0A1C9HG87;U5XM28;O98756;H9ZGJ7;A0A286M593;Q9MS05;Q5SCR6;Q4VI99;C1JAT3;I2E9L8;Q4VI78;Q8MCX8;A0A142DPV4;G0WZL1;Q8HVI8;P92434;Q8MFT9;Q5QAE5;Q95CF2;I2E9B8;Q31807;E9KWZ0;Q5SCK3;Q4KUE1;Q7YJP8;Q7GH77;I2E9A4;Q9T2E4;A7BG81;A0A…		0	0.001	0.01387	24.17	14.9064	2	946.483	-0.703973	25.5934	0
	High	NHGMHFR	2	30695	181	C0J9R6;C6G1P2;Q5W520;C3S8Q5;A0A286M593;F2X4H9;Q4VI99;Q4VI78;C3S8U4;Q6VW40;A0A0F7C9H2;I2BGM7;Q33032;E0D959;A0A1C9HG87;U5XM28;O98756;H9ZGJ7;Q9MS05;Q5SCR6;C1JAT3;A0A2H4NXN4;Q5I221;G0WZM4;A0A0U4D534;I2E9L8;Q8MCX8;A0A249Y5N8;A0A142DPV4;A0A249Y5Y5;S4TA61;G0WZL1;C1JAS8;E0D8V0;Q8HVI8;P92434;Q8MFT9;Q5QAE5;J9QH20;Q95CF2;E7DMY2;Q33047;O82538;Q9THL1;Q5SCK3;A0A0K2SQY8;D6MYJ6;Q4KUE1;Q7YJP8;Q7GH77;O98551;Q3I534…		0	0.007	0.09018	38.47	0.360148	2	898.41	-0.021729	23.794	0
	High	AmHAVIDR	1	44488	225	Q6VW40;A0A0F7C9H2;I2BGM7;C0J9R6;C6G1P2;Q33032;Q95F08;A0A1C9HG87;U5XM28;T1WH32;O98756;C3S8Q5;H9ZGJ7;A0A286M593;Q9MS05;F2X4H9;Q5SCR6;A0A2H4NXN4;I2E9L8;Q8MCX8;C3S8U4;Q5W520;O82538;Q9THL1;Q5SCK3;A0A0K2SQY8;Q4VI99;C1JAT3;D6MYJ6;Q4KUE1;Q7YJP8;Q7GH77;O98551;Q3I534;I2E9A4;Q4VI78;Q1XEJ6;G0WZL1;Q37220;Q5UFF3;B1PHQ2;Q1X6Q9;A0A0U1W0G4;A0A142I7F3;Q6L9Y3;P92434;A0A0D5X2A4;S6CMZ7;Q8MFT9;Q5I9B7;J9QH20;Q37140;L0N…	M2(Oxidation)	0	0.008	0.1038	23.12	19.3432	2	928.467	-0.394163	21.4696	0
D6MYK9	Ribulose bisphosphate carboxylase large chain OS=Arum rupicola OX=491979 GN=rbcL PE=3 SV=1 - [D6MYK9_9ARAE]	2533.33	31.25	23990	0	15	222	480	53.2695	6.80029
	High	GGLDFTKDDENVNSQPFMR	11	51638	219	Q4VIC0;O98426;B1PHQ2;A0A2D0WHN2;Q95CE8;Q4VI93;Q8MFT9;C0J9R6;C6G1P2;Q5W520;A5X4D3;F2X4H9;A0A0K2SQY8;Q4VI99;D6MYJ6;Q7YJP8;Q5I221;A0A0U4D534;Q4VI78;A0A249Y5Y5;G0WZL1;Q37220;A0A291L2W8;Q37279;Q5I9B7;J9QH20;Q37140;L0N8B1;I2E9B8;Q6VW40;A0A0F7C9H2;I2BGM7;Q33047;Q31807;Q8WL19;Q33032;O82538;A0A1C9HG87;U5XM28;Q9THL1;Q5SCK3;O98756;C3S8Q5;H9ZGJ7;A0A286M593;Q9MS05;Q5SCR6;C1JAT3;Q4KUE1;Q7GH77;A0A2H4NXN4;O98551…		0	0	4.039e-16	113.72	1.78151e-08	2	2169.99	1.25456	93.5792	1
	High	DxGLLLHIHR	33	18	7	I2E906;R4QE58;D6MYI7;D6MYK9;A5H757;P93976;Q9MV62	X2(D)	0	0	0.0002195	89.62	2.63064e-06	3	1188.65	1.54872	68.9515	0
	High	TFQGPPHGIQVER	27	58045	202	Q4VI99;D6MYJ6;Q7YJP8;Q7YJR9;Q8HVI8;O03613;I2E962;Q6VW40;C0J9R6;C6G1P2;Q33032;Q5SCK3;F2X4H9;Q4KUE1;Q7GH77;I2E9A4;Q1XEJ6;Q5UFF3;Q1X6Q9;A0A0U1W0G4;A0A0D5X2A4;S6CMZ7;Q8MFT9;Q5I9B7;L0N8B1;Q9ZS70;I2E9B8;A0A0F7C9H2;I2BGM7;Q31807;A0A1C9HG87;U5XM28;Q8WIX2;E9KWZ0;O98756;C3S8Q5;H9ZGJ7;A0A286M593;Q9MS05;A0A0K2SQY8;Q5SCR6;O98429;A0A2H4NXN4;O98551;I2E9L8;Q9T2E4;Q8MCX8;A7BG81;A0A286NQF2;Q1XEK3;P93952;Q7YJM6;Q9M…		0	0	8.03e-13	86.46	1.40513e-05	2	1465.76	1.57209	60.7419	0
	High	GGLDFTKDDENVNSQPFmR	8	51638	219	C0J9R6;C6G1P2;Q5W520;A5X4D3;F2X4H9;A0A0K2SQY8;Q4VI99;D6MYJ6;Q7YJP8;Q5I221;A0A0U4D534;Q4VI78;A0A249Y5Y5;G0WZL1;Q37220;A0A291L2W8;Q37279;Q5I9B7;J9QH20;Q37140;L0N8B1;I2E9B8;Q6VW40;A0A0F7C9H2;I2BGM7;Q33047;Q31807;Q8WL19;Q33032;O82538;A0A1C9HG87;U5XM28;Q9THL1;Q5SCK3;O98756;C3S8Q5;H9ZGJ7;A0A286M593;Q9MS05;Q5SCR6;C1JAT3;Q4KUE1;Q7GH77;A0A2H4NXN4;O98551;I2E9L8;Q3I534;I2E9A4;Q8MCX8;Q1XEJ6;Q1XEK3;C3S8U4;P93…	M18(Oxidation)	0	0	4.039e-16	85.77	1.07533e-05	2	2185.98	1.33788	83.0023	1
	High	ELGVPIVMHDYITGGFTANTSLAHYcR	2	839	24	I2BGM7;C0J9R6;Q5W520;Q33032;C3RXF1;C3S8Q5;Q66PI3;C3S8U4;D6MYJ6;Q31807;Q32553;A0A2H4UGV5;D6MYK9;D6MYK4;C7AQV2;D6MYI7;G0WZL1;A0A0U1W0G4;A0A142DPV4;A0A120KLC1;A0A291L2W8;D6MYJ0;A0A023Q3H2;Q31889	C26(Carbamidomethyl)	0	0	4.039e-16	80	2.66635e-05	3	3022.46	0.796487	114.08	0
	High	GHYLNATAxTcEEMIK	14	14	8	D6MYK9;O47280;B8QQG4;G0WZM4;Q7YJM6;Q7YJM3;A0A120KLC1;M1PLK2	X9(N); C11(Carbamidomethyl)	0	0	2.897e-05	79.62	7.60625e-06	2	1851.83	-4.14852	74.2495	0
	High	DDENVNSQPFMR	6	52171	227	Q9ZS70;Q32701;I2E9B8;D6MYK9;Q6VW40;A0A0F7C9H2;I2BGM7;C0J9R6;C6G1P2;Q5W520;P93904;Q33047;D6MYK4;Q9MTT0;E7DMY2;Q31807;O98747;Q8WL19;Q33032;E0D959;I2E962;Q95F08;C3RXF1;F2X4Q8;O82538;A0A1I7PIB4;A0A1C9HG87;U5XM28;Q7YMT1;R4QE58;Q9THL1;A5X4D3;Q8WIX2;E9KWZ0;Q5SCK3;A0A0S0ZNW1;C7A609;T1WH32;I2E906;I2EAR2;V5K6K1;Q9GEC0;O98756;Q339G9;C3S8Q5;C7A5Z1;Q95631;Q8MD81;Q1ANA8;Q6VW13;H9ZGJ7;A0A286M593;Q66PI3;Q9MS05;F…		0	0	6.987e-10	77.72	6.30272e-05	2	1451.62	0.977791	69.8633	0
	High	ELGVPIVmHDYITGGFTANTSLAHYcR	10	839	24	C3S8Q5;C3S8U4;C0J9R6;Q5W520;I2BGM7;Q33032;Q31807;C3RXF1;Q66PI3;D6MYK4;D6MYJ6;A0A142DPV4;G0WZL1;A0A0U1W0G4;A0A291L2W8;Q32553;A0A2H4UGV5;D6MYK9;C7AQV2;D6MYI7;A0A120KLC1;D6MYJ0;A0A023Q3H2;Q31889	M8(Oxidation); C26(Carbamidomethyl)	0	0	4.039e-16	74.76	8.56391e-05	3	3038.46	2.02391	109.974	0
	High	VALEAcVQAR	49	29518	164	I2E9B8;Q6VW40;I2BGM7;C0J9R6;C6G1P2;Q5W520;Q33047;Q31807;Q8WL19;Q33032;E0D959;F2X4Q8;O82538;Q7YMT1;Q9THL1;Q5SCK3;I2EAR2;O98756;Q339G9;F2X4H9;Q4VI99;Q4KUE1;Q7YJP8;Q7GH77;A0A291IA50;Q5I221;A0A0U4D534;I2E9L8;I2E9A4;Q4VI78;F2X4R1;Q6USH4;Q1XEJ6;Q1XEK3;C3S8U4;P93952;Q58U40;C3RXF1;C3S8Q5;Q66PI3;A0A0F7C9H2;Q9MTT0;E7DMY2;Q8ME51;O98747;Q95F08;A0A1C9HG87;Q31895;U5XM28;A0A0S0ZNW1;T1WH32;H9ZGJ7;A0A286M593;Q9MS…	C6(Carbamidomethyl)	0	0	0.0001242	63.43	0.00182092	2	1116.58	0.100469	86.3834	0
	High	FLFcAEAIYK	6	13080	90	C0J9R6;C6G1P2;Q5W520;D6MYK4;E7DMY2;R4QE58;A5X4D3;E9KWZ0;C7A609;C7A5Z1;Q95631;Q6VW13;F2X4H9;A0A0K2SQY8;Q9TN58;Q4VI99;D6MYJ6;O03839;Q7YJP8;J9QER6;Q5I221;A0A0U4D534;Q4VI78;F2X4R1;O09424;Q8MCX9;D6MYI7;Q9MT23;Q37220;Q5I9B7;L0N8B1;Q31807;Q95F08;C3RXF1;T1WH32;C3S8Q5;A0A286M593;Q66PI3;B8QQG4;Q71N81;Q1XEK3;C3S8U4;P93952;Q8MCX1;Q7YJR9;G0WZL1;A0A142I7A5;Q6PZC1;Q36637;B8YHE7;A0A078BR81;A0A023UA12;Q37347;K4EP…	C4(Carbamidomethyl)	0	0	0.0007846	55.36	0.00955647	2	1261.63	0.663293	107.422	0
	High	DDENVNSQPFmR	4	52171	227	P93952;Q5QAE5;C0J9R6;C6G1P2;F2X4H9;F2X4R1;Q32701;I2E9B8;Q6VW40;A0A0F7C9H2;I2BGM7;Q5W520;Q33047;Q31807;Q8WL19;Q33032;Q95F08;C3RXF1;O82538;A0A1C9HG87;U5XM28;Q9THL1;Q5SCK3;A0A0S0ZNW1;T1WH32;O98756;C3S8Q5;H9ZGJ7;A0A286M593;Q66PI3;Q9MS05;A0A0K2SQY8;Q5SCR6;Q32553;Q4VI99;C1JAT3;D6MYJ6;A0A248SN48;Q4KUE1;Q7YJP8;Q7GH77;A0A2H4NXN4;O98551;C7AQV2;I2E9L8;Q3I534;I2E9A4;Q4VI78;Q8MCX8;Q1XEJ6;Q1XEK3;C3S8U4;P93904;…	M11(Oxidation)	0	0	1.756e-06	55.04	0.011486	2	1467.62	0.855373	56.776	0
[truncated: 12,438 more rows]
