# Supplementary material for: Comparative Proteomic Analysis Reveals Elevated Capacity for Photosynthesis in Polyphenol Oxidase Expression-Silenced Clematis terniflora DC. Leaves
Source: Int J Mol Sci. 2018 Dec 5;19(12):3897. doi: 10.3390/ijms19123897 (PMC6321541; doi:10.3390/ijms19123897)
Supplement: Supplementary file 1 [file ijms-19-03897-s001.zip › ijms-368388 sp for final/Supplementary materials/Supplemental figures 2/VC Starting point1-protein-peptide.xlsx]

## Sheet: Sheet1
Accession	Description	Score	Coverage	# Proteins	# Unique Peptides	# Peptides	# PSMs	# AAs	MW [kDa]	calc. pI
D6MYI7	Ribulose bisphosphate carboxylase large chain OS=Arum cylindraceum OX=491969 GN=rbcL PE=3 SV=1 - [D6MYI7_9ARAE]	3511.81	32.92	26446	0	15	300	480	53.1831	6.80029
	A2	Sequence	# PSMs	# Proteins	# Protein Groups	Protein Group Accessions	Modifications	ΔCn	q-Value	PEP	IonScore	Exp Value	Charge	MH+ [Da]	ΔM [ppm]	RT [min]	# Missed Cleavages
	High	GGLDFTKDDENVNSQPFMR	11	51638	224	Q8MFT9;Q95CE8;Q32701;Q6VW40;A0A0F7C9H2;Q32571;I2BGM7;O20246;B1NL21;C0J9R6;Q6VW29;A0A291EY88;C6G1P2;P93904;Q33047;O98884;A0PD98;B8LIV8;Q8WL19;Q33032;I2E962;C3RXF1;A0A1S6WN23;A0A1C9HG87;U5XM28;B8PRL7;Q7YMT1;P92302;Q9THL1;A5X4D3;A0A0F7G570;Q1XEJ9;O09420;A6XBH8;C7A609;Q8MAM0;V5K6K1;A0A0F7EV98;Q339G9;G8XV60;Q4L1C7;Q8MD81;A0A1C9HFL0;F2X4H9;Q9GEK5;A0A0K2SQY8;B8QQG4;Q9T2B5;Q9TN58;T1WGF1;Q5SCR6;Q32553;Q4V…		0	0	1.101e-14	127.8	6.96255e-10	2	2169.99	1.02955	92.8526	1
	High	GHYLNATAGTcEEMIKR	4	14767	115	Q32701;Q6VW40;C0J9R6;Q6VW29;C6G1P2;Q33032;A0A1C9HG87;U5XM28;Q9THL1;F2X4H9;A0A0K2SQY8;Q5SCR6;Q32553;Q4VI99;C1JAT3;Q9GGI5;D6MYJ6;Q7YJP8;Q7GH77;Q9MS09;O98551;A0A0C5KNQ4;E7DMW3;Q4VI80;Q3I534;I2E9A4;Q4VI78;W5RVG3;G0WZL1;Q37220;F4ZDP9;Q1X6Q9;A0A0U1W0G4;A0A142I7F3;Q6L9Y3;Q7YJR1;P92434;Q5NUA5;A2VAL6;S6CMZ7;Q8MFT9;J9QH20;A0A249Y5Q4;A0A1Q1MQ40;L0N8B1;A0A291L2S1;A0A286SF63;Q36851;Q9T2E4;Q9MT23;A0A0N7AB69;I2…	C11(Carbamidomethyl)	0	0	2.875e-13	99.55	2.85446e-07	3	1950.92	0.712137	59.4866	1
	High	GHYLNATAGTcEEMIK	15	14794	115	C0J9R6;C6G1P2;F2X4H9;Q9GGI5;Q32701;Q6VW40;Q6VW29;Q33032;A0A1C9HG87;U5XM28;Q9THL1;A0A0K2SQY8;Q5SCR6;Q32553;Q4VI99;C1JAT3;D6MYJ6;Q7YJP8;Q7GH77;Q9MS09;O98551;A0A0C5KNQ4;E7DMW3;Q4VI80;Q3I534;I2E9A4;Q4VI78;E7DMY2;A0A2H4UGV5;B8LIV8;I2E962;A0A1C9HFL0;Q9T2E4;Q9MT23;W5RVG3;A0A0C5AUW0;A0A0N7AB69;G0WZL1;Q37220;F4ZDP9;A0A142I7A5;Q1X6Q9;A0A0U1W0G4;A0A142I7F3;Q6L9Y3;B8YHE7;Q7YJR1;P92434;A0A078BR81;Q37347;Q5NUA…	C11(Carbamidomethyl)	0	0	3.146e-11	99.5	2.46098e-07	2	1794.82	1.21515	65.158	0
	High	mSGGDHIHAGTVVGK	35	17683	131	Q6VW29;C0J9R6;C6G1P2;F2X4H9;Q9GGI5;Q5I221;A0A0U4D534;P92447;A5X5W8;B1NFY5;Q3T5L7;K4EPE7;P94046;A6XBH8;Q8HUZ9;A0A1S6WN23;Q37212;C6G392;I6N589;B8PRP3;Q32701;Q6VW40;A0A0F7C9H2;I2BGM7;O20246;Q33032;A0A1C9HG87;U5XM28;A5X4D3;A0A0F7G570;V5K6K1;Q339G9;Q4L1C7;Q8MD81;Q9GEK5;A0A0K2SQY8;Q9TN58;Q5SCR6;D6MYJ6;Q9TN69;Q9XQ93;A0A1W6BQF9;A0A248SN48;Q7YJP8;Q7GH77;Q71N69;Q9MS09;G0WZM4;O98551;A0A0C5KNQ4;E7DMW3;I2E9L8…	M1(Oxidation)	0	0	1.04e-08	91.11	2.67309e-06	2	1481.72	-0.0107759	32.4786	0
	High	DbGLLLHIHR	33	18	7	I2E906;R4QE58;D6MYI7;D6MYK9;A5H757;P93976;Q9MV62	B2(D)	0	0	1.013e-06	89.91	2.82121e-06	2	1188.65	0.147957	69.9765	0
	High	GHYLNATAGTcEEmIK	9	14794	115	Q32701;Q6VW40;C0J9R6;Q6VW29;C6G1P2;Q33032;A0A1C9HG87;U5XM28;Q9THL1;F2X4H9;A0A0K2SQY8;Q5SCR6;Q32553;Q4VI99;C1JAT3;Q9GGI5;D6MYJ6;Q7YJP8;Q7GH77;Q9MS09;O98551;A0A0C5KNQ4;E7DMW3;Q4VI80;Q3I534;I2E9A4;Q4VI78;W5RVG3;G0WZL1;Q37220;F4ZDP9;Q1X6Q9;A0A0U1W0G4;A0A142I7F3;Q6L9Y3;Q7YJR1;P92434;Q5NUA5;A2VAL6;S6CMZ7;Q8MFT9;J9QH20;A0A249Y5Q4;A0A1Q1MQ40;L0N8B1;A0A291L2S1;A0A286SF63;Q36851;Q9T2E4;Q9MT23;A0A0N7AB69;I2…	C11(Carbamidomethyl); M14(Oxidation)	0	0	2.63e-09	80.79	1.66469e-05	2	1810.81	1.58572	55.3685	0
	High	TFQGPPHGIQVER	35	58045	240	Q32701;Q6VW40;A0A0F7C9H2;Q32571;I2BGM7;C0J9R6;Q6VW29;A0A291EY88;C6G1P2;Q33047;D6MYK4;E7DMY2;A0PD98;B8LIV8;Q8WL19;Q33032;I2E962;C3RXF1;A0A1S6WN23;A0A1C9HG87;U5XM28;B8PRL7;P92302;Q9THL1;A0A0F7G570;Q1XEJ9;A6XBH8;A0A0F7EV98;A0A1C9HFL0;F2X4H9;Q9GEK5;A0A0K2SQY8;B8QQG4;Q9T2B5;T1WGF1;Q5SCR6;Q32553;Q4VI99;C1JAT3;Q9GGI5;D6MYJ6;Q9TN69;Q9XQ93;Q71N81;A0A248SN48;Q7YJP8;Q7GH77;Q33156;Q8HUZ9;Q9MS09;Q95F24;O98551…		0	0	2.664e-09	79.4	7.15679e-05	2	1465.76	1.32225	60.7751	0
	High	DDENVNSQPFMR	5	52171	246	Q6VW40;A0A0F7C9H2;I2BGM7;C0J9R6;C6G1P2;E7DMY2;Q33032;A0A1S6WN23;A0A1C9HG87;U5XM28;A6XBH8;Q4L1C7;F2X4H9;Q9GEK5;Q9TN58;Q5SCR6;Q9GGI5;Q71N81;Q37212;Q8HUZ9;Q9MS09;Q95F24;I2E9L8;A0A0F7G5V4;Q8MCY1;A0A286NQF2;Q7YJM6;W5RVG3;B8PRP3;J9QG76;Q8HVI8;Q37347;Q8MFT9;I2BGN0;A0A0B5KTH7;Q32701;Q32571;O20246;B1NL21;Q6VW29;A0A291EY88;Q33047;A0PD98;B8LIV8;Q8WL19;I2E962;C3RXF1;Q9GHZ1;B8PRL7;Q7YMT1;P92302;Q9THL1;A5X4D3;…		0	0	2.645e-07	77.82	6.1301e-05	2	1451.62	0.389146	69.7986	0
	High	GGLDFTKDDENVNSQPFmR	9	51638	224	C0J9R6;Q6VW29;C6G1P2;A5X4D3;C7A609;F2X4H9;A0A0K2SQY8;Q4VI99;Q9GGI5;D6MYJ6;Q7YJP8;Q9MS09;Q5I221;A0A0U4D534;Q4VI80;Q4VI78;A0A0F7G633;O09424;G0WZL1;Q37220;Q7YJR1;A2VAL6;Q37279;J9QH20;A0A1Q1MQ40;L0N8B1;A0A291L2S1;Q32701;Q6VW40;A0A0F7C9H2;Q32571;I2BGM7;A0A291EY88;Q33047;Q8WL19;Q33032;C3RXF1;A0A1S6WN23;A0A1C9HG87;U5XM28;B8PRL7;P92302;Q9THL1;A0A0F7G570;Q1XEJ9;A6XBH8;A0A0F7EV98;Q9GEK5;T1WGF1;Q5SCR6;Q3255…	M18(Oxidation)	0	0	1.364e-11	74.95	0.000129925	2	2185.98	1.00282	83.5954	1
	High	MSGGDHIHAGTVVGK	39	17683	131	P92447;A5X5W8;B1NFY5;C0J9R6;C6G1P2;F2X4H9;Q9GGI5;Q5I221;A0A0U4D534;Q3T5L7;K4EPE7;P94046;A6XBH8;Q8HUZ9;A0A1S6WN23;Q37212;C6G392;I6N589;B8PRP3;Q32701;Q6VW40;A0A0F7C9H2;I2BGM7;O20246;Q6VW29;Q33032;A0A1C9HG87;U5XM28;A5X4D3;A0A0F7G570;V5K6K1;Q339G9;Q4L1C7;Q8MD81;Q9GEK5;A0A0K2SQY8;Q9TN58;Q5SCR6;D6MYJ6;Q9TN69;Q9XQ93;A0A1W6BQF9;A0A248SN48;Q7YJP8;Q7GH77;Q71N69;Q9MS09;G0WZM4;O98551;A0A0C5KNQ4;E7DMW3;I2E9L8…		0	0	5.459e-08	73.67	0.000127901	2	1465.72	1.01713	40.0892	0
	High	ELGVPIVMHDYITGGFTANTSLAHYcR	2	839	31	C7AQU9;C7AQS4;A0A0U1W0G4;C0J9R6;I2BGM7;A0A291EY88;Q33032;C3RXF1;C3S8W2;A2VAL6;D6MYK4;P92302;Q32553;D6MYJ6;A0A142DPV4;A0A120KLC1;A0A0C5AUW0;G0WZL1;A0A0A7W5U3;A0A249Y5Q4;Q31889;A0A023Q3H2;A0A023Q1K4;A0A2H4UGV5;D6MYK9;C7AQV0;C7AQT3;C7AQV2;D6MYI7;A0A0F7C952;D6MYJ0	C26(Carbamidomethyl)	0	0	3.553e-12	65.4	0.000763389	4	3022.46	0.529518	114.113	0
	High	ELGVPIVmHDYITGGFTANTSLAHYcR	9	839	31	C0J9R6;D6MYJ6;Q33032;Q32553;I2BGM7;A0A291EY88;C3RXF1;C3S8W2;A0A2H4UGV5;D6MYK9;C7AQU9;D6MYK4;P92302;C7AQV0;C7AQT3;C7AQV2;D6MYI7;G0WZL1;A2VAL6;A0A0U1W0G4;A0A249Y5Q4;A0A0F7C952;A0A142DPV4;A0A023Q3H2;A0A120KLC1;A0A0C5AUW0;A0A0A7W5U3;A0A023Q1K4;D6MYJ0;Q31889;C7AQS4	M8(Oxidation); C26(Carbamidomethyl)	0	0	1.173e-11	64.61	0.000886487	3	3038.46	2.02391	110.396	0
	High	VALEAcVQAR	45	29518	189	C7A609;L0N8B1;O98893;Q36851;Q32701;Q6VW40;A0A0F7C9H2;I2BGM7;O20246;C0J9R6;Q6VW29;C6G1P2;Q33032;A0A1S6WN23;A0A1C9HG87;U5XM28;A5X4D3;A0A0F7G570;A6XBH8;V5K6K1;Q339G9;Q4L1C7;Q8MD81;F2X4H9;Q9GEK5;A0A0K2SQY8;Q9TN58;Q5SCR6;Q9GGI5;D6MYJ6;Q9TN69;Q9XQ93;A0A1W6BQF9;A0A248SN48;Q37212;Q7YJP8;Q7GH77;Q71N69;Q8HUZ9;Q9MS09;Q5I221;G0WZM4;A0A0U4D534;O98551;A0A0C5KNQ4;E7DMW3;I2E9L8;A0A0F7G5V4;I2E9A4;Q8MCY1;Q8WKT6;A0…	C6(Carbamidomethyl)	0	0	9.905e-05	64.57	0.0014173	2	1116.58	0.647093	113.629	0
	High	GHYLNATAGTcEEmIKR	6	14767	115	Q6VW40;C0J9R6;C6G1P2;Q33032;A0A1C9HG87;U5XM28;F2X4H9;Q5SCR6;Q4VI99;C1JAT3;Q9GGI5;Q9MS09;Q4VI80;Q4VI78;Q6VW29;R4QE58;Q7YJP8;Q5I221;A0A0U4D534;Q9MT23;B6GUV5;Q7YJR1;L0N8B1;A0A0B5KTH7;Q32701;Q9THL1;Q32553;Q7GH77;A0A0C5KNQ4;I2E9A4;Q9T2E4;A0A0C5AUW0;A0A0N7AB69;Q37220;Q1X6Q9;A0A0U1W0G4;A0A078BR81;A0A0A7W5U3;A2VAL6;S6CMZ7;Q8MFT9;A0A0F6TFY2;I2BGN0;A0A1Q1MQ40;P94046;A0A291L2S1;A0A286SF63;Q36851;Q8ME51;Q318…	C11(Carbamidomethyl); M14(Oxidation)	0	0	2.007e-09	63.79	0.00104387	3	1966.91	1.11945	50.7032	1
	High	FLFcAEAIYK	8	13080	109	Q9GHZ1;C0J9R6;A0A291EY88;C6G1P2;C3RXF1;B8PRL7;A6XBH8;C7AQU9;F2X4H9;Q4VI99;Q9GGI5;Q8HUZ9;Q9MS09;Q4VI80;A0A0F7G5V4;Q4VI78;C3S8W2;O20246;Q6VW29;A0A0F7G570;O09420;Q7YJP8;Q5I221;A0A0U4D534;Q95DW1;A0A0F7G5U4;Q9MT23;Q7YJR1;L0N8B1;A0A0B5KTH7;A0A286SFD8;J9QG76;Q7YJM3;I6N589;Q71N79;A2VAL6;A0A1W6L1X3;D6MYK9;Q32571;A0PD98;R4QE58;A0A0K2SQY8;B8QQG4;D6MYJ6;Q71N81;Q8WKT6;D6MYI7;A2VAL3;B8PRP3;G0WZL1;Q37220;A0A142…	C4(Carbamidomethyl)	0	0	0.0001785	59.19	0.00394047	2	1261.63	1.14707	108.998	0
	High	PLLGcTIKPK	8	64838	252	C0J9R6;Q6VW29;C6G1P2;A5X4D3;C7A609;F2X4H9;A0A0K2SQY8;Q4VI99;Q9GGI5;D6MYJ6;Q7YJP8;Q9MS09;Q5I221;A0A0U4D534;Q4VI80;Q4VI78;A0A0F7G633;O09424;G0WZL1;Q37220;Q7YJR1;A2VAL6;Q37279;J9QH20;A0A1Q1MQ40;L0N8B1;A0A291L2S1;Q32701;Q6VW40;A0A0F7C9H2;Q32571;I2BGM7;A0A291EY88;Q33047;Q8WL19;Q33032;C3RXF1;A0A1S6WN23;A0A1C9HG87;U5XM28;B8PRL7;P92302;Q9THL1;A0A0F7G570;Q1XEJ9;A6XBH8;A0A0F7EV98;Q9GEK5;T1WGF1;Q5SCR6;Q3255…	C5(Carbamidomethyl)	0	0	0.000215	52.01	0.03562	2	1126.67	0.321047	52.4203	1
	High	DDENVNSQPFmR	4	52171	246	Q6VW40;C0J9R6;C6G1P2;Q33032;A0A1C9HG87;U5XM28;F2X4H9;Q5SCR6;Q4VI99;C1JAT3;Q9GGI5;Q9MS09;Q4VI80;Q4VI78;Q37212;Q5I221;A0A0U4D534;Q32701;A0A0F7C9H2;I2BGM7;O20246;Q6VW29;A0A1S6WN23;A5X4D3;A0A0F7G570;A6XBH8;V5K6K1;Q339G9;Q4L1C7;Q8MD81;Q9GEK5;A0A0K2SQY8;O20245;Q9TN58;D6MYJ6;Q9TN69;Q9XQ93;Q71N81;A0A1W6BQF9;A0A248SN48;Q7YJP8;Q7GH77;Q71N69;Q8HUZ9;G0WZM4;Q95F24;O98551;A0A0C5KNQ4;E7DMW3;I2E9L8;A0A0F7G5V4;I2…	M11(Oxidation)	0	0	1.147e-05	51.45	0.0262524	2	1467.62	0.855373	56.9476	0
	High	AMHAVIDR	10	44488	252	C0J9R6;A0A291EY88;C6G1P2;C3RXF1;B8PRL7;A6XBH8;F2X4H9;Q4VI99;Q9GGI5;Q8HUZ9;Q9MS09;Q4VI80;A0A0F7G5V4;Q4VI78;C3S8W2;Q32701;Q6VW40;A0A0F7C9H2;I2BGM7;O20246;Q6VW29;Q33032;A0A1S6WN23;A0A1C9HG87;U5XM28;A5X4D3;A0A0F7G570;Q339G9;Q9GEK5;A0A0K2SQY8;Q5SCR6;D6MYJ6;Q9TN69;Q9XQ93;A0A248SN48;Q7YJP8;Q7GH77;Q71N69;Q5I221;G0WZM4;A0A0U4D534;O98551;A0A0C5KNQ4;E7DMW3;I2E9L8;I2E9A4;Q8WKT6;R4QE58;C7A609;A0A0F7G633;O0942…		0	0	0.004026	47.16	0.0710082	2	912.472	-0.488874	32.9366	0
	High	YGRPLLGcTIKPK	6	64650	247	I2E962;Q6VW40;A0A0F7C9H2;I2BGM7;C0J9R6;A0A291EY88;C6G1P2;B8LIV8;Q33032;C3RXF1;A0A1S6WN23;A0A1C9HG87;U5XM28;B8PRL7;O09420;A6XBH8;A0A0F7EV98;A0A1C9HFL0;F2X4H9;Q9GEK5;T1WGF1;Q5SCR6;Q4VI99;C1JAT3;Q9GGI5;Q71N81;O03839;Q71N69;Q8HUZ9;Q9MS09;Q5I221;G0WZM4;A0A0U4D534;Q95F24;I2E9L8;Q4VI80;A0A0F7G5V4;Q4VI78;C3S8W2;A0A0F7G633;A0A286NQF2;A0A0F7G5U4;O09424;Q7YJM6;Q7YMT1;Q58U40;Q32701;O20246;Q6VW29;O47280;A5X4D…	C8(Carbamidomethyl)	0	0	0.001061	33.82	2.51136	4	1502.85	-0.424963	53.4868	2
	High	AQAETGEIK	6	27913	195	I2BGM7;C6G1P2;Q33032;C3RXF1;T1WGF1;Q9GGI5;Q8ME51;B8PRL7;A0A0F7EV98;Q9GEK5;Q1XEJ9;Q6VW40;A0A0F7C9H2;C0J9R6;A0A1S6WN23;A0A1C9HG87;U5XM28;A6XBH8;F2X4H9;Q5SCR6;Q8HUZ9;Q9MS09;I2E9L8;A0A0F7G5V4;Q32701;Q6VW29;Q9THL1;A0A0K2SQY8;Q32553;Q4VI99;C1JAT3;D6MYJ6;Q7YJP8;Q7GH77;O98551;A0A0C5KNQ4;E7DMW3;Q4VI80;Q3I534;I2E9A4;Q4VI78;A0A291EY88;C7AQU9;C3S8W2;A0A0F7G570;A0A2H4UGV5;Q9TN69;Q9XQ93;A0A248SN48;Q9TN58;Q3721…		0	0.001	0.01824	50.66	0.031433	2	946.485	1.35958	24.1457	0
	High	EGxEIIR	1	14511	128	Q58U40;C0J9R6;Q6VW29;C6G1P2;A0A0F7G570;A6XBH8;F2X4H9;Q9GGI5;Q7YJP8;Q8HUZ9;Q32571;A0A291EY88;C3RXF1;B8PRL7;Q8MAM0;A0A0K2SQY8;Q9TN58;Q4VI99;D6MYJ6;A0A1W6BQF9;Q37212;J9QER6;Q9MS09;Q4VI80;A0A0F7G5V4;Q4VI78;C3S8W2;Q8WKT6;Q6VW40;Q33032;A0A1C9HG87;U5XM28;Q5SCR6;Q5I221;A0A0U4D534;Q32701;A0A0F7C9H2;I2BGM7;O20246;B1NL21;P93904;Q33047;O98884;D6MYK4;E7DMY2;A0PD98;B8LIV8;Q8WL19;I2E962;A0A1S6WN23;Q7YMT1;P92302…	X3(N)	0	0.008	0.0985	45.56	0.0672315	2	830.436	-0.303857	37.4441	0
A0A0M3LBA7	ATP synthase subunit beta, chloroplastic OS=Clematis terniflora OX=231663 GN=atpB PE=3 SV=1 - [A0A0M3LBA7_CLETE]	3391.83	73.6	9036	1	26	177	500	53.7559	5.24951
	High	IAQIIGPVLDVSFPPGK	3	158	4	A0A0M3LBA7;A0A1C9HCV0;A0A1D8D815;A0A191SDX6		0	0	3.496e-10	125.76	1.60166e-10	2	1751.01	1.54525	114.361	0
	High	IFNVLGEPVDNLGPVDTR	2	3009	10	A0A0M3LBA7;Q597J4;Q9MRA6;A0A1C9HCV0;Q5J038;A0A1I7PIU6;A0A1D8D815;A0A1I7PIT2;A0A191SDX6;B7S4V7		0	0	2.396e-09	124.58	7.23758e-10	2	1955.02	0.370405	114.298	0
	High	YKELQDIIAILGLDELSEEDR	1	7741	19	A0A0M3LBA7;Q597J4;Q9MRA6;A0A1C9HCV0;Q5J038;C0J9K5;C0J9P4;Q95FJ8;A0A1I7PIS3;A0A1I7PIU6;A0A1I7PIS8;B8PRK2;A0A1D8D815;O98569;A0A191SDX6;A0A1I7PIT2;A9L9Y0;B7S4V7;A0A0A7DB45		0	0	4.588e-12	114.98	7.2814e-09	3	2462.27	0.329219	115.24	1
	High	ELQDIIAILGLDELSEEDR	1	7752	19	A0A0M3LBA7;Q597J4;Q9MRA6;A0A1C9HCV0;Q5J038;C0J9K5;C0J9P4;Q95FJ8;A0A1I7PIS3;A0A1I7PIU6;A0A1I7PIS8;B8PRK2;A0A1D8D815;O98569;A0A191SDX6;A0A1I7PIT2;A9L9Y0;B7S4V7;A0A0A7DB45		0	0	2.214e-13	100.07	2.45555e-07	2	2171.11	0.0260029	115.771	0
	High	GmEVIDTGAPLSVPVGGATLGR	6	3356	15	A0A0M3LBA7;A0A1C9HCV0;Q5J038;A0A1D8D815;A0A1I7PIU6;A0A1I7PIS3;Q95FJ8;C0J9K5;C0J9P4;A0A1I7PIS8;A0A1I7PIT2;O98569;A0A191SDX6;B8PRK2;A9L9Y0	M2(Oxidation)	0	0	8.227e-13	95.44	6.02323e-07	2	2113.1	1.42362	103.163	0
	High	GMEVIDTGAPLSVPVGGATLGR	7	3356	15	A0A0M3LBA7;A0A1C9HCV0;A0A1D8D815;A0A1I7PIS3;C0J9K5;C0J9P4;A0A1I7PIS8;O98569;Q95FJ8;Q5J038;A0A1I7PIU6;A0A191SDX6;A0A1I7PIT2;B8PRK2;A9L9Y0		0	0	7.939e-13	95.25	1.36065e-06	2	2097.1	1.22165	113.364	0
	High	FVQAGSEVSALLGR	13	9158	21	A0A1C9HCV0;Q5J038;A0A0M3LBA7;Q597J4;A0A1D8D815;A0A1I7PIU6;Q9MRA6;A0A1I7PIS3;C0J9K5;C0J9P4;B7S4V7;A0A1I7PIS8;O98569;A9L9Y0;Q95FJ8;A0A191SDX6;B8PRK2;A0A0A7DB11;A0A1I7PIT2;E7FIW3;A0A0A7DB45		0	0	7.85e-08	94.14	1.07196e-06	2	1433.78	0.628456	105.688	0
	High	MPSAVGYQPTLSTEMGSLQER	8	5647	18	A0A0M3LBA7;Q597J4;A0A1C9HCV0;Q5J038;A0A1I7PIU6;Q9MRA6;A0A1I7PIS3;C0J9K5;C0J9P4;A0A1I7PIS8;O98569;Q95FJ8;A0A1D8D815;A0A191SDX6;B7S4V7;B8PRK2;A0A1I7PIT2;A9L9Y0		0	0	1.762e-13	94.14	7.55345e-07	2	2282.08	1.346	104.604	0
	High	mPSAVGYQPTLSTEMGSLQER	12	5647	18	A0A0M3LBA7;A0A1C9HCV0;Q5J038;A0A1I7PIU6;Q9MRA6;A0A1I7PIS3;C0J9K5;C0J9P4;A0A1I7PIS8;A0A1I7PIT2;B8PRK2;Q95FJ8;Q597J4;A0A191SDX6;A0A1D8D815;O98569;A9L9Y0;B7S4V7	M1(Oxidation)	0	0	2.441e-12	93.26	7.55962e-07	2	2298.08	1.21214	98.1145	0
	High	VALVYGQMNEPPGAR	10	9490	21	A0A0M3LBA7;Q597J4;Q9MRA6;A0A1C9HCV0;A0A191SDX6;Q5J038;A0A1D8D815;A0A1I7PIU6;A0A1I7PIS3;C0J9K5;C0J9P4;B7S4V7;A0A1I7PIS8;A0A1I7PIT2;O98569;B8PRK2;A9L9Y0;Q95FJ8;Q9MRM1;A0A0A7DB11;E7FIW3		0	0	1.517e-09	89.94	2.6311e-06	2	1601.81	0.42672	80.5864	0
	High	DVNEQDVLLFIDNIFR	1	5066	14	A0A1C9HCV0;Q5J038;A0A1I7PIS3;Q95FJ8;A0A0M3LBA7;Q9MRA6;C0J9K5;C0J9P4;A0A1I7PIU6;A0A1I7PIS8;Q597J4;O98569;A0A1I7PIT2;B8PRK2		0	0	1.115e-10	88.03	4.4347e-06	2	1950	-0.030564	116.508	0
	High	mPNIYNALVVK	4	4063	14	A0A0M3LBA7;Q597J4;Q9MRA6;A0A1C9HCV0;O98569;Q5J038;C0J9K5;C0J9P4;Q95FJ8;A0A1I7PIU6;A0A1I7PIS8;B8PRK2;A0A1D8D815;B7S4V7	M1(Oxidation)	0	0	5.546e-07	83.62	3.00779e-05	2	1277.69	0.980473	90.5412	0
	High	AVAMSATDGLMR	5	3822	15	A0A0M3LBA7;A0A1C9HCV0;A0A191SDX6;A0A1D8D815;Q9MRA6;A0A1I7PIS3;C0J9K5;C0J9P4;A0A1I7PIS8;Q95FJ8;Q597J4;O98569;B8PRK2;Q9MRM1;E7FIW3		0	0	3.371e-07	82.2	1.22485e-05	2	1222.59	0.320184	72.9655	0
	High	INPTTSTSGPGVSALEEK	3	2	1	A0A0M3LBA7		0	0	1.216e-06	80.88	1.75479e-05	2	1787.9	0.567447	70.0233	0
	High	GIYPAVDPLDSTSTMLQPR	1	5449	19	A0A0M3LBA7;A0A1C9HCV0;A0A1D8D815;A0A1I7PIS3;C0J9K5;C0J9P4;A0A1I7PIS8;O98569;Q95FJ8;Q597J4;A0A191SDX6;Q9MRA6;Q5J038;A0A1I7PIU6;A0A1I7PIT2;B8PRK2;A9L9Y0;Q9MRM1;B7S4V7		0	0	4.572e-08	78.67	3.40196e-05	3	2061.04	1.50467	114.212	0
	High	AMNLDVESK	5	51	4	Q5J038;A0A0M3LBA7;A0A1D8D815;B8PRK2		0	0	0.003245	77.83	2.26342e-05	2	1006.49	0.224704	54.5537	0
	High	GIYPAVDPLDSTSTmLQPR	6	5449	19	A0A0M3LBA7;Q597J4;Q9MRA6;O98569;A0A1C9HCV0;A0A191SDX6;Q5J038;A0A1D8D815;A0A1I7PIU6;A0A1I7PIS3;C0J9K5;C0J9P4;A0A1I7PIS8;A9L9Y0;Q95FJ8;B7S4V7;A0A1I7PIT2;B8PRK2;Q9MRM1	M15(Oxidation)	0	0	1.452e-11	75.23	6.88608e-05	3	2077.03	0.297451	104.323	0
	High	MPNIYNALVVK	6	4063	14	A0A0M3LBA7;Q9MRA6;Q95FJ8;A0A1C9HCV0;Q5J038;Q597J4;A0A1D8D815;A0A1I7PIU6;C0J9K5;C0J9P4;A0A1I7PIS8;O98569;B8PRK2;B7S4V7		0	0	7.287e-06	72.5	0.000126701	2	1261.7	0.5424	105.131	0
	High	IVGEEHYETAQK	11	150	5	A0A0M3LBA7;A0A1I7PIS3;A0A1I7PIU6;A0A1I7PIT2;A0A1I7PIS8		0	0	1.682e-07	69.87	0.000175109	2	1403.68	0.986587	39.668	0
	High	ESGVINEQNIAESK	4	2238	4	A0A0M3LBA7;O98569;Q9MRA6;Q597J4		0	0	1.373e-08	66.96	0.000395938	2	1517.74	0.353996	59.248	0
	High	VGLTALTmAEYFR	3	7808	21	A0A0M3LBA7;Q9MRA6;Q597J4;A0A1C9HCV0;Q5J038;A0A1I7PIU6;A0A1I7PIS3;C0J9K5;C0J9P4;A0A1I7PIS8;A0A1I7PIT2;O98569;B8PRK2;Q95FJ8;A0A1D8D815;B7S4V7;A9L9Y0;A0A191SDX6;A0A0A7DB11;E7FIW3;Q9MRM1	M8(Oxidation)	0	0	1.197e-06	64.98	0.000829815	2	1487.76	1.09955	109.44	0
	High	VALVYGQmNEPPGAR	6	9490	21	C0J9K5;Q9MRM1;A0A0M3LBA7;Q597J4;Q9MRA6;A0A1C9HCV0;A0A191SDX6;Q5J038;A0A1D8D815;A0A1I7PIU6;A0A1I7PIS3;C0J9P4;B7S4V7;A0A1I7PIS8;A0A1I7PIT2;O98569;B8PRK2;A9L9Y0;Q95FJ8;A0A0A7DB11;E7FIW3	M8(Oxidation)	0	0	6.644e-07	64.05	0.00101748	2	1617.81	1.07566	66.5223	0
	High	VGLTALTMAEYFR	1	7808	21	A0A0M3LBA7;Q9MRA6;Q597J4;A0A1C9HCV0;Q5J038;A0A1I7PIU6;A0A1I7PIS3;C0J9K5;C0J9P4;A0A1I7PIS8;A0A1I7PIT2;O98569;B8PRK2;Q95FJ8;A0A1D8D815;B7S4V7;A9L9Y0;A0A191SDX6;A0A0A7DB11;E7FIW3;Q9MRM1		0	0	8.599e-07	63.6	0.00107957	2	1471.76	1.05707	114.627	0
	High	SAPAFIQLDTK	6	4550	13	A0A1C9HCV0;Q5J038;A0A1I7PIS3;Q95FJ8;A0A0M3LBA7;Q9MRA6;C0J9K5;C0J9P4;Q597J4;A0A1D8D815;O98569;A0A1I7PIT2;A0A191SDX6		0	0	0.0001391	63.12	0.00140679	2	1190.64	0.536024	84.2281	0
	High	EGNDLYMEMK	4	8238	19	A0A0A7DB11;A0A0M3LBA7;Q9MRA6;A0A1C9HCV0;Q5J038;Q95FJ8;Q597J4;A0A1D8D815;A0A1I7PIU6;A0A1I7PIS3;C0J9K5;C0J9P4;B7S4V7;A0A1I7PIS8;E7FIW3;O98569;A9L9Y0;A0A1I7PIT2;B8PRK2		0	0	0.0003526	61.49	0.000591894	2	1229.52	0.592847	74.6542	0
	High	AVAMSATDGLmR	5	3822	15	A0A0M3LBA7;Q597J4;A0A1C9HCV0;A0A1D8D815;Q9MRA6;C0J9K5;C0J9P4;A0A1I7PIS8;O98569;Q95FJ8;A0A1I7PIS3;B8PRK2;A0A191SDX6;Q9MRM1;E7FIW3	M11(Oxidation)	0	0	4.379e-05	58.59	0.00226898	2	1238.59	0.47929	59.2119	0
	High	LSIFETGIK	6	9003	20	A0A1C9HCV0;Q5J038;A0A1I7PIS3;Q95FJ8;A0A0M3LBA7;Q597J4;A0A191SDX6;A0A1D8D815;A0A1I7PIU6;Q9MRA6;C0J9K5;C0J9P4;A0A1I7PIS8;O98569;A9L9Y0;B7S4V7;A0A0A7DB11;E7FIW3;A0A0A7DB45;Q9MRM1		0	0	0.003201	57.59	0.0026168	2	1007.58	0.0355024	91.6055	0
	High	TVLIMELINNIAK	1	8267	21	A0A0M3LBA7;A0A1C9HCV0;Q597J4;Q9MRA6;O98569;A0A1D8D815;A0A1I7PIS3;C0J9K5;C0J9P4;A0A1I7PIS8;Q95FJ8;Q5J038;A0A1I7PIU6;A9L9Y0;A0A1I7PIT2;B8PRK2;A0A0A7DB11;A0A191SDX6;E7FIW3;A0A0A7DB45;Q9MRM1		0	0	2.068e-06	55.82	0.00445301	2	1471.86	0.201867	115.413	0
	High	AHGGVSVFGGVGER	8	7920	21	A0A0M3LBA7;Q597J4;Q9MRA6;O98569;A0A1C9HCV0;Q5J038;A0A1I7PIS3;Q95FJ8;A0A191SDX6;A0A1D8D815;C0J9K5;C0J9P4;A0A1I7PIS8;A0A1I7PIU6;A0A1I7PIT2;B8PRK2;A9L9Y0;B7S4V7;Q9MRM1;A0A0A7DB11;E7FIW3		0	0	0.0004712	51.9	0.0134519	2	1328.67	0.0380799	66.5642	0
	High	IGLFGGAGVGK	6	9628	28	Q597J4;A0A0M3LBA7;A0A1C9HCV0;A0A191SDX6;Q5J038;A0A1D8D815;A0A1I7PIU6;Q9MRA6;A0A1I7PIS3;C0J9K5;C0J9P4;A0A1I7PIS8;Q95FJ8;O98569;A0A0A7DB11;A0A1I7PIT2;E7FIW3;B8PRK2;A9L9Y0;A0A2G5F6R8;A0A1S3Y5A9;B9T1V8;A0A103XST4;A0A2H3ZCK5;A0A0A7DB45;Q9MRM1;B7S4V7;A0A0D6QRT0		0	0	0.0001647	50.18	0.0223569	2	975.563	0.543727	81.4641	0
	High	EGSITSIQAVYVPADDLTDPAPATTFAHLDATTVLSR	1	6155	17	A0A0M3LBA7;A0A1C9HCV0;Q5J038;A0A1I7PIU6;Q9MRA6;A0A191SDX6;A0A1D8D815;A0A1I7PIS3;C0J9K5;C0J9P4;A0A1I7PIS8;A0A0A7DB11;Q95FJ8;A0A0A7DB45;A0A1I7PIT2;B8PRK2;B7S4V7		0.0408	0	3.877e-14	47.07	0.0324573	4	3843.93	0.567044	114.514	0
	High	VVDLLAPYR	8	9267	22	A0A0M3LBA7;Q9MRA6;A0A1C9HCV0;A0A1I7PIS3;C0J9K5;C0J9P4;Q95FJ8;A0A191SDX6;Q5J038;A0A1D8D815;A0A1I7PIU6;B7S4V7;A0A1I7PIS8;A0A0A7DB11;O98569;Q597J4;A9L9Y0;A0A1I7PIT2;B8PRK2;E7FIW3;A0A0A7DB45;Q9MRM1		0	0	0.002456	46.3	0.0505814	2	1045.6	0.419361	98.6974	0
	High	AVAmSATDGLmR	3	3822	15	A0A0M3LBA7;A0A1C9HCV0;A0A191SDX6;A0A1D8D815;Q9MRA6;A0A1I7PIS3;C0J9K5;C0J9P4;A0A1I7PIS8;Q95FJ8;Q597J4;O98569;B8PRK2;Q9MRM1;E7FIW3	M4(Oxidation); M11(Oxidation)	0	0	0.004202	45.6	0.0347997	2	1254.58	1.02354	44.7393	0
	High	mPSAVGYQPTLSTEmGSLQER	1	5647	18	A0A0M3LBA7;A0A1C9HCV0;O98569;Q5J038;C0J9K5;C0J9P4;Q95FJ8;Q9MRA6;A0A1I7PIU6;A0A1I7PIS3;A0A1I7PIS8;B8PRK2;Q597J4;A0A1D8D815;A0A1I7PIT2;A0A191SDX6;A9L9Y0;B7S4V7	M1(Oxidation); M15(Oxidation)	0	0	1.567e-07	42.58	0.0807137	3	2314.07	1.2062	81.208	0
	High	EGNDLYmEMK	2	8238	19	A0A0M3LBA7;A0A1C9HCV0;Q5J038;Q9MRA6;C0J9K5;C0J9P4;Q95FJ8;Q597J4;A0A1D8D815;A0A1I7PIU6;A0A1I7PIS3;A0A1I7PIS8;A0A0A7DB11;E7FIW3;O98569;A9L9Y0;B7S4V7;A0A1I7PIT2;B8PRK2	M7(Oxidation)	0	0	0.0009902	31.92	0.479799	2	1245.51	0.845574	62.7828	0
	High	AmNLDVESK	5	51	4	A0A0M3LBA7;Q5J038;A0A1D8D815;B8PRK2	M2(Oxidation)	0	0.001	0.006573	49.33	0.0150425	2	1022.48	0.120465	36.7898	0
	High	TREGNDLYMEMK	2	8225	19	A0A0M3LBA7;Q597J4;Q9MRA6;A0A1C9HCV0;Q5J038;A0A1I7PIS3;Q95FJ8;A0A1D8D815;C0J9K5;C0J9P4;A0A1I7PIS8;O98569;A0A1I7PIU6;A0A1I7PIT2;B8PRK2;E7FIW3;B7S4V7;A0A0A7DB11;A9L9Y0		0	0.001	0.01843	26.99	2.43623	2	1486.67	1.47812	62.0515	1
R4QE58	Ribulose bisphosphate carboxylase large chain (Fragment) OS=Stypandra glauca OX=59111 GN=rbcL PE=3 SV=1 - [R4QE58_9ASPA]	3383.64	31.24	26907	0	15	298	445	49.2086	6.75635
	High	GGLDFTKDDENVNSQPFMR	11	51638	224	Q8MFT9;Q95CE8;Q32701;Q6VW40;A0A0F7C9H2;Q32571;I2BGM7;O20246;B1NL21;C0J9R6;Q6VW29;A0A291EY88;C6G1P2;P93904;Q33047;O98884;A0PD98;B8LIV8;Q8WL19;Q33032;I2E962;C3RXF1;A0A1S6WN23;A0A1C9HG87;U5XM28;B8PRL7;Q7YMT1;P92302;Q9THL1;A5X4D3;A0A0F7G570;Q1XEJ9;O09420;A6XBH8;C7A609;Q8MAM0;V5K6K1;A0A0F7EV98;Q339G9;G8XV60;Q4L1C7;Q8MD81;A0A1C9HFL0;F2X4H9;Q9GEK5;A0A0K2SQY8;B8QQG4;Q9T2B5;Q9TN58;T1WGF1;Q5SCR6;Q32553;Q4V…		0	0	1.101e-14	127.8	6.96255e-10	2	2169.99	1.02955	92.8526	1
	High	GHYLNATAGTcEEMIKR	4	14767	115	Q32701;Q6VW40;C0J9R6;Q6VW29;C6G1P2;Q33032;A0A1C9HG87;U5XM28;Q9THL1;F2X4H9;A0A0K2SQY8;Q5SCR6;Q32553;Q4VI99;C1JAT3;Q9GGI5;D6MYJ6;Q7YJP8;Q7GH77;Q9MS09;O98551;A0A0C5KNQ4;E7DMW3;Q4VI80;Q3I534;I2E9A4;Q4VI78;W5RVG3;G0WZL1;Q37220;F4ZDP9;Q1X6Q9;A0A0U1W0G4;A0A142I7F3;Q6L9Y3;Q7YJR1;P92434;Q5NUA5;A2VAL6;S6CMZ7;Q8MFT9;J9QH20;A0A249Y5Q4;A0A1Q1MQ40;L0N8B1;A0A291L2S1;A0A286SF63;Q36851;Q9T2E4;Q9MT23;A0A0N7AB69;I2…	C11(Carbamidomethyl)	0	0	2.875e-13	99.55	2.85446e-07	3	1950.92	0.712137	59.4866	1
	High	GHYLNATAGTcEEMIK	15	14794	115	C0J9R6;C6G1P2;F2X4H9;Q9GGI5;Q32701;Q6VW40;Q6VW29;Q33032;A0A1C9HG87;U5XM28;Q9THL1;A0A0K2SQY8;Q5SCR6;Q32553;Q4VI99;C1JAT3;D6MYJ6;Q7YJP8;Q7GH77;Q9MS09;O98551;A0A0C5KNQ4;E7DMW3;Q4VI80;Q3I534;I2E9A4;Q4VI78;E7DMY2;A0A2H4UGV5;B8LIV8;I2E962;A0A1C9HFL0;Q9T2E4;Q9MT23;W5RVG3;A0A0C5AUW0;A0A0N7AB69;G0WZL1;Q37220;F4ZDP9;A0A142I7A5;Q1X6Q9;A0A0U1W0G4;A0A142I7F3;Q6L9Y3;B8YHE7;Q7YJR1;P92434;A0A078BR81;Q37347;Q5NUA…	C11(Carbamidomethyl)	0	0	3.146e-11	99.5	2.46098e-07	2	1794.82	1.21515	65.158	0
	High	mSGGDHIHAGTVVGK	35	17683	131	Q6VW29;C0J9R6;C6G1P2;F2X4H9;Q9GGI5;Q5I221;A0A0U4D534;P92447;A5X5W8;B1NFY5;Q3T5L7;K4EPE7;P94046;A6XBH8;Q8HUZ9;A0A1S6WN23;Q37212;C6G392;I6N589;B8PRP3;Q32701;Q6VW40;A0A0F7C9H2;I2BGM7;O20246;Q33032;A0A1C9HG87;U5XM28;A5X4D3;A0A0F7G570;V5K6K1;Q339G9;Q4L1C7;Q8MD81;Q9GEK5;A0A0K2SQY8;Q9TN58;Q5SCR6;D6MYJ6;Q9TN69;Q9XQ93;A0A1W6BQF9;A0A248SN48;Q7YJP8;Q7GH77;Q71N69;Q9MS09;G0WZM4;O98551;A0A0C5KNQ4;E7DMW3;I2E9L8…	M1(Oxidation)	0	0	1.04e-08	91.11	2.67309e-06	2	1481.72	-0.0107759	32.4786	0
	High	DxGLLLHIHR	33	18	7	I2E906;R4QE58;D6MYI7;D6MYK9;A5H757;P93976;Q9MV62	X2(D)	0	0	1.013e-06	89.91	2.82121e-06	2	1188.65	0.147957	69.9765	0
	High	GHYLNATAGTcEEmIK	9	14794	115	Q32701;Q6VW40;C0J9R6;Q6VW29;C6G1P2;Q33032;A0A1C9HG87;U5XM28;Q9THL1;F2X4H9;A0A0K2SQY8;Q5SCR6;Q32553;Q4VI99;C1JAT3;Q9GGI5;D6MYJ6;Q7YJP8;Q7GH77;Q9MS09;O98551;A0A0C5KNQ4;E7DMW3;Q4VI80;Q3I534;I2E9A4;Q4VI78;W5RVG3;G0WZL1;Q37220;F4ZDP9;Q1X6Q9;A0A0U1W0G4;A0A142I7F3;Q6L9Y3;Q7YJR1;P92434;Q5NUA5;A2VAL6;S6CMZ7;Q8MFT9;J9QH20;A0A249Y5Q4;A0A1Q1MQ40;L0N8B1;A0A291L2S1;A0A286SF63;Q36851;Q9T2E4;Q9MT23;A0A0N7AB69;I2…	C11(Carbamidomethyl); M14(Oxidation)	0	0	2.63e-09	80.79	1.66469e-05	2	1810.81	1.58572	55.3685	0
	High	TFQGPPHGIQVER	35	58045	240	Q32701;Q6VW40;A0A0F7C9H2;Q32571;I2BGM7;C0J9R6;Q6VW29;A0A291EY88;C6G1P2;Q33047;D6MYK4;E7DMY2;A0PD98;B8LIV8;Q8WL19;Q33032;I2E962;C3RXF1;A0A1S6WN23;A0A1C9HG87;U5XM28;B8PRL7;P92302;Q9THL1;A0A0F7G570;Q1XEJ9;A6XBH8;A0A0F7EV98;A0A1C9HFL0;F2X4H9;Q9GEK5;A0A0K2SQY8;B8QQG4;Q9T2B5;T1WGF1;Q5SCR6;Q32553;Q4VI99;C1JAT3;Q9GGI5;D6MYJ6;Q9TN69;Q9XQ93;Q71N81;A0A248SN48;Q7YJP8;Q7GH77;Q33156;Q8HUZ9;Q9MS09;Q95F24;O98551…		0	0	2.664e-09	79.4	7.15679e-05	2	1465.76	1.32225	60.7751	0
	High	DDENVNSQPFMR	5	52171	246	Q6VW40;A0A0F7C9H2;I2BGM7;C0J9R6;C6G1P2;E7DMY2;Q33032;A0A1S6WN23;A0A1C9HG87;U5XM28;A6XBH8;Q4L1C7;F2X4H9;Q9GEK5;Q9TN58;Q5SCR6;Q9GGI5;Q71N81;Q37212;Q8HUZ9;Q9MS09;Q95F24;I2E9L8;A0A0F7G5V4;Q8MCY1;A0A286NQF2;Q7YJM6;W5RVG3;B8PRP3;J9QG76;Q8HVI8;Q37347;Q8MFT9;I2BGN0;A0A0B5KTH7;Q32701;Q32571;O20246;B1NL21;Q6VW29;A0A291EY88;Q33047;A0PD98;B8LIV8;Q8WL19;I2E962;C3RXF1;Q9GHZ1;B8PRL7;Q7YMT1;P92302;Q9THL1;A5X4D3;…		0	0	2.645e-07	77.82	6.1301e-05	2	1451.62	0.389146	69.7986	0
	High	GGLDFTKDDENVNSQPFmR	9	51638	224	C0J9R6;Q6VW29;C6G1P2;A5X4D3;C7A609;F2X4H9;A0A0K2SQY8;Q4VI99;Q9GGI5;D6MYJ6;Q7YJP8;Q9MS09;Q5I221;A0A0U4D534;Q4VI80;Q4VI78;A0A0F7G633;O09424;G0WZL1;Q37220;Q7YJR1;A2VAL6;Q37279;J9QH20;A0A1Q1MQ40;L0N8B1;A0A291L2S1;Q32701;Q6VW40;A0A0F7C9H2;Q32571;I2BGM7;A0A291EY88;Q33047;Q8WL19;Q33032;C3RXF1;A0A1S6WN23;A0A1C9HG87;U5XM28;B8PRL7;P92302;Q9THL1;A0A0F7G570;Q1XEJ9;A6XBH8;A0A0F7EV98;Q9GEK5;T1WGF1;Q5SCR6;Q3255…	M18(Oxidation)	0	0	1.364e-11	74.95	0.000129925	2	2185.98	1.00282	83.5954	1
	High	MSGGDHIHAGTVVGK	39	17683	131	P92447;A5X5W8;B1NFY5;C0J9R6;C6G1P2;F2X4H9;Q9GGI5;Q5I221;A0A0U4D534;Q3T5L7;K4EPE7;P94046;A6XBH8;Q8HUZ9;A0A1S6WN23;Q37212;C6G392;I6N589;B8PRP3;Q32701;Q6VW40;A0A0F7C9H2;I2BGM7;O20246;Q6VW29;Q33032;A0A1C9HG87;U5XM28;A5X4D3;A0A0F7G570;V5K6K1;Q339G9;Q4L1C7;Q8MD81;Q9GEK5;A0A0K2SQY8;Q9TN58;Q5SCR6;D6MYJ6;Q9TN69;Q9XQ93;A0A1W6BQF9;A0A248SN48;Q7YJP8;Q7GH77;Q71N69;Q9MS09;G0WZM4;O98551;A0A0C5KNQ4;E7DMW3;I2E9L8…		0	0	5.459e-08	73.67	0.000127901	2	1465.72	1.01713	40.0892	0
	High	VALEAcVQAR	45	29518	189	C7A609;L0N8B1;O98893;Q36851;Q32701;Q6VW40;A0A0F7C9H2;I2BGM7;O20246;C0J9R6;Q6VW29;C6G1P2;Q33032;A0A1S6WN23;A0A1C9HG87;U5XM28;A5X4D3;A0A0F7G570;A6XBH8;V5K6K1;Q339G9;Q4L1C7;Q8MD81;F2X4H9;Q9GEK5;A0A0K2SQY8;Q9TN58;Q5SCR6;Q9GGI5;D6MYJ6;Q9TN69;Q9XQ93;A0A1W6BQF9;A0A248SN48;Q37212;Q7YJP8;Q7GH77;Q71N69;Q8HUZ9;Q9MS09;Q5I221;G0WZM4;A0A0U4D534;O98551;A0A0C5KNQ4;E7DMW3;I2E9L8;A0A0F7G5V4;I2E9A4;Q8MCY1;Q8WKT6;A0…	C6(Carbamidomethyl)	0	0	9.905e-05	64.57	0.0014173	2	1116.58	0.647093	113.629	0
	High	GHYLNATAGTcEEmIKR	6	14767	115	Q6VW40;C0J9R6;C6G1P2;Q33032;A0A1C9HG87;U5XM28;F2X4H9;Q5SCR6;Q4VI99;C1JAT3;Q9GGI5;Q9MS09;Q4VI80;Q4VI78;Q6VW29;R4QE58;Q7YJP8;Q5I221;A0A0U4D534;Q9MT23;B6GUV5;Q7YJR1;L0N8B1;A0A0B5KTH7;Q32701;Q9THL1;Q32553;Q7GH77;A0A0C5KNQ4;I2E9A4;Q9T2E4;A0A0C5AUW0;A0A0N7AB69;Q37220;Q1X6Q9;A0A0U1W0G4;A0A078BR81;A0A0A7W5U3;A2VAL6;S6CMZ7;Q8MFT9;A0A0F6TFY2;I2BGN0;A0A1Q1MQ40;P94046;A0A291L2S1;A0A286SF63;Q36851;Q8ME51;Q318…	C11(Carbamidomethyl); M14(Oxidation)	0	0	2.007e-09	63.79	0.00104387	3	1966.91	1.11945	50.7032	1
	High	FLFcAEAIYK	8	13080	109	Q9GHZ1;C0J9R6;A0A291EY88;C6G1P2;C3RXF1;B8PRL7;A6XBH8;C7AQU9;F2X4H9;Q4VI99;Q9GGI5;Q8HUZ9;Q9MS09;Q4VI80;A0A0F7G5V4;Q4VI78;C3S8W2;O20246;Q6VW29;A0A0F7G570;O09420;Q7YJP8;Q5I221;A0A0U4D534;Q95DW1;A0A0F7G5U4;Q9MT23;Q7YJR1;L0N8B1;A0A0B5KTH7;A0A286SFD8;J9QG76;Q7YJM3;I6N589;Q71N79;A2VAL6;A0A1W6L1X3;D6MYK9;Q32571;A0PD98;R4QE58;A0A0K2SQY8;B8QQG4;D6MYJ6;Q71N81;Q8WKT6;D6MYI7;A2VAL3;B8PRP3;G0WZL1;Q37220;A0A142…	C4(Carbamidomethyl)	0	0	0.0001785	59.19	0.00394047	2	1261.63	1.14707	108.998	0
	High	PLLGcTIKPK	8	64838	252	C0J9R6;Q6VW29;C6G1P2;A5X4D3;C7A609;F2X4H9;A0A0K2SQY8;Q4VI99;Q9GGI5;D6MYJ6;Q7YJP8;Q9MS09;Q5I221;A0A0U4D534;Q4VI80;Q4VI78;A0A0F7G633;O09424;G0WZL1;Q37220;Q7YJR1;A2VAL6;Q37279;J9QH20;A0A1Q1MQ40;L0N8B1;A0A291L2S1;Q32701;Q6VW40;A0A0F7C9H2;Q32571;I2BGM7;A0A291EY88;Q33047;Q8WL19;Q33032;C3RXF1;A0A1S6WN23;A0A1C9HG87;U5XM28;B8PRL7;P92302;Q9THL1;A0A0F7G570;Q1XEJ9;A6XBH8;A0A0F7EV98;Q9GEK5;T1WGF1;Q5SCR6;Q3255…	C5(Carbamidomethyl)	0	0	0.000215	52.01	0.03562	2	1126.67	0.321047	52.4203	1
	High	DDENVNSQPFmR	4	52171	246	Q6VW40;C0J9R6;C6G1P2;Q33032;A0A1C9HG87;U5XM28;F2X4H9;Q5SCR6;Q4VI99;C1JAT3;Q9GGI5;Q9MS09;Q4VI80;Q4VI78;Q37212;Q5I221;A0A0U4D534;Q32701;A0A0F7C9H2;I2BGM7;O20246;Q6VW29;A0A1S6WN23;A5X4D3;A0A0F7G570;A6XBH8;V5K6K1;Q339G9;Q4L1C7;Q8MD81;Q9GEK5;A0A0K2SQY8;O20245;Q9TN58;D6MYJ6;Q9TN69;Q9XQ93;Q71N81;A0A1W6BQF9;A0A248SN48;Q7YJP8;Q7GH77;Q71N69;Q8HUZ9;G0WZM4;Q95F24;O98551;A0A0C5KNQ4;E7DMW3;I2E9L8;A0A0F7G5V4;I2…	M11(Oxidation)	0	0	1.147e-05	51.45	0.0262524	2	1467.62	0.855373	56.9476	0
	High	AMHAVIDR	10	44488	252	C0J9R6;A0A291EY88;C6G1P2;C3RXF1;B8PRL7;A6XBH8;F2X4H9;Q4VI99;Q9GGI5;Q8HUZ9;Q9MS09;Q4VI80;A0A0F7G5V4;Q4VI78;C3S8W2;Q32701;Q6VW40;A0A0F7C9H2;I2BGM7;O20246;Q6VW29;Q33032;A0A1S6WN23;A0A1C9HG87;U5XM28;A5X4D3;A0A0F7G570;Q339G9;Q9GEK5;A0A0K2SQY8;Q5SCR6;D6MYJ6;Q9TN69;Q9XQ93;A0A248SN48;Q7YJP8;Q7GH77;Q71N69;Q5I221;G0WZM4;A0A0U4D534;O98551;A0A0C5KNQ4;E7DMW3;I2E9L8;I2E9A4;Q8WKT6;R4QE58;C7A609;A0A0F7G633;O0942…		0	0	0.004026	47.16	0.0710082	2	912.472	-0.488874	32.9366	0
	High	YGRPLLGcTIKPK	6	64650	247	I2E962;Q6VW40;A0A0F7C9H2;I2BGM7;C0J9R6;A0A291EY88;C6G1P2;B8LIV8;Q33032;C3RXF1;A0A1S6WN23;A0A1C9HG87;U5XM28;B8PRL7;O09420;A6XBH8;A0A0F7EV98;A0A1C9HFL0;F2X4H9;Q9GEK5;T1WGF1;Q5SCR6;Q4VI99;C1JAT3;Q9GGI5;Q71N81;O03839;Q71N69;Q8HUZ9;Q9MS09;Q5I221;G0WZM4;A0A0U4D534;Q95F24;I2E9L8;Q4VI80;A0A0F7G5V4;Q4VI78;C3S8W2;A0A0F7G633;A0A286NQF2;A0A0F7G5U4;O09424;Q7YJM6;Q7YMT1;Q58U40;Q32701;O20246;Q6VW29;O47280;A5X4D…	C8(Carbamidomethyl)	0	0	0.001061	33.82	2.51136	4	1502.85	-0.424963	53.4868	2
	High	AQAETGEIK	6	27913	195	I2BGM7;C6G1P2;Q33032;C3RXF1;T1WGF1;Q9GGI5;Q8ME51;B8PRL7;A0A0F7EV98;Q9GEK5;Q1XEJ9;Q6VW40;A0A0F7C9H2;C0J9R6;A0A1S6WN23;A0A1C9HG87;U5XM28;A6XBH8;F2X4H9;Q5SCR6;Q8HUZ9;Q9MS09;I2E9L8;A0A0F7G5V4;Q32701;Q6VW29;Q9THL1;A0A0K2SQY8;Q32553;Q4VI99;C1JAT3;D6MYJ6;Q7YJP8;Q7GH77;O98551;A0A0C5KNQ4;E7DMW3;Q4VI80;Q3I534;I2E9A4;Q4VI78;A0A291EY88;C7AQU9;C3S8W2;A0A0F7G570;A0A2H4UGV5;Q9TN69;Q9XQ93;A0A248SN48;Q9TN58;Q3721…		0	0.001	0.01824	50.66	0.031433	2	946.485	1.35958	24.1457	0
	High	DDxIEKDR	9	17693	135	Q6VW40;C0J9R6;C6G1P2;Q33032;F2X4H9;Q4VI99;Q9GGI5;O03839;Q5I221;A0A0U4D534;Q4VI80;Q4VI78;A0A291EY88;O09420;A6XBH8;Q8HUZ9;A0A0F7G5U4;E7DMY2;Q37212;I2BGM7;O20246;A0A0F7EV98;C6G392;Q9XQ93;Q6VW29;A0A0F7G570;Q7YJP8;A0PD98;Q9MT23;J9QG76;Q37220;Q7YJR1;A0A078BR81;A2VAL6;A0A0F6TFY2;Q7YJM3;A0A1Q1MQ40;L0N8B1;I6N589;A0A291L2S1;A0A0B5KTH7;Q32701;Q33047;Q8WL19;A0A1S6WN23;Q9THL1;Q1XEJ9;Q9T2B5;Q32553;Q9TN69;A0A24…	X3(F)	0	0.001	0.02278	50.15	0.02403	2	1037.49	0.513493	42.9311	1
	High	EGNEIIR	1	14511	128	Q58U40;C0J9R6;Q6VW29;C6G1P2;A0A0F7G570;A6XBH8;F2X4H9;Q9GGI5;Q7YJP8;Q8HUZ9;Q32571;A0A291EY88;C3RXF1;B8PRL7;Q8MAM0;A0A0K2SQY8;Q9TN58;Q4VI99;D6MYJ6;A0A1W6BQF9;Q37212;J9QER6;Q9MS09;Q4VI80;A0A0F7G5V4;Q4VI78;C3S8W2;Q8WKT6;Q6VW40;Q33032;A0A1C9HG87;U5XM28;Q5SCR6;Q5I221;A0A0U4D534;Q32701;A0A0F7C9H2;I2BGM7;O20246;B1NL21;P93904;Q33047;O98884;D6MYK4;E7DMY2;A0PD98;B8LIV8;Q8WL19;I2E962;A0A1S6WN23;Q7YMT1;P92302…		0	0.008	0.0985	45.56	0.0672315	2	830.436	-0.303857	37.4441	0
I2E906	Ribulose bisphosphate carboxylase large chain (Fragment) OS=Mouriri sagotiana OX=323213 GN=rbcl PE=3 SV=1 - [I2E906_9MYRT]	3255.69	25.62	21224	0	12	232	441	48.9167	6.58057
	High	GGLDFTKDDENVNSQPFMR	11	51638	224	Q8MFT9;Q95CE8;Q32701;Q6VW40;A0A0F7C9H2;Q32571;I2BGM7;O20246;B1NL21;C0J9R6;Q6VW29;A0A291EY88;C6G1P2;P93904;Q33047;O98884;A0PD98;B8LIV8;Q8WL19;Q33032;I2E962;C3RXF1;A0A1S6WN23;A0A1C9HG87;U5XM28;B8PRL7;Q7YMT1;P92302;Q9THL1;A5X4D3;A0A0F7G570;Q1XEJ9;O09420;A6XBH8;C7A609;Q8MAM0;V5K6K1;A0A0F7EV98;Q339G9;G8XV60;Q4L1C7;Q8MD81;A0A1C9HFL0;F2X4H9;Q9GEK5;A0A0K2SQY8;B8QQG4;Q9T2B5;Q9TN58;T1WGF1;Q5SCR6;Q32553;Q4V…		0	0	1.101e-14	127.8	6.96255e-10	2	2169.99	1.02955	92.8526	1
	High	GHYLNATAGTcEEMIKR	4	14767	115	Q32701;Q6VW40;C0J9R6;Q6VW29;C6G1P2;Q33032;A0A1C9HG87;U5XM28;Q9THL1;F2X4H9;A0A0K2SQY8;Q5SCR6;Q32553;Q4VI99;C1JAT3;Q9GGI5;D6MYJ6;Q7YJP8;Q7GH77;Q9MS09;O98551;A0A0C5KNQ4;E7DMW3;Q4VI80;Q3I534;I2E9A4;Q4VI78;W5RVG3;G0WZL1;Q37220;F4ZDP9;Q1X6Q9;A0A0U1W0G4;A0A142I7F3;Q6L9Y3;Q7YJR1;P92434;Q5NUA5;A2VAL6;S6CMZ7;Q8MFT9;J9QH20;A0A249Y5Q4;A0A1Q1MQ40;L0N8B1;A0A291L2S1;A0A286SF63;Q36851;Q9T2E4;Q9MT23;A0A0N7AB69;I2…	C11(Carbamidomethyl)	0	0	2.875e-13	99.55	2.85446e-07	3	1950.92	0.712137	59.4866	1
	High	GHYLNATAGTcEEMIK	15	14794	115	C0J9R6;C6G1P2;F2X4H9;Q9GGI5;Q32701;Q6VW40;Q6VW29;Q33032;A0A1C9HG87;U5XM28;Q9THL1;A0A0K2SQY8;Q5SCR6;Q32553;Q4VI99;C1JAT3;D6MYJ6;Q7YJP8;Q7GH77;Q9MS09;O98551;A0A0C5KNQ4;E7DMW3;Q4VI80;Q3I534;I2E9A4;Q4VI78;E7DMY2;A0A2H4UGV5;B8LIV8;I2E962;A0A1C9HFL0;Q9T2E4;Q9MT23;W5RVG3;A0A0C5AUW0;A0A0N7AB69;G0WZL1;Q37220;F4ZDP9;A0A142I7A5;Q1X6Q9;A0A0U1W0G4;A0A142I7F3;Q6L9Y3;B8YHE7;Q7YJR1;P92434;A0A078BR81;Q37347;Q5NUA…	C11(Carbamidomethyl)	0	0	3.146e-11	99.5	2.46098e-07	2	1794.82	1.21515	65.158	0
	High	mSGGDHIHAGTVVGK	35	17683	131	Q6VW29;C0J9R6;C6G1P2;F2X4H9;Q9GGI5;Q5I221;A0A0U4D534;P92447;A5X5W8;B1NFY5;Q3T5L7;K4EPE7;P94046;A6XBH8;Q8HUZ9;A0A1S6WN23;Q37212;C6G392;I6N589;B8PRP3;Q32701;Q6VW40;A0A0F7C9H2;I2BGM7;O20246;Q33032;A0A1C9HG87;U5XM28;A5X4D3;A0A0F7G570;V5K6K1;Q339G9;Q4L1C7;Q8MD81;Q9GEK5;A0A0K2SQY8;Q9TN58;Q5SCR6;D6MYJ6;Q9TN69;Q9XQ93;A0A1W6BQF9;A0A248SN48;Q7YJP8;Q7GH77;Q71N69;Q9MS09;G0WZM4;O98551;A0A0C5KNQ4;E7DMW3;I2E9L8…	M1(Oxidation)	0	0	1.04e-08	91.11	2.67309e-06	2	1481.72	-0.0107759	32.4786	0
	High	DDGLLLHIHR	33	18	7	I2E906;R4QE58;D6MYI7;D6MYK9;A5H757;P93976;Q9MV62		0	0	1.013e-06	89.91	2.82121e-06	2	1188.65	0.147957	69.9765	0
	High	GHYLNATAGTcEEmIK	9	14794	115	Q32701;Q6VW40;C0J9R6;Q6VW29;C6G1P2;Q33032;A0A1C9HG87;U5XM28;Q9THL1;F2X4H9;A0A0K2SQY8;Q5SCR6;Q32553;Q4VI99;C1JAT3;Q9GGI5;D6MYJ6;Q7YJP8;Q7GH77;Q9MS09;O98551;A0A0C5KNQ4;E7DMW3;Q4VI80;Q3I534;I2E9A4;Q4VI78;W5RVG3;G0WZL1;Q37220;F4ZDP9;Q1X6Q9;A0A0U1W0G4;A0A142I7F3;Q6L9Y3;Q7YJR1;P92434;Q5NUA5;A2VAL6;S6CMZ7;Q8MFT9;J9QH20;A0A249Y5Q4;A0A1Q1MQ40;L0N8B1;A0A291L2S1;A0A286SF63;Q36851;Q9T2E4;Q9MT23;A0A0N7AB69;I2…	C11(Carbamidomethyl); M14(Oxidation)	0	0	2.63e-09	80.79	1.66469e-05	2	1810.81	1.58572	55.3685	0
	High	TFQGPPHGIQVER	35	58045	240	Q32701;Q6VW40;A0A0F7C9H2;Q32571;I2BGM7;C0J9R6;Q6VW29;A0A291EY88;C6G1P2;Q33047;D6MYK4;E7DMY2;A0PD98;B8LIV8;Q8WL19;Q33032;I2E962;C3RXF1;A0A1S6WN23;A0A1C9HG87;U5XM28;B8PRL7;P92302;Q9THL1;A0A0F7G570;Q1XEJ9;A6XBH8;A0A0F7EV98;A0A1C9HFL0;F2X4H9;Q9GEK5;A0A0K2SQY8;B8QQG4;Q9T2B5;T1WGF1;Q5SCR6;Q32553;Q4VI99;C1JAT3;Q9GGI5;D6MYJ6;Q9TN69;Q9XQ93;Q71N81;A0A248SN48;Q7YJP8;Q7GH77;Q33156;Q8HUZ9;Q9MS09;Q95F24;O98551…		0	0	2.664e-09	79.4	7.15679e-05	2	1465.76	1.32225	60.7751	0
	High	DDENVNSQPFMR	5	52171	246	Q6VW40;A0A0F7C9H2;I2BGM7;C0J9R6;C6G1P2;E7DMY2;Q33032;A0A1S6WN23;A0A1C9HG87;U5XM28;A6XBH8;Q4L1C7;F2X4H9;Q9GEK5;Q9TN58;Q5SCR6;Q9GGI5;Q71N81;Q37212;Q8HUZ9;Q9MS09;Q95F24;I2E9L8;A0A0F7G5V4;Q8MCY1;A0A286NQF2;Q7YJM6;W5RVG3;B8PRP3;J9QG76;Q8HVI8;Q37347;Q8MFT9;I2BGN0;A0A0B5KTH7;Q32701;Q32571;O20246;B1NL21;Q6VW29;A0A291EY88;Q33047;A0PD98;B8LIV8;Q8WL19;I2E962;C3RXF1;Q9GHZ1;B8PRL7;Q7YMT1;P92302;Q9THL1;A5X4D3;…		0	0	2.645e-07	77.82	6.1301e-05	2	1451.62	0.389146	69.7986	0
	High	GGLDFTKDDENVNSQPFmR	9	51638	224	C0J9R6;Q6VW29;C6G1P2;A5X4D3;C7A609;F2X4H9;A0A0K2SQY8;Q4VI99;Q9GGI5;D6MYJ6;Q7YJP8;Q9MS09;Q5I221;A0A0U4D534;Q4VI80;Q4VI78;A0A0F7G633;O09424;G0WZL1;Q37220;Q7YJR1;A2VAL6;Q37279;J9QH20;A0A1Q1MQ40;L0N8B1;A0A291L2S1;Q32701;Q6VW40;A0A0F7C9H2;Q32571;I2BGM7;A0A291EY88;Q33047;Q8WL19;Q33032;C3RXF1;A0A1S6WN23;A0A1C9HG87;U5XM28;B8PRL7;P92302;Q9THL1;A0A0F7G570;Q1XEJ9;A6XBH8;A0A0F7EV98;Q9GEK5;T1WGF1;Q5SCR6;Q3255…	M18(Oxidation)	0	0	1.364e-11	74.95	0.000129925	2	2185.98	1.00282	83.5954	1
	High	MSGGDHIHAGTVVGK	39	17683	131	P92447;A5X5W8;B1NFY5;C0J9R6;C6G1P2;F2X4H9;Q9GGI5;Q5I221;A0A0U4D534;Q3T5L7;K4EPE7;P94046;A6XBH8;Q8HUZ9;A0A1S6WN23;Q37212;C6G392;I6N589;B8PRP3;Q32701;Q6VW40;A0A0F7C9H2;I2BGM7;O20246;Q6VW29;Q33032;A0A1C9HG87;U5XM28;A5X4D3;A0A0F7G570;V5K6K1;Q339G9;Q4L1C7;Q8MD81;Q9GEK5;A0A0K2SQY8;Q9TN58;Q5SCR6;D6MYJ6;Q9TN69;Q9XQ93;A0A1W6BQF9;A0A248SN48;Q7YJP8;Q7GH77;Q71N69;Q9MS09;G0WZM4;O98551;A0A0C5KNQ4;E7DMW3;I2E9L8…		0	0	5.459e-08	73.67	0.000127901	2	1465.72	1.01713	40.0892	0
	High	EITLGFVDLLR	2	11021	105	C0J9R6;C6G1P2;F2X4H9;Q4VI99;Q9GGI5;Q4VI80;Q4VI78;A2VAL6;A0A0B5KTH7;Q6VW40;Q33032;A0A1C9HG87;U5XM28;Q5SCR6;C1JAT3;Q9MS09;Q5I221;A0A0U4D534;A0A0F7C9H2;I2BGM7;A0A291EY88;C3RXF1;A0A1S6WN23;B8PRL7;A6XBH8;A0A0F7EV98;Q9GEK5;T1WGF1;Q8HUZ9;I2E9L8;A0A0F7G5V4;C3S8W2;Q8MFT9;A0A286SF63;Q36851;B8LIV8;I2E962;A0A1C9HFL0;Q71N81;Q95F24;A0A286NQF2;Q7YJM6;A0A142DPV4;W5RVG3;B8PRP3;G0WZL1;J9QG76;Q8HVI8;P92434;Q37347;I…		0	0	2.405e-05	72.16	0.000131394	2	1275.73	0.844866	114.999	0
	High	GHYLNATAGTcEEmIKR	6	14767	115	Q6VW40;C0J9R6;C6G1P2;Q33032;A0A1C9HG87;U5XM28;F2X4H9;Q5SCR6;Q4VI99;C1JAT3;Q9GGI5;Q9MS09;Q4VI80;Q4VI78;Q6VW29;R4QE58;Q7YJP8;Q5I221;A0A0U4D534;Q9MT23;B6GUV5;Q7YJR1;L0N8B1;A0A0B5KTH7;Q32701;Q9THL1;Q32553;Q7GH77;A0A0C5KNQ4;I2E9A4;Q9T2E4;A0A0C5AUW0;A0A0N7AB69;Q37220;Q1X6Q9;A0A0U1W0G4;A0A078BR81;A0A0A7W5U3;A2VAL6;S6CMZ7;Q8MFT9;A0A0F6TFY2;I2BGN0;A0A1Q1MQ40;P94046;A0A291L2S1;A0A286SF63;Q36851;Q8ME51;Q318…	C11(Carbamidomethyl); M14(Oxidation)	0	0	2.007e-09	63.79	0.00104387	3	1966.91	1.11945	50.7032	1
	High	PLLGcTIKPK	8	64838	252	C0J9R6;Q6VW29;C6G1P2;A5X4D3;C7A609;F2X4H9;A0A0K2SQY8;Q4VI99;Q9GGI5;D6MYJ6;Q7YJP8;Q9MS09;Q5I221;A0A0U4D534;Q4VI80;Q4VI78;A0A0F7G633;O09424;G0WZL1;Q37220;Q7YJR1;A2VAL6;Q37279;J9QH20;A0A1Q1MQ40;L0N8B1;A0A291L2S1;Q32701;Q6VW40;A0A0F7C9H2;Q32571;I2BGM7;A0A291EY88;Q33047;Q8WL19;Q33032;C3RXF1;A0A1S6WN23;A0A1C9HG87;U5XM28;B8PRL7;P92302;Q9THL1;A0A0F7G570;Q1XEJ9;A6XBH8;A0A0F7EV98;Q9GEK5;T1WGF1;Q5SCR6;Q3255…	C5(Carbamidomethyl)	0	0	0.000215	52.01	0.03562	2	1126.67	0.321047	52.4203	1
	High	DDENVNSQPFmR	4	52171	246	Q6VW40;C0J9R6;C6G1P2;Q33032;A0A1C9HG87;U5XM28;F2X4H9;Q5SCR6;Q4VI99;C1JAT3;Q9GGI5;Q9MS09;Q4VI80;Q4VI78;Q37212;Q5I221;A0A0U4D534;Q32701;A0A0F7C9H2;I2BGM7;O20246;Q6VW29;A0A1S6WN23;A5X4D3;A0A0F7G570;A6XBH8;V5K6K1;Q339G9;Q4L1C7;Q8MD81;Q9GEK5;A0A0K2SQY8;O20245;Q9TN58;D6MYJ6;Q9TN69;Q9XQ93;Q71N81;A0A1W6BQF9;A0A248SN48;Q7YJP8;Q7GH77;Q71N69;Q8HUZ9;G0WZM4;Q95F24;O98551;A0A0C5KNQ4;E7DMW3;I2E9L8;A0A0F7G5V4;I2…	M11(Oxidation)	0	0	1.147e-05	51.45	0.0262524	2	1467.62	0.855373	56.9476	0
	High	AMHAVIDR	10	44488	252	C0J9R6;A0A291EY88;C6G1P2;C3RXF1;B8PRL7;A6XBH8;F2X4H9;Q4VI99;Q9GGI5;Q8HUZ9;Q9MS09;Q4VI80;A0A0F7G5V4;Q4VI78;C3S8W2;Q32701;Q6VW40;A0A0F7C9H2;I2BGM7;O20246;Q6VW29;Q33032;A0A1S6WN23;A0A1C9HG87;U5XM28;A5X4D3;A0A0F7G570;Q339G9;Q9GEK5;A0A0K2SQY8;Q5SCR6;D6MYJ6;Q9TN69;Q9XQ93;A0A248SN48;Q7YJP8;Q7GH77;Q71N69;Q5I221;G0WZM4;A0A0U4D534;O98551;A0A0C5KNQ4;E7DMW3;I2E9L8;I2E9A4;Q8WKT6;R4QE58;C7A609;A0A0F7G633;O0942…		0	0	0.004026	47.16	0.0710082	2	912.472	-0.488874	32.9366	0
	High	YGRPLLGcTIKPK	6	64650	247	I2E962;Q6VW40;A0A0F7C9H2;I2BGM7;C0J9R6;A0A291EY88;C6G1P2;B8LIV8;Q33032;C3RXF1;A0A1S6WN23;A0A1C9HG87;U5XM28;B8PRL7;O09420;A6XBH8;A0A0F7EV98;A0A1C9HFL0;F2X4H9;Q9GEK5;T1WGF1;Q5SCR6;Q4VI99;C1JAT3;Q9GGI5;Q71N81;O03839;Q71N69;Q8HUZ9;Q9MS09;Q5I221;G0WZM4;A0A0U4D534;Q95F24;I2E9L8;Q4VI80;A0A0F7G5V4;Q4VI78;C3S8W2;A0A0F7G633;A0A286NQF2;A0A0F7G5U4;O09424;Q7YJM6;Q7YMT1;Q58U40;Q32701;O20246;Q6VW29;O47280;A5X4D…	C8(Carbamidomethyl)	0	0	0.001061	33.82	2.51136	4	1502.85	-0.424963	53.4868	2
	High	EGNEIIR	1	14511	128	Q58U40;C0J9R6;Q6VW29;C6G1P2;A0A0F7G570;A6XBH8;F2X4H9;Q9GGI5;Q7YJP8;Q8HUZ9;Q32571;A0A291EY88;C3RXF1;B8PRL7;Q8MAM0;A0A0K2SQY8;Q9TN58;Q4VI99;D6MYJ6;A0A1W6BQF9;Q37212;J9QER6;Q9MS09;Q4VI80;A0A0F7G5V4;Q4VI78;C3S8W2;Q8WKT6;Q6VW40;Q33032;A0A1C9HG87;U5XM28;Q5SCR6;Q5I221;A0A0U4D534;Q32701;A0A0F7C9H2;I2BGM7;O20246;B1NL21;P93904;Q33047;O98884;D6MYK4;E7DMY2;A0PD98;B8LIV8;Q8WL19;I2E962;A0A1S6WN23;Q7YMT1;P92302…		0	0.008	0.0985	45.56	0.0672315	2	830.436	-0.303857	37.4441	0
C6G1P2	Ribulose bisphosphate carboxylase large chain (Fragment) OS=Clematis armandii OX=487159 GN=rbcL PE=3 SV=1 - [C6G1P2_9MAGN]	3136.55	46.87	68505	0	23	309	463	51.5159	6.58057
	High	GGLDFTKDDENVNSQPFMR	11	51638	224	Q8MFT9;Q95CE8;Q32701;Q6VW40;A0A0F7C9H2;Q32571;I2BGM7;O20246;B1NL21;C0J9R6;Q6VW29;A0A291EY88;C6G1P2;P93904;Q33047;O98884;A0PD98;B8LIV8;Q8WL19;Q33032;I2E962;C3RXF1;A0A1S6WN23;A0A1C9HG87;U5XM28;B8PRL7;Q7YMT1;P92302;Q9THL1;A5X4D3;A0A0F7G570;Q1XEJ9;O09420;A6XBH8;C7A609;Q8MAM0;V5K6K1;A0A0F7EV98;Q339G9;G8XV60;Q4L1C7;Q8MD81;A0A1C9HFL0;F2X4H9;Q9GEK5;A0A0K2SQY8;B8QQG4;Q9T2B5;Q9TN58;T1WGF1;Q5SCR6;Q32553;Q4V…		0	0	1.101e-14	127.8	6.96255e-10	2	2169.99	1.02955	92.8526	1
	High	GHYLNATAGTcEEMIKR	4	14767	115	Q32701;Q6VW40;C0J9R6;Q6VW29;C6G1P2;Q33032;A0A1C9HG87;U5XM28;Q9THL1;F2X4H9;A0A0K2SQY8;Q5SCR6;Q32553;Q4VI99;C1JAT3;Q9GGI5;D6MYJ6;Q7YJP8;Q7GH77;Q9MS09;O98551;A0A0C5KNQ4;E7DMW3;Q4VI80;Q3I534;I2E9A4;Q4VI78;W5RVG3;G0WZL1;Q37220;F4ZDP9;Q1X6Q9;A0A0U1W0G4;A0A142I7F3;Q6L9Y3;Q7YJR1;P92434;Q5NUA5;A2VAL6;S6CMZ7;Q8MFT9;J9QH20;A0A249Y5Q4;A0A1Q1MQ40;L0N8B1;A0A291L2S1;A0A286SF63;Q36851;Q9T2E4;Q9MT23;A0A0N7AB69;I2…	C11(Carbamidomethyl)	0	0	2.875e-13	99.55	2.85446e-07	3	1950.92	0.712137	59.4866	1
	High	GHYLNATAGTcEEMIK	15	14794	115	C0J9R6;C6G1P2;F2X4H9;Q9GGI5;Q32701;Q6VW40;Q6VW29;Q33032;A0A1C9HG87;U5XM28;Q9THL1;A0A0K2SQY8;Q5SCR6;Q32553;Q4VI99;C1JAT3;D6MYJ6;Q7YJP8;Q7GH77;Q9MS09;O98551;A0A0C5KNQ4;E7DMW3;Q4VI80;Q3I534;I2E9A4;Q4VI78;E7DMY2;A0A2H4UGV5;B8LIV8;I2E962;A0A1C9HFL0;Q9T2E4;Q9MT23;W5RVG3;A0A0C5AUW0;A0A0N7AB69;G0WZL1;Q37220;F4ZDP9;A0A142I7A5;Q1X6Q9;A0A0U1W0G4;A0A142I7F3;Q6L9Y3;B8YHE7;Q7YJR1;P92434;A0A078BR81;Q37347;Q5NUA…	C11(Carbamidomethyl)	0	0	3.146e-11	99.5	2.46098e-07	2	1794.82	1.21515	65.158	0
	High	mSGGDHIHAGTVVGK	35	17683	131	Q6VW29;C0J9R6;C6G1P2;F2X4H9;Q9GGI5;Q5I221;A0A0U4D534;P92447;A5X5W8;B1NFY5;Q3T5L7;K4EPE7;P94046;A6XBH8;Q8HUZ9;A0A1S6WN23;Q37212;C6G392;I6N589;B8PRP3;Q32701;Q6VW40;A0A0F7C9H2;I2BGM7;O20246;Q33032;A0A1C9HG87;U5XM28;A5X4D3;A0A0F7G570;V5K6K1;Q339G9;Q4L1C7;Q8MD81;Q9GEK5;A0A0K2SQY8;Q9TN58;Q5SCR6;D6MYJ6;Q9TN69;Q9XQ93;A0A1W6BQF9;A0A248SN48;Q7YJP8;Q7GH77;Q71N69;Q9MS09;G0WZM4;O98551;A0A0C5KNQ4;E7DMW3;I2E9L8…	M1(Oxidation)	0	0	1.04e-08	91.11	2.67309e-06	2	1481.72	-0.0107759	32.4786	0
	High	EITLGFVDLLRDDFIEK	2	5735	51	Q6VW40;C0J9R6;C6G1P2;Q33032;F2X4H9;Q4VI99;Q9GGI5;Q5I221;A0A0U4D534;Q4VI80;Q4VI78;A2VAL6;Q8MFT9;A0A286SF63;Q36851;I2BGM7;A0A291EY88;A0A1S6WN23;Q31895;O09420;A6XBH8;A0A0F7EV98;Q71N79;Q8HUZ9;I2E9L8;A0A0F7G5U4;A0A249Y5N8;A0A286SFD8;A0A142DPV4;S4TA61;J9QG76;A0A249Y5N1;A0A0F7G5Y0;A0A1W6L1X3;A0A0B5KTH7;Q37212;Q95F24;A0A286NQF2;Q7YJM6;F5B3G0;I2BGN0;E7DMY2;Q8MAM0;O03839;O47280;Q3T5L7;Q37309;A0A0F7EV89;Q95…		0	0	4.572e-13	88.19	3.40957e-06	2	2023.08	0.308284	115.095	1
	High	DNGLLLHIHR	11	41878	237	C0J9R6;Q6VW29;C6G1P2;A5X4D3;C7A609;F2X4H9;A0A0K2SQY8;Q4VI99;Q9GGI5;D6MYJ6;Q7YJP8;Q9MS09;Q5I221;A0A0U4D534;Q4VI80;Q4VI78;A0A0F7G633;O09424;G0WZL1;Q37220;Q7YJR1;A2VAL6;Q37279;J9QH20;A0A1Q1MQ40;L0N8B1;A0A291L2S1;Q32701;Q6VW40;A0A0F7C9H2;Q32571;I2BGM7;A0A291EY88;Q33047;Q8WL19;Q33032;C3RXF1;A0A1S6WN23;A0A1C9HG87;U5XM28;B8PRL7;P92302;Q9THL1;A0A0F7G570;Q1XEJ9;A6XBH8;A0A0F7EV98;Q9GEK5;T1WGF1;Q5SCR6;Q3255…		0	0	1.168e-05	83.55	2.21637e-05	2	1187.66	0.465864	63.5684	0
	High	GHYLNATAGTcEEmIK	9	14794	115	Q32701;Q6VW40;C0J9R6;Q6VW29;C6G1P2;Q33032;A0A1C9HG87;U5XM28;Q9THL1;F2X4H9;A0A0K2SQY8;Q5SCR6;Q32553;Q4VI99;C1JAT3;Q9GGI5;D6MYJ6;Q7YJP8;Q7GH77;Q9MS09;O98551;A0A0C5KNQ4;E7DMW3;Q4VI80;Q3I534;I2E9A4;Q4VI78;W5RVG3;G0WZL1;Q37220;F4ZDP9;Q1X6Q9;A0A0U1W0G4;A0A142I7F3;Q6L9Y3;Q7YJR1;P92434;Q5NUA5;A2VAL6;S6CMZ7;Q8MFT9;J9QH20;A0A249Y5Q4;A0A1Q1MQ40;L0N8B1;A0A291L2S1;A0A286SF63;Q36851;Q9T2E4;Q9MT23;A0A0N7AB69;I2…	C11(Carbamidomethyl); M14(Oxidation)	0	0	2.63e-09	80.79	1.66469e-05	2	1810.81	1.58572	55.3685	0
	High	TFQGPPHGIQVER	35	58045	240	Q32701;Q6VW40;A0A0F7C9H2;Q32571;I2BGM7;C0J9R6;Q6VW29;A0A291EY88;C6G1P2;Q33047;D6MYK4;E7DMY2;A0PD98;B8LIV8;Q8WL19;Q33032;I2E962;C3RXF1;A0A1S6WN23;A0A1C9HG87;U5XM28;B8PRL7;P92302;Q9THL1;A0A0F7G570;Q1XEJ9;A6XBH8;A0A0F7EV98;A0A1C9HFL0;F2X4H9;Q9GEK5;A0A0K2SQY8;B8QQG4;Q9T2B5;T1WGF1;Q5SCR6;Q32553;Q4VI99;C1JAT3;Q9GGI5;D6MYJ6;Q9TN69;Q9XQ93;Q71N81;A0A248SN48;Q7YJP8;Q7GH77;Q33156;Q8HUZ9;Q9MS09;Q95F24;O98551…		0	0	2.664e-09	79.4	7.15679e-05	2	1465.76	1.32225	60.7751	0
	High	DDENVNSQPFMR	5	52171	246	Q6VW40;A0A0F7C9H2;I2BGM7;C0J9R6;C6G1P2;E7DMY2;Q33032;A0A1S6WN23;A0A1C9HG87;U5XM28;A6XBH8;Q4L1C7;F2X4H9;Q9GEK5;Q9TN58;Q5SCR6;Q9GGI5;Q71N81;Q37212;Q8HUZ9;Q9MS09;Q95F24;I2E9L8;A0A0F7G5V4;Q8MCY1;A0A286NQF2;Q7YJM6;W5RVG3;B8PRP3;J9QG76;Q8HVI8;Q37347;Q8MFT9;I2BGN0;A0A0B5KTH7;Q32701;Q32571;O20246;B1NL21;Q6VW29;A0A291EY88;Q33047;A0PD98;B8LIV8;Q8WL19;I2E962;C3RXF1;Q9GHZ1;B8PRL7;Q7YMT1;P92302;Q9THL1;A5X4D3;…		0	0	2.645e-07	77.82	6.1301e-05	2	1451.62	0.389146	69.7986	0
	High	GGLDFTKDDENVNSQPFmR	9	51638	224	C0J9R6;Q6VW29;C6G1P2;A5X4D3;C7A609;F2X4H9;A0A0K2SQY8;Q4VI99;Q9GGI5;D6MYJ6;Q7YJP8;Q9MS09;Q5I221;A0A0U4D534;Q4VI80;Q4VI78;A0A0F7G633;O09424;G0WZL1;Q37220;Q7YJR1;A2VAL6;Q37279;J9QH20;A0A1Q1MQ40;L0N8B1;A0A291L2S1;Q32701;Q6VW40;A0A0F7C9H2;Q32571;I2BGM7;A0A291EY88;Q33047;Q8WL19;Q33032;C3RXF1;A0A1S6WN23;A0A1C9HG87;U5XM28;B8PRL7;P92302;Q9THL1;A0A0F7G570;Q1XEJ9;A6XBH8;A0A0F7EV98;Q9GEK5;T1WGF1;Q5SCR6;Q3255…	M18(Oxidation)	0	0	1.364e-11	74.95	0.000129925	2	2185.98	1.00282	83.5954	1
	High	MSGGDHIHAGTVVGK	39	17683	131	P92447;A5X5W8;B1NFY5;C0J9R6;C6G1P2;F2X4H9;Q9GGI5;Q5I221;A0A0U4D534;Q3T5L7;K4EPE7;P94046;A6XBH8;Q8HUZ9;A0A1S6WN23;Q37212;C6G392;I6N589;B8PRP3;Q32701;Q6VW40;A0A0F7C9H2;I2BGM7;O20246;Q6VW29;Q33032;A0A1C9HG87;U5XM28;A5X4D3;A0A0F7G570;V5K6K1;Q339G9;Q4L1C7;Q8MD81;Q9GEK5;A0A0K2SQY8;Q9TN58;Q5SCR6;D6MYJ6;Q9TN69;Q9XQ93;A0A1W6BQF9;A0A248SN48;Q7YJP8;Q7GH77;Q71N69;Q9MS09;G0WZM4;O98551;A0A0C5KNQ4;E7DMW3;I2E9L8…		0	0	5.459e-08	73.67	0.000127901	2	1465.72	1.01713	40.0892	0
	High	EITLGFVDLLR	2	11021	105	C0J9R6;C6G1P2;F2X4H9;Q4VI99;Q9GGI5;Q4VI80;Q4VI78;A2VAL6;A0A0B5KTH7;Q6VW40;Q33032;A0A1C9HG87;U5XM28;Q5SCR6;C1JAT3;Q9MS09;Q5I221;A0A0U4D534;A0A0F7C9H2;I2BGM7;A0A291EY88;C3RXF1;A0A1S6WN23;B8PRL7;A6XBH8;A0A0F7EV98;Q9GEK5;T1WGF1;Q8HUZ9;I2E9L8;A0A0F7G5V4;C3S8W2;Q8MFT9;A0A286SF63;Q36851;B8LIV8;I2E962;A0A1C9HFL0;Q71N81;Q95F24;A0A286NQF2;Q7YJM6;A0A142DPV4;W5RVG3;B8PRP3;G0WZL1;J9QG76;Q8HVI8;P92434;Q37347;I…		0	0	2.405e-05	72.16	0.000131394	2	1275.73	0.844866	114.999	0
	High	VALEAcVQAR	45	29518	189	C7A609;L0N8B1;O98893;Q36851;Q32701;Q6VW40;A0A0F7C9H2;I2BGM7;O20246;C0J9R6;Q6VW29;C6G1P2;Q33032;A0A1S6WN23;A0A1C9HG87;U5XM28;A5X4D3;A0A0F7G570;A6XBH8;V5K6K1;Q339G9;Q4L1C7;Q8MD81;F2X4H9;Q9GEK5;A0A0K2SQY8;Q9TN58;Q5SCR6;Q9GGI5;D6MYJ6;Q9TN69;Q9XQ93;A0A1W6BQF9;A0A248SN48;Q37212;Q7YJP8;Q7GH77;Q71N69;Q8HUZ9;Q9MS09;Q5I221;G0WZM4;A0A0U4D534;O98551;A0A0C5KNQ4;E7DMW3;I2E9L8;A0A0F7G5V4;I2E9A4;Q8MCY1;Q8WKT6;A0…	C6(Carbamidomethyl)	0	0	9.905e-05	64.57	0.0014173	2	1116.58	0.647093	113.629	0
	High	GHYLNATAGTcEEmIKR	6	14767	115	Q6VW40;C0J9R6;C6G1P2;Q33032;A0A1C9HG87;U5XM28;F2X4H9;Q5SCR6;Q4VI99;C1JAT3;Q9GGI5;Q9MS09;Q4VI80;Q4VI78;Q6VW29;R4QE58;Q7YJP8;Q5I221;A0A0U4D534;Q9MT23;B6GUV5;Q7YJR1;L0N8B1;A0A0B5KTH7;Q32701;Q9THL1;Q32553;Q7GH77;A0A0C5KNQ4;I2E9A4;Q9T2E4;A0A0C5AUW0;A0A0N7AB69;Q37220;Q1X6Q9;A0A0U1W0G4;A0A078BR81;A0A0A7W5U3;A2VAL6;S6CMZ7;Q8MFT9;A0A0F6TFY2;I2BGN0;A0A1Q1MQ40;P94046;A0A291L2S1;A0A286SF63;Q36851;Q8ME51;Q318…	C11(Carbamidomethyl); M14(Oxidation)	0	0	2.007e-09	63.79	0.00104387	3	1966.91	1.11945	50.7032	1
	High	FLFcAEAIYK	8	13080	109	Q9GHZ1;C0J9R6;A0A291EY88;C6G1P2;C3RXF1;B8PRL7;A6XBH8;C7AQU9;F2X4H9;Q4VI99;Q9GGI5;Q8HUZ9;Q9MS09;Q4VI80;A0A0F7G5V4;Q4VI78;C3S8W2;O20246;Q6VW29;A0A0F7G570;O09420;Q7YJP8;Q5I221;A0A0U4D534;Q95DW1;A0A0F7G5U4;Q9MT23;Q7YJR1;L0N8B1;A0A0B5KTH7;A0A286SFD8;J9QG76;Q7YJM3;I6N589;Q71N79;A2VAL6;A0A1W6L1X3;D6MYK9;Q32571;A0PD98;R4QE58;A0A0K2SQY8;B8QQG4;D6MYJ6;Q71N81;Q8WKT6;D6MYI7;A2VAL3;B8PRP3;G0WZL1;Q37220;A0A142…	C4(Carbamidomethyl)	0	0	0.0001785	59.19	0.00394047	2	1261.63	1.14707	108.998	0
	High	PLLGcTIKPK	8	64838	252	C0J9R6;Q6VW29;C6G1P2;A5X4D3;C7A609;F2X4H9;A0A0K2SQY8;Q4VI99;Q9GGI5;D6MYJ6;Q7YJP8;Q9MS09;Q5I221;A0A0U4D534;Q4VI80;Q4VI78;A0A0F7G633;O09424;G0WZL1;Q37220;Q7YJR1;A2VAL6;Q37279;J9QH20;A0A1Q1MQ40;L0N8B1;A0A291L2S1;Q32701;Q6VW40;A0A0F7C9H2;Q32571;I2BGM7;A0A291EY88;Q33047;Q8WL19;Q33032;C3RXF1;A0A1S6WN23;A0A1C9HG87;U5XM28;B8PRL7;P92302;Q9THL1;A0A0F7G570;Q1XEJ9;A6XBH8;A0A0F7EV98;Q9GEK5;T1WGF1;Q5SCR6;Q3255…	C5(Carbamidomethyl)	0	0	0.000215	52.01	0.03562	2	1126.67	0.321047	52.4203	1
	High	DDENVNSQPFmR	4	52171	246	Q6VW40;C0J9R6;C6G1P2;Q33032;A0A1C9HG87;U5XM28;F2X4H9;Q5SCR6;Q4VI99;C1JAT3;Q9GGI5;Q9MS09;Q4VI80;Q4VI78;Q37212;Q5I221;A0A0U4D534;Q32701;A0A0F7C9H2;I2BGM7;O20246;Q6VW29;A0A1S6WN23;A5X4D3;A0A0F7G570;A6XBH8;V5K6K1;Q339G9;Q4L1C7;Q8MD81;Q9GEK5;A0A0K2SQY8;O20245;Q9TN58;D6MYJ6;Q9TN69;Q9XQ93;Q71N81;A0A1W6BQF9;A0A248SN48;Q7YJP8;Q7GH77;Q71N69;Q8HUZ9;G0WZM4;Q95F24;O98551;A0A0C5KNQ4;E7DMW3;I2E9L8;A0A0F7G5V4;I2…	M11(Oxidation)	0	0	1.147e-05	51.45	0.0262524	2	1467.62	0.855373	56.9476	0
	High	DTDTLAAFR	10	738	13	B8PRL7;A0A0F7EV98;C0J9R6;C6G1P2;I2BGM7;Q71N78;E7DMY2;Q37212;B8PRP3;E7DMW3;Q3I534;G8D4B8;A0A0D3M3X9		0	0	0.004441	50.43	0.0133455	2	1009.49	-0.393133	75.645	0
	High	LNYYTPEYETKDTDTLAAFR	3	40	2	C6G1P2;Q3I534		0	0	1.455e-11	50.17	0.0132275	3	2411.14	-0.0420814	101.778	1
	High	VSPQPGVPPEEAGAAVAAESSTGTWTTVWTDGLTSLDR	2	2208	27	I2BGM7;C6G1P2;Q33032;C3RXF1;Q7YMT1;P92302;G8XV60;Q3T5L7;T1WGF1;Q9GGI5;Q58U40;A0A249Y5N8;A0A120KLC1;G0WZL1;F4ZDP9;A0A249Y5N1;A0A1Q1MQ40;A0A291L2S1;O03656;O03628;O03613;A0A0S1VX78;A0A1X9ZQP4;C6FJV2;A0A1G5SCC7;A0A1W6BQF9;A0A0F7C952		0	0	1.126e-12	49.49	0.0147464	4	3840.86	0.223703	115.069	0
	High	LNYYTPEYETK	11	607	11	A0A1W6BU17;C6G1P2;Q9GHZ1;A1X469;A0A248SN48;Q3I534;B3THI4;I6N589;Q31889;A0A0F7EV89;A5H777		0	0	3.687e-05	48.59	0.0169777	2	1420.66	1.31156	73.3744	0
	High	AMHAVIDR	10	44488	252	C0J9R6;A0A291EY88;C6G1P2;C3RXF1;B8PRL7;A6XBH8;F2X4H9;Q4VI99;Q9GGI5;Q8HUZ9;Q9MS09;Q4VI80;A0A0F7G5V4;Q4VI78;C3S8W2;Q32701;Q6VW40;A0A0F7C9H2;I2BGM7;O20246;Q6VW29;Q33032;A0A1S6WN23;A0A1C9HG87;U5XM28;A5X4D3;A0A0F7G570;Q339G9;Q9GEK5;A0A0K2SQY8;Q5SCR6;D6MYJ6;Q9TN69;Q9XQ93;A0A248SN48;Q7YJP8;Q7GH77;Q71N69;Q5I221;G0WZM4;A0A0U4D534;O98551;A0A0C5KNQ4;E7DMW3;I2E9L8;I2E9A4;Q8WKT6;R4QE58;C7A609;A0A0F7G633;O0942…		0	0	0.004026	47.16	0.0710082	2	912.472	-0.488874	32.9366	0
	High	YGRPLLGcTIKPK	6	64650	247	I2E962;Q6VW40;A0A0F7C9H2;I2BGM7;C0J9R6;A0A291EY88;C6G1P2;B8LIV8;Q33032;C3RXF1;A0A1S6WN23;A0A1C9HG87;U5XM28;B8PRL7;O09420;A6XBH8;A0A0F7EV98;A0A1C9HFL0;F2X4H9;Q9GEK5;T1WGF1;Q5SCR6;Q4VI99;C1JAT3;Q9GGI5;Q71N81;O03839;Q71N69;Q8HUZ9;Q9MS09;Q5I221;G0WZM4;A0A0U4D534;Q95F24;I2E9L8;Q4VI80;A0A0F7G5V4;Q4VI78;C3S8W2;A0A0F7G633;A0A286NQF2;A0A0F7G5U4;O09424;Q7YJM6;Q7YMT1;Q58U40;Q32701;O20246;Q6VW29;O47280;A5X4D…	C8(Carbamidomethyl)	0	0	0.001061	33.82	2.51136	4	1502.85	-0.424963	53.4868	2
	High	EITLGFVDLLRDDFIEKDR	2	5694	51	Q9GGI5;C0J9R6;C6G1P2;F2X4H9;Q4VI99;Q5I221;A0A0U4D534;Q4VI80;Q4VI78;A2VAL6;A0A0B5KTH7;Q6VW40;I2BGM7;A0A291EY88;Q33032;A0A1S6WN23;A6XBH8;A0A0F7EV98;Q8HUZ9;I2E9L8;A0A142DPV4;J9QG76;Q8MFT9;A0A286SF63;Q36851;A0A249Y5N8;A0A286SFD8;S4TA61;A0A249Y5N1;A0A0F7G5Y0;Q37212;Q95F24;A0A286NQF2;Q7YJM6;F5B3G0;I2BGN0;E7DMY2;O09420;Q8MAM0;A0A0F7G5U4;O03839;Q31895;Q71N79;O47280;Q3T5L7;Q37309;A0A0F7EV89;Q95CF8;J9QEM7;…		0	0	5.731e-07	33.32	0.990488	3	2294.2	0.045206	114.737	2
	High	AQAETGEIK	6	27913	195	I2BGM7;C6G1P2;Q33032;C3RXF1;T1WGF1;Q9GGI5;Q8ME51;B8PRL7;A0A0F7EV98;Q9GEK5;Q1XEJ9;Q6VW40;A0A0F7C9H2;C0J9R6;A0A1S6WN23;A0A1C9HG87;U5XM28;A6XBH8;F2X4H9;Q5SCR6;Q8HUZ9;Q9MS09;I2E9L8;A0A0F7G5V4;Q32701;Q6VW29;Q9THL1;A0A0K2SQY8;Q32553;Q4VI99;C1JAT3;D6MYJ6;Q7YJP8;Q7GH77;O98551;A0A0C5KNQ4;E7DMW3;Q4VI80;Q3I534;I2E9A4;Q4VI78;A0A291EY88;C7AQU9;C3S8W2;A0A0F7G570;A0A2H4UGV5;Q9TN69;Q9XQ93;A0A248SN48;Q9TN58;Q3721…		0	0.001	0.01824	50.66	0.031433	2	946.485	1.35958	24.1457	0
	High	DDFIEKDR	9	17693	135	Q6VW40;C0J9R6;C6G1P2;Q33032;F2X4H9;Q4VI99;Q9GGI5;O03839;Q5I221;A0A0U4D534;Q4VI80;Q4VI78;A0A291EY88;O09420;A6XBH8;Q8HUZ9;A0A0F7G5U4;E7DMY2;Q37212;I2BGM7;O20246;A0A0F7EV98;C6G392;Q9XQ93;Q6VW29;A0A0F7G570;Q7YJP8;A0PD98;Q9MT23;J9QG76;Q37220;Q7YJR1;A0A078BR81;A2VAL6;A0A0F6TFY2;Q7YJM3;A0A1Q1MQ40;L0N8B1;I6N589;A0A291L2S1;A0A0B5KTH7;Q32701;Q33047;Q8WL19;A0A1S6WN23;Q9THL1;Q1XEJ9;Q9T2B5;Q32553;Q9TN69;A0A24…		0	0.001	0.02278	50.15	0.02403	2	1037.49	0.513493	42.9311	1
	High	FEFQAmDTL	1	641	14	C6G1P2;Q32701;O20246;A0A0C5KNQ4;Q3I534;A0A0F7C9H2;Q8WL19;P92302;A2VAL6;A0A0F7C952;O98893;Q6Y2Y9;A0A1X9PIF9;Q6Y2Y1	M6(Oxidation)	0	0.007	0.0916	25.5	1.20768	2	1117.49	0.447546	106.538	0
	High	EGNEIIR	1	14511	128	Q58U40;C0J9R6;Q6VW29;C6G1P2;A0A0F7G570;A6XBH8;F2X4H9;Q9GGI5;Q7YJP8;Q8HUZ9;Q32571;A0A291EY88;C3RXF1;B8PRL7;Q8MAM0;A0A0K2SQY8;Q9TN58;Q4VI99;D6MYJ6;A0A1W6BQF9;Q37212;J9QER6;Q9MS09;Q4VI80;A0A0F7G5V4;Q4VI78;C3S8W2;Q8WKT6;Q6VW40;Q33032;A0A1C9HG87;U5XM28;Q5SCR6;Q5I221;A0A0U4D534;Q32701;A0A0F7C9H2;I2BGM7;O20246;B1NL21;P93904;Q33047;O98884;D6MYK4;E7DMY2;A0PD98;B8LIV8;Q8WL19;I2E962;A0A1S6WN23;Q7YMT1;P92302…		0	0.008	0.0985	45.56	0.0672315	2	830.436	-0.303857	37.4441	0
C0J9R6	Ribulose bisphosphate carboxylase large chain (Fragment) OS=Cissampelos capensis OX=379217 GN=rbcL PE=3 SV=1 - [C0J9R6_9MAGN]	3070.81	39.74	66068	0	20	303	468	51.8532	6.68311
	High	GGLDFTKDDENVNSQPFMR	11	51638	224	Q8MFT9;Q95CE8;Q32701;Q6VW40;A0A0F7C9H2;Q32571;I2BGM7;O20246;B1NL21;C0J9R6;Q6VW29;A0A291EY88;C6G1P2;P93904;Q33047;O98884;A0PD98;B8LIV8;Q8WL19;Q33032;I2E962;C3RXF1;A0A1S6WN23;A0A1C9HG87;U5XM28;B8PRL7;Q7YMT1;P92302;Q9THL1;A5X4D3;A0A0F7G570;Q1XEJ9;O09420;A6XBH8;C7A609;Q8MAM0;V5K6K1;A0A0F7EV98;Q339G9;G8XV60;Q4L1C7;Q8MD81;A0A1C9HFL0;F2X4H9;Q9GEK5;A0A0K2SQY8;B8QQG4;Q9T2B5;Q9TN58;T1WGF1;Q5SCR6;Q32553;Q4V…		0	0	1.101e-14	127.8	6.96255e-10	2	2169.99	1.02955	92.8526	1
	High	GHYLNATAGTcEEMIKR	4	14767	115	Q32701;Q6VW40;C0J9R6;Q6VW29;C6G1P2;Q33032;A0A1C9HG87;U5XM28;Q9THL1;F2X4H9;A0A0K2SQY8;Q5SCR6;Q32553;Q4VI99;C1JAT3;Q9GGI5;D6MYJ6;Q7YJP8;Q7GH77;Q9MS09;O98551;A0A0C5KNQ4;E7DMW3;Q4VI80;Q3I534;I2E9A4;Q4VI78;W5RVG3;G0WZL1;Q37220;F4ZDP9;Q1X6Q9;A0A0U1W0G4;A0A142I7F3;Q6L9Y3;Q7YJR1;P92434;Q5NUA5;A2VAL6;S6CMZ7;Q8MFT9;J9QH20;A0A249Y5Q4;A0A1Q1MQ40;L0N8B1;A0A291L2S1;A0A286SF63;Q36851;Q9T2E4;Q9MT23;A0A0N7AB69;I2…	C11(Carbamidomethyl)	0	0	2.875e-13	99.55	2.85446e-07	3	1950.92	0.712137	59.4866	1
	High	GHYLNATAGTcEEMIK	15	14794	115	C0J9R6;C6G1P2;F2X4H9;Q9GGI5;Q32701;Q6VW40;Q6VW29;Q33032;A0A1C9HG87;U5XM28;Q9THL1;A0A0K2SQY8;Q5SCR6;Q32553;Q4VI99;C1JAT3;D6MYJ6;Q7YJP8;Q7GH77;Q9MS09;O98551;A0A0C5KNQ4;E7DMW3;Q4VI80;Q3I534;I2E9A4;Q4VI78;E7DMY2;A0A2H4UGV5;B8LIV8;I2E962;A0A1C9HFL0;Q9T2E4;Q9MT23;W5RVG3;A0A0C5AUW0;A0A0N7AB69;G0WZL1;Q37220;F4ZDP9;A0A142I7A5;Q1X6Q9;A0A0U1W0G4;A0A142I7F3;Q6L9Y3;B8YHE7;Q7YJR1;P92434;A0A078BR81;Q37347;Q5NUA…	C11(Carbamidomethyl)	0	0	3.146e-11	99.5	2.46098e-07	2	1794.82	1.21515	65.158	0
	High	mSGGDHIHAGTVVGK	35	17683	131	Q6VW29;C0J9R6;C6G1P2;F2X4H9;Q9GGI5;Q5I221;A0A0U4D534;P92447;A5X5W8;B1NFY5;Q3T5L7;K4EPE7;P94046;A6XBH8;Q8HUZ9;A0A1S6WN23;Q37212;C6G392;I6N589;B8PRP3;Q32701;Q6VW40;A0A0F7C9H2;I2BGM7;O20246;Q33032;A0A1C9HG87;U5XM28;A5X4D3;A0A0F7G570;V5K6K1;Q339G9;Q4L1C7;Q8MD81;Q9GEK5;A0A0K2SQY8;Q9TN58;Q5SCR6;D6MYJ6;Q9TN69;Q9XQ93;A0A1W6BQF9;A0A248SN48;Q7YJP8;Q7GH77;Q71N69;Q9MS09;G0WZM4;O98551;A0A0C5KNQ4;E7DMW3;I2E9L8…	M1(Oxidation)	0	0	1.04e-08	91.11	2.67309e-06	2	1481.72	-0.0107759	32.4786	0
	High	EITLGFVDLLRDDFIEK	2	5735	51	Q6VW40;C0J9R6;C6G1P2;Q33032;F2X4H9;Q4VI99;Q9GGI5;Q5I221;A0A0U4D534;Q4VI80;Q4VI78;A2VAL6;Q8MFT9;A0A286SF63;Q36851;I2BGM7;A0A291EY88;A0A1S6WN23;Q31895;O09420;A6XBH8;A0A0F7EV98;Q71N79;Q8HUZ9;I2E9L8;A0A0F7G5U4;A0A249Y5N8;A0A286SFD8;A0A142DPV4;S4TA61;J9QG76;A0A249Y5N1;A0A0F7G5Y0;A0A1W6L1X3;A0A0B5KTH7;Q37212;Q95F24;A0A286NQF2;Q7YJM6;F5B3G0;I2BGN0;E7DMY2;Q8MAM0;O03839;O47280;Q3T5L7;Q37309;A0A0F7EV89;Q95…		0	0	4.572e-13	88.19	3.40957e-06	2	2023.08	0.308284	115.095	1
	High	DNGLLLHIHR	11	41878	237	C0J9R6;Q6VW29;C6G1P2;A5X4D3;C7A609;F2X4H9;A0A0K2SQY8;Q4VI99;Q9GGI5;D6MYJ6;Q7YJP8;Q9MS09;Q5I221;A0A0U4D534;Q4VI80;Q4VI78;A0A0F7G633;O09424;G0WZL1;Q37220;Q7YJR1;A2VAL6;Q37279;J9QH20;A0A1Q1MQ40;L0N8B1;A0A291L2S1;Q32701;Q6VW40;A0A0F7C9H2;Q32571;I2BGM7;A0A291EY88;Q33047;Q8WL19;Q33032;C3RXF1;A0A1S6WN23;A0A1C9HG87;U5XM28;B8PRL7;P92302;Q9THL1;A0A0F7G570;Q1XEJ9;A6XBH8;A0A0F7EV98;Q9GEK5;T1WGF1;Q5SCR6;Q3255…		0	0	1.168e-05	83.55	2.21637e-05	2	1187.66	0.465864	63.5684	0
	High	GHYLNATAGTcEEmIK	9	14794	115	Q32701;Q6VW40;C0J9R6;Q6VW29;C6G1P2;Q33032;A0A1C9HG87;U5XM28;Q9THL1;F2X4H9;A0A0K2SQY8;Q5SCR6;Q32553;Q4VI99;C1JAT3;Q9GGI5;D6MYJ6;Q7YJP8;Q7GH77;Q9MS09;O98551;A0A0C5KNQ4;E7DMW3;Q4VI80;Q3I534;I2E9A4;Q4VI78;W5RVG3;G0WZL1;Q37220;F4ZDP9;Q1X6Q9;A0A0U1W0G4;A0A142I7F3;Q6L9Y3;Q7YJR1;P92434;Q5NUA5;A2VAL6;S6CMZ7;Q8MFT9;J9QH20;A0A249Y5Q4;A0A1Q1MQ40;L0N8B1;A0A291L2S1;A0A286SF63;Q36851;Q9T2E4;Q9MT23;A0A0N7AB69;I2…	C11(Carbamidomethyl); M14(Oxidation)	0	0	2.63e-09	80.79	1.66469e-05	2	1810.81	1.58572	55.3685	0
	High	TFQGPPHGIQVER	35	58045	240	Q32701;Q6VW40;A0A0F7C9H2;Q32571;I2BGM7;C0J9R6;Q6VW29;A0A291EY88;C6G1P2;Q33047;D6MYK4;E7DMY2;A0PD98;B8LIV8;Q8WL19;Q33032;I2E962;C3RXF1;A0A1S6WN23;A0A1C9HG87;U5XM28;B8PRL7;P92302;Q9THL1;A0A0F7G570;Q1XEJ9;A6XBH8;A0A0F7EV98;A0A1C9HFL0;F2X4H9;Q9GEK5;A0A0K2SQY8;B8QQG4;Q9T2B5;T1WGF1;Q5SCR6;Q32553;Q4VI99;C1JAT3;Q9GGI5;D6MYJ6;Q9TN69;Q9XQ93;Q71N81;A0A248SN48;Q7YJP8;Q7GH77;Q33156;Q8HUZ9;Q9MS09;Q95F24;O98551…		0	0	2.664e-09	79.4	7.15679e-05	2	1465.76	1.32225	60.7751	0
	High	DDENVNSQPFMR	5	52171	246	Q6VW40;A0A0F7C9H2;I2BGM7;C0J9R6;C6G1P2;E7DMY2;Q33032;A0A1S6WN23;A0A1C9HG87;U5XM28;A6XBH8;Q4L1C7;F2X4H9;Q9GEK5;Q9TN58;Q5SCR6;Q9GGI5;Q71N81;Q37212;Q8HUZ9;Q9MS09;Q95F24;I2E9L8;A0A0F7G5V4;Q8MCY1;A0A286NQF2;Q7YJM6;W5RVG3;B8PRP3;J9QG76;Q8HVI8;Q37347;Q8MFT9;I2BGN0;A0A0B5KTH7;Q32701;Q32571;O20246;B1NL21;Q6VW29;A0A291EY88;Q33047;A0PD98;B8LIV8;Q8WL19;I2E962;C3RXF1;Q9GHZ1;B8PRL7;Q7YMT1;P92302;Q9THL1;A5X4D3;…		0	0	2.645e-07	77.82	6.1301e-05	2	1451.62	0.389146	69.7986	0
	High	GGLDFTKDDENVNSQPFmR	9	51638	224	C0J9R6;Q6VW29;C6G1P2;A5X4D3;C7A609;F2X4H9;A0A0K2SQY8;Q4VI99;Q9GGI5;D6MYJ6;Q7YJP8;Q9MS09;Q5I221;A0A0U4D534;Q4VI80;Q4VI78;A0A0F7G633;O09424;G0WZL1;Q37220;Q7YJR1;A2VAL6;Q37279;J9QH20;A0A1Q1MQ40;L0N8B1;A0A291L2S1;Q32701;Q6VW40;A0A0F7C9H2;Q32571;I2BGM7;A0A291EY88;Q33047;Q8WL19;Q33032;C3RXF1;A0A1S6WN23;A0A1C9HG87;U5XM28;B8PRL7;P92302;Q9THL1;A0A0F7G570;Q1XEJ9;A6XBH8;A0A0F7EV98;Q9GEK5;T1WGF1;Q5SCR6;Q3255…	M18(Oxidation)	0	0	1.364e-11	74.95	0.000129925	2	2185.98	1.00282	83.5954	1
	High	MSGGDHIHAGTVVGK	39	17683	131	P92447;A5X5W8;B1NFY5;C0J9R6;C6G1P2;F2X4H9;Q9GGI5;Q5I221;A0A0U4D534;Q3T5L7;K4EPE7;P94046;A6XBH8;Q8HUZ9;A0A1S6WN23;Q37212;C6G392;I6N589;B8PRP3;Q32701;Q6VW40;A0A0F7C9H2;I2BGM7;O20246;Q6VW29;Q33032;A0A1C9HG87;U5XM28;A5X4D3;A0A0F7G570;V5K6K1;Q339G9;Q4L1C7;Q8MD81;Q9GEK5;A0A0K2SQY8;Q9TN58;Q5SCR6;D6MYJ6;Q9TN69;Q9XQ93;A0A1W6BQF9;A0A248SN48;Q7YJP8;Q7GH77;Q71N69;Q9MS09;G0WZM4;O98551;A0A0C5KNQ4;E7DMW3;I2E9L8…		0	0	5.459e-08	73.67	0.000127901	2	1465.72	1.01713	40.0892	0
	High	EITLGFVDLLR	2	11021	105	C0J9R6;C6G1P2;F2X4H9;Q4VI99;Q9GGI5;Q4VI80;Q4VI78;A2VAL6;A0A0B5KTH7;Q6VW40;Q33032;A0A1C9HG87;U5XM28;Q5SCR6;C1JAT3;Q9MS09;Q5I221;A0A0U4D534;A0A0F7C9H2;I2BGM7;A0A291EY88;C3RXF1;A0A1S6WN23;B8PRL7;A6XBH8;A0A0F7EV98;Q9GEK5;T1WGF1;Q8HUZ9;I2E9L8;A0A0F7G5V4;C3S8W2;Q8MFT9;A0A286SF63;Q36851;B8LIV8;I2E962;A0A1C9HFL0;Q71N81;Q95F24;A0A286NQF2;Q7YJM6;A0A142DPV4;W5RVG3;B8PRP3;G0WZL1;J9QG76;Q8HVI8;P92434;Q37347;I…		0	0	2.405e-05	72.16	0.000131394	2	1275.73	0.844866	114.999	0
	High	ELGVPIVMHDYITGGFTANTSLAHYcR	2	839	31	C7AQU9;C7AQS4;A0A0U1W0G4;C0J9R6;I2BGM7;A0A291EY88;Q33032;C3RXF1;C3S8W2;A2VAL6;D6MYK4;P92302;Q32553;D6MYJ6;A0A142DPV4;A0A120KLC1;A0A0C5AUW0;G0WZL1;A0A0A7W5U3;A0A249Y5Q4;Q31889;A0A023Q3H2;A0A023Q1K4;A0A2H4UGV5;D6MYK9;C7AQV0;C7AQT3;C7AQV2;D6MYI7;A0A0F7C952;D6MYJ0	C26(Carbamidomethyl)	0	0	3.553e-12	65.4	0.000763389	4	3022.46	0.529518	114.113	0
	High	ELGVPIVmHDYITGGFTANTSLAHYcR	9	839	31	C0J9R6;D6MYJ6;Q33032;Q32553;I2BGM7;A0A291EY88;C3RXF1;C3S8W2;A0A2H4UGV5;D6MYK9;C7AQU9;D6MYK4;P92302;C7AQV0;C7AQT3;C7AQV2;D6MYI7;G0WZL1;A2VAL6;A0A0U1W0G4;A0A249Y5Q4;A0A0F7C952;A0A142DPV4;A0A023Q3H2;A0A120KLC1;A0A0C5AUW0;A0A0A7W5U3;A0A023Q1K4;D6MYJ0;Q31889;C7AQS4	M8(Oxidation); C26(Carbamidomethyl)	0	0	1.173e-11	64.61	0.000886487	3	3038.46	2.02391	110.396	0
	High	VALEAcVQAR	45	29518	189	C7A609;L0N8B1;O98893;Q36851;Q32701;Q6VW40;A0A0F7C9H2;I2BGM7;O20246;C0J9R6;Q6VW29;C6G1P2;Q33032;A0A1S6WN23;A0A1C9HG87;U5XM28;A5X4D3;A0A0F7G570;A6XBH8;V5K6K1;Q339G9;Q4L1C7;Q8MD81;F2X4H9;Q9GEK5;A0A0K2SQY8;Q9TN58;Q5SCR6;Q9GGI5;D6MYJ6;Q9TN69;Q9XQ93;A0A1W6BQF9;A0A248SN48;Q37212;Q7YJP8;Q7GH77;Q71N69;Q8HUZ9;Q9MS09;Q5I221;G0WZM4;A0A0U4D534;O98551;A0A0C5KNQ4;E7DMW3;I2E9L8;A0A0F7G5V4;I2E9A4;Q8MCY1;Q8WKT6;A0…	C6(Carbamidomethyl)	0	0	9.905e-05	64.57	0.0014173	2	1116.58	0.647093	113.629	0
	High	GHYLNATAGTcEEmIKR	6	14767	115	Q6VW40;C0J9R6;C6G1P2;Q33032;A0A1C9HG87;U5XM28;F2X4H9;Q5SCR6;Q4VI99;C1JAT3;Q9GGI5;Q9MS09;Q4VI80;Q4VI78;Q6VW29;R4QE58;Q7YJP8;Q5I221;A0A0U4D534;Q9MT23;B6GUV5;Q7YJR1;L0N8B1;A0A0B5KTH7;Q32701;Q9THL1;Q32553;Q7GH77;A0A0C5KNQ4;I2E9A4;Q9T2E4;A0A0C5AUW0;A0A0N7AB69;Q37220;Q1X6Q9;A0A0U1W0G4;A0A078BR81;A0A0A7W5U3;A2VAL6;S6CMZ7;Q8MFT9;A0A0F6TFY2;I2BGN0;A0A1Q1MQ40;P94046;A0A291L2S1;A0A286SF63;Q36851;Q8ME51;Q318…	C11(Carbamidomethyl); M14(Oxidation)	0	0	2.007e-09	63.79	0.00104387	3	1966.91	1.11945	50.7032	1
	High	FLFcAEAIYK	8	13080	109	Q9GHZ1;C0J9R6;A0A291EY88;C6G1P2;C3RXF1;B8PRL7;A6XBH8;C7AQU9;F2X4H9;Q4VI99;Q9GGI5;Q8HUZ9;Q9MS09;Q4VI80;A0A0F7G5V4;Q4VI78;C3S8W2;O20246;Q6VW29;A0A0F7G570;O09420;Q7YJP8;Q5I221;A0A0U4D534;Q95DW1;A0A0F7G5U4;Q9MT23;Q7YJR1;L0N8B1;A0A0B5KTH7;A0A286SFD8;J9QG76;Q7YJM3;I6N589;Q71N79;A2VAL6;A0A1W6L1X3;D6MYK9;Q32571;A0PD98;R4QE58;A0A0K2SQY8;B8QQG4;D6MYJ6;Q71N81;Q8WKT6;D6MYI7;A2VAL3;B8PRP3;G0WZL1;Q37220;A0A142…	C4(Carbamidomethyl)	0	0	0.0001785	59.19	0.00394047	2	1261.63	1.14707	108.998	0
	High	PLLGcTIKPK	8	64838	252	C0J9R6;Q6VW29;C6G1P2;A5X4D3;C7A609;F2X4H9;A0A0K2SQY8;Q4VI99;Q9GGI5;D6MYJ6;Q7YJP8;Q9MS09;Q5I221;A0A0U4D534;Q4VI80;Q4VI78;A0A0F7G633;O09424;G0WZL1;Q37220;Q7YJR1;A2VAL6;Q37279;J9QH20;A0A1Q1MQ40;L0N8B1;A0A291L2S1;Q32701;Q6VW40;A0A0F7C9H2;Q32571;I2BGM7;A0A291EY88;Q33047;Q8WL19;Q33032;C3RXF1;A0A1S6WN23;A0A1C9HG87;U5XM28;B8PRL7;P92302;Q9THL1;A0A0F7G570;Q1XEJ9;A6XBH8;A0A0F7EV98;Q9GEK5;T1WGF1;Q5SCR6;Q3255…	C5(Carbamidomethyl)	0	0	0.000215	52.01	0.03562	2	1126.67	0.321047	52.4203	1
	High	DDENVNSQPFmR	4	52171	246	Q6VW40;C0J9R6;C6G1P2;Q33032;A0A1C9HG87;U5XM28;F2X4H9;Q5SCR6;Q4VI99;C1JAT3;Q9GGI5;Q9MS09;Q4VI80;Q4VI78;Q37212;Q5I221;A0A0U4D534;Q32701;A0A0F7C9H2;I2BGM7;O20246;Q6VW29;A0A1S6WN23;A5X4D3;A0A0F7G570;A6XBH8;V5K6K1;Q339G9;Q4L1C7;Q8MD81;Q9GEK5;A0A0K2SQY8;O20245;Q9TN58;D6MYJ6;Q9TN69;Q9XQ93;Q71N81;A0A1W6BQF9;A0A248SN48;Q7YJP8;Q7GH77;Q71N69;Q8HUZ9;G0WZM4;Q95F24;O98551;A0A0C5KNQ4;E7DMW3;I2E9L8;A0A0F7G5V4;I2…	M11(Oxidation)	0	0	1.147e-05	51.45	0.0262524	2	1467.62	0.855373	56.9476	0
	High	DTDTLAAFR	10	738	13	B8PRL7;A0A0F7EV98;C0J9R6;C6G1P2;I2BGM7;Q71N78;E7DMY2;Q37212;B8PRP3;E7DMW3;Q3I534;G8D4B8;A0A0D3M3X9		0	0	0.004441	50.43	0.0133455	2	1009.49	-0.393133	75.645	0
	High	AMHAVIDR	10	44488	252	C0J9R6;A0A291EY88;C6G1P2;C3RXF1;B8PRL7;A6XBH8;F2X4H9;Q4VI99;Q9GGI5;Q8HUZ9;Q9MS09;Q4VI80;A0A0F7G5V4;Q4VI78;C3S8W2;Q32701;Q6VW40;A0A0F7C9H2;I2BGM7;O20246;Q6VW29;Q33032;A0A1S6WN23;A0A1C9HG87;U5XM28;A5X4D3;A0A0F7G570;Q339G9;Q9GEK5;A0A0K2SQY8;Q5SCR6;D6MYJ6;Q9TN69;Q9XQ93;A0A248SN48;Q7YJP8;Q7GH77;Q71N69;Q5I221;G0WZM4;A0A0U4D534;O98551;A0A0C5KNQ4;E7DMW3;I2E9L8;I2E9A4;Q8WKT6;R4QE58;C7A609;A0A0F7G633;O0942…		0	0	0.004026	47.16	0.0710082	2	912.472	-0.488874	32.9366	0
	High	YGRPLLGcTIKPK	6	64650	247	I2E962;Q6VW40;A0A0F7C9H2;I2BGM7;C0J9R6;A0A291EY88;C6G1P2;B8LIV8;Q33032;C3RXF1;A0A1S6WN23;A0A1C9HG87;U5XM28;B8PRL7;O09420;A6XBH8;A0A0F7EV98;A0A1C9HFL0;F2X4H9;Q9GEK5;T1WGF1;Q5SCR6;Q4VI99;C1JAT3;Q9GGI5;Q71N81;O03839;Q71N69;Q8HUZ9;Q9MS09;Q5I221;G0WZM4;A0A0U4D534;Q95F24;I2E9L8;Q4VI80;A0A0F7G5V4;Q4VI78;C3S8W2;A0A0F7G633;A0A286NQF2;A0A0F7G5U4;O09424;Q7YJM6;Q7YMT1;Q58U40;Q32701;O20246;Q6VW29;O47280;A5X4D…	C8(Carbamidomethyl)	0	0	0.001061	33.82	2.51136	4	1502.85	-0.424963	53.4868	2
	High	EITLGFVDLLRDDFIEKDR	2	5694	51	Q9GGI5;C0J9R6;C6G1P2;F2X4H9;Q4VI99;Q5I221;A0A0U4D534;Q4VI80;Q4VI78;A2VAL6;A0A0B5KTH7;Q6VW40;I2BGM7;A0A291EY88;Q33032;A0A1S6WN23;A6XBH8;A0A0F7EV98;Q8HUZ9;I2E9L8;A0A142DPV4;J9QG76;Q8MFT9;A0A286SF63;Q36851;A0A249Y5N8;A0A286SFD8;S4TA61;A0A249Y5N1;A0A0F7G5Y0;Q37212;Q95F24;A0A286NQF2;Q7YJM6;F5B3G0;I2BGN0;E7DMY2;O09420;Q8MAM0;A0A0F7G5U4;O03839;Q31895;Q71N79;O47280;Q3T5L7;Q37309;A0A0F7EV89;Q95CF8;J9QEM7;…		0	0	5.731e-07	33.32	0.990488	3	2294.2	0.045206	114.737	2
	High	AQAETGEIK	6	27913	195	I2BGM7;C6G1P2;Q33032;C3RXF1;T1WGF1;Q9GGI5;Q8ME51;B8PRL7;A0A0F7EV98;Q9GEK5;Q1XEJ9;Q6VW40;A0A0F7C9H2;C0J9R6;A0A1S6WN23;A0A1C9HG87;U5XM28;A6XBH8;F2X4H9;Q5SCR6;Q8HUZ9;Q9MS09;I2E9L8;A0A0F7G5V4;Q32701;Q6VW29;Q9THL1;A0A0K2SQY8;Q32553;Q4VI99;C1JAT3;D6MYJ6;Q7YJP8;Q7GH77;O98551;A0A0C5KNQ4;E7DMW3;Q4VI80;Q3I534;I2E9A4;Q4VI78;A0A291EY88;C7AQU9;C3S8W2;A0A0F7G570;A0A2H4UGV5;Q9TN69;Q9XQ93;A0A248SN48;Q9TN58;Q3721…		0	0.001	0.01824	50.66	0.031433	2	946.485	1.35958	24.1457	0
	High	DDFIEKDR	9	17693	135	Q6VW40;C0J9R6;C6G1P2;Q33032;F2X4H9;Q4VI99;Q9GGI5;O03839;Q5I221;A0A0U4D534;Q4VI80;Q4VI78;A0A291EY88;O09420;A6XBH8;Q8HUZ9;A0A0F7G5U4;E7DMY2;Q37212;I2BGM7;O20246;A0A0F7EV98;C6G392;Q9XQ93;Q6VW29;A0A0F7G570;Q7YJP8;A0PD98;Q9MT23;J9QG76;Q37220;Q7YJR1;A0A078BR81;A2VAL6;A0A0F6TFY2;Q7YJM3;A0A1Q1MQ40;L0N8B1;I6N589;A0A291L2S1;A0A0B5KTH7;Q32701;Q33047;Q8WL19;A0A1S6WN23;Q9THL1;Q1XEJ9;Q9T2B5;Q32553;Q9TN69;A0A24…		0	0.001	0.02278	50.15	0.02403	2	1037.49	0.513493	42.9311	1
	High	EGNEIIR	1	14511	128	Q58U40;C0J9R6;Q6VW29;C6G1P2;A0A0F7G570;A6XBH8;F2X4H9;Q9GGI5;Q7YJP8;Q8HUZ9;Q32571;A0A291EY88;C3RXF1;B8PRL7;Q8MAM0;A0A0K2SQY8;Q9TN58;Q4VI99;D6MYJ6;A0A1W6BQF9;Q37212;J9QER6;Q9MS09;Q4VI80;A0A0F7G5V4;Q4VI78;C3S8W2;Q8WKT6;Q6VW40;Q33032;A0A1C9HG87;U5XM28;Q5SCR6;Q5I221;A0A0U4D534;Q32701;A0A0F7C9H2;I2BGM7;O20246;B1NL21;P93904;Q33047;O98884;D6MYK4;E7DMY2;A0PD98;B8LIV8;Q8WL19;I2E962;A0A1S6WN23;Q7YMT1;P92302…		0	0.008	0.0985	45.56	0.0672315	2	830.436	-0.303857	37.4441	0
Q33032	Ribulose bisphosphate carboxylase large chain (Fragment) OS=Rhynchocalyx lawsonioides OX=40034 GN=rbcL PE=3 SV=2 - [Q33032_9MYRT]	3015.92	43.8	55178	0	19	287	468	52.0061	6.48096
	High	GGLDFTKDDENVNSQPFMR	11	51638	224	Q8MFT9;Q95CE8;Q32701;Q6VW40;A0A0F7C9H2;Q32571;I2BGM7;O20246;B1NL21;C0J9R6;Q6VW29;A0A291EY88;C6G1P2;P93904;Q33047;O98884;A0PD98;B8LIV8;Q8WL19;Q33032;I2E962;C3RXF1;A0A1S6WN23;A0A1C9HG87;U5XM28;B8PRL7;Q7YMT1;P92302;Q9THL1;A5X4D3;A0A0F7G570;Q1XEJ9;O09420;A6XBH8;C7A609;Q8MAM0;V5K6K1;A0A0F7EV98;Q339G9;G8XV60;Q4L1C7;Q8MD81;A0A1C9HFL0;F2X4H9;Q9GEK5;A0A0K2SQY8;B8QQG4;Q9T2B5;Q9TN58;T1WGF1;Q5SCR6;Q32553;Q4V…		0	0	1.101e-14	127.8	6.96255e-10	2	2169.99	1.02955	92.8526	1
	High	GHYLNATAGTcEEMIKR	4	14767	115	Q32701;Q6VW40;C0J9R6;Q6VW29;C6G1P2;Q33032;A0A1C9HG87;U5XM28;Q9THL1;F2X4H9;A0A0K2SQY8;Q5SCR6;Q32553;Q4VI99;C1JAT3;Q9GGI5;D6MYJ6;Q7YJP8;Q7GH77;Q9MS09;O98551;A0A0C5KNQ4;E7DMW3;Q4VI80;Q3I534;I2E9A4;Q4VI78;W5RVG3;G0WZL1;Q37220;F4ZDP9;Q1X6Q9;A0A0U1W0G4;A0A142I7F3;Q6L9Y3;Q7YJR1;P92434;Q5NUA5;A2VAL6;S6CMZ7;Q8MFT9;J9QH20;A0A249Y5Q4;A0A1Q1MQ40;L0N8B1;A0A291L2S1;A0A286SF63;Q36851;Q9T2E4;Q9MT23;A0A0N7AB69;I2…	C11(Carbamidomethyl)	0	0	2.875e-13	99.55	2.85446e-07	3	1950.92	0.712137	59.4866	1
	High	GHYLNATAGTcEEMIK	15	14794	115	C0J9R6;C6G1P2;F2X4H9;Q9GGI5;Q32701;Q6VW40;Q6VW29;Q33032;A0A1C9HG87;U5XM28;Q9THL1;A0A0K2SQY8;Q5SCR6;Q32553;Q4VI99;C1JAT3;D6MYJ6;Q7YJP8;Q7GH77;Q9MS09;O98551;A0A0C5KNQ4;E7DMW3;Q4VI80;Q3I534;I2E9A4;Q4VI78;E7DMY2;A0A2H4UGV5;B8LIV8;I2E962;A0A1C9HFL0;Q9T2E4;Q9MT23;W5RVG3;A0A0C5AUW0;A0A0N7AB69;G0WZL1;Q37220;F4ZDP9;A0A142I7A5;Q1X6Q9;A0A0U1W0G4;A0A142I7F3;Q6L9Y3;B8YHE7;Q7YJR1;P92434;A0A078BR81;Q37347;Q5NUA…	C11(Carbamidomethyl)	0	0	3.146e-11	99.5	2.46098e-07	2	1794.82	1.21515	65.158	0
	High	mSGGDHIHAGTVVGK	35	17683	131	Q6VW29;C0J9R6;C6G1P2;F2X4H9;Q9GGI5;Q5I221;A0A0U4D534;P92447;A5X5W8;B1NFY5;Q3T5L7;K4EPE7;P94046;A6XBH8;Q8HUZ9;A0A1S6WN23;Q37212;C6G392;I6N589;B8PRP3;Q32701;Q6VW40;A0A0F7C9H2;I2BGM7;O20246;Q33032;A0A1C9HG87;U5XM28;A5X4D3;A0A0F7G570;V5K6K1;Q339G9;Q4L1C7;Q8MD81;Q9GEK5;A0A0K2SQY8;Q9TN58;Q5SCR6;D6MYJ6;Q9TN69;Q9XQ93;A0A1W6BQF9;A0A248SN48;Q7YJP8;Q7GH77;Q71N69;Q9MS09;G0WZM4;O98551;A0A0C5KNQ4;E7DMW3;I2E9L8…	M1(Oxidation)	0	0	1.04e-08	91.11	2.67309e-06	2	1481.72	-0.0107759	32.4786	0
	High	EITLGFVDLLRDDFIEK	2	5735	51	Q6VW40;C0J9R6;C6G1P2;Q33032;F2X4H9;Q4VI99;Q9GGI5;Q5I221;A0A0U4D534;Q4VI80;Q4VI78;A2VAL6;Q8MFT9;A0A286SF63;Q36851;I2BGM7;A0A291EY88;A0A1S6WN23;Q31895;O09420;A6XBH8;A0A0F7EV98;Q71N79;Q8HUZ9;I2E9L8;A0A0F7G5U4;A0A249Y5N8;A0A286SFD8;A0A142DPV4;S4TA61;J9QG76;A0A249Y5N1;A0A0F7G5Y0;A0A1W6L1X3;A0A0B5KTH7;Q37212;Q95F24;A0A286NQF2;Q7YJM6;F5B3G0;I2BGN0;E7DMY2;Q8MAM0;O03839;O47280;Q3T5L7;Q37309;A0A0F7EV89;Q95…		0	0	4.572e-13	88.19	3.40957e-06	2	2023.08	0.308284	115.095	1
	High	DNGLLLHIHR	11	41878	237	C0J9R6;Q6VW29;C6G1P2;A5X4D3;C7A609;F2X4H9;A0A0K2SQY8;Q4VI99;Q9GGI5;D6MYJ6;Q7YJP8;Q9MS09;Q5I221;A0A0U4D534;Q4VI80;Q4VI78;A0A0F7G633;O09424;G0WZL1;Q37220;Q7YJR1;A2VAL6;Q37279;J9QH20;A0A1Q1MQ40;L0N8B1;A0A291L2S1;Q32701;Q6VW40;A0A0F7C9H2;Q32571;I2BGM7;A0A291EY88;Q33047;Q8WL19;Q33032;C3RXF1;A0A1S6WN23;A0A1C9HG87;U5XM28;B8PRL7;P92302;Q9THL1;A0A0F7G570;Q1XEJ9;A6XBH8;A0A0F7EV98;Q9GEK5;T1WGF1;Q5SCR6;Q3255…		0	0	1.168e-05	83.55	2.21637e-05	2	1187.66	0.465864	63.5684	0
	High	GHYLNATAGTcEEmIK	9	14794	115	Q32701;Q6VW40;C0J9R6;Q6VW29;C6G1P2;Q33032;A0A1C9HG87;U5XM28;Q9THL1;F2X4H9;A0A0K2SQY8;Q5SCR6;Q32553;Q4VI99;C1JAT3;Q9GGI5;D6MYJ6;Q7YJP8;Q7GH77;Q9MS09;O98551;A0A0C5KNQ4;E7DMW3;Q4VI80;Q3I534;I2E9A4;Q4VI78;W5RVG3;G0WZL1;Q37220;F4ZDP9;Q1X6Q9;A0A0U1W0G4;A0A142I7F3;Q6L9Y3;Q7YJR1;P92434;Q5NUA5;A2VAL6;S6CMZ7;Q8MFT9;J9QH20;A0A249Y5Q4;A0A1Q1MQ40;L0N8B1;A0A291L2S1;A0A286SF63;Q36851;Q9T2E4;Q9MT23;A0A0N7AB69;I2…	C11(Carbamidomethyl); M14(Oxidation)	0	0	2.63e-09	80.79	1.66469e-05	2	1810.81	1.58572	55.3685	0
	High	TFQGPPHGIQVER	35	58045	240	Q32701;Q6VW40;A0A0F7C9H2;Q32571;I2BGM7;C0J9R6;Q6VW29;A0A291EY88;C6G1P2;Q33047;D6MYK4;E7DMY2;A0PD98;B8LIV8;Q8WL19;Q33032;I2E962;C3RXF1;A0A1S6WN23;A0A1C9HG87;U5XM28;B8PRL7;P92302;Q9THL1;A0A0F7G570;Q1XEJ9;A6XBH8;A0A0F7EV98;A0A1C9HFL0;F2X4H9;Q9GEK5;A0A0K2SQY8;B8QQG4;Q9T2B5;T1WGF1;Q5SCR6;Q32553;Q4VI99;C1JAT3;Q9GGI5;D6MYJ6;Q9TN69;Q9XQ93;Q71N81;A0A248SN48;Q7YJP8;Q7GH77;Q33156;Q8HUZ9;Q9MS09;Q95F24;O98551…		0	0	2.664e-09	79.4	7.15679e-05	2	1465.76	1.32225	60.7751	0
	High	DDENVNSQPFMR	5	52171	246	Q6VW40;A0A0F7C9H2;I2BGM7;C0J9R6;C6G1P2;E7DMY2;Q33032;A0A1S6WN23;A0A1C9HG87;U5XM28;A6XBH8;Q4L1C7;F2X4H9;Q9GEK5;Q9TN58;Q5SCR6;Q9GGI5;Q71N81;Q37212;Q8HUZ9;Q9MS09;Q95F24;I2E9L8;A0A0F7G5V4;Q8MCY1;A0A286NQF2;Q7YJM6;W5RVG3;B8PRP3;J9QG76;Q8HVI8;Q37347;Q8MFT9;I2BGN0;A0A0B5KTH7;Q32701;Q32571;O20246;B1NL21;Q6VW29;A0A291EY88;Q33047;A0PD98;B8LIV8;Q8WL19;I2E962;C3RXF1;Q9GHZ1;B8PRL7;Q7YMT1;P92302;Q9THL1;A5X4D3;…		0	0	2.645e-07	77.82	6.1301e-05	2	1451.62	0.389146	69.7986	0
	High	GGLDFTKDDENVNSQPFmR	9	51638	224	C0J9R6;Q6VW29;C6G1P2;A5X4D3;C7A609;F2X4H9;A0A0K2SQY8;Q4VI99;Q9GGI5;D6MYJ6;Q7YJP8;Q9MS09;Q5I221;A0A0U4D534;Q4VI80;Q4VI78;A0A0F7G633;O09424;G0WZL1;Q37220;Q7YJR1;A2VAL6;Q37279;J9QH20;A0A1Q1MQ40;L0N8B1;A0A291L2S1;Q32701;Q6VW40;A0A0F7C9H2;Q32571;I2BGM7;A0A291EY88;Q33047;Q8WL19;Q33032;C3RXF1;A0A1S6WN23;A0A1C9HG87;U5XM28;B8PRL7;P92302;Q9THL1;A0A0F7G570;Q1XEJ9;A6XBH8;A0A0F7EV98;Q9GEK5;T1WGF1;Q5SCR6;Q3255…	M18(Oxidation)	0	0	1.364e-11	74.95	0.000129925	2	2185.98	1.00282	83.5954	1
	High	MSGGDHIHAGTVVGK	39	17683	131	P92447;A5X5W8;B1NFY5;C0J9R6;C6G1P2;F2X4H9;Q9GGI5;Q5I221;A0A0U4D534;Q3T5L7;K4EPE7;P94046;A6XBH8;Q8HUZ9;A0A1S6WN23;Q37212;C6G392;I6N589;B8PRP3;Q32701;Q6VW40;A0A0F7C9H2;I2BGM7;O20246;Q6VW29;Q33032;A0A1C9HG87;U5XM28;A5X4D3;A0A0F7G570;V5K6K1;Q339G9;Q4L1C7;Q8MD81;Q9GEK5;A0A0K2SQY8;Q9TN58;Q5SCR6;D6MYJ6;Q9TN69;Q9XQ93;A0A1W6BQF9;A0A248SN48;Q7YJP8;Q7GH77;Q71N69;Q9MS09;G0WZM4;O98551;A0A0C5KNQ4;E7DMW3;I2E9L8…		0	0	5.459e-08	73.67	0.000127901	2	1465.72	1.01713	40.0892	0
	High	EITLGFVDLLR	2	11021	105	C0J9R6;C6G1P2;F2X4H9;Q4VI99;Q9GGI5;Q4VI80;Q4VI78;A2VAL6;A0A0B5KTH7;Q6VW40;Q33032;A0A1C9HG87;U5XM28;Q5SCR6;C1JAT3;Q9MS09;Q5I221;A0A0U4D534;A0A0F7C9H2;I2BGM7;A0A291EY88;C3RXF1;A0A1S6WN23;B8PRL7;A6XBH8;A0A0F7EV98;Q9GEK5;T1WGF1;Q8HUZ9;I2E9L8;A0A0F7G5V4;C3S8W2;Q8MFT9;A0A286SF63;Q36851;B8LIV8;I2E962;A0A1C9HFL0;Q71N81;Q95F24;A0A286NQF2;Q7YJM6;A0A142DPV4;W5RVG3;B8PRP3;G0WZL1;J9QG76;Q8HVI8;P92434;Q37347;I…		0	0	2.405e-05	72.16	0.000131394	2	1275.73	0.844866	114.999	0
	High	ELGVPIVMHDYITGGFTANTSLAHYcR	2	839	31	C7AQU9;C7AQS4;A0A0U1W0G4;C0J9R6;I2BGM7;A0A291EY88;Q33032;C3RXF1;C3S8W2;A2VAL6;D6MYK4;P92302;Q32553;D6MYJ6;A0A142DPV4;A0A120KLC1;A0A0C5AUW0;G0WZL1;A0A0A7W5U3;A0A249Y5Q4;Q31889;A0A023Q3H2;A0A023Q1K4;A0A2H4UGV5;D6MYK9;C7AQV0;C7AQT3;C7AQV2;D6MYI7;A0A0F7C952;D6MYJ0	C26(Carbamidomethyl)	0	0	3.553e-12	65.4	0.000763389	4	3022.46	0.529518	114.113	0
	High	ELGVPIVmHDYITGGFTANTSLAHYcR	9	839	31	C0J9R6;D6MYJ6;Q33032;Q32553;I2BGM7;A0A291EY88;C3RXF1;C3S8W2;A0A2H4UGV5;D6MYK9;C7AQU9;D6MYK4;P92302;C7AQV0;C7AQT3;C7AQV2;D6MYI7;G0WZL1;A2VAL6;A0A0U1W0G4;A0A249Y5Q4;A0A0F7C952;A0A142DPV4;A0A023Q3H2;A0A120KLC1;A0A0C5AUW0;A0A0A7W5U3;A0A023Q1K4;D6MYJ0;Q31889;C7AQS4	M8(Oxidation); C26(Carbamidomethyl)	0	0	1.173e-11	64.61	0.000886487	3	3038.46	2.02391	110.396	0
	High	VALEAcVQAR	45	29518	189	C7A609;L0N8B1;O98893;Q36851;Q32701;Q6VW40;A0A0F7C9H2;I2BGM7;O20246;C0J9R6;Q6VW29;C6G1P2;Q33032;A0A1S6WN23;A0A1C9HG87;U5XM28;A5X4D3;A0A0F7G570;A6XBH8;V5K6K1;Q339G9;Q4L1C7;Q8MD81;F2X4H9;Q9GEK5;A0A0K2SQY8;Q9TN58;Q5SCR6;Q9GGI5;D6MYJ6;Q9TN69;Q9XQ93;A0A1W6BQF9;A0A248SN48;Q37212;Q7YJP8;Q7GH77;Q71N69;Q8HUZ9;Q9MS09;Q5I221;G0WZM4;A0A0U4D534;O98551;A0A0C5KNQ4;E7DMW3;I2E9L8;A0A0F7G5V4;I2E9A4;Q8MCY1;Q8WKT6;A0…	C6(Carbamidomethyl)	0	0	9.905e-05	64.57	0.0014173	2	1116.58	0.647093	113.629	0
	High	GHYLNATAGTcEEmIKR	6	14767	115	Q6VW40;C0J9R6;C6G1P2;Q33032;A0A1C9HG87;U5XM28;F2X4H9;Q5SCR6;Q4VI99;C1JAT3;Q9GGI5;Q9MS09;Q4VI80;Q4VI78;Q6VW29;R4QE58;Q7YJP8;Q5I221;A0A0U4D534;Q9MT23;B6GUV5;Q7YJR1;L0N8B1;A0A0B5KTH7;Q32701;Q9THL1;Q32553;Q7GH77;A0A0C5KNQ4;I2E9A4;Q9T2E4;A0A0C5AUW0;A0A0N7AB69;Q37220;Q1X6Q9;A0A0U1W0G4;A0A078BR81;A0A0A7W5U3;A2VAL6;S6CMZ7;Q8MFT9;A0A0F6TFY2;I2BGN0;A0A1Q1MQ40;P94046;A0A291L2S1;A0A286SF63;Q36851;Q8ME51;Q318…	C11(Carbamidomethyl); M14(Oxidation)	0	0	2.007e-09	63.79	0.00104387	3	1966.91	1.11945	50.7032	1
	High	PLLGcTIKPK	8	64838	252	C0J9R6;Q6VW29;C6G1P2;A5X4D3;C7A609;F2X4H9;A0A0K2SQY8;Q4VI99;Q9GGI5;D6MYJ6;Q7YJP8;Q9MS09;Q5I221;A0A0U4D534;Q4VI80;Q4VI78;A0A0F7G633;O09424;G0WZL1;Q37220;Q7YJR1;A2VAL6;Q37279;J9QH20;A0A1Q1MQ40;L0N8B1;A0A291L2S1;Q32701;Q6VW40;A0A0F7C9H2;Q32571;I2BGM7;A0A291EY88;Q33047;Q8WL19;Q33032;C3RXF1;A0A1S6WN23;A0A1C9HG87;U5XM28;B8PRL7;P92302;Q9THL1;A0A0F7G570;Q1XEJ9;A6XBH8;A0A0F7EV98;Q9GEK5;T1WGF1;Q5SCR6;Q3255…	C5(Carbamidomethyl)	0	0	0.000215	52.01	0.03562	2	1126.67	0.321047	52.4203	1
	High	DDENVNSQPFmR	4	52171	246	Q6VW40;C0J9R6;C6G1P2;Q33032;A0A1C9HG87;U5XM28;F2X4H9;Q5SCR6;Q4VI99;C1JAT3;Q9GGI5;Q9MS09;Q4VI80;Q4VI78;Q37212;Q5I221;A0A0U4D534;Q32701;A0A0F7C9H2;I2BGM7;O20246;Q6VW29;A0A1S6WN23;A5X4D3;A0A0F7G570;A6XBH8;V5K6K1;Q339G9;Q4L1C7;Q8MD81;Q9GEK5;A0A0K2SQY8;O20245;Q9TN58;D6MYJ6;Q9TN69;Q9XQ93;Q71N81;A0A1W6BQF9;A0A248SN48;Q7YJP8;Q7GH77;Q71N69;Q8HUZ9;G0WZM4;Q95F24;O98551;A0A0C5KNQ4;E7DMW3;I2E9L8;A0A0F7G5V4;I2…	M11(Oxidation)	0	0	1.147e-05	51.45	0.0262524	2	1467.62	0.855373	56.9476	0
	High	VxPQPGVPPEEAGAAVAAESSTGTWTTVWTDGLTSLDR	2	2208	27	I2BGM7;C6G1P2;Q33032;C3RXF1;Q7YMT1;P92302;G8XV60;Q3T5L7;T1WGF1;Q9GGI5;Q58U40;A0A249Y5N8;A0A120KLC1;G0WZL1;F4ZDP9;A0A249Y5N1;A0A1Q1MQ40;A0A291L2S1;O03656;O03628;O03613;A0A0S1VX78;A0A1X9ZQP4;C6FJV2;A0A1G5SCC7;A0A1W6BQF9;A0A0F7C952	X2(S)	0	0	1.126e-12	49.49	0.0147464	4	3840.86	0.223703	115.069	0
	High	AMHAVIDR	10	44488	252	C0J9R6;A0A291EY88;C6G1P2;C3RXF1;B8PRL7;A6XBH8;F2X4H9;Q4VI99;Q9GGI5;Q8HUZ9;Q9MS09;Q4VI80;A0A0F7G5V4;Q4VI78;C3S8W2;Q32701;Q6VW40;A0A0F7C9H2;I2BGM7;O20246;Q6VW29;Q33032;A0A1S6WN23;A0A1C9HG87;U5XM28;A5X4D3;A0A0F7G570;Q339G9;Q9GEK5;A0A0K2SQY8;Q5SCR6;D6MYJ6;Q9TN69;Q9XQ93;A0A248SN48;Q7YJP8;Q7GH77;Q71N69;Q5I221;G0WZM4;A0A0U4D534;O98551;A0A0C5KNQ4;E7DMW3;I2E9L8;I2E9A4;Q8WKT6;R4QE58;C7A609;A0A0F7G633;O0942…		0	0	0.004026	47.16	0.0710082	2	912.472	-0.488874	32.9366	0
	High	YGRPLLGcTIKPK	6	64650	247	I2E962;Q6VW40;A0A0F7C9H2;I2BGM7;C0J9R6;A0A291EY88;C6G1P2;B8LIV8;Q33032;C3RXF1;A0A1S6WN23;A0A1C9HG87;U5XM28;B8PRL7;O09420;A6XBH8;A0A0F7EV98;A0A1C9HFL0;F2X4H9;Q9GEK5;T1WGF1;Q5SCR6;Q4VI99;C1JAT3;Q9GGI5;Q71N81;O03839;Q71N69;Q8HUZ9;Q9MS09;Q5I221;G0WZM4;A0A0U4D534;Q95F24;I2E9L8;Q4VI80;A0A0F7G5V4;Q4VI78;C3S8W2;A0A0F7G633;A0A286NQF2;A0A0F7G5U4;O09424;Q7YJM6;Q7YMT1;Q58U40;Q32701;O20246;Q6VW29;O47280;A5X4D…	C8(Carbamidomethyl)	0	0	0.001061	33.82	2.51136	4	1502.85	-0.424963	53.4868	2
	High	EITLGFVDLLRDDFIEKDR	2	5694	51	Q9GGI5;C0J9R6;C6G1P2;F2X4H9;Q4VI99;Q5I221;A0A0U4D534;Q4VI80;Q4VI78;A2VAL6;A0A0B5KTH7;Q6VW40;I2BGM7;A0A291EY88;Q33032;A0A1S6WN23;A6XBH8;A0A0F7EV98;Q8HUZ9;I2E9L8;A0A142DPV4;J9QG76;Q8MFT9;A0A286SF63;Q36851;A0A249Y5N8;A0A286SFD8;S4TA61;A0A249Y5N1;A0A0F7G5Y0;Q37212;Q95F24;A0A286NQF2;Q7YJM6;F5B3G0;I2BGN0;E7DMY2;O09420;Q8MAM0;A0A0F7G5U4;O03839;Q31895;Q71N79;O47280;Q3T5L7;Q37309;A0A0F7EV89;Q95CF8;J9QEM7;…		0	0	5.731e-07	33.32	0.990488	3	2294.2	0.045206	114.737	2
	High	AQAETGEIK	6	27913	195	I2BGM7;C6G1P2;Q33032;C3RXF1;T1WGF1;Q9GGI5;Q8ME51;B8PRL7;A0A0F7EV98;Q9GEK5;Q1XEJ9;Q6VW40;A0A0F7C9H2;C0J9R6;A0A1S6WN23;A0A1C9HG87;U5XM28;A6XBH8;F2X4H9;Q5SCR6;Q8HUZ9;Q9MS09;I2E9L8;A0A0F7G5V4;Q32701;Q6VW29;Q9THL1;A0A0K2SQY8;Q32553;Q4VI99;C1JAT3;D6MYJ6;Q7YJP8;Q7GH77;O98551;A0A0C5KNQ4;E7DMW3;Q4VI80;Q3I534;I2E9A4;Q4VI78;A0A291EY88;C7AQU9;C3S8W2;A0A0F7G570;A0A2H4UGV5;Q9TN69;Q9XQ93;A0A248SN48;Q9TN58;Q3721…		0	0.001	0.01824	50.66	0.031433	2	946.485	1.35958	24.1457	0
	High	DDFIEKDR	9	17693	135	Q6VW40;C0J9R6;C6G1P2;Q33032;F2X4H9;Q4VI99;Q9GGI5;O03839;Q5I221;A0A0U4D534;Q4VI80;Q4VI78;A0A291EY88;O09420;A6XBH8;Q8HUZ9;A0A0F7G5U4;E7DMY2;Q37212;I2BGM7;O20246;A0A0F7EV98;C6G392;Q9XQ93;Q6VW29;A0A0F7G570;Q7YJP8;A0PD98;Q9MT23;J9QG76;Q37220;Q7YJR1;A0A078BR81;A2VAL6;A0A0F6TFY2;Q7YJM3;A0A1Q1MQ40;L0N8B1;I6N589;A0A291L2S1;A0A0B5KTH7;Q32701;Q33047;Q8WL19;A0A1S6WN23;Q9THL1;Q1XEJ9;Q9T2B5;Q32553;Q9TN69;A0A24…		0	0.001	0.02278	50.15	0.02403	2	1037.49	0.513493	42.9311	1
	High	EGNEIIR	1	14511	128	Q58U40;C0J9R6;Q6VW29;C6G1P2;A0A0F7G570;A6XBH8;F2X4H9;Q9GGI5;Q7YJP8;Q8HUZ9;Q32571;A0A291EY88;C3RXF1;B8PRL7;Q8MAM0;A0A0K2SQY8;Q9TN58;Q4VI99;D6MYJ6;A0A1W6BQF9;Q37212;J9QER6;Q9MS09;Q4VI80;A0A0F7G5V4;Q4VI78;C3S8W2;Q8WKT6;Q6VW40;Q33032;A0A1C9HG87;U5XM28;Q5SCR6;Q5I221;A0A0U4D534;Q32701;A0A0F7C9H2;I2BGM7;O20246;B1NL21;P93904;Q33047;O98884;D6MYK4;E7DMY2;A0PD98;B8LIV8;Q8WL19;I2E962;A0A1S6WN23;Q7YMT1;P92302…		0	0.008	0.0985	45.56	0.0672315	2	830.436	-0.303857	37.4441	0
Q8MFT9	Ribulose bisphosphate carboxylase large chain (Fragment) OS=Ephedra sp. CR33 OX=173368 GN=rbcL PE=3 SV=1 - [Q8MFT9_9SPER]	3005.81	30.72	44608	1	17	297	433	48.0791	6.88818
	High	GGxDFTKDDENVNSQPFMR	22	51638	224	Q8MFT9;Q95CE8;Q32701;Q6VW40;A0A0F7C9H2;Q32571;I2BGM7;O20246;B1NL21;C0J9R6;Q6VW29;A0A291EY88;C6G1P2;P93904;Q33047;O98884;A0PD98;B8LIV8;Q8WL19;Q33032;I2E962;C3RXF1;A0A1S6WN23;A0A1C9HG87;U5XM28;B8PRL7;Q7YMT1;P92302;Q9THL1;A5X4D3;A0A0F7G570;Q1XEJ9;O09420;A6XBH8;C7A609;Q8MAM0;V5K6K1;A0A0F7EV98;Q339G9;G8XV60;Q4L1C7;Q8MD81;A0A1C9HFL0;F2X4H9;Q9GEK5;A0A0K2SQY8;B8QQG4;Q9T2B5;Q9TN58;T1WGF1;Q5SCR6;Q32553;Q4V…	X3(I)	0	0	1.101e-14	127.8	6.96255e-10	2	2169.99	1.02955	92.8526	1
	High	GGxDFTKDDENVNSQPFMR	4	9	1	Q8MFT9	X3(R)	0	0	4.232e-08	101.19	5.07138e-08	2	2212.99	-4.26788	106.546	2
	High	GHYLNATAGTcEEMIKR	4	14767	115	Q32701;Q6VW40;C0J9R6;Q6VW29;C6G1P2;Q33032;A0A1C9HG87;U5XM28;Q9THL1;F2X4H9;A0A0K2SQY8;Q5SCR6;Q32553;Q4VI99;C1JAT3;Q9GGI5;D6MYJ6;Q7YJP8;Q7GH77;Q9MS09;O98551;A0A0C5KNQ4;E7DMW3;Q4VI80;Q3I534;I2E9A4;Q4VI78;W5RVG3;G0WZL1;Q37220;F4ZDP9;Q1X6Q9;A0A0U1W0G4;A0A142I7F3;Q6L9Y3;Q7YJR1;P92434;Q5NUA5;A2VAL6;S6CMZ7;Q8MFT9;J9QH20;A0A249Y5Q4;A0A1Q1MQ40;L0N8B1;A0A291L2S1;A0A286SF63;Q36851;Q9T2E4;Q9MT23;A0A0N7AB69;I2…	C11(Carbamidomethyl)	0	0	2.875e-13	99.55	2.85446e-07	3	1950.92	0.712137	59.4866	1
	High	GHYLNATAGTcEEMIK	15	14794	115	C0J9R6;C6G1P2;F2X4H9;Q9GGI5;Q32701;Q6VW40;Q6VW29;Q33032;A0A1C9HG87;U5XM28;Q9THL1;A0A0K2SQY8;Q5SCR6;Q32553;Q4VI99;C1JAT3;D6MYJ6;Q7YJP8;Q7GH77;Q9MS09;O98551;A0A0C5KNQ4;E7DMW3;Q4VI80;Q3I534;I2E9A4;Q4VI78;E7DMY2;A0A2H4UGV5;B8LIV8;I2E962;A0A1C9HFL0;Q9T2E4;Q9MT23;W5RVG3;A0A0C5AUW0;A0A0N7AB69;G0WZL1;Q37220;F4ZDP9;A0A142I7A5;Q1X6Q9;A0A0U1W0G4;A0A142I7F3;Q6L9Y3;B8YHE7;Q7YJR1;P92434;A0A078BR81;Q37347;Q5NUA…	C11(Carbamidomethyl)	0	0	3.146e-11	99.5	2.46098e-07	2	1794.82	1.21515	65.158	0
	High	mSGGDHIHAGTVVGK	35	17683	131	Q6VW29;C0J9R6;C6G1P2;F2X4H9;Q9GGI5;Q5I221;A0A0U4D534;P92447;A5X5W8;B1NFY5;Q3T5L7;K4EPE7;P94046;A6XBH8;Q8HUZ9;A0A1S6WN23;Q37212;C6G392;I6N589;B8PRP3;Q32701;Q6VW40;A0A0F7C9H2;I2BGM7;O20246;Q33032;A0A1C9HG87;U5XM28;A5X4D3;A0A0F7G570;V5K6K1;Q339G9;Q4L1C7;Q8MD81;Q9GEK5;A0A0K2SQY8;Q9TN58;Q5SCR6;D6MYJ6;Q9TN69;Q9XQ93;A0A1W6BQF9;A0A248SN48;Q7YJP8;Q7GH77;Q71N69;Q9MS09;G0WZM4;O98551;A0A0C5KNQ4;E7DMW3;I2E9L8…	M1(Oxidation)	0	0	1.04e-08	91.11	2.67309e-06	2	1481.72	-0.0107759	32.4786	0
	High	EITLGFVDLLRDDFIEK	2	5735	51	Q6VW40;C0J9R6;C6G1P2;Q33032;F2X4H9;Q4VI99;Q9GGI5;Q5I221;A0A0U4D534;Q4VI80;Q4VI78;A2VAL6;Q8MFT9;A0A286SF63;Q36851;I2BGM7;A0A291EY88;A0A1S6WN23;Q31895;O09420;A6XBH8;A0A0F7EV98;Q71N79;Q8HUZ9;I2E9L8;A0A0F7G5U4;A0A249Y5N8;A0A286SFD8;A0A142DPV4;S4TA61;J9QG76;A0A249Y5N1;A0A0F7G5Y0;A0A1W6L1X3;A0A0B5KTH7;Q37212;Q95F24;A0A286NQF2;Q7YJM6;F5B3G0;I2BGN0;E7DMY2;Q8MAM0;O03839;O47280;Q3T5L7;Q37309;A0A0F7EV89;Q95…		0	0	4.572e-13	88.19	3.40957e-06	2	2023.08	0.308284	115.095	1
	High	DNGLLLHIHR	11	41878	237	C0J9R6;Q6VW29;C6G1P2;A5X4D3;C7A609;F2X4H9;A0A0K2SQY8;Q4VI99;Q9GGI5;D6MYJ6;Q7YJP8;Q9MS09;Q5I221;A0A0U4D534;Q4VI80;Q4VI78;A0A0F7G633;O09424;G0WZL1;Q37220;Q7YJR1;A2VAL6;Q37279;J9QH20;A0A1Q1MQ40;L0N8B1;A0A291L2S1;Q32701;Q6VW40;A0A0F7C9H2;Q32571;I2BGM7;A0A291EY88;Q33047;Q8WL19;Q33032;C3RXF1;A0A1S6WN23;A0A1C9HG87;U5XM28;B8PRL7;P92302;Q9THL1;A0A0F7G570;Q1XEJ9;A6XBH8;A0A0F7EV98;Q9GEK5;T1WGF1;Q5SCR6;Q3255…		0	0	1.168e-05	83.55	2.21637e-05	2	1187.66	0.465864	63.5684	0
	High	GHYLNATAGTcEEmIK	9	14794	115	Q32701;Q6VW40;C0J9R6;Q6VW29;C6G1P2;Q33032;A0A1C9HG87;U5XM28;Q9THL1;F2X4H9;A0A0K2SQY8;Q5SCR6;Q32553;Q4VI99;C1JAT3;Q9GGI5;D6MYJ6;Q7YJP8;Q7GH77;Q9MS09;O98551;A0A0C5KNQ4;E7DMW3;Q4VI80;Q3I534;I2E9A4;Q4VI78;W5RVG3;G0WZL1;Q37220;F4ZDP9;Q1X6Q9;A0A0U1W0G4;A0A142I7F3;Q6L9Y3;Q7YJR1;P92434;Q5NUA5;A2VAL6;S6CMZ7;Q8MFT9;J9QH20;A0A249Y5Q4;A0A1Q1MQ40;L0N8B1;A0A291L2S1;A0A286SF63;Q36851;Q9T2E4;Q9MT23;A0A0N7AB69;I2…	C11(Carbamidomethyl); M14(Oxidation)	0	0	2.63e-09	80.79	1.66469e-05	2	1810.81	1.58572	55.3685	0
	High	TFQGPPHGIQVER	35	58045	240	Q32701;Q6VW40;A0A0F7C9H2;Q32571;I2BGM7;C0J9R6;Q6VW29;A0A291EY88;C6G1P2;Q33047;D6MYK4;E7DMY2;A0PD98;B8LIV8;Q8WL19;Q33032;I2E962;C3RXF1;A0A1S6WN23;A0A1C9HG87;U5XM28;B8PRL7;P92302;Q9THL1;A0A0F7G570;Q1XEJ9;A6XBH8;A0A0F7EV98;A0A1C9HFL0;F2X4H9;Q9GEK5;A0A0K2SQY8;B8QQG4;Q9T2B5;T1WGF1;Q5SCR6;Q32553;Q4VI99;C1JAT3;Q9GGI5;D6MYJ6;Q9TN69;Q9XQ93;Q71N81;A0A248SN48;Q7YJP8;Q7GH77;Q33156;Q8HUZ9;Q9MS09;Q95F24;O98551…		0	0	2.664e-09	79.4	7.15679e-05	2	1465.76	1.32225	60.7751	0
	High	DDENVNSQPFMR	5	52171	246	Q6VW40;A0A0F7C9H2;I2BGM7;C0J9R6;C6G1P2;E7DMY2;Q33032;A0A1S6WN23;A0A1C9HG87;U5XM28;A6XBH8;Q4L1C7;F2X4H9;Q9GEK5;Q9TN58;Q5SCR6;Q9GGI5;Q71N81;Q37212;Q8HUZ9;Q9MS09;Q95F24;I2E9L8;A0A0F7G5V4;Q8MCY1;A0A286NQF2;Q7YJM6;W5RVG3;B8PRP3;J9QG76;Q8HVI8;Q37347;Q8MFT9;I2BGN0;A0A0B5KTH7;Q32701;Q32571;O20246;B1NL21;Q6VW29;A0A291EY88;Q33047;A0PD98;B8LIV8;Q8WL19;I2E962;C3RXF1;Q9GHZ1;B8PRL7;Q7YMT1;P92302;Q9THL1;A5X4D3;…		0	0	2.645e-07	77.82	6.1301e-05	2	1451.62	0.389146	69.7986	0
	High	GGxDFTKDDENVNSQPFmR	18	51638	224	C0J9R6;Q6VW29;C6G1P2;A5X4D3;C7A609;F2X4H9;A0A0K2SQY8;Q4VI99;Q9GGI5;D6MYJ6;Q7YJP8;Q9MS09;Q5I221;A0A0U4D534;Q4VI80;Q4VI78;A0A0F7G633;O09424;G0WZL1;Q37220;Q7YJR1;A2VAL6;Q37279;J9QH20;A0A1Q1MQ40;L0N8B1;A0A291L2S1;Q32701;Q6VW40;A0A0F7C9H2;Q32571;I2BGM7;A0A291EY88;Q33047;Q8WL19;Q33032;C3RXF1;A0A1S6WN23;A0A1C9HG87;U5XM28;B8PRL7;P92302;Q9THL1;A0A0F7G570;Q1XEJ9;A6XBH8;A0A0F7EV98;Q9GEK5;T1WGF1;Q5SCR6;Q3255…	X3(I); M18(Oxidation)	0	0	1.364e-11	74.95	0.000129925	2	2185.98	1.00282	83.5954	1
	High	MSGGDHIHAGTVVGK	39	17683	131	P92447;A5X5W8;B1NFY5;C0J9R6;C6G1P2;F2X4H9;Q9GGI5;Q5I221;A0A0U4D534;Q3T5L7;K4EPE7;P94046;A6XBH8;Q8HUZ9;A0A1S6WN23;Q37212;C6G392;I6N589;B8PRP3;Q32701;Q6VW40;A0A0F7C9H2;I2BGM7;O20246;Q6VW29;Q33032;A0A1C9HG87;U5XM28;A5X4D3;A0A0F7G570;V5K6K1;Q339G9;Q4L1C7;Q8MD81;Q9GEK5;A0A0K2SQY8;Q9TN58;Q5SCR6;D6MYJ6;Q9TN69;Q9XQ93;A0A1W6BQF9;A0A248SN48;Q7YJP8;Q7GH77;Q71N69;Q9MS09;G0WZM4;O98551;A0A0C5KNQ4;E7DMW3;I2E9L8…		0	0	5.459e-08	73.67	0.000127901	2	1465.72	1.01713	40.0892	0
	High	EITLGFVDLLR	2	11021	105	C0J9R6;C6G1P2;F2X4H9;Q4VI99;Q9GGI5;Q4VI80;Q4VI78;A2VAL6;A0A0B5KTH7;Q6VW40;Q33032;A0A1C9HG87;U5XM28;Q5SCR6;C1JAT3;Q9MS09;Q5I221;A0A0U4D534;A0A0F7C9H2;I2BGM7;A0A291EY88;C3RXF1;A0A1S6WN23;B8PRL7;A6XBH8;A0A0F7EV98;Q9GEK5;T1WGF1;Q8HUZ9;I2E9L8;A0A0F7G5V4;C3S8W2;Q8MFT9;A0A286SF63;Q36851;B8LIV8;I2E962;A0A1C9HFL0;Q71N81;Q95F24;A0A286NQF2;Q7YJM6;A0A142DPV4;W5RVG3;B8PRP3;G0WZL1;J9QG76;Q8HVI8;P92434;Q37347;I…		0	0	2.405e-05	72.16	0.000131394	2	1275.73	0.844866	114.999	0
	High	VALEAcVQAR	45	29518	189	C7A609;L0N8B1;O98893;Q36851;Q32701;Q6VW40;A0A0F7C9H2;I2BGM7;O20246;C0J9R6;Q6VW29;C6G1P2;Q33032;A0A1S6WN23;A0A1C9HG87;U5XM28;A5X4D3;A0A0F7G570;A6XBH8;V5K6K1;Q339G9;Q4L1C7;Q8MD81;F2X4H9;Q9GEK5;A0A0K2SQY8;Q9TN58;Q5SCR6;Q9GGI5;D6MYJ6;Q9TN69;Q9XQ93;A0A1W6BQF9;A0A248SN48;Q37212;Q7YJP8;Q7GH77;Q71N69;Q8HUZ9;Q9MS09;Q5I221;G0WZM4;A0A0U4D534;O98551;A0A0C5KNQ4;E7DMW3;I2E9L8;A0A0F7G5V4;I2E9A4;Q8MCY1;Q8WKT6;A0…	C6(Carbamidomethyl)	0	0	9.905e-05	64.57	0.0014173	2	1116.58	0.647093	113.629	0
	High	GHYLNATAGTcEEmIKR	6	14767	115	Q6VW40;C0J9R6;C6G1P2;Q33032;A0A1C9HG87;U5XM28;F2X4H9;Q5SCR6;Q4VI99;C1JAT3;Q9GGI5;Q9MS09;Q4VI80;Q4VI78;Q6VW29;R4QE58;Q7YJP8;Q5I221;A0A0U4D534;Q9MT23;B6GUV5;Q7YJR1;L0N8B1;A0A0B5KTH7;Q32701;Q9THL1;Q32553;Q7GH77;A0A0C5KNQ4;I2E9A4;Q9T2E4;A0A0C5AUW0;A0A0N7AB69;Q37220;Q1X6Q9;A0A0U1W0G4;A0A078BR81;A0A0A7W5U3;A2VAL6;S6CMZ7;Q8MFT9;A0A0F6TFY2;I2BGN0;A0A1Q1MQ40;P94046;A0A291L2S1;A0A286SF63;Q36851;Q8ME51;Q318…	C11(Carbamidomethyl); M14(Oxidation)	0	0	2.007e-09	63.79	0.00104387	3	1966.91	1.11945	50.7032	1
	High	PLLGcTIKPK	8	64838	252	C0J9R6;Q6VW29;C6G1P2;A5X4D3;C7A609;F2X4H9;A0A0K2SQY8;Q4VI99;Q9GGI5;D6MYJ6;Q7YJP8;Q9MS09;Q5I221;A0A0U4D534;Q4VI80;Q4VI78;A0A0F7G633;O09424;G0WZL1;Q37220;Q7YJR1;A2VAL6;Q37279;J9QH20;A0A1Q1MQ40;L0N8B1;A0A291L2S1;Q32701;Q6VW40;A0A0F7C9H2;Q32571;I2BGM7;A0A291EY88;Q33047;Q8WL19;Q33032;C3RXF1;A0A1S6WN23;A0A1C9HG87;U5XM28;B8PRL7;P92302;Q9THL1;A0A0F7G570;Q1XEJ9;A6XBH8;A0A0F7EV98;Q9GEK5;T1WGF1;Q5SCR6;Q3255…	C5(Carbamidomethyl)	0	0	0.000215	52.01	0.03562	2	1126.67	0.321047	52.4203	1
	High	DDENVNSQPFmR	4	52171	246	Q6VW40;C0J9R6;C6G1P2;Q33032;A0A1C9HG87;U5XM28;F2X4H9;Q5SCR6;Q4VI99;C1JAT3;Q9GGI5;Q9MS09;Q4VI80;Q4VI78;Q37212;Q5I221;A0A0U4D534;Q32701;A0A0F7C9H2;I2BGM7;O20246;Q6VW29;A0A1S6WN23;A5X4D3;A0A0F7G570;A6XBH8;V5K6K1;Q339G9;Q4L1C7;Q8MD81;Q9GEK5;A0A0K2SQY8;O20245;Q9TN58;D6MYJ6;Q9TN69;Q9XQ93;Q71N81;A0A1W6BQF9;A0A248SN48;Q7YJP8;Q7GH77;Q71N69;Q8HUZ9;G0WZM4;Q95F24;O98551;A0A0C5KNQ4;E7DMW3;I2E9L8;A0A0F7G5V4;I2…	M11(Oxidation)	0	0	1.147e-05	51.45	0.0262524	2	1467.62	0.855373	56.9476	0
	High	AMHAVIDR	10	44488	252	C0J9R6;A0A291EY88;C6G1P2;C3RXF1;B8PRL7;A6XBH8;F2X4H9;Q4VI99;Q9GGI5;Q8HUZ9;Q9MS09;Q4VI80;A0A0F7G5V4;Q4VI78;C3S8W2;Q32701;Q6VW40;A0A0F7C9H2;I2BGM7;O20246;Q6VW29;Q33032;A0A1S6WN23;A0A1C9HG87;U5XM28;A5X4D3;A0A0F7G570;Q339G9;Q9GEK5;A0A0K2SQY8;Q5SCR6;D6MYJ6;Q9TN69;Q9XQ93;A0A248SN48;Q7YJP8;Q7GH77;Q71N69;Q5I221;G0WZM4;A0A0U4D534;O98551;A0A0C5KNQ4;E7DMW3;I2E9L8;I2E9A4;Q8WKT6;R4QE58;C7A609;A0A0F7G633;O0942…		0	0	0.004026	47.16	0.0710082	2	912.472	-0.488874	32.9366	0
	High	YGRPLLGcTIKPK	6	64650	247	I2E962;Q6VW40;A0A0F7C9H2;I2BGM7;C0J9R6;A0A291EY88;C6G1P2;B8LIV8;Q33032;C3RXF1;A0A1S6WN23;A0A1C9HG87;U5XM28;B8PRL7;O09420;A6XBH8;A0A0F7EV98;A0A1C9HFL0;F2X4H9;Q9GEK5;T1WGF1;Q5SCR6;Q4VI99;C1JAT3;Q9GGI5;Q71N81;O03839;Q71N69;Q8HUZ9;Q9MS09;Q5I221;G0WZM4;A0A0U4D534;Q95F24;I2E9L8;Q4VI80;A0A0F7G5V4;Q4VI78;C3S8W2;A0A0F7G633;A0A286NQF2;A0A0F7G5U4;O09424;Q7YJM6;Q7YMT1;Q58U40;Q32701;O20246;Q6VW29;O47280;A5X4D…	C8(Carbamidomethyl)	0	0	0.001061	33.82	2.51136	4	1502.85	-0.424963	53.4868	2
	High	EITLGFVDLLRDDFIEKDR	2	5694	51	Q9GGI5;C0J9R6;C6G1P2;F2X4H9;Q4VI99;Q5I221;A0A0U4D534;Q4VI80;Q4VI78;A2VAL6;A0A0B5KTH7;Q6VW40;I2BGM7;A0A291EY88;Q33032;A0A1S6WN23;A6XBH8;A0A0F7EV98;Q8HUZ9;I2E9L8;A0A142DPV4;J9QG76;Q8MFT9;A0A286SF63;Q36851;A0A249Y5N8;A0A286SFD8;S4TA61;A0A249Y5N1;A0A0F7G5Y0;Q37212;Q95F24;A0A286NQF2;Q7YJM6;F5B3G0;I2BGN0;E7DMY2;O09420;Q8MAM0;A0A0F7G5U4;O03839;Q31895;Q71N79;O47280;Q3T5L7;Q37309;A0A0F7EV89;Q95CF8;J9QEM7;…		0	0	5.731e-07	33.32	0.990488	3	2294.2	0.045206	114.737	2
	High	AQAETGEIK	6	27913	195	I2BGM7;C6G1P2;Q33032;C3RXF1;T1WGF1;Q9GGI5;Q8ME51;B8PRL7;A0A0F7EV98;Q9GEK5;Q1XEJ9;Q6VW40;A0A0F7C9H2;C0J9R6;A0A1S6WN23;A0A1C9HG87;U5XM28;A6XBH8;F2X4H9;Q5SCR6;Q8HUZ9;Q9MS09;I2E9L8;A0A0F7G5V4;Q32701;Q6VW29;Q9THL1;A0A0K2SQY8;Q32553;Q4VI99;C1JAT3;D6MYJ6;Q7YJP8;Q7GH77;O98551;A0A0C5KNQ4;E7DMW3;Q4VI80;Q3I534;I2E9A4;Q4VI78;A0A291EY88;C7AQU9;C3S8W2;A0A0F7G570;A0A2H4UGV5;Q9TN69;Q9XQ93;A0A248SN48;Q9TN58;Q3721…		0	0.001	0.01824	50.66	0.031433	2	946.485	1.35958	24.1457	0
	High	DDFIEKDR	9	17693	135	Q6VW40;C0J9R6;C6G1P2;Q33032;F2X4H9;Q4VI99;Q9GGI5;O03839;Q5I221;A0A0U4D534;Q4VI80;Q4VI78;A0A291EY88;O09420;A6XBH8;Q8HUZ9;A0A0F7G5U4;E7DMY2;Q37212;I2BGM7;O20246;A0A0F7EV98;C6G392;Q9XQ93;Q6VW29;A0A0F7G570;Q7YJP8;A0PD98;Q9MT23;J9QG76;Q37220;Q7YJR1;A0A078BR81;A2VAL6;A0A0F6TFY2;Q7YJM3;A0A1Q1MQ40;L0N8B1;I6N589;A0A291L2S1;A0A0B5KTH7;Q32701;Q33047;Q8WL19;A0A1S6WN23;Q9THL1;Q1XEJ9;Q9T2B5;Q32553;Q9TN69;A0A24…		0	0.001	0.02278	50.15	0.02403	2	1037.49	0.513493	42.9311	1
F2X4H9	Ribulose bisphosphate carboxylase large chain (Fragment) OS=Calophyllum longifolium OX=158928 GN=rbcL PE=3 SV=1 - [F2X4H9_9ROSI]	2967.59	35.73	65021	0	19	288	445	49.3818	6.48096
	High	GGLDFTKDDENVNSQPFMR	11	51638	224	Q8MFT9;Q95CE8;Q32701;Q6VW40;A0A0F7C9H2;Q32571;I2BGM7;O20246;B1NL21;C0J9R6;Q6VW29;A0A291EY88;C6G1P2;P93904;Q33047;O98884;A0PD98;B8LIV8;Q8WL19;Q33032;I2E962;C3RXF1;A0A1S6WN23;A0A1C9HG87;U5XM28;B8PRL7;Q7YMT1;P92302;Q9THL1;A5X4D3;A0A0F7G570;Q1XEJ9;O09420;A6XBH8;C7A609;Q8MAM0;V5K6K1;A0A0F7EV98;Q339G9;G8XV60;Q4L1C7;Q8MD81;A0A1C9HFL0;F2X4H9;Q9GEK5;A0A0K2SQY8;B8QQG4;Q9T2B5;Q9TN58;T1WGF1;Q5SCR6;Q32553;Q4V…		0	0	1.101e-14	127.8	6.96255e-10	2	2169.99	1.02955	92.8526	1
	High	GHYLNATAGTcEEMIKR	4	14767	115	Q32701;Q6VW40;C0J9R6;Q6VW29;C6G1P2;Q33032;A0A1C9HG87;U5XM28;Q9THL1;F2X4H9;A0A0K2SQY8;Q5SCR6;Q32553;Q4VI99;C1JAT3;Q9GGI5;D6MYJ6;Q7YJP8;Q7GH77;Q9MS09;O98551;A0A0C5KNQ4;E7DMW3;Q4VI80;Q3I534;I2E9A4;Q4VI78;W5RVG3;G0WZL1;Q37220;F4ZDP9;Q1X6Q9;A0A0U1W0G4;A0A142I7F3;Q6L9Y3;Q7YJR1;P92434;Q5NUA5;A2VAL6;S6CMZ7;Q8MFT9;J9QH20;A0A249Y5Q4;A0A1Q1MQ40;L0N8B1;A0A291L2S1;A0A286SF63;Q36851;Q9T2E4;Q9MT23;A0A0N7AB69;I2…	C11(Carbamidomethyl)	0	0	2.875e-13	99.55	2.85446e-07	3	1950.92	0.712137	59.4866	1
	High	GHYLNATAGTcEEMIK	15	14794	115	C0J9R6;C6G1P2;F2X4H9;Q9GGI5;Q32701;Q6VW40;Q6VW29;Q33032;A0A1C9HG87;U5XM28;Q9THL1;A0A0K2SQY8;Q5SCR6;Q32553;Q4VI99;C1JAT3;D6MYJ6;Q7YJP8;Q7GH77;Q9MS09;O98551;A0A0C5KNQ4;E7DMW3;Q4VI80;Q3I534;I2E9A4;Q4VI78;E7DMY2;A0A2H4UGV5;B8LIV8;I2E962;A0A1C9HFL0;Q9T2E4;Q9MT23;W5RVG3;A0A0C5AUW0;A0A0N7AB69;G0WZL1;Q37220;F4ZDP9;A0A142I7A5;Q1X6Q9;A0A0U1W0G4;A0A142I7F3;Q6L9Y3;B8YHE7;Q7YJR1;P92434;A0A078BR81;Q37347;Q5NUA…	C11(Carbamidomethyl)	0	0	3.146e-11	99.5	2.46098e-07	2	1794.82	1.21515	65.158	0
	High	mSGGDHIHAGTVVGK	35	17683	131	Q6VW29;C0J9R6;C6G1P2;F2X4H9;Q9GGI5;Q5I221;A0A0U4D534;P92447;A5X5W8;B1NFY5;Q3T5L7;K4EPE7;P94046;A6XBH8;Q8HUZ9;A0A1S6WN23;Q37212;C6G392;I6N589;B8PRP3;Q32701;Q6VW40;A0A0F7C9H2;I2BGM7;O20246;Q33032;A0A1C9HG87;U5XM28;A5X4D3;A0A0F7G570;V5K6K1;Q339G9;Q4L1C7;Q8MD81;Q9GEK5;A0A0K2SQY8;Q9TN58;Q5SCR6;D6MYJ6;Q9TN69;Q9XQ93;A0A1W6BQF9;A0A248SN48;Q7YJP8;Q7GH77;Q71N69;Q9MS09;G0WZM4;O98551;A0A0C5KNQ4;E7DMW3;I2E9L8…	M1(Oxidation)	0	0	1.04e-08	91.11	2.67309e-06	2	1481.72	-0.0107759	32.4786	0
	High	EITLGFVDLLRDDFIEK	2	5735	51	Q6VW40;C0J9R6;C6G1P2;Q33032;F2X4H9;Q4VI99;Q9GGI5;Q5I221;A0A0U4D534;Q4VI80;Q4VI78;A2VAL6;Q8MFT9;A0A286SF63;Q36851;I2BGM7;A0A291EY88;A0A1S6WN23;Q31895;O09420;A6XBH8;A0A0F7EV98;Q71N79;Q8HUZ9;I2E9L8;A0A0F7G5U4;A0A249Y5N8;A0A286SFD8;A0A142DPV4;S4TA61;J9QG76;A0A249Y5N1;A0A0F7G5Y0;A0A1W6L1X3;A0A0B5KTH7;Q37212;Q95F24;A0A286NQF2;Q7YJM6;F5B3G0;I2BGN0;E7DMY2;Q8MAM0;O03839;O47280;Q3T5L7;Q37309;A0A0F7EV89;Q95…		0	0	4.572e-13	88.19	3.40957e-06	2	2023.08	0.308284	115.095	1
	High	DNGLLLHIHR	11	41878	237	C0J9R6;Q6VW29;C6G1P2;A5X4D3;C7A609;F2X4H9;A0A0K2SQY8;Q4VI99;Q9GGI5;D6MYJ6;Q7YJP8;Q9MS09;Q5I221;A0A0U4D534;Q4VI80;Q4VI78;A0A0F7G633;O09424;G0WZL1;Q37220;Q7YJR1;A2VAL6;Q37279;J9QH20;A0A1Q1MQ40;L0N8B1;A0A291L2S1;Q32701;Q6VW40;A0A0F7C9H2;Q32571;I2BGM7;A0A291EY88;Q33047;Q8WL19;Q33032;C3RXF1;A0A1S6WN23;A0A1C9HG87;U5XM28;B8PRL7;P92302;Q9THL1;A0A0F7G570;Q1XEJ9;A6XBH8;A0A0F7EV98;Q9GEK5;T1WGF1;Q5SCR6;Q3255…		0	0	1.168e-05	83.55	2.21637e-05	2	1187.66	0.465864	63.5684	0
	High	GHYLNATAGTcEEmIK	9	14794	115	Q32701;Q6VW40;C0J9R6;Q6VW29;C6G1P2;Q33032;A0A1C9HG87;U5XM28;Q9THL1;F2X4H9;A0A0K2SQY8;Q5SCR6;Q32553;Q4VI99;C1JAT3;Q9GGI5;D6MYJ6;Q7YJP8;Q7GH77;Q9MS09;O98551;A0A0C5KNQ4;E7DMW3;Q4VI80;Q3I534;I2E9A4;Q4VI78;W5RVG3;G0WZL1;Q37220;F4ZDP9;Q1X6Q9;A0A0U1W0G4;A0A142I7F3;Q6L9Y3;Q7YJR1;P92434;Q5NUA5;A2VAL6;S6CMZ7;Q8MFT9;J9QH20;A0A249Y5Q4;A0A1Q1MQ40;L0N8B1;A0A291L2S1;A0A286SF63;Q36851;Q9T2E4;Q9MT23;A0A0N7AB69;I2…	C11(Carbamidomethyl); M14(Oxidation)	0	0	2.63e-09	80.79	1.66469e-05	2	1810.81	1.58572	55.3685	0
	High	TFQGPPHGIQVER	35	58045	240	Q32701;Q6VW40;A0A0F7C9H2;Q32571;I2BGM7;C0J9R6;Q6VW29;A0A291EY88;C6G1P2;Q33047;D6MYK4;E7DMY2;A0PD98;B8LIV8;Q8WL19;Q33032;I2E962;C3RXF1;A0A1S6WN23;A0A1C9HG87;U5XM28;B8PRL7;P92302;Q9THL1;A0A0F7G570;Q1XEJ9;A6XBH8;A0A0F7EV98;A0A1C9HFL0;F2X4H9;Q9GEK5;A0A0K2SQY8;B8QQG4;Q9T2B5;T1WGF1;Q5SCR6;Q32553;Q4VI99;C1JAT3;Q9GGI5;D6MYJ6;Q9TN69;Q9XQ93;Q71N81;A0A248SN48;Q7YJP8;Q7GH77;Q33156;Q8HUZ9;Q9MS09;Q95F24;O98551…		0	0	2.664e-09	79.4	7.15679e-05	2	1465.76	1.32225	60.7751	0
	High	DDENVNSQPFMR	5	52171	246	Q6VW40;A0A0F7C9H2;I2BGM7;C0J9R6;C6G1P2;E7DMY2;Q33032;A0A1S6WN23;A0A1C9HG87;U5XM28;A6XBH8;Q4L1C7;F2X4H9;Q9GEK5;Q9TN58;Q5SCR6;Q9GGI5;Q71N81;Q37212;Q8HUZ9;Q9MS09;Q95F24;I2E9L8;A0A0F7G5V4;Q8MCY1;A0A286NQF2;Q7YJM6;W5RVG3;B8PRP3;J9QG76;Q8HVI8;Q37347;Q8MFT9;I2BGN0;A0A0B5KTH7;Q32701;Q32571;O20246;B1NL21;Q6VW29;A0A291EY88;Q33047;A0PD98;B8LIV8;Q8WL19;I2E962;C3RXF1;Q9GHZ1;B8PRL7;Q7YMT1;P92302;Q9THL1;A5X4D3;…		0	0	2.645e-07	77.82	6.1301e-05	2	1451.62	0.389146	69.7986	0
	High	GGLDFTKDDENVNSQPFmR	9	51638	224	C0J9R6;Q6VW29;C6G1P2;A5X4D3;C7A609;F2X4H9;A0A0K2SQY8;Q4VI99;Q9GGI5;D6MYJ6;Q7YJP8;Q9MS09;Q5I221;A0A0U4D534;Q4VI80;Q4VI78;A0A0F7G633;O09424;G0WZL1;Q37220;Q7YJR1;A2VAL6;Q37279;J9QH20;A0A1Q1MQ40;L0N8B1;A0A291L2S1;Q32701;Q6VW40;A0A0F7C9H2;Q32571;I2BGM7;A0A291EY88;Q33047;Q8WL19;Q33032;C3RXF1;A0A1S6WN23;A0A1C9HG87;U5XM28;B8PRL7;P92302;Q9THL1;A0A0F7G570;Q1XEJ9;A6XBH8;A0A0F7EV98;Q9GEK5;T1WGF1;Q5SCR6;Q3255…	M18(Oxidation)	0	0	1.364e-11	74.95	0.000129925	2	2185.98	1.00282	83.5954	1
	High	MSGGDHIHAGTVVGK	39	17683	131	P92447;A5X5W8;B1NFY5;C0J9R6;C6G1P2;F2X4H9;Q9GGI5;Q5I221;A0A0U4D534;Q3T5L7;K4EPE7;P94046;A6XBH8;Q8HUZ9;A0A1S6WN23;Q37212;C6G392;I6N589;B8PRP3;Q32701;Q6VW40;A0A0F7C9H2;I2BGM7;O20246;Q6VW29;Q33032;A0A1C9HG87;U5XM28;A5X4D3;A0A0F7G570;V5K6K1;Q339G9;Q4L1C7;Q8MD81;Q9GEK5;A0A0K2SQY8;Q9TN58;Q5SCR6;D6MYJ6;Q9TN69;Q9XQ93;A0A1W6BQF9;A0A248SN48;Q7YJP8;Q7GH77;Q71N69;Q9MS09;G0WZM4;O98551;A0A0C5KNQ4;E7DMW3;I2E9L8…		0	0	5.459e-08	73.67	0.000127901	2	1465.72	1.01713	40.0892	0
	High	EITLGFVDLLR	2	11021	105	C0J9R6;C6G1P2;F2X4H9;Q4VI99;Q9GGI5;Q4VI80;Q4VI78;A2VAL6;A0A0B5KTH7;Q6VW40;Q33032;A0A1C9HG87;U5XM28;Q5SCR6;C1JAT3;Q9MS09;Q5I221;A0A0U4D534;A0A0F7C9H2;I2BGM7;A0A291EY88;C3RXF1;A0A1S6WN23;B8PRL7;A6XBH8;A0A0F7EV98;Q9GEK5;T1WGF1;Q8HUZ9;I2E9L8;A0A0F7G5V4;C3S8W2;Q8MFT9;A0A286SF63;Q36851;B8LIV8;I2E962;A0A1C9HFL0;Q71N81;Q95F24;A0A286NQF2;Q7YJM6;A0A142DPV4;W5RVG3;B8PRP3;G0WZL1;J9QG76;Q8HVI8;P92434;Q37347;I…		0	0	2.405e-05	72.16	0.000131394	2	1275.73	0.844866	114.999	0
	High	VALEAcVQAR	45	29518	189	C7A609;L0N8B1;O98893;Q36851;Q32701;Q6VW40;A0A0F7C9H2;I2BGM7;O20246;C0J9R6;Q6VW29;C6G1P2;Q33032;A0A1S6WN23;A0A1C9HG87;U5XM28;A5X4D3;A0A0F7G570;A6XBH8;V5K6K1;Q339G9;Q4L1C7;Q8MD81;F2X4H9;Q9GEK5;A0A0K2SQY8;Q9TN58;Q5SCR6;Q9GGI5;D6MYJ6;Q9TN69;Q9XQ93;A0A1W6BQF9;A0A248SN48;Q37212;Q7YJP8;Q7GH77;Q71N69;Q8HUZ9;Q9MS09;Q5I221;G0WZM4;A0A0U4D534;O98551;A0A0C5KNQ4;E7DMW3;I2E9L8;A0A0F7G5V4;I2E9A4;Q8MCY1;Q8WKT6;A0…	C6(Carbamidomethyl)	0	0	9.905e-05	64.57	0.0014173	2	1116.58	0.647093	113.629	0
	High	GHYLNATAGTcEEmIKR	6	14767	115	Q6VW40;C0J9R6;C6G1P2;Q33032;A0A1C9HG87;U5XM28;F2X4H9;Q5SCR6;Q4VI99;C1JAT3;Q9GGI5;Q9MS09;Q4VI80;Q4VI78;Q6VW29;R4QE58;Q7YJP8;Q5I221;A0A0U4D534;Q9MT23;B6GUV5;Q7YJR1;L0N8B1;A0A0B5KTH7;Q32701;Q9THL1;Q32553;Q7GH77;A0A0C5KNQ4;I2E9A4;Q9T2E4;A0A0C5AUW0;A0A0N7AB69;Q37220;Q1X6Q9;A0A0U1W0G4;A0A078BR81;A0A0A7W5U3;A2VAL6;S6CMZ7;Q8MFT9;A0A0F6TFY2;I2BGN0;A0A1Q1MQ40;P94046;A0A291L2S1;A0A286SF63;Q36851;Q8ME51;Q318…	C11(Carbamidomethyl); M14(Oxidation)	0	0	2.007e-09	63.79	0.00104387	3	1966.91	1.11945	50.7032	1
	High	FLFcAEAIYK	8	13080	109	Q9GHZ1;C0J9R6;A0A291EY88;C6G1P2;C3RXF1;B8PRL7;A6XBH8;C7AQU9;F2X4H9;Q4VI99;Q9GGI5;Q8HUZ9;Q9MS09;Q4VI80;A0A0F7G5V4;Q4VI78;C3S8W2;O20246;Q6VW29;A0A0F7G570;O09420;Q7YJP8;Q5I221;A0A0U4D534;Q95DW1;A0A0F7G5U4;Q9MT23;Q7YJR1;L0N8B1;A0A0B5KTH7;A0A286SFD8;J9QG76;Q7YJM3;I6N589;Q71N79;A2VAL6;A0A1W6L1X3;D6MYK9;Q32571;A0PD98;R4QE58;A0A0K2SQY8;B8QQG4;D6MYJ6;Q71N81;Q8WKT6;D6MYI7;A2VAL3;B8PRP3;G0WZL1;Q37220;A0A142…	C4(Carbamidomethyl)	0	0	0.0001785	59.19	0.00394047	2	1261.63	1.14707	108.998	0
	High	PLLGcTIKPK	8	64838	252	C0J9R6;Q6VW29;C6G1P2;A5X4D3;C7A609;F2X4H9;A0A0K2SQY8;Q4VI99;Q9GGI5;D6MYJ6;Q7YJP8;Q9MS09;Q5I221;A0A0U4D534;Q4VI80;Q4VI78;A0A0F7G633;O09424;G0WZL1;Q37220;Q7YJR1;A2VAL6;Q37279;J9QH20;A0A1Q1MQ40;L0N8B1;A0A291L2S1;Q32701;Q6VW40;A0A0F7C9H2;Q32571;I2BGM7;A0A291EY88;Q33047;Q8WL19;Q33032;C3RXF1;A0A1S6WN23;A0A1C9HG87;U5XM28;B8PRL7;P92302;Q9THL1;A0A0F7G570;Q1XEJ9;A6XBH8;A0A0F7EV98;Q9GEK5;T1WGF1;Q5SCR6;Q3255…	C5(Carbamidomethyl)	0	0	0.000215	52.01	0.03562	2	1126.67	0.321047	52.4203	1
	High	DDENVNSQPFmR	4	52171	246	Q6VW40;C0J9R6;C6G1P2;Q33032;A0A1C9HG87;U5XM28;F2X4H9;Q5SCR6;Q4VI99;C1JAT3;Q9GGI5;Q9MS09;Q4VI80;Q4VI78;Q37212;Q5I221;A0A0U4D534;Q32701;A0A0F7C9H2;I2BGM7;O20246;Q6VW29;A0A1S6WN23;A5X4D3;A0A0F7G570;A6XBH8;V5K6K1;Q339G9;Q4L1C7;Q8MD81;Q9GEK5;A0A0K2SQY8;O20245;Q9TN58;D6MYJ6;Q9TN69;Q9XQ93;Q71N81;A0A1W6BQF9;A0A248SN48;Q7YJP8;Q7GH77;Q71N69;Q8HUZ9;G0WZM4;Q95F24;O98551;A0A0C5KNQ4;E7DMW3;I2E9L8;A0A0F7G5V4;I2…	M11(Oxidation)	0	0	1.147e-05	51.45	0.0262524	2	1467.62	0.855373	56.9476	0
	High	YYTPEYETK	6	361	8	F2X4H9;A0A0U4D534;A0A249Y5N8;B5L2V5;B5L2V3;A0A291L2S1;A0A024HRQ0;C7SN35		0	0	0.002119	50.43	0.00867782	2	1193.54	0.577664	58.1515	0
	High	AMHAVIDR	10	44488	252	C0J9R6;A0A291EY88;C6G1P2;C3RXF1;B8PRL7;A6XBH8;F2X4H9;Q4VI99;Q9GGI5;Q8HUZ9;Q9MS09;Q4VI80;A0A0F7G5V4;Q4VI78;C3S8W2;Q32701;Q6VW40;A0A0F7C9H2;I2BGM7;O20246;Q6VW29;Q33032;A0A1S6WN23;A0A1C9HG87;U5XM28;A5X4D3;A0A0F7G570;Q339G9;Q9GEK5;A0A0K2SQY8;Q5SCR6;D6MYJ6;Q9TN69;Q9XQ93;A0A248SN48;Q7YJP8;Q7GH77;Q71N69;Q5I221;G0WZM4;A0A0U4D534;O98551;A0A0C5KNQ4;E7DMW3;I2E9L8;I2E9A4;Q8WKT6;R4QE58;C7A609;A0A0F7G633;O0942…		0	0	0.004026	47.16	0.0710082	2	912.472	-0.488874	32.9366	0
	High	YGRPLLGcTIKPK	6	64650	247	I2E962;Q6VW40;A0A0F7C9H2;I2BGM7;C0J9R6;A0A291EY88;C6G1P2;B8LIV8;Q33032;C3RXF1;A0A1S6WN23;A0A1C9HG87;U5XM28;B8PRL7;O09420;A6XBH8;A0A0F7EV98;A0A1C9HFL0;F2X4H9;Q9GEK5;T1WGF1;Q5SCR6;Q4VI99;C1JAT3;Q9GGI5;Q71N81;O03839;Q71N69;Q8HUZ9;Q9MS09;Q5I221;G0WZM4;A0A0U4D534;Q95F24;I2E9L8;Q4VI80;A0A0F7G5V4;Q4VI78;C3S8W2;A0A0F7G633;A0A286NQF2;A0A0F7G5U4;O09424;Q7YJM6;Q7YMT1;Q58U40;Q32701;O20246;Q6VW29;O47280;A5X4D…	C8(Carbamidomethyl)	0	0	0.001061	33.82	2.51136	4	1502.85	-0.424963	53.4868	2
	High	EITLGFVDLLRDDFIEKDR	2	5694	51	Q9GGI5;C0J9R6;C6G1P2;F2X4H9;Q4VI99;Q5I221;A0A0U4D534;Q4VI80;Q4VI78;A2VAL6;A0A0B5KTH7;Q6VW40;I2BGM7;A0A291EY88;Q33032;A0A1S6WN23;A6XBH8;A0A0F7EV98;Q8HUZ9;I2E9L8;A0A142DPV4;J9QG76;Q8MFT9;A0A286SF63;Q36851;A0A249Y5N8;A0A286SFD8;S4TA61;A0A249Y5N1;A0A0F7G5Y0;Q37212;Q95F24;A0A286NQF2;Q7YJM6;F5B3G0;I2BGN0;E7DMY2;O09420;Q8MAM0;A0A0F7G5U4;O03839;Q31895;Q71N79;O47280;Q3T5L7;Q37309;A0A0F7EV89;Q95CF8;J9QEM7;…		0	0	5.731e-07	33.32	0.990488	3	2294.2	0.045206	114.737	2
	High	AQAETGEIK	6	27913	195	I2BGM7;C6G1P2;Q33032;C3RXF1;T1WGF1;Q9GGI5;Q8ME51;B8PRL7;A0A0F7EV98;Q9GEK5;Q1XEJ9;Q6VW40;A0A0F7C9H2;C0J9R6;A0A1S6WN23;A0A1C9HG87;U5XM28;A6XBH8;F2X4H9;Q5SCR6;Q8HUZ9;Q9MS09;I2E9L8;A0A0F7G5V4;Q32701;Q6VW29;Q9THL1;A0A0K2SQY8;Q32553;Q4VI99;C1JAT3;D6MYJ6;Q7YJP8;Q7GH77;O98551;A0A0C5KNQ4;E7DMW3;Q4VI80;Q3I534;I2E9A4;Q4VI78;A0A291EY88;C7AQU9;C3S8W2;A0A0F7G570;A0A2H4UGV5;Q9TN69;Q9XQ93;A0A248SN48;Q9TN58;Q3721…		0	0.001	0.01824	50.66	0.031433	2	946.485	1.35958	24.1457	0
	High	DDFIEKDR	9	17693	135	Q6VW40;C0J9R6;C6G1P2;Q33032;F2X4H9;Q4VI99;Q9GGI5;O03839;Q5I221;A0A0U4D534;Q4VI80;Q4VI78;A0A291EY88;O09420;A6XBH8;Q8HUZ9;A0A0F7G5U4;E7DMY2;Q37212;I2BGM7;O20246;A0A0F7EV98;C6G392;Q9XQ93;Q6VW29;A0A0F7G570;Q7YJP8;A0PD98;Q9MT23;J9QG76;Q37220;Q7YJR1;A0A078BR81;A2VAL6;A0A0F6TFY2;Q7YJM3;A0A1Q1MQ40;L0N8B1;I6N589;A0A291L2S1;A0A0B5KTH7;Q32701;Q33047;Q8WL19;A0A1S6WN23;Q9THL1;Q1XEJ9;Q9T2B5;Q32553;Q9TN69;A0A24…		0	0.001	0.02278	50.15	0.02403	2	1037.49	0.513493	42.9311	1
	High	EGNEIIR	1	14511	128	Q58U40;C0J9R6;Q6VW29;C6G1P2;A0A0F7G570;A6XBH8;F2X4H9;Q9GGI5;Q7YJP8;Q8HUZ9;Q32571;A0A291EY88;C3RXF1;B8PRL7;Q8MAM0;A0A0K2SQY8;Q9TN58;Q4VI99;D6MYJ6;A0A1W6BQF9;Q37212;J9QER6;Q9MS09;Q4VI80;A0A0F7G5V4;Q4VI78;C3S8W2;Q8WKT6;Q6VW40;Q33032;A0A1C9HG87;U5XM28;Q5SCR6;Q5I221;A0A0U4D534;Q32701;A0A0F7C9H2;I2BGM7;O20246;B1NL21;P93904;Q33047;O98884;D6MYK4;E7DMY2;A0PD98;B8LIV8;Q8WL19;I2E962;A0A1S6WN23;Q7YMT1;P92302…		0	0.008	0.0985	45.56	0.0672315	2	830.436	-0.303857	37.4441	0
Q7YJR9	Ribulose bisphosphate carboxylase large chain (Fragment) OS=Gasteria glomerata OX=210960 GN=rbcL PE=3 SV=1 - [Q7YJR9_9ASPA]	2963.62	27.54	16515	0	15	244	443	49.0602	6.75635
	High	GGLDFTKDDENVxSQPFMR	14	25	6	C7AQV2;A5H757;Q7YJR9;Q6PZC1;Q7YJL9;X2D2J7	X13(D)	0	0	1.111e-13	114.37	2.5992e-09	2	2170.97	0.96769	94.5288	1
	High	GHYLNATAGTcEEMIKR	4	14767	115	Q32701;Q6VW40;C0J9R6;Q6VW29;C6G1P2;Q33032;A0A1C9HG87;U5XM28;Q9THL1;F2X4H9;A0A0K2SQY8;Q5SCR6;Q32553;Q4VI99;C1JAT3;Q9GGI5;D6MYJ6;Q7YJP8;Q7GH77;Q9MS09;O98551;A0A0C5KNQ4;E7DMW3;Q4VI80;Q3I534;I2E9A4;Q4VI78;W5RVG3;G0WZL1;Q37220;F4ZDP9;Q1X6Q9;A0A0U1W0G4;A0A142I7F3;Q6L9Y3;Q7YJR1;P92434;Q5NUA5;A2VAL6;S6CMZ7;Q8MFT9;J9QH20;A0A249Y5Q4;A0A1Q1MQ40;L0N8B1;A0A291L2S1;A0A286SF63;Q36851;Q9T2E4;Q9MT23;A0A0N7AB69;I2…	C11(Carbamidomethyl)	0	0	2.875e-13	99.55	2.85446e-07	3	1950.92	0.712137	59.4866	1
	High	GHYLNATAGTcEEMIK	15	14794	115	C0J9R6;C6G1P2;F2X4H9;Q9GGI5;Q32701;Q6VW40;Q6VW29;Q33032;A0A1C9HG87;U5XM28;Q9THL1;A0A0K2SQY8;Q5SCR6;Q32553;Q4VI99;C1JAT3;D6MYJ6;Q7YJP8;Q7GH77;Q9MS09;O98551;A0A0C5KNQ4;E7DMW3;Q4VI80;Q3I534;I2E9A4;Q4VI78;E7DMY2;A0A2H4UGV5;B8LIV8;I2E962;A0A1C9HFL0;Q9T2E4;Q9MT23;W5RVG3;A0A0C5AUW0;A0A0N7AB69;G0WZL1;Q37220;F4ZDP9;A0A142I7A5;Q1X6Q9;A0A0U1W0G4;A0A142I7F3;Q6L9Y3;B8YHE7;Q7YJR1;P92434;A0A078BR81;Q37347;Q5NUA…	C11(Carbamidomethyl)	0	0	3.146e-11	99.5	2.46098e-07	2	1794.82	1.21515	65.158	0
	High	mSGGDHIHAGTVVGK	35	17683	131	Q6VW29;C0J9R6;C6G1P2;F2X4H9;Q9GGI5;Q5I221;A0A0U4D534;P92447;A5X5W8;B1NFY5;Q3T5L7;K4EPE7;P94046;A6XBH8;Q8HUZ9;A0A1S6WN23;Q37212;C6G392;I6N589;B8PRP3;Q32701;Q6VW40;A0A0F7C9H2;I2BGM7;O20246;Q33032;A0A1C9HG87;U5XM28;A5X4D3;A0A0F7G570;V5K6K1;Q339G9;Q4L1C7;Q8MD81;Q9GEK5;A0A0K2SQY8;Q9TN58;Q5SCR6;D6MYJ6;Q9TN69;Q9XQ93;A0A1W6BQF9;A0A248SN48;Q7YJP8;Q7GH77;Q71N69;Q9MS09;G0WZM4;O98551;A0A0C5KNQ4;E7DMW3;I2E9L8…	M1(Oxidation)	0	0	1.04e-08	91.11	2.67309e-06	2	1481.72	-0.0107759	32.4786	0
	High	GGLDFTKDDENVxSQPFmR	10	25	6	C7AQV2;Q7YJR9;Q6PZC1;A5H757;Q7YJL9;X2D2J7	X13(D); M18(Oxidation)	0	0	0.0003959	86.69	1.25841e-06	2	2186.97	2.05777	84.8542	1
	High	DNGLLLHIHR	11	41878	237	C0J9R6;Q6VW29;C6G1P2;A5X4D3;C7A609;F2X4H9;A0A0K2SQY8;Q4VI99;Q9GGI5;D6MYJ6;Q7YJP8;Q9MS09;Q5I221;A0A0U4D534;Q4VI80;Q4VI78;A0A0F7G633;O09424;G0WZL1;Q37220;Q7YJR1;A2VAL6;Q37279;J9QH20;A0A1Q1MQ40;L0N8B1;A0A291L2S1;Q32701;Q6VW40;A0A0F7C9H2;Q32571;I2BGM7;A0A291EY88;Q33047;Q8WL19;Q33032;C3RXF1;A0A1S6WN23;A0A1C9HG87;U5XM28;B8PRL7;P92302;Q9THL1;A0A0F7G570;Q1XEJ9;A6XBH8;A0A0F7EV98;Q9GEK5;T1WGF1;Q5SCR6;Q3255…		0	0	1.168e-05	83.55	2.21637e-05	2	1187.66	0.465864	63.5684	0
	High	GHYLNATAGTcEEmIK	9	14794	115	Q32701;Q6VW40;C0J9R6;Q6VW29;C6G1P2;Q33032;A0A1C9HG87;U5XM28;Q9THL1;F2X4H9;A0A0K2SQY8;Q5SCR6;Q32553;Q4VI99;C1JAT3;Q9GGI5;D6MYJ6;Q7YJP8;Q7GH77;Q9MS09;O98551;A0A0C5KNQ4;E7DMW3;Q4VI80;Q3I534;I2E9A4;Q4VI78;W5RVG3;G0WZL1;Q37220;F4ZDP9;Q1X6Q9;A0A0U1W0G4;A0A142I7F3;Q6L9Y3;Q7YJR1;P92434;Q5NUA5;A2VAL6;S6CMZ7;Q8MFT9;J9QH20;A0A249Y5Q4;A0A1Q1MQ40;L0N8B1;A0A291L2S1;A0A286SF63;Q36851;Q9T2E4;Q9MT23;A0A0N7AB69;I2…	C11(Carbamidomethyl); M14(Oxidation)	0	0	2.63e-09	80.79	1.66469e-05	2	1810.81	1.58572	55.3685	0
	High	xFQGPPHGIQVER	35	58045	240	Q32701;Q6VW40;A0A0F7C9H2;Q32571;I2BGM7;C0J9R6;Q6VW29;A0A291EY88;C6G1P2;Q33047;D6MYK4;E7DMY2;A0PD98;B8LIV8;Q8WL19;Q33032;I2E962;C3RXF1;A0A1S6WN23;A0A1C9HG87;U5XM28;B8PRL7;P92302;Q9THL1;A0A0F7G570;Q1XEJ9;A6XBH8;A0A0F7EV98;A0A1C9HFL0;F2X4H9;Q9GEK5;A0A0K2SQY8;B8QQG4;Q9T2B5;T1WGF1;Q5SCR6;Q32553;Q4VI99;C1JAT3;Q9GGI5;D6MYJ6;Q9TN69;Q9XQ93;Q71N81;A0A248SN48;Q7YJP8;Q7GH77;Q33156;Q8HUZ9;Q9MS09;Q95F24;O98551…	X1(T)	0	0	2.664e-09	79.4	7.15679e-05	2	1465.76	1.32225	60.7751	0
	High	DDENVxSQPFMR	5	52171	246	Q6VW40;A0A0F7C9H2;I2BGM7;C0J9R6;C6G1P2;E7DMY2;Q33032;A0A1S6WN23;A0A1C9HG87;U5XM28;A6XBH8;Q4L1C7;F2X4H9;Q9GEK5;Q9TN58;Q5SCR6;Q9GGI5;Q71N81;Q37212;Q8HUZ9;Q9MS09;Q95F24;I2E9L8;A0A0F7G5V4;Q8MCY1;A0A286NQF2;Q7YJM6;W5RVG3;B8PRP3;J9QG76;Q8HVI8;Q37347;Q8MFT9;I2BGN0;A0A0B5KTH7;Q32701;Q32571;O20246;B1NL21;Q6VW29;A0A291EY88;Q33047;A0PD98;B8LIV8;Q8WL19;I2E962;C3RXF1;Q9GHZ1;B8PRL7;Q7YMT1;P92302;Q9THL1;A5X4D3;…	X6(N)	0	0	2.645e-07	77.82	6.1301e-05	2	1451.62	0.389146	69.7986	0
	High	MSGGDHIHAGTVVGK	39	17683	131	P92447;A5X5W8;B1NFY5;C0J9R6;C6G1P2;F2X4H9;Q9GGI5;Q5I221;A0A0U4D534;Q3T5L7;K4EPE7;P94046;A6XBH8;Q8HUZ9;A0A1S6WN23;Q37212;C6G392;I6N589;B8PRP3;Q32701;Q6VW40;A0A0F7C9H2;I2BGM7;O20246;Q6VW29;Q33032;A0A1C9HG87;U5XM28;A5X4D3;A0A0F7G570;V5K6K1;Q339G9;Q4L1C7;Q8MD81;Q9GEK5;A0A0K2SQY8;Q9TN58;Q5SCR6;D6MYJ6;Q9TN69;Q9XQ93;A0A1W6BQF9;A0A248SN48;Q7YJP8;Q7GH77;Q71N69;Q9MS09;G0WZM4;O98551;A0A0C5KNQ4;E7DMW3;I2E9L8…		0	0	5.459e-08	73.67	0.000127901	2	1465.72	1.01713	40.0892	0
	High	DDENVxSQPFMR	5	32	7	C7AQV2;A5H757;Q7YJR9;Q6PZC1;Q7YJL9;X2D2J7;A0A1L6YQI9	X6(D)	0	0	0.001198	64.39	8.87589e-05	2	1452.61	0.381164	74.3318	0
	High	GHYLNATAGTcEEmIKR	6	14767	115	Q6VW40;C0J9R6;C6G1P2;Q33032;A0A1C9HG87;U5XM28;F2X4H9;Q5SCR6;Q4VI99;C1JAT3;Q9GGI5;Q9MS09;Q4VI80;Q4VI78;Q6VW29;R4QE58;Q7YJP8;Q5I221;A0A0U4D534;Q9MT23;B6GUV5;Q7YJR1;L0N8B1;A0A0B5KTH7;Q32701;Q9THL1;Q32553;Q7GH77;A0A0C5KNQ4;I2E9A4;Q9T2E4;A0A0C5AUW0;A0A0N7AB69;Q37220;Q1X6Q9;A0A0U1W0G4;A0A078BR81;A0A0A7W5U3;A2VAL6;S6CMZ7;Q8MFT9;A0A0F6TFY2;I2BGN0;A0A1Q1MQ40;P94046;A0A291L2S1;A0A286SF63;Q36851;Q8ME51;Q318…	C11(Carbamidomethyl); M14(Oxidation)	0	0	2.007e-09	63.79	0.00104387	3	1966.91	1.11945	50.7032	1
	High	FLFcAEAIYK	8	13080	109	Q9GHZ1;C0J9R6;A0A291EY88;C6G1P2;C3RXF1;B8PRL7;A6XBH8;C7AQU9;F2X4H9;Q4VI99;Q9GGI5;Q8HUZ9;Q9MS09;Q4VI80;A0A0F7G5V4;Q4VI78;C3S8W2;O20246;Q6VW29;A0A0F7G570;O09420;Q7YJP8;Q5I221;A0A0U4D534;Q95DW1;A0A0F7G5U4;Q9MT23;Q7YJR1;L0N8B1;A0A0B5KTH7;A0A286SFD8;J9QG76;Q7YJM3;I6N589;Q71N79;A2VAL6;A0A1W6L1X3;D6MYK9;Q32571;A0PD98;R4QE58;A0A0K2SQY8;B8QQG4;D6MYJ6;Q71N81;Q8WKT6;D6MYI7;A2VAL3;B8PRP3;G0WZL1;Q37220;A0A142…	C4(Carbamidomethyl)	0	0	0.0001785	59.19	0.00394047	2	1261.63	1.14707	108.998	0
	High	PLLGcTIKPK	8	64838	252	C0J9R6;Q6VW29;C6G1P2;A5X4D3;C7A609;F2X4H9;A0A0K2SQY8;Q4VI99;Q9GGI5;D6MYJ6;Q7YJP8;Q9MS09;Q5I221;A0A0U4D534;Q4VI80;Q4VI78;A0A0F7G633;O09424;G0WZL1;Q37220;Q7YJR1;A2VAL6;Q37279;J9QH20;A0A1Q1MQ40;L0N8B1;A0A291L2S1;Q32701;Q6VW40;A0A0F7C9H2;Q32571;I2BGM7;A0A291EY88;Q33047;Q8WL19;Q33032;C3RXF1;A0A1S6WN23;A0A1C9HG87;U5XM28;B8PRL7;P92302;Q9THL1;A0A0F7G570;Q1XEJ9;A6XBH8;A0A0F7EV98;Q9GEK5;T1WGF1;Q5SCR6;Q3255…	C5(Carbamidomethyl)	0	0	0.000215	52.01	0.03562	2	1126.67	0.321047	52.4203	1
	High	DDENVxSQPFmR	4	52171	246	Q6VW40;C0J9R6;C6G1P2;Q33032;A0A1C9HG87;U5XM28;F2X4H9;Q5SCR6;Q4VI99;C1JAT3;Q9GGI5;Q9MS09;Q4VI80;Q4VI78;Q37212;Q5I221;A0A0U4D534;Q32701;A0A0F7C9H2;I2BGM7;O20246;Q6VW29;A0A1S6WN23;A5X4D3;A0A0F7G570;A6XBH8;V5K6K1;Q339G9;Q4L1C7;Q8MD81;Q9GEK5;A0A0K2SQY8;O20245;Q9TN58;D6MYJ6;Q9TN69;Q9XQ93;Q71N81;A0A1W6BQF9;A0A248SN48;Q7YJP8;Q7GH77;Q71N69;Q8HUZ9;G0WZM4;Q95F24;O98551;A0A0C5KNQ4;E7DMW3;I2E9L8;A0A0F7G5V4;I2…	X6(N); M11(Oxidation)	0	0	1.147e-05	51.45	0.0262524	2	1467.62	0.855373	56.9476	0
	High	AMHAVIDR	10	44488	252	C0J9R6;A0A291EY88;C6G1P2;C3RXF1;B8PRL7;A6XBH8;F2X4H9;Q4VI99;Q9GGI5;Q8HUZ9;Q9MS09;Q4VI80;A0A0F7G5V4;Q4VI78;C3S8W2;Q32701;Q6VW40;A0A0F7C9H2;I2BGM7;O20246;Q6VW29;Q33032;A0A1S6WN23;A0A1C9HG87;U5XM28;A5X4D3;A0A0F7G570;Q339G9;Q9GEK5;A0A0K2SQY8;Q5SCR6;D6MYJ6;Q9TN69;Q9XQ93;A0A248SN48;Q7YJP8;Q7GH77;Q71N69;Q5I221;G0WZM4;A0A0U4D534;O98551;A0A0C5KNQ4;E7DMW3;I2E9L8;I2E9A4;Q8WKT6;R4QE58;C7A609;A0A0F7G633;O0942…		0	0	0.004026	47.16	0.0710082	2	912.472	-0.488874	32.9366	0
	High	DDENVxSQPFmR	2	32	7	A0A1L6YQI9;C7AQV2;Q7YJR9;Q6PZC1;Q7YJL9;A5H757;X2D2J7	X6(D); M11(Oxidation)	0	0	1.84e-05	39.41	0.0207624	2	1468.6	1.01341	57.705	0
	High	YGRPLLGcTIKPK	6	64650	247	I2E962;Q6VW40;A0A0F7C9H2;I2BGM7;C0J9R6;A0A291EY88;C6G1P2;B8LIV8;Q33032;C3RXF1;A0A1S6WN23;A0A1C9HG87;U5XM28;B8PRL7;O09420;A6XBH8;A0A0F7EV98;A0A1C9HFL0;F2X4H9;Q9GEK5;T1WGF1;Q5SCR6;Q4VI99;C1JAT3;Q9GGI5;Q71N81;O03839;Q71N69;Q8HUZ9;Q9MS09;Q5I221;G0WZM4;A0A0U4D534;Q95F24;I2E9L8;Q4VI80;A0A0F7G5V4;Q4VI78;C3S8W2;A0A0F7G633;A0A286NQF2;A0A0F7G5U4;O09424;Q7YJM6;Q7YMT1;Q58U40;Q32701;O20246;Q6VW29;O47280;A5X4D…	C8(Carbamidomethyl)	0	0	0.001061	33.82	2.51136	4	1502.85	-0.424963	53.4868	2
	High	xFQGPPHGIQVER	3	18	9	Q4VI99;D6MYJ6;Q7YJP8;Q7YJR9;A0A0N7ABA9;Q8HVI8;Q9XQR0;O03628;O03613	X1(G)	0	0	0.001967	19.12	29.869	3	1421.73	1.17878	60.0741	0
	High	AQAETGEIK	6	27913	195	I2BGM7;C6G1P2;Q33032;C3RXF1;T1WGF1;Q9GGI5;Q8ME51;B8PRL7;A0A0F7EV98;Q9GEK5;Q1XEJ9;Q6VW40;A0A0F7C9H2;C0J9R6;A0A1S6WN23;A0A1C9HG87;U5XM28;A6XBH8;F2X4H9;Q5SCR6;Q8HUZ9;Q9MS09;I2E9L8;A0A0F7G5V4;Q32701;Q6VW29;Q9THL1;A0A0K2SQY8;Q32553;Q4VI99;C1JAT3;D6MYJ6;Q7YJP8;Q7GH77;O98551;A0A0C5KNQ4;E7DMW3;Q4VI80;Q3I534;I2E9A4;Q4VI78;A0A291EY88;C7AQU9;C3S8W2;A0A0F7G570;A0A2H4UGV5;Q9TN69;Q9XQ93;A0A248SN48;Q9TN58;Q3721…		0	0.001	0.01824	50.66	0.031433	2	946.485	1.35958	24.1457	0
	High	DDFIEKDR	9	17693	135	Q6VW40;C0J9R6;C6G1P2;Q33032;F2X4H9;Q4VI99;Q9GGI5;O03839;Q5I221;A0A0U4D534;Q4VI80;Q4VI78;A0A291EY88;O09420;A6XBH8;Q8HUZ9;A0A0F7G5U4;E7DMY2;Q37212;I2BGM7;O20246;A0A0F7EV98;C6G392;Q9XQ93;Q6VW29;A0A0F7G570;Q7YJP8;A0PD98;Q9MT23;J9QG76;Q37220;Q7YJR1;A0A078BR81;A2VAL6;A0A0F6TFY2;Q7YJM3;A0A1Q1MQ40;L0N8B1;I6N589;A0A291L2S1;A0A0B5KTH7;Q32701;Q33047;Q8WL19;A0A1S6WN23;Q9THL1;Q1XEJ9;Q9T2B5;Q32553;Q9TN69;A0A24…		0	0.001	0.02278	50.15	0.02403	2	1037.49	0.513493	42.9311	1
A0A1D8D815	ATP synthase subunit beta, chloroplastic OS=Aconitum japonicum subsp. napiforme OX=1905021 GN=atpB PE=3 SV=1 - [A0A1D8D815_9MAGN]	2963.56	64.66	4962	0	23	159	498	53.5828	5.19873
	High	IAQIIGPVLDVSFPPGK	3	158	4	A0A0M3LBA7;A0A1C9HCV0;A0A1D8D815;A0A191SDX6		0	0	3.496e-10	125.76	1.60166e-10	2	1751.01	1.54525	114.361	0
	High	IFNVLGEPVDNLGPVDTR	2	3009	10	A0A0M3LBA7;Q597J4;Q9MRA6;A0A1C9HCV0;Q5J038;A0A1I7PIU6;A0A1D8D815;A0A1I7PIT2;A0A191SDX6;B7S4V7		0	0	2.396e-09	124.58	7.23758e-10	2	1955.02	0.370405	114.298	0
	High	YKELQDIIAILGLDELSEEDR	1	7741	19	A0A0M3LBA7;Q597J4;Q9MRA6;A0A1C9HCV0;Q5J038;C0J9K5;C0J9P4;Q95FJ8;A0A1I7PIS3;A0A1I7PIU6;A0A1I7PIS8;B8PRK2;A0A1D8D815;O98569;A0A191SDX6;A0A1I7PIT2;A9L9Y0;B7S4V7;A0A0A7DB45		0	0	4.588e-12	114.98	7.2814e-09	3	2462.27	0.329219	115.24	1
	High	ELQDIIAILGLDELSEEDR	1	7752	19	A0A0M3LBA7;Q597J4;Q9MRA6;A0A1C9HCV0;Q5J038;C0J9K5;C0J9P4;Q95FJ8;A0A1I7PIS3;A0A1I7PIU6;A0A1I7PIS8;B8PRK2;A0A1D8D815;O98569;A0A191SDX6;A0A1I7PIT2;A9L9Y0;B7S4V7;A0A0A7DB45		0	0	2.214e-13	100.07	2.45555e-07	2	2171.11	0.0260029	115.771	0
	High	GmEVIDTGAPLSVPVGGATLGR	6	3356	15	A0A0M3LBA7;A0A1C9HCV0;Q5J038;A0A1D8D815;A0A1I7PIU6;A0A1I7PIS3;Q95FJ8;C0J9K5;C0J9P4;A0A1I7PIS8;A0A1I7PIT2;O98569;A0A191SDX6;B8PRK2;A9L9Y0	M2(Oxidation)	0	0	8.227e-13	95.44	6.02323e-07	2	2113.1	1.42362	103.163	0
	High	GMEVIDTGAPLSVPVGGATLGR	7	3356	15	A0A0M3LBA7;A0A1C9HCV0;A0A1D8D815;A0A1I7PIS3;C0J9K5;C0J9P4;A0A1I7PIS8;O98569;Q95FJ8;Q5J038;A0A1I7PIU6;A0A191SDX6;A0A1I7PIT2;B8PRK2;A9L9Y0		0	0	7.939e-13	95.25	1.36065e-06	2	2097.1	1.22165	113.364	0
	High	FVQAGSEVSALLGR	13	9158	21	A0A1C9HCV0;Q5J038;A0A0M3LBA7;Q597J4;A0A1D8D815;A0A1I7PIU6;Q9MRA6;A0A1I7PIS3;C0J9K5;C0J9P4;B7S4V7;A0A1I7PIS8;O98569;A9L9Y0;Q95FJ8;A0A191SDX6;B8PRK2;A0A0A7DB11;A0A1I7PIT2;E7FIW3;A0A0A7DB45		0	0	7.85e-08	94.14	1.07196e-06	2	1433.78	0.628456	105.688	0
	High	MPSAVGYQPTLSTEMGSLQER	8	5647	18	A0A0M3LBA7;Q597J4;A0A1C9HCV0;Q5J038;A0A1I7PIU6;Q9MRA6;A0A1I7PIS3;C0J9K5;C0J9P4;A0A1I7PIS8;O98569;Q95FJ8;A0A1D8D815;A0A191SDX6;B7S4V7;B8PRK2;A0A1I7PIT2;A9L9Y0		0	0	1.762e-13	94.14	7.55345e-07	2	2282.08	1.346	104.604	0
	High	mPSAVGYQPTLSTEMGSLQER	12	5647	18	A0A0M3LBA7;A0A1C9HCV0;Q5J038;A0A1I7PIU6;Q9MRA6;A0A1I7PIS3;C0J9K5;C0J9P4;A0A1I7PIS8;A0A1I7PIT2;B8PRK2;Q95FJ8;Q597J4;A0A191SDX6;A0A1D8D815;O98569;A9L9Y0;B7S4V7	M1(Oxidation)	0	0	2.441e-12	93.26	7.55962e-07	2	2298.08	1.21214	98.1145	0
	High	VALVYGQMNEPPGAR	10	9490	21	A0A0M3LBA7;Q597J4;Q9MRA6;A0A1C9HCV0;A0A191SDX6;Q5J038;A0A1D8D815;A0A1I7PIU6;A0A1I7PIS3;C0J9K5;C0J9P4;B7S4V7;A0A1I7PIS8;A0A1I7PIT2;O98569;B8PRK2;A9L9Y0;Q95FJ8;Q9MRM1;A0A0A7DB11;E7FIW3		0	0	1.517e-09	89.94	2.6311e-06	2	1601.81	0.42672	80.5864	0
	High	mPNIYNALVVK	4	4063	14	A0A0M3LBA7;Q597J4;Q9MRA6;A0A1C9HCV0;O98569;Q5J038;C0J9K5;C0J9P4;Q95FJ8;A0A1I7PIU6;A0A1I7PIS8;B8PRK2;A0A1D8D815;B7S4V7	M1(Oxidation)	0	0	5.546e-07	83.62	3.00779e-05	2	1277.69	0.980473	90.5412	0
	High	AVAMSATDGLMR	5	3822	15	A0A0M3LBA7;A0A1C9HCV0;A0A191SDX6;A0A1D8D815;Q9MRA6;A0A1I7PIS3;C0J9K5;C0J9P4;A0A1I7PIS8;Q95FJ8;Q597J4;O98569;B8PRK2;Q9MRM1;E7FIW3		0	0	3.371e-07	82.2	1.22485e-05	2	1222.59	0.320184	72.9655	0
	High	GIYPAVDPLDSTSTMLQPR	1	5449	19	A0A0M3LBA7;A0A1C9HCV0;A0A1D8D815;A0A1I7PIS3;C0J9K5;C0J9P4;A0A1I7PIS8;O98569;Q95FJ8;Q597J4;A0A191SDX6;Q9MRA6;Q5J038;A0A1I7PIU6;A0A1I7PIT2;B8PRK2;A9L9Y0;Q9MRM1;B7S4V7		0	0	4.572e-08	78.67	3.40196e-05	3	2061.04	1.50467	114.212	0
	High	AMNLDVESK	5	51	4	Q5J038;A0A0M3LBA7;A0A1D8D815;B8PRK2		0	0	0.003245	77.83	2.26342e-05	2	1006.49	0.224704	54.5537	0
	High	GIYPAVDPLDSTSTmLQPR	6	5449	19	A0A0M3LBA7;Q597J4;Q9MRA6;O98569;A0A1C9HCV0;A0A191SDX6;Q5J038;A0A1D8D815;A0A1I7PIU6;A0A1I7PIS3;C0J9K5;C0J9P4;A0A1I7PIS8;A9L9Y0;Q95FJ8;B7S4V7;A0A1I7PIT2;B8PRK2;Q9MRM1	M15(Oxidation)	0	0	1.452e-11	75.23	6.88608e-05	3	2077.03	0.297451	104.323	0
	High	MPNIYNALVVK	6	4063	14	A0A0M3LBA7;Q9MRA6;Q95FJ8;A0A1C9HCV0;Q5J038;Q597J4;A0A1D8D815;A0A1I7PIU6;C0J9K5;C0J9P4;A0A1I7PIS8;O98569;B8PRK2;B7S4V7		0	0	7.287e-06	72.5	0.000126701	2	1261.7	0.5424	105.131	0
	High	VGLTALTmAEYFR	3	7808	21	A0A0M3LBA7;Q9MRA6;Q597J4;A0A1C9HCV0;Q5J038;A0A1I7PIU6;A0A1I7PIS3;C0J9K5;C0J9P4;A0A1I7PIS8;A0A1I7PIT2;O98569;B8PRK2;Q95FJ8;A0A1D8D815;B7S4V7;A9L9Y0;A0A191SDX6;A0A0A7DB11;E7FIW3;Q9MRM1	M8(Oxidation)	0	0	1.197e-06	64.98	0.000829815	2	1487.76	1.09955	109.44	0
	High	VALVYGQmNEPPGAR	6	9490	21	C0J9K5;Q9MRM1;A0A0M3LBA7;Q597J4;Q9MRA6;A0A1C9HCV0;A0A191SDX6;Q5J038;A0A1D8D815;A0A1I7PIU6;A0A1I7PIS3;C0J9P4;B7S4V7;A0A1I7PIS8;A0A1I7PIT2;O98569;B8PRK2;A9L9Y0;Q95FJ8;A0A0A7DB11;E7FIW3	M8(Oxidation)	0	0	6.644e-07	64.05	0.00101748	2	1617.81	1.07566	66.5223	0
	High	VGLTALTMAEYFR	1	7808	21	A0A0M3LBA7;Q9MRA6;Q597J4;A0A1C9HCV0;Q5J038;A0A1I7PIU6;A0A1I7PIS3;C0J9K5;C0J9P4;A0A1I7PIS8;A0A1I7PIT2;O98569;B8PRK2;Q95FJ8;A0A1D8D815;B7S4V7;A9L9Y0;A0A191SDX6;A0A0A7DB11;E7FIW3;Q9MRM1		0	0	8.599e-07	63.6	0.00107957	2	1471.76	1.05707	114.627	0
	High	SAPAFIQLDTK	6	4550	13	A0A1C9HCV0;Q5J038;A0A1I7PIS3;Q95FJ8;A0A0M3LBA7;Q9MRA6;C0J9K5;C0J9P4;Q597J4;A0A1D8D815;O98569;A0A1I7PIT2;A0A191SDX6		0	0	0.0001391	63.12	0.00140679	2	1190.64	0.536024	84.2281	0
	High	EGNDLYMEMK	4	8238	19	A0A0A7DB11;A0A0M3LBA7;Q9MRA6;A0A1C9HCV0;Q5J038;Q95FJ8;Q597J4;A0A1D8D815;A0A1I7PIU6;A0A1I7PIS3;C0J9K5;C0J9P4;B7S4V7;A0A1I7PIS8;E7FIW3;O98569;A9L9Y0;A0A1I7PIT2;B8PRK2		0	0	0.0003526	61.49	0.000591894	2	1229.52	0.592847	74.6542	0
	High	AVAMSATDGLmR	5	3822	15	A0A0M3LBA7;Q597J4;A0A1C9HCV0;A0A1D8D815;Q9MRA6;C0J9K5;C0J9P4;A0A1I7PIS8;O98569;Q95FJ8;A0A1I7PIS3;B8PRK2;A0A191SDX6;Q9MRM1;E7FIW3	M11(Oxidation)	0	0	4.379e-05	58.59	0.00226898	2	1238.59	0.47929	59.2119	0
	High	LSIFETGIK	6	9003	20	A0A1C9HCV0;Q5J038;A0A1I7PIS3;Q95FJ8;A0A0M3LBA7;Q597J4;A0A191SDX6;A0A1D8D815;A0A1I7PIU6;Q9MRA6;C0J9K5;C0J9P4;A0A1I7PIS8;O98569;A9L9Y0;B7S4V7;A0A0A7DB11;E7FIW3;A0A0A7DB45;Q9MRM1		0	0	0.003201	57.59	0.0026168	2	1007.58	0.0355024	91.6055	0
	High	TVLIMELINNIAK	1	8267	21	A0A0M3LBA7;A0A1C9HCV0;Q597J4;Q9MRA6;O98569;A0A1D8D815;A0A1I7PIS3;C0J9K5;C0J9P4;A0A1I7PIS8;Q95FJ8;Q5J038;A0A1I7PIU6;A9L9Y0;A0A1I7PIT2;B8PRK2;A0A0A7DB11;A0A191SDX6;E7FIW3;A0A0A7DB45;Q9MRM1		0	0	2.068e-06	55.82	0.00445301	2	1471.86	0.201867	115.413	0
	High	AHGGVSVFGGVGER	8	7920	21	A0A0M3LBA7;Q597J4;Q9MRA6;O98569;A0A1C9HCV0;Q5J038;A0A1I7PIS3;Q95FJ8;A0A191SDX6;A0A1D8D815;C0J9K5;C0J9P4;A0A1I7PIS8;A0A1I7PIU6;A0A1I7PIT2;B8PRK2;A9L9Y0;B7S4V7;Q9MRM1;A0A0A7DB11;E7FIW3		0	0	0.0004712	51.9	0.0134519	2	1328.67	0.0380799	66.5642	0
	High	IGLFGGAGVGK	6	9628	28	Q597J4;A0A0M3LBA7;A0A1C9HCV0;A0A191SDX6;Q5J038;A0A1D8D815;A0A1I7PIU6;Q9MRA6;A0A1I7PIS3;C0J9K5;C0J9P4;A0A1I7PIS8;Q95FJ8;O98569;A0A0A7DB11;A0A1I7PIT2;E7FIW3;B8PRK2;A9L9Y0;A0A2G5F6R8;A0A1S3Y5A9;B9T1V8;A0A103XST4;A0A2H3ZCK5;A0A0A7DB45;Q9MRM1;B7S4V7;A0A0D6QRT0		0	0	0.0001647	50.18	0.0223569	2	975.563	0.543727	81.4641	0
	High	EGSITSIQAVYVPADDLTDPAPATTFAHLDATTVLSR	1	6155	17	A0A0M3LBA7;A0A1C9HCV0;Q5J038;A0A1I7PIU6;Q9MRA6;A0A191SDX6;A0A1D8D815;A0A1I7PIS3;C0J9K5;C0J9P4;A0A1I7PIS8;A0A0A7DB11;Q95FJ8;A0A0A7DB45;A0A1I7PIT2;B8PRK2;B7S4V7		0.0408	0	3.877e-14	47.07	0.0324573	4	3843.93	0.567044	114.514	0
	High	VVDLLAPYR	8	9267	22	A0A0M3LBA7;Q9MRA6;A0A1C9HCV0;A0A1I7PIS3;C0J9K5;C0J9P4;Q95FJ8;A0A191SDX6;Q5J038;A0A1D8D815;A0A1I7PIU6;B7S4V7;A0A1I7PIS8;A0A0A7DB11;O98569;Q597J4;A9L9Y0;A0A1I7PIT2;B8PRK2;E7FIW3;A0A0A7DB45;Q9MRM1		0	0	0.002456	46.3	0.0505814	2	1045.6	0.419361	98.6974	0
	High	AVAmSATDGLmR	3	3822	15	A0A0M3LBA7;A0A1C9HCV0;A0A191SDX6;A0A1D8D815;Q9MRA6;A0A1I7PIS3;C0J9K5;C0J9P4;A0A1I7PIS8;Q95FJ8;Q597J4;O98569;B8PRK2;Q9MRM1;E7FIW3	M4(Oxidation); M11(Oxidation)	0	0	0.004202	45.6	0.0347997	2	1254.58	1.02354	44.7393	0
	High	mPSAVGYQPTLSTEmGSLQER	1	5647	18	A0A0M3LBA7;A0A1C9HCV0;O98569;Q5J038;C0J9K5;C0J9P4;Q95FJ8;Q9MRA6;A0A1I7PIU6;A0A1I7PIS3;A0A1I7PIS8;B8PRK2;Q597J4;A0A1D8D815;A0A1I7PIT2;A0A191SDX6;A9L9Y0;B7S4V7	M1(Oxidation); M15(Oxidation)	0	0	1.567e-07	42.58	0.0807137	3	2314.07	1.2062	81.208	0
	High	ESGVINEENIAESK	1	1255	10	A0A1C9HCV0;Q5J038;A0A1I7PIU6;A0A1I7PIS3;A0A1I7PIS8;A0A1I7PIT2;B8PRK2;Q95FJ8;A0A1D8D815;A0A191SDX6		0	0	1.335e-06	36.6	0.435091	2	1518.73	0.828644	61.1111	0
	High	EGNDLYmEMK	2	8238	19	A0A0M3LBA7;A0A1C9HCV0;Q5J038;Q9MRA6;C0J9K5;C0J9P4;Q95FJ8;Q597J4;A0A1D8D815;A0A1I7PIU6;A0A1I7PIS3;A0A1I7PIS8;A0A0A7DB11;E7FIW3;O98569;A9L9Y0;B7S4V7;A0A1I7PIT2;B8PRK2	M7(Oxidation)	0	0	0.0009902	31.92	0.479799	2	1245.51	0.845574	62.7828	0
	High	AmNLDVESK	5	51	4	A0A0M3LBA7;Q5J038;A0A1D8D815;B8PRK2	M2(Oxidation)	0	0.001	0.006573	49.33	0.0150425	2	1022.48	0.120465	36.7898	0
	High	TREGNDLYMEMK	2	8225	19	A0A0M3LBA7;Q597J4;Q9MRA6;A0A1C9HCV0;Q5J038;A0A1I7PIS3;Q95FJ8;A0A1D8D815;C0J9K5;C0J9P4;A0A1I7PIS8;O98569;A0A1I7PIU6;A0A1I7PIT2;B8PRK2;E7FIW3;B7S4V7;A0A0A7DB11;A9L9Y0		0	0.001	0.01843	26.99	2.43623	2	1486.67	1.47812	62.0515	1
A0A0U4D534	Ribulose bisphosphate carboxylase large chain (Fragment) OS=Benincasa hispida OX=102211 GN=rbcL PE=3 SV=1 - [A0A0U4D534_BENHI]	2932.86	40.69	40261	0	19	284	435	48.0902	6.53662
	High	GGLDFTKDDENVNSQPFMR	11	51638	224	Q8MFT9;Q95CE8;Q32701;Q6VW40;A0A0F7C9H2;Q32571;I2BGM7;O20246;B1NL21;C0J9R6;Q6VW29;A0A291EY88;C6G1P2;P93904;Q33047;O98884;A0PD98;B8LIV8;Q8WL19;Q33032;I2E962;C3RXF1;A0A1S6WN23;A0A1C9HG87;U5XM28;B8PRL7;Q7YMT1;P92302;Q9THL1;A5X4D3;A0A0F7G570;Q1XEJ9;O09420;A6XBH8;C7A609;Q8MAM0;V5K6K1;A0A0F7EV98;Q339G9;G8XV60;Q4L1C7;Q8MD81;A0A1C9HFL0;F2X4H9;Q9GEK5;A0A0K2SQY8;B8QQG4;Q9T2B5;Q9TN58;T1WGF1;Q5SCR6;Q32553;Q4V…		0	0	1.101e-14	127.8	6.96255e-10	2	2169.99	1.02955	92.8526	1
	High	GHYLNATAGTcEEMIKR	4	14767	115	Q32701;Q6VW40;C0J9R6;Q6VW29;C6G1P2;Q33032;A0A1C9HG87;U5XM28;Q9THL1;F2X4H9;A0A0K2SQY8;Q5SCR6;Q32553;Q4VI99;C1JAT3;Q9GGI5;D6MYJ6;Q7YJP8;Q7GH77;Q9MS09;O98551;A0A0C5KNQ4;E7DMW3;Q4VI80;Q3I534;I2E9A4;Q4VI78;W5RVG3;G0WZL1;Q37220;F4ZDP9;Q1X6Q9;A0A0U1W0G4;A0A142I7F3;Q6L9Y3;Q7YJR1;P92434;Q5NUA5;A2VAL6;S6CMZ7;Q8MFT9;J9QH20;A0A249Y5Q4;A0A1Q1MQ40;L0N8B1;A0A291L2S1;A0A286SF63;Q36851;Q9T2E4;Q9MT23;A0A0N7AB69;I2…	C11(Carbamidomethyl)	0	0	2.875e-13	99.55	2.85446e-07	3	1950.92	0.712137	59.4866	1
	High	GHYLNATAGTcEEMIK	15	14794	115	C0J9R6;C6G1P2;F2X4H9;Q9GGI5;Q32701;Q6VW40;Q6VW29;Q33032;A0A1C9HG87;U5XM28;Q9THL1;A0A0K2SQY8;Q5SCR6;Q32553;Q4VI99;C1JAT3;D6MYJ6;Q7YJP8;Q7GH77;Q9MS09;O98551;A0A0C5KNQ4;E7DMW3;Q4VI80;Q3I534;I2E9A4;Q4VI78;E7DMY2;A0A2H4UGV5;B8LIV8;I2E962;A0A1C9HFL0;Q9T2E4;Q9MT23;W5RVG3;A0A0C5AUW0;A0A0N7AB69;G0WZL1;Q37220;F4ZDP9;A0A142I7A5;Q1X6Q9;A0A0U1W0G4;A0A142I7F3;Q6L9Y3;B8YHE7;Q7YJR1;P92434;A0A078BR81;Q37347;Q5NUA…	C11(Carbamidomethyl)	0	0	3.146e-11	99.5	2.46098e-07	2	1794.82	1.21515	65.158	0
	High	mSGGDHIHAGTVVGK	35	17683	131	Q6VW29;C0J9R6;C6G1P2;F2X4H9;Q9GGI5;Q5I221;A0A0U4D534;P92447;A5X5W8;B1NFY5;Q3T5L7;K4EPE7;P94046;A6XBH8;Q8HUZ9;A0A1S6WN23;Q37212;C6G392;I6N589;B8PRP3;Q32701;Q6VW40;A0A0F7C9H2;I2BGM7;O20246;Q33032;A0A1C9HG87;U5XM28;A5X4D3;A0A0F7G570;V5K6K1;Q339G9;Q4L1C7;Q8MD81;Q9GEK5;A0A0K2SQY8;Q9TN58;Q5SCR6;D6MYJ6;Q9TN69;Q9XQ93;A0A1W6BQF9;A0A248SN48;Q7YJP8;Q7GH77;Q71N69;Q9MS09;G0WZM4;O98551;A0A0C5KNQ4;E7DMW3;I2E9L8…	M1(Oxidation)	0	0	1.04e-08	91.11	2.67309e-06	2	1481.72	-0.0107759	32.4786	0
	High	EITLGFVDLLRDDFIEK	2	5735	51	Q6VW40;C0J9R6;C6G1P2;Q33032;F2X4H9;Q4VI99;Q9GGI5;Q5I221;A0A0U4D534;Q4VI80;Q4VI78;A2VAL6;Q8MFT9;A0A286SF63;Q36851;I2BGM7;A0A291EY88;A0A1S6WN23;Q31895;O09420;A6XBH8;A0A0F7EV98;Q71N79;Q8HUZ9;I2E9L8;A0A0F7G5U4;A0A249Y5N8;A0A286SFD8;A0A142DPV4;S4TA61;J9QG76;A0A249Y5N1;A0A0F7G5Y0;A0A1W6L1X3;A0A0B5KTH7;Q37212;Q95F24;A0A286NQF2;Q7YJM6;F5B3G0;I2BGN0;E7DMY2;Q8MAM0;O03839;O47280;Q3T5L7;Q37309;A0A0F7EV89;Q95…		0	0	4.572e-13	88.19	3.40957e-06	2	2023.08	0.308284	115.095	1
	High	DNGLLLHIHR	11	41878	237	C0J9R6;Q6VW29;C6G1P2;A5X4D3;C7A609;F2X4H9;A0A0K2SQY8;Q4VI99;Q9GGI5;D6MYJ6;Q7YJP8;Q9MS09;Q5I221;A0A0U4D534;Q4VI80;Q4VI78;A0A0F7G633;O09424;G0WZL1;Q37220;Q7YJR1;A2VAL6;Q37279;J9QH20;A0A1Q1MQ40;L0N8B1;A0A291L2S1;Q32701;Q6VW40;A0A0F7C9H2;Q32571;I2BGM7;A0A291EY88;Q33047;Q8WL19;Q33032;C3RXF1;A0A1S6WN23;A0A1C9HG87;U5XM28;B8PRL7;P92302;Q9THL1;A0A0F7G570;Q1XEJ9;A6XBH8;A0A0F7EV98;Q9GEK5;T1WGF1;Q5SCR6;Q3255…		0	0	1.168e-05	83.55	2.21637e-05	2	1187.66	0.465864	63.5684	0
	High	GHYLNATAGTcEEmIK	9	14794	115	Q32701;Q6VW40;C0J9R6;Q6VW29;C6G1P2;Q33032;A0A1C9HG87;U5XM28;Q9THL1;F2X4H9;A0A0K2SQY8;Q5SCR6;Q32553;Q4VI99;C1JAT3;Q9GGI5;D6MYJ6;Q7YJP8;Q7GH77;Q9MS09;O98551;A0A0C5KNQ4;E7DMW3;Q4VI80;Q3I534;I2E9A4;Q4VI78;W5RVG3;G0WZL1;Q37220;F4ZDP9;Q1X6Q9;A0A0U1W0G4;A0A142I7F3;Q6L9Y3;Q7YJR1;P92434;Q5NUA5;A2VAL6;S6CMZ7;Q8MFT9;J9QH20;A0A249Y5Q4;A0A1Q1MQ40;L0N8B1;A0A291L2S1;A0A286SF63;Q36851;Q9T2E4;Q9MT23;A0A0N7AB69;I2…	C11(Carbamidomethyl); M14(Oxidation)	0	0	2.63e-09	80.79	1.66469e-05	2	1810.81	1.58572	55.3685	0
	High	TFQGPPHGIQVER	35	58045	240	Q32701;Q6VW40;A0A0F7C9H2;Q32571;I2BGM7;C0J9R6;Q6VW29;A0A291EY88;C6G1P2;Q33047;D6MYK4;E7DMY2;A0PD98;B8LIV8;Q8WL19;Q33032;I2E962;C3RXF1;A0A1S6WN23;A0A1C9HG87;U5XM28;B8PRL7;P92302;Q9THL1;A0A0F7G570;Q1XEJ9;A6XBH8;A0A0F7EV98;A0A1C9HFL0;F2X4H9;Q9GEK5;A0A0K2SQY8;B8QQG4;Q9T2B5;T1WGF1;Q5SCR6;Q32553;Q4VI99;C1JAT3;Q9GGI5;D6MYJ6;Q9TN69;Q9XQ93;Q71N81;A0A248SN48;Q7YJP8;Q7GH77;Q33156;Q8HUZ9;Q9MS09;Q95F24;O98551…		0	0	2.664e-09	79.4	7.15679e-05	2	1465.76	1.32225	60.7751	0
	High	DDENVNSQPFMR	5	52171	246	Q6VW40;A0A0F7C9H2;I2BGM7;C0J9R6;C6G1P2;E7DMY2;Q33032;A0A1S6WN23;A0A1C9HG87;U5XM28;A6XBH8;Q4L1C7;F2X4H9;Q9GEK5;Q9TN58;Q5SCR6;Q9GGI5;Q71N81;Q37212;Q8HUZ9;Q9MS09;Q95F24;I2E9L8;A0A0F7G5V4;Q8MCY1;A0A286NQF2;Q7YJM6;W5RVG3;B8PRP3;J9QG76;Q8HVI8;Q37347;Q8MFT9;I2BGN0;A0A0B5KTH7;Q32701;Q32571;O20246;B1NL21;Q6VW29;A0A291EY88;Q33047;A0PD98;B8LIV8;Q8WL19;I2E962;C3RXF1;Q9GHZ1;B8PRL7;Q7YMT1;P92302;Q9THL1;A5X4D3;…		0	0	2.645e-07	77.82	6.1301e-05	2	1451.62	0.389146	69.7986	0
	High	GGLDFTKDDENVNSQPFmR	9	51638	224	C0J9R6;Q6VW29;C6G1P2;A5X4D3;C7A609;F2X4H9;A0A0K2SQY8;Q4VI99;Q9GGI5;D6MYJ6;Q7YJP8;Q9MS09;Q5I221;A0A0U4D534;Q4VI80;Q4VI78;A0A0F7G633;O09424;G0WZL1;Q37220;Q7YJR1;A2VAL6;Q37279;J9QH20;A0A1Q1MQ40;L0N8B1;A0A291L2S1;Q32701;Q6VW40;A0A0F7C9H2;Q32571;I2BGM7;A0A291EY88;Q33047;Q8WL19;Q33032;C3RXF1;A0A1S6WN23;A0A1C9HG87;U5XM28;B8PRL7;P92302;Q9THL1;A0A0F7G570;Q1XEJ9;A6XBH8;A0A0F7EV98;Q9GEK5;T1WGF1;Q5SCR6;Q3255…	M18(Oxidation)	0	0	1.364e-11	74.95	0.000129925	2	2185.98	1.00282	83.5954	1
	High	MSGGDHIHAGTVVGK	39	17683	131	P92447;A5X5W8;B1NFY5;C0J9R6;C6G1P2;F2X4H9;Q9GGI5;Q5I221;A0A0U4D534;Q3T5L7;K4EPE7;P94046;A6XBH8;Q8HUZ9;A0A1S6WN23;Q37212;C6G392;I6N589;B8PRP3;Q32701;Q6VW40;A0A0F7C9H2;I2BGM7;O20246;Q6VW29;Q33032;A0A1C9HG87;U5XM28;A5X4D3;A0A0F7G570;V5K6K1;Q339G9;Q4L1C7;Q8MD81;Q9GEK5;A0A0K2SQY8;Q9TN58;Q5SCR6;D6MYJ6;Q9TN69;Q9XQ93;A0A1W6BQF9;A0A248SN48;Q7YJP8;Q7GH77;Q71N69;Q9MS09;G0WZM4;O98551;A0A0C5KNQ4;E7DMW3;I2E9L8…		0	0	5.459e-08	73.67	0.000127901	2	1465.72	1.01713	40.0892	0
	High	EITLGFVDLLR	2	11021	105	C0J9R6;C6G1P2;F2X4H9;Q4VI99;Q9GGI5;Q4VI80;Q4VI78;A2VAL6;A0A0B5KTH7;Q6VW40;Q33032;A0A1C9HG87;U5XM28;Q5SCR6;C1JAT3;Q9MS09;Q5I221;A0A0U4D534;A0A0F7C9H2;I2BGM7;A0A291EY88;C3RXF1;A0A1S6WN23;B8PRL7;A6XBH8;A0A0F7EV98;Q9GEK5;T1WGF1;Q8HUZ9;I2E9L8;A0A0F7G5V4;C3S8W2;Q8MFT9;A0A286SF63;Q36851;B8LIV8;I2E962;A0A1C9HFL0;Q71N81;Q95F24;A0A286NQF2;Q7YJM6;A0A142DPV4;W5RVG3;B8PRP3;G0WZL1;J9QG76;Q8HVI8;P92434;Q37347;I…		0	0	2.405e-05	72.16	0.000131394	2	1275.73	0.844866	114.999	0
	High	VALEAcVQAR	45	29518	189	C7A609;L0N8B1;O98893;Q36851;Q32701;Q6VW40;A0A0F7C9H2;I2BGM7;O20246;C0J9R6;Q6VW29;C6G1P2;Q33032;A0A1S6WN23;A0A1C9HG87;U5XM28;A5X4D3;A0A0F7G570;A6XBH8;V5K6K1;Q339G9;Q4L1C7;Q8MD81;F2X4H9;Q9GEK5;A0A0K2SQY8;Q9TN58;Q5SCR6;Q9GGI5;D6MYJ6;Q9TN69;Q9XQ93;A0A1W6BQF9;A0A248SN48;Q37212;Q7YJP8;Q7GH77;Q71N69;Q8HUZ9;Q9MS09;Q5I221;G0WZM4;A0A0U4D534;O98551;A0A0C5KNQ4;E7DMW3;I2E9L8;A0A0F7G5V4;I2E9A4;Q8MCY1;Q8WKT6;A0…	C6(Carbamidomethyl)	0	0	9.905e-05	64.57	0.0014173	2	1116.58	0.647093	113.629	0
	High	GHYLNATAGTcEEmIKR	6	14767	115	Q6VW40;C0J9R6;C6G1P2;Q33032;A0A1C9HG87;U5XM28;F2X4H9;Q5SCR6;Q4VI99;C1JAT3;Q9GGI5;Q9MS09;Q4VI80;Q4VI78;Q6VW29;R4QE58;Q7YJP8;Q5I221;A0A0U4D534;Q9MT23;B6GUV5;Q7YJR1;L0N8B1;A0A0B5KTH7;Q32701;Q9THL1;Q32553;Q7GH77;A0A0C5KNQ4;I2E9A4;Q9T2E4;A0A0C5AUW0;A0A0N7AB69;Q37220;Q1X6Q9;A0A0U1W0G4;A0A078BR81;A0A0A7W5U3;A2VAL6;S6CMZ7;Q8MFT9;A0A0F6TFY2;I2BGN0;A0A1Q1MQ40;P94046;A0A291L2S1;A0A286SF63;Q36851;Q8ME51;Q318…	C11(Carbamidomethyl); M14(Oxidation)	0	0	2.007e-09	63.79	0.00104387	3	1966.91	1.11945	50.7032	1
	High	FLFcAEAIYK	8	13080	109	Q9GHZ1;C0J9R6;A0A291EY88;C6G1P2;C3RXF1;B8PRL7;A6XBH8;C7AQU9;F2X4H9;Q4VI99;Q9GGI5;Q8HUZ9;Q9MS09;Q4VI80;A0A0F7G5V4;Q4VI78;C3S8W2;O20246;Q6VW29;A0A0F7G570;O09420;Q7YJP8;Q5I221;A0A0U4D534;Q95DW1;A0A0F7G5U4;Q9MT23;Q7YJR1;L0N8B1;A0A0B5KTH7;A0A286SFD8;J9QG76;Q7YJM3;I6N589;Q71N79;A2VAL6;A0A1W6L1X3;D6MYK9;Q32571;A0PD98;R4QE58;A0A0K2SQY8;B8QQG4;D6MYJ6;Q71N81;Q8WKT6;D6MYI7;A2VAL3;B8PRP3;G0WZL1;Q37220;A0A142…	C4(Carbamidomethyl)	0	0	0.0001785	59.19	0.00394047	2	1261.63	1.14707	108.998	0
	High	PLLGcTIKPK	8	64838	252	C0J9R6;Q6VW29;C6G1P2;A5X4D3;C7A609;F2X4H9;A0A0K2SQY8;Q4VI99;Q9GGI5;D6MYJ6;Q7YJP8;Q9MS09;Q5I221;A0A0U4D534;Q4VI80;Q4VI78;A0A0F7G633;O09424;G0WZL1;Q37220;Q7YJR1;A2VAL6;Q37279;J9QH20;A0A1Q1MQ40;L0N8B1;A0A291L2S1;Q32701;Q6VW40;A0A0F7C9H2;Q32571;I2BGM7;A0A291EY88;Q33047;Q8WL19;Q33032;C3RXF1;A0A1S6WN23;A0A1C9HG87;U5XM28;B8PRL7;P92302;Q9THL1;A0A0F7G570;Q1XEJ9;A6XBH8;A0A0F7EV98;Q9GEK5;T1WGF1;Q5SCR6;Q3255…	C5(Carbamidomethyl)	0	0	0.000215	52.01	0.03562	2	1126.67	0.321047	52.4203	1
	High	DDENVNSQPFmR	4	52171	246	Q6VW40;C0J9R6;C6G1P2;Q33032;A0A1C9HG87;U5XM28;F2X4H9;Q5SCR6;Q4VI99;C1JAT3;Q9GGI5;Q9MS09;Q4VI80;Q4VI78;Q37212;Q5I221;A0A0U4D534;Q32701;A0A0F7C9H2;I2BGM7;O20246;Q6VW29;A0A1S6WN23;A5X4D3;A0A0F7G570;A6XBH8;V5K6K1;Q339G9;Q4L1C7;Q8MD81;Q9GEK5;A0A0K2SQY8;O20245;Q9TN58;D6MYJ6;Q9TN69;Q9XQ93;Q71N81;A0A1W6BQF9;A0A248SN48;Q7YJP8;Q7GH77;Q71N69;Q8HUZ9;G0WZM4;Q95F24;O98551;A0A0C5KNQ4;E7DMW3;I2E9L8;A0A0F7G5V4;I2…	M11(Oxidation)	0	0	1.147e-05	51.45	0.0262524	2	1467.62	0.855373	56.9476	0
	High	YYTPEYETK	6	361	8	F2X4H9;A0A0U4D534;A0A249Y5N8;B5L2V5;B5L2V3;A0A291L2S1;A0A024HRQ0;C7SN35		0	0	0.002119	50.43	0.00867782	2	1193.54	0.577664	58.1515	0
	High	AMHAVIDR	10	44488	252	C0J9R6;A0A291EY88;C6G1P2;C3RXF1;B8PRL7;A6XBH8;F2X4H9;Q4VI99;Q9GGI5;Q8HUZ9;Q9MS09;Q4VI80;A0A0F7G5V4;Q4VI78;C3S8W2;Q32701;Q6VW40;A0A0F7C9H2;I2BGM7;O20246;Q6VW29;Q33032;A0A1S6WN23;A0A1C9HG87;U5XM28;A5X4D3;A0A0F7G570;Q339G9;Q9GEK5;A0A0K2SQY8;Q5SCR6;D6MYJ6;Q9TN69;Q9XQ93;A0A248SN48;Q7YJP8;Q7GH77;Q71N69;Q5I221;G0WZM4;A0A0U4D534;O98551;A0A0C5KNQ4;E7DMW3;I2E9L8;I2E9A4;Q8WKT6;R4QE58;C7A609;A0A0F7G633;O0942…		0	0	0.004026	47.16	0.0710082	2	912.472	-0.488874	32.9366	0
	High	YGRPLLGcTIKPK	6	64650	247	I2E962;Q6VW40;A0A0F7C9H2;I2BGM7;C0J9R6;A0A291EY88;C6G1P2;B8LIV8;Q33032;C3RXF1;A0A1S6WN23;A0A1C9HG87;U5XM28;B8PRL7;O09420;A6XBH8;A0A0F7EV98;A0A1C9HFL0;F2X4H9;Q9GEK5;T1WGF1;Q5SCR6;Q4VI99;C1JAT3;Q9GGI5;Q71N81;O03839;Q71N69;Q8HUZ9;Q9MS09;Q5I221;G0WZM4;A0A0U4D534;Q95F24;I2E9L8;Q4VI80;A0A0F7G5V4;Q4VI78;C3S8W2;A0A0F7G633;A0A286NQF2;A0A0F7G5U4;O09424;Q7YJM6;Q7YMT1;Q58U40;Q32701;O20246;Q6VW29;O47280;A5X4D…	C8(Carbamidomethyl)	0	0	0.001061	33.82	2.51136	4	1502.85	-0.424963	53.4868	2
	High	EITLGFVDLLRDDFIEKDR	2	5694	51	Q9GGI5;C0J9R6;C6G1P2;F2X4H9;Q4VI99;Q5I221;A0A0U4D534;Q4VI80;Q4VI78;A2VAL6;A0A0B5KTH7;Q6VW40;I2BGM7;A0A291EY88;Q33032;A0A1S6WN23;A6XBH8;A0A0F7EV98;Q8HUZ9;I2E9L8;A0A142DPV4;J9QG76;Q8MFT9;A0A286SF63;Q36851;A0A249Y5N8;A0A286SFD8;S4TA61;A0A249Y5N1;A0A0F7G5Y0;Q37212;Q95F24;A0A286NQF2;Q7YJM6;F5B3G0;I2BGN0;E7DMY2;O09420;Q8MAM0;A0A0F7G5U4;O03839;Q31895;Q71N79;O47280;Q3T5L7;Q37309;A0A0F7EV89;Q95CF8;J9QEM7;…		0	0	5.731e-07	33.32	0.990488	3	2294.2	0.045206	114.737	2
	High	ELGVPIVmHDYLTGGFTAxTSLAHYcR	2	4	3	A0A0U4D534;B8YHE7;Q8MGP2	M8(Oxidation); X19(D); C26(Carbamidomethyl)	0	0	2.465e-07	20.2	12.0764	4	3039.44	3.52122	112.873	0
	High	DDFIEKDR	9	17693	135	Q6VW40;C0J9R6;C6G1P2;Q33032;F2X4H9;Q4VI99;Q9GGI5;O03839;Q5I221;A0A0U4D534;Q4VI80;Q4VI78;A0A291EY88;O09420;A6XBH8;Q8HUZ9;A0A0F7G5U4;E7DMY2;Q37212;I2BGM7;O20246;A0A0F7EV98;C6G392;Q9XQ93;Q6VW29;A0A0F7G570;Q7YJP8;A0PD98;Q9MT23;J9QG76;Q37220;Q7YJR1;A0A078BR81;A2VAL6;A0A0F6TFY2;Q7YJM3;A0A1Q1MQ40;L0N8B1;I6N589;A0A291L2S1;A0A0B5KTH7;Q32701;Q33047;Q8WL19;A0A1S6WN23;Q9THL1;Q1XEJ9;Q9T2B5;Q32553;Q9TN69;A0A24…		0	0.001	0.02278	50.15	0.02403	2	1037.49	0.513493	42.9311	1
	High	EGNEIIR	1	14511	128	Q58U40;C0J9R6;Q6VW29;C6G1P2;A0A0F7G570;A6XBH8;F2X4H9;Q9GGI5;Q7YJP8;Q8HUZ9;Q32571;A0A291EY88;C3RXF1;B8PRL7;Q8MAM0;A0A0K2SQY8;Q9TN58;Q4VI99;D6MYJ6;A0A1W6BQF9;Q37212;J9QER6;Q9MS09;Q4VI80;A0A0F7G5V4;Q4VI78;C3S8W2;Q8WKT6;Q6VW40;Q33032;A0A1C9HG87;U5XM28;Q5SCR6;Q5I221;A0A0U4D534;Q32701;A0A0F7C9H2;I2BGM7;O20246;B1NL21;P93904;Q33047;O98884;D6MYK4;E7DMY2;A0PD98;B8LIV8;Q8WL19;I2E962;A0A1S6WN23;Q7YMT1;P92302…		0	0.008	0.0985	45.56	0.0672315	2	830.436	-0.303857	37.4441	0
D6MYJ6	Ribulose bisphosphate carboxylase large chain OS=Arum euxinum OX=749967 GN=rbcL PE=3 SV=1 - [D6MYJ6_9ARAE]	2928.27	32.92	44944	0	16	281	480	53.1766	6.91748
	High	GGLDFTKDDENVNSQPFMR	11	51638	224	Q8MFT9;Q95CE8;Q32701;Q6VW40;A0A0F7C9H2;Q32571;I2BGM7;O20246;B1NL21;C0J9R6;Q6VW29;A0A291EY88;C6G1P2;P93904;Q33047;O98884;A0PD98;B8LIV8;Q8WL19;Q33032;I2E962;C3RXF1;A0A1S6WN23;A0A1C9HG87;U5XM28;B8PRL7;Q7YMT1;P92302;Q9THL1;A5X4D3;A0A0F7G570;Q1XEJ9;O09420;A6XBH8;C7A609;Q8MAM0;V5K6K1;A0A0F7EV98;Q339G9;G8XV60;Q4L1C7;Q8MD81;A0A1C9HFL0;F2X4H9;Q9GEK5;A0A0K2SQY8;B8QQG4;Q9T2B5;Q9TN58;T1WGF1;Q5SCR6;Q32553;Q4V…		0	0	1.101e-14	127.8	6.96255e-10	2	2169.99	1.02955	92.8526	1
	High	GHYLNATAGTcEEMIKR	4	14767	115	Q32701;Q6VW40;C0J9R6;Q6VW29;C6G1P2;Q33032;A0A1C9HG87;U5XM28;Q9THL1;F2X4H9;A0A0K2SQY8;Q5SCR6;Q32553;Q4VI99;C1JAT3;Q9GGI5;D6MYJ6;Q7YJP8;Q7GH77;Q9MS09;O98551;A0A0C5KNQ4;E7DMW3;Q4VI80;Q3I534;I2E9A4;Q4VI78;W5RVG3;G0WZL1;Q37220;F4ZDP9;Q1X6Q9;A0A0U1W0G4;A0A142I7F3;Q6L9Y3;Q7YJR1;P92434;Q5NUA5;A2VAL6;S6CMZ7;Q8MFT9;J9QH20;A0A249Y5Q4;A0A1Q1MQ40;L0N8B1;A0A291L2S1;A0A286SF63;Q36851;Q9T2E4;Q9MT23;A0A0N7AB69;I2…	C11(Carbamidomethyl)	0	0	2.875e-13	99.55	2.85446e-07	3	1950.92	0.712137	59.4866	1
	High	GHYLNATAGTcEEMIK	15	14794	115	C0J9R6;C6G1P2;F2X4H9;Q9GGI5;Q32701;Q6VW40;Q6VW29;Q33032;A0A1C9HG87;U5XM28;Q9THL1;A0A0K2SQY8;Q5SCR6;Q32553;Q4VI99;C1JAT3;D6MYJ6;Q7YJP8;Q7GH77;Q9MS09;O98551;A0A0C5KNQ4;E7DMW3;Q4VI80;Q3I534;I2E9A4;Q4VI78;E7DMY2;A0A2H4UGV5;B8LIV8;I2E962;A0A1C9HFL0;Q9T2E4;Q9MT23;W5RVG3;A0A0C5AUW0;A0A0N7AB69;G0WZL1;Q37220;F4ZDP9;A0A142I7A5;Q1X6Q9;A0A0U1W0G4;A0A142I7F3;Q6L9Y3;B8YHE7;Q7YJR1;P92434;A0A078BR81;Q37347;Q5NUA…	C11(Carbamidomethyl)	0	0	3.146e-11	99.5	2.46098e-07	2	1794.82	1.21515	65.158	0
	High	mSGGDHIHAGTVVGK	35	17683	131	Q6VW29;C0J9R6;C6G1P2;F2X4H9;Q9GGI5;Q5I221;A0A0U4D534;P92447;A5X5W8;B1NFY5;Q3T5L7;K4EPE7;P94046;A6XBH8;Q8HUZ9;A0A1S6WN23;Q37212;C6G392;I6N589;B8PRP3;Q32701;Q6VW40;A0A0F7C9H2;I2BGM7;O20246;Q33032;A0A1C9HG87;U5XM28;A5X4D3;A0A0F7G570;V5K6K1;Q339G9;Q4L1C7;Q8MD81;Q9GEK5;A0A0K2SQY8;Q9TN58;Q5SCR6;D6MYJ6;Q9TN69;Q9XQ93;A0A1W6BQF9;A0A248SN48;Q7YJP8;Q7GH77;Q71N69;Q9MS09;G0WZM4;O98551;A0A0C5KNQ4;E7DMW3;I2E9L8…	M1(Oxidation)	0	0	1.04e-08	91.11	2.67309e-06	2	1481.72	-0.0107759	32.4786	0
	High	DNGLLLHIHR	11	41878	237	C0J9R6;Q6VW29;C6G1P2;A5X4D3;C7A609;F2X4H9;A0A0K2SQY8;Q4VI99;Q9GGI5;D6MYJ6;Q7YJP8;Q9MS09;Q5I221;A0A0U4D534;Q4VI80;Q4VI78;A0A0F7G633;O09424;G0WZL1;Q37220;Q7YJR1;A2VAL6;Q37279;J9QH20;A0A1Q1MQ40;L0N8B1;A0A291L2S1;Q32701;Q6VW40;A0A0F7C9H2;Q32571;I2BGM7;A0A291EY88;Q33047;Q8WL19;Q33032;C3RXF1;A0A1S6WN23;A0A1C9HG87;U5XM28;B8PRL7;P92302;Q9THL1;A0A0F7G570;Q1XEJ9;A6XBH8;A0A0F7EV98;Q9GEK5;T1WGF1;Q5SCR6;Q3255…		0	0	1.168e-05	83.55	2.21637e-05	2	1187.66	0.465864	63.5684	0
	High	GHYLNATAGTcEEmIK	9	14794	115	Q32701;Q6VW40;C0J9R6;Q6VW29;C6G1P2;Q33032;A0A1C9HG87;U5XM28;Q9THL1;F2X4H9;A0A0K2SQY8;Q5SCR6;Q32553;Q4VI99;C1JAT3;Q9GGI5;D6MYJ6;Q7YJP8;Q7GH77;Q9MS09;O98551;A0A0C5KNQ4;E7DMW3;Q4VI80;Q3I534;I2E9A4;Q4VI78;W5RVG3;G0WZL1;Q37220;F4ZDP9;Q1X6Q9;A0A0U1W0G4;A0A142I7F3;Q6L9Y3;Q7YJR1;P92434;Q5NUA5;A2VAL6;S6CMZ7;Q8MFT9;J9QH20;A0A249Y5Q4;A0A1Q1MQ40;L0N8B1;A0A291L2S1;A0A286SF63;Q36851;Q9T2E4;Q9MT23;A0A0N7AB69;I2…	C11(Carbamidomethyl); M14(Oxidation)	0	0	2.63e-09	80.79	1.66469e-05	2	1810.81	1.58572	55.3685	0
	High	xFQGPPHGIQVER	35	58045	240	Q32701;Q6VW40;A0A0F7C9H2;Q32571;I2BGM7;C0J9R6;Q6VW29;A0A291EY88;C6G1P2;Q33047;D6MYK4;E7DMY2;A0PD98;B8LIV8;Q8WL19;Q33032;I2E962;C3RXF1;A0A1S6WN23;A0A1C9HG87;U5XM28;B8PRL7;P92302;Q9THL1;A0A0F7G570;Q1XEJ9;A6XBH8;A0A0F7EV98;A0A1C9HFL0;F2X4H9;Q9GEK5;A0A0K2SQY8;B8QQG4;Q9T2B5;T1WGF1;Q5SCR6;Q32553;Q4VI99;C1JAT3;Q9GGI5;D6MYJ6;Q9TN69;Q9XQ93;Q71N81;A0A248SN48;Q7YJP8;Q7GH77;Q33156;Q8HUZ9;Q9MS09;Q95F24;O98551…	X1(T)	0	0	2.664e-09	79.4	7.15679e-05	2	1465.76	1.32225	60.7751	0
	High	DDENVNSQPFMR	5	52171	246	Q6VW40;A0A0F7C9H2;I2BGM7;C0J9R6;C6G1P2;E7DMY2;Q33032;A0A1S6WN23;A0A1C9HG87;U5XM28;A6XBH8;Q4L1C7;F2X4H9;Q9GEK5;Q9TN58;Q5SCR6;Q9GGI5;Q71N81;Q37212;Q8HUZ9;Q9MS09;Q95F24;I2E9L8;A0A0F7G5V4;Q8MCY1;A0A286NQF2;Q7YJM6;W5RVG3;B8PRP3;J9QG76;Q8HVI8;Q37347;Q8MFT9;I2BGN0;A0A0B5KTH7;Q32701;Q32571;O20246;B1NL21;Q6VW29;A0A291EY88;Q33047;A0PD98;B8LIV8;Q8WL19;I2E962;C3RXF1;Q9GHZ1;B8PRL7;Q7YMT1;P92302;Q9THL1;A5X4D3;…		0	0	2.645e-07	77.82	6.1301e-05	2	1451.62	0.389146	69.7986	0
	High	GGLDFTKDDENVNSQPFmR	9	51638	224	C0J9R6;Q6VW29;C6G1P2;A5X4D3;C7A609;F2X4H9;A0A0K2SQY8;Q4VI99;Q9GGI5;D6MYJ6;Q7YJP8;Q9MS09;Q5I221;A0A0U4D534;Q4VI80;Q4VI78;A0A0F7G633;O09424;G0WZL1;Q37220;Q7YJR1;A2VAL6;Q37279;J9QH20;A0A1Q1MQ40;L0N8B1;A0A291L2S1;Q32701;Q6VW40;A0A0F7C9H2;Q32571;I2BGM7;A0A291EY88;Q33047;Q8WL19;Q33032;C3RXF1;A0A1S6WN23;A0A1C9HG87;U5XM28;B8PRL7;P92302;Q9THL1;A0A0F7G570;Q1XEJ9;A6XBH8;A0A0F7EV98;Q9GEK5;T1WGF1;Q5SCR6;Q3255…	M18(Oxidation)	0	0	1.364e-11	74.95	0.000129925	2	2185.98	1.00282	83.5954	1
	High	MSGGDHIHAGTVVGK	39	17683	131	P92447;A5X5W8;B1NFY5;C0J9R6;C6G1P2;F2X4H9;Q9GGI5;Q5I221;A0A0U4D534;Q3T5L7;K4EPE7;P94046;A6XBH8;Q8HUZ9;A0A1S6WN23;Q37212;C6G392;I6N589;B8PRP3;Q32701;Q6VW40;A0A0F7C9H2;I2BGM7;O20246;Q6VW29;Q33032;A0A1C9HG87;U5XM28;A5X4D3;A0A0F7G570;V5K6K1;Q339G9;Q4L1C7;Q8MD81;Q9GEK5;A0A0K2SQY8;Q9TN58;Q5SCR6;D6MYJ6;Q9TN69;Q9XQ93;A0A1W6BQF9;A0A248SN48;Q7YJP8;Q7GH77;Q71N69;Q9MS09;G0WZM4;O98551;A0A0C5KNQ4;E7DMW3;I2E9L8…		0	0	5.459e-08	73.67	0.000127901	2	1465.72	1.01713	40.0892	0
	High	ELGVPIVMHDYITGGFTANTSLAHYcR	2	839	31	C7AQU9;C7AQS4;A0A0U1W0G4;C0J9R6;I2BGM7;A0A291EY88;Q33032;C3RXF1;C3S8W2;A2VAL6;D6MYK4;P92302;Q32553;D6MYJ6;A0A142DPV4;A0A120KLC1;A0A0C5AUW0;G0WZL1;A0A0A7W5U3;A0A249Y5Q4;Q31889;A0A023Q3H2;A0A023Q1K4;A0A2H4UGV5;D6MYK9;C7AQV0;C7AQT3;C7AQV2;D6MYI7;A0A0F7C952;D6MYJ0	C26(Carbamidomethyl)	0	0	3.553e-12	65.4	0.000763389	4	3022.46	0.529518	114.113	0
	High	ELGVPIVmHDYITGGFTANTSLAHYcR	9	839	31	C0J9R6;D6MYJ6;Q33032;Q32553;I2BGM7;A0A291EY88;C3RXF1;C3S8W2;A0A2H4UGV5;D6MYK9;C7AQU9;D6MYK4;P92302;C7AQV0;C7AQT3;C7AQV2;D6MYI7;G0WZL1;A2VAL6;A0A0U1W0G4;A0A249Y5Q4;A0A0F7C952;A0A142DPV4;A0A023Q3H2;A0A120KLC1;A0A0C5AUW0;A0A0A7W5U3;A0A023Q1K4;D6MYJ0;Q31889;C7AQS4	M8(Oxidation); C26(Carbamidomethyl)	0	0	1.173e-11	64.61	0.000886487	3	3038.46	2.02391	110.396	0
	High	VALEAcVQAR	45	29518	189	C7A609;L0N8B1;O98893;Q36851;Q32701;Q6VW40;A0A0F7C9H2;I2BGM7;O20246;C0J9R6;Q6VW29;C6G1P2;Q33032;A0A1S6WN23;A0A1C9HG87;U5XM28;A5X4D3;A0A0F7G570;A6XBH8;V5K6K1;Q339G9;Q4L1C7;Q8MD81;F2X4H9;Q9GEK5;A0A0K2SQY8;Q9TN58;Q5SCR6;Q9GGI5;D6MYJ6;Q9TN69;Q9XQ93;A0A1W6BQF9;A0A248SN48;Q37212;Q7YJP8;Q7GH77;Q71N69;Q8HUZ9;Q9MS09;Q5I221;G0WZM4;A0A0U4D534;O98551;A0A0C5KNQ4;E7DMW3;I2E9L8;A0A0F7G5V4;I2E9A4;Q8MCY1;Q8WKT6;A0…	C6(Carbamidomethyl)	0	0	9.905e-05	64.57	0.0014173	2	1116.58	0.647093	113.629	0
	High	GHYLNATAGTcEEmIKR	6	14767	115	Q6VW40;C0J9R6;C6G1P2;Q33032;A0A1C9HG87;U5XM28;F2X4H9;Q5SCR6;Q4VI99;C1JAT3;Q9GGI5;Q9MS09;Q4VI80;Q4VI78;Q6VW29;R4QE58;Q7YJP8;Q5I221;A0A0U4D534;Q9MT23;B6GUV5;Q7YJR1;L0N8B1;A0A0B5KTH7;Q32701;Q9THL1;Q32553;Q7GH77;A0A0C5KNQ4;I2E9A4;Q9T2E4;A0A0C5AUW0;A0A0N7AB69;Q37220;Q1X6Q9;A0A0U1W0G4;A0A078BR81;A0A0A7W5U3;A2VAL6;S6CMZ7;Q8MFT9;A0A0F6TFY2;I2BGN0;A0A1Q1MQ40;P94046;A0A291L2S1;A0A286SF63;Q36851;Q8ME51;Q318…	C11(Carbamidomethyl); M14(Oxidation)	0	0	2.007e-09	63.79	0.00104387	3	1966.91	1.11945	50.7032	1
	High	FLFcAEAIYK	8	13080	109	Q9GHZ1;C0J9R6;A0A291EY88;C6G1P2;C3RXF1;B8PRL7;A6XBH8;C7AQU9;F2X4H9;Q4VI99;Q9GGI5;Q8HUZ9;Q9MS09;Q4VI80;A0A0F7G5V4;Q4VI78;C3S8W2;O20246;Q6VW29;A0A0F7G570;O09420;Q7YJP8;Q5I221;A0A0U4D534;Q95DW1;A0A0F7G5U4;Q9MT23;Q7YJR1;L0N8B1;A0A0B5KTH7;A0A286SFD8;J9QG76;Q7YJM3;I6N589;Q71N79;A2VAL6;A0A1W6L1X3;D6MYK9;Q32571;A0PD98;R4QE58;A0A0K2SQY8;B8QQG4;D6MYJ6;Q71N81;Q8WKT6;D6MYI7;A2VAL3;B8PRP3;G0WZL1;Q37220;A0A142…	C4(Carbamidomethyl)	0	0	0.0001785	59.19	0.00394047	2	1261.63	1.14707	108.998	0
	High	PLLGcTIKPK	8	64838	252	C0J9R6;Q6VW29;C6G1P2;A5X4D3;C7A609;F2X4H9;A0A0K2SQY8;Q4VI99;Q9GGI5;D6MYJ6;Q7YJP8;Q9MS09;Q5I221;A0A0U4D534;Q4VI80;Q4VI78;A0A0F7G633;O09424;G0WZL1;Q37220;Q7YJR1;A2VAL6;Q37279;J9QH20;A0A1Q1MQ40;L0N8B1;A0A291L2S1;Q32701;Q6VW40;A0A0F7C9H2;Q32571;I2BGM7;A0A291EY88;Q33047;Q8WL19;Q33032;C3RXF1;A0A1S6WN23;A0A1C9HG87;U5XM28;B8PRL7;P92302;Q9THL1;A0A0F7G570;Q1XEJ9;A6XBH8;A0A0F7EV98;Q9GEK5;T1WGF1;Q5SCR6;Q3255…	C5(Carbamidomethyl)	0	0	0.000215	52.01	0.03562	2	1126.67	0.321047	52.4203	1
	High	DDENVNSQPFmR	4	52171	246	Q6VW40;C0J9R6;C6G1P2;Q33032;A0A1C9HG87;U5XM28;F2X4H9;Q5SCR6;Q4VI99;C1JAT3;Q9GGI5;Q9MS09;Q4VI80;Q4VI78;Q37212;Q5I221;A0A0U4D534;Q32701;A0A0F7C9H2;I2BGM7;O20246;Q6VW29;A0A1S6WN23;A5X4D3;A0A0F7G570;A6XBH8;V5K6K1;Q339G9;Q4L1C7;Q8MD81;Q9GEK5;A0A0K2SQY8;O20245;Q9TN58;D6MYJ6;Q9TN69;Q9XQ93;Q71N81;A0A1W6BQF9;A0A248SN48;Q7YJP8;Q7GH77;Q71N69;Q8HUZ9;G0WZM4;Q95F24;O98551;A0A0C5KNQ4;E7DMW3;I2E9L8;A0A0F7G5V4;I2…	M11(Oxidation)	0	0	1.147e-05	51.45	0.0262524	2	1467.62	0.855373	56.9476	0
	High	AMHAVIDR	10	44488	252	C0J9R6;A0A291EY88;C6G1P2;C3RXF1;B8PRL7;A6XBH8;F2X4H9;Q4VI99;Q9GGI5;Q8HUZ9;Q9MS09;Q4VI80;A0A0F7G5V4;Q4VI78;C3S8W2;Q32701;Q6VW40;A0A0F7C9H2;I2BGM7;O20246;Q6VW29;Q33032;A0A1S6WN23;A0A1C9HG87;U5XM28;A5X4D3;A0A0F7G570;Q339G9;Q9GEK5;A0A0K2SQY8;Q5SCR6;D6MYJ6;Q9TN69;Q9XQ93;A0A248SN48;Q7YJP8;Q7GH77;Q71N69;Q5I221;G0WZM4;A0A0U4D534;O98551;A0A0C5KNQ4;E7DMW3;I2E9L8;I2E9A4;Q8WKT6;R4QE58;C7A609;A0A0F7G633;O0942…		0	0	0.004026	47.16	0.0710082	2	912.472	-0.488874	32.9366	0
	High	YGRPLLGcTIKPK	6	64650	247	I2E962;Q6VW40;A0A0F7C9H2;I2BGM7;C0J9R6;A0A291EY88;C6G1P2;B8LIV8;Q33032;C3RXF1;A0A1S6WN23;A0A1C9HG87;U5XM28;B8PRL7;O09420;A6XBH8;A0A0F7EV98;A0A1C9HFL0;F2X4H9;Q9GEK5;T1WGF1;Q5SCR6;Q4VI99;C1JAT3;Q9GGI5;Q71N81;O03839;Q71N69;Q8HUZ9;Q9MS09;Q5I221;G0WZM4;A0A0U4D534;Q95F24;I2E9L8;Q4VI80;A0A0F7G5V4;Q4VI78;C3S8W2;A0A0F7G633;A0A286NQF2;A0A0F7G5U4;O09424;Q7YJM6;Q7YMT1;Q58U40;Q32701;O20246;Q6VW29;O47280;A5X4D…	C8(Carbamidomethyl)	0	0	0.001061	33.82	2.51136	4	1502.85	-0.424963	53.4868	2
	High	xFQGPPHGIQVER	3	18	9	Q4VI99;D6MYJ6;Q7YJP8;Q7YJR9;A0A0N7ABA9;Q8HVI8;Q9XQR0;O03628;O03613	X1(G)	0	0	0.001967	19.12	29.869	3	1421.73	1.17878	60.0741	0
	High	AQAETGEIK	6	27913	195	I2BGM7;C6G1P2;Q33032;C3RXF1;T1WGF1;Q9GGI5;Q8ME51;B8PRL7;A0A0F7EV98;Q9GEK5;Q1XEJ9;Q6VW40;A0A0F7C9H2;C0J9R6;A0A1S6WN23;A0A1C9HG87;U5XM28;A6XBH8;F2X4H9;Q5SCR6;Q8HUZ9;Q9MS09;I2E9L8;A0A0F7G5V4;Q32701;Q6VW29;Q9THL1;A0A0K2SQY8;Q32553;Q4VI99;C1JAT3;D6MYJ6;Q7YJP8;Q7GH77;O98551;A0A0C5KNQ4;E7DMW3;Q4VI80;Q3I534;I2E9A4;Q4VI78;A0A291EY88;C7AQU9;C3S8W2;A0A0F7G570;A0A2H4UGV5;Q9TN69;Q9XQ93;A0A248SN48;Q9TN58;Q3721…		0	0.001	0.01824	50.66	0.031433	2	946.485	1.35958	24.1457	0
	High	EGNEIIR	1	14511	128	Q58U40;C0J9R6;Q6VW29;C6G1P2;A0A0F7G570;A6XBH8;F2X4H9;Q9GGI5;Q7YJP8;Q8HUZ9;Q32571;A0A291EY88;C3RXF1;B8PRL7;Q8MAM0;A0A0K2SQY8;Q9TN58;Q4VI99;D6MYJ6;A0A1W6BQF9;Q37212;J9QER6;Q9MS09;Q4VI80;A0A0F7G5V4;Q4VI78;C3S8W2;Q8WKT6;Q6VW40;Q33032;A0A1C9HG87;U5XM28;Q5SCR6;Q5I221;A0A0U4D534;Q32701;A0A0F7C9H2;I2BGM7;O20246;B1NL21;P93904;Q33047;O98884;D6MYK4;E7DMY2;A0PD98;B8LIV8;Q8WL19;I2E962;A0A1S6WN23;Q7YMT1;P92302…		0	0.008	0.0985	45.56	0.0672315	2	830.436	-0.303857	37.4441	0
A0A0U1W0G4	Ribulose bisphosphate carboxylase large chain (Fragment) OS=Eriocaulon schimperi OX=1387319 GN=rbcL PE=3 SV=1 - [A0A0U1W0G4_9POAL]	2922.08	34.1	41931	0	15	281	437	48.4153	6.91748
	High	GGLDFTKDDENVNSQPFMR	11	51638	224	Q8MFT9;Q95CE8;Q32701;Q6VW40;A0A0F7C9H2;Q32571;I2BGM7;O20246;B1NL21;C0J9R6;Q6VW29;A0A291EY88;C6G1P2;P93904;Q33047;O98884;A0PD98;B8LIV8;Q8WL19;Q33032;I2E962;C3RXF1;A0A1S6WN23;A0A1C9HG87;U5XM28;B8PRL7;Q7YMT1;P92302;Q9THL1;A5X4D3;A0A0F7G570;Q1XEJ9;O09420;A6XBH8;C7A609;Q8MAM0;V5K6K1;A0A0F7EV98;Q339G9;G8XV60;Q4L1C7;Q8MD81;A0A1C9HFL0;F2X4H9;Q9GEK5;A0A0K2SQY8;B8QQG4;Q9T2B5;Q9TN58;T1WGF1;Q5SCR6;Q32553;Q4V…		0	0	1.101e-14	127.8	6.96255e-10	2	2169.99	1.02955	92.8526	1
	High	GHYLNATAGTcEEMIKR	4	14767	115	Q32701;Q6VW40;C0J9R6;Q6VW29;C6G1P2;Q33032;A0A1C9HG87;U5XM28;Q9THL1;F2X4H9;A0A0K2SQY8;Q5SCR6;Q32553;Q4VI99;C1JAT3;Q9GGI5;D6MYJ6;Q7YJP8;Q7GH77;Q9MS09;O98551;A0A0C5KNQ4;E7DMW3;Q4VI80;Q3I534;I2E9A4;Q4VI78;W5RVG3;G0WZL1;Q37220;F4ZDP9;Q1X6Q9;A0A0U1W0G4;A0A142I7F3;Q6L9Y3;Q7YJR1;P92434;Q5NUA5;A2VAL6;S6CMZ7;Q8MFT9;J9QH20;A0A249Y5Q4;A0A1Q1MQ40;L0N8B1;A0A291L2S1;A0A286SF63;Q36851;Q9T2E4;Q9MT23;A0A0N7AB69;I2…	C11(Carbamidomethyl)	0	0	2.875e-13	99.55	2.85446e-07	3	1950.92	0.712137	59.4866	1
	High	GHYLNATAGTcEEMIK	15	14794	115	C0J9R6;C6G1P2;F2X4H9;Q9GGI5;Q32701;Q6VW40;Q6VW29;Q33032;A0A1C9HG87;U5XM28;Q9THL1;A0A0K2SQY8;Q5SCR6;Q32553;Q4VI99;C1JAT3;D6MYJ6;Q7YJP8;Q7GH77;Q9MS09;O98551;A0A0C5KNQ4;E7DMW3;Q4VI80;Q3I534;I2E9A4;Q4VI78;E7DMY2;A0A2H4UGV5;B8LIV8;I2E962;A0A1C9HFL0;Q9T2E4;Q9MT23;W5RVG3;A0A0C5AUW0;A0A0N7AB69;G0WZL1;Q37220;F4ZDP9;A0A142I7A5;Q1X6Q9;A0A0U1W0G4;A0A142I7F3;Q6L9Y3;B8YHE7;Q7YJR1;P92434;A0A078BR81;Q37347;Q5NUA…	C11(Carbamidomethyl)	0	0	3.146e-11	99.5	2.46098e-07	2	1794.82	1.21515	65.158	0
	High	mSGGDHIHAGTVVGK	35	17683	131	Q6VW29;C0J9R6;C6G1P2;F2X4H9;Q9GGI5;Q5I221;A0A0U4D534;P92447;A5X5W8;B1NFY5;Q3T5L7;K4EPE7;P94046;A6XBH8;Q8HUZ9;A0A1S6WN23;Q37212;C6G392;I6N589;B8PRP3;Q32701;Q6VW40;A0A0F7C9H2;I2BGM7;O20246;Q33032;A0A1C9HG87;U5XM28;A5X4D3;A0A0F7G570;V5K6K1;Q339G9;Q4L1C7;Q8MD81;Q9GEK5;A0A0K2SQY8;Q9TN58;Q5SCR6;D6MYJ6;Q9TN69;Q9XQ93;A0A1W6BQF9;A0A248SN48;Q7YJP8;Q7GH77;Q71N69;Q9MS09;G0WZM4;O98551;A0A0C5KNQ4;E7DMW3;I2E9L8…	M1(Oxidation)	0	0	1.04e-08	91.11	2.67309e-06	2	1481.72	-0.0107759	32.4786	0
	High	DNGLLLHIHR	11	41878	237	C0J9R6;Q6VW29;C6G1P2;A5X4D3;C7A609;F2X4H9;A0A0K2SQY8;Q4VI99;Q9GGI5;D6MYJ6;Q7YJP8;Q9MS09;Q5I221;A0A0U4D534;Q4VI80;Q4VI78;A0A0F7G633;O09424;G0WZL1;Q37220;Q7YJR1;A2VAL6;Q37279;J9QH20;A0A1Q1MQ40;L0N8B1;A0A291L2S1;Q32701;Q6VW40;A0A0F7C9H2;Q32571;I2BGM7;A0A291EY88;Q33047;Q8WL19;Q33032;C3RXF1;A0A1S6WN23;A0A1C9HG87;U5XM28;B8PRL7;P92302;Q9THL1;A0A0F7G570;Q1XEJ9;A6XBH8;A0A0F7EV98;Q9GEK5;T1WGF1;Q5SCR6;Q3255…		0	0	1.168e-05	83.55	2.21637e-05	2	1187.66	0.465864	63.5684	0
	High	GHYLNATAGTcEEmIK	9	14794	115	Q32701;Q6VW40;C0J9R6;Q6VW29;C6G1P2;Q33032;A0A1C9HG87;U5XM28;Q9THL1;F2X4H9;A0A0K2SQY8;Q5SCR6;Q32553;Q4VI99;C1JAT3;Q9GGI5;D6MYJ6;Q7YJP8;Q7GH77;Q9MS09;O98551;A0A0C5KNQ4;E7DMW3;Q4VI80;Q3I534;I2E9A4;Q4VI78;W5RVG3;G0WZL1;Q37220;F4ZDP9;Q1X6Q9;A0A0U1W0G4;A0A142I7F3;Q6L9Y3;Q7YJR1;P92434;Q5NUA5;A2VAL6;S6CMZ7;Q8MFT9;J9QH20;A0A249Y5Q4;A0A1Q1MQ40;L0N8B1;A0A291L2S1;A0A286SF63;Q36851;Q9T2E4;Q9MT23;A0A0N7AB69;I2…	C11(Carbamidomethyl); M14(Oxidation)	0	0	2.63e-09	80.79	1.66469e-05	2	1810.81	1.58572	55.3685	0
	High	TFQGPPHGIQVER	35	58045	240	Q32701;Q6VW40;A0A0F7C9H2;Q32571;I2BGM7;C0J9R6;Q6VW29;A0A291EY88;C6G1P2;Q33047;D6MYK4;E7DMY2;A0PD98;B8LIV8;Q8WL19;Q33032;I2E962;C3RXF1;A0A1S6WN23;A0A1C9HG87;U5XM28;B8PRL7;P92302;Q9THL1;A0A0F7G570;Q1XEJ9;A6XBH8;A0A0F7EV98;A0A1C9HFL0;F2X4H9;Q9GEK5;A0A0K2SQY8;B8QQG4;Q9T2B5;T1WGF1;Q5SCR6;Q32553;Q4VI99;C1JAT3;Q9GGI5;D6MYJ6;Q9TN69;Q9XQ93;Q71N81;A0A248SN48;Q7YJP8;Q7GH77;Q33156;Q8HUZ9;Q9MS09;Q95F24;O98551…		0	0	2.664e-09	79.4	7.15679e-05	2	1465.76	1.32225	60.7751	0
	High	DDENVNSQPFMR	5	52171	246	Q6VW40;A0A0F7C9H2;I2BGM7;C0J9R6;C6G1P2;E7DMY2;Q33032;A0A1S6WN23;A0A1C9HG87;U5XM28;A6XBH8;Q4L1C7;F2X4H9;Q9GEK5;Q9TN58;Q5SCR6;Q9GGI5;Q71N81;Q37212;Q8HUZ9;Q9MS09;Q95F24;I2E9L8;A0A0F7G5V4;Q8MCY1;A0A286NQF2;Q7YJM6;W5RVG3;B8PRP3;J9QG76;Q8HVI8;Q37347;Q8MFT9;I2BGN0;A0A0B5KTH7;Q32701;Q32571;O20246;B1NL21;Q6VW29;A0A291EY88;Q33047;A0PD98;B8LIV8;Q8WL19;I2E962;C3RXF1;Q9GHZ1;B8PRL7;Q7YMT1;P92302;Q9THL1;A5X4D3;…		0	0	2.645e-07	77.82	6.1301e-05	2	1451.62	0.389146	69.7986	0
	High	GGLDFTKDDENVNSQPFmR	9	51638	224	C0J9R6;Q6VW29;C6G1P2;A5X4D3;C7A609;F2X4H9;A0A0K2SQY8;Q4VI99;Q9GGI5;D6MYJ6;Q7YJP8;Q9MS09;Q5I221;A0A0U4D534;Q4VI80;Q4VI78;A0A0F7G633;O09424;G0WZL1;Q37220;Q7YJR1;A2VAL6;Q37279;J9QH20;A0A1Q1MQ40;L0N8B1;A0A291L2S1;Q32701;Q6VW40;A0A0F7C9H2;Q32571;I2BGM7;A0A291EY88;Q33047;Q8WL19;Q33032;C3RXF1;A0A1S6WN23;A0A1C9HG87;U5XM28;B8PRL7;P92302;Q9THL1;A0A0F7G570;Q1XEJ9;A6XBH8;A0A0F7EV98;Q9GEK5;T1WGF1;Q5SCR6;Q3255…	M18(Oxidation)	0	0	1.364e-11	74.95	0.000129925	2	2185.98	1.00282	83.5954	1
	High	MSGGDHIHAGTVVGK	39	17683	131	P92447;A5X5W8;B1NFY5;C0J9R6;C6G1P2;F2X4H9;Q9GGI5;Q5I221;A0A0U4D534;Q3T5L7;K4EPE7;P94046;A6XBH8;Q8HUZ9;A0A1S6WN23;Q37212;C6G392;I6N589;B8PRP3;Q32701;Q6VW40;A0A0F7C9H2;I2BGM7;O20246;Q6VW29;Q33032;A0A1C9HG87;U5XM28;A5X4D3;A0A0F7G570;V5K6K1;Q339G9;Q4L1C7;Q8MD81;Q9GEK5;A0A0K2SQY8;Q9TN58;Q5SCR6;D6MYJ6;Q9TN69;Q9XQ93;A0A1W6BQF9;A0A248SN48;Q7YJP8;Q7GH77;Q71N69;Q9MS09;G0WZM4;O98551;A0A0C5KNQ4;E7DMW3;I2E9L8…		0	0	5.459e-08	73.67	0.000127901	2	1465.72	1.01713	40.0892	0
	High	xLGVPIVMHDYITGGFTANTSLAHYcR	2	839	31	C7AQU9;C7AQS4;A0A0U1W0G4;C0J9R6;I2BGM7;A0A291EY88;Q33032;C3RXF1;C3S8W2;A2VAL6;D6MYK4;P92302;Q32553;D6MYJ6;A0A142DPV4;A0A120KLC1;A0A0C5AUW0;G0WZL1;A0A0A7W5U3;A0A249Y5Q4;Q31889;A0A023Q3H2;A0A023Q1K4;A0A2H4UGV5;D6MYK9;C7AQV0;C7AQT3;C7AQV2;D6MYI7;A0A0F7C952;D6MYJ0	X1(E); C26(Carbamidomethyl)	0	0	3.553e-12	65.4	0.000763389	4	3022.46	0.529518	114.113	0
	High	xLGVPIVmHDYITGGFTANTSLAHYcR	9	839	31	C0J9R6;D6MYJ6;Q33032;Q32553;I2BGM7;A0A291EY88;C3RXF1;C3S8W2;A0A2H4UGV5;D6MYK9;C7AQU9;D6MYK4;P92302;C7AQV0;C7AQT3;C7AQV2;D6MYI7;G0WZL1;A2VAL6;A0A0U1W0G4;A0A249Y5Q4;A0A0F7C952;A0A142DPV4;A0A023Q3H2;A0A120KLC1;A0A0C5AUW0;A0A0A7W5U3;A0A023Q1K4;D6MYJ0;Q31889;C7AQS4	X1(E); M8(Oxidation); C26(Carbamidomethyl)	0	0	1.173e-11	64.61	0.000886487	3	3038.46	2.02391	110.396	0
	High	VALEAcVQAR	45	29518	189	C7A609;L0N8B1;O98893;Q36851;Q32701;Q6VW40;A0A0F7C9H2;I2BGM7;O20246;C0J9R6;Q6VW29;C6G1P2;Q33032;A0A1S6WN23;A0A1C9HG87;U5XM28;A5X4D3;A0A0F7G570;A6XBH8;V5K6K1;Q339G9;Q4L1C7;Q8MD81;F2X4H9;Q9GEK5;A0A0K2SQY8;Q9TN58;Q5SCR6;Q9GGI5;D6MYJ6;Q9TN69;Q9XQ93;A0A1W6BQF9;A0A248SN48;Q37212;Q7YJP8;Q7GH77;Q71N69;Q8HUZ9;Q9MS09;Q5I221;G0WZM4;A0A0U4D534;O98551;A0A0C5KNQ4;E7DMW3;I2E9L8;A0A0F7G5V4;I2E9A4;Q8MCY1;Q8WKT6;A0…	C6(Carbamidomethyl)	0	0	9.905e-05	64.57	0.0014173	2	1116.58	0.647093	113.629	0
	High	GHYLNATAGTcEEmIKR	6	14767	115	Q6VW40;C0J9R6;C6G1P2;Q33032;A0A1C9HG87;U5XM28;F2X4H9;Q5SCR6;Q4VI99;C1JAT3;Q9GGI5;Q9MS09;Q4VI80;Q4VI78;Q6VW29;R4QE58;Q7YJP8;Q5I221;A0A0U4D534;Q9MT23;B6GUV5;Q7YJR1;L0N8B1;A0A0B5KTH7;Q32701;Q9THL1;Q32553;Q7GH77;A0A0C5KNQ4;I2E9A4;Q9T2E4;A0A0C5AUW0;A0A0N7AB69;Q37220;Q1X6Q9;A0A0U1W0G4;A0A078BR81;A0A0A7W5U3;A2VAL6;S6CMZ7;Q8MFT9;A0A0F6TFY2;I2BGN0;A0A1Q1MQ40;P94046;A0A291L2S1;A0A286SF63;Q36851;Q8ME51;Q318…	C11(Carbamidomethyl); M14(Oxidation)	0	0	2.007e-09	63.79	0.00104387	3	1966.91	1.11945	50.7032	1
	High	xLGVPIVMHDYITGGFTANTSLAHYcR	1	5	3	C7AQS4;A0A0U1W0G4;Q5SCR6	X1(F); C26(Carbamidomethyl)	0.0469	0	9.235e-05	60.63	0.00122501	3	3040.46	-5.59255	111.257	0
	High	PLLGcTIKPK	8	64838	252	C0J9R6;Q6VW29;C6G1P2;A5X4D3;C7A609;F2X4H9;A0A0K2SQY8;Q4VI99;Q9GGI5;D6MYJ6;Q7YJP8;Q9MS09;Q5I221;A0A0U4D534;Q4VI80;Q4VI78;A0A0F7G633;O09424;G0WZL1;Q37220;Q7YJR1;A2VAL6;Q37279;J9QH20;A0A1Q1MQ40;L0N8B1;A0A291L2S1;Q32701;Q6VW40;A0A0F7C9H2;Q32571;I2BGM7;A0A291EY88;Q33047;Q8WL19;Q33032;C3RXF1;A0A1S6WN23;A0A1C9HG87;U5XM28;B8PRL7;P92302;Q9THL1;A0A0F7G570;Q1XEJ9;A6XBH8;A0A0F7EV98;Q9GEK5;T1WGF1;Q5SCR6;Q3255…	C5(Carbamidomethyl)	0	0	0.000215	52.01	0.03562	2	1126.67	0.321047	52.4203	1
	High	DDENVNSQPFmR	4	52171	246	Q6VW40;C0J9R6;C6G1P2;Q33032;A0A1C9HG87;U5XM28;F2X4H9;Q5SCR6;Q4VI99;C1JAT3;Q9GGI5;Q9MS09;Q4VI80;Q4VI78;Q37212;Q5I221;A0A0U4D534;Q32701;A0A0F7C9H2;I2BGM7;O20246;Q6VW29;A0A1S6WN23;A5X4D3;A0A0F7G570;A6XBH8;V5K6K1;Q339G9;Q4L1C7;Q8MD81;Q9GEK5;A0A0K2SQY8;O20245;Q9TN58;D6MYJ6;Q9TN69;Q9XQ93;Q71N81;A0A1W6BQF9;A0A248SN48;Q7YJP8;Q7GH77;Q71N69;Q8HUZ9;G0WZM4;Q95F24;O98551;A0A0C5KNQ4;E7DMW3;I2E9L8;A0A0F7G5V4;I2…	M11(Oxidation)	0	0	1.147e-05	51.45	0.0262524	2	1467.62	0.855373	56.9476	0
	High	AMHAVIDR	10	44488	252	C0J9R6;A0A291EY88;C6G1P2;C3RXF1;B8PRL7;A6XBH8;F2X4H9;Q4VI99;Q9GGI5;Q8HUZ9;Q9MS09;Q4VI80;A0A0F7G5V4;Q4VI78;C3S8W2;Q32701;Q6VW40;A0A0F7C9H2;I2BGM7;O20246;Q6VW29;Q33032;A0A1S6WN23;A0A1C9HG87;U5XM28;A5X4D3;A0A0F7G570;Q339G9;Q9GEK5;A0A0K2SQY8;Q5SCR6;D6MYJ6;Q9TN69;Q9XQ93;A0A248SN48;Q7YJP8;Q7GH77;Q71N69;Q5I221;G0WZM4;A0A0U4D534;O98551;A0A0C5KNQ4;E7DMW3;I2E9L8;I2E9A4;Q8WKT6;R4QE58;C7A609;A0A0F7G633;O0942…		0	0	0.004026	47.16	0.0710082	2	912.472	-0.488874	32.9366	0
	High	YGRPLLGcTIKPK	6	64650	247	I2E962;Q6VW40;A0A0F7C9H2;I2BGM7;C0J9R6;A0A291EY88;C6G1P2;B8LIV8;Q33032;C3RXF1;A0A1S6WN23;A0A1C9HG87;U5XM28;B8PRL7;O09420;A6XBH8;A0A0F7EV98;A0A1C9HFL0;F2X4H9;Q9GEK5;T1WGF1;Q5SCR6;Q4VI99;C1JAT3;Q9GGI5;Q71N81;O03839;Q71N69;Q8HUZ9;Q9MS09;Q5I221;G0WZM4;A0A0U4D534;Q95F24;I2E9L8;Q4VI80;A0A0F7G5V4;Q4VI78;C3S8W2;A0A0F7G633;A0A286NQF2;A0A0F7G5U4;O09424;Q7YJM6;Q7YMT1;Q58U40;Q32701;O20246;Q6VW29;O47280;A5X4D…	C8(Carbamidomethyl)	0	0	0.001061	33.82	2.51136	4	1502.85	-0.424963	53.4868	2
	High	xLGVPIVMHDYITGGFTANTSLAHYcR	2	5	3	Q5SCR6;C7AQS4;A0A0U1W0G4	X1(M); X1(Oxidation); C26(Carbamidomethyl)	0	0	0.001543	12.66	75.8151	4	3040.46	3.2107	111.709	0
	High	AQAETGEIK	6	27913	195	I2BGM7;C6G1P2;Q33032;C3RXF1;T1WGF1;Q9GGI5;Q8ME51;B8PRL7;A0A0F7EV98;Q9GEK5;Q1XEJ9;Q6VW40;A0A0F7C9H2;C0J9R6;A0A1S6WN23;A0A1C9HG87;U5XM28;A6XBH8;F2X4H9;Q5SCR6;Q8HUZ9;Q9MS09;I2E9L8;A0A0F7G5V4;Q32701;Q6VW29;Q9THL1;A0A0K2SQY8;Q32553;Q4VI99;C1JAT3;D6MYJ6;Q7YJP8;Q7GH77;O98551;A0A0C5KNQ4;E7DMW3;Q4VI80;Q3I534;I2E9A4;Q4VI78;A0A291EY88;C7AQU9;C3S8W2;A0A0F7G570;A0A2H4UGV5;Q9TN69;Q9XQ93;A0A248SN48;Q9TN58;Q3721…		0	0.001	0.01824	50.66	0.031433	2	946.485	1.35958	24.1457	0
	High	DDFIEKDR	9	17693	135	Q6VW40;C0J9R6;C6G1P2;Q33032;F2X4H9;Q4VI99;Q9GGI5;O03839;Q5I221;A0A0U4D534;Q4VI80;Q4VI78;A0A291EY88;O09420;A6XBH8;Q8HUZ9;A0A0F7G5U4;E7DMY2;Q37212;I2BGM7;O20246;A0A0F7EV98;C6G392;Q9XQ93;Q6VW29;A0A0F7G570;Q7YJP8;A0PD98;Q9MT23;J9QG76;Q37220;Q7YJR1;A0A078BR81;A2VAL6;A0A0F6TFY2;Q7YJM3;A0A1Q1MQ40;L0N8B1;I6N589;A0A291L2S1;A0A0B5KTH7;Q32701;Q33047;Q8WL19;A0A1S6WN23;Q9THL1;Q1XEJ9;Q9T2B5;Q32553;Q9TN69;A0A24…		0	0.001	0.02278	50.15	0.02403	2	1037.49	0.513493	42.9311	1
E7DMY2	Ribulose bisphosphate carboxylase large chain (Fragment) OS=Penianthus longifolius OX=461618 GN=rbcL PE=3 SV=1 - [E7DMY2_9MAGN]	2909.39	34.34	6958	0	19	289	463	51.5068	6.43018
	High	GGLDFTKDDENVNSQPFMR	11	51638	224	Q8MFT9;Q95CE8;Q32701;Q6VW40;A0A0F7C9H2;Q32571;I2BGM7;O20246;B1NL21;C0J9R6;Q6VW29;A0A291EY88;C6G1P2;P93904;Q33047;O98884;A0PD98;B8LIV8;Q8WL19;Q33032;I2E962;C3RXF1;A0A1S6WN23;A0A1C9HG87;U5XM28;B8PRL7;Q7YMT1;P92302;Q9THL1;A5X4D3;A0A0F7G570;Q1XEJ9;O09420;A6XBH8;C7A609;Q8MAM0;V5K6K1;A0A0F7EV98;Q339G9;G8XV60;Q4L1C7;Q8MD81;A0A1C9HFL0;F2X4H9;Q9GEK5;A0A0K2SQY8;B8QQG4;Q9T2B5;Q9TN58;T1WGF1;Q5SCR6;Q32553;Q4V…		0	0	1.101e-14	127.8	6.96255e-10	2	2169.99	1.02955	92.8526	1
	High	GHYLNATAGTcEEMIKR	4	14767	115	Q32701;Q6VW40;C0J9R6;Q6VW29;C6G1P2;Q33032;A0A1C9HG87;U5XM28;Q9THL1;F2X4H9;A0A0K2SQY8;Q5SCR6;Q32553;Q4VI99;C1JAT3;Q9GGI5;D6MYJ6;Q7YJP8;Q7GH77;Q9MS09;O98551;A0A0C5KNQ4;E7DMW3;Q4VI80;Q3I534;I2E9A4;Q4VI78;W5RVG3;G0WZL1;Q37220;F4ZDP9;Q1X6Q9;A0A0U1W0G4;A0A142I7F3;Q6L9Y3;Q7YJR1;P92434;Q5NUA5;A2VAL6;S6CMZ7;Q8MFT9;J9QH20;A0A249Y5Q4;A0A1Q1MQ40;L0N8B1;A0A291L2S1;A0A286SF63;Q36851;Q9T2E4;Q9MT23;A0A0N7AB69;I2…	C11(Carbamidomethyl)	0	0	2.875e-13	99.55	2.85446e-07	3	1950.92	0.712137	59.4866	1
	High	GHYLNATAGTcEEMIK	15	14794	115	C0J9R6;C6G1P2;F2X4H9;Q9GGI5;Q32701;Q6VW40;Q6VW29;Q33032;A0A1C9HG87;U5XM28;Q9THL1;A0A0K2SQY8;Q5SCR6;Q32553;Q4VI99;C1JAT3;D6MYJ6;Q7YJP8;Q7GH77;Q9MS09;O98551;A0A0C5KNQ4;E7DMW3;Q4VI80;Q3I534;I2E9A4;Q4VI78;E7DMY2;A0A2H4UGV5;B8LIV8;I2E962;A0A1C9HFL0;Q9T2E4;Q9MT23;W5RVG3;A0A0C5AUW0;A0A0N7AB69;G0WZL1;Q37220;F4ZDP9;A0A142I7A5;Q1X6Q9;A0A0U1W0G4;A0A142I7F3;Q6L9Y3;B8YHE7;Q7YJR1;P92434;A0A078BR81;Q37347;Q5NUA…	C11(Carbamidomethyl)	0	0	3.146e-11	99.5	2.46098e-07	2	1794.82	1.21515	65.158	0
	High	mSGGDHIHAGTVVGK	35	17683	131	Q6VW29;C0J9R6;C6G1P2;F2X4H9;Q9GGI5;Q5I221;A0A0U4D534;P92447;A5X5W8;B1NFY5;Q3T5L7;K4EPE7;P94046;A6XBH8;Q8HUZ9;A0A1S6WN23;Q37212;C6G392;I6N589;B8PRP3;Q32701;Q6VW40;A0A0F7C9H2;I2BGM7;O20246;Q33032;A0A1C9HG87;U5XM28;A5X4D3;A0A0F7G570;V5K6K1;Q339G9;Q4L1C7;Q8MD81;Q9GEK5;A0A0K2SQY8;Q9TN58;Q5SCR6;D6MYJ6;Q9TN69;Q9XQ93;A0A1W6BQF9;A0A248SN48;Q7YJP8;Q7GH77;Q71N69;Q9MS09;G0WZM4;O98551;A0A0C5KNQ4;E7DMW3;I2E9L8…	M1(Oxidation)	0	0	1.04e-08	91.11	2.67309e-06	2	1481.72	-0.0107759	32.4786	0
	High	EITLGFVDLLRDDFIEK	2	5735	51	Q6VW40;C0J9R6;C6G1P2;Q33032;F2X4H9;Q4VI99;Q9GGI5;Q5I221;A0A0U4D534;Q4VI80;Q4VI78;A2VAL6;Q8MFT9;A0A286SF63;Q36851;I2BGM7;A0A291EY88;A0A1S6WN23;Q31895;O09420;A6XBH8;A0A0F7EV98;Q71N79;Q8HUZ9;I2E9L8;A0A0F7G5U4;A0A249Y5N8;A0A286SFD8;A0A142DPV4;S4TA61;J9QG76;A0A249Y5N1;A0A0F7G5Y0;A0A1W6L1X3;A0A0B5KTH7;Q37212;Q95F24;A0A286NQF2;Q7YJM6;F5B3G0;I2BGN0;E7DMY2;Q8MAM0;O03839;O47280;Q3T5L7;Q37309;A0A0F7EV89;Q95…		0	0	4.572e-13	88.19	3.40957e-06	2	2023.08	0.308284	115.095	1
	High	DNGLLLHIHR	11	41878	237	C0J9R6;Q6VW29;C6G1P2;A5X4D3;C7A609;F2X4H9;A0A0K2SQY8;Q4VI99;Q9GGI5;D6MYJ6;Q7YJP8;Q9MS09;Q5I221;A0A0U4D534;Q4VI80;Q4VI78;A0A0F7G633;O09424;G0WZL1;Q37220;Q7YJR1;A2VAL6;Q37279;J9QH20;A0A1Q1MQ40;L0N8B1;A0A291L2S1;Q32701;Q6VW40;A0A0F7C9H2;Q32571;I2BGM7;A0A291EY88;Q33047;Q8WL19;Q33032;C3RXF1;A0A1S6WN23;A0A1C9HG87;U5XM28;B8PRL7;P92302;Q9THL1;A0A0F7G570;Q1XEJ9;A6XBH8;A0A0F7EV98;Q9GEK5;T1WGF1;Q5SCR6;Q3255…		0	0	1.168e-05	83.55	2.21637e-05	2	1187.66	0.465864	63.5684	0
	High	GHYLNATAGTcEEmIK	9	14794	115	Q32701;Q6VW40;C0J9R6;Q6VW29;C6G1P2;Q33032;A0A1C9HG87;U5XM28;Q9THL1;F2X4H9;A0A0K2SQY8;Q5SCR6;Q32553;Q4VI99;C1JAT3;Q9GGI5;D6MYJ6;Q7YJP8;Q7GH77;Q9MS09;O98551;A0A0C5KNQ4;E7DMW3;Q4VI80;Q3I534;I2E9A4;Q4VI78;W5RVG3;G0WZL1;Q37220;F4ZDP9;Q1X6Q9;A0A0U1W0G4;A0A142I7F3;Q6L9Y3;Q7YJR1;P92434;Q5NUA5;A2VAL6;S6CMZ7;Q8MFT9;J9QH20;A0A249Y5Q4;A0A1Q1MQ40;L0N8B1;A0A291L2S1;A0A286SF63;Q36851;Q9T2E4;Q9MT23;A0A0N7AB69;I2…	C11(Carbamidomethyl); M14(Oxidation)	0	0	2.63e-09	80.79	1.66469e-05	2	1810.81	1.58572	55.3685	0
	High	TFQGPPHGIQVER	35	58045	240	Q32701;Q6VW40;A0A0F7C9H2;Q32571;I2BGM7;C0J9R6;Q6VW29;A0A291EY88;C6G1P2;Q33047;D6MYK4;E7DMY2;A0PD98;B8LIV8;Q8WL19;Q33032;I2E962;C3RXF1;A0A1S6WN23;A0A1C9HG87;U5XM28;B8PRL7;P92302;Q9THL1;A0A0F7G570;Q1XEJ9;A6XBH8;A0A0F7EV98;A0A1C9HFL0;F2X4H9;Q9GEK5;A0A0K2SQY8;B8QQG4;Q9T2B5;T1WGF1;Q5SCR6;Q32553;Q4VI99;C1JAT3;Q9GGI5;D6MYJ6;Q9TN69;Q9XQ93;Q71N81;A0A248SN48;Q7YJP8;Q7GH77;Q33156;Q8HUZ9;Q9MS09;Q95F24;O98551…		0	0	2.664e-09	79.4	7.15679e-05	2	1465.76	1.32225	60.7751	0
	High	DDENVNSQPFMR	5	52171	246	Q6VW40;A0A0F7C9H2;I2BGM7;C0J9R6;C6G1P2;E7DMY2;Q33032;A0A1S6WN23;A0A1C9HG87;U5XM28;A6XBH8;Q4L1C7;F2X4H9;Q9GEK5;Q9TN58;Q5SCR6;Q9GGI5;Q71N81;Q37212;Q8HUZ9;Q9MS09;Q95F24;I2E9L8;A0A0F7G5V4;Q8MCY1;A0A286NQF2;Q7YJM6;W5RVG3;B8PRP3;J9QG76;Q8HVI8;Q37347;Q8MFT9;I2BGN0;A0A0B5KTH7;Q32701;Q32571;O20246;B1NL21;Q6VW29;A0A291EY88;Q33047;A0PD98;B8LIV8;Q8WL19;I2E962;C3RXF1;Q9GHZ1;B8PRL7;Q7YMT1;P92302;Q9THL1;A5X4D3;…		0	0	2.645e-07	77.82	6.1301e-05	2	1451.62	0.389146	69.7986	0
	High	GGLDFTKDDENVNSQPFmR	9	51638	224	C0J9R6;Q6VW29;C6G1P2;A5X4D3;C7A609;F2X4H9;A0A0K2SQY8;Q4VI99;Q9GGI5;D6MYJ6;Q7YJP8;Q9MS09;Q5I221;A0A0U4D534;Q4VI80;Q4VI78;A0A0F7G633;O09424;G0WZL1;Q37220;Q7YJR1;A2VAL6;Q37279;J9QH20;A0A1Q1MQ40;L0N8B1;A0A291L2S1;Q32701;Q6VW40;A0A0F7C9H2;Q32571;I2BGM7;A0A291EY88;Q33047;Q8WL19;Q33032;C3RXF1;A0A1S6WN23;A0A1C9HG87;U5XM28;B8PRL7;P92302;Q9THL1;A0A0F7G570;Q1XEJ9;A6XBH8;A0A0F7EV98;Q9GEK5;T1WGF1;Q5SCR6;Q3255…	M18(Oxidation)	0	0	1.364e-11	74.95	0.000129925	2	2185.98	1.00282	83.5954	1
	High	MSGGDHIHAGTVVGK	39	17683	131	P92447;A5X5W8;B1NFY5;C0J9R6;C6G1P2;F2X4H9;Q9GGI5;Q5I221;A0A0U4D534;Q3T5L7;K4EPE7;P94046;A6XBH8;Q8HUZ9;A0A1S6WN23;Q37212;C6G392;I6N589;B8PRP3;Q32701;Q6VW40;A0A0F7C9H2;I2BGM7;O20246;Q6VW29;Q33032;A0A1C9HG87;U5XM28;A5X4D3;A0A0F7G570;V5K6K1;Q339G9;Q4L1C7;Q8MD81;Q9GEK5;A0A0K2SQY8;Q9TN58;Q5SCR6;D6MYJ6;Q9TN69;Q9XQ93;A0A1W6BQF9;A0A248SN48;Q7YJP8;Q7GH77;Q71N69;Q9MS09;G0WZM4;O98551;A0A0C5KNQ4;E7DMW3;I2E9L8…		0	0	5.459e-08	73.67	0.000127901	2	1465.72	1.01713	40.0892	0
	High	EITLGFVDLLR	2	11021	105	C0J9R6;C6G1P2;F2X4H9;Q4VI99;Q9GGI5;Q4VI80;Q4VI78;A2VAL6;A0A0B5KTH7;Q6VW40;Q33032;A0A1C9HG87;U5XM28;Q5SCR6;C1JAT3;Q9MS09;Q5I221;A0A0U4D534;A0A0F7C9H2;I2BGM7;A0A291EY88;C3RXF1;A0A1S6WN23;B8PRL7;A6XBH8;A0A0F7EV98;Q9GEK5;T1WGF1;Q8HUZ9;I2E9L8;A0A0F7G5V4;C3S8W2;Q8MFT9;A0A286SF63;Q36851;B8LIV8;I2E962;A0A1C9HFL0;Q71N81;Q95F24;A0A286NQF2;Q7YJM6;A0A142DPV4;W5RVG3;B8PRP3;G0WZL1;J9QG76;Q8HVI8;P92434;Q37347;I…		0	0	2.405e-05	72.16	0.000131394	2	1275.73	0.844866	114.999	0
	High	VALEAcVQAR	45	29518	189	C7A609;L0N8B1;O98893;Q36851;Q32701;Q6VW40;A0A0F7C9H2;I2BGM7;O20246;C0J9R6;Q6VW29;C6G1P2;Q33032;A0A1S6WN23;A0A1C9HG87;U5XM28;A5X4D3;A0A0F7G570;A6XBH8;V5K6K1;Q339G9;Q4L1C7;Q8MD81;F2X4H9;Q9GEK5;A0A0K2SQY8;Q9TN58;Q5SCR6;Q9GGI5;D6MYJ6;Q9TN69;Q9XQ93;A0A1W6BQF9;A0A248SN48;Q37212;Q7YJP8;Q7GH77;Q71N69;Q8HUZ9;Q9MS09;Q5I221;G0WZM4;A0A0U4D534;O98551;A0A0C5KNQ4;E7DMW3;I2E9L8;A0A0F7G5V4;I2E9A4;Q8MCY1;Q8WKT6;A0…	C6(Carbamidomethyl)	0	0	9.905e-05	64.57	0.0014173	2	1116.58	0.647093	113.629	0
	High	GHYLNATAGTcEEmIKR	6	14767	115	Q6VW40;C0J9R6;C6G1P2;Q33032;A0A1C9HG87;U5XM28;F2X4H9;Q5SCR6;Q4VI99;C1JAT3;Q9GGI5;Q9MS09;Q4VI80;Q4VI78;Q6VW29;R4QE58;Q7YJP8;Q5I221;A0A0U4D534;Q9MT23;B6GUV5;Q7YJR1;L0N8B1;A0A0B5KTH7;Q32701;Q9THL1;Q32553;Q7GH77;A0A0C5KNQ4;I2E9A4;Q9T2E4;A0A0C5AUW0;A0A0N7AB69;Q37220;Q1X6Q9;A0A0U1W0G4;A0A078BR81;A0A0A7W5U3;A2VAL6;S6CMZ7;Q8MFT9;A0A0F6TFY2;I2BGN0;A0A1Q1MQ40;P94046;A0A291L2S1;A0A286SF63;Q36851;Q8ME51;Q318…	C11(Carbamidomethyl); M14(Oxidation)	0	0	2.007e-09	63.79	0.00104387	3	1966.91	1.11945	50.7032	1
	High	FLFcAEAIYK	8	13080	109	Q9GHZ1;C0J9R6;A0A291EY88;C6G1P2;C3RXF1;B8PRL7;A6XBH8;C7AQU9;F2X4H9;Q4VI99;Q9GGI5;Q8HUZ9;Q9MS09;Q4VI80;A0A0F7G5V4;Q4VI78;C3S8W2;O20246;Q6VW29;A0A0F7G570;O09420;Q7YJP8;Q5I221;A0A0U4D534;Q95DW1;A0A0F7G5U4;Q9MT23;Q7YJR1;L0N8B1;A0A0B5KTH7;A0A286SFD8;J9QG76;Q7YJM3;I6N589;Q71N79;A2VAL6;A0A1W6L1X3;D6MYK9;Q32571;A0PD98;R4QE58;A0A0K2SQY8;B8QQG4;D6MYJ6;Q71N81;Q8WKT6;D6MYI7;A2VAL3;B8PRP3;G0WZL1;Q37220;A0A142…	C4(Carbamidomethyl)	0	0	0.0001785	59.19	0.00394047	2	1261.63	1.14707	108.998	0
	High	PLLxcTIKPK	8	64838	252	C0J9R6;Q6VW29;C6G1P2;A5X4D3;C7A609;F2X4H9;A0A0K2SQY8;Q4VI99;Q9GGI5;D6MYJ6;Q7YJP8;Q9MS09;Q5I221;A0A0U4D534;Q4VI80;Q4VI78;A0A0F7G633;O09424;G0WZL1;Q37220;Q7YJR1;A2VAL6;Q37279;J9QH20;A0A1Q1MQ40;L0N8B1;A0A291L2S1;Q32701;Q6VW40;A0A0F7C9H2;Q32571;I2BGM7;A0A291EY88;Q33047;Q8WL19;Q33032;C3RXF1;A0A1S6WN23;A0A1C9HG87;U5XM28;B8PRL7;P92302;Q9THL1;A0A0F7G570;Q1XEJ9;A6XBH8;A0A0F7EV98;Q9GEK5;T1WGF1;Q5SCR6;Q3255…	X4(G); C5(Carbamidomethyl)	0	0	0.000215	52.01	0.03562	2	1126.67	0.321047	52.4203	1
	High	DDENVNSQPFmR	4	52171	246	Q6VW40;C0J9R6;C6G1P2;Q33032;A0A1C9HG87;U5XM28;F2X4H9;Q5SCR6;Q4VI99;C1JAT3;Q9GGI5;Q9MS09;Q4VI80;Q4VI78;Q37212;Q5I221;A0A0U4D534;Q32701;A0A0F7C9H2;I2BGM7;O20246;Q6VW29;A0A1S6WN23;A5X4D3;A0A0F7G570;A6XBH8;V5K6K1;Q339G9;Q4L1C7;Q8MD81;Q9GEK5;A0A0K2SQY8;O20245;Q9TN58;D6MYJ6;Q9TN69;Q9XQ93;Q71N81;A0A1W6BQF9;A0A248SN48;Q7YJP8;Q7GH77;Q71N69;Q8HUZ9;G0WZM4;Q95F24;O98551;A0A0C5KNQ4;E7DMW3;I2E9L8;A0A0F7G5V4;I2…	M11(Oxidation)	0	0	1.147e-05	51.45	0.0262524	2	1467.62	0.855373	56.9476	0
	High	DTDTLAAFR	10	738	13	B8PRL7;A0A0F7EV98;C0J9R6;C6G1P2;I2BGM7;Q71N78;E7DMY2;Q37212;B8PRP3;E7DMW3;Q3I534;G8D4B8;A0A0D3M3X9		0	0	0.004441	50.43	0.0133455	2	1009.49	-0.393133	75.645	0
	High	AMHAVIDR	10	44488	252	C0J9R6;A0A291EY88;C6G1P2;C3RXF1;B8PRL7;A6XBH8;F2X4H9;Q4VI99;Q9GGI5;Q8HUZ9;Q9MS09;Q4VI80;A0A0F7G5V4;Q4VI78;C3S8W2;Q32701;Q6VW40;A0A0F7C9H2;I2BGM7;O20246;Q6VW29;Q33032;A0A1S6WN23;A0A1C9HG87;U5XM28;A5X4D3;A0A0F7G570;Q339G9;Q9GEK5;A0A0K2SQY8;Q5SCR6;D6MYJ6;Q9TN69;Q9XQ93;A0A248SN48;Q7YJP8;Q7GH77;Q71N69;Q5I221;G0WZM4;A0A0U4D534;O98551;A0A0C5KNQ4;E7DMW3;I2E9L8;I2E9A4;Q8WKT6;R4QE58;C7A609;A0A0F7G633;O0942…		0	0	0.004026	47.16	0.0710082	2	912.472	-0.488874	32.9366	0
	High	YGRPLLxcTIKPK	3	20	5	D6MYK4;E7DMY2;Q95631;P93976;Q33369	X7(N); C8(Carbamidomethyl)	0	0	4.822e-05	40.68	0.136841	3	1559.86	-6.45011	61.3109	2
	High	EITLGFVDLLRDDFIEKDR	2	5694	51	Q9GGI5;C0J9R6;C6G1P2;F2X4H9;Q4VI99;Q5I221;A0A0U4D534;Q4VI80;Q4VI78;A2VAL6;A0A0B5KTH7;Q6VW40;I2BGM7;A0A291EY88;Q33032;A0A1S6WN23;A6XBH8;A0A0F7EV98;Q8HUZ9;I2E9L8;A0A142DPV4;J9QG76;Q8MFT9;A0A286SF63;Q36851;A0A249Y5N8;A0A286SFD8;S4TA61;A0A249Y5N1;A0A0F7G5Y0;Q37212;Q95F24;A0A286NQF2;Q7YJM6;F5B3G0;I2BGN0;E7DMY2;O09420;Q8MAM0;A0A0F7G5U4;O03839;Q31895;Q71N79;O47280;Q3T5L7;Q37309;A0A0F7EV89;Q95CF8;J9QEM7;…		0	0	5.731e-07	33.32	0.990488	3	2294.2	0.045206	114.737	2
	High	AQAETGEIK	6	27913	195	I2BGM7;C6G1P2;Q33032;C3RXF1;T1WGF1;Q9GGI5;Q8ME51;B8PRL7;A0A0F7EV98;Q9GEK5;Q1XEJ9;Q6VW40;A0A0F7C9H2;C0J9R6;A0A1S6WN23;A0A1C9HG87;U5XM28;A6XBH8;F2X4H9;Q5SCR6;Q8HUZ9;Q9MS09;I2E9L8;A0A0F7G5V4;Q32701;Q6VW29;Q9THL1;A0A0K2SQY8;Q32553;Q4VI99;C1JAT3;D6MYJ6;Q7YJP8;Q7GH77;O98551;A0A0C5KNQ4;E7DMW3;Q4VI80;Q3I534;I2E9A4;Q4VI78;A0A291EY88;C7AQU9;C3S8W2;A0A0F7G570;A0A2H4UGV5;Q9TN69;Q9XQ93;A0A248SN48;Q9TN58;Q3721…		0	0.001	0.01824	50.66	0.031433	2	946.485	1.35958	24.1457	0
	High	DDFIEKDR	9	17693	135	Q6VW40;C0J9R6;C6G1P2;Q33032;F2X4H9;Q4VI99;Q9GGI5;O03839;Q5I221;A0A0U4D534;Q4VI80;Q4VI78;A0A291EY88;O09420;A6XBH8;Q8HUZ9;A0A0F7G5U4;E7DMY2;Q37212;I2BGM7;O20246;A0A0F7EV98;C6G392;Q9XQ93;Q6VW29;A0A0F7G570;Q7YJP8;A0PD98;Q9MT23;J9QG76;Q37220;Q7YJR1;A0A078BR81;A2VAL6;A0A0F6TFY2;Q7YJM3;A0A1Q1MQ40;L0N8B1;I6N589;A0A291L2S1;A0A0B5KTH7;Q32701;Q33047;Q8WL19;A0A1S6WN23;Q9THL1;Q1XEJ9;Q9T2B5;Q32553;Q9TN69;A0A24…		0	0.001	0.02278	50.15	0.02403	2	1037.49	0.513493	42.9311	1
	High	EGNEIIR	1	14511	128	Q58U40;C0J9R6;Q6VW29;C6G1P2;A0A0F7G570;A6XBH8;F2X4H9;Q9GGI5;Q7YJP8;Q8HUZ9;Q32571;A0A291EY88;C3RXF1;B8PRL7;Q8MAM0;A0A0K2SQY8;Q9TN58;Q4VI99;D6MYJ6;A0A1W6BQF9;Q37212;J9QER6;Q9MS09;Q4VI80;A0A0F7G5V4;Q4VI78;C3S8W2;Q8WKT6;Q6VW40;Q33032;A0A1C9HG87;U5XM28;Q5SCR6;Q5I221;A0A0U4D534;Q32701;A0A0F7C9H2;I2BGM7;O20246;B1NL21;P93904;Q33047;O98884;D6MYK4;E7DMY2;A0PD98;B8LIV8;Q8WL19;I2E962;A0A1S6WN23;Q7YMT1;P92302…		0	0.008	0.0985	45.56	0.0672315	2	830.436	-0.303857	37.4441	0
D6MYK4	Ribulose bisphosphate carboxylase large chain OS=Arum maculatum OX=4458 GN=rbcL PE=3 SV=1 - [D6MYK4_ARUMA]	2907.22	35	5838	0	16	278	480	53.2863	6.68311
	High	GGLDFTKDDENVNSQPFMR	11	51638	224	Q8MFT9;Q95CE8;Q32701;Q6VW40;A0A0F7C9H2;Q32571;I2BGM7;O20246;B1NL21;C0J9R6;Q6VW29;A0A291EY88;C6G1P2;P93904;Q33047;O98884;A0PD98;B8LIV8;Q8WL19;Q33032;I2E962;C3RXF1;A0A1S6WN23;A0A1C9HG87;U5XM28;B8PRL7;Q7YMT1;P92302;Q9THL1;A5X4D3;A0A0F7G570;Q1XEJ9;O09420;A6XBH8;C7A609;Q8MAM0;V5K6K1;A0A0F7EV98;Q339G9;G8XV60;Q4L1C7;Q8MD81;A0A1C9HFL0;F2X4H9;Q9GEK5;A0A0K2SQY8;B8QQG4;Q9T2B5;Q9TN58;T1WGF1;Q5SCR6;Q32553;Q4V…		0	0	1.101e-14	127.8	6.96255e-10	2	2169.99	1.02955	92.8526	1
	High	GHYLNATAGTcEEMIKR	4	14767	115	Q32701;Q6VW40;C0J9R6;Q6VW29;C6G1P2;Q33032;A0A1C9HG87;U5XM28;Q9THL1;F2X4H9;A0A0K2SQY8;Q5SCR6;Q32553;Q4VI99;C1JAT3;Q9GGI5;D6MYJ6;Q7YJP8;Q7GH77;Q9MS09;O98551;A0A0C5KNQ4;E7DMW3;Q4VI80;Q3I534;I2E9A4;Q4VI78;W5RVG3;G0WZL1;Q37220;F4ZDP9;Q1X6Q9;A0A0U1W0G4;A0A142I7F3;Q6L9Y3;Q7YJR1;P92434;Q5NUA5;A2VAL6;S6CMZ7;Q8MFT9;J9QH20;A0A249Y5Q4;A0A1Q1MQ40;L0N8B1;A0A291L2S1;A0A286SF63;Q36851;Q9T2E4;Q9MT23;A0A0N7AB69;I2…	C11(Carbamidomethyl)	0	0	2.875e-13	99.55	2.85446e-07	3	1950.92	0.712137	59.4866	1
	High	GHYLNATAGTcEEMIK	15	14794	115	C0J9R6;C6G1P2;F2X4H9;Q9GGI5;Q32701;Q6VW40;Q6VW29;Q33032;A0A1C9HG87;U5XM28;Q9THL1;A0A0K2SQY8;Q5SCR6;Q32553;Q4VI99;C1JAT3;D6MYJ6;Q7YJP8;Q7GH77;Q9MS09;O98551;A0A0C5KNQ4;E7DMW3;Q4VI80;Q3I534;I2E9A4;Q4VI78;E7DMY2;A0A2H4UGV5;B8LIV8;I2E962;A0A1C9HFL0;Q9T2E4;Q9MT23;W5RVG3;A0A0C5AUW0;A0A0N7AB69;G0WZL1;Q37220;F4ZDP9;A0A142I7A5;Q1X6Q9;A0A0U1W0G4;A0A142I7F3;Q6L9Y3;B8YHE7;Q7YJR1;P92434;A0A078BR81;Q37347;Q5NUA…	C11(Carbamidomethyl)	0	0	3.146e-11	99.5	2.46098e-07	2	1794.82	1.21515	65.158	0
	High	mSGGDHIHAGTVVGK	35	17683	131	Q6VW29;C0J9R6;C6G1P2;F2X4H9;Q9GGI5;Q5I221;A0A0U4D534;P92447;A5X5W8;B1NFY5;Q3T5L7;K4EPE7;P94046;A6XBH8;Q8HUZ9;A0A1S6WN23;Q37212;C6G392;I6N589;B8PRP3;Q32701;Q6VW40;A0A0F7C9H2;I2BGM7;O20246;Q33032;A0A1C9HG87;U5XM28;A5X4D3;A0A0F7G570;V5K6K1;Q339G9;Q4L1C7;Q8MD81;Q9GEK5;A0A0K2SQY8;Q9TN58;Q5SCR6;D6MYJ6;Q9TN69;Q9XQ93;A0A1W6BQF9;A0A248SN48;Q7YJP8;Q7GH77;Q71N69;Q9MS09;G0WZM4;O98551;A0A0C5KNQ4;E7DMW3;I2E9L8…	M1(Oxidation)	0	0	1.04e-08	91.11	2.67309e-06	2	1481.72	-0.0107759	32.4786	0
	High	DNGLLLHIHR	11	41878	237	C0J9R6;Q6VW29;C6G1P2;A5X4D3;C7A609;F2X4H9;A0A0K2SQY8;Q4VI99;Q9GGI5;D6MYJ6;Q7YJP8;Q9MS09;Q5I221;A0A0U4D534;Q4VI80;Q4VI78;A0A0F7G633;O09424;G0WZL1;Q37220;Q7YJR1;A2VAL6;Q37279;J9QH20;A0A1Q1MQ40;L0N8B1;A0A291L2S1;Q32701;Q6VW40;A0A0F7C9H2;Q32571;I2BGM7;A0A291EY88;Q33047;Q8WL19;Q33032;C3RXF1;A0A1S6WN23;A0A1C9HG87;U5XM28;B8PRL7;P92302;Q9THL1;A0A0F7G570;Q1XEJ9;A6XBH8;A0A0F7EV98;Q9GEK5;T1WGF1;Q5SCR6;Q3255…		0	0	1.168e-05	83.55	2.21637e-05	2	1187.66	0.465864	63.5684	0
	High	GHYLNATAGTcEEmIK	9	14794	115	Q32701;Q6VW40;C0J9R6;Q6VW29;C6G1P2;Q33032;A0A1C9HG87;U5XM28;Q9THL1;F2X4H9;A0A0K2SQY8;Q5SCR6;Q32553;Q4VI99;C1JAT3;Q9GGI5;D6MYJ6;Q7YJP8;Q7GH77;Q9MS09;O98551;A0A0C5KNQ4;E7DMW3;Q4VI80;Q3I534;I2E9A4;Q4VI78;W5RVG3;G0WZL1;Q37220;F4ZDP9;Q1X6Q9;A0A0U1W0G4;A0A142I7F3;Q6L9Y3;Q7YJR1;P92434;Q5NUA5;A2VAL6;S6CMZ7;Q8MFT9;J9QH20;A0A249Y5Q4;A0A1Q1MQ40;L0N8B1;A0A291L2S1;A0A286SF63;Q36851;Q9T2E4;Q9MT23;A0A0N7AB69;I2…	C11(Carbamidomethyl); M14(Oxidation)	0	0	2.63e-09	80.79	1.66469e-05	2	1810.81	1.58572	55.3685	0
	High	TFQGPPHGIQVER	35	58045	240	Q32701;Q6VW40;A0A0F7C9H2;Q32571;I2BGM7;C0J9R6;Q6VW29;A0A291EY88;C6G1P2;Q33047;D6MYK4;E7DMY2;A0PD98;B8LIV8;Q8WL19;Q33032;I2E962;C3RXF1;A0A1S6WN23;A0A1C9HG87;U5XM28;B8PRL7;P92302;Q9THL1;A0A0F7G570;Q1XEJ9;A6XBH8;A0A0F7EV98;A0A1C9HFL0;F2X4H9;Q9GEK5;A0A0K2SQY8;B8QQG4;Q9T2B5;T1WGF1;Q5SCR6;Q32553;Q4VI99;C1JAT3;Q9GGI5;D6MYJ6;Q9TN69;Q9XQ93;Q71N81;A0A248SN48;Q7YJP8;Q7GH77;Q33156;Q8HUZ9;Q9MS09;Q95F24;O98551…		0	0	2.664e-09	79.4	7.15679e-05	2	1465.76	1.32225	60.7751	0
	High	DDENVNSQPFMR	5	52171	246	Q6VW40;A0A0F7C9H2;I2BGM7;C0J9R6;C6G1P2;E7DMY2;Q33032;A0A1S6WN23;A0A1C9HG87;U5XM28;A6XBH8;Q4L1C7;F2X4H9;Q9GEK5;Q9TN58;Q5SCR6;Q9GGI5;Q71N81;Q37212;Q8HUZ9;Q9MS09;Q95F24;I2E9L8;A0A0F7G5V4;Q8MCY1;A0A286NQF2;Q7YJM6;W5RVG3;B8PRP3;J9QG76;Q8HVI8;Q37347;Q8MFT9;I2BGN0;A0A0B5KTH7;Q32701;Q32571;O20246;B1NL21;Q6VW29;A0A291EY88;Q33047;A0PD98;B8LIV8;Q8WL19;I2E962;C3RXF1;Q9GHZ1;B8PRL7;Q7YMT1;P92302;Q9THL1;A5X4D3;…		0	0	2.645e-07	77.82	6.1301e-05	2	1451.62	0.389146	69.7986	0
	High	GGLDFTKDDENVNSQPFmR	9	51638	224	C0J9R6;Q6VW29;C6G1P2;A5X4D3;C7A609;F2X4H9;A0A0K2SQY8;Q4VI99;Q9GGI5;D6MYJ6;Q7YJP8;Q9MS09;Q5I221;A0A0U4D534;Q4VI80;Q4VI78;A0A0F7G633;O09424;G0WZL1;Q37220;Q7YJR1;A2VAL6;Q37279;J9QH20;A0A1Q1MQ40;L0N8B1;A0A291L2S1;Q32701;Q6VW40;A0A0F7C9H2;Q32571;I2BGM7;A0A291EY88;Q33047;Q8WL19;Q33032;C3RXF1;A0A1S6WN23;A0A1C9HG87;U5XM28;B8PRL7;P92302;Q9THL1;A0A0F7G570;Q1XEJ9;A6XBH8;A0A0F7EV98;Q9GEK5;T1WGF1;Q5SCR6;Q3255…	M18(Oxidation)	0	0	1.364e-11	74.95	0.000129925	2	2185.98	1.00282	83.5954	1
	High	MSGGDHIHAGTVVGK	39	17683	131	P92447;A5X5W8;B1NFY5;C0J9R6;C6G1P2;F2X4H9;Q9GGI5;Q5I221;A0A0U4D534;Q3T5L7;K4EPE7;P94046;A6XBH8;Q8HUZ9;A0A1S6WN23;Q37212;C6G392;I6N589;B8PRP3;Q32701;Q6VW40;A0A0F7C9H2;I2BGM7;O20246;Q6VW29;Q33032;A0A1C9HG87;U5XM28;A5X4D3;A0A0F7G570;V5K6K1;Q339G9;Q4L1C7;Q8MD81;Q9GEK5;A0A0K2SQY8;Q9TN58;Q5SCR6;D6MYJ6;Q9TN69;Q9XQ93;A0A1W6BQF9;A0A248SN48;Q7YJP8;Q7GH77;Q71N69;Q9MS09;G0WZM4;O98551;A0A0C5KNQ4;E7DMW3;I2E9L8…		0	0	5.459e-08	73.67	0.000127901	2	1465.72	1.01713	40.0892	0
	High	ELGVPIVMHDYITGGFTANTSLAHYcR	2	839	31	C7AQU9;C7AQS4;A0A0U1W0G4;C0J9R6;I2BGM7;A0A291EY88;Q33032;C3RXF1;C3S8W2;A2VAL6;D6MYK4;P92302;Q32553;D6MYJ6;A0A142DPV4;A0A120KLC1;A0A0C5AUW0;G0WZL1;A0A0A7W5U3;A0A249Y5Q4;Q31889;A0A023Q3H2;A0A023Q1K4;A0A2H4UGV5;D6MYK9;C7AQV0;C7AQT3;C7AQV2;D6MYI7;A0A0F7C952;D6MYJ0	C26(Carbamidomethyl)	0	0	3.553e-12	65.4	0.000763389	4	3022.46	0.529518	114.113	0
	High	ELGVPIVmHDYITGGFTANTSLAHYcR	9	839	31	C0J9R6;D6MYJ6;Q33032;Q32553;I2BGM7;A0A291EY88;C3RXF1;C3S8W2;A0A2H4UGV5;D6MYK9;C7AQU9;D6MYK4;P92302;C7AQV0;C7AQT3;C7AQV2;D6MYI7;G0WZL1;A2VAL6;A0A0U1W0G4;A0A249Y5Q4;A0A0F7C952;A0A142DPV4;A0A023Q3H2;A0A120KLC1;A0A0C5AUW0;A0A0A7W5U3;A0A023Q1K4;D6MYJ0;Q31889;C7AQS4	M8(Oxidation); C26(Carbamidomethyl)	0	0	1.173e-11	64.61	0.000886487	3	3038.46	2.02391	110.396	0
	High	VALEAcVQAR	45	29518	189	C7A609;L0N8B1;O98893;Q36851;Q32701;Q6VW40;A0A0F7C9H2;I2BGM7;O20246;C0J9R6;Q6VW29;C6G1P2;Q33032;A0A1S6WN23;A0A1C9HG87;U5XM28;A5X4D3;A0A0F7G570;A6XBH8;V5K6K1;Q339G9;Q4L1C7;Q8MD81;F2X4H9;Q9GEK5;A0A0K2SQY8;Q9TN58;Q5SCR6;Q9GGI5;D6MYJ6;Q9TN69;Q9XQ93;A0A1W6BQF9;A0A248SN48;Q37212;Q7YJP8;Q7GH77;Q71N69;Q8HUZ9;Q9MS09;Q5I221;G0WZM4;A0A0U4D534;O98551;A0A0C5KNQ4;E7DMW3;I2E9L8;A0A0F7G5V4;I2E9A4;Q8MCY1;Q8WKT6;A0…	C6(Carbamidomethyl)	0	0	9.905e-05	64.57	0.0014173	2	1116.58	0.647093	113.629	0
	High	GHYLNATAGTcEEmIKR	6	14767	115	Q6VW40;C0J9R6;C6G1P2;Q33032;A0A1C9HG87;U5XM28;F2X4H9;Q5SCR6;Q4VI99;C1JAT3;Q9GGI5;Q9MS09;Q4VI80;Q4VI78;Q6VW29;R4QE58;Q7YJP8;Q5I221;A0A0U4D534;Q9MT23;B6GUV5;Q7YJR1;L0N8B1;A0A0B5KTH7;Q32701;Q9THL1;Q32553;Q7GH77;A0A0C5KNQ4;I2E9A4;Q9T2E4;A0A0C5AUW0;A0A0N7AB69;Q37220;Q1X6Q9;A0A0U1W0G4;A0A078BR81;A0A0A7W5U3;A2VAL6;S6CMZ7;Q8MFT9;A0A0F6TFY2;I2BGN0;A0A1Q1MQ40;P94046;A0A291L2S1;A0A286SF63;Q36851;Q8ME51;Q318…	C11(Carbamidomethyl); M14(Oxidation)	0	0	2.007e-09	63.79	0.00104387	3	1966.91	1.11945	50.7032	1
	High	FLFcAEAIYK	8	13080	109	Q9GHZ1;C0J9R6;A0A291EY88;C6G1P2;C3RXF1;B8PRL7;A6XBH8;C7AQU9;F2X4H9;Q4VI99;Q9GGI5;Q8HUZ9;Q9MS09;Q4VI80;A0A0F7G5V4;Q4VI78;C3S8W2;O20246;Q6VW29;A0A0F7G570;O09420;Q7YJP8;Q5I221;A0A0U4D534;Q95DW1;A0A0F7G5U4;Q9MT23;Q7YJR1;L0N8B1;A0A0B5KTH7;A0A286SFD8;J9QG76;Q7YJM3;I6N589;Q71N79;A2VAL6;A0A1W6L1X3;D6MYK9;Q32571;A0PD98;R4QE58;A0A0K2SQY8;B8QQG4;D6MYJ6;Q71N81;Q8WKT6;D6MYI7;A2VAL3;B8PRP3;G0WZL1;Q37220;A0A142…	C4(Carbamidomethyl)	0	0	0.0001785	59.19	0.00394047	2	1261.63	1.14707	108.998	0
	High	PLLxcTIKPK	8	64838	252	C0J9R6;Q6VW29;C6G1P2;A5X4D3;C7A609;F2X4H9;A0A0K2SQY8;Q4VI99;Q9GGI5;D6MYJ6;Q7YJP8;Q9MS09;Q5I221;A0A0U4D534;Q4VI80;Q4VI78;A0A0F7G633;O09424;G0WZL1;Q37220;Q7YJR1;A2VAL6;Q37279;J9QH20;A0A1Q1MQ40;L0N8B1;A0A291L2S1;Q32701;Q6VW40;A0A0F7C9H2;Q32571;I2BGM7;A0A291EY88;Q33047;Q8WL19;Q33032;C3RXF1;A0A1S6WN23;A0A1C9HG87;U5XM28;B8PRL7;P92302;Q9THL1;A0A0F7G570;Q1XEJ9;A6XBH8;A0A0F7EV98;Q9GEK5;T1WGF1;Q5SCR6;Q3255…	X4(G); C5(Carbamidomethyl)	0	0	0.000215	52.01	0.03562	2	1126.67	0.321047	52.4203	1
	High	DDENVNSQPFmR	4	52171	246	Q6VW40;C0J9R6;C6G1P2;Q33032;A0A1C9HG87;U5XM28;F2X4H9;Q5SCR6;Q4VI99;C1JAT3;Q9GGI5;Q9MS09;Q4VI80;Q4VI78;Q37212;Q5I221;A0A0U4D534;Q32701;A0A0F7C9H2;I2BGM7;O20246;Q6VW29;A0A1S6WN23;A5X4D3;A0A0F7G570;A6XBH8;V5K6K1;Q339G9;Q4L1C7;Q8MD81;Q9GEK5;A0A0K2SQY8;O20245;Q9TN58;D6MYJ6;Q9TN69;Q9XQ93;Q71N81;A0A1W6BQF9;A0A248SN48;Q7YJP8;Q7GH77;Q71N69;Q8HUZ9;G0WZM4;Q95F24;O98551;A0A0C5KNQ4;E7DMW3;I2E9L8;A0A0F7G5V4;I2…	M11(Oxidation)	0	0	1.147e-05	51.45	0.0262524	2	1467.62	0.855373	56.9476	0
	High	AMHAVIDR	10	44488	252	C0J9R6;A0A291EY88;C6G1P2;C3RXF1;B8PRL7;A6XBH8;F2X4H9;Q4VI99;Q9GGI5;Q8HUZ9;Q9MS09;Q4VI80;A0A0F7G5V4;Q4VI78;C3S8W2;Q32701;Q6VW40;A0A0F7C9H2;I2BGM7;O20246;Q6VW29;Q33032;A0A1S6WN23;A0A1C9HG87;U5XM28;A5X4D3;A0A0F7G570;Q339G9;Q9GEK5;A0A0K2SQY8;Q5SCR6;D6MYJ6;Q9TN69;Q9XQ93;A0A248SN48;Q7YJP8;Q7GH77;Q71N69;Q5I221;G0WZM4;A0A0U4D534;O98551;A0A0C5KNQ4;E7DMW3;I2E9L8;I2E9A4;Q8WKT6;R4QE58;C7A609;A0A0F7G633;O0942…		0	0	0.004026	47.16	0.0710082	2	912.472	-0.488874	32.9366	0
	High	YGRPLLxcTIKPK	3	20	5	D6MYK4;E7DMY2;Q95631;P93976;Q33369	X7(N); C8(Carbamidomethyl)	0	0	4.822e-05	40.68	0.136841	3	1559.86	-6.45011	61.3109	2
	High	AQAETGEIK	6	27913	195	I2BGM7;C6G1P2;Q33032;C3RXF1;T1WGF1;Q9GGI5;Q8ME51;B8PRL7;A0A0F7EV98;Q9GEK5;Q1XEJ9;Q6VW40;A0A0F7C9H2;C0J9R6;A0A1S6WN23;A0A1C9HG87;U5XM28;A6XBH8;F2X4H9;Q5SCR6;Q8HUZ9;Q9MS09;I2E9L8;A0A0F7G5V4;Q32701;Q6VW29;Q9THL1;A0A0K2SQY8;Q32553;Q4VI99;C1JAT3;D6MYJ6;Q7YJP8;Q7GH77;O98551;A0A0C5KNQ4;E7DMW3;Q4VI80;Q3I534;I2E9A4;Q4VI78;A0A291EY88;C7AQU9;C3S8W2;A0A0F7G570;A0A2H4UGV5;Q9TN69;Q9XQ93;A0A248SN48;Q9TN58;Q3721…		0	0.001	0.01824	50.66	0.031433	2	946.485	1.35958	24.1457	0
	High	LGLSxKNYGR	3	22	5	P93904;O98884;D6MYK4;Q7YMT1;Q1X6Q9	X5(N)	0	0.001	0.004752	38.72	0.25479	2	1121.61	0.0244922	64.036	1
	High	EGNEIIR	1	14511	128	Q58U40;C0J9R6;Q6VW29;C6G1P2;A0A0F7G570;A6XBH8;F2X4H9;Q9GGI5;Q7YJP8;Q8HUZ9;Q32571;A0A291EY88;C3RXF1;B8PRL7;Q8MAM0;A0A0K2SQY8;Q9TN58;Q4VI99;D6MYJ6;A0A1W6BQF9;Q37212;J9QER6;Q9MS09;Q4VI80;A0A0F7G5V4;Q4VI78;C3S8W2;Q8WKT6;Q6VW40;Q33032;A0A1C9HG87;U5XM28;Q5SCR6;Q5I221;A0A0U4D534;Q32701;A0A0F7C9H2;I2BGM7;O20246;B1NL21;P93904;Q33047;O98884;D6MYK4;E7DMY2;A0PD98;B8LIV8;Q8WL19;I2E962;A0A1S6WN23;Q7YMT1;P92302…		0	0.008	0.0985	45.56	0.0672315	2	830.436	-0.303857	37.4441	0
Q9MS09	Ribulose bisphosphate carboxylase large chain (Fragment) OS=Heterocentron subtriplinervium OX=113466 GN=rbcL PE=3 SV=1 - [Q9MS09_HETSU]	2905.32	45.33	49261	1	16	270	375	41.7962	7.02002
	High	GGLDFTKDDENVNSQPFMR	11	51638	224	Q8MFT9;Q95CE8;Q32701;Q6VW40;A0A0F7C9H2;Q32571;I2BGM7;O20246;B1NL21;C0J9R6;Q6VW29;A0A291EY88;C6G1P2;P93904;Q33047;O98884;A0PD98;B8LIV8;Q8WL19;Q33032;I2E962;C3RXF1;A0A1S6WN23;A0A1C9HG87;U5XM28;B8PRL7;Q7YMT1;P92302;Q9THL1;A5X4D3;A0A0F7G570;Q1XEJ9;O09420;A6XBH8;C7A609;Q8MAM0;V5K6K1;A0A0F7EV98;Q339G9;G8XV60;Q4L1C7;Q8MD81;A0A1C9HFL0;F2X4H9;Q9GEK5;A0A0K2SQY8;B8QQG4;Q9T2B5;Q9TN58;T1WGF1;Q5SCR6;Q32553;Q4V…		0	0	1.101e-14	127.8	6.96255e-10	2	2169.99	1.02955	92.8526	1
	High	GHYLNATAGTcEEMIKR	4	14767	115	Q32701;Q6VW40;C0J9R6;Q6VW29;C6G1P2;Q33032;A0A1C9HG87;U5XM28;Q9THL1;F2X4H9;A0A0K2SQY8;Q5SCR6;Q32553;Q4VI99;C1JAT3;Q9GGI5;D6MYJ6;Q7YJP8;Q7GH77;Q9MS09;O98551;A0A0C5KNQ4;E7DMW3;Q4VI80;Q3I534;I2E9A4;Q4VI78;W5RVG3;G0WZL1;Q37220;F4ZDP9;Q1X6Q9;A0A0U1W0G4;A0A142I7F3;Q6L9Y3;Q7YJR1;P92434;Q5NUA5;A2VAL6;S6CMZ7;Q8MFT9;J9QH20;A0A249Y5Q4;A0A1Q1MQ40;L0N8B1;A0A291L2S1;A0A286SF63;Q36851;Q9T2E4;Q9MT23;A0A0N7AB69;I2…	C11(Carbamidomethyl)	0	0	2.875e-13	99.55	2.85446e-07	3	1950.92	0.712137	59.4866	1
	High	GHYLNATAGTcEEMIK	15	14794	115	C0J9R6;C6G1P2;F2X4H9;Q9GGI5;Q32701;Q6VW40;Q6VW29;Q33032;A0A1C9HG87;U5XM28;Q9THL1;A0A0K2SQY8;Q5SCR6;Q32553;Q4VI99;C1JAT3;D6MYJ6;Q7YJP8;Q7GH77;Q9MS09;O98551;A0A0C5KNQ4;E7DMW3;Q4VI80;Q3I534;I2E9A4;Q4VI78;E7DMY2;A0A2H4UGV5;B8LIV8;I2E962;A0A1C9HFL0;Q9T2E4;Q9MT23;W5RVG3;A0A0C5AUW0;A0A0N7AB69;G0WZL1;Q37220;F4ZDP9;A0A142I7A5;Q1X6Q9;A0A0U1W0G4;A0A142I7F3;Q6L9Y3;B8YHE7;Q7YJR1;P92434;A0A078BR81;Q37347;Q5NUA…	C11(Carbamidomethyl)	0	0	3.146e-11	99.5	2.46098e-07	2	1794.82	1.21515	65.158	0
	High	mSGGDHIHAGTVVGK	35	17683	131	Q6VW29;C0J9R6;C6G1P2;F2X4H9;Q9GGI5;Q5I221;A0A0U4D534;P92447;A5X5W8;B1NFY5;Q3T5L7;K4EPE7;P94046;A6XBH8;Q8HUZ9;A0A1S6WN23;Q37212;C6G392;I6N589;B8PRP3;Q32701;Q6VW40;A0A0F7C9H2;I2BGM7;O20246;Q33032;A0A1C9HG87;U5XM28;A5X4D3;A0A0F7G570;V5K6K1;Q339G9;Q4L1C7;Q8MD81;Q9GEK5;A0A0K2SQY8;Q9TN58;Q5SCR6;D6MYJ6;Q9TN69;Q9XQ93;A0A1W6BQF9;A0A248SN48;Q7YJP8;Q7GH77;Q71N69;Q9MS09;G0WZM4;O98551;A0A0C5KNQ4;E7DMW3;I2E9L8…	M1(Oxidation)	0	0	1.04e-08	91.11	2.67309e-06	2	1481.72	-0.0107759	32.4786	0
	High	DNGLLLHIHR	11	41878	237	C0J9R6;Q6VW29;C6G1P2;A5X4D3;C7A609;F2X4H9;A0A0K2SQY8;Q4VI99;Q9GGI5;D6MYJ6;Q7YJP8;Q9MS09;Q5I221;A0A0U4D534;Q4VI80;Q4VI78;A0A0F7G633;O09424;G0WZL1;Q37220;Q7YJR1;A2VAL6;Q37279;J9QH20;A0A1Q1MQ40;L0N8B1;A0A291L2S1;Q32701;Q6VW40;A0A0F7C9H2;Q32571;I2BGM7;A0A291EY88;Q33047;Q8WL19;Q33032;C3RXF1;A0A1S6WN23;A0A1C9HG87;U5XM28;B8PRL7;P92302;Q9THL1;A0A0F7G570;Q1XEJ9;A6XBH8;A0A0F7EV98;Q9GEK5;T1WGF1;Q5SCR6;Q3255…		0	0	1.168e-05	83.55	2.21637e-05	2	1187.66	0.465864	63.5684	0
	High	GHYLNATAGTcEEmIK	9	14794	115	Q32701;Q6VW40;C0J9R6;Q6VW29;C6G1P2;Q33032;A0A1C9HG87;U5XM28;Q9THL1;F2X4H9;A0A0K2SQY8;Q5SCR6;Q32553;Q4VI99;C1JAT3;Q9GGI5;D6MYJ6;Q7YJP8;Q7GH77;Q9MS09;O98551;A0A0C5KNQ4;E7DMW3;Q4VI80;Q3I534;I2E9A4;Q4VI78;W5RVG3;G0WZL1;Q37220;F4ZDP9;Q1X6Q9;A0A0U1W0G4;A0A142I7F3;Q6L9Y3;Q7YJR1;P92434;Q5NUA5;A2VAL6;S6CMZ7;Q8MFT9;J9QH20;A0A249Y5Q4;A0A1Q1MQ40;L0N8B1;A0A291L2S1;A0A286SF63;Q36851;Q9T2E4;Q9MT23;A0A0N7AB69;I2…	C11(Carbamidomethyl); M14(Oxidation)	0	0	2.63e-09	80.79	1.66469e-05	2	1810.81	1.58572	55.3685	0
	High	TFQGPPHGIQVER	35	58045	240	Q32701;Q6VW40;A0A0F7C9H2;Q32571;I2BGM7;C0J9R6;Q6VW29;A0A291EY88;C6G1P2;Q33047;D6MYK4;E7DMY2;A0PD98;B8LIV8;Q8WL19;Q33032;I2E962;C3RXF1;A0A1S6WN23;A0A1C9HG87;U5XM28;B8PRL7;P92302;Q9THL1;A0A0F7G570;Q1XEJ9;A6XBH8;A0A0F7EV98;A0A1C9HFL0;F2X4H9;Q9GEK5;A0A0K2SQY8;B8QQG4;Q9T2B5;T1WGF1;Q5SCR6;Q32553;Q4VI99;C1JAT3;Q9GGI5;D6MYJ6;Q9TN69;Q9XQ93;Q71N81;A0A248SN48;Q7YJP8;Q7GH77;Q33156;Q8HUZ9;Q9MS09;Q95F24;O98551…		0	0	2.664e-09	79.4	7.15679e-05	2	1465.76	1.32225	60.7751	0
	High	DDENVNSQPFMR	5	52171	246	Q6VW40;A0A0F7C9H2;I2BGM7;C0J9R6;C6G1P2;E7DMY2;Q33032;A0A1S6WN23;A0A1C9HG87;U5XM28;A6XBH8;Q4L1C7;F2X4H9;Q9GEK5;Q9TN58;Q5SCR6;Q9GGI5;Q71N81;Q37212;Q8HUZ9;Q9MS09;Q95F24;I2E9L8;A0A0F7G5V4;Q8MCY1;A0A286NQF2;Q7YJM6;W5RVG3;B8PRP3;J9QG76;Q8HVI8;Q37347;Q8MFT9;I2BGN0;A0A0B5KTH7;Q32701;Q32571;O20246;B1NL21;Q6VW29;A0A291EY88;Q33047;A0PD98;B8LIV8;Q8WL19;I2E962;C3RXF1;Q9GHZ1;B8PRL7;Q7YMT1;P92302;Q9THL1;A5X4D3;…		0	0	2.645e-07	77.82	6.1301e-05	2	1451.62	0.389146	69.7986	0
	High	GGLDFTKDDENVNSQPFmR	9	51638	224	C0J9R6;Q6VW29;C6G1P2;A5X4D3;C7A609;F2X4H9;A0A0K2SQY8;Q4VI99;Q9GGI5;D6MYJ6;Q7YJP8;Q9MS09;Q5I221;A0A0U4D534;Q4VI80;Q4VI78;A0A0F7G633;O09424;G0WZL1;Q37220;Q7YJR1;A2VAL6;Q37279;J9QH20;A0A1Q1MQ40;L0N8B1;A0A291L2S1;Q32701;Q6VW40;A0A0F7C9H2;Q32571;I2BGM7;A0A291EY88;Q33047;Q8WL19;Q33032;C3RXF1;A0A1S6WN23;A0A1C9HG87;U5XM28;B8PRL7;P92302;Q9THL1;A0A0F7G570;Q1XEJ9;A6XBH8;A0A0F7EV98;Q9GEK5;T1WGF1;Q5SCR6;Q3255…	M18(Oxidation)	0	0	1.364e-11	74.95	0.000129925	2	2185.98	1.00282	83.5954	1
	High	VAYPLDLFEEGSVTNMFTSIVGNVFGFK	1	3	1	Q9MS09		0	0	1.788e-13	73.81	6.87479e-05	3	3081.53	-0.0805516	116.939	0
	High	MSGGDHIHAGTVVGK	39	17683	131	P92447;A5X5W8;B1NFY5;C0J9R6;C6G1P2;F2X4H9;Q9GGI5;Q5I221;A0A0U4D534;Q3T5L7;K4EPE7;P94046;A6XBH8;Q8HUZ9;A0A1S6WN23;Q37212;C6G392;I6N589;B8PRP3;Q32701;Q6VW40;A0A0F7C9H2;I2BGM7;O20246;Q6VW29;Q33032;A0A1C9HG87;U5XM28;A5X4D3;A0A0F7G570;V5K6K1;Q339G9;Q4L1C7;Q8MD81;Q9GEK5;A0A0K2SQY8;Q9TN58;Q5SCR6;D6MYJ6;Q9TN69;Q9XQ93;A0A1W6BQF9;A0A248SN48;Q7YJP8;Q7GH77;Q71N69;Q9MS09;G0WZM4;O98551;A0A0C5KNQ4;E7DMW3;I2E9L8…		0	0	5.459e-08	73.67	0.000127901	2	1465.72	1.01713	40.0892	0
	High	EITLGFVDLLR	2	11021	105	C0J9R6;C6G1P2;F2X4H9;Q4VI99;Q9GGI5;Q4VI80;Q4VI78;A2VAL6;A0A0B5KTH7;Q6VW40;Q33032;A0A1C9HG87;U5XM28;Q5SCR6;C1JAT3;Q9MS09;Q5I221;A0A0U4D534;A0A0F7C9H2;I2BGM7;A0A291EY88;C3RXF1;A0A1S6WN23;B8PRL7;A6XBH8;A0A0F7EV98;Q9GEK5;T1WGF1;Q8HUZ9;I2E9L8;A0A0F7G5V4;C3S8W2;Q8MFT9;A0A286SF63;Q36851;B8LIV8;I2E962;A0A1C9HFL0;Q71N81;Q95F24;A0A286NQF2;Q7YJM6;A0A142DPV4;W5RVG3;B8PRP3;G0WZL1;J9QG76;Q8HVI8;P92434;Q37347;I…		0	0	2.405e-05	72.16	0.000131394	2	1275.73	0.844866	114.999	0
	High	VALEAcVQAR	45	29518	189	C7A609;L0N8B1;O98893;Q36851;Q32701;Q6VW40;A0A0F7C9H2;I2BGM7;O20246;C0J9R6;Q6VW29;C6G1P2;Q33032;A0A1S6WN23;A0A1C9HG87;U5XM28;A5X4D3;A0A0F7G570;A6XBH8;V5K6K1;Q339G9;Q4L1C7;Q8MD81;F2X4H9;Q9GEK5;A0A0K2SQY8;Q9TN58;Q5SCR6;Q9GGI5;D6MYJ6;Q9TN69;Q9XQ93;A0A1W6BQF9;A0A248SN48;Q37212;Q7YJP8;Q7GH77;Q71N69;Q8HUZ9;Q9MS09;Q5I221;G0WZM4;A0A0U4D534;O98551;A0A0C5KNQ4;E7DMW3;I2E9L8;A0A0F7G5V4;I2E9A4;Q8MCY1;Q8WKT6;A0…	C6(Carbamidomethyl)	0	0	9.905e-05	64.57	0.0014173	2	1116.58	0.647093	113.629	0
	High	GHYLNATAGTcEEmIKR	6	14767	115	Q6VW40;C0J9R6;C6G1P2;Q33032;A0A1C9HG87;U5XM28;F2X4H9;Q5SCR6;Q4VI99;C1JAT3;Q9GGI5;Q9MS09;Q4VI80;Q4VI78;Q6VW29;R4QE58;Q7YJP8;Q5I221;A0A0U4D534;Q9MT23;B6GUV5;Q7YJR1;L0N8B1;A0A0B5KTH7;Q32701;Q9THL1;Q32553;Q7GH77;A0A0C5KNQ4;I2E9A4;Q9T2E4;A0A0C5AUW0;A0A0N7AB69;Q37220;Q1X6Q9;A0A0U1W0G4;A0A078BR81;A0A0A7W5U3;A2VAL6;S6CMZ7;Q8MFT9;A0A0F6TFY2;I2BGN0;A0A1Q1MQ40;P94046;A0A291L2S1;A0A286SF63;Q36851;Q8ME51;Q318…	C11(Carbamidomethyl); M14(Oxidation)	0	0	2.007e-09	63.79	0.00104387	3	1966.91	1.11945	50.7032	1
	High	FLFcAEAIYK	8	13080	109	Q9GHZ1;C0J9R6;A0A291EY88;C6G1P2;C3RXF1;B8PRL7;A6XBH8;C7AQU9;F2X4H9;Q4VI99;Q9GGI5;Q8HUZ9;Q9MS09;Q4VI80;A0A0F7G5V4;Q4VI78;C3S8W2;O20246;Q6VW29;A0A0F7G570;O09420;Q7YJP8;Q5I221;A0A0U4D534;Q95DW1;A0A0F7G5U4;Q9MT23;Q7YJR1;L0N8B1;A0A0B5KTH7;A0A286SFD8;J9QG76;Q7YJM3;I6N589;Q71N79;A2VAL6;A0A1W6L1X3;D6MYK9;Q32571;A0PD98;R4QE58;A0A0K2SQY8;B8QQG4;D6MYJ6;Q71N81;Q8WKT6;D6MYI7;A2VAL3;B8PRP3;G0WZL1;Q37220;A0A142…	C4(Carbamidomethyl)	0	0	0.0001785	59.19	0.00394047	2	1261.63	1.14707	108.998	0
	High	PLLGcTIKPK	8	64838	252	C0J9R6;Q6VW29;C6G1P2;A5X4D3;C7A609;F2X4H9;A0A0K2SQY8;Q4VI99;Q9GGI5;D6MYJ6;Q7YJP8;Q9MS09;Q5I221;A0A0U4D534;Q4VI80;Q4VI78;A0A0F7G633;O09424;G0WZL1;Q37220;Q7YJR1;A2VAL6;Q37279;J9QH20;A0A1Q1MQ40;L0N8B1;A0A291L2S1;Q32701;Q6VW40;A0A0F7C9H2;Q32571;I2BGM7;A0A291EY88;Q33047;Q8WL19;Q33032;C3RXF1;A0A1S6WN23;A0A1C9HG87;U5XM28;B8PRL7;P92302;Q9THL1;A0A0F7G570;Q1XEJ9;A6XBH8;A0A0F7EV98;Q9GEK5;T1WGF1;Q5SCR6;Q3255…	C5(Carbamidomethyl)	0	0	0.000215	52.01	0.03562	2	1126.67	0.321047	52.4203	1
	High	DDENVNSQPFmR	4	52171	246	Q6VW40;C0J9R6;C6G1P2;Q33032;A0A1C9HG87;U5XM28;F2X4H9;Q5SCR6;Q4VI99;C1JAT3;Q9GGI5;Q9MS09;Q4VI80;Q4VI78;Q37212;Q5I221;A0A0U4D534;Q32701;A0A0F7C9H2;I2BGM7;O20246;Q6VW29;A0A1S6WN23;A5X4D3;A0A0F7G570;A6XBH8;V5K6K1;Q339G9;Q4L1C7;Q8MD81;Q9GEK5;A0A0K2SQY8;O20245;Q9TN58;D6MYJ6;Q9TN69;Q9XQ93;Q71N81;A0A1W6BQF9;A0A248SN48;Q7YJP8;Q7GH77;Q71N69;Q8HUZ9;G0WZM4;Q95F24;O98551;A0A0C5KNQ4;E7DMW3;I2E9L8;A0A0F7G5V4;I2…	M11(Oxidation)	0	0	1.147e-05	51.45	0.0262524	2	1467.62	0.855373	56.9476	0
	High	AMHAVIDR	10	44488	252	C0J9R6;A0A291EY88;C6G1P2;C3RXF1;B8PRL7;A6XBH8;F2X4H9;Q4VI99;Q9GGI5;Q8HUZ9;Q9MS09;Q4VI80;A0A0F7G5V4;Q4VI78;C3S8W2;Q32701;Q6VW40;A0A0F7C9H2;I2BGM7;O20246;Q6VW29;Q33032;A0A1S6WN23;A0A1C9HG87;U5XM28;A5X4D3;A0A0F7G570;Q339G9;Q9GEK5;A0A0K2SQY8;Q5SCR6;D6MYJ6;Q9TN69;Q9XQ93;A0A248SN48;Q7YJP8;Q7GH77;Q71N69;Q5I221;G0WZM4;A0A0U4D534;O98551;A0A0C5KNQ4;E7DMW3;I2E9L8;I2E9A4;Q8WKT6;R4QE58;C7A609;A0A0F7G633;O0942…		0	0	0.004026	47.16	0.0710082	2	912.472	-0.488874	32.9366	0
	High	YGRPLLGcTIKPK	6	64650	247	I2E962;Q6VW40;A0A0F7C9H2;I2BGM7;C0J9R6;A0A291EY88;C6G1P2;B8LIV8;Q33032;C3RXF1;A0A1S6WN23;A0A1C9HG87;U5XM28;B8PRL7;O09420;A6XBH8;A0A0F7EV98;A0A1C9HFL0;F2X4H9;Q9GEK5;T1WGF1;Q5SCR6;Q4VI99;C1JAT3;Q9GGI5;Q71N81;O03839;Q71N69;Q8HUZ9;Q9MS09;Q5I221;G0WZM4;A0A0U4D534;Q95F24;I2E9L8;Q4VI80;A0A0F7G5V4;Q4VI78;C3S8W2;A0A0F7G633;A0A286NQF2;A0A0F7G5U4;O09424;Q7YJM6;Q7YMT1;Q58U40;Q32701;O20246;Q6VW29;O47280;A5X4D…	C8(Carbamidomethyl)	0	0	0.001061	33.82	2.51136	4	1502.85	-0.424963	53.4868	2
	High	AQAETGEIK	6	27913	195	I2BGM7;C6G1P2;Q33032;C3RXF1;T1WGF1;Q9GGI5;Q8ME51;B8PRL7;A0A0F7EV98;Q9GEK5;Q1XEJ9;Q6VW40;A0A0F7C9H2;C0J9R6;A0A1S6WN23;A0A1C9HG87;U5XM28;A6XBH8;F2X4H9;Q5SCR6;Q8HUZ9;Q9MS09;I2E9L8;A0A0F7G5V4;Q32701;Q6VW29;Q9THL1;A0A0K2SQY8;Q32553;Q4VI99;C1JAT3;D6MYJ6;Q7YJP8;Q7GH77;O98551;A0A0C5KNQ4;E7DMW3;Q4VI80;Q3I534;I2E9A4;Q4VI78;A0A291EY88;C7AQU9;C3S8W2;A0A0F7G570;A0A2H4UGV5;Q9TN69;Q9XQ93;A0A248SN48;Q9TN58;Q3721…		0	0.001	0.01824	50.66	0.031433	2	946.485	1.35958	24.1457	0
	High	EGNEIIR	1	14511	128	Q58U40;C0J9R6;Q6VW29;C6G1P2;A0A0F7G570;A6XBH8;F2X4H9;Q9GGI5;Q7YJP8;Q8HUZ9;Q32571;A0A291EY88;C3RXF1;B8PRL7;Q8MAM0;A0A0K2SQY8;Q9TN58;Q4VI99;D6MYJ6;A0A1W6BQF9;Q37212;J9QER6;Q9MS09;Q4VI80;A0A0F7G5V4;Q4VI78;C3S8W2;Q8WKT6;Q6VW40;Q33032;A0A1C9HG87;U5XM28;Q5SCR6;Q5I221;A0A0U4D534;Q32701;A0A0F7C9H2;I2BGM7;O20246;B1NL21;P93904;Q33047;O98884;D6MYK4;E7DMY2;A0PD98;B8LIV8;Q8WL19;I2E962;A0A1S6WN23;Q7YMT1;P92302…		0	0.008	0.0985	45.56	0.0672315	2	830.436	-0.303857	37.4441	0
Q6VW40	Ribulose bisphosphate carboxylase large chain (Fragment) OS=Haworthia resendeana OX=247097 GN=rbcL PE=3 SV=1 - [Q6VW40_9ASPA]	2900.57	33.18	53011	0	18	278	422	46.5208	6.75635
	High	GGLDFTKDDENVNSQPFMR	11	51638	224	Q8MFT9;Q95CE8;Q32701;Q6VW40;A0A0F7C9H2;Q32571;I2BGM7;O20246;B1NL21;C0J9R6;Q6VW29;A0A291EY88;C6G1P2;P93904;Q33047;O98884;A0PD98;B8LIV8;Q8WL19;Q33032;I2E962;C3RXF1;A0A1S6WN23;A0A1C9HG87;U5XM28;B8PRL7;Q7YMT1;P92302;Q9THL1;A5X4D3;A0A0F7G570;Q1XEJ9;O09420;A6XBH8;C7A609;Q8MAM0;V5K6K1;A0A0F7EV98;Q339G9;G8XV60;Q4L1C7;Q8MD81;A0A1C9HFL0;F2X4H9;Q9GEK5;A0A0K2SQY8;B8QQG4;Q9T2B5;Q9TN58;T1WGF1;Q5SCR6;Q32553;Q4V…		0	0	1.101e-14	127.8	6.96255e-10	2	2169.99	1.02955	92.8526	1
	High	GHYLNATAGTcEEMIKR	4	14767	115	Q32701;Q6VW40;C0J9R6;Q6VW29;C6G1P2;Q33032;A0A1C9HG87;U5XM28;Q9THL1;F2X4H9;A0A0K2SQY8;Q5SCR6;Q32553;Q4VI99;C1JAT3;Q9GGI5;D6MYJ6;Q7YJP8;Q7GH77;Q9MS09;O98551;A0A0C5KNQ4;E7DMW3;Q4VI80;Q3I534;I2E9A4;Q4VI78;W5RVG3;G0WZL1;Q37220;F4ZDP9;Q1X6Q9;A0A0U1W0G4;A0A142I7F3;Q6L9Y3;Q7YJR1;P92434;Q5NUA5;A2VAL6;S6CMZ7;Q8MFT9;J9QH20;A0A249Y5Q4;A0A1Q1MQ40;L0N8B1;A0A291L2S1;A0A286SF63;Q36851;Q9T2E4;Q9MT23;A0A0N7AB69;I2…	C11(Carbamidomethyl)	0	0	2.875e-13	99.55	2.85446e-07	3	1950.92	0.712137	59.4866	1
	High	GHYLNATAGTcEEMIK	15	14794	115	C0J9R6;C6G1P2;F2X4H9;Q9GGI5;Q32701;Q6VW40;Q6VW29;Q33032;A0A1C9HG87;U5XM28;Q9THL1;A0A0K2SQY8;Q5SCR6;Q32553;Q4VI99;C1JAT3;D6MYJ6;Q7YJP8;Q7GH77;Q9MS09;O98551;A0A0C5KNQ4;E7DMW3;Q4VI80;Q3I534;I2E9A4;Q4VI78;E7DMY2;A0A2H4UGV5;B8LIV8;I2E962;A0A1C9HFL0;Q9T2E4;Q9MT23;W5RVG3;A0A0C5AUW0;A0A0N7AB69;G0WZL1;Q37220;F4ZDP9;A0A142I7A5;Q1X6Q9;A0A0U1W0G4;A0A142I7F3;Q6L9Y3;B8YHE7;Q7YJR1;P92434;A0A078BR81;Q37347;Q5NUA…	C11(Carbamidomethyl)	0	0	3.146e-11	99.5	2.46098e-07	2	1794.82	1.21515	65.158	0
	High	mSGGDHIHAGTVVGK	35	17683	131	Q6VW29;C0J9R6;C6G1P2;F2X4H9;Q9GGI5;Q5I221;A0A0U4D534;P92447;A5X5W8;B1NFY5;Q3T5L7;K4EPE7;P94046;A6XBH8;Q8HUZ9;A0A1S6WN23;Q37212;C6G392;I6N589;B8PRP3;Q32701;Q6VW40;A0A0F7C9H2;I2BGM7;O20246;Q33032;A0A1C9HG87;U5XM28;A5X4D3;A0A0F7G570;V5K6K1;Q339G9;Q4L1C7;Q8MD81;Q9GEK5;A0A0K2SQY8;Q9TN58;Q5SCR6;D6MYJ6;Q9TN69;Q9XQ93;A0A1W6BQF9;A0A248SN48;Q7YJP8;Q7GH77;Q71N69;Q9MS09;G0WZM4;O98551;A0A0C5KNQ4;E7DMW3;I2E9L8…	M1(Oxidation)	0	0	1.04e-08	91.11	2.67309e-06	2	1481.72	-0.0107759	32.4786	0
	High	ExTLGFVDLLRDDFIEK	2	5735	51	Q6VW40;C0J9R6;C6G1P2;Q33032;F2X4H9;Q4VI99;Q9GGI5;Q5I221;A0A0U4D534;Q4VI80;Q4VI78;A2VAL6;Q8MFT9;A0A286SF63;Q36851;I2BGM7;A0A291EY88;A0A1S6WN23;Q31895;O09420;A6XBH8;A0A0F7EV98;Q71N79;Q8HUZ9;I2E9L8;A0A0F7G5U4;A0A249Y5N8;A0A286SFD8;A0A142DPV4;S4TA61;J9QG76;A0A249Y5N1;A0A0F7G5Y0;A0A1W6L1X3;A0A0B5KTH7;Q37212;Q95F24;A0A286NQF2;Q7YJM6;F5B3G0;I2BGN0;E7DMY2;Q8MAM0;O03839;O47280;Q3T5L7;Q37309;A0A0F7EV89;Q95…	X2(I)	0	0	4.572e-13	88.19	3.40957e-06	2	2023.08	0.308284	115.095	1
	High	DNGLLLHIHR	11	41878	237	C0J9R6;Q6VW29;C6G1P2;A5X4D3;C7A609;F2X4H9;A0A0K2SQY8;Q4VI99;Q9GGI5;D6MYJ6;Q7YJP8;Q9MS09;Q5I221;A0A0U4D534;Q4VI80;Q4VI78;A0A0F7G633;O09424;G0WZL1;Q37220;Q7YJR1;A2VAL6;Q37279;J9QH20;A0A1Q1MQ40;L0N8B1;A0A291L2S1;Q32701;Q6VW40;A0A0F7C9H2;Q32571;I2BGM7;A0A291EY88;Q33047;Q8WL19;Q33032;C3RXF1;A0A1S6WN23;A0A1C9HG87;U5XM28;B8PRL7;P92302;Q9THL1;A0A0F7G570;Q1XEJ9;A6XBH8;A0A0F7EV98;Q9GEK5;T1WGF1;Q5SCR6;Q3255…		0	0	1.168e-05	83.55	2.21637e-05	2	1187.66	0.465864	63.5684	0
	High	GHYLNATAGTcEEmIK	9	14794	115	Q32701;Q6VW40;C0J9R6;Q6VW29;C6G1P2;Q33032;A0A1C9HG87;U5XM28;Q9THL1;F2X4H9;A0A0K2SQY8;Q5SCR6;Q32553;Q4VI99;C1JAT3;Q9GGI5;D6MYJ6;Q7YJP8;Q7GH77;Q9MS09;O98551;A0A0C5KNQ4;E7DMW3;Q4VI80;Q3I534;I2E9A4;Q4VI78;W5RVG3;G0WZL1;Q37220;F4ZDP9;Q1X6Q9;A0A0U1W0G4;A0A142I7F3;Q6L9Y3;Q7YJR1;P92434;Q5NUA5;A2VAL6;S6CMZ7;Q8MFT9;J9QH20;A0A249Y5Q4;A0A1Q1MQ40;L0N8B1;A0A291L2S1;A0A286SF63;Q36851;Q9T2E4;Q9MT23;A0A0N7AB69;I2…	C11(Carbamidomethyl); M14(Oxidation)	0	0	2.63e-09	80.79	1.66469e-05	2	1810.81	1.58572	55.3685	0
	High	TFQGPPHGIQVER	35	58045	240	Q32701;Q6VW40;A0A0F7C9H2;Q32571;I2BGM7;C0J9R6;Q6VW29;A0A291EY88;C6G1P2;Q33047;D6MYK4;E7DMY2;A0PD98;B8LIV8;Q8WL19;Q33032;I2E962;C3RXF1;A0A1S6WN23;A0A1C9HG87;U5XM28;B8PRL7;P92302;Q9THL1;A0A0F7G570;Q1XEJ9;A6XBH8;A0A0F7EV98;A0A1C9HFL0;F2X4H9;Q9GEK5;A0A0K2SQY8;B8QQG4;Q9T2B5;T1WGF1;Q5SCR6;Q32553;Q4VI99;C1JAT3;Q9GGI5;D6MYJ6;Q9TN69;Q9XQ93;Q71N81;A0A248SN48;Q7YJP8;Q7GH77;Q33156;Q8HUZ9;Q9MS09;Q95F24;O98551…		0	0	2.664e-09	79.4	7.15679e-05	2	1465.76	1.32225	60.7751	0
	High	DDENVNSQPFMR	5	52171	246	Q6VW40;A0A0F7C9H2;I2BGM7;C0J9R6;C6G1P2;E7DMY2;Q33032;A0A1S6WN23;A0A1C9HG87;U5XM28;A6XBH8;Q4L1C7;F2X4H9;Q9GEK5;Q9TN58;Q5SCR6;Q9GGI5;Q71N81;Q37212;Q8HUZ9;Q9MS09;Q95F24;I2E9L8;A0A0F7G5V4;Q8MCY1;A0A286NQF2;Q7YJM6;W5RVG3;B8PRP3;J9QG76;Q8HVI8;Q37347;Q8MFT9;I2BGN0;A0A0B5KTH7;Q32701;Q32571;O20246;B1NL21;Q6VW29;A0A291EY88;Q33047;A0PD98;B8LIV8;Q8WL19;I2E962;C3RXF1;Q9GHZ1;B8PRL7;Q7YMT1;P92302;Q9THL1;A5X4D3;…		0	0	2.645e-07	77.82	6.1301e-05	2	1451.62	0.389146	69.7986	0
	High	GGLDFTKDDENVNSQPFmR	9	51638	224	C0J9R6;Q6VW29;C6G1P2;A5X4D3;C7A609;F2X4H9;A0A0K2SQY8;Q4VI99;Q9GGI5;D6MYJ6;Q7YJP8;Q9MS09;Q5I221;A0A0U4D534;Q4VI80;Q4VI78;A0A0F7G633;O09424;G0WZL1;Q37220;Q7YJR1;A2VAL6;Q37279;J9QH20;A0A1Q1MQ40;L0N8B1;A0A291L2S1;Q32701;Q6VW40;A0A0F7C9H2;Q32571;I2BGM7;A0A291EY88;Q33047;Q8WL19;Q33032;C3RXF1;A0A1S6WN23;A0A1C9HG87;U5XM28;B8PRL7;P92302;Q9THL1;A0A0F7G570;Q1XEJ9;A6XBH8;A0A0F7EV98;Q9GEK5;T1WGF1;Q5SCR6;Q3255…	M18(Oxidation)	0	0	1.364e-11	74.95	0.000129925	2	2185.98	1.00282	83.5954	1
	High	MSGGDHIHAGTVVGK	39	17683	131	P92447;A5X5W8;B1NFY5;C0J9R6;C6G1P2;F2X4H9;Q9GGI5;Q5I221;A0A0U4D534;Q3T5L7;K4EPE7;P94046;A6XBH8;Q8HUZ9;A0A1S6WN23;Q37212;C6G392;I6N589;B8PRP3;Q32701;Q6VW40;A0A0F7C9H2;I2BGM7;O20246;Q6VW29;Q33032;A0A1C9HG87;U5XM28;A5X4D3;A0A0F7G570;V5K6K1;Q339G9;Q4L1C7;Q8MD81;Q9GEK5;A0A0K2SQY8;Q9TN58;Q5SCR6;D6MYJ6;Q9TN69;Q9XQ93;A0A1W6BQF9;A0A248SN48;Q7YJP8;Q7GH77;Q71N69;Q9MS09;G0WZM4;O98551;A0A0C5KNQ4;E7DMW3;I2E9L8…		0	0	5.459e-08	73.67	0.000127901	2	1465.72	1.01713	40.0892	0
	High	ExTLGFVDLLR	2	11021	105	C0J9R6;C6G1P2;F2X4H9;Q4VI99;Q9GGI5;Q4VI80;Q4VI78;A2VAL6;A0A0B5KTH7;Q6VW40;Q33032;A0A1C9HG87;U5XM28;Q5SCR6;C1JAT3;Q9MS09;Q5I221;A0A0U4D534;A0A0F7C9H2;I2BGM7;A0A291EY88;C3RXF1;A0A1S6WN23;B8PRL7;A6XBH8;A0A0F7EV98;Q9GEK5;T1WGF1;Q8HUZ9;I2E9L8;A0A0F7G5V4;C3S8W2;Q8MFT9;A0A286SF63;Q36851;B8LIV8;I2E962;A0A1C9HFL0;Q71N81;Q95F24;A0A286NQF2;Q7YJM6;A0A142DPV4;W5RVG3;B8PRP3;G0WZL1;J9QG76;Q8HVI8;P92434;Q37347;I…	X2(I)	0	0	2.405e-05	72.16	0.000131394	2	1275.73	0.844866	114.999	0
	High	VALEAcVQAR	45	29518	189	C7A609;L0N8B1;O98893;Q36851;Q32701;Q6VW40;A0A0F7C9H2;I2BGM7;O20246;C0J9R6;Q6VW29;C6G1P2;Q33032;A0A1S6WN23;A0A1C9HG87;U5XM28;A5X4D3;A0A0F7G570;A6XBH8;V5K6K1;Q339G9;Q4L1C7;Q8MD81;F2X4H9;Q9GEK5;A0A0K2SQY8;Q9TN58;Q5SCR6;Q9GGI5;D6MYJ6;Q9TN69;Q9XQ93;A0A1W6BQF9;A0A248SN48;Q37212;Q7YJP8;Q7GH77;Q71N69;Q8HUZ9;Q9MS09;Q5I221;G0WZM4;A0A0U4D534;O98551;A0A0C5KNQ4;E7DMW3;I2E9L8;A0A0F7G5V4;I2E9A4;Q8MCY1;Q8WKT6;A0…	C6(Carbamidomethyl)	0	0	9.905e-05	64.57	0.0014173	2	1116.58	0.647093	113.629	0
	High	GHYLNATAGTcEEmIKR	6	14767	115	Q6VW40;C0J9R6;C6G1P2;Q33032;A0A1C9HG87;U5XM28;F2X4H9;Q5SCR6;Q4VI99;C1JAT3;Q9GGI5;Q9MS09;Q4VI80;Q4VI78;Q6VW29;R4QE58;Q7YJP8;Q5I221;A0A0U4D534;Q9MT23;B6GUV5;Q7YJR1;L0N8B1;A0A0B5KTH7;Q32701;Q9THL1;Q32553;Q7GH77;A0A0C5KNQ4;I2E9A4;Q9T2E4;A0A0C5AUW0;A0A0N7AB69;Q37220;Q1X6Q9;A0A0U1W0G4;A0A078BR81;A0A0A7W5U3;A2VAL6;S6CMZ7;Q8MFT9;A0A0F6TFY2;I2BGN0;A0A1Q1MQ40;P94046;A0A291L2S1;A0A286SF63;Q36851;Q8ME51;Q318…	C11(Carbamidomethyl); M14(Oxidation)	0	0	2.007e-09	63.79	0.00104387	3	1966.91	1.11945	50.7032	1
	High	PLLGcTIKPK	8	64838	252	C0J9R6;Q6VW29;C6G1P2;A5X4D3;C7A609;F2X4H9;A0A0K2SQY8;Q4VI99;Q9GGI5;D6MYJ6;Q7YJP8;Q9MS09;Q5I221;A0A0U4D534;Q4VI80;Q4VI78;A0A0F7G633;O09424;G0WZL1;Q37220;Q7YJR1;A2VAL6;Q37279;J9QH20;A0A1Q1MQ40;L0N8B1;A0A291L2S1;Q32701;Q6VW40;A0A0F7C9H2;Q32571;I2BGM7;A0A291EY88;Q33047;Q8WL19;Q33032;C3RXF1;A0A1S6WN23;A0A1C9HG87;U5XM28;B8PRL7;P92302;Q9THL1;A0A0F7G570;Q1XEJ9;A6XBH8;A0A0F7EV98;Q9GEK5;T1WGF1;Q5SCR6;Q3255…	C5(Carbamidomethyl)	0	0	0.000215	52.01	0.03562	2	1126.67	0.321047	52.4203	1
	High	DDENVNSQPFmR	4	52171	246	Q6VW40;C0J9R6;C6G1P2;Q33032;A0A1C9HG87;U5XM28;F2X4H9;Q5SCR6;Q4VI99;C1JAT3;Q9GGI5;Q9MS09;Q4VI80;Q4VI78;Q37212;Q5I221;A0A0U4D534;Q32701;A0A0F7C9H2;I2BGM7;O20246;Q6VW29;A0A1S6WN23;A5X4D3;A0A0F7G570;A6XBH8;V5K6K1;Q339G9;Q4L1C7;Q8MD81;Q9GEK5;A0A0K2SQY8;O20245;Q9TN58;D6MYJ6;Q9TN69;Q9XQ93;Q71N81;A0A1W6BQF9;A0A248SN48;Q7YJP8;Q7GH77;Q71N69;Q8HUZ9;G0WZM4;Q95F24;O98551;A0A0C5KNQ4;E7DMW3;I2E9L8;A0A0F7G5V4;I2…	M11(Oxidation)	0	0	1.147e-05	51.45	0.0262524	2	1467.62	0.855373	56.9476	0
	High	AMHAVIDR	10	44488	252	C0J9R6;A0A291EY88;C6G1P2;C3RXF1;B8PRL7;A6XBH8;F2X4H9;Q4VI99;Q9GGI5;Q8HUZ9;Q9MS09;Q4VI80;A0A0F7G5V4;Q4VI78;C3S8W2;Q32701;Q6VW40;A0A0F7C9H2;I2BGM7;O20246;Q6VW29;Q33032;A0A1S6WN23;A0A1C9HG87;U5XM28;A5X4D3;A0A0F7G570;Q339G9;Q9GEK5;A0A0K2SQY8;Q5SCR6;D6MYJ6;Q9TN69;Q9XQ93;A0A248SN48;Q7YJP8;Q7GH77;Q71N69;Q5I221;G0WZM4;A0A0U4D534;O98551;A0A0C5KNQ4;E7DMW3;I2E9L8;I2E9A4;Q8WKT6;R4QE58;C7A609;A0A0F7G633;O0942…		0	0	0.004026	47.16	0.0710082	2	912.472	-0.488874	32.9366	0
	High	YGRPLLGcTIKPK	6	64650	247	I2E962;Q6VW40;A0A0F7C9H2;I2BGM7;C0J9R6;A0A291EY88;C6G1P2;B8LIV8;Q33032;C3RXF1;A0A1S6WN23;A0A1C9HG87;U5XM28;B8PRL7;O09420;A6XBH8;A0A0F7EV98;A0A1C9HFL0;F2X4H9;Q9GEK5;T1WGF1;Q5SCR6;Q4VI99;C1JAT3;Q9GGI5;Q71N81;O03839;Q71N69;Q8HUZ9;Q9MS09;Q5I221;G0WZM4;A0A0U4D534;Q95F24;I2E9L8;Q4VI80;A0A0F7G5V4;Q4VI78;C3S8W2;A0A0F7G633;A0A286NQF2;A0A0F7G5U4;O09424;Q7YJM6;Q7YMT1;Q58U40;Q32701;O20246;Q6VW29;O47280;A5X4D…	C8(Carbamidomethyl)	0	0	0.001061	33.82	2.51136	4	1502.85	-0.424963	53.4868	2
	High	ExTLGFVDLLRDDFIEKDR	2	5694	51	Q9GGI5;C0J9R6;C6G1P2;F2X4H9;Q4VI99;Q5I221;A0A0U4D534;Q4VI80;Q4VI78;A2VAL6;A0A0B5KTH7;Q6VW40;I2BGM7;A0A291EY88;Q33032;A0A1S6WN23;A6XBH8;A0A0F7EV98;Q8HUZ9;I2E9L8;A0A142DPV4;J9QG76;Q8MFT9;A0A286SF63;Q36851;A0A249Y5N8;A0A286SFD8;S4TA61;A0A249Y5N1;A0A0F7G5Y0;Q37212;Q95F24;A0A286NQF2;Q7YJM6;F5B3G0;I2BGN0;E7DMY2;O09420;Q8MAM0;A0A0F7G5U4;O03839;Q31895;Q71N79;O47280;Q3T5L7;Q37309;A0A0F7EV89;Q95CF8;J9QEM7;…	X2(I)	0	0	5.731e-07	33.32	0.990488	3	2294.2	0.045206	114.737	2
	High	xQAETGEIK	4	38	15	Q6VW40;J9QER6;Q5I221;A0A291L206;A0PD98;Q71N78;C7A5Z4;Q6PZC1;A0A0F6TFY2;J9QH20;B6GUV5;A0A1W6BQF9;A5X5W8;A0A2H4P5N4;C7SN35	X1(P)	0	0.001	0.0051	50.73	0.0116932	2	972.499	-0.208759	30.4603	0
	High	xQAETGEIK	6	27913	195	I2BGM7;C6G1P2;Q33032;C3RXF1;T1WGF1;Q9GGI5;Q8ME51;B8PRL7;A0A0F7EV98;Q9GEK5;Q1XEJ9;Q6VW40;A0A0F7C9H2;C0J9R6;A0A1S6WN23;A0A1C9HG87;U5XM28;A6XBH8;F2X4H9;Q5SCR6;Q8HUZ9;Q9MS09;I2E9L8;A0A0F7G5V4;Q32701;Q6VW29;Q9THL1;A0A0K2SQY8;Q32553;Q4VI99;C1JAT3;D6MYJ6;Q7YJP8;Q7GH77;O98551;A0A0C5KNQ4;E7DMW3;Q4VI80;Q3I534;I2E9A4;Q4VI78;A0A291EY88;C7AQU9;C3S8W2;A0A0F7G570;A0A2H4UGV5;Q9TN69;Q9XQ93;A0A248SN48;Q9TN58;Q3721…	X1(A)	0	0.001	0.01824	50.66	0.031433	2	946.485	1.35958	24.1457	0
	High	DDFIEKDR	9	17693	135	Q6VW40;C0J9R6;C6G1P2;Q33032;F2X4H9;Q4VI99;Q9GGI5;O03839;Q5I221;A0A0U4D534;Q4VI80;Q4VI78;A0A291EY88;O09420;A6XBH8;Q8HUZ9;A0A0F7G5U4;E7DMY2;Q37212;I2BGM7;O20246;A0A0F7EV98;C6G392;Q9XQ93;Q6VW29;A0A0F7G570;Q7YJP8;A0PD98;Q9MT23;J9QG76;Q37220;Q7YJR1;A0A078BR81;A2VAL6;A0A0F6TFY2;Q7YJM3;A0A1Q1MQ40;L0N8B1;I6N589;A0A291L2S1;A0A0B5KTH7;Q32701;Q33047;Q8WL19;A0A1S6WN23;Q9THL1;Q1XEJ9;Q9T2B5;Q32553;Q9TN69;A0A24…		0	0.001	0.02278	50.15	0.02403	2	1037.49	0.513493	42.9311	1
	High	EGNEIIR	1	14511	128	Q58U40;C0J9R6;Q6VW29;C6G1P2;A0A0F7G570;A6XBH8;F2X4H9;Q9GGI5;Q7YJP8;Q8HUZ9;Q32571;A0A291EY88;C3RXF1;B8PRL7;Q8MAM0;A0A0K2SQY8;Q9TN58;Q4VI99;D6MYJ6;A0A1W6BQF9;Q37212;J9QER6;Q9MS09;Q4VI80;A0A0F7G5V4;Q4VI78;C3S8W2;Q8WKT6;Q6VW40;Q33032;A0A1C9HG87;U5XM28;Q5SCR6;Q5I221;A0A0U4D534;Q32701;A0A0F7C9H2;I2BGM7;O20246;B1NL21;P93904;Q33047;O98884;D6MYK4;E7DMY2;A0PD98;B8LIV8;Q8WL19;I2E962;A0A1S6WN23;Q7YMT1;P92302…		0	0.008	0.0985	45.56	0.0672315	2	830.436	-0.303857	37.4441	0
Q5I221	Ribulose bisphosphate carboxylase large chain OS=Benincasa hispida OX=102211 GN=rbcL PE=3 SV=1 - [Q5I221_BENHI]	2891.35	31.58	40048	0	18	280	475	52.6705	6.43018
	High	GGLDFTKDDENVNSQPFMR	11	51638	224	Q8MFT9;Q95CE8;Q32701;Q6VW40;A0A0F7C9H2;Q32571;I2BGM7;O20246;B1NL21;C0J9R6;Q6VW29;A0A291EY88;C6G1P2;P93904;Q33047;O98884;A0PD98;B8LIV8;Q8WL19;Q33032;I2E962;C3RXF1;A0A1S6WN23;A0A1C9HG87;U5XM28;B8PRL7;Q7YMT1;P92302;Q9THL1;A5X4D3;A0A0F7G570;Q1XEJ9;O09420;A6XBH8;C7A609;Q8MAM0;V5K6K1;A0A0F7EV98;Q339G9;G8XV60;Q4L1C7;Q8MD81;A0A1C9HFL0;F2X4H9;Q9GEK5;A0A0K2SQY8;B8QQG4;Q9T2B5;Q9TN58;T1WGF1;Q5SCR6;Q32553;Q4V…		0	0	1.101e-14	127.8	6.96255e-10	2	2169.99	1.02955	92.8526	1
	High	GHYLNATAGTcEEMIKR	4	14767	115	Q32701;Q6VW40;C0J9R6;Q6VW29;C6G1P2;Q33032;A0A1C9HG87;U5XM28;Q9THL1;F2X4H9;A0A0K2SQY8;Q5SCR6;Q32553;Q4VI99;C1JAT3;Q9GGI5;D6MYJ6;Q7YJP8;Q7GH77;Q9MS09;O98551;A0A0C5KNQ4;E7DMW3;Q4VI80;Q3I534;I2E9A4;Q4VI78;W5RVG3;G0WZL1;Q37220;F4ZDP9;Q1X6Q9;A0A0U1W0G4;A0A142I7F3;Q6L9Y3;Q7YJR1;P92434;Q5NUA5;A2VAL6;S6CMZ7;Q8MFT9;J9QH20;A0A249Y5Q4;A0A1Q1MQ40;L0N8B1;A0A291L2S1;A0A286SF63;Q36851;Q9T2E4;Q9MT23;A0A0N7AB69;I2…	C11(Carbamidomethyl)	0	0	2.875e-13	99.55	2.85446e-07	3	1950.92	0.712137	59.4866	1
	High	GHYLNATAGTcEEMIK	15	14794	115	C0J9R6;C6G1P2;F2X4H9;Q9GGI5;Q32701;Q6VW40;Q6VW29;Q33032;A0A1C9HG87;U5XM28;Q9THL1;A0A0K2SQY8;Q5SCR6;Q32553;Q4VI99;C1JAT3;D6MYJ6;Q7YJP8;Q7GH77;Q9MS09;O98551;A0A0C5KNQ4;E7DMW3;Q4VI80;Q3I534;I2E9A4;Q4VI78;E7DMY2;A0A2H4UGV5;B8LIV8;I2E962;A0A1C9HFL0;Q9T2E4;Q9MT23;W5RVG3;A0A0C5AUW0;A0A0N7AB69;G0WZL1;Q37220;F4ZDP9;A0A142I7A5;Q1X6Q9;A0A0U1W0G4;A0A142I7F3;Q6L9Y3;B8YHE7;Q7YJR1;P92434;A0A078BR81;Q37347;Q5NUA…	C11(Carbamidomethyl)	0	0	3.146e-11	99.5	2.46098e-07	2	1794.82	1.21515	65.158	0
	High	mSGGDHIHAGTVVGK	35	17683	131	Q6VW29;C0J9R6;C6G1P2;F2X4H9;Q9GGI5;Q5I221;A0A0U4D534;P92447;A5X5W8;B1NFY5;Q3T5L7;K4EPE7;P94046;A6XBH8;Q8HUZ9;A0A1S6WN23;Q37212;C6G392;I6N589;B8PRP3;Q32701;Q6VW40;A0A0F7C9H2;I2BGM7;O20246;Q33032;A0A1C9HG87;U5XM28;A5X4D3;A0A0F7G570;V5K6K1;Q339G9;Q4L1C7;Q8MD81;Q9GEK5;A0A0K2SQY8;Q9TN58;Q5SCR6;D6MYJ6;Q9TN69;Q9XQ93;A0A1W6BQF9;A0A248SN48;Q7YJP8;Q7GH77;Q71N69;Q9MS09;G0WZM4;O98551;A0A0C5KNQ4;E7DMW3;I2E9L8…	M1(Oxidation)	0	0	1.04e-08	91.11	2.67309e-06	2	1481.72	-0.0107759	32.4786	0
	High	EITLGFVDLLRDDFIEK	2	5735	51	Q6VW40;C0J9R6;C6G1P2;Q33032;F2X4H9;Q4VI99;Q9GGI5;Q5I221;A0A0U4D534;Q4VI80;Q4VI78;A2VAL6;Q8MFT9;A0A286SF63;Q36851;I2BGM7;A0A291EY88;A0A1S6WN23;Q31895;O09420;A6XBH8;A0A0F7EV98;Q71N79;Q8HUZ9;I2E9L8;A0A0F7G5U4;A0A249Y5N8;A0A286SFD8;A0A142DPV4;S4TA61;J9QG76;A0A249Y5N1;A0A0F7G5Y0;A0A1W6L1X3;A0A0B5KTH7;Q37212;Q95F24;A0A286NQF2;Q7YJM6;F5B3G0;I2BGN0;E7DMY2;Q8MAM0;O03839;O47280;Q3T5L7;Q37309;A0A0F7EV89;Q95…		0	0	4.572e-13	88.19	3.40957e-06	2	2023.08	0.308284	115.095	1
	High	DNGLLLHIHR	11	41878	237	C0J9R6;Q6VW29;C6G1P2;A5X4D3;C7A609;F2X4H9;A0A0K2SQY8;Q4VI99;Q9GGI5;D6MYJ6;Q7YJP8;Q9MS09;Q5I221;A0A0U4D534;Q4VI80;Q4VI78;A0A0F7G633;O09424;G0WZL1;Q37220;Q7YJR1;A2VAL6;Q37279;J9QH20;A0A1Q1MQ40;L0N8B1;A0A291L2S1;Q32701;Q6VW40;A0A0F7C9H2;Q32571;I2BGM7;A0A291EY88;Q33047;Q8WL19;Q33032;C3RXF1;A0A1S6WN23;A0A1C9HG87;U5XM28;B8PRL7;P92302;Q9THL1;A0A0F7G570;Q1XEJ9;A6XBH8;A0A0F7EV98;Q9GEK5;T1WGF1;Q5SCR6;Q3255…		0	0	1.168e-05	83.55	2.21637e-05	2	1187.66	0.465864	63.5684	0
	High	GHYLNATAGTcEEmIK	9	14794	115	Q32701;Q6VW40;C0J9R6;Q6VW29;C6G1P2;Q33032;A0A1C9HG87;U5XM28;Q9THL1;F2X4H9;A0A0K2SQY8;Q5SCR6;Q32553;Q4VI99;C1JAT3;Q9GGI5;D6MYJ6;Q7YJP8;Q7GH77;Q9MS09;O98551;A0A0C5KNQ4;E7DMW3;Q4VI80;Q3I534;I2E9A4;Q4VI78;W5RVG3;G0WZL1;Q37220;F4ZDP9;Q1X6Q9;A0A0U1W0G4;A0A142I7F3;Q6L9Y3;Q7YJR1;P92434;Q5NUA5;A2VAL6;S6CMZ7;Q8MFT9;J9QH20;A0A249Y5Q4;A0A1Q1MQ40;L0N8B1;A0A291L2S1;A0A286SF63;Q36851;Q9T2E4;Q9MT23;A0A0N7AB69;I2…	C11(Carbamidomethyl); M14(Oxidation)	0	0	2.63e-09	80.79	1.66469e-05	2	1810.81	1.58572	55.3685	0
	High	TFQGPPHGIQVER	35	58045	240	Q32701;Q6VW40;A0A0F7C9H2;Q32571;I2BGM7;C0J9R6;Q6VW29;A0A291EY88;C6G1P2;Q33047;D6MYK4;E7DMY2;A0PD98;B8LIV8;Q8WL19;Q33032;I2E962;C3RXF1;A0A1S6WN23;A0A1C9HG87;U5XM28;B8PRL7;P92302;Q9THL1;A0A0F7G570;Q1XEJ9;A6XBH8;A0A0F7EV98;A0A1C9HFL0;F2X4H9;Q9GEK5;A0A0K2SQY8;B8QQG4;Q9T2B5;T1WGF1;Q5SCR6;Q32553;Q4VI99;C1JAT3;Q9GGI5;D6MYJ6;Q9TN69;Q9XQ93;Q71N81;A0A248SN48;Q7YJP8;Q7GH77;Q33156;Q8HUZ9;Q9MS09;Q95F24;O98551…		0	0	2.664e-09	79.4	7.15679e-05	2	1465.76	1.32225	60.7751	0
	High	DDENVNSQPFMR	5	52171	246	Q6VW40;A0A0F7C9H2;I2BGM7;C0J9R6;C6G1P2;E7DMY2;Q33032;A0A1S6WN23;A0A1C9HG87;U5XM28;A6XBH8;Q4L1C7;F2X4H9;Q9GEK5;Q9TN58;Q5SCR6;Q9GGI5;Q71N81;Q37212;Q8HUZ9;Q9MS09;Q95F24;I2E9L8;A0A0F7G5V4;Q8MCY1;A0A286NQF2;Q7YJM6;W5RVG3;B8PRP3;J9QG76;Q8HVI8;Q37347;Q8MFT9;I2BGN0;A0A0B5KTH7;Q32701;Q32571;O20246;B1NL21;Q6VW29;A0A291EY88;Q33047;A0PD98;B8LIV8;Q8WL19;I2E962;C3RXF1;Q9GHZ1;B8PRL7;Q7YMT1;P92302;Q9THL1;A5X4D3;…		0	0	2.645e-07	77.82	6.1301e-05	2	1451.62	0.389146	69.7986	0
	High	GGLDFTKDDENVNSQPFmR	9	51638	224	C0J9R6;Q6VW29;C6G1P2;A5X4D3;C7A609;F2X4H9;A0A0K2SQY8;Q4VI99;Q9GGI5;D6MYJ6;Q7YJP8;Q9MS09;Q5I221;A0A0U4D534;Q4VI80;Q4VI78;A0A0F7G633;O09424;G0WZL1;Q37220;Q7YJR1;A2VAL6;Q37279;J9QH20;A0A1Q1MQ40;L0N8B1;A0A291L2S1;Q32701;Q6VW40;A0A0F7C9H2;Q32571;I2BGM7;A0A291EY88;Q33047;Q8WL19;Q33032;C3RXF1;A0A1S6WN23;A0A1C9HG87;U5XM28;B8PRL7;P92302;Q9THL1;A0A0F7G570;Q1XEJ9;A6XBH8;A0A0F7EV98;Q9GEK5;T1WGF1;Q5SCR6;Q3255…	M18(Oxidation)	0	0	1.364e-11	74.95	0.000129925	2	2185.98	1.00282	83.5954	1
	High	MSGGDHIHAGTVVGK	39	17683	131	P92447;A5X5W8;B1NFY5;C0J9R6;C6G1P2;F2X4H9;Q9GGI5;Q5I221;A0A0U4D534;Q3T5L7;K4EPE7;P94046;A6XBH8;Q8HUZ9;A0A1S6WN23;Q37212;C6G392;I6N589;B8PRP3;Q32701;Q6VW40;A0A0F7C9H2;I2BGM7;O20246;Q6VW29;Q33032;A0A1C9HG87;U5XM28;A5X4D3;A0A0F7G570;V5K6K1;Q339G9;Q4L1C7;Q8MD81;Q9GEK5;A0A0K2SQY8;Q9TN58;Q5SCR6;D6MYJ6;Q9TN69;Q9XQ93;A0A1W6BQF9;A0A248SN48;Q7YJP8;Q7GH77;Q71N69;Q9MS09;G0WZM4;O98551;A0A0C5KNQ4;E7DMW3;I2E9L8…		0	0	5.459e-08	73.67	0.000127901	2	1465.72	1.01713	40.0892	0
	High	EITLGFVDLLR	2	11021	105	C0J9R6;C6G1P2;F2X4H9;Q4VI99;Q9GGI5;Q4VI80;Q4VI78;A2VAL6;A0A0B5KTH7;Q6VW40;Q33032;A0A1C9HG87;U5XM28;Q5SCR6;C1JAT3;Q9MS09;Q5I221;A0A0U4D534;A0A0F7C9H2;I2BGM7;A0A291EY88;C3RXF1;A0A1S6WN23;B8PRL7;A6XBH8;A0A0F7EV98;Q9GEK5;T1WGF1;Q8HUZ9;I2E9L8;A0A0F7G5V4;C3S8W2;Q8MFT9;A0A286SF63;Q36851;B8LIV8;I2E962;A0A1C9HFL0;Q71N81;Q95F24;A0A286NQF2;Q7YJM6;A0A142DPV4;W5RVG3;B8PRP3;G0WZL1;J9QG76;Q8HVI8;P92434;Q37347;I…		0	0	2.405e-05	72.16	0.000131394	2	1275.73	0.844866	114.999	0
	High	VALEAcVQAR	45	29518	189	C7A609;L0N8B1;O98893;Q36851;Q32701;Q6VW40;A0A0F7C9H2;I2BGM7;O20246;C0J9R6;Q6VW29;C6G1P2;Q33032;A0A1S6WN23;A0A1C9HG87;U5XM28;A5X4D3;A0A0F7G570;A6XBH8;V5K6K1;Q339G9;Q4L1C7;Q8MD81;F2X4H9;Q9GEK5;A0A0K2SQY8;Q9TN58;Q5SCR6;Q9GGI5;D6MYJ6;Q9TN69;Q9XQ93;A0A1W6BQF9;A0A248SN48;Q37212;Q7YJP8;Q7GH77;Q71N69;Q8HUZ9;Q9MS09;Q5I221;G0WZM4;A0A0U4D534;O98551;A0A0C5KNQ4;E7DMW3;I2E9L8;A0A0F7G5V4;I2E9A4;Q8MCY1;Q8WKT6;A0…	C6(Carbamidomethyl)	0	0	9.905e-05	64.57	0.0014173	2	1116.58	0.647093	113.629	0
	High	GHYLNATAGTcEEmIKR	6	14767	115	Q6VW40;C0J9R6;C6G1P2;Q33032;A0A1C9HG87;U5XM28;F2X4H9;Q5SCR6;Q4VI99;C1JAT3;Q9GGI5;Q9MS09;Q4VI80;Q4VI78;Q6VW29;R4QE58;Q7YJP8;Q5I221;A0A0U4D534;Q9MT23;B6GUV5;Q7YJR1;L0N8B1;A0A0B5KTH7;Q32701;Q9THL1;Q32553;Q7GH77;A0A0C5KNQ4;I2E9A4;Q9T2E4;A0A0C5AUW0;A0A0N7AB69;Q37220;Q1X6Q9;A0A0U1W0G4;A0A078BR81;A0A0A7W5U3;A2VAL6;S6CMZ7;Q8MFT9;A0A0F6TFY2;I2BGN0;A0A1Q1MQ40;P94046;A0A291L2S1;A0A286SF63;Q36851;Q8ME51;Q318…	C11(Carbamidomethyl); M14(Oxidation)	0	0	2.007e-09	63.79	0.00104387	3	1966.91	1.11945	50.7032	1
	High	FLFcAEAIYK	8	13080	109	Q9GHZ1;C0J9R6;A0A291EY88;C6G1P2;C3RXF1;B8PRL7;A6XBH8;C7AQU9;F2X4H9;Q4VI99;Q9GGI5;Q8HUZ9;Q9MS09;Q4VI80;A0A0F7G5V4;Q4VI78;C3S8W2;O20246;Q6VW29;A0A0F7G570;O09420;Q7YJP8;Q5I221;A0A0U4D534;Q95DW1;A0A0F7G5U4;Q9MT23;Q7YJR1;L0N8B1;A0A0B5KTH7;A0A286SFD8;J9QG76;Q7YJM3;I6N589;Q71N79;A2VAL6;A0A1W6L1X3;D6MYK9;Q32571;A0PD98;R4QE58;A0A0K2SQY8;B8QQG4;D6MYJ6;Q71N81;Q8WKT6;D6MYI7;A2VAL3;B8PRP3;G0WZL1;Q37220;A0A142…	C4(Carbamidomethyl)	0	0	0.0001785	59.19	0.00394047	2	1261.63	1.14707	108.998	0
	High	PLLGcTIKPK	8	64838	252	C0J9R6;Q6VW29;C6G1P2;A5X4D3;C7A609;F2X4H9;A0A0K2SQY8;Q4VI99;Q9GGI5;D6MYJ6;Q7YJP8;Q9MS09;Q5I221;A0A0U4D534;Q4VI80;Q4VI78;A0A0F7G633;O09424;G0WZL1;Q37220;Q7YJR1;A2VAL6;Q37279;J9QH20;A0A1Q1MQ40;L0N8B1;A0A291L2S1;Q32701;Q6VW40;A0A0F7C9H2;Q32571;I2BGM7;A0A291EY88;Q33047;Q8WL19;Q33032;C3RXF1;A0A1S6WN23;A0A1C9HG87;U5XM28;B8PRL7;P92302;Q9THL1;A0A0F7G570;Q1XEJ9;A6XBH8;A0A0F7EV98;Q9GEK5;T1WGF1;Q5SCR6;Q3255…	C5(Carbamidomethyl)	0	0	0.000215	52.01	0.03562	2	1126.67	0.321047	52.4203	1
	High	DDENVNSQPFmR	4	52171	246	Q6VW40;C0J9R6;C6G1P2;Q33032;A0A1C9HG87;U5XM28;F2X4H9;Q5SCR6;Q4VI99;C1JAT3;Q9GGI5;Q9MS09;Q4VI80;Q4VI78;Q37212;Q5I221;A0A0U4D534;Q32701;A0A0F7C9H2;I2BGM7;O20246;Q6VW29;A0A1S6WN23;A5X4D3;A0A0F7G570;A6XBH8;V5K6K1;Q339G9;Q4L1C7;Q8MD81;Q9GEK5;A0A0K2SQY8;O20245;Q9TN58;D6MYJ6;Q9TN69;Q9XQ93;Q71N81;A0A1W6BQF9;A0A248SN48;Q7YJP8;Q7GH77;Q71N69;Q8HUZ9;G0WZM4;Q95F24;O98551;A0A0C5KNQ4;E7DMW3;I2E9L8;A0A0F7G5V4;I2…	M11(Oxidation)	0	0	1.147e-05	51.45	0.0262524	2	1467.62	0.855373	56.9476	0
	High	AMHAVIDR	10	44488	252	C0J9R6;A0A291EY88;C6G1P2;C3RXF1;B8PRL7;A6XBH8;F2X4H9;Q4VI99;Q9GGI5;Q8HUZ9;Q9MS09;Q4VI80;A0A0F7G5V4;Q4VI78;C3S8W2;Q32701;Q6VW40;A0A0F7C9H2;I2BGM7;O20246;Q6VW29;Q33032;A0A1S6WN23;A0A1C9HG87;U5XM28;A5X4D3;A0A0F7G570;Q339G9;Q9GEK5;A0A0K2SQY8;Q5SCR6;D6MYJ6;Q9TN69;Q9XQ93;A0A248SN48;Q7YJP8;Q7GH77;Q71N69;Q5I221;G0WZM4;A0A0U4D534;O98551;A0A0C5KNQ4;E7DMW3;I2E9L8;I2E9A4;Q8WKT6;R4QE58;C7A609;A0A0F7G633;O0942…		0	0	0.004026	47.16	0.0710082	2	912.472	-0.488874	32.9366	0
	High	YGRPLLGcTIKPK	6	64650	247	I2E962;Q6VW40;A0A0F7C9H2;I2BGM7;C0J9R6;A0A291EY88;C6G1P2;B8LIV8;Q33032;C3RXF1;A0A1S6WN23;A0A1C9HG87;U5XM28;B8PRL7;O09420;A6XBH8;A0A0F7EV98;A0A1C9HFL0;F2X4H9;Q9GEK5;T1WGF1;Q5SCR6;Q4VI99;C1JAT3;Q9GGI5;Q71N81;O03839;Q71N69;Q8HUZ9;Q9MS09;Q5I221;G0WZM4;A0A0U4D534;Q95F24;I2E9L8;Q4VI80;A0A0F7G5V4;Q4VI78;C3S8W2;A0A0F7G633;A0A286NQF2;A0A0F7G5U4;O09424;Q7YJM6;Q7YMT1;Q58U40;Q32701;O20246;Q6VW29;O47280;A5X4D…	C8(Carbamidomethyl)	0	0	0.001061	33.82	2.51136	4	1502.85	-0.424963	53.4868	2
	High	EITLGFVDLLRDDFIEKDR	2	5694	51	Q9GGI5;C0J9R6;C6G1P2;F2X4H9;Q4VI99;Q5I221;A0A0U4D534;Q4VI80;Q4VI78;A2VAL6;A0A0B5KTH7;Q6VW40;I2BGM7;A0A291EY88;Q33032;A0A1S6WN23;A6XBH8;A0A0F7EV98;Q8HUZ9;I2E9L8;A0A142DPV4;J9QG76;Q8MFT9;A0A286SF63;Q36851;A0A249Y5N8;A0A286SFD8;S4TA61;A0A249Y5N1;A0A0F7G5Y0;Q37212;Q95F24;A0A286NQF2;Q7YJM6;F5B3G0;I2BGN0;E7DMY2;O09420;Q8MAM0;A0A0F7G5U4;O03839;Q31895;Q71N79;O47280;Q3T5L7;Q37309;A0A0F7EV89;Q95CF8;J9QEM7;…		0	0	5.731e-07	33.32	0.990488	3	2294.2	0.045206	114.737	2
	High	PQAETGEIK	4	38	15	Q6VW40;J9QER6;Q5I221;A0A291L206;A0PD98;Q71N78;C7A5Z4;Q6PZC1;A0A0F6TFY2;J9QH20;B6GUV5;A0A1W6BQF9;A5X5W8;A0A2H4P5N4;C7SN35		0	0.001	0.0051	50.73	0.0116932	2	972.499	-0.208759	30.4603	0
	High	DDFIEKDR	9	17693	135	Q6VW40;C0J9R6;C6G1P2;Q33032;F2X4H9;Q4VI99;Q9GGI5;O03839;Q5I221;A0A0U4D534;Q4VI80;Q4VI78;A0A291EY88;O09420;A6XBH8;Q8HUZ9;A0A0F7G5U4;E7DMY2;Q37212;I2BGM7;O20246;A0A0F7EV98;C6G392;Q9XQ93;Q6VW29;A0A0F7G570;Q7YJP8;A0PD98;Q9MT23;J9QG76;Q37220;Q7YJR1;A0A078BR81;A2VAL6;A0A0F6TFY2;Q7YJM3;A0A1Q1MQ40;L0N8B1;I6N589;A0A291L2S1;A0A0B5KTH7;Q32701;Q33047;Q8WL19;A0A1S6WN23;Q9THL1;Q1XEJ9;Q9T2B5;Q32553;Q9TN69;A0A24…		0	0.001	0.02278	50.15	0.02403	2	1037.49	0.513493	42.9311	1
	High	EGNEIIR	1	14511	128	Q58U40;C0J9R6;Q6VW29;C6G1P2;A0A0F7G570;A6XBH8;F2X4H9;Q9GGI5;Q7YJP8;Q8HUZ9;Q32571;A0A291EY88;C3RXF1;B8PRL7;Q8MAM0;A0A0K2SQY8;Q9TN58;Q4VI99;D6MYJ6;A0A1W6BQF9;Q37212;J9QER6;Q9MS09;Q4VI80;A0A0F7G5V4;Q4VI78;C3S8W2;Q8WKT6;Q6VW40;Q33032;A0A1C9HG87;U5XM28;Q5SCR6;Q5I221;A0A0U4D534;Q32701;A0A0F7C9H2;I2BGM7;O20246;B1NL21;P93904;Q33047;O98884;D6MYK4;E7DMY2;A0PD98;B8LIV8;Q8WL19;I2E962;A0A1S6WN23;Q7YMT1;P92302…		0	0.008	0.0985	45.56	0.0672315	2	830.436	-0.303857	37.4441	0
A0A249Y5N8	Ribulose bisphosphate carboxylase large chain (Fragment) OS=Euphorbia heterophylla OX=212910 GN=rbcL PE=3 SV=1 - [A0A249Y5N8_9ROSI]	2891.02	41.11	33446	0	17	275	416	46.0382	6.80029
	High	GGLDFTKDDENVNSQPFMR	11	51638	224	Q8MFT9;Q95CE8;Q32701;Q6VW40;A0A0F7C9H2;Q32571;I2BGM7;O20246;B1NL21;C0J9R6;Q6VW29;A0A291EY88;C6G1P2;P93904;Q33047;O98884;A0PD98;B8LIV8;Q8WL19;Q33032;I2E962;C3RXF1;A0A1S6WN23;A0A1C9HG87;U5XM28;B8PRL7;Q7YMT1;P92302;Q9THL1;A5X4D3;A0A0F7G570;Q1XEJ9;O09420;A6XBH8;C7A609;Q8MAM0;V5K6K1;A0A0F7EV98;Q339G9;G8XV60;Q4L1C7;Q8MD81;A0A1C9HFL0;F2X4H9;Q9GEK5;A0A0K2SQY8;B8QQG4;Q9T2B5;Q9TN58;T1WGF1;Q5SCR6;Q32553;Q4V…		0	0	1.101e-14	127.8	6.96255e-10	2	2169.99	1.02955	92.8526	1
	High	GHYLNATAGTcEEMIKR	4	14767	115	Q32701;Q6VW40;C0J9R6;Q6VW29;C6G1P2;Q33032;A0A1C9HG87;U5XM28;Q9THL1;F2X4H9;A0A0K2SQY8;Q5SCR6;Q32553;Q4VI99;C1JAT3;Q9GGI5;D6MYJ6;Q7YJP8;Q7GH77;Q9MS09;O98551;A0A0C5KNQ4;E7DMW3;Q4VI80;Q3I534;I2E9A4;Q4VI78;W5RVG3;G0WZL1;Q37220;F4ZDP9;Q1X6Q9;A0A0U1W0G4;A0A142I7F3;Q6L9Y3;Q7YJR1;P92434;Q5NUA5;A2VAL6;S6CMZ7;Q8MFT9;J9QH20;A0A249Y5Q4;A0A1Q1MQ40;L0N8B1;A0A291L2S1;A0A286SF63;Q36851;Q9T2E4;Q9MT23;A0A0N7AB69;I2…	C11(Carbamidomethyl)	0	0	2.875e-13	99.55	2.85446e-07	3	1950.92	0.712137	59.4866	1
	High	GHYLNATAGTcEEMIK	15	14794	115	C0J9R6;C6G1P2;F2X4H9;Q9GGI5;Q32701;Q6VW40;Q6VW29;Q33032;A0A1C9HG87;U5XM28;Q9THL1;A0A0K2SQY8;Q5SCR6;Q32553;Q4VI99;C1JAT3;D6MYJ6;Q7YJP8;Q7GH77;Q9MS09;O98551;A0A0C5KNQ4;E7DMW3;Q4VI80;Q3I534;I2E9A4;Q4VI78;E7DMY2;A0A2H4UGV5;B8LIV8;I2E962;A0A1C9HFL0;Q9T2E4;Q9MT23;W5RVG3;A0A0C5AUW0;A0A0N7AB69;G0WZL1;Q37220;F4ZDP9;A0A142I7A5;Q1X6Q9;A0A0U1W0G4;A0A142I7F3;Q6L9Y3;B8YHE7;Q7YJR1;P92434;A0A078BR81;Q37347;Q5NUA…	C11(Carbamidomethyl)	0	0	3.146e-11	99.5	2.46098e-07	2	1794.82	1.21515	65.158	0
	High	mSGGDHIHAGTVVGK	35	17683	131	Q6VW29;C0J9R6;C6G1P2;F2X4H9;Q9GGI5;Q5I221;A0A0U4D534;P92447;A5X5W8;B1NFY5;Q3T5L7;K4EPE7;P94046;A6XBH8;Q8HUZ9;A0A1S6WN23;Q37212;C6G392;I6N589;B8PRP3;Q32701;Q6VW40;A0A0F7C9H2;I2BGM7;O20246;Q33032;A0A1C9HG87;U5XM28;A5X4D3;A0A0F7G570;V5K6K1;Q339G9;Q4L1C7;Q8MD81;Q9GEK5;A0A0K2SQY8;Q9TN58;Q5SCR6;D6MYJ6;Q9TN69;Q9XQ93;A0A1W6BQF9;A0A248SN48;Q7YJP8;Q7GH77;Q71N69;Q9MS09;G0WZM4;O98551;A0A0C5KNQ4;E7DMW3;I2E9L8…	M1(Oxidation)	0	0	1.04e-08	91.11	2.67309e-06	2	1481.72	-0.0107759	32.4786	0
	High	EITLGFVDLLRDDFIEK	2	5735	51	Q6VW40;C0J9R6;C6G1P2;Q33032;F2X4H9;Q4VI99;Q9GGI5;Q5I221;A0A0U4D534;Q4VI80;Q4VI78;A2VAL6;Q8MFT9;A0A286SF63;Q36851;I2BGM7;A0A291EY88;A0A1S6WN23;Q31895;O09420;A6XBH8;A0A0F7EV98;Q71N79;Q8HUZ9;I2E9L8;A0A0F7G5U4;A0A249Y5N8;A0A286SFD8;A0A142DPV4;S4TA61;J9QG76;A0A249Y5N1;A0A0F7G5Y0;A0A1W6L1X3;A0A0B5KTH7;Q37212;Q95F24;A0A286NQF2;Q7YJM6;F5B3G0;I2BGN0;E7DMY2;Q8MAM0;O03839;O47280;Q3T5L7;Q37309;A0A0F7EV89;Q95…		0	0	4.572e-13	88.19	3.40957e-06	2	2023.08	0.308284	115.095	1
	High	DNGLLLHIHR	11	41878	237	C0J9R6;Q6VW29;C6G1P2;A5X4D3;C7A609;F2X4H9;A0A0K2SQY8;Q4VI99;Q9GGI5;D6MYJ6;Q7YJP8;Q9MS09;Q5I221;A0A0U4D534;Q4VI80;Q4VI78;A0A0F7G633;O09424;G0WZL1;Q37220;Q7YJR1;A2VAL6;Q37279;J9QH20;A0A1Q1MQ40;L0N8B1;A0A291L2S1;Q32701;Q6VW40;A0A0F7C9H2;Q32571;I2BGM7;A0A291EY88;Q33047;Q8WL19;Q33032;C3RXF1;A0A1S6WN23;A0A1C9HG87;U5XM28;B8PRL7;P92302;Q9THL1;A0A0F7G570;Q1XEJ9;A6XBH8;A0A0F7EV98;Q9GEK5;T1WGF1;Q5SCR6;Q3255…		0	0	1.168e-05	83.55	2.21637e-05	2	1187.66	0.465864	63.5684	0
	High	GHYLNATAGTcEEmIK	9	14794	115	Q32701;Q6VW40;C0J9R6;Q6VW29;C6G1P2;Q33032;A0A1C9HG87;U5XM28;Q9THL1;F2X4H9;A0A0K2SQY8;Q5SCR6;Q32553;Q4VI99;C1JAT3;Q9GGI5;D6MYJ6;Q7YJP8;Q7GH77;Q9MS09;O98551;A0A0C5KNQ4;E7DMW3;Q4VI80;Q3I534;I2E9A4;Q4VI78;W5RVG3;G0WZL1;Q37220;F4ZDP9;Q1X6Q9;A0A0U1W0G4;A0A142I7F3;Q6L9Y3;Q7YJR1;P92434;Q5NUA5;A2VAL6;S6CMZ7;Q8MFT9;J9QH20;A0A249Y5Q4;A0A1Q1MQ40;L0N8B1;A0A291L2S1;A0A286SF63;Q36851;Q9T2E4;Q9MT23;A0A0N7AB69;I2…	C11(Carbamidomethyl); M14(Oxidation)	0	0	2.63e-09	80.79	1.66469e-05	2	1810.81	1.58572	55.3685	0
	High	TFQGPPHGIQVER	35	58045	240	Q32701;Q6VW40;A0A0F7C9H2;Q32571;I2BGM7;C0J9R6;Q6VW29;A0A291EY88;C6G1P2;Q33047;D6MYK4;E7DMY2;A0PD98;B8LIV8;Q8WL19;Q33032;I2E962;C3RXF1;A0A1S6WN23;A0A1C9HG87;U5XM28;B8PRL7;P92302;Q9THL1;A0A0F7G570;Q1XEJ9;A6XBH8;A0A0F7EV98;A0A1C9HFL0;F2X4H9;Q9GEK5;A0A0K2SQY8;B8QQG4;Q9T2B5;T1WGF1;Q5SCR6;Q32553;Q4VI99;C1JAT3;Q9GGI5;D6MYJ6;Q9TN69;Q9XQ93;Q71N81;A0A248SN48;Q7YJP8;Q7GH77;Q33156;Q8HUZ9;Q9MS09;Q95F24;O98551…		0	0	2.664e-09	79.4	7.15679e-05	2	1465.76	1.32225	60.7751	0
	High	DDENVNSQPFMR	5	52171	246	Q6VW40;A0A0F7C9H2;I2BGM7;C0J9R6;C6G1P2;E7DMY2;Q33032;A0A1S6WN23;A0A1C9HG87;U5XM28;A6XBH8;Q4L1C7;F2X4H9;Q9GEK5;Q9TN58;Q5SCR6;Q9GGI5;Q71N81;Q37212;Q8HUZ9;Q9MS09;Q95F24;I2E9L8;A0A0F7G5V4;Q8MCY1;A0A286NQF2;Q7YJM6;W5RVG3;B8PRP3;J9QG76;Q8HVI8;Q37347;Q8MFT9;I2BGN0;A0A0B5KTH7;Q32701;Q32571;O20246;B1NL21;Q6VW29;A0A291EY88;Q33047;A0PD98;B8LIV8;Q8WL19;I2E962;C3RXF1;Q9GHZ1;B8PRL7;Q7YMT1;P92302;Q9THL1;A5X4D3;…		0	0	2.645e-07	77.82	6.1301e-05	2	1451.62	0.389146	69.7986	0
	High	GGLDFTKDDENVNSQPFmR	9	51638	224	C0J9R6;Q6VW29;C6G1P2;A5X4D3;C7A609;F2X4H9;A0A0K2SQY8;Q4VI99;Q9GGI5;D6MYJ6;Q7YJP8;Q9MS09;Q5I221;A0A0U4D534;Q4VI80;Q4VI78;A0A0F7G633;O09424;G0WZL1;Q37220;Q7YJR1;A2VAL6;Q37279;J9QH20;A0A1Q1MQ40;L0N8B1;A0A291L2S1;Q32701;Q6VW40;A0A0F7C9H2;Q32571;I2BGM7;A0A291EY88;Q33047;Q8WL19;Q33032;C3RXF1;A0A1S6WN23;A0A1C9HG87;U5XM28;B8PRL7;P92302;Q9THL1;A0A0F7G570;Q1XEJ9;A6XBH8;A0A0F7EV98;Q9GEK5;T1WGF1;Q5SCR6;Q3255…	M18(Oxidation)	0	0	1.364e-11	74.95	0.000129925	2	2185.98	1.00282	83.5954	1
	High	MSGGDHIHAGTVVGK	39	17683	131	P92447;A5X5W8;B1NFY5;C0J9R6;C6G1P2;F2X4H9;Q9GGI5;Q5I221;A0A0U4D534;Q3T5L7;K4EPE7;P94046;A6XBH8;Q8HUZ9;A0A1S6WN23;Q37212;C6G392;I6N589;B8PRP3;Q32701;Q6VW40;A0A0F7C9H2;I2BGM7;O20246;Q6VW29;Q33032;A0A1C9HG87;U5XM28;A5X4D3;A0A0F7G570;V5K6K1;Q339G9;Q4L1C7;Q8MD81;Q9GEK5;A0A0K2SQY8;Q9TN58;Q5SCR6;D6MYJ6;Q9TN69;Q9XQ93;A0A1W6BQF9;A0A248SN48;Q7YJP8;Q7GH77;Q71N69;Q9MS09;G0WZM4;O98551;A0A0C5KNQ4;E7DMW3;I2E9L8…		0	0	5.459e-08	73.67	0.000127901	2	1465.72	1.01713	40.0892	0
	High	EITLGFVDLLR	2	11021	105	C0J9R6;C6G1P2;F2X4H9;Q4VI99;Q9GGI5;Q4VI80;Q4VI78;A2VAL6;A0A0B5KTH7;Q6VW40;Q33032;A0A1C9HG87;U5XM28;Q5SCR6;C1JAT3;Q9MS09;Q5I221;A0A0U4D534;A0A0F7C9H2;I2BGM7;A0A291EY88;C3RXF1;A0A1S6WN23;B8PRL7;A6XBH8;A0A0F7EV98;Q9GEK5;T1WGF1;Q8HUZ9;I2E9L8;A0A0F7G5V4;C3S8W2;Q8MFT9;A0A286SF63;Q36851;B8LIV8;I2E962;A0A1C9HFL0;Q71N81;Q95F24;A0A286NQF2;Q7YJM6;A0A142DPV4;W5RVG3;B8PRP3;G0WZL1;J9QG76;Q8HVI8;P92434;Q37347;I…		0	0	2.405e-05	72.16	0.000131394	2	1275.73	0.844866	114.999	0
	High	VALEAcVQAR	45	29518	189	C7A609;L0N8B1;O98893;Q36851;Q32701;Q6VW40;A0A0F7C9H2;I2BGM7;O20246;C0J9R6;Q6VW29;C6G1P2;Q33032;A0A1S6WN23;A0A1C9HG87;U5XM28;A5X4D3;A0A0F7G570;A6XBH8;V5K6K1;Q339G9;Q4L1C7;Q8MD81;F2X4H9;Q9GEK5;A0A0K2SQY8;Q9TN58;Q5SCR6;Q9GGI5;D6MYJ6;Q9TN69;Q9XQ93;A0A1W6BQF9;A0A248SN48;Q37212;Q7YJP8;Q7GH77;Q71N69;Q8HUZ9;Q9MS09;Q5I221;G0WZM4;A0A0U4D534;O98551;A0A0C5KNQ4;E7DMW3;I2E9L8;A0A0F7G5V4;I2E9A4;Q8MCY1;Q8WKT6;A0…	C6(Carbamidomethyl)	0	0	9.905e-05	64.57	0.0014173	2	1116.58	0.647093	113.629	0
	High	GHYLNATAGTcEEmIKR	6	14767	115	Q6VW40;C0J9R6;C6G1P2;Q33032;A0A1C9HG87;U5XM28;F2X4H9;Q5SCR6;Q4VI99;C1JAT3;Q9GGI5;Q9MS09;Q4VI80;Q4VI78;Q6VW29;R4QE58;Q7YJP8;Q5I221;A0A0U4D534;Q9MT23;B6GUV5;Q7YJR1;L0N8B1;A0A0B5KTH7;Q32701;Q9THL1;Q32553;Q7GH77;A0A0C5KNQ4;I2E9A4;Q9T2E4;A0A0C5AUW0;A0A0N7AB69;Q37220;Q1X6Q9;A0A0U1W0G4;A0A078BR81;A0A0A7W5U3;A2VAL6;S6CMZ7;Q8MFT9;A0A0F6TFY2;I2BGN0;A0A1Q1MQ40;P94046;A0A291L2S1;A0A286SF63;Q36851;Q8ME51;Q318…	C11(Carbamidomethyl); M14(Oxidation)	0	0	2.007e-09	63.79	0.00104387	3	1966.91	1.11945	50.7032	1
	High	PLLGcTIKPK	8	64838	252	C0J9R6;Q6VW29;C6G1P2;A5X4D3;C7A609;F2X4H9;A0A0K2SQY8;Q4VI99;Q9GGI5;D6MYJ6;Q7YJP8;Q9MS09;Q5I221;A0A0U4D534;Q4VI80;Q4VI78;A0A0F7G633;O09424;G0WZL1;Q37220;Q7YJR1;A2VAL6;Q37279;J9QH20;A0A1Q1MQ40;L0N8B1;A0A291L2S1;Q32701;Q6VW40;A0A0F7C9H2;Q32571;I2BGM7;A0A291EY88;Q33047;Q8WL19;Q33032;C3RXF1;A0A1S6WN23;A0A1C9HG87;U5XM28;B8PRL7;P92302;Q9THL1;A0A0F7G570;Q1XEJ9;A6XBH8;A0A0F7EV98;Q9GEK5;T1WGF1;Q5SCR6;Q3255…	C5(Carbamidomethyl)	0	0	0.000215	52.01	0.03562	2	1126.67	0.321047	52.4203	1
	High	DDENVNSQPFmR	4	52171	246	Q6VW40;C0J9R6;C6G1P2;Q33032;A0A1C9HG87;U5XM28;F2X4H9;Q5SCR6;Q4VI99;C1JAT3;Q9GGI5;Q9MS09;Q4VI80;Q4VI78;Q37212;Q5I221;A0A0U4D534;Q32701;A0A0F7C9H2;I2BGM7;O20246;Q6VW29;A0A1S6WN23;A5X4D3;A0A0F7G570;A6XBH8;V5K6K1;Q339G9;Q4L1C7;Q8MD81;Q9GEK5;A0A0K2SQY8;O20245;Q9TN58;D6MYJ6;Q9TN69;Q9XQ93;Q71N81;A0A1W6BQF9;A0A248SN48;Q7YJP8;Q7GH77;Q71N69;Q8HUZ9;G0WZM4;Q95F24;O98551;A0A0C5KNQ4;E7DMW3;I2E9L8;A0A0F7G5V4;I2…	M11(Oxidation)	0	0	1.147e-05	51.45	0.0262524	2	1467.62	0.855373	56.9476	0
	High	YYTPEYETK	6	361	8	F2X4H9;A0A0U4D534;A0A249Y5N8;B5L2V5;B5L2V3;A0A291L2S1;A0A024HRQ0;C7SN35		0	0	0.002119	50.43	0.00867782	2	1193.54	0.577664	58.1515	0
	High	VSPQPGVPPEEAGAAVAAESSTGTWTTVWTDGLTSLDR	2	2208	27	I2BGM7;C6G1P2;Q33032;C3RXF1;Q7YMT1;P92302;G8XV60;Q3T5L7;T1WGF1;Q9GGI5;Q58U40;A0A249Y5N8;A0A120KLC1;G0WZL1;F4ZDP9;A0A249Y5N1;A0A1Q1MQ40;A0A291L2S1;O03656;O03628;O03613;A0A0S1VX78;A0A1X9ZQP4;C6FJV2;A0A1G5SCC7;A0A1W6BQF9;A0A0F7C952		0	0	1.126e-12	49.49	0.0147464	4	3840.86	0.223703	115.069	0
	High	AMHAVIDR	10	44488	252	C0J9R6;A0A291EY88;C6G1P2;C3RXF1;B8PRL7;A6XBH8;F2X4H9;Q4VI99;Q9GGI5;Q8HUZ9;Q9MS09;Q4VI80;A0A0F7G5V4;Q4VI78;C3S8W2;Q32701;Q6VW40;A0A0F7C9H2;I2BGM7;O20246;Q6VW29;Q33032;A0A1S6WN23;A0A1C9HG87;U5XM28;A5X4D3;A0A0F7G570;Q339G9;Q9GEK5;A0A0K2SQY8;Q5SCR6;D6MYJ6;Q9TN69;Q9XQ93;A0A248SN48;Q7YJP8;Q7GH77;Q71N69;Q5I221;G0WZM4;A0A0U4D534;O98551;A0A0C5KNQ4;E7DMW3;I2E9L8;I2E9A4;Q8WKT6;R4QE58;C7A609;A0A0F7G633;O0942…		0	0	0.004026	47.16	0.0710082	2	912.472	-0.488874	32.9366	0
	High	YGRPLLGcTIKPK	6	64650	247	I2E962;Q6VW40;A0A0F7C9H2;I2BGM7;C0J9R6;A0A291EY88;C6G1P2;B8LIV8;Q33032;C3RXF1;A0A1S6WN23;A0A1C9HG87;U5XM28;B8PRL7;O09420;A6XBH8;A0A0F7EV98;A0A1C9HFL0;F2X4H9;Q9GEK5;T1WGF1;Q5SCR6;Q4VI99;C1JAT3;Q9GGI5;Q71N81;O03839;Q71N69;Q8HUZ9;Q9MS09;Q5I221;G0WZM4;A0A0U4D534;Q95F24;I2E9L8;Q4VI80;A0A0F7G5V4;Q4VI78;C3S8W2;A0A0F7G633;A0A286NQF2;A0A0F7G5U4;O09424;Q7YJM6;Q7YMT1;Q58U40;Q32701;O20246;Q6VW29;O47280;A5X4D…	C8(Carbamidomethyl)	0	0	0.001061	33.82	2.51136	4	1502.85	-0.424963	53.4868	2
	High	EITLGFVDLLRDDFIEKDR	2	5694	51	Q9GGI5;C0J9R6;C6G1P2;F2X4H9;Q4VI99;Q5I221;A0A0U4D534;Q4VI80;Q4VI78;A2VAL6;A0A0B5KTH7;Q6VW40;I2BGM7;A0A291EY88;Q33032;A0A1S6WN23;A6XBH8;A0A0F7EV98;Q8HUZ9;I2E9L8;A0A142DPV4;J9QG76;Q8MFT9;A0A286SF63;Q36851;A0A249Y5N8;A0A286SFD8;S4TA61;A0A249Y5N1;A0A0F7G5Y0;Q37212;Q95F24;A0A286NQF2;Q7YJM6;F5B3G0;I2BGN0;E7DMY2;O09420;Q8MAM0;A0A0F7G5U4;O03839;Q31895;Q71N79;O47280;Q3T5L7;Q37309;A0A0F7EV89;Q95CF8;J9QEM7;…		0	0	5.731e-07	33.32	0.990488	3	2294.2	0.045206	114.737	2
	High	DDFIEKDR	9	17693	135	Q6VW40;C0J9R6;C6G1P2;Q33032;F2X4H9;Q4VI99;Q9GGI5;O03839;Q5I221;A0A0U4D534;Q4VI80;Q4VI78;A0A291EY88;O09420;A6XBH8;Q8HUZ9;A0A0F7G5U4;E7DMY2;Q37212;I2BGM7;O20246;A0A0F7EV98;C6G392;Q9XQ93;Q6VW29;A0A0F7G570;Q7YJP8;A0PD98;Q9MT23;J9QG76;Q37220;Q7YJR1;A0A078BR81;A2VAL6;A0A0F6TFY2;Q7YJM3;A0A1Q1MQ40;L0N8B1;I6N589;A0A291L2S1;A0A0B5KTH7;Q32701;Q33047;Q8WL19;A0A1S6WN23;Q9THL1;Q1XEJ9;Q9T2B5;Q32553;Q9TN69;A0A24…		0	0.001	0.02278	50.15	0.02403	2	1037.49	0.513493	42.9311	1
Q9GGI5	Ribulose bisphosphate carboxylase large chain (Fragment) OS=Weinmannia madagascariensis OX=138893 GN=rbcL PE=3 SV=1 - [Q9GGI5_9ROSI]	2876.99	44.78	66746	0	20	275	431	47.624	6.68311
	High	GGLDFTKDDENVNSQPFMR	11	51638	224	Q8MFT9;Q95CE8;Q32701;Q6VW40;A0A0F7C9H2;Q32571;I2BGM7;O20246;B1NL21;C0J9R6;Q6VW29;A0A291EY88;C6G1P2;P93904;Q33047;O98884;A0PD98;B8LIV8;Q8WL19;Q33032;I2E962;C3RXF1;A0A1S6WN23;A0A1C9HG87;U5XM28;B8PRL7;Q7YMT1;P92302;Q9THL1;A5X4D3;A0A0F7G570;Q1XEJ9;O09420;A6XBH8;C7A609;Q8MAM0;V5K6K1;A0A0F7EV98;Q339G9;G8XV60;Q4L1C7;Q8MD81;A0A1C9HFL0;F2X4H9;Q9GEK5;A0A0K2SQY8;B8QQG4;Q9T2B5;Q9TN58;T1WGF1;Q5SCR6;Q32553;Q4V…		0	0	1.101e-14	127.8	6.96255e-10	2	2169.99	1.02955	92.8526	1
	High	GHYLNATAGTcEEMIKR	4	14767	115	Q32701;Q6VW40;C0J9R6;Q6VW29;C6G1P2;Q33032;A0A1C9HG87;U5XM28;Q9THL1;F2X4H9;A0A0K2SQY8;Q5SCR6;Q32553;Q4VI99;C1JAT3;Q9GGI5;D6MYJ6;Q7YJP8;Q7GH77;Q9MS09;O98551;A0A0C5KNQ4;E7DMW3;Q4VI80;Q3I534;I2E9A4;Q4VI78;W5RVG3;G0WZL1;Q37220;F4ZDP9;Q1X6Q9;A0A0U1W0G4;A0A142I7F3;Q6L9Y3;Q7YJR1;P92434;Q5NUA5;A2VAL6;S6CMZ7;Q8MFT9;J9QH20;A0A249Y5Q4;A0A1Q1MQ40;L0N8B1;A0A291L2S1;A0A286SF63;Q36851;Q9T2E4;Q9MT23;A0A0N7AB69;I2…	C11(Carbamidomethyl)	0	0	2.875e-13	99.55	2.85446e-07	3	1950.92	0.712137	59.4866	1
	High	GHYLNATAGTcEEMIK	15	14794	115	C0J9R6;C6G1P2;F2X4H9;Q9GGI5;Q32701;Q6VW40;Q6VW29;Q33032;A0A1C9HG87;U5XM28;Q9THL1;A0A0K2SQY8;Q5SCR6;Q32553;Q4VI99;C1JAT3;D6MYJ6;Q7YJP8;Q7GH77;Q9MS09;O98551;A0A0C5KNQ4;E7DMW3;Q4VI80;Q3I534;I2E9A4;Q4VI78;E7DMY2;A0A2H4UGV5;B8LIV8;I2E962;A0A1C9HFL0;Q9T2E4;Q9MT23;W5RVG3;A0A0C5AUW0;A0A0N7AB69;G0WZL1;Q37220;F4ZDP9;A0A142I7A5;Q1X6Q9;A0A0U1W0G4;A0A142I7F3;Q6L9Y3;B8YHE7;Q7YJR1;P92434;A0A078BR81;Q37347;Q5NUA…	C11(Carbamidomethyl)	0	0	3.146e-11	99.5	2.46098e-07	2	1794.82	1.21515	65.158	0
	High	mSGGDHIHxGTVVGK	35	17683	131	Q6VW29;C0J9R6;C6G1P2;F2X4H9;Q9GGI5;Q5I221;A0A0U4D534;P92447;A5X5W8;B1NFY5;Q3T5L7;K4EPE7;P94046;A6XBH8;Q8HUZ9;A0A1S6WN23;Q37212;C6G392;I6N589;B8PRP3;Q32701;Q6VW40;A0A0F7C9H2;I2BGM7;O20246;Q33032;A0A1C9HG87;U5XM28;A5X4D3;A0A0F7G570;V5K6K1;Q339G9;Q4L1C7;Q8MD81;Q9GEK5;A0A0K2SQY8;Q9TN58;Q5SCR6;D6MYJ6;Q9TN69;Q9XQ93;A0A1W6BQF9;A0A248SN48;Q7YJP8;Q7GH77;Q71N69;Q9MS09;G0WZM4;O98551;A0A0C5KNQ4;E7DMW3;I2E9L8…	M1(Oxidation); X9(A)	0	0	1.04e-08	91.11	2.67309e-06	2	1481.72	-0.0107759	32.4786	0
	High	EITLGFVDLLRDDFIEK	2	5735	51	Q6VW40;C0J9R6;C6G1P2;Q33032;F2X4H9;Q4VI99;Q9GGI5;Q5I221;A0A0U4D534;Q4VI80;Q4VI78;A2VAL6;Q8MFT9;A0A286SF63;Q36851;I2BGM7;A0A291EY88;A0A1S6WN23;Q31895;O09420;A6XBH8;A0A0F7EV98;Q71N79;Q8HUZ9;I2E9L8;A0A0F7G5U4;A0A249Y5N8;A0A286SFD8;A0A142DPV4;S4TA61;J9QG76;A0A249Y5N1;A0A0F7G5Y0;A0A1W6L1X3;A0A0B5KTH7;Q37212;Q95F24;A0A286NQF2;Q7YJM6;F5B3G0;I2BGN0;E7DMY2;Q8MAM0;O03839;O47280;Q3T5L7;Q37309;A0A0F7EV89;Q95…		0	0	4.572e-13	88.19	3.40957e-06	2	2023.08	0.308284	115.095	1
	High	DNGLLLHIHR	11	41878	237	C0J9R6;Q6VW29;C6G1P2;A5X4D3;C7A609;F2X4H9;A0A0K2SQY8;Q4VI99;Q9GGI5;D6MYJ6;Q7YJP8;Q9MS09;Q5I221;A0A0U4D534;Q4VI80;Q4VI78;A0A0F7G633;O09424;G0WZL1;Q37220;Q7YJR1;A2VAL6;Q37279;J9QH20;A0A1Q1MQ40;L0N8B1;A0A291L2S1;Q32701;Q6VW40;A0A0F7C9H2;Q32571;I2BGM7;A0A291EY88;Q33047;Q8WL19;Q33032;C3RXF1;A0A1S6WN23;A0A1C9HG87;U5XM28;B8PRL7;P92302;Q9THL1;A0A0F7G570;Q1XEJ9;A6XBH8;A0A0F7EV98;Q9GEK5;T1WGF1;Q5SCR6;Q3255…		0	0	1.168e-05	83.55	2.21637e-05	2	1187.66	0.465864	63.5684	0
	High	GHYLNATAGTcEEmIK	9	14794	115	Q32701;Q6VW40;C0J9R6;Q6VW29;C6G1P2;Q33032;A0A1C9HG87;U5XM28;Q9THL1;F2X4H9;A0A0K2SQY8;Q5SCR6;Q32553;Q4VI99;C1JAT3;Q9GGI5;D6MYJ6;Q7YJP8;Q7GH77;Q9MS09;O98551;A0A0C5KNQ4;E7DMW3;Q4VI80;Q3I534;I2E9A4;Q4VI78;W5RVG3;G0WZL1;Q37220;F4ZDP9;Q1X6Q9;A0A0U1W0G4;A0A142I7F3;Q6L9Y3;Q7YJR1;P92434;Q5NUA5;A2VAL6;S6CMZ7;Q8MFT9;J9QH20;A0A249Y5Q4;A0A1Q1MQ40;L0N8B1;A0A291L2S1;A0A286SF63;Q36851;Q9T2E4;Q9MT23;A0A0N7AB69;I2…	C11(Carbamidomethyl); M14(Oxidation)	0	0	2.63e-09	80.79	1.66469e-05	2	1810.81	1.58572	55.3685	0
	High	TFQGPPHGIQVER	35	58045	240	Q32701;Q6VW40;A0A0F7C9H2;Q32571;I2BGM7;C0J9R6;Q6VW29;A0A291EY88;C6G1P2;Q33047;D6MYK4;E7DMY2;A0PD98;B8LIV8;Q8WL19;Q33032;I2E962;C3RXF1;A0A1S6WN23;A0A1C9HG87;U5XM28;B8PRL7;P92302;Q9THL1;A0A0F7G570;Q1XEJ9;A6XBH8;A0A0F7EV98;A0A1C9HFL0;F2X4H9;Q9GEK5;A0A0K2SQY8;B8QQG4;Q9T2B5;T1WGF1;Q5SCR6;Q32553;Q4VI99;C1JAT3;Q9GGI5;D6MYJ6;Q9TN69;Q9XQ93;Q71N81;A0A248SN48;Q7YJP8;Q7GH77;Q33156;Q8HUZ9;Q9MS09;Q95F24;O98551…		0	0	2.664e-09	79.4	7.15679e-05	2	1465.76	1.32225	60.7751	0
	High	DDENVNSQPFMR	5	52171	246	Q6VW40;A0A0F7C9H2;I2BGM7;C0J9R6;C6G1P2;E7DMY2;Q33032;A0A1S6WN23;A0A1C9HG87;U5XM28;A6XBH8;Q4L1C7;F2X4H9;Q9GEK5;Q9TN58;Q5SCR6;Q9GGI5;Q71N81;Q37212;Q8HUZ9;Q9MS09;Q95F24;I2E9L8;A0A0F7G5V4;Q8MCY1;A0A286NQF2;Q7YJM6;W5RVG3;B8PRP3;J9QG76;Q8HVI8;Q37347;Q8MFT9;I2BGN0;A0A0B5KTH7;Q32701;Q32571;O20246;B1NL21;Q6VW29;A0A291EY88;Q33047;A0PD98;B8LIV8;Q8WL19;I2E962;C3RXF1;Q9GHZ1;B8PRL7;Q7YMT1;P92302;Q9THL1;A5X4D3;…		0	0	2.645e-07	77.82	6.1301e-05	2	1451.62	0.389146	69.7986	0
	High	GGLDFTKDDENVNSQPFmR	9	51638	224	C0J9R6;Q6VW29;C6G1P2;A5X4D3;C7A609;F2X4H9;A0A0K2SQY8;Q4VI99;Q9GGI5;D6MYJ6;Q7YJP8;Q9MS09;Q5I221;A0A0U4D534;Q4VI80;Q4VI78;A0A0F7G633;O09424;G0WZL1;Q37220;Q7YJR1;A2VAL6;Q37279;J9QH20;A0A1Q1MQ40;L0N8B1;A0A291L2S1;Q32701;Q6VW40;A0A0F7C9H2;Q32571;I2BGM7;A0A291EY88;Q33047;Q8WL19;Q33032;C3RXF1;A0A1S6WN23;A0A1C9HG87;U5XM28;B8PRL7;P92302;Q9THL1;A0A0F7G570;Q1XEJ9;A6XBH8;A0A0F7EV98;Q9GEK5;T1WGF1;Q5SCR6;Q3255…	M18(Oxidation)	0	0	1.364e-11	74.95	0.000129925	2	2185.98	1.00282	83.5954	1
	High	MSGGDHIHxGTVVGK	26	17683	131	P92447;A5X5W8;B1NFY5;C0J9R6;C6G1P2;F2X4H9;Q9GGI5;Q5I221;A0A0U4D534;Q3T5L7;K4EPE7;P94046;A6XBH8;Q8HUZ9;A0A1S6WN23;Q37212;C6G392;I6N589;B8PRP3;Q32701;Q6VW40;A0A0F7C9H2;I2BGM7;O20246;Q6VW29;Q33032;A0A1C9HG87;U5XM28;A5X4D3;A0A0F7G570;V5K6K1;Q339G9;Q4L1C7;Q8MD81;Q9GEK5;A0A0K2SQY8;Q9TN58;Q5SCR6;D6MYJ6;Q9TN69;Q9XQ93;A0A1W6BQF9;A0A248SN48;Q7YJP8;Q7GH77;Q71N69;Q9MS09;G0WZM4;O98551;A0A0C5KNQ4;E7DMW3;I2E9L8…	X9(A)	0	0	5.459e-08	73.67	0.000127901	2	1465.72	1.01713	40.0892	0
	High	EITLGFVDLLR	2	11021	105	C0J9R6;C6G1P2;F2X4H9;Q4VI99;Q9GGI5;Q4VI80;Q4VI78;A2VAL6;A0A0B5KTH7;Q6VW40;Q33032;A0A1C9HG87;U5XM28;Q5SCR6;C1JAT3;Q9MS09;Q5I221;A0A0U4D534;A0A0F7C9H2;I2BGM7;A0A291EY88;C3RXF1;A0A1S6WN23;B8PRL7;A6XBH8;A0A0F7EV98;Q9GEK5;T1WGF1;Q8HUZ9;I2E9L8;A0A0F7G5V4;C3S8W2;Q8MFT9;A0A286SF63;Q36851;B8LIV8;I2E962;A0A1C9HFL0;Q71N81;Q95F24;A0A286NQF2;Q7YJM6;A0A142DPV4;W5RVG3;B8PRP3;G0WZL1;J9QG76;Q8HVI8;P92434;Q37347;I…		0	0	2.405e-05	72.16	0.000131394	2	1275.73	0.844866	114.999	0
	High	VALEAcVQAR	45	29518	189	C7A609;L0N8B1;O98893;Q36851;Q32701;Q6VW40;A0A0F7C9H2;I2BGM7;O20246;C0J9R6;Q6VW29;C6G1P2;Q33032;A0A1S6WN23;A0A1C9HG87;U5XM28;A5X4D3;A0A0F7G570;A6XBH8;V5K6K1;Q339G9;Q4L1C7;Q8MD81;F2X4H9;Q9GEK5;A0A0K2SQY8;Q9TN58;Q5SCR6;Q9GGI5;D6MYJ6;Q9TN69;Q9XQ93;A0A1W6BQF9;A0A248SN48;Q37212;Q7YJP8;Q7GH77;Q71N69;Q8HUZ9;Q9MS09;Q5I221;G0WZM4;A0A0U4D534;O98551;A0A0C5KNQ4;E7DMW3;I2E9L8;A0A0F7G5V4;I2E9A4;Q8MCY1;Q8WKT6;A0…	C6(Carbamidomethyl)	0	0	9.905e-05	64.57	0.0014173	2	1116.58	0.647093	113.629	0
	High	GHYLNATAGTcEEmIKR	6	14767	115	Q6VW40;C0J9R6;C6G1P2;Q33032;A0A1C9HG87;U5XM28;F2X4H9;Q5SCR6;Q4VI99;C1JAT3;Q9GGI5;Q9MS09;Q4VI80;Q4VI78;Q6VW29;R4QE58;Q7YJP8;Q5I221;A0A0U4D534;Q9MT23;B6GUV5;Q7YJR1;L0N8B1;A0A0B5KTH7;Q32701;Q9THL1;Q32553;Q7GH77;A0A0C5KNQ4;I2E9A4;Q9T2E4;A0A0C5AUW0;A0A0N7AB69;Q37220;Q1X6Q9;A0A0U1W0G4;A0A078BR81;A0A0A7W5U3;A2VAL6;S6CMZ7;Q8MFT9;A0A0F6TFY2;I2BGN0;A0A1Q1MQ40;P94046;A0A291L2S1;A0A286SF63;Q36851;Q8ME51;Q318…	C11(Carbamidomethyl); M14(Oxidation)	0	0	2.007e-09	63.79	0.00104387	3	1966.91	1.11945	50.7032	1
	High	FLFcAEAIYK	8	13080	109	Q9GHZ1;C0J9R6;A0A291EY88;C6G1P2;C3RXF1;B8PRL7;A6XBH8;C7AQU9;F2X4H9;Q4VI99;Q9GGI5;Q8HUZ9;Q9MS09;Q4VI80;A0A0F7G5V4;Q4VI78;C3S8W2;O20246;Q6VW29;A0A0F7G570;O09420;Q7YJP8;Q5I221;A0A0U4D534;Q95DW1;A0A0F7G5U4;Q9MT23;Q7YJR1;L0N8B1;A0A0B5KTH7;A0A286SFD8;J9QG76;Q7YJM3;I6N589;Q71N79;A2VAL6;A0A1W6L1X3;D6MYK9;Q32571;A0PD98;R4QE58;A0A0K2SQY8;B8QQG4;D6MYJ6;Q71N81;Q8WKT6;D6MYI7;A2VAL3;B8PRP3;G0WZL1;Q37220;A0A142…	C4(Carbamidomethyl)	0	0	0.0001785	59.19	0.00394047	2	1261.63	1.14707	108.998	0
	High	PLLGcTIKPK	8	64838	252	C0J9R6;Q6VW29;C6G1P2;A5X4D3;C7A609;F2X4H9;A0A0K2SQY8;Q4VI99;Q9GGI5;D6MYJ6;Q7YJP8;Q9MS09;Q5I221;A0A0U4D534;Q4VI80;Q4VI78;A0A0F7G633;O09424;G0WZL1;Q37220;Q7YJR1;A2VAL6;Q37279;J9QH20;A0A1Q1MQ40;L0N8B1;A0A291L2S1;Q32701;Q6VW40;A0A0F7C9H2;Q32571;I2BGM7;A0A291EY88;Q33047;Q8WL19;Q33032;C3RXF1;A0A1S6WN23;A0A1C9HG87;U5XM28;B8PRL7;P92302;Q9THL1;A0A0F7G570;Q1XEJ9;A6XBH8;A0A0F7EV98;Q9GEK5;T1WGF1;Q5SCR6;Q3255…	C5(Carbamidomethyl)	0	0	0.000215	52.01	0.03562	2	1126.67	0.321047	52.4203	1
	High	DDENVNSQPFmR	4	52171	246	Q6VW40;C0J9R6;C6G1P2;Q33032;A0A1C9HG87;U5XM28;F2X4H9;Q5SCR6;Q4VI99;C1JAT3;Q9GGI5;Q9MS09;Q4VI80;Q4VI78;Q37212;Q5I221;A0A0U4D534;Q32701;A0A0F7C9H2;I2BGM7;O20246;Q6VW29;A0A1S6WN23;A5X4D3;A0A0F7G570;A6XBH8;V5K6K1;Q339G9;Q4L1C7;Q8MD81;Q9GEK5;A0A0K2SQY8;O20245;Q9TN58;D6MYJ6;Q9TN69;Q9XQ93;Q71N81;A0A1W6BQF9;A0A248SN48;Q7YJP8;Q7GH77;Q71N69;Q8HUZ9;G0WZM4;Q95F24;O98551;A0A0C5KNQ4;E7DMW3;I2E9L8;A0A0F7G5V4;I2…	M11(Oxidation)	0	0	1.147e-05	51.45	0.0262524	2	1467.62	0.855373	56.9476	0
	High	VSPQPGVPPEEAGAAVAAESSTGTWTTVWTDGLTSLDR	2	2208	27	I2BGM7;C6G1P2;Q33032;C3RXF1;Q7YMT1;P92302;G8XV60;Q3T5L7;T1WGF1;Q9GGI5;Q58U40;A0A249Y5N8;A0A120KLC1;G0WZL1;F4ZDP9;A0A249Y5N1;A0A1Q1MQ40;A0A291L2S1;O03656;O03628;O03613;A0A0S1VX78;A0A1X9ZQP4;C6FJV2;A0A1G5SCC7;A0A1W6BQF9;A0A0F7C952		0	0	1.126e-12	49.49	0.0147464	4	3840.86	0.223703	115.069	0
	High	AMHAVIDR	10	44488	252	C0J9R6;A0A291EY88;C6G1P2;C3RXF1;B8PRL7;A6XBH8;F2X4H9;Q4VI99;Q9GGI5;Q8HUZ9;Q9MS09;Q4VI80;A0A0F7G5V4;Q4VI78;C3S8W2;Q32701;Q6VW40;A0A0F7C9H2;I2BGM7;O20246;Q6VW29;Q33032;A0A1S6WN23;A0A1C9HG87;U5XM28;A5X4D3;A0A0F7G570;Q339G9;Q9GEK5;A0A0K2SQY8;Q5SCR6;D6MYJ6;Q9TN69;Q9XQ93;A0A248SN48;Q7YJP8;Q7GH77;Q71N69;Q5I221;G0WZM4;A0A0U4D534;O98551;A0A0C5KNQ4;E7DMW3;I2E9L8;I2E9A4;Q8WKT6;R4QE58;C7A609;A0A0F7G633;O0942…		0	0	0.004026	47.16	0.0710082	2	912.472	-0.488874	32.9366	0
	High	MSGGDHIHxGTVVGKLEGER	3	57	7	Q9GGI5;A0A1S6WN23;Q37212;C6G392;I6N589;B8PRP3;A0A2H4P5N4	X9(N)	0.0465	0	5.238e-07	40.95	0.147222	3	2093.02	0.734286	75.1077	1
	High	YGRPLLGcTIKPK	6	64650	247	I2E962;Q6VW40;A0A0F7C9H2;I2BGM7;C0J9R6;A0A291EY88;C6G1P2;B8LIV8;Q33032;C3RXF1;A0A1S6WN23;A0A1C9HG87;U5XM28;B8PRL7;O09420;A6XBH8;A0A0F7EV98;A0A1C9HFL0;F2X4H9;Q9GEK5;T1WGF1;Q5SCR6;Q4VI99;C1JAT3;Q9GGI5;Q71N81;O03839;Q71N69;Q8HUZ9;Q9MS09;Q5I221;G0WZM4;A0A0U4D534;Q95F24;I2E9L8;Q4VI80;A0A0F7G5V4;Q4VI78;C3S8W2;A0A0F7G633;A0A286NQF2;A0A0F7G5U4;O09424;Q7YJM6;Q7YMT1;Q58U40;Q32701;O20246;Q6VW29;O47280;A5X4D…	C8(Carbamidomethyl)	0	0	0.001061	33.82	2.51136	4	1502.85	-0.424963	53.4868	2
	High	EITLGFVDLLRDDFIEKDR	2	5694	51	Q9GGI5;C0J9R6;C6G1P2;F2X4H9;Q4VI99;Q5I221;A0A0U4D534;Q4VI80;Q4VI78;A2VAL6;A0A0B5KTH7;Q6VW40;I2BGM7;A0A291EY88;Q33032;A0A1S6WN23;A6XBH8;A0A0F7EV98;Q8HUZ9;I2E9L8;A0A142DPV4;J9QG76;Q8MFT9;A0A286SF63;Q36851;A0A249Y5N8;A0A286SFD8;S4TA61;A0A249Y5N1;A0A0F7G5Y0;Q37212;Q95F24;A0A286NQF2;Q7YJM6;F5B3G0;I2BGN0;E7DMY2;O09420;Q8MAM0;A0A0F7G5U4;O03839;Q31895;Q71N79;O47280;Q3T5L7;Q37309;A0A0F7EV89;Q95CF8;J9QEM7;…		0	0	5.731e-07	33.32	0.990488	3	2294.2	0.045206	114.737	2
	High	mSGGDHIHxGTVVGKLEGER	1	57	7	Q9GGI5;A0A1S6WN23;Q37212;C6G392;I6N589;B8PRP3;A0A2H4P5N4	M1(Oxidation); X9(N)	0	0	0.000167	24.98	5.76746	3	2109.02	0.506244	71.2225	1
	High	AQAETGEIK	6	27913	195	I2BGM7;C6G1P2;Q33032;C3RXF1;T1WGF1;Q9GGI5;Q8ME51;B8PRL7;A0A0F7EV98;Q9GEK5;Q1XEJ9;Q6VW40;A0A0F7C9H2;C0J9R6;A0A1S6WN23;A0A1C9HG87;U5XM28;A6XBH8;F2X4H9;Q5SCR6;Q8HUZ9;Q9MS09;I2E9L8;A0A0F7G5V4;Q32701;Q6VW29;Q9THL1;A0A0K2SQY8;Q32553;Q4VI99;C1JAT3;D6MYJ6;Q7YJP8;Q7GH77;O98551;A0A0C5KNQ4;E7DMW3;Q4VI80;Q3I534;I2E9A4;Q4VI78;A0A291EY88;C7AQU9;C3S8W2;A0A0F7G570;A0A2H4UGV5;Q9TN69;Q9XQ93;A0A248SN48;Q9TN58;Q3721…		0	0.001	0.01824	50.66	0.031433	2	946.485	1.35958	24.1457	0
	High	DDFIEKDR	9	17693	135	Q6VW40;C0J9R6;C6G1P2;Q33032;F2X4H9;Q4VI99;Q9GGI5;O03839;Q5I221;A0A0U4D534;Q4VI80;Q4VI78;A0A291EY88;O09420;A6XBH8;Q8HUZ9;A0A0F7G5U4;E7DMY2;Q37212;I2BGM7;O20246;A0A0F7EV98;C6G392;Q9XQ93;Q6VW29;A0A0F7G570;Q7YJP8;A0PD98;Q9MT23;J9QG76;Q37220;Q7YJR1;A0A078BR81;A2VAL6;A0A0F6TFY2;Q7YJM3;A0A1Q1MQ40;L0N8B1;I6N589;A0A291L2S1;A0A0B5KTH7;Q32701;Q33047;Q8WL19;A0A1S6WN23;Q9THL1;Q1XEJ9;Q9T2B5;Q32553;Q9TN69;A0A24…		0	0.001	0.02278	50.15	0.02403	2	1037.49	0.513493	42.9311	1
	High	EGNEIIR	1	14511	128	Q58U40;C0J9R6;Q6VW29;C6G1P2;A0A0F7G570;A6XBH8;F2X4H9;Q9GGI5;Q7YJP8;Q8HUZ9;Q32571;A0A291EY88;C3RXF1;B8PRL7;Q8MAM0;A0A0K2SQY8;Q9TN58;Q4VI99;D6MYJ6;A0A1W6BQF9;Q37212;J9QER6;Q9MS09;Q4VI80;A0A0F7G5V4;Q4VI78;C3S8W2;Q8WKT6;Q6VW40;Q33032;A0A1C9HG87;U5XM28;Q5SCR6;Q5I221;A0A0U4D534;Q32701;A0A0F7C9H2;I2BGM7;O20246;B1NL21;P93904;Q33047;O98884;D6MYK4;E7DMY2;A0PD98;B8LIV8;Q8WL19;I2E962;A0A1S6WN23;Q7YMT1;P92302…		0	0.008	0.0985	45.56	0.0672315	2	830.436	-0.303857	37.4441	0
A0A1C9HCV0	ATP synthase subunit beta (Fragment) OS=Batrachium foeniculaceum OX=1898905 GN=atpB PE=3 SV=1 - [A0A1C9HCV0_9MAGN]	2872.77	70.45	7936	0	23	150	467	50.2161	5.09717
	High	IAQIIGPVLDVSFPPGK	3	158	4	A0A0M3LBA7;A0A1C9HCV0;A0A1D8D815;A0A191SDX6		0	0	3.496e-10	125.76	1.60166e-10	2	1751.01	1.54525	114.361	0
	High	IFNVLGEPVDNLGPVDTR	2	3009	10	A0A0M3LBA7;Q597J4;Q9MRA6;A0A1C9HCV0;Q5J038;A0A1I7PIU6;A0A1D8D815;A0A1I7PIT2;A0A191SDX6;B7S4V7		0	0	2.396e-09	124.58	7.23758e-10	2	1955.02	0.370405	114.298	0
	High	YKELQDIIAILGLDELSEEDR	1	7741	19	A0A0M3LBA7;Q597J4;Q9MRA6;A0A1C9HCV0;Q5J038;C0J9K5;C0J9P4;Q95FJ8;A0A1I7PIS3;A0A1I7PIU6;A0A1I7PIS8;B8PRK2;A0A1D8D815;O98569;A0A191SDX6;A0A1I7PIT2;A9L9Y0;B7S4V7;A0A0A7DB45		0	0	4.588e-12	114.98	7.2814e-09	3	2462.27	0.329219	115.24	1
	High	ELQDIIAILGLDELSEEDR	1	7752	19	A0A0M3LBA7;Q597J4;Q9MRA6;A0A1C9HCV0;Q5J038;C0J9K5;C0J9P4;Q95FJ8;A0A1I7PIS3;A0A1I7PIU6;A0A1I7PIS8;B8PRK2;A0A1D8D815;O98569;A0A191SDX6;A0A1I7PIT2;A9L9Y0;B7S4V7;A0A0A7DB45		0	0	2.214e-13	100.07	2.45555e-07	2	2171.11	0.0260029	115.771	0
	High	GmEVIDTGAPLSVPVGGATLGR	6	3356	15	A0A0M3LBA7;A0A1C9HCV0;Q5J038;A0A1D8D815;A0A1I7PIU6;A0A1I7PIS3;Q95FJ8;C0J9K5;C0J9P4;A0A1I7PIS8;A0A1I7PIT2;O98569;A0A191SDX6;B8PRK2;A9L9Y0	M2(Oxidation)	0	0	8.227e-13	95.44	6.02323e-07	2	2113.1	1.42362	103.163	0
	High	GMEVIDTGAPLSVPVGGATLGR	7	3356	15	A0A0M3LBA7;A0A1C9HCV0;A0A1D8D815;A0A1I7PIS3;C0J9K5;C0J9P4;A0A1I7PIS8;O98569;Q95FJ8;Q5J038;A0A1I7PIU6;A0A191SDX6;A0A1I7PIT2;B8PRK2;A9L9Y0		0	0	7.939e-13	95.25	1.36065e-06	2	2097.1	1.22165	113.364	0
	High	FVQAGSEVSALLGR	13	9158	21	A0A1C9HCV0;Q5J038;A0A0M3LBA7;Q597J4;A0A1D8D815;A0A1I7PIU6;Q9MRA6;A0A1I7PIS3;C0J9K5;C0J9P4;B7S4V7;A0A1I7PIS8;O98569;A9L9Y0;Q95FJ8;A0A191SDX6;B8PRK2;A0A0A7DB11;A0A1I7PIT2;E7FIW3;A0A0A7DB45		0	0	7.85e-08	94.14	1.07196e-06	2	1433.78	0.628456	105.688	0
	High	MPSAVGYQPTLSTEMGSLQER	8	5647	18	A0A0M3LBA7;Q597J4;A0A1C9HCV0;Q5J038;A0A1I7PIU6;Q9MRA6;A0A1I7PIS3;C0J9K5;C0J9P4;A0A1I7PIS8;O98569;Q95FJ8;A0A1D8D815;A0A191SDX6;B7S4V7;B8PRK2;A0A1I7PIT2;A9L9Y0		0	0	1.762e-13	94.14	7.55345e-07	2	2282.08	1.346	104.604	0
	High	mPSAVGYQPTLSTEMGSLQER	12	5647	18	A0A0M3LBA7;A0A1C9HCV0;Q5J038;A0A1I7PIU6;Q9MRA6;A0A1I7PIS3;C0J9K5;C0J9P4;A0A1I7PIS8;A0A1I7PIT2;B8PRK2;Q95FJ8;Q597J4;A0A191SDX6;A0A1D8D815;O98569;A9L9Y0;B7S4V7	M1(Oxidation)	0	0	2.441e-12	93.26	7.55962e-07	2	2298.08	1.21214	98.1145	0
	High	VALVYGQMNEPPGAR	10	9490	21	A0A0M3LBA7;Q597J4;Q9MRA6;A0A1C9HCV0;A0A191SDX6;Q5J038;A0A1D8D815;A0A1I7PIU6;A0A1I7PIS3;C0J9K5;C0J9P4;B7S4V7;A0A1I7PIS8;A0A1I7PIT2;O98569;B8PRK2;A9L9Y0;Q95FJ8;Q9MRM1;A0A0A7DB11;E7FIW3		0	0	1.517e-09	89.94	2.6311e-06	2	1601.81	0.42672	80.5864	0
	High	DVNEQDVLLFIDNIFR	1	5066	14	A0A1C9HCV0;Q5J038;A0A1I7PIS3;Q95FJ8;A0A0M3LBA7;Q9MRA6;C0J9K5;C0J9P4;A0A1I7PIU6;A0A1I7PIS8;Q597J4;O98569;A0A1I7PIT2;B8PRK2		0	0	1.115e-10	88.03	4.4347e-06	2	1950	-0.030564	116.508	0
	High	mPNIYNALVVK	4	4063	14	A0A0M3LBA7;Q597J4;Q9MRA6;A0A1C9HCV0;O98569;Q5J038;C0J9K5;C0J9P4;Q95FJ8;A0A1I7PIU6;A0A1I7PIS8;B8PRK2;A0A1D8D815;B7S4V7	M1(Oxidation)	0	0	5.546e-07	83.62	3.00779e-05	2	1277.69	0.980473	90.5412	0
	High	AVAMSATDGLMR	5	3822	15	A0A0M3LBA7;A0A1C9HCV0;A0A191SDX6;A0A1D8D815;Q9MRA6;A0A1I7PIS3;C0J9K5;C0J9P4;A0A1I7PIS8;Q95FJ8;Q597J4;O98569;B8PRK2;Q9MRM1;E7FIW3		0	0	3.371e-07	82.2	1.22485e-05	2	1222.59	0.320184	72.9655	0
	High	GIYPAVDPLDSTSTMLQPR	1	5449	19	A0A0M3LBA7;A0A1C9HCV0;A0A1D8D815;A0A1I7PIS3;C0J9K5;C0J9P4;A0A1I7PIS8;O98569;Q95FJ8;Q597J4;A0A191SDX6;Q9MRA6;Q5J038;A0A1I7PIU6;A0A1I7PIT2;B8PRK2;A9L9Y0;Q9MRM1;B7S4V7		0	0	4.572e-08	78.67	3.40196e-05	3	2061.04	1.50467	114.212	0
	High	GIYPAVDPLDSTSTmLQPR	6	5449	19	A0A0M3LBA7;Q597J4;Q9MRA6;O98569;A0A1C9HCV0;A0A191SDX6;Q5J038;A0A1D8D815;A0A1I7PIU6;A0A1I7PIS3;C0J9K5;C0J9P4;A0A1I7PIS8;A9L9Y0;Q95FJ8;B7S4V7;A0A1I7PIT2;B8PRK2;Q9MRM1	M15(Oxidation)	0	0	1.452e-11	75.23	6.88608e-05	3	2077.03	0.297451	104.323	0
	High	MPNIYNALVVK	6	4063	14	A0A0M3LBA7;Q9MRA6;Q95FJ8;A0A1C9HCV0;Q5J038;Q597J4;A0A1D8D815;A0A1I7PIU6;C0J9K5;C0J9P4;A0A1I7PIS8;O98569;B8PRK2;B7S4V7		0	0	7.287e-06	72.5	0.000126701	2	1261.7	0.5424	105.131	0
	High	VGLTALTmAEYFR	3	7808	21	A0A0M3LBA7;Q9MRA6;Q597J4;A0A1C9HCV0;Q5J038;A0A1I7PIU6;A0A1I7PIS3;C0J9K5;C0J9P4;A0A1I7PIS8;A0A1I7PIT2;O98569;B8PRK2;Q95FJ8;A0A1D8D815;B7S4V7;A9L9Y0;A0A191SDX6;A0A0A7DB11;E7FIW3;Q9MRM1	M8(Oxidation)	0	0	1.197e-06	64.98	0.000829815	2	1487.76	1.09955	109.44	0
	High	VALVYGQmNEPPGAR	6	9490	21	C0J9K5;Q9MRM1;A0A0M3LBA7;Q597J4;Q9MRA6;A0A1C9HCV0;A0A191SDX6;Q5J038;A0A1D8D815;A0A1I7PIU6;A0A1I7PIS3;C0J9P4;B7S4V7;A0A1I7PIS8;A0A1I7PIT2;O98569;B8PRK2;A9L9Y0;Q95FJ8;A0A0A7DB11;E7FIW3	M8(Oxidation)	0	0	6.644e-07	64.05	0.00101748	2	1617.81	1.07566	66.5223	0
	High	VGLTALTMAEYFR	1	7808	21	A0A0M3LBA7;Q9MRA6;Q597J4;A0A1C9HCV0;Q5J038;A0A1I7PIU6;A0A1I7PIS3;C0J9K5;C0J9P4;A0A1I7PIS8;A0A1I7PIT2;O98569;B8PRK2;Q95FJ8;A0A1D8D815;B7S4V7;A9L9Y0;A0A191SDX6;A0A0A7DB11;E7FIW3;Q9MRM1		0	0	8.599e-07	63.6	0.00107957	2	1471.76	1.05707	114.627	0
	High	SAPAFIQLDTK	6	4550	13	A0A1C9HCV0;Q5J038;A0A1I7PIS3;Q95FJ8;A0A0M3LBA7;Q9MRA6;C0J9K5;C0J9P4;Q597J4;A0A1D8D815;O98569;A0A1I7PIT2;A0A191SDX6		0	0	0.0001391	63.12	0.00140679	2	1190.64	0.536024	84.2281	0
	High	EGNDLYMEMK	4	8238	19	A0A0A7DB11;A0A0M3LBA7;Q9MRA6;A0A1C9HCV0;Q5J038;Q95FJ8;Q597J4;A0A1D8D815;A0A1I7PIU6;A0A1I7PIS3;C0J9K5;C0J9P4;B7S4V7;A0A1I7PIS8;E7FIW3;O98569;A9L9Y0;A0A1I7PIT2;B8PRK2		0	0	0.0003526	61.49	0.000591894	2	1229.52	0.592847	74.6542	0
	High	AVAMSATDGLmR	5	3822	15	A0A0M3LBA7;Q597J4;A0A1C9HCV0;A0A1D8D815;Q9MRA6;C0J9K5;C0J9P4;A0A1I7PIS8;O98569;Q95FJ8;A0A1I7PIS3;B8PRK2;A0A191SDX6;Q9MRM1;E7FIW3	M11(Oxidation)	0	0	4.379e-05	58.59	0.00226898	2	1238.59	0.47929	59.2119	0
	High	LSIFETGIK	6	9003	20	A0A1C9HCV0;Q5J038;A0A1I7PIS3;Q95FJ8;A0A0M3LBA7;Q597J4;A0A191SDX6;A0A1D8D815;A0A1I7PIU6;Q9MRA6;C0J9K5;C0J9P4;A0A1I7PIS8;O98569;A9L9Y0;B7S4V7;A0A0A7DB11;E7FIW3;A0A0A7DB45;Q9MRM1		0	0	0.003201	57.59	0.0026168	2	1007.58	0.0355024	91.6055	0
	High	TVLIMELINNIAK	1	8267	21	A0A0M3LBA7;A0A1C9HCV0;Q597J4;Q9MRA6;O98569;A0A1D8D815;A0A1I7PIS3;C0J9K5;C0J9P4;A0A1I7PIS8;Q95FJ8;Q5J038;A0A1I7PIU6;A9L9Y0;A0A1I7PIT2;B8PRK2;A0A0A7DB11;A0A191SDX6;E7FIW3;A0A0A7DB45;Q9MRM1		0	0	2.068e-06	55.82	0.00445301	2	1471.86	0.201867	115.413	0
	High	AHGGVSVFGGVGER	8	7920	21	A0A0M3LBA7;Q597J4;Q9MRA6;O98569;A0A1C9HCV0;Q5J038;A0A1I7PIS3;Q95FJ8;A0A191SDX6;A0A1D8D815;C0J9K5;C0J9P4;A0A1I7PIS8;A0A1I7PIU6;A0A1I7PIT2;B8PRK2;A9L9Y0;B7S4V7;Q9MRM1;A0A0A7DB11;E7FIW3		0	0	0.0004712	51.9	0.0134519	2	1328.67	0.0380799	66.5642	0
	High	IGLFGGAGVGK	6	9628	28	Q597J4;A0A0M3LBA7;A0A1C9HCV0;A0A191SDX6;Q5J038;A0A1D8D815;A0A1I7PIU6;Q9MRA6;A0A1I7PIS3;C0J9K5;C0J9P4;A0A1I7PIS8;Q95FJ8;O98569;A0A0A7DB11;A0A1I7PIT2;E7FIW3;B8PRK2;A9L9Y0;A0A2G5F6R8;A0A1S3Y5A9;B9T1V8;A0A103XST4;A0A2H3ZCK5;A0A0A7DB45;Q9MRM1;B7S4V7;A0A0D6QRT0		0	0	0.0001647	50.18	0.0223569	2	975.563	0.543727	81.4641	0
	High	EGSITSIQAVYVPADDLTDPAPATTFAHLDATTVLSR	1	6155	17	A0A0M3LBA7;A0A1C9HCV0;Q5J038;A0A1I7PIU6;Q9MRA6;A0A191SDX6;A0A1D8D815;A0A1I7PIS3;C0J9K5;C0J9P4;A0A1I7PIS8;A0A0A7DB11;Q95FJ8;A0A0A7DB45;A0A1I7PIT2;B8PRK2;B7S4V7		0.0408	0	3.877e-14	47.07	0.0324573	4	3843.93	0.567044	114.514	0
	High	VVDLLAPYR	8	9267	22	A0A0M3LBA7;Q9MRA6;A0A1C9HCV0;A0A1I7PIS3;C0J9K5;C0J9P4;Q95FJ8;A0A191SDX6;Q5J038;A0A1D8D815;A0A1I7PIU6;B7S4V7;A0A1I7PIS8;A0A0A7DB11;O98569;Q597J4;A9L9Y0;A0A1I7PIT2;B8PRK2;E7FIW3;A0A0A7DB45;Q9MRM1		0	0	0.002456	46.3	0.0505814	2	1045.6	0.419361	98.6974	0
	High	AVAmSATDGLmR	3	3822	15	A0A0M3LBA7;A0A1C9HCV0;A0A191SDX6;A0A1D8D815;Q9MRA6;A0A1I7PIS3;C0J9K5;C0J9P4;A0A1I7PIS8;Q95FJ8;Q597J4;O98569;B8PRK2;Q9MRM1;E7FIW3	M4(Oxidation); M11(Oxidation)	0	0	0.004202	45.6	0.0347997	2	1254.58	1.02354	44.7393	0
	High	mPSAVGYQPTLSTEmGSLQER	1	5647	18	A0A0M3LBA7;A0A1C9HCV0;O98569;Q5J038;C0J9K5;C0J9P4;Q95FJ8;Q9MRA6;A0A1I7PIU6;A0A1I7PIS3;A0A1I7PIS8;B8PRK2;Q597J4;A0A1D8D815;A0A1I7PIT2;A0A191SDX6;A9L9Y0;B7S4V7	M1(Oxidation); M15(Oxidation)	0	0	1.567e-07	42.58	0.0807137	3	2314.07	1.2062	81.208	0
	High	ESGVINEENIAESK	1	1255	10	A0A1C9HCV0;Q5J038;A0A1I7PIU6;A0A1I7PIS3;A0A1I7PIS8;A0A1I7PIT2;B8PRK2;Q95FJ8;A0A1D8D815;A0A191SDX6		0	0	1.335e-06	36.6	0.435091	2	1518.73	0.828644	61.1111	0
	High	EGNDLYmEMK	2	8238	19	A0A0M3LBA7;A0A1C9HCV0;Q5J038;Q9MRA6;C0J9K5;C0J9P4;Q95FJ8;Q597J4;A0A1D8D815;A0A1I7PIU6;A0A1I7PIS3;A0A1I7PIS8;A0A0A7DB11;E7FIW3;O98569;A9L9Y0;B7S4V7;A0A1I7PIT2;B8PRK2	M7(Oxidation)	0	0	0.0009902	31.92	0.479799	2	1245.51	0.845574	62.7828	0
	High	TREGNDLYMEMK	2	8225	19	A0A0M3LBA7;Q597J4;Q9MRA6;A0A1C9HCV0;Q5J038;A0A1I7PIS3;Q95FJ8;A0A1D8D815;C0J9K5;C0J9P4;A0A1I7PIS8;O98569;A0A1I7PIU6;A0A1I7PIT2;B8PRK2;E7FIW3;B7S4V7;A0A0A7DB11;A9L9Y0		0	0.001	0.01843	26.99	2.43623	2	1486.67	1.47812	62.0515	1
I2E9A4	Ribulose bisphosphate carboxylase large chain (Fragment) OS=Lacistema grandifolium OX=1186122 GN=rbcl PE=3 SV=2 - [I2E9A4_9ROSI]	2860.7	30.39	47541	1	18	300	441	48.6945	6.43018
	High	GGLDFTKDDENVNSQPFMR	11	51638	224	Q8MFT9;Q95CE8;Q32701;Q6VW40;A0A0F7C9H2;Q32571;I2BGM7;O20246;B1NL21;C0J9R6;Q6VW29;A0A291EY88;C6G1P2;P93904;Q33047;O98884;A0PD98;B8LIV8;Q8WL19;Q33032;I2E962;C3RXF1;A0A1S6WN23;A0A1C9HG87;U5XM28;B8PRL7;Q7YMT1;P92302;Q9THL1;A5X4D3;A0A0F7G570;Q1XEJ9;O09420;A6XBH8;C7A609;Q8MAM0;V5K6K1;A0A0F7EV98;Q339G9;G8XV60;Q4L1C7;Q8MD81;A0A1C9HFL0;F2X4H9;Q9GEK5;A0A0K2SQY8;B8QQG4;Q9T2B5;Q9TN58;T1WGF1;Q5SCR6;Q32553;Q4V…		0	0	1.101e-14	127.8	6.96255e-10	2	2169.99	1.02955	92.8526	1
	High	GHYLNATAGTcEEMIKR	4	14767	115	Q32701;Q6VW40;C0J9R6;Q6VW29;C6G1P2;Q33032;A0A1C9HG87;U5XM28;Q9THL1;F2X4H9;A0A0K2SQY8;Q5SCR6;Q32553;Q4VI99;C1JAT3;Q9GGI5;D6MYJ6;Q7YJP8;Q7GH77;Q9MS09;O98551;A0A0C5KNQ4;E7DMW3;Q4VI80;Q3I534;I2E9A4;Q4VI78;W5RVG3;G0WZL1;Q37220;F4ZDP9;Q1X6Q9;A0A0U1W0G4;A0A142I7F3;Q6L9Y3;Q7YJR1;P92434;Q5NUA5;A2VAL6;S6CMZ7;Q8MFT9;J9QH20;A0A249Y5Q4;A0A1Q1MQ40;L0N8B1;A0A291L2S1;A0A286SF63;Q36851;Q9T2E4;Q9MT23;A0A0N7AB69;I2…	C11(Carbamidomethyl)	0	0	2.875e-13	99.55	2.85446e-07	3	1950.92	0.712137	59.4866	1
	High	GHYLNATAGTcEEMIK	15	14794	115	C0J9R6;C6G1P2;F2X4H9;Q9GGI5;Q32701;Q6VW40;Q6VW29;Q33032;A0A1C9HG87;U5XM28;Q9THL1;A0A0K2SQY8;Q5SCR6;Q32553;Q4VI99;C1JAT3;D6MYJ6;Q7YJP8;Q7GH77;Q9MS09;O98551;A0A0C5KNQ4;E7DMW3;Q4VI80;Q3I534;I2E9A4;Q4VI78;E7DMY2;A0A2H4UGV5;B8LIV8;I2E962;A0A1C9HFL0;Q9T2E4;Q9MT23;W5RVG3;A0A0C5AUW0;A0A0N7AB69;G0WZL1;Q37220;F4ZDP9;A0A142I7A5;Q1X6Q9;A0A0U1W0G4;A0A142I7F3;Q6L9Y3;B8YHE7;Q7YJR1;P92434;A0A078BR81;Q37347;Q5NUA…	C11(Carbamidomethyl)	0	0	3.146e-11	99.5	2.46098e-07	2	1794.82	1.21515	65.158	0
	High	mxGGDHIHAGTVVGK	35	17683	131	Q6VW29;C0J9R6;C6G1P2;F2X4H9;Q9GGI5;Q5I221;A0A0U4D534;P92447;A5X5W8;B1NFY5;Q3T5L7;K4EPE7;P94046;A6XBH8;Q8HUZ9;A0A1S6WN23;Q37212;C6G392;I6N589;B8PRP3;Q32701;Q6VW40;A0A0F7C9H2;I2BGM7;O20246;Q33032;A0A1C9HG87;U5XM28;A5X4D3;A0A0F7G570;V5K6K1;Q339G9;Q4L1C7;Q8MD81;Q9GEK5;A0A0K2SQY8;Q9TN58;Q5SCR6;D6MYJ6;Q9TN69;Q9XQ93;A0A1W6BQF9;A0A248SN48;Q7YJP8;Q7GH77;Q71N69;Q9MS09;G0WZM4;O98551;A0A0C5KNQ4;E7DMW3;I2E9L8…	M1(Oxidation); X2(S)	0	0	1.04e-08	91.11	2.67309e-06	2	1481.72	-0.0107759	32.4786	0
	High	mxGGDHIHAGTVVGK	11	13	2	I2E9A4;Q9BAJ3	M1(Oxidation); X2(P)	0	0	5.447e-06	85.6	5.17891e-06	2	1491.74	0.733788	47.1163	0
	High	DNGLLLHIHR	11	41878	237	C0J9R6;Q6VW29;C6G1P2;A5X4D3;C7A609;F2X4H9;A0A0K2SQY8;Q4VI99;Q9GGI5;D6MYJ6;Q7YJP8;Q9MS09;Q5I221;A0A0U4D534;Q4VI80;Q4VI78;A0A0F7G633;O09424;G0WZL1;Q37220;Q7YJR1;A2VAL6;Q37279;J9QH20;A0A1Q1MQ40;L0N8B1;A0A291L2S1;Q32701;Q6VW40;A0A0F7C9H2;Q32571;I2BGM7;A0A291EY88;Q33047;Q8WL19;Q33032;C3RXF1;A0A1S6WN23;A0A1C9HG87;U5XM28;B8PRL7;P92302;Q9THL1;A0A0F7G570;Q1XEJ9;A6XBH8;A0A0F7EV98;Q9GEK5;T1WGF1;Q5SCR6;Q3255…		0	0	1.168e-05	83.55	2.21637e-05	2	1187.66	0.465864	63.5684	0
	High	GHYLNATAGTcEEmIK	9	14794	115	Q32701;Q6VW40;C0J9R6;Q6VW29;C6G1P2;Q33032;A0A1C9HG87;U5XM28;Q9THL1;F2X4H9;A0A0K2SQY8;Q5SCR6;Q32553;Q4VI99;C1JAT3;Q9GGI5;D6MYJ6;Q7YJP8;Q7GH77;Q9MS09;O98551;A0A0C5KNQ4;E7DMW3;Q4VI80;Q3I534;I2E9A4;Q4VI78;W5RVG3;G0WZL1;Q37220;F4ZDP9;Q1X6Q9;A0A0U1W0G4;A0A142I7F3;Q6L9Y3;Q7YJR1;P92434;Q5NUA5;A2VAL6;S6CMZ7;Q8MFT9;J9QH20;A0A249Y5Q4;A0A1Q1MQ40;L0N8B1;A0A291L2S1;A0A286SF63;Q36851;Q9T2E4;Q9MT23;A0A0N7AB69;I2…	C11(Carbamidomethyl); M14(Oxidation)	0	0	2.63e-09	80.79	1.66469e-05	2	1810.81	1.58572	55.3685	0
	High	TFQGPPHGIQVER	35	58045	240	Q32701;Q6VW40;A0A0F7C9H2;Q32571;I2BGM7;C0J9R6;Q6VW29;A0A291EY88;C6G1P2;Q33047;D6MYK4;E7DMY2;A0PD98;B8LIV8;Q8WL19;Q33032;I2E962;C3RXF1;A0A1S6WN23;A0A1C9HG87;U5XM28;B8PRL7;P92302;Q9THL1;A0A0F7G570;Q1XEJ9;A6XBH8;A0A0F7EV98;A0A1C9HFL0;F2X4H9;Q9GEK5;A0A0K2SQY8;B8QQG4;Q9T2B5;T1WGF1;Q5SCR6;Q32553;Q4VI99;C1JAT3;Q9GGI5;D6MYJ6;Q9TN69;Q9XQ93;Q71N81;A0A248SN48;Q7YJP8;Q7GH77;Q33156;Q8HUZ9;Q9MS09;Q95F24;O98551…		0	0	2.664e-09	79.4	7.15679e-05	2	1465.76	1.32225	60.7751	0
	High	DDENVNSQPFMR	5	52171	246	Q6VW40;A0A0F7C9H2;I2BGM7;C0J9R6;C6G1P2;E7DMY2;Q33032;A0A1S6WN23;A0A1C9HG87;U5XM28;A6XBH8;Q4L1C7;F2X4H9;Q9GEK5;Q9TN58;Q5SCR6;Q9GGI5;Q71N81;Q37212;Q8HUZ9;Q9MS09;Q95F24;I2E9L8;A0A0F7G5V4;Q8MCY1;A0A286NQF2;Q7YJM6;W5RVG3;B8PRP3;J9QG76;Q8HVI8;Q37347;Q8MFT9;I2BGN0;A0A0B5KTH7;Q32701;Q32571;O20246;B1NL21;Q6VW29;A0A291EY88;Q33047;A0PD98;B8LIV8;Q8WL19;I2E962;C3RXF1;Q9GHZ1;B8PRL7;Q7YMT1;P92302;Q9THL1;A5X4D3;…		0	0	2.645e-07	77.82	6.1301e-05	2	1451.62	0.389146	69.7986	0
	High	GGLDFTKDDENVNSQPFmR	9	51638	224	C0J9R6;Q6VW29;C6G1P2;A5X4D3;C7A609;F2X4H9;A0A0K2SQY8;Q4VI99;Q9GGI5;D6MYJ6;Q7YJP8;Q9MS09;Q5I221;A0A0U4D534;Q4VI80;Q4VI78;A0A0F7G633;O09424;G0WZL1;Q37220;Q7YJR1;A2VAL6;Q37279;J9QH20;A0A1Q1MQ40;L0N8B1;A0A291L2S1;Q32701;Q6VW40;A0A0F7C9H2;Q32571;I2BGM7;A0A291EY88;Q33047;Q8WL19;Q33032;C3RXF1;A0A1S6WN23;A0A1C9HG87;U5XM28;B8PRL7;P92302;Q9THL1;A0A0F7G570;Q1XEJ9;A6XBH8;A0A0F7EV98;Q9GEK5;T1WGF1;Q5SCR6;Q3255…	M18(Oxidation)	0	0	1.364e-11	74.95	0.000129925	2	2185.98	1.00282	83.5954	1
	High	MxGGDHIHAGTVVGK	39	17683	131	P92447;A5X5W8;B1NFY5;C0J9R6;C6G1P2;F2X4H9;Q9GGI5;Q5I221;A0A0U4D534;Q3T5L7;K4EPE7;P94046;A6XBH8;Q8HUZ9;A0A1S6WN23;Q37212;C6G392;I6N589;B8PRP3;Q32701;Q6VW40;A0A0F7C9H2;I2BGM7;O20246;Q6VW29;Q33032;A0A1C9HG87;U5XM28;A5X4D3;A0A0F7G570;V5K6K1;Q339G9;Q4L1C7;Q8MD81;Q9GEK5;A0A0K2SQY8;Q9TN58;Q5SCR6;D6MYJ6;Q9TN69;Q9XQ93;A0A1W6BQF9;A0A248SN48;Q7YJP8;Q7GH77;Q71N69;Q9MS09;G0WZM4;O98551;A0A0C5KNQ4;E7DMW3;I2E9L8…	X2(S)	0	0	5.459e-08	73.67	0.000127901	2	1465.72	1.01713	40.0892	0
	High	VALEAcVQAR	45	29518	189	C7A609;L0N8B1;O98893;Q36851;Q32701;Q6VW40;A0A0F7C9H2;I2BGM7;O20246;C0J9R6;Q6VW29;C6G1P2;Q33032;A0A1S6WN23;A0A1C9HG87;U5XM28;A5X4D3;A0A0F7G570;A6XBH8;V5K6K1;Q339G9;Q4L1C7;Q8MD81;F2X4H9;Q9GEK5;A0A0K2SQY8;Q9TN58;Q5SCR6;Q9GGI5;D6MYJ6;Q9TN69;Q9XQ93;A0A1W6BQF9;A0A248SN48;Q37212;Q7YJP8;Q7GH77;Q71N69;Q8HUZ9;Q9MS09;Q5I221;G0WZM4;A0A0U4D534;O98551;A0A0C5KNQ4;E7DMW3;I2E9L8;A0A0F7G5V4;I2E9A4;Q8MCY1;Q8WKT6;A0…	C6(Carbamidomethyl)	0	0	9.905e-05	64.57	0.0014173	2	1116.58	0.647093	113.629	0
	High	GHYLNATAGTcEEmIKR	6	14767	115	Q6VW40;C0J9R6;C6G1P2;Q33032;A0A1C9HG87;U5XM28;F2X4H9;Q5SCR6;Q4VI99;C1JAT3;Q9GGI5;Q9MS09;Q4VI80;Q4VI78;Q6VW29;R4QE58;Q7YJP8;Q5I221;A0A0U4D534;Q9MT23;B6GUV5;Q7YJR1;L0N8B1;A0A0B5KTH7;Q32701;Q9THL1;Q32553;Q7GH77;A0A0C5KNQ4;I2E9A4;Q9T2E4;A0A0C5AUW0;A0A0N7AB69;Q37220;Q1X6Q9;A0A0U1W0G4;A0A078BR81;A0A0A7W5U3;A2VAL6;S6CMZ7;Q8MFT9;A0A0F6TFY2;I2BGN0;A0A1Q1MQ40;P94046;A0A291L2S1;A0A286SF63;Q36851;Q8ME51;Q318…	C11(Carbamidomethyl); M14(Oxidation)	0	0	2.007e-09	63.79	0.00104387	3	1966.91	1.11945	50.7032	1
	High	PLLGcTIKPK	8	64838	252	C0J9R6;Q6VW29;C6G1P2;A5X4D3;C7A609;F2X4H9;A0A0K2SQY8;Q4VI99;Q9GGI5;D6MYJ6;Q7YJP8;Q9MS09;Q5I221;A0A0U4D534;Q4VI80;Q4VI78;A0A0F7G633;O09424;G0WZL1;Q37220;Q7YJR1;A2VAL6;Q37279;J9QH20;A0A1Q1MQ40;L0N8B1;A0A291L2S1;Q32701;Q6VW40;A0A0F7C9H2;Q32571;I2BGM7;A0A291EY88;Q33047;Q8WL19;Q33032;C3RXF1;A0A1S6WN23;A0A1C9HG87;U5XM28;B8PRL7;P92302;Q9THL1;A0A0F7G570;Q1XEJ9;A6XBH8;A0A0F7EV98;Q9GEK5;T1WGF1;Q5SCR6;Q3255…	C5(Carbamidomethyl)	0	0	0.000215	52.01	0.03562	2	1126.67	0.321047	52.4203	1
	High	DDENVNSQPFmR	4	52171	246	Q6VW40;C0J9R6;C6G1P2;Q33032;A0A1C9HG87;U5XM28;F2X4H9;Q5SCR6;Q4VI99;C1JAT3;Q9GGI5;Q9MS09;Q4VI80;Q4VI78;Q37212;Q5I221;A0A0U4D534;Q32701;A0A0F7C9H2;I2BGM7;O20246;Q6VW29;A0A1S6WN23;A5X4D3;A0A0F7G570;A6XBH8;V5K6K1;Q339G9;Q4L1C7;Q8MD81;Q9GEK5;A0A0K2SQY8;O20245;Q9TN58;D6MYJ6;Q9TN69;Q9XQ93;Q71N81;A0A1W6BQF9;A0A248SN48;Q7YJP8;Q7GH77;Q71N69;Q8HUZ9;G0WZM4;Q95F24;O98551;A0A0C5KNQ4;E7DMW3;I2E9L8;A0A0F7G5V4;I2…	M11(Oxidation)	0	0	1.147e-05	51.45	0.0262524	2	1467.62	0.855373	56.9476	0
	High	AMHAVIDR	10	44488	252	C0J9R6;A0A291EY88;C6G1P2;C3RXF1;B8PRL7;A6XBH8;F2X4H9;Q4VI99;Q9GGI5;Q8HUZ9;Q9MS09;Q4VI80;A0A0F7G5V4;Q4VI78;C3S8W2;Q32701;Q6VW40;A0A0F7C9H2;I2BGM7;O20246;Q6VW29;Q33032;A0A1S6WN23;A0A1C9HG87;U5XM28;A5X4D3;A0A0F7G570;Q339G9;Q9GEK5;A0A0K2SQY8;Q5SCR6;D6MYJ6;Q9TN69;Q9XQ93;A0A248SN48;Q7YJP8;Q7GH77;Q71N69;Q5I221;G0WZM4;A0A0U4D534;O98551;A0A0C5KNQ4;E7DMW3;I2E9L8;I2E9A4;Q8WKT6;R4QE58;C7A609;A0A0F7G633;O0942…		0	0	0.004026	47.16	0.0710082	2	912.472	-0.488874	32.9366	0
	High	mxGGDHIHAGTVVGK	15	12	2	I2E9A4;Q9BAJ3	M1(Oxidation); X2(A)	0	0	4.602e-05	42.94	0.152181	2	1465.72	0.514018	42.1424	0
	High	YGRPLLGcTIKPK	6	64650	247	I2E962;Q6VW40;A0A0F7C9H2;I2BGM7;C0J9R6;A0A291EY88;C6G1P2;B8LIV8;Q33032;C3RXF1;A0A1S6WN23;A0A1C9HG87;U5XM28;B8PRL7;O09420;A6XBH8;A0A0F7EV98;A0A1C9HFL0;F2X4H9;Q9GEK5;T1WGF1;Q5SCR6;Q4VI99;C1JAT3;Q9GGI5;Q71N81;O03839;Q71N69;Q8HUZ9;Q9MS09;Q5I221;G0WZM4;A0A0U4D534;Q95F24;I2E9L8;Q4VI80;A0A0F7G5V4;Q4VI78;C3S8W2;A0A0F7G633;A0A286NQF2;A0A0F7G5U4;O09424;Q7YJM6;Q7YMT1;Q58U40;Q32701;O20246;Q6VW29;O47280;A5X4D…	C8(Carbamidomethyl)	0	0	0.001061	33.82	2.51136	4	1502.85	-0.424963	53.4868	2
	High	mxGGDHIHAGTVVGKLEGER	5	9	1	I2E9A4	M1(Oxidation); X2(N)	0	0	0.002828	31.92	1.15076	3	2093.02	0.294478	76.8062	1
	High	AQAETGEIK	6	27913	195	I2BGM7;C6G1P2;Q33032;C3RXF1;T1WGF1;Q9GGI5;Q8ME51;B8PRL7;A0A0F7EV98;Q9GEK5;Q1XEJ9;Q6VW40;A0A0F7C9H2;C0J9R6;A0A1S6WN23;A0A1C9HG87;U5XM28;A6XBH8;F2X4H9;Q5SCR6;Q8HUZ9;Q9MS09;I2E9L8;A0A0F7G5V4;Q32701;Q6VW29;Q9THL1;A0A0K2SQY8;Q32553;Q4VI99;C1JAT3;D6MYJ6;Q7YJP8;Q7GH77;O98551;A0A0C5KNQ4;E7DMW3;Q4VI80;Q3I534;I2E9A4;Q4VI78;A0A291EY88;C7AQU9;C3S8W2;A0A0F7G570;A0A2H4UGV5;Q9TN69;Q9XQ93;A0A248SN48;Q9TN58;Q3721…		0	0.001	0.01824	50.66	0.031433	2	946.485	1.35958	24.1457	0
	High	DDFIEKDR	9	17693	135	Q6VW40;C0J9R6;C6G1P2;Q33032;F2X4H9;Q4VI99;Q9GGI5;O03839;Q5I221;A0A0U4D534;Q4VI80;Q4VI78;A0A291EY88;O09420;A6XBH8;Q8HUZ9;A0A0F7G5U4;E7DMY2;Q37212;I2BGM7;O20246;A0A0F7EV98;C6G392;Q9XQ93;Q6VW29;A0A0F7G570;Q7YJP8;A0PD98;Q9MT23;J9QG76;Q37220;Q7YJR1;A0A078BR81;A2VAL6;A0A0F6TFY2;Q7YJM3;A0A1Q1MQ40;L0N8B1;I6N589;A0A291L2S1;A0A0B5KTH7;Q32701;Q33047;Q8WL19;A0A1S6WN23;Q9THL1;Q1XEJ9;Q9T2B5;Q32553;Q9TN69;A0A24…		0	0.001	0.02278	50.15	0.02403	2	1037.49	0.513493	42.9311	1
	High	mxGGDHIHAGTVVGK	1	10	2	I2E9A4;Q9BAJ3	M1(Oxidation); X2(E)	0	0.001	0.0218	16.26	33.7487	3	1523.72	-1.58867	30.8705	0
	High	EGNEIIR	1	14511	128	Q58U40;C0J9R6;Q6VW29;C6G1P2;A0A0F7G570;A6XBH8;F2X4H9;Q9GGI5;Q7YJP8;Q8HUZ9;Q32571;A0A291EY88;C3RXF1;B8PRL7;Q8MAM0;A0A0K2SQY8;Q9TN58;Q4VI99;D6MYJ6;A0A1W6BQF9;Q37212;J9QER6;Q9MS09;Q4VI80;A0A0F7G5V4;Q4VI78;C3S8W2;Q8WKT6;Q6VW40;Q33032;A0A1C9HG87;U5XM28;Q5SCR6;Q5I221;A0A0U4D534;Q32701;A0A0F7C9H2;I2BGM7;O20246;B1NL21;P93904;Q33047;O98884;D6MYK4;E7DMY2;A0PD98;B8LIV8;Q8WL19;I2E962;A0A1S6WN23;Q7YMT1;P92302…		0	0.008	0.0985	45.56	0.0672315	2	830.436	-0.303857	37.4441	0
U5XM28	Ribulose bisphosphate carboxylase large chain (Fragment) OS=Wurdastom hexamera OX=1412895 GN=rbcL PE=3 SV=1 - [U5XM28_9MYRT]	2845.8	29.53	42587	0	15	263	447	49.432	7.32764
	High	GGLDFTKDDENVNSQPFMR	11	51638	224	Q8MFT9;Q95CE8;Q32701;Q6VW40;A0A0F7C9H2;Q32571;I2BGM7;O20246;B1NL21;C0J9R6;Q6VW29;A0A291EY88;C6G1P2;P93904;Q33047;O98884;A0PD98;B8LIV8;Q8WL19;Q33032;I2E962;C3RXF1;A0A1S6WN23;A0A1C9HG87;U5XM28;B8PRL7;Q7YMT1;P92302;Q9THL1;A5X4D3;A0A0F7G570;Q1XEJ9;O09420;A6XBH8;C7A609;Q8MAM0;V5K6K1;A0A0F7EV98;Q339G9;G8XV60;Q4L1C7;Q8MD81;A0A1C9HFL0;F2X4H9;Q9GEK5;A0A0K2SQY8;B8QQG4;Q9T2B5;Q9TN58;T1WGF1;Q5SCR6;Q32553;Q4V…		0	0	1.101e-14	127.8	6.96255e-10	2	2169.99	1.02955	92.8526	1
	High	GHYLNATAGTcEEMIKR	4	14767	115	Q32701;Q6VW40;C0J9R6;Q6VW29;C6G1P2;Q33032;A0A1C9HG87;U5XM28;Q9THL1;F2X4H9;A0A0K2SQY8;Q5SCR6;Q32553;Q4VI99;C1JAT3;Q9GGI5;D6MYJ6;Q7YJP8;Q7GH77;Q9MS09;O98551;A0A0C5KNQ4;E7DMW3;Q4VI80;Q3I534;I2E9A4;Q4VI78;W5RVG3;G0WZL1;Q37220;F4ZDP9;Q1X6Q9;A0A0U1W0G4;A0A142I7F3;Q6L9Y3;Q7YJR1;P92434;Q5NUA5;A2VAL6;S6CMZ7;Q8MFT9;J9QH20;A0A249Y5Q4;A0A1Q1MQ40;L0N8B1;A0A291L2S1;A0A286SF63;Q36851;Q9T2E4;Q9MT23;A0A0N7AB69;I2…	C11(Carbamidomethyl)	0	0	2.875e-13	99.55	2.85446e-07	3	1950.92	0.712137	59.4866	1
	High	GHYLNATAGTcEEMIK	15	14794	115	C0J9R6;C6G1P2;F2X4H9;Q9GGI5;Q32701;Q6VW40;Q6VW29;Q33032;A0A1C9HG87;U5XM28;Q9THL1;A0A0K2SQY8;Q5SCR6;Q32553;Q4VI99;C1JAT3;D6MYJ6;Q7YJP8;Q7GH77;Q9MS09;O98551;A0A0C5KNQ4;E7DMW3;Q4VI80;Q3I534;I2E9A4;Q4VI78;E7DMY2;A0A2H4UGV5;B8LIV8;I2E962;A0A1C9HFL0;Q9T2E4;Q9MT23;W5RVG3;A0A0C5AUW0;A0A0N7AB69;G0WZL1;Q37220;F4ZDP9;A0A142I7A5;Q1X6Q9;A0A0U1W0G4;A0A142I7F3;Q6L9Y3;B8YHE7;Q7YJR1;P92434;A0A078BR81;Q37347;Q5NUA…	C11(Carbamidomethyl)	0	0	3.146e-11	99.5	2.46098e-07	2	1794.82	1.21515	65.158	0
	High	mSGGDHIHAGTVVGK	35	17683	131	Q6VW29;C0J9R6;C6G1P2;F2X4H9;Q9GGI5;Q5I221;A0A0U4D534;P92447;A5X5W8;B1NFY5;Q3T5L7;K4EPE7;P94046;A6XBH8;Q8HUZ9;A0A1S6WN23;Q37212;C6G392;I6N589;B8PRP3;Q32701;Q6VW40;A0A0F7C9H2;I2BGM7;O20246;Q33032;A0A1C9HG87;U5XM28;A5X4D3;A0A0F7G570;V5K6K1;Q339G9;Q4L1C7;Q8MD81;Q9GEK5;A0A0K2SQY8;Q9TN58;Q5SCR6;D6MYJ6;Q9TN69;Q9XQ93;A0A1W6BQF9;A0A248SN48;Q7YJP8;Q7GH77;Q71N69;Q9MS09;G0WZM4;O98551;A0A0C5KNQ4;E7DMW3;I2E9L8…	M1(Oxidation)	0	0	1.04e-08	91.11	2.67309e-06	2	1481.72	-0.0107759	32.4786	0
	High	DNGLLLHIHR	11	41878	237	C0J9R6;Q6VW29;C6G1P2;A5X4D3;C7A609;F2X4H9;A0A0K2SQY8;Q4VI99;Q9GGI5;D6MYJ6;Q7YJP8;Q9MS09;Q5I221;A0A0U4D534;Q4VI80;Q4VI78;A0A0F7G633;O09424;G0WZL1;Q37220;Q7YJR1;A2VAL6;Q37279;J9QH20;A0A1Q1MQ40;L0N8B1;A0A291L2S1;Q32701;Q6VW40;A0A0F7C9H2;Q32571;I2BGM7;A0A291EY88;Q33047;Q8WL19;Q33032;C3RXF1;A0A1S6WN23;A0A1C9HG87;U5XM28;B8PRL7;P92302;Q9THL1;A0A0F7G570;Q1XEJ9;A6XBH8;A0A0F7EV98;Q9GEK5;T1WGF1;Q5SCR6;Q3255…		0	0	1.168e-05	83.55	2.21637e-05	2	1187.66	0.465864	63.5684	0
	High	GHYLNATAGTcEEmIK	9	14794	115	Q32701;Q6VW40;C0J9R6;Q6VW29;C6G1P2;Q33032;A0A1C9HG87;U5XM28;Q9THL1;F2X4H9;A0A0K2SQY8;Q5SCR6;Q32553;Q4VI99;C1JAT3;Q9GGI5;D6MYJ6;Q7YJP8;Q7GH77;Q9MS09;O98551;A0A0C5KNQ4;E7DMW3;Q4VI80;Q3I534;I2E9A4;Q4VI78;W5RVG3;G0WZL1;Q37220;F4ZDP9;Q1X6Q9;A0A0U1W0G4;A0A142I7F3;Q6L9Y3;Q7YJR1;P92434;Q5NUA5;A2VAL6;S6CMZ7;Q8MFT9;J9QH20;A0A249Y5Q4;A0A1Q1MQ40;L0N8B1;A0A291L2S1;A0A286SF63;Q36851;Q9T2E4;Q9MT23;A0A0N7AB69;I2…	C11(Carbamidomethyl); M14(Oxidation)	0	0	2.63e-09	80.79	1.66469e-05	2	1810.81	1.58572	55.3685	0
	High	TFQGPPxGIQVER	35	58045	240	Q32701;Q6VW40;A0A0F7C9H2;Q32571;I2BGM7;C0J9R6;Q6VW29;A0A291EY88;C6G1P2;Q33047;D6MYK4;E7DMY2;A0PD98;B8LIV8;Q8WL19;Q33032;I2E962;C3RXF1;A0A1S6WN23;A0A1C9HG87;U5XM28;B8PRL7;P92302;Q9THL1;A0A0F7G570;Q1XEJ9;A6XBH8;A0A0F7EV98;A0A1C9HFL0;F2X4H9;Q9GEK5;A0A0K2SQY8;B8QQG4;Q9T2B5;T1WGF1;Q5SCR6;Q32553;Q4VI99;C1JAT3;Q9GGI5;D6MYJ6;Q9TN69;Q9XQ93;Q71N81;A0A248SN48;Q7YJP8;Q7GH77;Q33156;Q8HUZ9;Q9MS09;Q95F24;O98551…	X7(H)	0	0	2.664e-09	79.4	7.15679e-05	2	1465.76	1.32225	60.7751	0
	High	DDENVNSQPFMR	5	52171	246	Q6VW40;A0A0F7C9H2;I2BGM7;C0J9R6;C6G1P2;E7DMY2;Q33032;A0A1S6WN23;A0A1C9HG87;U5XM28;A6XBH8;Q4L1C7;F2X4H9;Q9GEK5;Q9TN58;Q5SCR6;Q9GGI5;Q71N81;Q37212;Q8HUZ9;Q9MS09;Q95F24;I2E9L8;A0A0F7G5V4;Q8MCY1;A0A286NQF2;Q7YJM6;W5RVG3;B8PRP3;J9QG76;Q8HVI8;Q37347;Q8MFT9;I2BGN0;A0A0B5KTH7;Q32701;Q32571;O20246;B1NL21;Q6VW29;A0A291EY88;Q33047;A0PD98;B8LIV8;Q8WL19;I2E962;C3RXF1;Q9GHZ1;B8PRL7;Q7YMT1;P92302;Q9THL1;A5X4D3;…		0	0	2.645e-07	77.82	6.1301e-05	2	1451.62	0.389146	69.7986	0
	High	GGLDFTKDDENVNSQPFmR	9	51638	224	C0J9R6;Q6VW29;C6G1P2;A5X4D3;C7A609;F2X4H9;A0A0K2SQY8;Q4VI99;Q9GGI5;D6MYJ6;Q7YJP8;Q9MS09;Q5I221;A0A0U4D534;Q4VI80;Q4VI78;A0A0F7G633;O09424;G0WZL1;Q37220;Q7YJR1;A2VAL6;Q37279;J9QH20;A0A1Q1MQ40;L0N8B1;A0A291L2S1;Q32701;Q6VW40;A0A0F7C9H2;Q32571;I2BGM7;A0A291EY88;Q33047;Q8WL19;Q33032;C3RXF1;A0A1S6WN23;A0A1C9HG87;U5XM28;B8PRL7;P92302;Q9THL1;A0A0F7G570;Q1XEJ9;A6XBH8;A0A0F7EV98;Q9GEK5;T1WGF1;Q5SCR6;Q3255…	M18(Oxidation)	0	0	1.364e-11	74.95	0.000129925	2	2185.98	1.00282	83.5954	1
	High	MSGGDHIHAGTVVGK	39	17683	131	P92447;A5X5W8;B1NFY5;C0J9R6;C6G1P2;F2X4H9;Q9GGI5;Q5I221;A0A0U4D534;Q3T5L7;K4EPE7;P94046;A6XBH8;Q8HUZ9;A0A1S6WN23;Q37212;C6G392;I6N589;B8PRP3;Q32701;Q6VW40;A0A0F7C9H2;I2BGM7;O20246;Q6VW29;Q33032;A0A1C9HG87;U5XM28;A5X4D3;A0A0F7G570;V5K6K1;Q339G9;Q4L1C7;Q8MD81;Q9GEK5;A0A0K2SQY8;Q9TN58;Q5SCR6;D6MYJ6;Q9TN69;Q9XQ93;A0A1W6BQF9;A0A248SN48;Q7YJP8;Q7GH77;Q71N69;Q9MS09;G0WZM4;O98551;A0A0C5KNQ4;E7DMW3;I2E9L8…		0	0	5.459e-08	73.67	0.000127901	2	1465.72	1.01713	40.0892	0
	High	EITLGFVDLLR	2	11021	105	C0J9R6;C6G1P2;F2X4H9;Q4VI99;Q9GGI5;Q4VI80;Q4VI78;A2VAL6;A0A0B5KTH7;Q6VW40;Q33032;A0A1C9HG87;U5XM28;Q5SCR6;C1JAT3;Q9MS09;Q5I221;A0A0U4D534;A0A0F7C9H2;I2BGM7;A0A291EY88;C3RXF1;A0A1S6WN23;B8PRL7;A6XBH8;A0A0F7EV98;Q9GEK5;T1WGF1;Q8HUZ9;I2E9L8;A0A0F7G5V4;C3S8W2;Q8MFT9;A0A286SF63;Q36851;B8LIV8;I2E962;A0A1C9HFL0;Q71N81;Q95F24;A0A286NQF2;Q7YJM6;A0A142DPV4;W5RVG3;B8PRP3;G0WZL1;J9QG76;Q8HVI8;P92434;Q37347;I…		0	0	2.405e-05	72.16	0.000131394	2	1275.73	0.844866	114.999	0
	High	VALEAcVQAR	45	29518	189	C7A609;L0N8B1;O98893;Q36851;Q32701;Q6VW40;A0A0F7C9H2;I2BGM7;O20246;C0J9R6;Q6VW29;C6G1P2;Q33032;A0A1S6WN23;A0A1C9HG87;U5XM28;A5X4D3;A0A0F7G570;A6XBH8;V5K6K1;Q339G9;Q4L1C7;Q8MD81;F2X4H9;Q9GEK5;A0A0K2SQY8;Q9TN58;Q5SCR6;Q9GGI5;D6MYJ6;Q9TN69;Q9XQ93;A0A1W6BQF9;A0A248SN48;Q37212;Q7YJP8;Q7GH77;Q71N69;Q8HUZ9;Q9MS09;Q5I221;G0WZM4;A0A0U4D534;O98551;A0A0C5KNQ4;E7DMW3;I2E9L8;A0A0F7G5V4;I2E9A4;Q8MCY1;Q8WKT6;A0…	C6(Carbamidomethyl)	0	0	9.905e-05	64.57	0.0014173	2	1116.58	0.647093	113.629	0
	High	GHYLNATAGTcEEmIKR	6	14767	115	Q6VW40;C0J9R6;C6G1P2;Q33032;A0A1C9HG87;U5XM28;F2X4H9;Q5SCR6;Q4VI99;C1JAT3;Q9GGI5;Q9MS09;Q4VI80;Q4VI78;Q6VW29;R4QE58;Q7YJP8;Q5I221;A0A0U4D534;Q9MT23;B6GUV5;Q7YJR1;L0N8B1;A0A0B5KTH7;Q32701;Q9THL1;Q32553;Q7GH77;A0A0C5KNQ4;I2E9A4;Q9T2E4;A0A0C5AUW0;A0A0N7AB69;Q37220;Q1X6Q9;A0A0U1W0G4;A0A078BR81;A0A0A7W5U3;A2VAL6;S6CMZ7;Q8MFT9;A0A0F6TFY2;I2BGN0;A0A1Q1MQ40;P94046;A0A291L2S1;A0A286SF63;Q36851;Q8ME51;Q318…	C11(Carbamidomethyl); M14(Oxidation)	0	0	2.007e-09	63.79	0.00104387	3	1966.91	1.11945	50.7032	1
	High	TFQGPPxGIQVER	2	39	8	U5XM28;A5X4D3;Q4VI78;A0A0A0QCC3;G8EEM9;A0A0D3M3X9;A0A1X9ZQP4;Q9TN58	X7(D)	0	0	5.835e-06	60.83	0.00138452	2	1443.72	0.988688	71.2519	0
	High	PLLGcTIKPK	8	64838	252	C0J9R6;Q6VW29;C6G1P2;A5X4D3;C7A609;F2X4H9;A0A0K2SQY8;Q4VI99;Q9GGI5;D6MYJ6;Q7YJP8;Q9MS09;Q5I221;A0A0U4D534;Q4VI80;Q4VI78;A0A0F7G633;O09424;G0WZL1;Q37220;Q7YJR1;A2VAL6;Q37279;J9QH20;A0A1Q1MQ40;L0N8B1;A0A291L2S1;Q32701;Q6VW40;A0A0F7C9H2;Q32571;I2BGM7;A0A291EY88;Q33047;Q8WL19;Q33032;C3RXF1;A0A1S6WN23;A0A1C9HG87;U5XM28;B8PRL7;P92302;Q9THL1;A0A0F7G570;Q1XEJ9;A6XBH8;A0A0F7EV98;Q9GEK5;T1WGF1;Q5SCR6;Q3255…	C5(Carbamidomethyl)	0	0	0.000215	52.01	0.03562	2	1126.67	0.321047	52.4203	1
	High	DDENVNSQPFmR	4	52171	246	Q6VW40;C0J9R6;C6G1P2;Q33032;A0A1C9HG87;U5XM28;F2X4H9;Q5SCR6;Q4VI99;C1JAT3;Q9GGI5;Q9MS09;Q4VI80;Q4VI78;Q37212;Q5I221;A0A0U4D534;Q32701;A0A0F7C9H2;I2BGM7;O20246;Q6VW29;A0A1S6WN23;A5X4D3;A0A0F7G570;A6XBH8;V5K6K1;Q339G9;Q4L1C7;Q8MD81;Q9GEK5;A0A0K2SQY8;O20245;Q9TN58;D6MYJ6;Q9TN69;Q9XQ93;Q71N81;A0A1W6BQF9;A0A248SN48;Q7YJP8;Q7GH77;Q71N69;Q8HUZ9;G0WZM4;Q95F24;O98551;A0A0C5KNQ4;E7DMW3;I2E9L8;A0A0F7G5V4;I2…	M11(Oxidation)	0	0	1.147e-05	51.45	0.0262524	2	1467.62	0.855373	56.9476	0
	High	AMHAVIDR	10	44488	252	C0J9R6;A0A291EY88;C6G1P2;C3RXF1;B8PRL7;A6XBH8;F2X4H9;Q4VI99;Q9GGI5;Q8HUZ9;Q9MS09;Q4VI80;A0A0F7G5V4;Q4VI78;C3S8W2;Q32701;Q6VW40;A0A0F7C9H2;I2BGM7;O20246;Q6VW29;Q33032;A0A1S6WN23;A0A1C9HG87;U5XM28;A5X4D3;A0A0F7G570;Q339G9;Q9GEK5;A0A0K2SQY8;Q5SCR6;D6MYJ6;Q9TN69;Q9XQ93;A0A248SN48;Q7YJP8;Q7GH77;Q71N69;Q5I221;G0WZM4;A0A0U4D534;O98551;A0A0C5KNQ4;E7DMW3;I2E9L8;I2E9A4;Q8WKT6;R4QE58;C7A609;A0A0F7G633;O0942…		0	0	0.004026	47.16	0.0710082	2	912.472	-0.488874	32.9366	0
	High	YGRPLLGcTIKPK	6	64650	247	I2E962;Q6VW40;A0A0F7C9H2;I2BGM7;C0J9R6;A0A291EY88;C6G1P2;B8LIV8;Q33032;C3RXF1;A0A1S6WN23;A0A1C9HG87;U5XM28;B8PRL7;O09420;A6XBH8;A0A0F7EV98;A0A1C9HFL0;F2X4H9;Q9GEK5;T1WGF1;Q5SCR6;Q4VI99;C1JAT3;Q9GGI5;Q71N81;O03839;Q71N69;Q8HUZ9;Q9MS09;Q5I221;G0WZM4;A0A0U4D534;Q95F24;I2E9L8;Q4VI80;A0A0F7G5V4;Q4VI78;C3S8W2;A0A0F7G633;A0A286NQF2;A0A0F7G5U4;O09424;Q7YJM6;Q7YMT1;Q58U40;Q32701;O20246;Q6VW29;O47280;A5X4D…	C8(Carbamidomethyl)	0	0	0.001061	33.82	2.51136	4	1502.85	-0.424963	53.4868	2
	High	AQAETGEIK	6	27913	195	I2BGM7;C6G1P2;Q33032;C3RXF1;T1WGF1;Q9GGI5;Q8ME51;B8PRL7;A0A0F7EV98;Q9GEK5;Q1XEJ9;Q6VW40;A0A0F7C9H2;C0J9R6;A0A1S6WN23;A0A1C9HG87;U5XM28;A6XBH8;F2X4H9;Q5SCR6;Q8HUZ9;Q9MS09;I2E9L8;A0A0F7G5V4;Q32701;Q6VW29;Q9THL1;A0A0K2SQY8;Q32553;Q4VI99;C1JAT3;D6MYJ6;Q7YJP8;Q7GH77;O98551;A0A0C5KNQ4;E7DMW3;Q4VI80;Q3I534;I2E9A4;Q4VI78;A0A291EY88;C7AQU9;C3S8W2;A0A0F7G570;A0A2H4UGV5;Q9TN69;Q9XQ93;A0A248SN48;Q9TN58;Q3721…		0	0.001	0.01824	50.66	0.031433	2	946.485	1.35958	24.1457	0
	High	EGNEIIR	1	14511	128	Q58U40;C0J9R6;Q6VW29;C6G1P2;A0A0F7G570;A6XBH8;F2X4H9;Q9GGI5;Q7YJP8;Q8HUZ9;Q32571;A0A291EY88;C3RXF1;B8PRL7;Q8MAM0;A0A0K2SQY8;Q9TN58;Q4VI99;D6MYJ6;A0A1W6BQF9;Q37212;J9QER6;Q9MS09;Q4VI80;A0A0F7G5V4;Q4VI78;C3S8W2;Q8WKT6;Q6VW40;Q33032;A0A1C9HG87;U5XM28;Q5SCR6;Q5I221;A0A0U4D534;Q32701;A0A0F7C9H2;I2BGM7;O20246;B1NL21;P93904;Q33047;O98884;D6MYK4;E7DMY2;A0PD98;B8LIV8;Q8WL19;I2E962;A0A1S6WN23;Q7YMT1;P92302…		0	0.008	0.0985	45.56	0.0672315	2	830.436	-0.303857	37.4441	0
Q8ME51	Ribulose bisphosphate carboxylase large chain (Fragment) OS=Pentaphylax euryoides OX=125047 GN=rbcL PE=3 SV=1 - [Q8ME51_9ERIC]	2843.86	28.51	16922	0	16	251	463	51.2876	6.58057
	High	GHYLxATAGTcEEMIK	11	12	9	E5G0I9;Q95CF8;X2D2J7;Q37220;Q8WJX3;Q8ME51;Q31895;Q95631;Q8MCW3	X5(D); C11(Carbamidomethyl)	0	0	2.482e-11	112.75	3.51472e-09	2	1795.8	1.48014	70.3037	0
	High	GHYLxATAGTcEEMIKR	4	12	9	Q8ME51;Q31895;Q95631;Q37220;Q8MCW3;E5G0I9;Q95CF8;X2D2J7;Q8WJX3	X5(D); C11(Carbamidomethyl)	0	0	1.66e-09	111.91	7.10325e-09	3	1951.9	0.143182	64.2899	1
	High	GHYLxATAGTcEEMIKR	2	14767	115	Q32701;Q6VW40;C0J9R6;Q6VW29;C6G1P2;Q33032;A0A1C9HG87;U5XM28;Q9THL1;F2X4H9;A0A0K2SQY8;Q5SCR6;Q32553;Q4VI99;C1JAT3;Q9GGI5;D6MYJ6;Q7YJP8;Q7GH77;Q9MS09;O98551;A0A0C5KNQ4;E7DMW3;Q4VI80;Q3I534;I2E9A4;Q4VI78;W5RVG3;G0WZL1;Q37220;F4ZDP9;Q1X6Q9;A0A0U1W0G4;A0A142I7F3;Q6L9Y3;Q7YJR1;P92434;Q5NUA5;A2VAL6;S6CMZ7;Q8MFT9;J9QH20;A0A249Y5Q4;A0A1Q1MQ40;L0N8B1;A0A291L2S1;A0A286SF63;Q36851;Q9T2E4;Q9MT23;A0A0N7AB69;I2…	X5(N); C11(Carbamidomethyl)	0	0	2.875e-13	99.55	2.85446e-07	3	1950.92	0.712137	59.4866	1
	High	GHYLxATAGTcEEMIK	14	14794	115	C0J9R6;C6G1P2;F2X4H9;Q9GGI5;Q32701;Q6VW40;Q6VW29;Q33032;A0A1C9HG87;U5XM28;Q9THL1;A0A0K2SQY8;Q5SCR6;Q32553;Q4VI99;C1JAT3;D6MYJ6;Q7YJP8;Q7GH77;Q9MS09;O98551;A0A0C5KNQ4;E7DMW3;Q4VI80;Q3I534;I2E9A4;Q4VI78;E7DMY2;A0A2H4UGV5;B8LIV8;I2E962;A0A1C9HFL0;Q9T2E4;Q9MT23;W5RVG3;A0A0C5AUW0;A0A0N7AB69;G0WZL1;Q37220;F4ZDP9;A0A142I7A5;Q1X6Q9;A0A0U1W0G4;A0A142I7F3;Q6L9Y3;B8YHE7;Q7YJR1;P92434;A0A078BR81;Q37347;Q5NUA…	X5(N); C11(Carbamidomethyl)	0	0	3.146e-11	99.5	2.46098e-07	2	1794.82	1.21515	65.158	0
	High	mSGGDHIHAGTVVGK	35	17683	131	Q6VW29;C0J9R6;C6G1P2;F2X4H9;Q9GGI5;Q5I221;A0A0U4D534;P92447;A5X5W8;B1NFY5;Q3T5L7;K4EPE7;P94046;A6XBH8;Q8HUZ9;A0A1S6WN23;Q37212;C6G392;I6N589;B8PRP3;Q32701;Q6VW40;A0A0F7C9H2;I2BGM7;O20246;Q33032;A0A1C9HG87;U5XM28;A5X4D3;A0A0F7G570;V5K6K1;Q339G9;Q4L1C7;Q8MD81;Q9GEK5;A0A0K2SQY8;Q9TN58;Q5SCR6;D6MYJ6;Q9TN69;Q9XQ93;A0A1W6BQF9;A0A248SN48;Q7YJP8;Q7GH77;Q71N69;Q9MS09;G0WZM4;O98551;A0A0C5KNQ4;E7DMW3;I2E9L8…	M1(Oxidation)	0	0	1.04e-08	91.11	2.67309e-06	2	1481.72	-0.0107759	32.4786	0
	High	DNGLLLHIHR	11	41878	237	C0J9R6;Q6VW29;C6G1P2;A5X4D3;C7A609;F2X4H9;A0A0K2SQY8;Q4VI99;Q9GGI5;D6MYJ6;Q7YJP8;Q9MS09;Q5I221;A0A0U4D534;Q4VI80;Q4VI78;A0A0F7G633;O09424;G0WZL1;Q37220;Q7YJR1;A2VAL6;Q37279;J9QH20;A0A1Q1MQ40;L0N8B1;A0A291L2S1;Q32701;Q6VW40;A0A0F7C9H2;Q32571;I2BGM7;A0A291EY88;Q33047;Q8WL19;Q33032;C3RXF1;A0A1S6WN23;A0A1C9HG87;U5XM28;B8PRL7;P92302;Q9THL1;A0A0F7G570;Q1XEJ9;A6XBH8;A0A0F7EV98;Q9GEK5;T1WGF1;Q5SCR6;Q3255…		0	0	1.168e-05	83.55	2.21637e-05	2	1187.66	0.465864	63.5684	0
	High	GHYLxATAGTcEEmIK	8	14794	115	Q32701;Q6VW40;C0J9R6;Q6VW29;C6G1P2;Q33032;A0A1C9HG87;U5XM28;Q9THL1;F2X4H9;A0A0K2SQY8;Q5SCR6;Q32553;Q4VI99;C1JAT3;Q9GGI5;D6MYJ6;Q7YJP8;Q7GH77;Q9MS09;O98551;A0A0C5KNQ4;E7DMW3;Q4VI80;Q3I534;I2E9A4;Q4VI78;W5RVG3;G0WZL1;Q37220;F4ZDP9;Q1X6Q9;A0A0U1W0G4;A0A142I7F3;Q6L9Y3;Q7YJR1;P92434;Q5NUA5;A2VAL6;S6CMZ7;Q8MFT9;J9QH20;A0A249Y5Q4;A0A1Q1MQ40;L0N8B1;A0A291L2S1;A0A286SF63;Q36851;Q9T2E4;Q9MT23;A0A0N7AB69;I2…	X5(N); C11(Carbamidomethyl); M14(Oxidation)	0	0	2.63e-09	80.79	1.66469e-05	2	1810.81	1.58572	55.3685	0
	High	TFQGPPHGIQVER	35	58045	240	Q32701;Q6VW40;A0A0F7C9H2;Q32571;I2BGM7;C0J9R6;Q6VW29;A0A291EY88;C6G1P2;Q33047;D6MYK4;E7DMY2;A0PD98;B8LIV8;Q8WL19;Q33032;I2E962;C3RXF1;A0A1S6WN23;A0A1C9HG87;U5XM28;B8PRL7;P92302;Q9THL1;A0A0F7G570;Q1XEJ9;A6XBH8;A0A0F7EV98;A0A1C9HFL0;F2X4H9;Q9GEK5;A0A0K2SQY8;B8QQG4;Q9T2B5;T1WGF1;Q5SCR6;Q32553;Q4VI99;C1JAT3;Q9GGI5;D6MYJ6;Q9TN69;Q9XQ93;Q71N81;A0A248SN48;Q7YJP8;Q7GH77;Q33156;Q8HUZ9;Q9MS09;Q95F24;O98551…		0	0	2.664e-09	79.4	7.15679e-05	2	1465.76	1.32225	60.7751	0
	High	MSGGDHIHAGTVVGK	39	17683	131	P92447;A5X5W8;B1NFY5;C0J9R6;C6G1P2;F2X4H9;Q9GGI5;Q5I221;A0A0U4D534;Q3T5L7;K4EPE7;P94046;A6XBH8;Q8HUZ9;A0A1S6WN23;Q37212;C6G392;I6N589;B8PRP3;Q32701;Q6VW40;A0A0F7C9H2;I2BGM7;O20246;Q6VW29;Q33032;A0A1C9HG87;U5XM28;A5X4D3;A0A0F7G570;V5K6K1;Q339G9;Q4L1C7;Q8MD81;Q9GEK5;A0A0K2SQY8;Q9TN58;Q5SCR6;D6MYJ6;Q9TN69;Q9XQ93;A0A1W6BQF9;A0A248SN48;Q7YJP8;Q7GH77;Q71N69;Q9MS09;G0WZM4;O98551;A0A0C5KNQ4;E7DMW3;I2E9L8…		0	0	5.459e-08	73.67	0.000127901	2	1465.72	1.01713	40.0892	0
	High	EITLGFVDLLR	2	11021	105	C0J9R6;C6G1P2;F2X4H9;Q4VI99;Q9GGI5;Q4VI80;Q4VI78;A2VAL6;A0A0B5KTH7;Q6VW40;Q33032;A0A1C9HG87;U5XM28;Q5SCR6;C1JAT3;Q9MS09;Q5I221;A0A0U4D534;A0A0F7C9H2;I2BGM7;A0A291EY88;C3RXF1;A0A1S6WN23;B8PRL7;A6XBH8;A0A0F7EV98;Q9GEK5;T1WGF1;Q8HUZ9;I2E9L8;A0A0F7G5V4;C3S8W2;Q8MFT9;A0A286SF63;Q36851;B8LIV8;I2E962;A0A1C9HFL0;Q71N81;Q95F24;A0A286NQF2;Q7YJM6;A0A142DPV4;W5RVG3;B8PRP3;G0WZL1;J9QG76;Q8HVI8;P92434;Q37347;I…		0	0	2.405e-05	72.16	0.000131394	2	1275.73	0.844866	114.999	0
	High	VALEAcVQAR	45	29518	189	C7A609;L0N8B1;O98893;Q36851;Q32701;Q6VW40;A0A0F7C9H2;I2BGM7;O20246;C0J9R6;Q6VW29;C6G1P2;Q33032;A0A1S6WN23;A0A1C9HG87;U5XM28;A5X4D3;A0A0F7G570;A6XBH8;V5K6K1;Q339G9;Q4L1C7;Q8MD81;F2X4H9;Q9GEK5;A0A0K2SQY8;Q9TN58;Q5SCR6;Q9GGI5;D6MYJ6;Q9TN69;Q9XQ93;A0A1W6BQF9;A0A248SN48;Q37212;Q7YJP8;Q7GH77;Q71N69;Q8HUZ9;Q9MS09;Q5I221;G0WZM4;A0A0U4D534;O98551;A0A0C5KNQ4;E7DMW3;I2E9L8;A0A0F7G5V4;I2E9A4;Q8MCY1;Q8WKT6;A0…	C6(Carbamidomethyl)	0	0	9.905e-05	64.57	0.0014173	2	1116.58	0.647093	113.629	0
	High	GHYLxATAGTcEEmIKR	4	14767	115	Q6VW40;C0J9R6;C6G1P2;Q33032;A0A1C9HG87;U5XM28;F2X4H9;Q5SCR6;Q4VI99;C1JAT3;Q9GGI5;Q9MS09;Q4VI80;Q4VI78;Q6VW29;R4QE58;Q7YJP8;Q5I221;A0A0U4D534;Q9MT23;B6GUV5;Q7YJR1;L0N8B1;A0A0B5KTH7;Q32701;Q9THL1;Q32553;Q7GH77;A0A0C5KNQ4;I2E9A4;Q9T2E4;A0A0C5AUW0;A0A0N7AB69;Q37220;Q1X6Q9;A0A0U1W0G4;A0A078BR81;A0A0A7W5U3;A2VAL6;S6CMZ7;Q8MFT9;A0A0F6TFY2;I2BGN0;A0A1Q1MQ40;P94046;A0A291L2S1;A0A286SF63;Q36851;Q8ME51;Q318…	X5(N); C11(Carbamidomethyl); M14(Oxidation)	0	0	2.007e-09	63.79	0.00104387	3	1966.91	1.11945	50.7032	1
	High	GGLDFTKDDENVNSxPFmR	3	32	6	Q8ME51;Q71N79;C7AQV0;A0A2H4UGV5;C7AQT3;Q9MV62	X15(E); M18(Oxidation)	0	0	0.0008226	55.56	0.00157735	2	2186.97	1.1647	85.7104	1
	High	GGLDFTKDDENVNSxPFMR	2	32	6	Q8ME51;Q71N79;C7AQV0;A0A2H4UGV5;C7AQT3;Q9MV62	X15(E)	0	0	1.423e-08	52.1	0.00476566	3	2170.98	3.63234	93.9868	1
	High	PLLGcTIKPK	8	64838	252	C0J9R6;Q6VW29;C6G1P2;A5X4D3;C7A609;F2X4H9;A0A0K2SQY8;Q4VI99;Q9GGI5;D6MYJ6;Q7YJP8;Q9MS09;Q5I221;A0A0U4D534;Q4VI80;Q4VI78;A0A0F7G633;O09424;G0WZL1;Q37220;Q7YJR1;A2VAL6;Q37279;J9QH20;A0A1Q1MQ40;L0N8B1;A0A291L2S1;Q32701;Q6VW40;A0A0F7C9H2;Q32571;I2BGM7;A0A291EY88;Q33047;Q8WL19;Q33032;C3RXF1;A0A1S6WN23;A0A1C9HG87;U5XM28;B8PRL7;P92302;Q9THL1;A0A0F7G570;Q1XEJ9;A6XBH8;A0A0F7EV98;Q9GEK5;T1WGF1;Q5SCR6;Q3255…	C5(Carbamidomethyl)	0	0	0.000215	52.01	0.03562	2	1126.67	0.321047	52.4203	1
	High	AMHAVIDR	10	44488	252	C0J9R6;A0A291EY88;C6G1P2;C3RXF1;B8PRL7;A6XBH8;F2X4H9;Q4VI99;Q9GGI5;Q8HUZ9;Q9MS09;Q4VI80;A0A0F7G5V4;Q4VI78;C3S8W2;Q32701;Q6VW40;A0A0F7C9H2;I2BGM7;O20246;Q6VW29;Q33032;A0A1S6WN23;A0A1C9HG87;U5XM28;A5X4D3;A0A0F7G570;Q339G9;Q9GEK5;A0A0K2SQY8;Q5SCR6;D6MYJ6;Q9TN69;Q9XQ93;A0A248SN48;Q7YJP8;Q7GH77;Q71N69;Q5I221;G0WZM4;A0A0U4D534;O98551;A0A0C5KNQ4;E7DMW3;I2E9L8;I2E9A4;Q8WKT6;R4QE58;C7A609;A0A0F7G633;O0942…		0	0	0.004026	47.16	0.0710082	2	912.472	-0.488874	32.9366	0
	High	DDENVNSxPFMR	1	40	6	Q8ME51;Q71N79;C7AQV0;A0A2H4UGV5;C7AQT3;Q9MV62	X8(E)	0	0	1.885e-06	44.73	0.00860797	2	1452.61	0.549235	70.6495	0
	High	GHYLxATAGTcEEmIK	1	12	9	Q8ME51;Q31895;Q95631;Q37220;Q8MCW3;E5G0I9;Q8WJX3;Q95CF8;X2D2J7	X5(D); C11(Carbamidomethyl); M14(Oxidation)	0	0	0.0001408	41.85	0.034273	2	1811.8	1.37654	59.6106	0
	High	GHYLxATAGTcEEmIKR	2	12	9	Q8WJX3;Q95CF8;X2D2J7;E5G0I9;Q37220;Q8ME51;Q31895;Q95631;Q8MCW3	X5(D); C11(Carbamidomethyl); M14(Oxidation)	0	0	2.443e-06	41.59	0.0625609	3	1967.9	0.182731	54.206	1
	High	YGRPLLGcTIKPK	6	64650	247	I2E962;Q6VW40;A0A0F7C9H2;I2BGM7;C0J9R6;A0A291EY88;C6G1P2;B8LIV8;Q33032;C3RXF1;A0A1S6WN23;A0A1C9HG87;U5XM28;B8PRL7;O09420;A6XBH8;A0A0F7EV98;A0A1C9HFL0;F2X4H9;Q9GEK5;T1WGF1;Q5SCR6;Q4VI99;C1JAT3;Q9GGI5;Q71N81;O03839;Q71N69;Q8HUZ9;Q9MS09;Q5I221;G0WZM4;A0A0U4D534;Q95F24;I2E9L8;Q4VI80;A0A0F7G5V4;Q4VI78;C3S8W2;A0A0F7G633;A0A286NQF2;A0A0F7G5U4;O09424;Q7YJM6;Q7YMT1;Q58U40;Q32701;O20246;Q6VW29;O47280;A5X4D…	C8(Carbamidomethyl)	0	0	0.001061	33.82	2.51136	4	1502.85	-0.424963	53.4868	2
	High	DDENVNSxPFmR	1	40	6	Q8ME51;Q71N79;C7AQV0;A0A2H4UGV5;C7AQT3;Q9MV62	X8(E); M11(Oxidation)	0	0	0.004068	31.2	0.119552	2	1468.6	-1.56332	57.2828	0
	High	AQxETGEIK	6	27913	195	I2BGM7;C6G1P2;Q33032;C3RXF1;T1WGF1;Q9GGI5;Q8ME51;B8PRL7;A0A0F7EV98;Q9GEK5;Q1XEJ9;Q6VW40;A0A0F7C9H2;C0J9R6;A0A1S6WN23;A0A1C9HG87;U5XM28;A6XBH8;F2X4H9;Q5SCR6;Q8HUZ9;Q9MS09;I2E9L8;A0A0F7G5V4;Q32701;Q6VW29;Q9THL1;A0A0K2SQY8;Q32553;Q4VI99;C1JAT3;D6MYJ6;Q7YJP8;Q7GH77;O98551;A0A0C5KNQ4;E7DMW3;Q4VI80;Q3I534;I2E9A4;Q4VI78;A0A291EY88;C7AQU9;C3S8W2;A0A0F7G570;A0A2H4UGV5;Q9TN69;Q9XQ93;A0A248SN48;Q9TN58;Q3721…	X3(A)	0	0.001	0.01824	50.66	0.031433	2	946.485	1.35958	24.1457	0
	High	EGNEIIR	1	14511	128	Q58U40;C0J9R6;Q6VW29;C6G1P2;A0A0F7G570;A6XBH8;F2X4H9;Q9GGI5;Q7YJP8;Q8HUZ9;Q32571;A0A291EY88;C3RXF1;B8PRL7;Q8MAM0;A0A0K2SQY8;Q9TN58;Q4VI99;D6MYJ6;A0A1W6BQF9;Q37212;J9QER6;Q9MS09;Q4VI80;A0A0F7G5V4;Q4VI78;C3S8W2;Q8WKT6;Q6VW40;Q33032;A0A1C9HG87;U5XM28;Q5SCR6;Q5I221;A0A0U4D534;Q32701;A0A0F7C9H2;I2BGM7;O20246;B1NL21;P93904;Q33047;O98884;D6MYK4;E7DMY2;A0PD98;B8LIV8;Q8WL19;I2E962;A0A1S6WN23;Q7YMT1;P92302…		0	0.008	0.0985	45.56	0.0672315	2	830.436	-0.303857	37.4441	0
A0A0K2SQY8	Ribulose bisphosphate carboxylase large chain OS=Melia volkensii OX=643111 GN=rbcL PE=3 SV=1 - [A0A0K2SQY8_9ROSI]	2840.2	40	44871	0	15	268	360	40.0414	7.57666
	High	GGLDFTKDDENVNSQPFMR	11	51638	224	Q8MFT9;Q95CE8;Q32701;Q6VW40;A0A0F7C9H2;Q32571;I2BGM7;O20246;B1NL21;C0J9R6;Q6VW29;A0A291EY88;C6G1P2;P93904;Q33047;O98884;A0PD98;B8LIV8;Q8WL19;Q33032;I2E962;C3RXF1;A0A1S6WN23;A0A1C9HG87;U5XM28;B8PRL7;Q7YMT1;P92302;Q9THL1;A5X4D3;A0A0F7G570;Q1XEJ9;O09420;A6XBH8;C7A609;Q8MAM0;V5K6K1;A0A0F7EV98;Q339G9;G8XV60;Q4L1C7;Q8MD81;A0A1C9HFL0;F2X4H9;Q9GEK5;A0A0K2SQY8;B8QQG4;Q9T2B5;Q9TN58;T1WGF1;Q5SCR6;Q32553;Q4V…		0	0	1.101e-14	127.8	6.96255e-10	2	2169.99	1.02955	92.8526	1
	High	GHYLNATAGTcEEMIKR	4	14767	115	Q32701;Q6VW40;C0J9R6;Q6VW29;C6G1P2;Q33032;A0A1C9HG87;U5XM28;Q9THL1;F2X4H9;A0A0K2SQY8;Q5SCR6;Q32553;Q4VI99;C1JAT3;Q9GGI5;D6MYJ6;Q7YJP8;Q7GH77;Q9MS09;O98551;A0A0C5KNQ4;E7DMW3;Q4VI80;Q3I534;I2E9A4;Q4VI78;W5RVG3;G0WZL1;Q37220;F4ZDP9;Q1X6Q9;A0A0U1W0G4;A0A142I7F3;Q6L9Y3;Q7YJR1;P92434;Q5NUA5;A2VAL6;S6CMZ7;Q8MFT9;J9QH20;A0A249Y5Q4;A0A1Q1MQ40;L0N8B1;A0A291L2S1;A0A286SF63;Q36851;Q9T2E4;Q9MT23;A0A0N7AB69;I2…	C11(Carbamidomethyl)	0	0	2.875e-13	99.55	2.85446e-07	3	1950.92	0.712137	59.4866	1
	High	GHYLNATAGTcEEMIK	15	14794	115	C0J9R6;C6G1P2;F2X4H9;Q9GGI5;Q32701;Q6VW40;Q6VW29;Q33032;A0A1C9HG87;U5XM28;Q9THL1;A0A0K2SQY8;Q5SCR6;Q32553;Q4VI99;C1JAT3;D6MYJ6;Q7YJP8;Q7GH77;Q9MS09;O98551;A0A0C5KNQ4;E7DMW3;Q4VI80;Q3I534;I2E9A4;Q4VI78;E7DMY2;A0A2H4UGV5;B8LIV8;I2E962;A0A1C9HFL0;Q9T2E4;Q9MT23;W5RVG3;A0A0C5AUW0;A0A0N7AB69;G0WZL1;Q37220;F4ZDP9;A0A142I7A5;Q1X6Q9;A0A0U1W0G4;A0A142I7F3;Q6L9Y3;B8YHE7;Q7YJR1;P92434;A0A078BR81;Q37347;Q5NUA…	C11(Carbamidomethyl)	0	0	3.146e-11	99.5	2.46098e-07	2	1794.82	1.21515	65.158	0
	High	mSGGDHIHAGTVVGK	35	17683	131	Q6VW29;C0J9R6;C6G1P2;F2X4H9;Q9GGI5;Q5I221;A0A0U4D534;P92447;A5X5W8;B1NFY5;Q3T5L7;K4EPE7;P94046;A6XBH8;Q8HUZ9;A0A1S6WN23;Q37212;C6G392;I6N589;B8PRP3;Q32701;Q6VW40;A0A0F7C9H2;I2BGM7;O20246;Q33032;A0A1C9HG87;U5XM28;A5X4D3;A0A0F7G570;V5K6K1;Q339G9;Q4L1C7;Q8MD81;Q9GEK5;A0A0K2SQY8;Q9TN58;Q5SCR6;D6MYJ6;Q9TN69;Q9XQ93;A0A1W6BQF9;A0A248SN48;Q7YJP8;Q7GH77;Q71N69;Q9MS09;G0WZM4;O98551;A0A0C5KNQ4;E7DMW3;I2E9L8…	M1(Oxidation)	0	0	1.04e-08	91.11	2.67309e-06	2	1481.72	-0.0107759	32.4786	0
	High	MFTSIVGNVFGFK	1	44	2	Q339G9;A0A0K2SQY8		0	0	1.289e-07	84.38	8.37512e-06	2	1446.74	-0.181597	114.874	0
	High	DNGLLLHIHR	11	41878	237	C0J9R6;Q6VW29;C6G1P2;A5X4D3;C7A609;F2X4H9;A0A0K2SQY8;Q4VI99;Q9GGI5;D6MYJ6;Q7YJP8;Q9MS09;Q5I221;A0A0U4D534;Q4VI80;Q4VI78;A0A0F7G633;O09424;G0WZL1;Q37220;Q7YJR1;A2VAL6;Q37279;J9QH20;A0A1Q1MQ40;L0N8B1;A0A291L2S1;Q32701;Q6VW40;A0A0F7C9H2;Q32571;I2BGM7;A0A291EY88;Q33047;Q8WL19;Q33032;C3RXF1;A0A1S6WN23;A0A1C9HG87;U5XM28;B8PRL7;P92302;Q9THL1;A0A0F7G570;Q1XEJ9;A6XBH8;A0A0F7EV98;Q9GEK5;T1WGF1;Q5SCR6;Q3255…		0	0	1.168e-05	83.55	2.21637e-05	2	1187.66	0.465864	63.5684	0
	High	GHYLNATAGTcEEmIK	9	14794	115	Q32701;Q6VW40;C0J9R6;Q6VW29;C6G1P2;Q33032;A0A1C9HG87;U5XM28;Q9THL1;F2X4H9;A0A0K2SQY8;Q5SCR6;Q32553;Q4VI99;C1JAT3;Q9GGI5;D6MYJ6;Q7YJP8;Q7GH77;Q9MS09;O98551;A0A0C5KNQ4;E7DMW3;Q4VI80;Q3I534;I2E9A4;Q4VI78;W5RVG3;G0WZL1;Q37220;F4ZDP9;Q1X6Q9;A0A0U1W0G4;A0A142I7F3;Q6L9Y3;Q7YJR1;P92434;Q5NUA5;A2VAL6;S6CMZ7;Q8MFT9;J9QH20;A0A249Y5Q4;A0A1Q1MQ40;L0N8B1;A0A291L2S1;A0A286SF63;Q36851;Q9T2E4;Q9MT23;A0A0N7AB69;I2…	C11(Carbamidomethyl); M14(Oxidation)	0	0	2.63e-09	80.79	1.66469e-05	2	1810.81	1.58572	55.3685	0
	High	TFQGPPHGIQVER	35	58045	240	Q32701;Q6VW40;A0A0F7C9H2;Q32571;I2BGM7;C0J9R6;Q6VW29;A0A291EY88;C6G1P2;Q33047;D6MYK4;E7DMY2;A0PD98;B8LIV8;Q8WL19;Q33032;I2E962;C3RXF1;A0A1S6WN23;A0A1C9HG87;U5XM28;B8PRL7;P92302;Q9THL1;A0A0F7G570;Q1XEJ9;A6XBH8;A0A0F7EV98;A0A1C9HFL0;F2X4H9;Q9GEK5;A0A0K2SQY8;B8QQG4;Q9T2B5;T1WGF1;Q5SCR6;Q32553;Q4VI99;C1JAT3;Q9GGI5;D6MYJ6;Q9TN69;Q9XQ93;Q71N81;A0A248SN48;Q7YJP8;Q7GH77;Q33156;Q8HUZ9;Q9MS09;Q95F24;O98551…		0	0	2.664e-09	79.4	7.15679e-05	2	1465.76	1.32225	60.7751	0
	High	DDENVNSQPFMR	5	52171	246	Q6VW40;A0A0F7C9H2;I2BGM7;C0J9R6;C6G1P2;E7DMY2;Q33032;A0A1S6WN23;A0A1C9HG87;U5XM28;A6XBH8;Q4L1C7;F2X4H9;Q9GEK5;Q9TN58;Q5SCR6;Q9GGI5;Q71N81;Q37212;Q8HUZ9;Q9MS09;Q95F24;I2E9L8;A0A0F7G5V4;Q8MCY1;A0A286NQF2;Q7YJM6;W5RVG3;B8PRP3;J9QG76;Q8HVI8;Q37347;Q8MFT9;I2BGN0;A0A0B5KTH7;Q32701;Q32571;O20246;B1NL21;Q6VW29;A0A291EY88;Q33047;A0PD98;B8LIV8;Q8WL19;I2E962;C3RXF1;Q9GHZ1;B8PRL7;Q7YMT1;P92302;Q9THL1;A5X4D3;…		0	0	2.645e-07	77.82	6.1301e-05	2	1451.62	0.389146	69.7986	0
	High	GGLDFTKDDENVNSQPFmR	9	51638	224	C0J9R6;Q6VW29;C6G1P2;A5X4D3;C7A609;F2X4H9;A0A0K2SQY8;Q4VI99;Q9GGI5;D6MYJ6;Q7YJP8;Q9MS09;Q5I221;A0A0U4D534;Q4VI80;Q4VI78;A0A0F7G633;O09424;G0WZL1;Q37220;Q7YJR1;A2VAL6;Q37279;J9QH20;A0A1Q1MQ40;L0N8B1;A0A291L2S1;Q32701;Q6VW40;A0A0F7C9H2;Q32571;I2BGM7;A0A291EY88;Q33047;Q8WL19;Q33032;C3RXF1;A0A1S6WN23;A0A1C9HG87;U5XM28;B8PRL7;P92302;Q9THL1;A0A0F7G570;Q1XEJ9;A6XBH8;A0A0F7EV98;Q9GEK5;T1WGF1;Q5SCR6;Q3255…	M18(Oxidation)	0	0	1.364e-11	74.95	0.000129925	2	2185.98	1.00282	83.5954	1
	High	MSGGDHIHAGTVVGK	39	17683	131	P92447;A5X5W8;B1NFY5;C0J9R6;C6G1P2;F2X4H9;Q9GGI5;Q5I221;A0A0U4D534;Q3T5L7;K4EPE7;P94046;A6XBH8;Q8HUZ9;A0A1S6WN23;Q37212;C6G392;I6N589;B8PRP3;Q32701;Q6VW40;A0A0F7C9H2;I2BGM7;O20246;Q6VW29;Q33032;A0A1C9HG87;U5XM28;A5X4D3;A0A0F7G570;V5K6K1;Q339G9;Q4L1C7;Q8MD81;Q9GEK5;A0A0K2SQY8;Q9TN58;Q5SCR6;D6MYJ6;Q9TN69;Q9XQ93;A0A1W6BQF9;A0A248SN48;Q7YJP8;Q7GH77;Q71N69;Q9MS09;G0WZM4;O98551;A0A0C5KNQ4;E7DMW3;I2E9L8…		0	0	5.459e-08	73.67	0.000127901	2	1465.72	1.01713	40.0892	0
	High	VALEAcVQAR	45	29518	189	C7A609;L0N8B1;O98893;Q36851;Q32701;Q6VW40;A0A0F7C9H2;I2BGM7;O20246;C0J9R6;Q6VW29;C6G1P2;Q33032;A0A1S6WN23;A0A1C9HG87;U5XM28;A5X4D3;A0A0F7G570;A6XBH8;V5K6K1;Q339G9;Q4L1C7;Q8MD81;F2X4H9;Q9GEK5;A0A0K2SQY8;Q9TN58;Q5SCR6;Q9GGI5;D6MYJ6;Q9TN69;Q9XQ93;A0A1W6BQF9;A0A248SN48;Q37212;Q7YJP8;Q7GH77;Q71N69;Q8HUZ9;Q9MS09;Q5I221;G0WZM4;A0A0U4D534;O98551;A0A0C5KNQ4;E7DMW3;I2E9L8;A0A0F7G5V4;I2E9A4;Q8MCY1;Q8WKT6;A0…	C6(Carbamidomethyl)	0	0	9.905e-05	64.57	0.0014173	2	1116.58	0.647093	113.629	0
	High	GHYLNATAGTcEEmIKR	6	14767	115	Q6VW40;C0J9R6;C6G1P2;Q33032;A0A1C9HG87;U5XM28;F2X4H9;Q5SCR6;Q4VI99;C1JAT3;Q9GGI5;Q9MS09;Q4VI80;Q4VI78;Q6VW29;R4QE58;Q7YJP8;Q5I221;A0A0U4D534;Q9MT23;B6GUV5;Q7YJR1;L0N8B1;A0A0B5KTH7;Q32701;Q9THL1;Q32553;Q7GH77;A0A0C5KNQ4;I2E9A4;Q9T2E4;A0A0C5AUW0;A0A0N7AB69;Q37220;Q1X6Q9;A0A0U1W0G4;A0A078BR81;A0A0A7W5U3;A2VAL6;S6CMZ7;Q8MFT9;A0A0F6TFY2;I2BGN0;A0A1Q1MQ40;P94046;A0A291L2S1;A0A286SF63;Q36851;Q8ME51;Q318…	C11(Carbamidomethyl); M14(Oxidation)	0	0	2.007e-09	63.79	0.00104387	3	1966.91	1.11945	50.7032	1
	High	FLFcAEAIYK	8	13080	109	Q9GHZ1;C0J9R6;A0A291EY88;C6G1P2;C3RXF1;B8PRL7;A6XBH8;C7AQU9;F2X4H9;Q4VI99;Q9GGI5;Q8HUZ9;Q9MS09;Q4VI80;A0A0F7G5V4;Q4VI78;C3S8W2;O20246;Q6VW29;A0A0F7G570;O09420;Q7YJP8;Q5I221;A0A0U4D534;Q95DW1;A0A0F7G5U4;Q9MT23;Q7YJR1;L0N8B1;A0A0B5KTH7;A0A286SFD8;J9QG76;Q7YJM3;I6N589;Q71N79;A2VAL6;A0A1W6L1X3;D6MYK9;Q32571;A0PD98;R4QE58;A0A0K2SQY8;B8QQG4;D6MYJ6;Q71N81;Q8WKT6;D6MYI7;A2VAL3;B8PRP3;G0WZL1;Q37220;A0A142…	C4(Carbamidomethyl)	0	0	0.0001785	59.19	0.00394047	2	1261.63	1.14707	108.998	0
	High	PLLGcTIKPK	8	64838	252	C0J9R6;Q6VW29;C6G1P2;A5X4D3;C7A609;F2X4H9;A0A0K2SQY8;Q4VI99;Q9GGI5;D6MYJ6;Q7YJP8;Q9MS09;Q5I221;A0A0U4D534;Q4VI80;Q4VI78;A0A0F7G633;O09424;G0WZL1;Q37220;Q7YJR1;A2VAL6;Q37279;J9QH20;A0A1Q1MQ40;L0N8B1;A0A291L2S1;Q32701;Q6VW40;A0A0F7C9H2;Q32571;I2BGM7;A0A291EY88;Q33047;Q8WL19;Q33032;C3RXF1;A0A1S6WN23;A0A1C9HG87;U5XM28;B8PRL7;P92302;Q9THL1;A0A0F7G570;Q1XEJ9;A6XBH8;A0A0F7EV98;Q9GEK5;T1WGF1;Q5SCR6;Q3255…	C5(Carbamidomethyl)	0	0	0.000215	52.01	0.03562	2	1126.67	0.321047	52.4203	1
	High	DDENVNSQPFmR	4	52171	246	Q6VW40;C0J9R6;C6G1P2;Q33032;A0A1C9HG87;U5XM28;F2X4H9;Q5SCR6;Q4VI99;C1JAT3;Q9GGI5;Q9MS09;Q4VI80;Q4VI78;Q37212;Q5I221;A0A0U4D534;Q32701;A0A0F7C9H2;I2BGM7;O20246;Q6VW29;A0A1S6WN23;A5X4D3;A0A0F7G570;A6XBH8;V5K6K1;Q339G9;Q4L1C7;Q8MD81;Q9GEK5;A0A0K2SQY8;O20245;Q9TN58;D6MYJ6;Q9TN69;Q9XQ93;Q71N81;A0A1W6BQF9;A0A248SN48;Q7YJP8;Q7GH77;Q71N69;Q8HUZ9;G0WZM4;Q95F24;O98551;A0A0C5KNQ4;E7DMW3;I2E9L8;A0A0F7G5V4;I2…	M11(Oxidation)	0	0	1.147e-05	51.45	0.0262524	2	1467.62	0.855373	56.9476	0
	High	AMHAVIDR	10	44488	252	C0J9R6;A0A291EY88;C6G1P2;C3RXF1;B8PRL7;A6XBH8;F2X4H9;Q4VI99;Q9GGI5;Q8HUZ9;Q9MS09;Q4VI80;A0A0F7G5V4;Q4VI78;C3S8W2;Q32701;Q6VW40;A0A0F7C9H2;I2BGM7;O20246;Q6VW29;Q33032;A0A1S6WN23;A0A1C9HG87;U5XM28;A5X4D3;A0A0F7G570;Q339G9;Q9GEK5;A0A0K2SQY8;Q5SCR6;D6MYJ6;Q9TN69;Q9XQ93;A0A248SN48;Q7YJP8;Q7GH77;Q71N69;Q5I221;G0WZM4;A0A0U4D534;O98551;A0A0C5KNQ4;E7DMW3;I2E9L8;I2E9A4;Q8WKT6;R4QE58;C7A609;A0A0F7G633;O0942…		0	0	0.004026	47.16	0.0710082	2	912.472	-0.488874	32.9366	0
	High	YGRPLLGcTIKPK	6	64650	247	I2E962;Q6VW40;A0A0F7C9H2;I2BGM7;C0J9R6;A0A291EY88;C6G1P2;B8LIV8;Q33032;C3RXF1;A0A1S6WN23;A0A1C9HG87;U5XM28;B8PRL7;O09420;A6XBH8;A0A0F7EV98;A0A1C9HFL0;F2X4H9;Q9GEK5;T1WGF1;Q5SCR6;Q4VI99;C1JAT3;Q9GGI5;Q71N81;O03839;Q71N69;Q8HUZ9;Q9MS09;Q5I221;G0WZM4;A0A0U4D534;Q95F24;I2E9L8;Q4VI80;A0A0F7G5V4;Q4VI78;C3S8W2;A0A0F7G633;A0A286NQF2;A0A0F7G5U4;O09424;Q7YJM6;Q7YMT1;Q58U40;Q32701;O20246;Q6VW29;O47280;A5X4D…	C8(Carbamidomethyl)	0	0	0.001061	33.82	2.51136	4	1502.85	-0.424963	53.4868	2
	High	AQAETGEIK	6	27913	195	I2BGM7;C6G1P2;Q33032;C3RXF1;T1WGF1;Q9GGI5;Q8ME51;B8PRL7;A0A0F7EV98;Q9GEK5;Q1XEJ9;Q6VW40;A0A0F7C9H2;C0J9R6;A0A1S6WN23;A0A1C9HG87;U5XM28;A6XBH8;F2X4H9;Q5SCR6;Q8HUZ9;Q9MS09;I2E9L8;A0A0F7G5V4;Q32701;Q6VW29;Q9THL1;A0A0K2SQY8;Q32553;Q4VI99;C1JAT3;D6MYJ6;Q7YJP8;Q7GH77;O98551;A0A0C5KNQ4;E7DMW3;Q4VI80;Q3I534;I2E9A4;Q4VI78;A0A291EY88;C7AQU9;C3S8W2;A0A0F7G570;A0A2H4UGV5;Q9TN69;Q9XQ93;A0A248SN48;Q9TN58;Q3721…		0	0.001	0.01824	50.66	0.031433	2	946.485	1.35958	24.1457	0
	High	EGNEIIR	1	14511	128	Q58U40;C0J9R6;Q6VW29;C6G1P2;A0A0F7G570;A6XBH8;F2X4H9;Q9GGI5;Q7YJP8;Q8HUZ9;Q32571;A0A291EY88;C3RXF1;B8PRL7;Q8MAM0;A0A0K2SQY8;Q9TN58;Q4VI99;D6MYJ6;A0A1W6BQF9;Q37212;J9QER6;Q9MS09;Q4VI80;A0A0F7G5V4;Q4VI78;C3S8W2;Q8WKT6;Q6VW40;Q33032;A0A1C9HG87;U5XM28;Q5SCR6;Q5I221;A0A0U4D534;Q32701;A0A0F7C9H2;I2BGM7;O20246;B1NL21;P93904;Q33047;O98884;D6MYK4;E7DMY2;A0PD98;B8LIV8;Q8WL19;I2E962;A0A1S6WN23;Q7YMT1;P92302…		0	0.008	0.0985	45.56	0.0672315	2	830.436	-0.303857	37.4441	0
A0A1I7PIS8	ATP synthase subunit beta (Fragment) OS=Lasianthus japonicus subsp. longicaudus OX=1905576 GN=atpB PE=3 SV=1 - [A0A1I7PIS8_9GENT]	2836.84	64.41	4995	0	21	150	458	49.2266	5.04639
	High	YKELQDIIAILGLDELSEEDR	1	7741	19	A0A0M3LBA7;Q597J4;Q9MRA6;A0A1C9HCV0;Q5J038;C0J9K5;C0J9P4;Q95FJ8;A0A1I7PIS3;A0A1I7PIU6;A0A1I7PIS8;B8PRK2;A0A1D8D815;O98569;A0A191SDX6;A0A1I7PIT2;A9L9Y0;B7S4V7;A0A0A7DB45		0	0	4.588e-12	114.98	7.2814e-09	3	2462.27	0.329219	115.24	1
	High	ELQDIIAILGLDELSEEDR	1	7752	19	A0A0M3LBA7;Q597J4;Q9MRA6;A0A1C9HCV0;Q5J038;C0J9K5;C0J9P4;Q95FJ8;A0A1I7PIS3;A0A1I7PIU6;A0A1I7PIS8;B8PRK2;A0A1D8D815;O98569;A0A191SDX6;A0A1I7PIT2;A9L9Y0;B7S4V7;A0A0A7DB45		0	0	2.214e-13	100.07	2.45555e-07	2	2171.11	0.0260029	115.771	0
	High	GmEVIDTGAPLSVPVGGATLGR	6	3356	15	A0A0M3LBA7;A0A1C9HCV0;Q5J038;A0A1D8D815;A0A1I7PIU6;A0A1I7PIS3;Q95FJ8;C0J9K5;C0J9P4;A0A1I7PIS8;A0A1I7PIT2;O98569;A0A191SDX6;B8PRK2;A9L9Y0	M2(Oxidation)	0	0	8.227e-13	95.44	6.02323e-07	2	2113.1	1.42362	103.163	0
	High	GMEVIDTGAPLSVPVGGATLGR	7	3356	15	A0A0M3LBA7;A0A1C9HCV0;A0A1D8D815;A0A1I7PIS3;C0J9K5;C0J9P4;A0A1I7PIS8;O98569;Q95FJ8;Q5J038;A0A1I7PIU6;A0A191SDX6;A0A1I7PIT2;B8PRK2;A9L9Y0		0	0	7.939e-13	95.25	1.36065e-06	2	2097.1	1.22165	113.364	0
	High	FVQAGSEVSALLGR	13	9158	21	A0A1C9HCV0;Q5J038;A0A0M3LBA7;Q597J4;A0A1D8D815;A0A1I7PIU6;Q9MRA6;A0A1I7PIS3;C0J9K5;C0J9P4;B7S4V7;A0A1I7PIS8;O98569;A9L9Y0;Q95FJ8;A0A191SDX6;B8PRK2;A0A0A7DB11;A0A1I7PIT2;E7FIW3;A0A0A7DB45		0	0	7.85e-08	94.14	1.07196e-06	2	1433.78	0.628456	105.688	0
	High	MPSAVGYQPTLSTEMGSLQER	8	5647	18	A0A0M3LBA7;Q597J4;A0A1C9HCV0;Q5J038;A0A1I7PIU6;Q9MRA6;A0A1I7PIS3;C0J9K5;C0J9P4;A0A1I7PIS8;O98569;Q95FJ8;A0A1D8D815;A0A191SDX6;B7S4V7;B8PRK2;A0A1I7PIT2;A9L9Y0		0	0	1.762e-13	94.14	7.55345e-07	2	2282.08	1.346	104.604	0
	High	mPSAVGYQPTLSTEMGSLQER	12	5647	18	A0A0M3LBA7;A0A1C9HCV0;Q5J038;A0A1I7PIU6;Q9MRA6;A0A1I7PIS3;C0J9K5;C0J9P4;A0A1I7PIS8;A0A1I7PIT2;B8PRK2;Q95FJ8;Q597J4;A0A191SDX6;A0A1D8D815;O98569;A9L9Y0;B7S4V7	M1(Oxidation)	0	0	2.441e-12	93.26	7.55962e-07	2	2298.08	1.21214	98.1145	0
	High	VALVYGQMNEPPGAR	10	9490	21	A0A0M3LBA7;Q597J4;Q9MRA6;A0A1C9HCV0;A0A191SDX6;Q5J038;A0A1D8D815;A0A1I7PIU6;A0A1I7PIS3;C0J9K5;C0J9P4;B7S4V7;A0A1I7PIS8;A0A1I7PIT2;O98569;B8PRK2;A9L9Y0;Q95FJ8;Q9MRM1;A0A0A7DB11;E7FIW3		0	0	1.517e-09	89.94	2.6311e-06	2	1601.81	0.42672	80.5864	0
	High	DVNEQDVLLFIDNIFR	1	5066	14	A0A1C9HCV0;Q5J038;A0A1I7PIS3;Q95FJ8;A0A0M3LBA7;Q9MRA6;C0J9K5;C0J9P4;A0A1I7PIU6;A0A1I7PIS8;Q597J4;O98569;A0A1I7PIT2;B8PRK2		0	0	1.115e-10	88.03	4.4347e-06	2	1950	-0.030564	116.508	0
	High	mPNIYNALVVK	4	4063	14	A0A0M3LBA7;Q597J4;Q9MRA6;A0A1C9HCV0;O98569;Q5J038;C0J9K5;C0J9P4;Q95FJ8;A0A1I7PIU6;A0A1I7PIS8;B8PRK2;A0A1D8D815;B7S4V7	M1(Oxidation)	0	0	5.546e-07	83.62	3.00779e-05	2	1277.69	0.980473	90.5412	0
	High	AVAMSATDGLMR	5	3822	15	A0A0M3LBA7;A0A1C9HCV0;A0A191SDX6;A0A1D8D815;Q9MRA6;A0A1I7PIS3;C0J9K5;C0J9P4;A0A1I7PIS8;Q95FJ8;Q597J4;O98569;B8PRK2;Q9MRM1;E7FIW3		0	0	3.371e-07	82.2	1.22485e-05	2	1222.59	0.320184	72.9655	0
	High	GIYPAVDPLDSTSTMLQPR	1	5449	19	A0A0M3LBA7;A0A1C9HCV0;A0A1D8D815;A0A1I7PIS3;C0J9K5;C0J9P4;A0A1I7PIS8;O98569;Q95FJ8;Q597J4;A0A191SDX6;Q9MRA6;Q5J038;A0A1I7PIU6;A0A1I7PIT2;B8PRK2;A9L9Y0;Q9MRM1;B7S4V7		0	0	4.572e-08	78.67	3.40196e-05	3	2061.04	1.50467	114.212	0
	High	GIYPAVDPLDSTSTmLQPR	6	5449	19	A0A0M3LBA7;Q597J4;Q9MRA6;O98569;A0A1C9HCV0;A0A191SDX6;Q5J038;A0A1D8D815;A0A1I7PIU6;A0A1I7PIS3;C0J9K5;C0J9P4;A0A1I7PIS8;A9L9Y0;Q95FJ8;B7S4V7;A0A1I7PIT2;B8PRK2;Q9MRM1	M15(Oxidation)	0	0	1.452e-11	75.23	6.88608e-05	3	2077.03	0.297451	104.323	0
	High	MPNIYNALVVK	6	4063	14	A0A0M3LBA7;Q9MRA6;Q95FJ8;A0A1C9HCV0;Q5J038;Q597J4;A0A1D8D815;A0A1I7PIU6;C0J9K5;C0J9P4;A0A1I7PIS8;O98569;B8PRK2;B7S4V7		0	0	7.287e-06	72.5	0.000126701	2	1261.7	0.5424	105.131	0
	High	IVGEEHYETAQK	11	150	5	A0A0M3LBA7;A0A1I7PIS3;A0A1I7PIU6;A0A1I7PIT2;A0A1I7PIS8		0	0	1.682e-07	69.87	0.000175109	2	1403.68	0.986587	39.668	0
	High	VGLTALTmAEYFR	3	7808	21	A0A0M3LBA7;Q9MRA6;Q597J4;A0A1C9HCV0;Q5J038;A0A1I7PIU6;A0A1I7PIS3;C0J9K5;C0J9P4;A0A1I7PIS8;A0A1I7PIT2;O98569;B8PRK2;Q95FJ8;A0A1D8D815;B7S4V7;A9L9Y0;A0A191SDX6;A0A0A7DB11;E7FIW3;Q9MRM1	M8(Oxidation)	0	0	1.197e-06	64.98	0.000829815	2	1487.76	1.09955	109.44	0
	High	VALVYGQmNEPPGAR	6	9490	21	C0J9K5;Q9MRM1;A0A0M3LBA7;Q597J4;Q9MRA6;A0A1C9HCV0;A0A191SDX6;Q5J038;A0A1D8D815;A0A1I7PIU6;A0A1I7PIS3;C0J9P4;B7S4V7;A0A1I7PIS8;A0A1I7PIT2;O98569;B8PRK2;A9L9Y0;Q95FJ8;A0A0A7DB11;E7FIW3	M8(Oxidation)	0	0	6.644e-07	64.05	0.00101748	2	1617.81	1.07566	66.5223	0
	High	VGLTALTMAEYFR	1	7808	21	A0A0M3LBA7;Q9MRA6;Q597J4;A0A1C9HCV0;Q5J038;A0A1I7PIU6;A0A1I7PIS3;C0J9K5;C0J9P4;A0A1I7PIS8;A0A1I7PIT2;O98569;B8PRK2;Q95FJ8;A0A1D8D815;B7S4V7;A9L9Y0;A0A191SDX6;A0A0A7DB11;E7FIW3;Q9MRM1		0	0	8.599e-07	63.6	0.00107957	2	1471.76	1.05707	114.627	0
	High	EGNDLYMEMK	4	8238	19	A0A0A7DB11;A0A0M3LBA7;Q9MRA6;A0A1C9HCV0;Q5J038;Q95FJ8;Q597J4;A0A1D8D815;A0A1I7PIU6;A0A1I7PIS3;C0J9K5;C0J9P4;B7S4V7;A0A1I7PIS8;E7FIW3;O98569;A9L9Y0;A0A1I7PIT2;B8PRK2		0	0	0.0003526	61.49	0.000591894	2	1229.52	0.592847	74.6542	0
	High	AVAMSATDGLmR	5	3822	15	A0A0M3LBA7;Q597J4;A0A1C9HCV0;A0A1D8D815;Q9MRA6;C0J9K5;C0J9P4;A0A1I7PIS8;O98569;Q95FJ8;A0A1I7PIS3;B8PRK2;A0A191SDX6;Q9MRM1;E7FIW3	M11(Oxidation)	0	0	4.379e-05	58.59	0.00226898	2	1238.59	0.47929	59.2119	0
	High	LSIFETGIK	6	9003	20	A0A1C9HCV0;Q5J038;A0A1I7PIS3;Q95FJ8;A0A0M3LBA7;Q597J4;A0A191SDX6;A0A1D8D815;A0A1I7PIU6;Q9MRA6;C0J9K5;C0J9P4;A0A1I7PIS8;O98569;A9L9Y0;B7S4V7;A0A0A7DB11;E7FIW3;A0A0A7DB45;Q9MRM1		0	0	0.003201	57.59	0.0026168	2	1007.58	0.0355024	91.6055	0
	High	TVLIMELINNIAK	1	8267	21	A0A0M3LBA7;A0A1C9HCV0;Q597J4;Q9MRA6;O98569;A0A1D8D815;A0A1I7PIS3;C0J9K5;C0J9P4;A0A1I7PIS8;Q95FJ8;Q5J038;A0A1I7PIU6;A9L9Y0;A0A1I7PIT2;B8PRK2;A0A0A7DB11;A0A191SDX6;E7FIW3;A0A0A7DB45;Q9MRM1		0	0	2.068e-06	55.82	0.00445301	2	1471.86	0.201867	115.413	0
	High	AHGGVSVFGGVGER	8	7920	21	A0A0M3LBA7;Q597J4;Q9MRA6;O98569;A0A1C9HCV0;Q5J038;A0A1I7PIS3;Q95FJ8;A0A191SDX6;A0A1D8D815;C0J9K5;C0J9P4;A0A1I7PIS8;A0A1I7PIU6;A0A1I7PIT2;B8PRK2;A9L9Y0;B7S4V7;Q9MRM1;A0A0A7DB11;E7FIW3		0	0	0.0004712	51.9	0.0134519	2	1328.67	0.0380799	66.5642	0
	High	IGLFGGAGVGK	6	9628	28	Q597J4;A0A0M3LBA7;A0A1C9HCV0;A0A191SDX6;Q5J038;A0A1D8D815;A0A1I7PIU6;Q9MRA6;A0A1I7PIS3;C0J9K5;C0J9P4;A0A1I7PIS8;Q95FJ8;O98569;A0A0A7DB11;A0A1I7PIT2;E7FIW3;B8PRK2;A9L9Y0;A0A2G5F6R8;A0A1S3Y5A9;B9T1V8;A0A103XST4;A0A2H3ZCK5;A0A0A7DB45;Q9MRM1;B7S4V7;A0A0D6QRT0		0	0	0.0001647	50.18	0.0223569	2	975.563	0.543727	81.4641	0
	High	EGSITSIQAVYVPADDLTDPAPATTFAHLDATTVLSR	1	6155	17	A0A0M3LBA7;A0A1C9HCV0;Q5J038;A0A1I7PIU6;Q9MRA6;A0A191SDX6;A0A1D8D815;A0A1I7PIS3;C0J9K5;C0J9P4;A0A1I7PIS8;A0A0A7DB11;Q95FJ8;A0A0A7DB45;A0A1I7PIT2;B8PRK2;B7S4V7		0.0408	0	3.877e-14	47.07	0.0324573	4	3843.93	0.567044	114.514	0
	High	VVDLLAPYR	8	9267	22	A0A0M3LBA7;Q9MRA6;A0A1C9HCV0;A0A1I7PIS3;C0J9K5;C0J9P4;Q95FJ8;A0A191SDX6;Q5J038;A0A1D8D815;A0A1I7PIU6;B7S4V7;A0A1I7PIS8;A0A0A7DB11;O98569;Q597J4;A9L9Y0;A0A1I7PIT2;B8PRK2;E7FIW3;A0A0A7DB45;Q9MRM1		0	0	0.002456	46.3	0.0505814	2	1045.6	0.419361	98.6974	0
	High	AVAmSATDGLmR	3	3822	15	A0A0M3LBA7;A0A1C9HCV0;A0A191SDX6;A0A1D8D815;Q9MRA6;A0A1I7PIS3;C0J9K5;C0J9P4;A0A1I7PIS8;Q95FJ8;Q597J4;O98569;B8PRK2;Q9MRM1;E7FIW3	M4(Oxidation); M11(Oxidation)	0	0	0.004202	45.6	0.0347997	2	1254.58	1.02354	44.7393	0
	High	mPSAVGYQPTLSTEmGSLQER	1	5647	18	A0A0M3LBA7;A0A1C9HCV0;O98569;Q5J038;C0J9K5;C0J9P4;Q95FJ8;Q9MRA6;A0A1I7PIU6;A0A1I7PIS3;A0A1I7PIS8;B8PRK2;Q597J4;A0A1D8D815;A0A1I7PIT2;A0A191SDX6;A9L9Y0;B7S4V7	M1(Oxidation); M15(Oxidation)	0	0	1.567e-07	42.58	0.0807137	3	2314.07	1.2062	81.208	0
	High	ESGVINEENIAESK	1	1255	10	A0A1C9HCV0;Q5J038;A0A1I7PIU6;A0A1I7PIS3;A0A1I7PIS8;A0A1I7PIT2;B8PRK2;Q95FJ8;A0A1D8D815;A0A191SDX6		0	0	1.335e-06	36.6	0.435091	2	1518.73	0.828644	61.1111	0
	High	EGNDLYmEMK	2	8238	19	A0A0M3LBA7;A0A1C9HCV0;Q5J038;Q9MRA6;C0J9K5;C0J9P4;Q95FJ8;Q597J4;A0A1D8D815;A0A1I7PIU6;A0A1I7PIS3;A0A1I7PIS8;A0A0A7DB11;E7FIW3;O98569;A9L9Y0;B7S4V7;A0A1I7PIT2;B8PRK2	M7(Oxidation)	0	0	0.0009902	31.92	0.479799	2	1245.51	0.845574	62.7828	0
	High	TREGNDLYMEMK	2	8225	19	A0A0M3LBA7;Q597J4;Q9MRA6;A0A1C9HCV0;Q5J038;A0A1I7PIS3;Q95FJ8;A0A1D8D815;C0J9K5;C0J9P4;A0A1I7PIS8;O98569;A0A1I7PIU6;A0A1I7PIT2;B8PRK2;E7FIW3;B7S4V7;A0A0A7DB11;A9L9Y0		0	0.001	0.01843	26.99	2.43623	2	1486.67	1.47812	62.0515	1
Q5SCR6	Ribulose bisphosphate carboxylase large chain (Fragment) OS=Apodiscus chevalieri OX=283107 GN=rbcL PE=3 SV=1 - [Q5SCR6_9ROSI]	2834.27	34.49	42561	0	15	264	461	51.1796	6.48096
	High	GGLDFTKDDENVNSQPFMR	11	51638	224	Q8MFT9;Q95CE8;Q32701;Q6VW40;A0A0F7C9H2;Q32571;I2BGM7;O20246;B1NL21;C0J9R6;Q6VW29;A0A291EY88;C6G1P2;P93904;Q33047;O98884;A0PD98;B8LIV8;Q8WL19;Q33032;I2E962;C3RXF1;A0A1S6WN23;A0A1C9HG87;U5XM28;B8PRL7;Q7YMT1;P92302;Q9THL1;A5X4D3;A0A0F7G570;Q1XEJ9;O09420;A6XBH8;C7A609;Q8MAM0;V5K6K1;A0A0F7EV98;Q339G9;G8XV60;Q4L1C7;Q8MD81;A0A1C9HFL0;F2X4H9;Q9GEK5;A0A0K2SQY8;B8QQG4;Q9T2B5;Q9TN58;T1WGF1;Q5SCR6;Q32553;Q4V…		0	0	1.101e-14	127.8	6.96255e-10	2	2169.99	1.02955	92.8526	1
	High	GHYLNATAGTcEEMIKR	4	14767	115	Q32701;Q6VW40;C0J9R6;Q6VW29;C6G1P2;Q33032;A0A1C9HG87;U5XM28;Q9THL1;F2X4H9;A0A0K2SQY8;Q5SCR6;Q32553;Q4VI99;C1JAT3;Q9GGI5;D6MYJ6;Q7YJP8;Q7GH77;Q9MS09;O98551;A0A0C5KNQ4;E7DMW3;Q4VI80;Q3I534;I2E9A4;Q4VI78;W5RVG3;G0WZL1;Q37220;F4ZDP9;Q1X6Q9;A0A0U1W0G4;A0A142I7F3;Q6L9Y3;Q7YJR1;P92434;Q5NUA5;A2VAL6;S6CMZ7;Q8MFT9;J9QH20;A0A249Y5Q4;A0A1Q1MQ40;L0N8B1;A0A291L2S1;A0A286SF63;Q36851;Q9T2E4;Q9MT23;A0A0N7AB69;I2…	C11(Carbamidomethyl)	0	0	2.875e-13	99.55	2.85446e-07	3	1950.92	0.712137	59.4866	1
	High	GHYLNATAGTcEEMIK	15	14794	115	C0J9R6;C6G1P2;F2X4H9;Q9GGI5;Q32701;Q6VW40;Q6VW29;Q33032;A0A1C9HG87;U5XM28;Q9THL1;A0A0K2SQY8;Q5SCR6;Q32553;Q4VI99;C1JAT3;D6MYJ6;Q7YJP8;Q7GH77;Q9MS09;O98551;A0A0C5KNQ4;E7DMW3;Q4VI80;Q3I534;I2E9A4;Q4VI78;E7DMY2;A0A2H4UGV5;B8LIV8;I2E962;A0A1C9HFL0;Q9T2E4;Q9MT23;W5RVG3;A0A0C5AUW0;A0A0N7AB69;G0WZL1;Q37220;F4ZDP9;A0A142I7A5;Q1X6Q9;A0A0U1W0G4;A0A142I7F3;Q6L9Y3;B8YHE7;Q7YJR1;P92434;A0A078BR81;Q37347;Q5NUA…	C11(Carbamidomethyl)	0	0	3.146e-11	99.5	2.46098e-07	2	1794.82	1.21515	65.158	0
	High	mSGGDHIHAGTVVGK	35	17683	131	Q6VW29;C0J9R6;C6G1P2;F2X4H9;Q9GGI5;Q5I221;A0A0U4D534;P92447;A5X5W8;B1NFY5;Q3T5L7;K4EPE7;P94046;A6XBH8;Q8HUZ9;A0A1S6WN23;Q37212;C6G392;I6N589;B8PRP3;Q32701;Q6VW40;A0A0F7C9H2;I2BGM7;O20246;Q33032;A0A1C9HG87;U5XM28;A5X4D3;A0A0F7G570;V5K6K1;Q339G9;Q4L1C7;Q8MD81;Q9GEK5;A0A0K2SQY8;Q9TN58;Q5SCR6;D6MYJ6;Q9TN69;Q9XQ93;A0A1W6BQF9;A0A248SN48;Q7YJP8;Q7GH77;Q71N69;Q9MS09;G0WZM4;O98551;A0A0C5KNQ4;E7DMW3;I2E9L8…	M1(Oxidation)	0	0	1.04e-08	91.11	2.67309e-06	2	1481.72	-0.0107759	32.4786	0
	High	DNGLLLHIHR	11	41878	237	C0J9R6;Q6VW29;C6G1P2;A5X4D3;C7A609;F2X4H9;A0A0K2SQY8;Q4VI99;Q9GGI5;D6MYJ6;Q7YJP8;Q9MS09;Q5I221;A0A0U4D534;Q4VI80;Q4VI78;A0A0F7G633;O09424;G0WZL1;Q37220;Q7YJR1;A2VAL6;Q37279;J9QH20;A0A1Q1MQ40;L0N8B1;A0A291L2S1;Q32701;Q6VW40;A0A0F7C9H2;Q32571;I2BGM7;A0A291EY88;Q33047;Q8WL19;Q33032;C3RXF1;A0A1S6WN23;A0A1C9HG87;U5XM28;B8PRL7;P92302;Q9THL1;A0A0F7G570;Q1XEJ9;A6XBH8;A0A0F7EV98;Q9GEK5;T1WGF1;Q5SCR6;Q3255…		0	0	1.168e-05	83.55	2.21637e-05	2	1187.66	0.465864	63.5684	0
	High	GHYLNATAGTcEEmIK	9	14794	115	Q32701;Q6VW40;C0J9R6;Q6VW29;C6G1P2;Q33032;A0A1C9HG87;U5XM28;Q9THL1;F2X4H9;A0A0K2SQY8;Q5SCR6;Q32553;Q4VI99;C1JAT3;Q9GGI5;D6MYJ6;Q7YJP8;Q7GH77;Q9MS09;O98551;A0A0C5KNQ4;E7DMW3;Q4VI80;Q3I534;I2E9A4;Q4VI78;W5RVG3;G0WZL1;Q37220;F4ZDP9;Q1X6Q9;A0A0U1W0G4;A0A142I7F3;Q6L9Y3;Q7YJR1;P92434;Q5NUA5;A2VAL6;S6CMZ7;Q8MFT9;J9QH20;A0A249Y5Q4;A0A1Q1MQ40;L0N8B1;A0A291L2S1;A0A286SF63;Q36851;Q9T2E4;Q9MT23;A0A0N7AB69;I2…	C11(Carbamidomethyl); M14(Oxidation)	0	0	2.63e-09	80.79	1.66469e-05	2	1810.81	1.58572	55.3685	0
	High	TFQGPPHGIQVER	35	58045	240	Q32701;Q6VW40;A0A0F7C9H2;Q32571;I2BGM7;C0J9R6;Q6VW29;A0A291EY88;C6G1P2;Q33047;D6MYK4;E7DMY2;A0PD98;B8LIV8;Q8WL19;Q33032;I2E962;C3RXF1;A0A1S6WN23;A0A1C9HG87;U5XM28;B8PRL7;P92302;Q9THL1;A0A0F7G570;Q1XEJ9;A6XBH8;A0A0F7EV98;A0A1C9HFL0;F2X4H9;Q9GEK5;A0A0K2SQY8;B8QQG4;Q9T2B5;T1WGF1;Q5SCR6;Q32553;Q4VI99;C1JAT3;Q9GGI5;D6MYJ6;Q9TN69;Q9XQ93;Q71N81;A0A248SN48;Q7YJP8;Q7GH77;Q33156;Q8HUZ9;Q9MS09;Q95F24;O98551…		0	0	2.664e-09	79.4	7.15679e-05	2	1465.76	1.32225	60.7751	0
	High	DDENVNSQPFMR	5	52171	246	Q6VW40;A0A0F7C9H2;I2BGM7;C0J9R6;C6G1P2;E7DMY2;Q33032;A0A1S6WN23;A0A1C9HG87;U5XM28;A6XBH8;Q4L1C7;F2X4H9;Q9GEK5;Q9TN58;Q5SCR6;Q9GGI5;Q71N81;Q37212;Q8HUZ9;Q9MS09;Q95F24;I2E9L8;A0A0F7G5V4;Q8MCY1;A0A286NQF2;Q7YJM6;W5RVG3;B8PRP3;J9QG76;Q8HVI8;Q37347;Q8MFT9;I2BGN0;A0A0B5KTH7;Q32701;Q32571;O20246;B1NL21;Q6VW29;A0A291EY88;Q33047;A0PD98;B8LIV8;Q8WL19;I2E962;C3RXF1;Q9GHZ1;B8PRL7;Q7YMT1;P92302;Q9THL1;A5X4D3;…		0	0	2.645e-07	77.82	6.1301e-05	2	1451.62	0.389146	69.7986	0
	High	GGLDFTKDDENVNSQPFmR	9	51638	224	C0J9R6;Q6VW29;C6G1P2;A5X4D3;C7A609;F2X4H9;A0A0K2SQY8;Q4VI99;Q9GGI5;D6MYJ6;Q7YJP8;Q9MS09;Q5I221;A0A0U4D534;Q4VI80;Q4VI78;A0A0F7G633;O09424;G0WZL1;Q37220;Q7YJR1;A2VAL6;Q37279;J9QH20;A0A1Q1MQ40;L0N8B1;A0A291L2S1;Q32701;Q6VW40;A0A0F7C9H2;Q32571;I2BGM7;A0A291EY88;Q33047;Q8WL19;Q33032;C3RXF1;A0A1S6WN23;A0A1C9HG87;U5XM28;B8PRL7;P92302;Q9THL1;A0A0F7G570;Q1XEJ9;A6XBH8;A0A0F7EV98;Q9GEK5;T1WGF1;Q5SCR6;Q3255…	M18(Oxidation)	0	0	1.364e-11	74.95	0.000129925	2	2185.98	1.00282	83.5954	1
	High	MSGGDHIHAGTVVGK	39	17683	131	P92447;A5X5W8;B1NFY5;C0J9R6;C6G1P2;F2X4H9;Q9GGI5;Q5I221;A0A0U4D534;Q3T5L7;K4EPE7;P94046;A6XBH8;Q8HUZ9;A0A1S6WN23;Q37212;C6G392;I6N589;B8PRP3;Q32701;Q6VW40;A0A0F7C9H2;I2BGM7;O20246;Q6VW29;Q33032;A0A1C9HG87;U5XM28;A5X4D3;A0A0F7G570;V5K6K1;Q339G9;Q4L1C7;Q8MD81;Q9GEK5;A0A0K2SQY8;Q9TN58;Q5SCR6;D6MYJ6;Q9TN69;Q9XQ93;A0A1W6BQF9;A0A248SN48;Q7YJP8;Q7GH77;Q71N69;Q9MS09;G0WZM4;O98551;A0A0C5KNQ4;E7DMW3;I2E9L8…		0	0	5.459e-08	73.67	0.000127901	2	1465.72	1.01713	40.0892	0
	High	EITLGFVDLLR	2	11021	105	C0J9R6;C6G1P2;F2X4H9;Q4VI99;Q9GGI5;Q4VI80;Q4VI78;A2VAL6;A0A0B5KTH7;Q6VW40;Q33032;A0A1C9HG87;U5XM28;Q5SCR6;C1JAT3;Q9MS09;Q5I221;A0A0U4D534;A0A0F7C9H2;I2BGM7;A0A291EY88;C3RXF1;A0A1S6WN23;B8PRL7;A6XBH8;A0A0F7EV98;Q9GEK5;T1WGF1;Q8HUZ9;I2E9L8;A0A0F7G5V4;C3S8W2;Q8MFT9;A0A286SF63;Q36851;B8LIV8;I2E962;A0A1C9HFL0;Q71N81;Q95F24;A0A286NQF2;Q7YJM6;A0A142DPV4;W5RVG3;B8PRP3;G0WZL1;J9QG76;Q8HVI8;P92434;Q37347;I…		0	0	2.405e-05	72.16	0.000131394	2	1275.73	0.844866	114.999	0
	High	VALEAcVQAR	45	29518	189	C7A609;L0N8B1;O98893;Q36851;Q32701;Q6VW40;A0A0F7C9H2;I2BGM7;O20246;C0J9R6;Q6VW29;C6G1P2;Q33032;A0A1S6WN23;A0A1C9HG87;U5XM28;A5X4D3;A0A0F7G570;A6XBH8;V5K6K1;Q339G9;Q4L1C7;Q8MD81;F2X4H9;Q9GEK5;A0A0K2SQY8;Q9TN58;Q5SCR6;Q9GGI5;D6MYJ6;Q9TN69;Q9XQ93;A0A1W6BQF9;A0A248SN48;Q37212;Q7YJP8;Q7GH77;Q71N69;Q8HUZ9;Q9MS09;Q5I221;G0WZM4;A0A0U4D534;O98551;A0A0C5KNQ4;E7DMW3;I2E9L8;A0A0F7G5V4;I2E9A4;Q8MCY1;Q8WKT6;A0…	C6(Carbamidomethyl)	0	0	9.905e-05	64.57	0.0014173	2	1116.58	0.647093	113.629	0
	High	GHYLNATAGTcEEmIKR	6	14767	115	Q6VW40;C0J9R6;C6G1P2;Q33032;A0A1C9HG87;U5XM28;F2X4H9;Q5SCR6;Q4VI99;C1JAT3;Q9GGI5;Q9MS09;Q4VI80;Q4VI78;Q6VW29;R4QE58;Q7YJP8;Q5I221;A0A0U4D534;Q9MT23;B6GUV5;Q7YJR1;L0N8B1;A0A0B5KTH7;Q32701;Q9THL1;Q32553;Q7GH77;A0A0C5KNQ4;I2E9A4;Q9T2E4;A0A0C5AUW0;A0A0N7AB69;Q37220;Q1X6Q9;A0A0U1W0G4;A0A078BR81;A0A0A7W5U3;A2VAL6;S6CMZ7;Q8MFT9;A0A0F6TFY2;I2BGN0;A0A1Q1MQ40;P94046;A0A291L2S1;A0A286SF63;Q36851;Q8ME51;Q318…	C11(Carbamidomethyl); M14(Oxidation)	0	0	2.007e-09	63.79	0.00104387	3	1966.91	1.11945	50.7032	1
	High	xLGVPIVMHDYLTGGFTANTSLAHYcR	1	5	3	C7AQS4;A0A0U1W0G4;Q5SCR6	X1(F); C26(Carbamidomethyl)	0.0469	0	9.235e-05	60.63	0.00122501	3	3040.46	-5.59255	111.257	0
	High	PLLGcTIKPK	8	64838	252	C0J9R6;Q6VW29;C6G1P2;A5X4D3;C7A609;F2X4H9;A0A0K2SQY8;Q4VI99;Q9GGI5;D6MYJ6;Q7YJP8;Q9MS09;Q5I221;A0A0U4D534;Q4VI80;Q4VI78;A0A0F7G633;O09424;G0WZL1;Q37220;Q7YJR1;A2VAL6;Q37279;J9QH20;A0A1Q1MQ40;L0N8B1;A0A291L2S1;Q32701;Q6VW40;A0A0F7C9H2;Q32571;I2BGM7;A0A291EY88;Q33047;Q8WL19;Q33032;C3RXF1;A0A1S6WN23;A0A1C9HG87;U5XM28;B8PRL7;P92302;Q9THL1;A0A0F7G570;Q1XEJ9;A6XBH8;A0A0F7EV98;Q9GEK5;T1WGF1;Q5SCR6;Q3255…	C5(Carbamidomethyl)	0	0	0.000215	52.01	0.03562	2	1126.67	0.321047	52.4203	1
	High	DDENVNSQPFmR	4	52171	246	Q6VW40;C0J9R6;C6G1P2;Q33032;A0A1C9HG87;U5XM28;F2X4H9;Q5SCR6;Q4VI99;C1JAT3;Q9GGI5;Q9MS09;Q4VI80;Q4VI78;Q37212;Q5I221;A0A0U4D534;Q32701;A0A0F7C9H2;I2BGM7;O20246;Q6VW29;A0A1S6WN23;A5X4D3;A0A0F7G570;A6XBH8;V5K6K1;Q339G9;Q4L1C7;Q8MD81;Q9GEK5;A0A0K2SQY8;O20245;Q9TN58;D6MYJ6;Q9TN69;Q9XQ93;Q71N81;A0A1W6BQF9;A0A248SN48;Q7YJP8;Q7GH77;Q71N69;Q8HUZ9;G0WZM4;Q95F24;O98551;A0A0C5KNQ4;E7DMW3;I2E9L8;A0A0F7G5V4;I2…	M11(Oxidation)	0	0	1.147e-05	51.45	0.0262524	2	1467.62	0.855373	56.9476	0
	High	AMHAVIDR	10	44488	252	C0J9R6;A0A291EY88;C6G1P2;C3RXF1;B8PRL7;A6XBH8;F2X4H9;Q4VI99;Q9GGI5;Q8HUZ9;Q9MS09;Q4VI80;A0A0F7G5V4;Q4VI78;C3S8W2;Q32701;Q6VW40;A0A0F7C9H2;I2BGM7;O20246;Q6VW29;Q33032;A0A1S6WN23;A0A1C9HG87;U5XM28;A5X4D3;A0A0F7G570;Q339G9;Q9GEK5;A0A0K2SQY8;Q5SCR6;D6MYJ6;Q9TN69;Q9XQ93;A0A248SN48;Q7YJP8;Q7GH77;Q71N69;Q5I221;G0WZM4;A0A0U4D534;O98551;A0A0C5KNQ4;E7DMW3;I2E9L8;I2E9A4;Q8WKT6;R4QE58;C7A609;A0A0F7G633;O0942…		0	0	0.004026	47.16	0.0710082	2	912.472	-0.488874	32.9366	0
	High	YGRPLLGcTIKPK	6	64650	247	I2E962;Q6VW40;A0A0F7C9H2;I2BGM7;C0J9R6;A0A291EY88;C6G1P2;B8LIV8;Q33032;C3RXF1;A0A1S6WN23;A0A1C9HG87;U5XM28;B8PRL7;O09420;A6XBH8;A0A0F7EV98;A0A1C9HFL0;F2X4H9;Q9GEK5;T1WGF1;Q5SCR6;Q4VI99;C1JAT3;Q9GGI5;Q71N81;O03839;Q71N69;Q8HUZ9;Q9MS09;Q5I221;G0WZM4;A0A0U4D534;Q95F24;I2E9L8;Q4VI80;A0A0F7G5V4;Q4VI78;C3S8W2;A0A0F7G633;A0A286NQF2;A0A0F7G5U4;O09424;Q7YJM6;Q7YMT1;Q58U40;Q32701;O20246;Q6VW29;O47280;A5X4D…	C8(Carbamidomethyl)	0	0	0.001061	33.82	2.51136	4	1502.85	-0.424963	53.4868	2
	High	xLGVPIVMHDYLTGGFTANTSLAHYcR	2	5	3	Q5SCR6;C7AQS4;A0A0U1W0G4	X1(M); X1(Oxidation); C26(Carbamidomethyl)	0	0	0.001543	12.66	75.8151	4	3040.46	3.2107	111.709	0
	High	AQAETGEIK	6	27913	195	I2BGM7;C6G1P2;Q33032;C3RXF1;T1WGF1;Q9GGI5;Q8ME51;B8PRL7;A0A0F7EV98;Q9GEK5;Q1XEJ9;Q6VW40;A0A0F7C9H2;C0J9R6;A0A1S6WN23;A0A1C9HG87;U5XM28;A6XBH8;F2X4H9;Q5SCR6;Q8HUZ9;Q9MS09;I2E9L8;A0A0F7G5V4;Q32701;Q6VW29;Q9THL1;A0A0K2SQY8;Q32553;Q4VI99;C1JAT3;D6MYJ6;Q7YJP8;Q7GH77;O98551;A0A0C5KNQ4;E7DMW3;Q4VI80;Q3I534;I2E9A4;Q4VI78;A0A291EY88;C7AQU9;C3S8W2;A0A0F7G570;A0A2H4UGV5;Q9TN69;Q9XQ93;A0A248SN48;Q9TN58;Q3721…		0	0.001	0.01824	50.66	0.031433	2	946.485	1.35958	24.1457	0
	High	EGNEIIR	1	14511	128	Q58U40;C0J9R6;Q6VW29;C6G1P2;A0A0F7G570;A6XBH8;F2X4H9;Q9GGI5;Q7YJP8;Q8HUZ9;Q32571;A0A291EY88;C3RXF1;B8PRL7;Q8MAM0;A0A0K2SQY8;Q9TN58;Q4VI99;D6MYJ6;A0A1W6BQF9;Q37212;J9QER6;Q9MS09;Q4VI80;A0A0F7G5V4;Q4VI78;C3S8W2;Q8WKT6;Q6VW40;Q33032;A0A1C9HG87;U5XM28;Q5SCR6;Q5I221;A0A0U4D534;Q32701;A0A0F7C9H2;I2BGM7;O20246;B1NL21;P93904;Q33047;O98884;D6MYK4;E7DMY2;A0PD98;B8LIV8;Q8WL19;I2E962;A0A1S6WN23;Q7YMT1;P92302…		0	0.008	0.0985	45.56	0.0672315	2	830.436	-0.303857	37.4441	0
A0A249Y5N1	Ribulose bisphosphate carboxylase large chain (Fragment) OS=Euphorbia dentata OX=216475 GN=rbcL PE=3 SV=1 - [A0A249Y5N1_9ROSI]	2830.06	41.06	33438	0	17	272	414	45.747	6.68311
	High	GGLDFTKDDENVNSQPFMR	11	51638	224	Q8MFT9;Q95CE8;Q32701;Q6VW40;A0A0F7C9H2;Q32571;I2BGM7;O20246;B1NL21;C0J9R6;Q6VW29;A0A291EY88;C6G1P2;P93904;Q33047;O98884;A0PD98;B8LIV8;Q8WL19;Q33032;I2E962;C3RXF1;A0A1S6WN23;A0A1C9HG87;U5XM28;B8PRL7;Q7YMT1;P92302;Q9THL1;A5X4D3;A0A0F7G570;Q1XEJ9;O09420;A6XBH8;C7A609;Q8MAM0;V5K6K1;A0A0F7EV98;Q339G9;G8XV60;Q4L1C7;Q8MD81;A0A1C9HFL0;F2X4H9;Q9GEK5;A0A0K2SQY8;B8QQG4;Q9T2B5;Q9TN58;T1WGF1;Q5SCR6;Q32553;Q4V…		0	0	1.101e-14	127.8	6.96255e-10	2	2169.99	1.02955	92.8526	1
	High	GHYLNATAGTcEEMIKR	4	14767	115	Q32701;Q6VW40;C0J9R6;Q6VW29;C6G1P2;Q33032;A0A1C9HG87;U5XM28;Q9THL1;F2X4H9;A0A0K2SQY8;Q5SCR6;Q32553;Q4VI99;C1JAT3;Q9GGI5;D6MYJ6;Q7YJP8;Q7GH77;Q9MS09;O98551;A0A0C5KNQ4;E7DMW3;Q4VI80;Q3I534;I2E9A4;Q4VI78;W5RVG3;G0WZL1;Q37220;F4ZDP9;Q1X6Q9;A0A0U1W0G4;A0A142I7F3;Q6L9Y3;Q7YJR1;P92434;Q5NUA5;A2VAL6;S6CMZ7;Q8MFT9;J9QH20;A0A249Y5Q4;A0A1Q1MQ40;L0N8B1;A0A291L2S1;A0A286SF63;Q36851;Q9T2E4;Q9MT23;A0A0N7AB69;I2…	C11(Carbamidomethyl)	0	0	2.875e-13	99.55	2.85446e-07	3	1950.92	0.712137	59.4866	1
	High	GHYLNATAGTcEEMIK	15	14794	115	C0J9R6;C6G1P2;F2X4H9;Q9GGI5;Q32701;Q6VW40;Q6VW29;Q33032;A0A1C9HG87;U5XM28;Q9THL1;A0A0K2SQY8;Q5SCR6;Q32553;Q4VI99;C1JAT3;D6MYJ6;Q7YJP8;Q7GH77;Q9MS09;O98551;A0A0C5KNQ4;E7DMW3;Q4VI80;Q3I534;I2E9A4;Q4VI78;E7DMY2;A0A2H4UGV5;B8LIV8;I2E962;A0A1C9HFL0;Q9T2E4;Q9MT23;W5RVG3;A0A0C5AUW0;A0A0N7AB69;G0WZL1;Q37220;F4ZDP9;A0A142I7A5;Q1X6Q9;A0A0U1W0G4;A0A142I7F3;Q6L9Y3;B8YHE7;Q7YJR1;P92434;A0A078BR81;Q37347;Q5NUA…	C11(Carbamidomethyl)	0	0	3.146e-11	99.5	2.46098e-07	2	1794.82	1.21515	65.158	0
	High	mSGGDHIHAGTVVGK	35	17683	131	Q6VW29;C0J9R6;C6G1P2;F2X4H9;Q9GGI5;Q5I221;A0A0U4D534;P92447;A5X5W8;B1NFY5;Q3T5L7;K4EPE7;P94046;A6XBH8;Q8HUZ9;A0A1S6WN23;Q37212;C6G392;I6N589;B8PRP3;Q32701;Q6VW40;A0A0F7C9H2;I2BGM7;O20246;Q33032;A0A1C9HG87;U5XM28;A5X4D3;A0A0F7G570;V5K6K1;Q339G9;Q4L1C7;Q8MD81;Q9GEK5;A0A0K2SQY8;Q9TN58;Q5SCR6;D6MYJ6;Q9TN69;Q9XQ93;A0A1W6BQF9;A0A248SN48;Q7YJP8;Q7GH77;Q71N69;Q9MS09;G0WZM4;O98551;A0A0C5KNQ4;E7DMW3;I2E9L8…	M1(Oxidation)	0	0	1.04e-08	91.11	2.67309e-06	2	1481.72	-0.0107759	32.4786	0
	High	EITLGFVDLLRDDFIEK	2	5735	51	Q6VW40;C0J9R6;C6G1P2;Q33032;F2X4H9;Q4VI99;Q9GGI5;Q5I221;A0A0U4D534;Q4VI80;Q4VI78;A2VAL6;Q8MFT9;A0A286SF63;Q36851;I2BGM7;A0A291EY88;A0A1S6WN23;Q31895;O09420;A6XBH8;A0A0F7EV98;Q71N79;Q8HUZ9;I2E9L8;A0A0F7G5U4;A0A249Y5N8;A0A286SFD8;A0A142DPV4;S4TA61;J9QG76;A0A249Y5N1;A0A0F7G5Y0;A0A1W6L1X3;A0A0B5KTH7;Q37212;Q95F24;A0A286NQF2;Q7YJM6;F5B3G0;I2BGN0;E7DMY2;Q8MAM0;O03839;O47280;Q3T5L7;Q37309;A0A0F7EV89;Q95…		0	0	4.572e-13	88.19	3.40957e-06	2	2023.08	0.308284	115.095	1
	High	DNGLLLHIHR	11	41878	237	C0J9R6;Q6VW29;C6G1P2;A5X4D3;C7A609;F2X4H9;A0A0K2SQY8;Q4VI99;Q9GGI5;D6MYJ6;Q7YJP8;Q9MS09;Q5I221;A0A0U4D534;Q4VI80;Q4VI78;A0A0F7G633;O09424;G0WZL1;Q37220;Q7YJR1;A2VAL6;Q37279;J9QH20;A0A1Q1MQ40;L0N8B1;A0A291L2S1;Q32701;Q6VW40;A0A0F7C9H2;Q32571;I2BGM7;A0A291EY88;Q33047;Q8WL19;Q33032;C3RXF1;A0A1S6WN23;A0A1C9HG87;U5XM28;B8PRL7;P92302;Q9THL1;A0A0F7G570;Q1XEJ9;A6XBH8;A0A0F7EV98;Q9GEK5;T1WGF1;Q5SCR6;Q3255…		0	0	1.168e-05	83.55	2.21637e-05	2	1187.66	0.465864	63.5684	0
	High	GHYLNATAGTcEEmIK	9	14794	115	Q32701;Q6VW40;C0J9R6;Q6VW29;C6G1P2;Q33032;A0A1C9HG87;U5XM28;Q9THL1;F2X4H9;A0A0K2SQY8;Q5SCR6;Q32553;Q4VI99;C1JAT3;Q9GGI5;D6MYJ6;Q7YJP8;Q7GH77;Q9MS09;O98551;A0A0C5KNQ4;E7DMW3;Q4VI80;Q3I534;I2E9A4;Q4VI78;W5RVG3;G0WZL1;Q37220;F4ZDP9;Q1X6Q9;A0A0U1W0G4;A0A142I7F3;Q6L9Y3;Q7YJR1;P92434;Q5NUA5;A2VAL6;S6CMZ7;Q8MFT9;J9QH20;A0A249Y5Q4;A0A1Q1MQ40;L0N8B1;A0A291L2S1;A0A286SF63;Q36851;Q9T2E4;Q9MT23;A0A0N7AB69;I2…	C11(Carbamidomethyl); M14(Oxidation)	0	0	2.63e-09	80.79	1.66469e-05	2	1810.81	1.58572	55.3685	0
	High	TFQGPPHGIQVER	35	58045	240	Q32701;Q6VW40;A0A0F7C9H2;Q32571;I2BGM7;C0J9R6;Q6VW29;A0A291EY88;C6G1P2;Q33047;D6MYK4;E7DMY2;A0PD98;B8LIV8;Q8WL19;Q33032;I2E962;C3RXF1;A0A1S6WN23;A0A1C9HG87;U5XM28;B8PRL7;P92302;Q9THL1;A0A0F7G570;Q1XEJ9;A6XBH8;A0A0F7EV98;A0A1C9HFL0;F2X4H9;Q9GEK5;A0A0K2SQY8;B8QQG4;Q9T2B5;T1WGF1;Q5SCR6;Q32553;Q4VI99;C1JAT3;Q9GGI5;D6MYJ6;Q9TN69;Q9XQ93;Q71N81;A0A248SN48;Q7YJP8;Q7GH77;Q33156;Q8HUZ9;Q9MS09;Q95F24;O98551…		0	0	2.664e-09	79.4	7.15679e-05	2	1465.76	1.32225	60.7751	0
	High	DDENVNSQPFMR	5	52171	246	Q6VW40;A0A0F7C9H2;I2BGM7;C0J9R6;C6G1P2;E7DMY2;Q33032;A0A1S6WN23;A0A1C9HG87;U5XM28;A6XBH8;Q4L1C7;F2X4H9;Q9GEK5;Q9TN58;Q5SCR6;Q9GGI5;Q71N81;Q37212;Q8HUZ9;Q9MS09;Q95F24;I2E9L8;A0A0F7G5V4;Q8MCY1;A0A286NQF2;Q7YJM6;W5RVG3;B8PRP3;J9QG76;Q8HVI8;Q37347;Q8MFT9;I2BGN0;A0A0B5KTH7;Q32701;Q32571;O20246;B1NL21;Q6VW29;A0A291EY88;Q33047;A0PD98;B8LIV8;Q8WL19;I2E962;C3RXF1;Q9GHZ1;B8PRL7;Q7YMT1;P92302;Q9THL1;A5X4D3;…		0	0	2.645e-07	77.82	6.1301e-05	2	1451.62	0.389146	69.7986	0
	High	GGLDFTKDDENVNSQPFmR	9	51638	224	C0J9R6;Q6VW29;C6G1P2;A5X4D3;C7A609;F2X4H9;A0A0K2SQY8;Q4VI99;Q9GGI5;D6MYJ6;Q7YJP8;Q9MS09;Q5I221;A0A0U4D534;Q4VI80;Q4VI78;A0A0F7G633;O09424;G0WZL1;Q37220;Q7YJR1;A2VAL6;Q37279;J9QH20;A0A1Q1MQ40;L0N8B1;A0A291L2S1;Q32701;Q6VW40;A0A0F7C9H2;Q32571;I2BGM7;A0A291EY88;Q33047;Q8WL19;Q33032;C3RXF1;A0A1S6WN23;A0A1C9HG87;U5XM28;B8PRL7;P92302;Q9THL1;A0A0F7G570;Q1XEJ9;A6XBH8;A0A0F7EV98;Q9GEK5;T1WGF1;Q5SCR6;Q3255…	M18(Oxidation)	0	0	1.364e-11	74.95	0.000129925	2	2185.98	1.00282	83.5954	1
	High	MSGGDHIHAGTVVGK	39	17683	131	P92447;A5X5W8;B1NFY5;C0J9R6;C6G1P2;F2X4H9;Q9GGI5;Q5I221;A0A0U4D534;Q3T5L7;K4EPE7;P94046;A6XBH8;Q8HUZ9;A0A1S6WN23;Q37212;C6G392;I6N589;B8PRP3;Q32701;Q6VW40;A0A0F7C9H2;I2BGM7;O20246;Q6VW29;Q33032;A0A1C9HG87;U5XM28;A5X4D3;A0A0F7G570;V5K6K1;Q339G9;Q4L1C7;Q8MD81;Q9GEK5;A0A0K2SQY8;Q9TN58;Q5SCR6;D6MYJ6;Q9TN69;Q9XQ93;A0A1W6BQF9;A0A248SN48;Q7YJP8;Q7GH77;Q71N69;Q9MS09;G0WZM4;O98551;A0A0C5KNQ4;E7DMW3;I2E9L8…		0	0	5.459e-08	73.67	0.000127901	2	1465.72	1.01713	40.0892	0
	High	EITLGFVDLLR	2	11021	105	C0J9R6;C6G1P2;F2X4H9;Q4VI99;Q9GGI5;Q4VI80;Q4VI78;A2VAL6;A0A0B5KTH7;Q6VW40;Q33032;A0A1C9HG87;U5XM28;Q5SCR6;C1JAT3;Q9MS09;Q5I221;A0A0U4D534;A0A0F7C9H2;I2BGM7;A0A291EY88;C3RXF1;A0A1S6WN23;B8PRL7;A6XBH8;A0A0F7EV98;Q9GEK5;T1WGF1;Q8HUZ9;I2E9L8;A0A0F7G5V4;C3S8W2;Q8MFT9;A0A286SF63;Q36851;B8LIV8;I2E962;A0A1C9HFL0;Q71N81;Q95F24;A0A286NQF2;Q7YJM6;A0A142DPV4;W5RVG3;B8PRP3;G0WZL1;J9QG76;Q8HVI8;P92434;Q37347;I…		0	0	2.405e-05	72.16	0.000131394	2	1275.73	0.844866	114.999	0
	High	VALEAcVQAR	45	29518	189	C7A609;L0N8B1;O98893;Q36851;Q32701;Q6VW40;A0A0F7C9H2;I2BGM7;O20246;C0J9R6;Q6VW29;C6G1P2;Q33032;A0A1S6WN23;A0A1C9HG87;U5XM28;A5X4D3;A0A0F7G570;A6XBH8;V5K6K1;Q339G9;Q4L1C7;Q8MD81;F2X4H9;Q9GEK5;A0A0K2SQY8;Q9TN58;Q5SCR6;Q9GGI5;D6MYJ6;Q9TN69;Q9XQ93;A0A1W6BQF9;A0A248SN48;Q37212;Q7YJP8;Q7GH77;Q71N69;Q8HUZ9;Q9MS09;Q5I221;G0WZM4;A0A0U4D534;O98551;A0A0C5KNQ4;E7DMW3;I2E9L8;A0A0F7G5V4;I2E9A4;Q8MCY1;Q8WKT6;A0…	C6(Carbamidomethyl)	0	0	9.905e-05	64.57	0.0014173	2	1116.58	0.647093	113.629	0
	High	GHYLNATAGTcEEmIKR	6	14767	115	Q6VW40;C0J9R6;C6G1P2;Q33032;A0A1C9HG87;U5XM28;F2X4H9;Q5SCR6;Q4VI99;C1JAT3;Q9GGI5;Q9MS09;Q4VI80;Q4VI78;Q6VW29;R4QE58;Q7YJP8;Q5I221;A0A0U4D534;Q9MT23;B6GUV5;Q7YJR1;L0N8B1;A0A0B5KTH7;Q32701;Q9THL1;Q32553;Q7GH77;A0A0C5KNQ4;I2E9A4;Q9T2E4;A0A0C5AUW0;A0A0N7AB69;Q37220;Q1X6Q9;A0A0U1W0G4;A0A078BR81;A0A0A7W5U3;A2VAL6;S6CMZ7;Q8MFT9;A0A0F6TFY2;I2BGN0;A0A1Q1MQ40;P94046;A0A291L2S1;A0A286SF63;Q36851;Q8ME51;Q318…	C11(Carbamidomethyl); M14(Oxidation)	0	0	2.007e-09	63.79	0.00104387	3	1966.91	1.11945	50.7032	1
	High	PLLGcTIKPK	8	64838	252	C0J9R6;Q6VW29;C6G1P2;A5X4D3;C7A609;F2X4H9;A0A0K2SQY8;Q4VI99;Q9GGI5;D6MYJ6;Q7YJP8;Q9MS09;Q5I221;A0A0U4D534;Q4VI80;Q4VI78;A0A0F7G633;O09424;G0WZL1;Q37220;Q7YJR1;A2VAL6;Q37279;J9QH20;A0A1Q1MQ40;L0N8B1;A0A291L2S1;Q32701;Q6VW40;A0A0F7C9H2;Q32571;I2BGM7;A0A291EY88;Q33047;Q8WL19;Q33032;C3RXF1;A0A1S6WN23;A0A1C9HG87;U5XM28;B8PRL7;P92302;Q9THL1;A0A0F7G570;Q1XEJ9;A6XBH8;A0A0F7EV98;Q9GEK5;T1WGF1;Q5SCR6;Q3255…	C5(Carbamidomethyl)	0	0	0.000215	52.01	0.03562	2	1126.67	0.321047	52.4203	1
	High	DDENVNSQPFmR	4	52171	246	Q6VW40;C0J9R6;C6G1P2;Q33032;A0A1C9HG87;U5XM28;F2X4H9;Q5SCR6;Q4VI99;C1JAT3;Q9GGI5;Q9MS09;Q4VI80;Q4VI78;Q37212;Q5I221;A0A0U4D534;Q32701;A0A0F7C9H2;I2BGM7;O20246;Q6VW29;A0A1S6WN23;A5X4D3;A0A0F7G570;A6XBH8;V5K6K1;Q339G9;Q4L1C7;Q8MD81;Q9GEK5;A0A0K2SQY8;O20245;Q9TN58;D6MYJ6;Q9TN69;Q9XQ93;Q71N81;A0A1W6BQF9;A0A248SN48;Q7YJP8;Q7GH77;Q71N69;Q8HUZ9;G0WZM4;Q95F24;O98551;A0A0C5KNQ4;E7DMW3;I2E9L8;A0A0F7G5V4;I2…	M11(Oxidation)	0	0	1.147e-05	51.45	0.0262524	2	1467.62	0.855373	56.9476	0
	High	VSPQPGVPPEEAGAAVAAESSTGTWTTVWTDGLTSLDR	2	2208	27	I2BGM7;C6G1P2;Q33032;C3RXF1;Q7YMT1;P92302;G8XV60;Q3T5L7;T1WGF1;Q9GGI5;Q58U40;A0A249Y5N8;A0A120KLC1;G0WZL1;F4ZDP9;A0A249Y5N1;A0A1Q1MQ40;A0A291L2S1;O03656;O03628;O03613;A0A0S1VX78;A0A1X9ZQP4;C6FJV2;A0A1G5SCC7;A0A1W6BQF9;A0A0F7C952		0	0	1.126e-12	49.49	0.0147464	4	3840.86	0.223703	115.069	0
	High	AMHAVIDR	10	44488	252	C0J9R6;A0A291EY88;C6G1P2;C3RXF1;B8PRL7;A6XBH8;F2X4H9;Q4VI99;Q9GGI5;Q8HUZ9;Q9MS09;Q4VI80;A0A0F7G5V4;Q4VI78;C3S8W2;Q32701;Q6VW40;A0A0F7C9H2;I2BGM7;O20246;Q6VW29;Q33032;A0A1S6WN23;A0A1C9HG87;U5XM28;A5X4D3;A0A0F7G570;Q339G9;Q9GEK5;A0A0K2SQY8;Q5SCR6;D6MYJ6;Q9TN69;Q9XQ93;A0A248SN48;Q7YJP8;Q7GH77;Q71N69;Q5I221;G0WZM4;A0A0U4D534;O98551;A0A0C5KNQ4;E7DMW3;I2E9L8;I2E9A4;Q8WKT6;R4QE58;C7A609;A0A0F7G633;O0942…		0	0	0.004026	47.16	0.0710082	2	912.472	-0.488874	32.9366	0
	High	YGRPLLGcTIKPK	6	64650	247	I2E962;Q6VW40;A0A0F7C9H2;I2BGM7;C0J9R6;A0A291EY88;C6G1P2;B8LIV8;Q33032;C3RXF1;A0A1S6WN23;A0A1C9HG87;U5XM28;B8PRL7;O09420;A6XBH8;A0A0F7EV98;A0A1C9HFL0;F2X4H9;Q9GEK5;T1WGF1;Q5SCR6;Q4VI99;C1JAT3;Q9GGI5;Q71N81;O03839;Q71N69;Q8HUZ9;Q9MS09;Q5I221;G0WZM4;A0A0U4D534;Q95F24;I2E9L8;Q4VI80;A0A0F7G5V4;Q4VI78;C3S8W2;A0A0F7G633;A0A286NQF2;A0A0F7G5U4;O09424;Q7YJM6;Q7YMT1;Q58U40;Q32701;O20246;Q6VW29;O47280;A5X4D…	C8(Carbamidomethyl)	0	0	0.001061	33.82	2.51136	4	1502.85	-0.424963	53.4868	2
	High	EITLGFVDLLRDDFIEKDR	2	5694	51	Q9GGI5;C0J9R6;C6G1P2;F2X4H9;Q4VI99;Q5I221;A0A0U4D534;Q4VI80;Q4VI78;A2VAL6;A0A0B5KTH7;Q6VW40;I2BGM7;A0A291EY88;Q33032;A0A1S6WN23;A6XBH8;A0A0F7EV98;Q8HUZ9;I2E9L8;A0A142DPV4;J9QG76;Q8MFT9;A0A286SF63;Q36851;A0A249Y5N8;A0A286SFD8;S4TA61;A0A249Y5N1;A0A0F7G5Y0;Q37212;Q95F24;A0A286NQF2;Q7YJM6;F5B3G0;I2BGN0;E7DMY2;O09420;Q8MAM0;A0A0F7G5U4;O03839;Q31895;Q71N79;O47280;Q3T5L7;Q37309;A0A0F7EV89;Q95CF8;J9QEM7;…		0	0	5.731e-07	33.32	0.990488	3	2294.2	0.045206	114.737	2
	High	DDFIEKDR	9	17693	135	Q6VW40;C0J9R6;C6G1P2;Q33032;F2X4H9;Q4VI99;Q9GGI5;O03839;Q5I221;A0A0U4D534;Q4VI80;Q4VI78;A0A291EY88;O09420;A6XBH8;Q8HUZ9;A0A0F7G5U4;E7DMY2;Q37212;I2BGM7;O20246;A0A0F7EV98;C6G392;Q9XQ93;Q6VW29;A0A0F7G570;Q7YJP8;A0PD98;Q9MT23;J9QG76;Q37220;Q7YJR1;A0A078BR81;A2VAL6;A0A0F6TFY2;Q7YJM3;A0A1Q1MQ40;L0N8B1;I6N589;A0A291L2S1;A0A0B5KTH7;Q32701;Q33047;Q8WL19;A0A1S6WN23;Q9THL1;Q1XEJ9;Q9T2B5;Q32553;Q9TN69;A0A24…		0	0.001	0.02278	50.15	0.02403	2	1037.49	0.513493	42.9311	1
	High	YTPEYETK	3	249	18	A0A0F7G570;G8XV60;A0A0F7G5V4;A0A0F7G633;A0A0F7G5U4;A0A286SFD8;Q5NUA5;A0A249Y5N1;A0A249Y5Q4;A0A1Q1MQ40;A0A286SF63;Q4L1C7;A0A1C9HFL0;Q8MAM0;A0A0N7AB69;A0A0C5AUW0;A0A0N7ABA9;F4YYU7		0	0.001	0.005158	20.39	5.00386	2	1030.47	0.635602	41.2482	0
W5RVG3	Ribulose bisphosphate carboxylase large chain (Fragment) OS=Astronia ferruginea OX=1415614 GN=rbcL PE=3 SV=1 - [W5RVG3_9MYRT]	2821.7	29.27	37934	0	14	261	427	47.3418	7.1665
	High	GGLDFTKDDENVNSQPFMR	11	51638	224	Q8MFT9;Q95CE8;Q32701;Q6VW40;A0A0F7C9H2;Q32571;I2BGM7;O20246;B1NL21;C0J9R6;Q6VW29;A0A291EY88;C6G1P2;P93904;Q33047;O98884;A0PD98;B8LIV8;Q8WL19;Q33032;I2E962;C3RXF1;A0A1S6WN23;A0A1C9HG87;U5XM28;B8PRL7;Q7YMT1;P92302;Q9THL1;A5X4D3;A0A0F7G570;Q1XEJ9;O09420;A6XBH8;C7A609;Q8MAM0;V5K6K1;A0A0F7EV98;Q339G9;G8XV60;Q4L1C7;Q8MD81;A0A1C9HFL0;F2X4H9;Q9GEK5;A0A0K2SQY8;B8QQG4;Q9T2B5;Q9TN58;T1WGF1;Q5SCR6;Q32553;Q4V…		0	0	1.101e-14	127.8	6.96255e-10	2	2169.99	1.02955	92.8526	1
	High	GHYLNATAGTcEEMIKR	4	14767	115	Q32701;Q6VW40;C0J9R6;Q6VW29;C6G1P2;Q33032;A0A1C9HG87;U5XM28;Q9THL1;F2X4H9;A0A0K2SQY8;Q5SCR6;Q32553;Q4VI99;C1JAT3;Q9GGI5;D6MYJ6;Q7YJP8;Q7GH77;Q9MS09;O98551;A0A0C5KNQ4;E7DMW3;Q4VI80;Q3I534;I2E9A4;Q4VI78;W5RVG3;G0WZL1;Q37220;F4ZDP9;Q1X6Q9;A0A0U1W0G4;A0A142I7F3;Q6L9Y3;Q7YJR1;P92434;Q5NUA5;A2VAL6;S6CMZ7;Q8MFT9;J9QH20;A0A249Y5Q4;A0A1Q1MQ40;L0N8B1;A0A291L2S1;A0A286SF63;Q36851;Q9T2E4;Q9MT23;A0A0N7AB69;I2…	C11(Carbamidomethyl)	0	0	2.875e-13	99.55	2.85446e-07	3	1950.92	0.712137	59.4866	1
	High	GHYLNATAGTcEEMIK	15	14794	115	C0J9R6;C6G1P2;F2X4H9;Q9GGI5;Q32701;Q6VW40;Q6VW29;Q33032;A0A1C9HG87;U5XM28;Q9THL1;A0A0K2SQY8;Q5SCR6;Q32553;Q4VI99;C1JAT3;D6MYJ6;Q7YJP8;Q7GH77;Q9MS09;O98551;A0A0C5KNQ4;E7DMW3;Q4VI80;Q3I534;I2E9A4;Q4VI78;E7DMY2;A0A2H4UGV5;B8LIV8;I2E962;A0A1C9HFL0;Q9T2E4;Q9MT23;W5RVG3;A0A0C5AUW0;A0A0N7AB69;G0WZL1;Q37220;F4ZDP9;A0A142I7A5;Q1X6Q9;A0A0U1W0G4;A0A142I7F3;Q6L9Y3;B8YHE7;Q7YJR1;P92434;A0A078BR81;Q37347;Q5NUA…	C11(Carbamidomethyl)	0	0	3.146e-11	99.5	2.46098e-07	2	1794.82	1.21515	65.158	0
	High	mSGGDHIHAGTVVGK	35	17683	131	Q6VW29;C0J9R6;C6G1P2;F2X4H9;Q9GGI5;Q5I221;A0A0U4D534;P92447;A5X5W8;B1NFY5;Q3T5L7;K4EPE7;P94046;A6XBH8;Q8HUZ9;A0A1S6WN23;Q37212;C6G392;I6N589;B8PRP3;Q32701;Q6VW40;A0A0F7C9H2;I2BGM7;O20246;Q33032;A0A1C9HG87;U5XM28;A5X4D3;A0A0F7G570;V5K6K1;Q339G9;Q4L1C7;Q8MD81;Q9GEK5;A0A0K2SQY8;Q9TN58;Q5SCR6;D6MYJ6;Q9TN69;Q9XQ93;A0A1W6BQF9;A0A248SN48;Q7YJP8;Q7GH77;Q71N69;Q9MS09;G0WZM4;O98551;A0A0C5KNQ4;E7DMW3;I2E9L8…	M1(Oxidation)	0	0	1.04e-08	91.11	2.67309e-06	2	1481.72	-0.0107759	32.4786	0
	High	DNGLLLHIHR	11	41878	237	C0J9R6;Q6VW29;C6G1P2;A5X4D3;C7A609;F2X4H9;A0A0K2SQY8;Q4VI99;Q9GGI5;D6MYJ6;Q7YJP8;Q9MS09;Q5I221;A0A0U4D534;Q4VI80;Q4VI78;A0A0F7G633;O09424;G0WZL1;Q37220;Q7YJR1;A2VAL6;Q37279;J9QH20;A0A1Q1MQ40;L0N8B1;A0A291L2S1;Q32701;Q6VW40;A0A0F7C9H2;Q32571;I2BGM7;A0A291EY88;Q33047;Q8WL19;Q33032;C3RXF1;A0A1S6WN23;A0A1C9HG87;U5XM28;B8PRL7;P92302;Q9THL1;A0A0F7G570;Q1XEJ9;A6XBH8;A0A0F7EV98;Q9GEK5;T1WGF1;Q5SCR6;Q3255…		0	0	1.168e-05	83.55	2.21637e-05	2	1187.66	0.465864	63.5684	0
	High	GHYLNATAGTcEEmIK	9	14794	115	Q32701;Q6VW40;C0J9R6;Q6VW29;C6G1P2;Q33032;A0A1C9HG87;U5XM28;Q9THL1;F2X4H9;A0A0K2SQY8;Q5SCR6;Q32553;Q4VI99;C1JAT3;Q9GGI5;D6MYJ6;Q7YJP8;Q7GH77;Q9MS09;O98551;A0A0C5KNQ4;E7DMW3;Q4VI80;Q3I534;I2E9A4;Q4VI78;W5RVG3;G0WZL1;Q37220;F4ZDP9;Q1X6Q9;A0A0U1W0G4;A0A142I7F3;Q6L9Y3;Q7YJR1;P92434;Q5NUA5;A2VAL6;S6CMZ7;Q8MFT9;J9QH20;A0A249Y5Q4;A0A1Q1MQ40;L0N8B1;A0A291L2S1;A0A286SF63;Q36851;Q9T2E4;Q9MT23;A0A0N7AB69;I2…	C11(Carbamidomethyl); M14(Oxidation)	0	0	2.63e-09	80.79	1.66469e-05	2	1810.81	1.58572	55.3685	0
	High	TFQGPPHGIQVER	35	58045	240	Q32701;Q6VW40;A0A0F7C9H2;Q32571;I2BGM7;C0J9R6;Q6VW29;A0A291EY88;C6G1P2;Q33047;D6MYK4;E7DMY2;A0PD98;B8LIV8;Q8WL19;Q33032;I2E962;C3RXF1;A0A1S6WN23;A0A1C9HG87;U5XM28;B8PRL7;P92302;Q9THL1;A0A0F7G570;Q1XEJ9;A6XBH8;A0A0F7EV98;A0A1C9HFL0;F2X4H9;Q9GEK5;A0A0K2SQY8;B8QQG4;Q9T2B5;T1WGF1;Q5SCR6;Q32553;Q4VI99;C1JAT3;Q9GGI5;D6MYJ6;Q9TN69;Q9XQ93;Q71N81;A0A248SN48;Q7YJP8;Q7GH77;Q33156;Q8HUZ9;Q9MS09;Q95F24;O98551…		0	0	2.664e-09	79.4	7.15679e-05	2	1465.76	1.32225	60.7751	0
	High	DDENVNSQPFMR	5	52171	246	Q6VW40;A0A0F7C9H2;I2BGM7;C0J9R6;C6G1P2;E7DMY2;Q33032;A0A1S6WN23;A0A1C9HG87;U5XM28;A6XBH8;Q4L1C7;F2X4H9;Q9GEK5;Q9TN58;Q5SCR6;Q9GGI5;Q71N81;Q37212;Q8HUZ9;Q9MS09;Q95F24;I2E9L8;A0A0F7G5V4;Q8MCY1;A0A286NQF2;Q7YJM6;W5RVG3;B8PRP3;J9QG76;Q8HVI8;Q37347;Q8MFT9;I2BGN0;A0A0B5KTH7;Q32701;Q32571;O20246;B1NL21;Q6VW29;A0A291EY88;Q33047;A0PD98;B8LIV8;Q8WL19;I2E962;C3RXF1;Q9GHZ1;B8PRL7;Q7YMT1;P92302;Q9THL1;A5X4D3;…		0	0	2.645e-07	77.82	6.1301e-05	2	1451.62	0.389146	69.7986	0
	High	GGLDFTKDDENVNSQPFmR	9	51638	224	C0J9R6;Q6VW29;C6G1P2;A5X4D3;C7A609;F2X4H9;A0A0K2SQY8;Q4VI99;Q9GGI5;D6MYJ6;Q7YJP8;Q9MS09;Q5I221;A0A0U4D534;Q4VI80;Q4VI78;A0A0F7G633;O09424;G0WZL1;Q37220;Q7YJR1;A2VAL6;Q37279;J9QH20;A0A1Q1MQ40;L0N8B1;A0A291L2S1;Q32701;Q6VW40;A0A0F7C9H2;Q32571;I2BGM7;A0A291EY88;Q33047;Q8WL19;Q33032;C3RXF1;A0A1S6WN23;A0A1C9HG87;U5XM28;B8PRL7;P92302;Q9THL1;A0A0F7G570;Q1XEJ9;A6XBH8;A0A0F7EV98;Q9GEK5;T1WGF1;Q5SCR6;Q3255…	M18(Oxidation)	0	0	1.364e-11	74.95	0.000129925	2	2185.98	1.00282	83.5954	1
	High	MSGGDHIHAGTVVGK	39	17683	131	P92447;A5X5W8;B1NFY5;C0J9R6;C6G1P2;F2X4H9;Q9GGI5;Q5I221;A0A0U4D534;Q3T5L7;K4EPE7;P94046;A6XBH8;Q8HUZ9;A0A1S6WN23;Q37212;C6G392;I6N589;B8PRP3;Q32701;Q6VW40;A0A0F7C9H2;I2BGM7;O20246;Q6VW29;Q33032;A0A1C9HG87;U5XM28;A5X4D3;A0A0F7G570;V5K6K1;Q339G9;Q4L1C7;Q8MD81;Q9GEK5;A0A0K2SQY8;Q9TN58;Q5SCR6;D6MYJ6;Q9TN69;Q9XQ93;A0A1W6BQF9;A0A248SN48;Q7YJP8;Q7GH77;Q71N69;Q9MS09;G0WZM4;O98551;A0A0C5KNQ4;E7DMW3;I2E9L8…		0	0	5.459e-08	73.67	0.000127901	2	1465.72	1.01713	40.0892	0
	High	EITLGFVDLLR	2	11021	105	C0J9R6;C6G1P2;F2X4H9;Q4VI99;Q9GGI5;Q4VI80;Q4VI78;A2VAL6;A0A0B5KTH7;Q6VW40;Q33032;A0A1C9HG87;U5XM28;Q5SCR6;C1JAT3;Q9MS09;Q5I221;A0A0U4D534;A0A0F7C9H2;I2BGM7;A0A291EY88;C3RXF1;A0A1S6WN23;B8PRL7;A6XBH8;A0A0F7EV98;Q9GEK5;T1WGF1;Q8HUZ9;I2E9L8;A0A0F7G5V4;C3S8W2;Q8MFT9;A0A286SF63;Q36851;B8LIV8;I2E962;A0A1C9HFL0;Q71N81;Q95F24;A0A286NQF2;Q7YJM6;A0A142DPV4;W5RVG3;B8PRP3;G0WZL1;J9QG76;Q8HVI8;P92434;Q37347;I…		0	0	2.405e-05	72.16	0.000131394	2	1275.73	0.844866	114.999	0
	High	VxLEAcVQAR	45	29518	189	C7A609;L0N8B1;O98893;Q36851;Q32701;Q6VW40;A0A0F7C9H2;I2BGM7;O20246;C0J9R6;Q6VW29;C6G1P2;Q33032;A0A1S6WN23;A0A1C9HG87;U5XM28;A5X4D3;A0A0F7G570;A6XBH8;V5K6K1;Q339G9;Q4L1C7;Q8MD81;F2X4H9;Q9GEK5;A0A0K2SQY8;Q9TN58;Q5SCR6;Q9GGI5;D6MYJ6;Q9TN69;Q9XQ93;A0A1W6BQF9;A0A248SN48;Q37212;Q7YJP8;Q7GH77;Q71N69;Q8HUZ9;Q9MS09;Q5I221;G0WZM4;A0A0U4D534;O98551;A0A0C5KNQ4;E7DMW3;I2E9L8;A0A0F7G5V4;I2E9A4;Q8MCY1;Q8WKT6;A0…	X2(A); C6(Carbamidomethyl)	0	0	9.905e-05	64.57	0.0014173	2	1116.58	0.647093	113.629	0
	High	GHYLNATAGTcEEmIKR	6	14767	115	Q6VW40;C0J9R6;C6G1P2;Q33032;A0A1C9HG87;U5XM28;F2X4H9;Q5SCR6;Q4VI99;C1JAT3;Q9GGI5;Q9MS09;Q4VI80;Q4VI78;Q6VW29;R4QE58;Q7YJP8;Q5I221;A0A0U4D534;Q9MT23;B6GUV5;Q7YJR1;L0N8B1;A0A0B5KTH7;Q32701;Q9THL1;Q32553;Q7GH77;A0A0C5KNQ4;I2E9A4;Q9T2E4;A0A0C5AUW0;A0A0N7AB69;Q37220;Q1X6Q9;A0A0U1W0G4;A0A078BR81;A0A0A7W5U3;A2VAL6;S6CMZ7;Q8MFT9;A0A0F6TFY2;I2BGN0;A0A1Q1MQ40;P94046;A0A291L2S1;A0A286SF63;Q36851;Q8ME51;Q318…	C11(Carbamidomethyl); M14(Oxidation)	0	0	2.007e-09	63.79	0.00104387	3	1966.91	1.11945	50.7032	1
	High	PLLGcTIKPK	8	64838	252	C0J9R6;Q6VW29;C6G1P2;A5X4D3;C7A609;F2X4H9;A0A0K2SQY8;Q4VI99;Q9GGI5;D6MYJ6;Q7YJP8;Q9MS09;Q5I221;A0A0U4D534;Q4VI80;Q4VI78;A0A0F7G633;O09424;G0WZL1;Q37220;Q7YJR1;A2VAL6;Q37279;J9QH20;A0A1Q1MQ40;L0N8B1;A0A291L2S1;Q32701;Q6VW40;A0A0F7C9H2;Q32571;I2BGM7;A0A291EY88;Q33047;Q8WL19;Q33032;C3RXF1;A0A1S6WN23;A0A1C9HG87;U5XM28;B8PRL7;P92302;Q9THL1;A0A0F7G570;Q1XEJ9;A6XBH8;A0A0F7EV98;Q9GEK5;T1WGF1;Q5SCR6;Q3255…	C5(Carbamidomethyl)	0	0	0.000215	52.01	0.03562	2	1126.67	0.321047	52.4203	1
	High	DDENVNSQPFmR	4	52171	246	Q6VW40;C0J9R6;C6G1P2;Q33032;A0A1C9HG87;U5XM28;F2X4H9;Q5SCR6;Q4VI99;C1JAT3;Q9GGI5;Q9MS09;Q4VI80;Q4VI78;Q37212;Q5I221;A0A0U4D534;Q32701;A0A0F7C9H2;I2BGM7;O20246;Q6VW29;A0A1S6WN23;A5X4D3;A0A0F7G570;A6XBH8;V5K6K1;Q339G9;Q4L1C7;Q8MD81;Q9GEK5;A0A0K2SQY8;O20245;Q9TN58;D6MYJ6;Q9TN69;Q9XQ93;Q71N81;A0A1W6BQF9;A0A248SN48;Q7YJP8;Q7GH77;Q71N69;Q8HUZ9;G0WZM4;Q95F24;O98551;A0A0C5KNQ4;E7DMW3;I2E9L8;A0A0F7G5V4;I2…	M11(Oxidation)	0	0	1.147e-05	51.45	0.0262524	2	1467.62	0.855373	56.9476	0
	High	AMHAVIDR	10	44488	252	C0J9R6;A0A291EY88;C6G1P2;C3RXF1;B8PRL7;A6XBH8;F2X4H9;Q4VI99;Q9GGI5;Q8HUZ9;Q9MS09;Q4VI80;A0A0F7G5V4;Q4VI78;C3S8W2;Q32701;Q6VW40;A0A0F7C9H2;I2BGM7;O20246;Q6VW29;Q33032;A0A1S6WN23;A0A1C9HG87;U5XM28;A5X4D3;A0A0F7G570;Q339G9;Q9GEK5;A0A0K2SQY8;Q5SCR6;D6MYJ6;Q9TN69;Q9XQ93;A0A248SN48;Q7YJP8;Q7GH77;Q71N69;Q5I221;G0WZM4;A0A0U4D534;O98551;A0A0C5KNQ4;E7DMW3;I2E9L8;I2E9A4;Q8WKT6;R4QE58;C7A609;A0A0F7G633;O0942…		0	0	0.004026	47.16	0.0710082	2	912.472	-0.488874	32.9366	0
	High	VxLEAcVQAR	1	19	7	C7AQU9;Q71N79;E7DMW3;Q8MCY1;W5RVG3;Q7YJR1;J9QEM7	X2(P); C6(Carbamidomethyl)	0	0	0.0001822	34.45	0.512989	2	1142.6	0.503644	71.2882	0
	High	YGRPLLGcTIKPK	6	64650	247	I2E962;Q6VW40;A0A0F7C9H2;I2BGM7;C0J9R6;A0A291EY88;C6G1P2;B8LIV8;Q33032;C3RXF1;A0A1S6WN23;A0A1C9HG87;U5XM28;B8PRL7;O09420;A6XBH8;A0A0F7EV98;A0A1C9HFL0;F2X4H9;Q9GEK5;T1WGF1;Q5SCR6;Q4VI99;C1JAT3;Q9GGI5;Q71N81;O03839;Q71N69;Q8HUZ9;Q9MS09;Q5I221;G0WZM4;A0A0U4D534;Q95F24;I2E9L8;Q4VI80;A0A0F7G5V4;Q4VI78;C3S8W2;A0A0F7G633;A0A286NQF2;A0A0F7G5U4;O09424;Q7YJM6;Q7YMT1;Q58U40;Q32701;O20246;Q6VW29;O47280;A5X4D…	C8(Carbamidomethyl)	0	0	0.001061	33.82	2.51136	4	1502.85	-0.424963	53.4868	2
	High	AQAETGEIK	6	27913	195	I2BGM7;C6G1P2;Q33032;C3RXF1;T1WGF1;Q9GGI5;Q8ME51;B8PRL7;A0A0F7EV98;Q9GEK5;Q1XEJ9;Q6VW40;A0A0F7C9H2;C0J9R6;A0A1S6WN23;A0A1C9HG87;U5XM28;A6XBH8;F2X4H9;Q5SCR6;Q8HUZ9;Q9MS09;I2E9L8;A0A0F7G5V4;Q32701;Q6VW29;Q9THL1;A0A0K2SQY8;Q32553;Q4VI99;C1JAT3;D6MYJ6;Q7YJP8;Q7GH77;O98551;A0A0C5KNQ4;E7DMW3;Q4VI80;Q3I534;I2E9A4;Q4VI78;A0A291EY88;C7AQU9;C3S8W2;A0A0F7G570;A0A2H4UGV5;Q9TN69;Q9XQ93;A0A248SN48;Q9TN58;Q3721…		0	0.001	0.01824	50.66	0.031433	2	946.485	1.35958	24.1457	0
Q32701	Ribulose bisphosphate carboxylase large chain OS=Notothixos subaureus OX=36002 GN=rbcL PE=3 SV=1 - [RBL_NOTSU]	2819.51	33.47	47863	0	16	270	475	52.4294	6.68311
	High	GGLDFTKDDENVNSQPFMR	11	51638	224	Q8MFT9;Q95CE8;Q32701;Q6VW40;A0A0F7C9H2;Q32571;I2BGM7;O20246;B1NL21;C0J9R6;Q6VW29;A0A291EY88;C6G1P2;P93904;Q33047;O98884;A0PD98;B8LIV8;Q8WL19;Q33032;I2E962;C3RXF1;A0A1S6WN23;A0A1C9HG87;U5XM28;B8PRL7;Q7YMT1;P92302;Q9THL1;A5X4D3;A0A0F7G570;Q1XEJ9;O09420;A6XBH8;C7A609;Q8MAM0;V5K6K1;A0A0F7EV98;Q339G9;G8XV60;Q4L1C7;Q8MD81;A0A1C9HFL0;F2X4H9;Q9GEK5;A0A0K2SQY8;B8QQG4;Q9T2B5;Q9TN58;T1WGF1;Q5SCR6;Q32553;Q4V…		0	0	1.101e-14	127.8	6.96255e-10	2	2169.99	1.02955	92.8526	1
	High	GHYLNATAGTcEEMIKR	4	14767	115	Q32701;Q6VW40;C0J9R6;Q6VW29;C6G1P2;Q33032;A0A1C9HG87;U5XM28;Q9THL1;F2X4H9;A0A0K2SQY8;Q5SCR6;Q32553;Q4VI99;C1JAT3;Q9GGI5;D6MYJ6;Q7YJP8;Q7GH77;Q9MS09;O98551;A0A0C5KNQ4;E7DMW3;Q4VI80;Q3I534;I2E9A4;Q4VI78;W5RVG3;G0WZL1;Q37220;F4ZDP9;Q1X6Q9;A0A0U1W0G4;A0A142I7F3;Q6L9Y3;Q7YJR1;P92434;Q5NUA5;A2VAL6;S6CMZ7;Q8MFT9;J9QH20;A0A249Y5Q4;A0A1Q1MQ40;L0N8B1;A0A291L2S1;A0A286SF63;Q36851;Q9T2E4;Q9MT23;A0A0N7AB69;I2…	C11(Carbamidomethyl)	0	0	2.875e-13	99.55	2.85446e-07	3	1950.92	0.712137	59.4866	1
	High	GHYLNATAGTcEEMIK	15	14794	115	C0J9R6;C6G1P2;F2X4H9;Q9GGI5;Q32701;Q6VW40;Q6VW29;Q33032;A0A1C9HG87;U5XM28;Q9THL1;A0A0K2SQY8;Q5SCR6;Q32553;Q4VI99;C1JAT3;D6MYJ6;Q7YJP8;Q7GH77;Q9MS09;O98551;A0A0C5KNQ4;E7DMW3;Q4VI80;Q3I534;I2E9A4;Q4VI78;E7DMY2;A0A2H4UGV5;B8LIV8;I2E962;A0A1C9HFL0;Q9T2E4;Q9MT23;W5RVG3;A0A0C5AUW0;A0A0N7AB69;G0WZL1;Q37220;F4ZDP9;A0A142I7A5;Q1X6Q9;A0A0U1W0G4;A0A142I7F3;Q6L9Y3;B8YHE7;Q7YJR1;P92434;A0A078BR81;Q37347;Q5NUA…	C11(Carbamidomethyl)	0	0	3.146e-11	99.5	2.46098e-07	2	1794.82	1.21515	65.158	0
	High	mSGGDHIHAGTVVGK	35	17683	131	Q6VW29;C0J9R6;C6G1P2;F2X4H9;Q9GGI5;Q5I221;A0A0U4D534;P92447;A5X5W8;B1NFY5;Q3T5L7;K4EPE7;P94046;A6XBH8;Q8HUZ9;A0A1S6WN23;Q37212;C6G392;I6N589;B8PRP3;Q32701;Q6VW40;A0A0F7C9H2;I2BGM7;O20246;Q33032;A0A1C9HG87;U5XM28;A5X4D3;A0A0F7G570;V5K6K1;Q339G9;Q4L1C7;Q8MD81;Q9GEK5;A0A0K2SQY8;Q9TN58;Q5SCR6;D6MYJ6;Q9TN69;Q9XQ93;A0A1W6BQF9;A0A248SN48;Q7YJP8;Q7GH77;Q71N69;Q9MS09;G0WZM4;O98551;A0A0C5KNQ4;E7DMW3;I2E9L8…	M1(Oxidation)	0	0	1.04e-08	91.11	2.67309e-06	2	1481.72	-0.0107759	32.4786	0
	High	AESSTGTWTTVWTDGLTSLDR	1	97	15	Q32701;Q71N69;Q32553;C1JAT3;Q71N81;A0A078BR81;Q37347;A0A023Q3H2;S4TA61;A0A1B1NJ40;Q37279;Q37309;Q9THT9;E3THZ2;Q36373		0	0	2.215e-11	86.8	2.8241e-06	2	2284.08	1.24334	114.84	0
	High	DNGLLLHIHR	11	41878	237	C0J9R6;Q6VW29;C6G1P2;A5X4D3;C7A609;F2X4H9;A0A0K2SQY8;Q4VI99;Q9GGI5;D6MYJ6;Q7YJP8;Q9MS09;Q5I221;A0A0U4D534;Q4VI80;Q4VI78;A0A0F7G633;O09424;G0WZL1;Q37220;Q7YJR1;A2VAL6;Q37279;J9QH20;A0A1Q1MQ40;L0N8B1;A0A291L2S1;Q32701;Q6VW40;A0A0F7C9H2;Q32571;I2BGM7;A0A291EY88;Q33047;Q8WL19;Q33032;C3RXF1;A0A1S6WN23;A0A1C9HG87;U5XM28;B8PRL7;P92302;Q9THL1;A0A0F7G570;Q1XEJ9;A6XBH8;A0A0F7EV98;Q9GEK5;T1WGF1;Q5SCR6;Q3255…		0	0	1.168e-05	83.55	2.21637e-05	2	1187.66	0.465864	63.5684	0
	High	GHYLNATAGTcEEmIK	9	14794	115	Q32701;Q6VW40;C0J9R6;Q6VW29;C6G1P2;Q33032;A0A1C9HG87;U5XM28;Q9THL1;F2X4H9;A0A0K2SQY8;Q5SCR6;Q32553;Q4VI99;C1JAT3;Q9GGI5;D6MYJ6;Q7YJP8;Q7GH77;Q9MS09;O98551;A0A0C5KNQ4;E7DMW3;Q4VI80;Q3I534;I2E9A4;Q4VI78;W5RVG3;G0WZL1;Q37220;F4ZDP9;Q1X6Q9;A0A0U1W0G4;A0A142I7F3;Q6L9Y3;Q7YJR1;P92434;Q5NUA5;A2VAL6;S6CMZ7;Q8MFT9;J9QH20;A0A249Y5Q4;A0A1Q1MQ40;L0N8B1;A0A291L2S1;A0A286SF63;Q36851;Q9T2E4;Q9MT23;A0A0N7AB69;I2…	C11(Carbamidomethyl); M14(Oxidation)	0	0	2.63e-09	80.79	1.66469e-05	2	1810.81	1.58572	55.3685	0
	High	TFQGPPHGIQVER	35	58045	240	Q32701;Q6VW40;A0A0F7C9H2;Q32571;I2BGM7;C0J9R6;Q6VW29;A0A291EY88;C6G1P2;Q33047;D6MYK4;E7DMY2;A0PD98;B8LIV8;Q8WL19;Q33032;I2E962;C3RXF1;A0A1S6WN23;A0A1C9HG87;U5XM28;B8PRL7;P92302;Q9THL1;A0A0F7G570;Q1XEJ9;A6XBH8;A0A0F7EV98;A0A1C9HFL0;F2X4H9;Q9GEK5;A0A0K2SQY8;B8QQG4;Q9T2B5;T1WGF1;Q5SCR6;Q32553;Q4VI99;C1JAT3;Q9GGI5;D6MYJ6;Q9TN69;Q9XQ93;Q71N81;A0A248SN48;Q7YJP8;Q7GH77;Q33156;Q8HUZ9;Q9MS09;Q95F24;O98551…		0	0	2.664e-09	79.4	7.15679e-05	2	1465.76	1.32225	60.7751	0
	High	DDENVNSQPFMR	5	52171	246	Q6VW40;A0A0F7C9H2;I2BGM7;C0J9R6;C6G1P2;E7DMY2;Q33032;A0A1S6WN23;A0A1C9HG87;U5XM28;A6XBH8;Q4L1C7;F2X4H9;Q9GEK5;Q9TN58;Q5SCR6;Q9GGI5;Q71N81;Q37212;Q8HUZ9;Q9MS09;Q95F24;I2E9L8;A0A0F7G5V4;Q8MCY1;A0A286NQF2;Q7YJM6;W5RVG3;B8PRP3;J9QG76;Q8HVI8;Q37347;Q8MFT9;I2BGN0;A0A0B5KTH7;Q32701;Q32571;O20246;B1NL21;Q6VW29;A0A291EY88;Q33047;A0PD98;B8LIV8;Q8WL19;I2E962;C3RXF1;Q9GHZ1;B8PRL7;Q7YMT1;P92302;Q9THL1;A5X4D3;…		0	0	2.645e-07	77.82	6.1301e-05	2	1451.62	0.389146	69.7986	0
	High	GGLDFTKDDENVNSQPFmR	9	51638	224	C0J9R6;Q6VW29;C6G1P2;A5X4D3;C7A609;F2X4H9;A0A0K2SQY8;Q4VI99;Q9GGI5;D6MYJ6;Q7YJP8;Q9MS09;Q5I221;A0A0U4D534;Q4VI80;Q4VI78;A0A0F7G633;O09424;G0WZL1;Q37220;Q7YJR1;A2VAL6;Q37279;J9QH20;A0A1Q1MQ40;L0N8B1;A0A291L2S1;Q32701;Q6VW40;A0A0F7C9H2;Q32571;I2BGM7;A0A291EY88;Q33047;Q8WL19;Q33032;C3RXF1;A0A1S6WN23;A0A1C9HG87;U5XM28;B8PRL7;P92302;Q9THL1;A0A0F7G570;Q1XEJ9;A6XBH8;A0A0F7EV98;Q9GEK5;T1WGF1;Q5SCR6;Q3255…	M18(Oxidation)	0	0	1.364e-11	74.95	0.000129925	2	2185.98	1.00282	83.5954	1
	High	MSGGDHIHAGTVVGK	39	17683	131	P92447;A5X5W8;B1NFY5;C0J9R6;C6G1P2;F2X4H9;Q9GGI5;Q5I221;A0A0U4D534;Q3T5L7;K4EPE7;P94046;A6XBH8;Q8HUZ9;A0A1S6WN23;Q37212;C6G392;I6N589;B8PRP3;Q32701;Q6VW40;A0A0F7C9H2;I2BGM7;O20246;Q6VW29;Q33032;A0A1C9HG87;U5XM28;A5X4D3;A0A0F7G570;V5K6K1;Q339G9;Q4L1C7;Q8MD81;Q9GEK5;A0A0K2SQY8;Q9TN58;Q5SCR6;D6MYJ6;Q9TN69;Q9XQ93;A0A1W6BQF9;A0A248SN48;Q7YJP8;Q7GH77;Q71N69;Q9MS09;G0WZM4;O98551;A0A0C5KNQ4;E7DMW3;I2E9L8…		0	0	5.459e-08	73.67	0.000127901	2	1465.72	1.01713	40.0892	0
	High	VALEAcVQAR	45	29518	189	C7A609;L0N8B1;O98893;Q36851;Q32701;Q6VW40;A0A0F7C9H2;I2BGM7;O20246;C0J9R6;Q6VW29;C6G1P2;Q33032;A0A1S6WN23;A0A1C9HG87;U5XM28;A5X4D3;A0A0F7G570;A6XBH8;V5K6K1;Q339G9;Q4L1C7;Q8MD81;F2X4H9;Q9GEK5;A0A0K2SQY8;Q9TN58;Q5SCR6;Q9GGI5;D6MYJ6;Q9TN69;Q9XQ93;A0A1W6BQF9;A0A248SN48;Q37212;Q7YJP8;Q7GH77;Q71N69;Q8HUZ9;Q9MS09;Q5I221;G0WZM4;A0A0U4D534;O98551;A0A0C5KNQ4;E7DMW3;I2E9L8;A0A0F7G5V4;I2E9A4;Q8MCY1;Q8WKT6;A0…	C6(Carbamidomethyl)	0	0	9.905e-05	64.57	0.0014173	2	1116.58	0.647093	113.629	0
	High	GHYLNATAGTcEEmIKR	6	14767	115	Q6VW40;C0J9R6;C6G1P2;Q33032;A0A1C9HG87;U5XM28;F2X4H9;Q5SCR6;Q4VI99;C1JAT3;Q9GGI5;Q9MS09;Q4VI80;Q4VI78;Q6VW29;R4QE58;Q7YJP8;Q5I221;A0A0U4D534;Q9MT23;B6GUV5;Q7YJR1;L0N8B1;A0A0B5KTH7;Q32701;Q9THL1;Q32553;Q7GH77;A0A0C5KNQ4;I2E9A4;Q9T2E4;A0A0C5AUW0;A0A0N7AB69;Q37220;Q1X6Q9;A0A0U1W0G4;A0A078BR81;A0A0A7W5U3;A2VAL6;S6CMZ7;Q8MFT9;A0A0F6TFY2;I2BGN0;A0A1Q1MQ40;P94046;A0A291L2S1;A0A286SF63;Q36851;Q8ME51;Q318…	C11(Carbamidomethyl); M14(Oxidation)	0	0	2.007e-09	63.79	0.00104387	3	1966.91	1.11945	50.7032	1
	High	PLLGcTIKPK	8	64838	252	C0J9R6;Q6VW29;C6G1P2;A5X4D3;C7A609;F2X4H9;A0A0K2SQY8;Q4VI99;Q9GGI5;D6MYJ6;Q7YJP8;Q9MS09;Q5I221;A0A0U4D534;Q4VI80;Q4VI78;A0A0F7G633;O09424;G0WZL1;Q37220;Q7YJR1;A2VAL6;Q37279;J9QH20;A0A1Q1MQ40;L0N8B1;A0A291L2S1;Q32701;Q6VW40;A0A0F7C9H2;Q32571;I2BGM7;A0A291EY88;Q33047;Q8WL19;Q33032;C3RXF1;A0A1S6WN23;A0A1C9HG87;U5XM28;B8PRL7;P92302;Q9THL1;A0A0F7G570;Q1XEJ9;A6XBH8;A0A0F7EV98;Q9GEK5;T1WGF1;Q5SCR6;Q3255…	C5(Carbamidomethyl)	0	0	0.000215	52.01	0.03562	2	1126.67	0.321047	52.4203	1
	High	DDENVNSQPFmR	4	52171	246	Q6VW40;C0J9R6;C6G1P2;Q33032;A0A1C9HG87;U5XM28;F2X4H9;Q5SCR6;Q4VI99;C1JAT3;Q9GGI5;Q9MS09;Q4VI80;Q4VI78;Q37212;Q5I221;A0A0U4D534;Q32701;A0A0F7C9H2;I2BGM7;O20246;Q6VW29;A0A1S6WN23;A5X4D3;A0A0F7G570;A6XBH8;V5K6K1;Q339G9;Q4L1C7;Q8MD81;Q9GEK5;A0A0K2SQY8;O20245;Q9TN58;D6MYJ6;Q9TN69;Q9XQ93;Q71N81;A0A1W6BQF9;A0A248SN48;Q7YJP8;Q7GH77;Q71N69;Q8HUZ9;G0WZM4;Q95F24;O98551;A0A0C5KNQ4;E7DMW3;I2E9L8;A0A0F7G5V4;I2…	M11(Oxidation)	0	0	1.147e-05	51.45	0.0262524	2	1467.62	0.855373	56.9476	0
	High	AMHAVIDR	10	44488	252	C0J9R6;A0A291EY88;C6G1P2;C3RXF1;B8PRL7;A6XBH8;F2X4H9;Q4VI99;Q9GGI5;Q8HUZ9;Q9MS09;Q4VI80;A0A0F7G5V4;Q4VI78;C3S8W2;Q32701;Q6VW40;A0A0F7C9H2;I2BGM7;O20246;Q6VW29;Q33032;A0A1S6WN23;A0A1C9HG87;U5XM28;A5X4D3;A0A0F7G570;Q339G9;Q9GEK5;A0A0K2SQY8;Q5SCR6;D6MYJ6;Q9TN69;Q9XQ93;A0A248SN48;Q7YJP8;Q7GH77;Q71N69;Q5I221;G0WZM4;A0A0U4D534;O98551;A0A0C5KNQ4;E7DMW3;I2E9L8;I2E9A4;Q8WKT6;R4QE58;C7A609;A0A0F7G633;O0942…		0	0	0.004026	47.16	0.0710082	2	912.472	-0.488874	32.9366	0
	High	YGRPLLGcTIKPK	6	64650	247	I2E962;Q6VW40;A0A0F7C9H2;I2BGM7;C0J9R6;A0A291EY88;C6G1P2;B8LIV8;Q33032;C3RXF1;A0A1S6WN23;A0A1C9HG87;U5XM28;B8PRL7;O09420;A6XBH8;A0A0F7EV98;A0A1C9HFL0;F2X4H9;Q9GEK5;T1WGF1;Q5SCR6;Q4VI99;C1JAT3;Q9GGI5;Q71N81;O03839;Q71N69;Q8HUZ9;Q9MS09;Q5I221;G0WZM4;A0A0U4D534;Q95F24;I2E9L8;Q4VI80;A0A0F7G5V4;Q4VI78;C3S8W2;A0A0F7G633;A0A286NQF2;A0A0F7G5U4;O09424;Q7YJM6;Q7YMT1;Q58U40;Q32701;O20246;Q6VW29;O47280;A5X4D…	C8(Carbamidomethyl)	0	0	0.001061	33.82	2.51136	4	1502.85	-0.424963	53.4868	2
	High	AQAETGEIK	6	27913	195	I2BGM7;C6G1P2;Q33032;C3RXF1;T1WGF1;Q9GGI5;Q8ME51;B8PRL7;A0A0F7EV98;Q9GEK5;Q1XEJ9;Q6VW40;A0A0F7C9H2;C0J9R6;A0A1S6WN23;A0A1C9HG87;U5XM28;A6XBH8;F2X4H9;Q5SCR6;Q8HUZ9;Q9MS09;I2E9L8;A0A0F7G5V4;Q32701;Q6VW29;Q9THL1;A0A0K2SQY8;Q32553;Q4VI99;C1JAT3;D6MYJ6;Q7YJP8;Q7GH77;O98551;A0A0C5KNQ4;E7DMW3;Q4VI80;Q3I534;I2E9A4;Q4VI78;A0A291EY88;C7AQU9;C3S8W2;A0A0F7G570;A0A2H4UGV5;Q9TN69;Q9XQ93;A0A248SN48;Q9TN58;Q3721…		0	0.001	0.01824	50.66	0.031433	2	946.485	1.35958	24.1457	0
	High	DDFIEKDR	9	17693	135	Q6VW40;C0J9R6;C6G1P2;Q33032;F2X4H9;Q4VI99;Q9GGI5;O03839;Q5I221;A0A0U4D534;Q4VI80;Q4VI78;A0A291EY88;O09420;A6XBH8;Q8HUZ9;A0A0F7G5U4;E7DMY2;Q37212;I2BGM7;O20246;A0A0F7EV98;C6G392;Q9XQ93;Q6VW29;A0A0F7G570;Q7YJP8;A0PD98;Q9MT23;J9QG76;Q37220;Q7YJR1;A0A078BR81;A2VAL6;A0A0F6TFY2;Q7YJM3;A0A1Q1MQ40;L0N8B1;I6N589;A0A291L2S1;A0A0B5KTH7;Q32701;Q33047;Q8WL19;A0A1S6WN23;Q9THL1;Q1XEJ9;Q9T2B5;Q32553;Q9TN69;A0A24…		0	0.001	0.02278	50.15	0.02403	2	1037.49	0.513493	42.9311	1
	High	FEFQAmDTL	1	641	14	C6G1P2;Q32701;O20246;A0A0C5KNQ4;Q3I534;A0A0F7C9H2;Q8WL19;P92302;A2VAL6;A0A0F7C952;O98893;Q6Y2Y9;A0A1X9PIF9;Q6Y2Y1	M6(Oxidation)	0	0.007	0.0916	25.5	1.20768	2	1117.49	0.447546	106.538	0
	High	EGNEIIR	1	14511	128	Q58U40;C0J9R6;Q6VW29;C6G1P2;A0A0F7G570;A6XBH8;F2X4H9;Q9GGI5;Q7YJP8;Q8HUZ9;Q32571;A0A291EY88;C3RXF1;B8PRL7;Q8MAM0;A0A0K2SQY8;Q9TN58;Q4VI99;D6MYJ6;A0A1W6BQF9;Q37212;J9QER6;Q9MS09;Q4VI80;A0A0F7G5V4;Q4VI78;C3S8W2;Q8WKT6;Q6VW40;Q33032;A0A1C9HG87;U5XM28;Q5SCR6;Q5I221;A0A0U4D534;Q32701;A0A0F7C9H2;I2BGM7;O20246;B1NL21;P93904;Q33047;O98884;D6MYK4;E7DMY2;A0PD98;B8LIV8;Q8WL19;I2E962;A0A1S6WN23;Q7YMT1;P92302…		0	0.008	0.0985	45.56	0.0672315	2	830.436	-0.303857	37.4441	0
A0A0B5KTH7	Ribulose bisphosphate carboxylase large chain (Fragment) OS=Protea scolopendriifolia OX=273543 GN=rbcL PE=3 SV=1 - [A0A0B5KTH7_9MAGN]	2818.32	42.2	37142	0	17	238	346	38.6626	7.40088
	High	GGLDFTKDDENVNSQPFMR	11	51638	224	Q8MFT9;Q95CE8;Q32701;Q6VW40;A0A0F7C9H2;Q32571;I2BGM7;O20246;B1NL21;C0J9R6;Q6VW29;A0A291EY88;C6G1P2;P93904;Q33047;O98884;A0PD98;B8LIV8;Q8WL19;Q33032;I2E962;C3RXF1;A0A1S6WN23;A0A1C9HG87;U5XM28;B8PRL7;Q7YMT1;P92302;Q9THL1;A5X4D3;A0A0F7G570;Q1XEJ9;O09420;A6XBH8;C7A609;Q8MAM0;V5K6K1;A0A0F7EV98;Q339G9;G8XV60;Q4L1C7;Q8MD81;A0A1C9HFL0;F2X4H9;Q9GEK5;A0A0K2SQY8;B8QQG4;Q9T2B5;Q9TN58;T1WGF1;Q5SCR6;Q32553;Q4V…		0	0	1.101e-14	127.8	6.96255e-10	2	2169.99	1.02955	92.8526	1
	High	GHYLNATAGTcEEMIKR	4	14767	115	Q32701;Q6VW40;C0J9R6;Q6VW29;C6G1P2;Q33032;A0A1C9HG87;U5XM28;Q9THL1;F2X4H9;A0A0K2SQY8;Q5SCR6;Q32553;Q4VI99;C1JAT3;Q9GGI5;D6MYJ6;Q7YJP8;Q7GH77;Q9MS09;O98551;A0A0C5KNQ4;E7DMW3;Q4VI80;Q3I534;I2E9A4;Q4VI78;W5RVG3;G0WZL1;Q37220;F4ZDP9;Q1X6Q9;A0A0U1W0G4;A0A142I7F3;Q6L9Y3;Q7YJR1;P92434;Q5NUA5;A2VAL6;S6CMZ7;Q8MFT9;J9QH20;A0A249Y5Q4;A0A1Q1MQ40;L0N8B1;A0A291L2S1;A0A286SF63;Q36851;Q9T2E4;Q9MT23;A0A0N7AB69;I2…	C11(Carbamidomethyl)	0	0	2.875e-13	99.55	2.85446e-07	3	1950.92	0.712137	59.4866	1
	High	GHYLNATAGTcEEMIK	15	14794	115	C0J9R6;C6G1P2;F2X4H9;Q9GGI5;Q32701;Q6VW40;Q6VW29;Q33032;A0A1C9HG87;U5XM28;Q9THL1;A0A0K2SQY8;Q5SCR6;Q32553;Q4VI99;C1JAT3;D6MYJ6;Q7YJP8;Q7GH77;Q9MS09;O98551;A0A0C5KNQ4;E7DMW3;Q4VI80;Q3I534;I2E9A4;Q4VI78;E7DMY2;A0A2H4UGV5;B8LIV8;I2E962;A0A1C9HFL0;Q9T2E4;Q9MT23;W5RVG3;A0A0C5AUW0;A0A0N7AB69;G0WZL1;Q37220;F4ZDP9;A0A142I7A5;Q1X6Q9;A0A0U1W0G4;A0A142I7F3;Q6L9Y3;B8YHE7;Q7YJR1;P92434;A0A078BR81;Q37347;Q5NUA…	C11(Carbamidomethyl)	0	0	3.146e-11	99.5	2.46098e-07	2	1794.82	1.21515	65.158	0
	High	mSGGDHIHAGTVVGK	35	17683	131	Q6VW29;C0J9R6;C6G1P2;F2X4H9;Q9GGI5;Q5I221;A0A0U4D534;P92447;A5X5W8;B1NFY5;Q3T5L7;K4EPE7;P94046;A6XBH8;Q8HUZ9;A0A1S6WN23;Q37212;C6G392;I6N589;B8PRP3;Q32701;Q6VW40;A0A0F7C9H2;I2BGM7;O20246;Q33032;A0A1C9HG87;U5XM28;A5X4D3;A0A0F7G570;V5K6K1;Q339G9;Q4L1C7;Q8MD81;Q9GEK5;A0A0K2SQY8;Q9TN58;Q5SCR6;D6MYJ6;Q9TN69;Q9XQ93;A0A1W6BQF9;A0A248SN48;Q7YJP8;Q7GH77;Q71N69;Q9MS09;G0WZM4;O98551;A0A0C5KNQ4;E7DMW3;I2E9L8…	M1(Oxidation)	0	0	1.04e-08	91.11	2.67309e-06	2	1481.72	-0.0107759	32.4786	0
	High	EITLGFVDLLRDDFIEK	2	5735	51	Q6VW40;C0J9R6;C6G1P2;Q33032;F2X4H9;Q4VI99;Q9GGI5;Q5I221;A0A0U4D534;Q4VI80;Q4VI78;A2VAL6;Q8MFT9;A0A286SF63;Q36851;I2BGM7;A0A291EY88;A0A1S6WN23;Q31895;O09420;A6XBH8;A0A0F7EV98;Q71N79;Q8HUZ9;I2E9L8;A0A0F7G5U4;A0A249Y5N8;A0A286SFD8;A0A142DPV4;S4TA61;J9QG76;A0A249Y5N1;A0A0F7G5Y0;A0A1W6L1X3;A0A0B5KTH7;Q37212;Q95F24;A0A286NQF2;Q7YJM6;F5B3G0;I2BGN0;E7DMY2;Q8MAM0;O03839;O47280;Q3T5L7;Q37309;A0A0F7EV89;Q95…		0	0	4.572e-13	88.19	3.40957e-06	2	2023.08	0.308284	115.095	1
	High	DNGLLLHIHR	11	41878	237	C0J9R6;Q6VW29;C6G1P2;A5X4D3;C7A609;F2X4H9;A0A0K2SQY8;Q4VI99;Q9GGI5;D6MYJ6;Q7YJP8;Q9MS09;Q5I221;A0A0U4D534;Q4VI80;Q4VI78;A0A0F7G633;O09424;G0WZL1;Q37220;Q7YJR1;A2VAL6;Q37279;J9QH20;A0A1Q1MQ40;L0N8B1;A0A291L2S1;Q32701;Q6VW40;A0A0F7C9H2;Q32571;I2BGM7;A0A291EY88;Q33047;Q8WL19;Q33032;C3RXF1;A0A1S6WN23;A0A1C9HG87;U5XM28;B8PRL7;P92302;Q9THL1;A0A0F7G570;Q1XEJ9;A6XBH8;A0A0F7EV98;Q9GEK5;T1WGF1;Q5SCR6;Q3255…		0	0	1.168e-05	83.55	2.21637e-05	2	1187.66	0.465864	63.5684	0
	High	GHYLNATAGTcEEmIK	9	14794	115	Q32701;Q6VW40;C0J9R6;Q6VW29;C6G1P2;Q33032;A0A1C9HG87;U5XM28;Q9THL1;F2X4H9;A0A0K2SQY8;Q5SCR6;Q32553;Q4VI99;C1JAT3;Q9GGI5;D6MYJ6;Q7YJP8;Q7GH77;Q9MS09;O98551;A0A0C5KNQ4;E7DMW3;Q4VI80;Q3I534;I2E9A4;Q4VI78;W5RVG3;G0WZL1;Q37220;F4ZDP9;Q1X6Q9;A0A0U1W0G4;A0A142I7F3;Q6L9Y3;Q7YJR1;P92434;Q5NUA5;A2VAL6;S6CMZ7;Q8MFT9;J9QH20;A0A249Y5Q4;A0A1Q1MQ40;L0N8B1;A0A291L2S1;A0A286SF63;Q36851;Q9T2E4;Q9MT23;A0A0N7AB69;I2…	C11(Carbamidomethyl); M14(Oxidation)	0	0	2.63e-09	80.79	1.66469e-05	2	1810.81	1.58572	55.3685	0
	High	TFQGPPHGIQVER	35	58045	240	Q32701;Q6VW40;A0A0F7C9H2;Q32571;I2BGM7;C0J9R6;Q6VW29;A0A291EY88;C6G1P2;Q33047;D6MYK4;E7DMY2;A0PD98;B8LIV8;Q8WL19;Q33032;I2E962;C3RXF1;A0A1S6WN23;A0A1C9HG87;U5XM28;B8PRL7;P92302;Q9THL1;A0A0F7G570;Q1XEJ9;A6XBH8;A0A0F7EV98;A0A1C9HFL0;F2X4H9;Q9GEK5;A0A0K2SQY8;B8QQG4;Q9T2B5;T1WGF1;Q5SCR6;Q32553;Q4VI99;C1JAT3;Q9GGI5;D6MYJ6;Q9TN69;Q9XQ93;Q71N81;A0A248SN48;Q7YJP8;Q7GH77;Q33156;Q8HUZ9;Q9MS09;Q95F24;O98551…		0	0	2.664e-09	79.4	7.15679e-05	2	1465.76	1.32225	60.7751	0
	High	DDENVNSQPFMR	5	52171	246	Q6VW40;A0A0F7C9H2;I2BGM7;C0J9R6;C6G1P2;E7DMY2;Q33032;A0A1S6WN23;A0A1C9HG87;U5XM28;A6XBH8;Q4L1C7;F2X4H9;Q9GEK5;Q9TN58;Q5SCR6;Q9GGI5;Q71N81;Q37212;Q8HUZ9;Q9MS09;Q95F24;I2E9L8;A0A0F7G5V4;Q8MCY1;A0A286NQF2;Q7YJM6;W5RVG3;B8PRP3;J9QG76;Q8HVI8;Q37347;Q8MFT9;I2BGN0;A0A0B5KTH7;Q32701;Q32571;O20246;B1NL21;Q6VW29;A0A291EY88;Q33047;A0PD98;B8LIV8;Q8WL19;I2E962;C3RXF1;Q9GHZ1;B8PRL7;Q7YMT1;P92302;Q9THL1;A5X4D3;…		0	0	2.645e-07	77.82	6.1301e-05	2	1451.62	0.389146	69.7986	0
	High	GGLDFTKDDENVNSQPFmR	9	51638	224	C0J9R6;Q6VW29;C6G1P2;A5X4D3;C7A609;F2X4H9;A0A0K2SQY8;Q4VI99;Q9GGI5;D6MYJ6;Q7YJP8;Q9MS09;Q5I221;A0A0U4D534;Q4VI80;Q4VI78;A0A0F7G633;O09424;G0WZL1;Q37220;Q7YJR1;A2VAL6;Q37279;J9QH20;A0A1Q1MQ40;L0N8B1;A0A291L2S1;Q32701;Q6VW40;A0A0F7C9H2;Q32571;I2BGM7;A0A291EY88;Q33047;Q8WL19;Q33032;C3RXF1;A0A1S6WN23;A0A1C9HG87;U5XM28;B8PRL7;P92302;Q9THL1;A0A0F7G570;Q1XEJ9;A6XBH8;A0A0F7EV98;Q9GEK5;T1WGF1;Q5SCR6;Q3255…	M18(Oxidation)	0	0	1.364e-11	74.95	0.000129925	2	2185.98	1.00282	83.5954	1
	High	MSGGDHIHAGTVVGK	39	17683	131	P92447;A5X5W8;B1NFY5;C0J9R6;C6G1P2;F2X4H9;Q9GGI5;Q5I221;A0A0U4D534;Q3T5L7;K4EPE7;P94046;A6XBH8;Q8HUZ9;A0A1S6WN23;Q37212;C6G392;I6N589;B8PRP3;Q32701;Q6VW40;A0A0F7C9H2;I2BGM7;O20246;Q6VW29;Q33032;A0A1C9HG87;U5XM28;A5X4D3;A0A0F7G570;V5K6K1;Q339G9;Q4L1C7;Q8MD81;Q9GEK5;A0A0K2SQY8;Q9TN58;Q5SCR6;D6MYJ6;Q9TN69;Q9XQ93;A0A1W6BQF9;A0A248SN48;Q7YJP8;Q7GH77;Q71N69;Q9MS09;G0WZM4;O98551;A0A0C5KNQ4;E7DMW3;I2E9L8…		0	0	5.459e-08	73.67	0.000127901	2	1465.72	1.01713	40.0892	0
	High	EITLGFVDLLR	2	11021	105	C0J9R6;C6G1P2;F2X4H9;Q4VI99;Q9GGI5;Q4VI80;Q4VI78;A2VAL6;A0A0B5KTH7;Q6VW40;Q33032;A0A1C9HG87;U5XM28;Q5SCR6;C1JAT3;Q9MS09;Q5I221;A0A0U4D534;A0A0F7C9H2;I2BGM7;A0A291EY88;C3RXF1;A0A1S6WN23;B8PRL7;A6XBH8;A0A0F7EV98;Q9GEK5;T1WGF1;Q8HUZ9;I2E9L8;A0A0F7G5V4;C3S8W2;Q8MFT9;A0A286SF63;Q36851;B8LIV8;I2E962;A0A1C9HFL0;Q71N81;Q95F24;A0A286NQF2;Q7YJM6;A0A142DPV4;W5RVG3;B8PRP3;G0WZL1;J9QG76;Q8HVI8;P92434;Q37347;I…		0	0	2.405e-05	72.16	0.000131394	2	1275.73	0.844866	114.999	0
	High	GHYLNATAGTcEEmIKR	6	14767	115	Q6VW40;C0J9R6;C6G1P2;Q33032;A0A1C9HG87;U5XM28;F2X4H9;Q5SCR6;Q4VI99;C1JAT3;Q9GGI5;Q9MS09;Q4VI80;Q4VI78;Q6VW29;R4QE58;Q7YJP8;Q5I221;A0A0U4D534;Q9MT23;B6GUV5;Q7YJR1;L0N8B1;A0A0B5KTH7;Q32701;Q9THL1;Q32553;Q7GH77;A0A0C5KNQ4;I2E9A4;Q9T2E4;A0A0C5AUW0;A0A0N7AB69;Q37220;Q1X6Q9;A0A0U1W0G4;A0A078BR81;A0A0A7W5U3;A2VAL6;S6CMZ7;Q8MFT9;A0A0F6TFY2;I2BGN0;A0A1Q1MQ40;P94046;A0A291L2S1;A0A286SF63;Q36851;Q8ME51;Q318…	C11(Carbamidomethyl); M14(Oxidation)	0	0	2.007e-09	63.79	0.00104387	3	1966.91	1.11945	50.7032	1
	High	FLFcAEAIYK	8	13080	109	Q9GHZ1;C0J9R6;A0A291EY88;C6G1P2;C3RXF1;B8PRL7;A6XBH8;C7AQU9;F2X4H9;Q4VI99;Q9GGI5;Q8HUZ9;Q9MS09;Q4VI80;A0A0F7G5V4;Q4VI78;C3S8W2;O20246;Q6VW29;A0A0F7G570;O09420;Q7YJP8;Q5I221;A0A0U4D534;Q95DW1;A0A0F7G5U4;Q9MT23;Q7YJR1;L0N8B1;A0A0B5KTH7;A0A286SFD8;J9QG76;Q7YJM3;I6N589;Q71N79;A2VAL6;A0A1W6L1X3;D6MYK9;Q32571;A0PD98;R4QE58;A0A0K2SQY8;B8QQG4;D6MYJ6;Q71N81;Q8WKT6;D6MYI7;A2VAL3;B8PRP3;G0WZL1;Q37220;A0A142…	C4(Carbamidomethyl)	0	0	0.0001785	59.19	0.00394047	2	1261.63	1.14707	108.998	0
	High	PLLGcTIKPK	8	64838	252	C0J9R6;Q6VW29;C6G1P2;A5X4D3;C7A609;F2X4H9;A0A0K2SQY8;Q4VI99;Q9GGI5;D6MYJ6;Q7YJP8;Q9MS09;Q5I221;A0A0U4D534;Q4VI80;Q4VI78;A0A0F7G633;O09424;G0WZL1;Q37220;Q7YJR1;A2VAL6;Q37279;J9QH20;A0A1Q1MQ40;L0N8B1;A0A291L2S1;Q32701;Q6VW40;A0A0F7C9H2;Q32571;I2BGM7;A0A291EY88;Q33047;Q8WL19;Q33032;C3RXF1;A0A1S6WN23;A0A1C9HG87;U5XM28;B8PRL7;P92302;Q9THL1;A0A0F7G570;Q1XEJ9;A6XBH8;A0A0F7EV98;Q9GEK5;T1WGF1;Q5SCR6;Q3255…	C5(Carbamidomethyl)	0	0	0.000215	52.01	0.03562	2	1126.67	0.321047	52.4203	1
	High	DDENVNSQPFmR	4	52171	246	Q6VW40;C0J9R6;C6G1P2;Q33032;A0A1C9HG87;U5XM28;F2X4H9;Q5SCR6;Q4VI99;C1JAT3;Q9GGI5;Q9MS09;Q4VI80;Q4VI78;Q37212;Q5I221;A0A0U4D534;Q32701;A0A0F7C9H2;I2BGM7;O20246;Q6VW29;A0A1S6WN23;A5X4D3;A0A0F7G570;A6XBH8;V5K6K1;Q339G9;Q4L1C7;Q8MD81;Q9GEK5;A0A0K2SQY8;O20245;Q9TN58;D6MYJ6;Q9TN69;Q9XQ93;Q71N81;A0A1W6BQF9;A0A248SN48;Q7YJP8;Q7GH77;Q71N69;Q8HUZ9;G0WZM4;Q95F24;O98551;A0A0C5KNQ4;E7DMW3;I2E9L8;A0A0F7G5V4;I2…	M11(Oxidation)	0	0	1.147e-05	51.45	0.0262524	2	1467.62	0.855373	56.9476	0
	High	AMHAVIDR	10	44488	252	C0J9R6;A0A291EY88;C6G1P2;C3RXF1;B8PRL7;A6XBH8;F2X4H9;Q4VI99;Q9GGI5;Q8HUZ9;Q9MS09;Q4VI80;A0A0F7G5V4;Q4VI78;C3S8W2;Q32701;Q6VW40;A0A0F7C9H2;I2BGM7;O20246;Q6VW29;Q33032;A0A1S6WN23;A0A1C9HG87;U5XM28;A5X4D3;A0A0F7G570;Q339G9;Q9GEK5;A0A0K2SQY8;Q5SCR6;D6MYJ6;Q9TN69;Q9XQ93;A0A248SN48;Q7YJP8;Q7GH77;Q71N69;Q5I221;G0WZM4;A0A0U4D534;O98551;A0A0C5KNQ4;E7DMW3;I2E9L8;I2E9A4;Q8WKT6;R4QE58;C7A609;A0A0F7G633;O0942…		0	0	0.004026	47.16	0.0710082	2	912.472	-0.488874	32.9366	0
	High	TTVWTDGLTSLDR	2	39	4	A0A0C5KNQ4;B8LIV8;A0A0B5KTH7;A0A023Q1K4		0	0	1.604e-05	43.43	0.0932464	2	1464.73	0.330938	103.899	0
	High	YGRPLLGcTIKPK	6	64650	247	I2E962;Q6VW40;A0A0F7C9H2;I2BGM7;C0J9R6;A0A291EY88;C6G1P2;B8LIV8;Q33032;C3RXF1;A0A1S6WN23;A0A1C9HG87;U5XM28;B8PRL7;O09420;A6XBH8;A0A0F7EV98;A0A1C9HFL0;F2X4H9;Q9GEK5;T1WGF1;Q5SCR6;Q4VI99;C1JAT3;Q9GGI5;Q71N81;O03839;Q71N69;Q8HUZ9;Q9MS09;Q5I221;G0WZM4;A0A0U4D534;Q95F24;I2E9L8;Q4VI80;A0A0F7G5V4;Q4VI78;C3S8W2;A0A0F7G633;A0A286NQF2;A0A0F7G5U4;O09424;Q7YJM6;Q7YMT1;Q58U40;Q32701;O20246;Q6VW29;O47280;A5X4D…	C8(Carbamidomethyl)	0	0	0.001061	33.82	2.51136	4	1502.85	-0.424963	53.4868	2
	High	EITLGFVDLLRDDFIEKDR	2	5694	51	Q9GGI5;C0J9R6;C6G1P2;F2X4H9;Q4VI99;Q5I221;A0A0U4D534;Q4VI80;Q4VI78;A2VAL6;A0A0B5KTH7;Q6VW40;I2BGM7;A0A291EY88;Q33032;A0A1S6WN23;A6XBH8;A0A0F7EV98;Q8HUZ9;I2E9L8;A0A142DPV4;J9QG76;Q8MFT9;A0A286SF63;Q36851;A0A249Y5N8;A0A286SFD8;S4TA61;A0A249Y5N1;A0A0F7G5Y0;Q37212;Q95F24;A0A286NQF2;Q7YJM6;F5B3G0;I2BGN0;E7DMY2;O09420;Q8MAM0;A0A0F7G5U4;O03839;Q31895;Q71N79;O47280;Q3T5L7;Q37309;A0A0F7EV89;Q95CF8;J9QEM7;…		0	0	5.731e-07	33.32	0.990488	3	2294.2	0.045206	114.737	2
	High	AQAETGEIK	6	27913	195	I2BGM7;C6G1P2;Q33032;C3RXF1;T1WGF1;Q9GGI5;Q8ME51;B8PRL7;A0A0F7EV98;Q9GEK5;Q1XEJ9;Q6VW40;A0A0F7C9H2;C0J9R6;A0A1S6WN23;A0A1C9HG87;U5XM28;A6XBH8;F2X4H9;Q5SCR6;Q8HUZ9;Q9MS09;I2E9L8;A0A0F7G5V4;Q32701;Q6VW29;Q9THL1;A0A0K2SQY8;Q32553;Q4VI99;C1JAT3;D6MYJ6;Q7YJP8;Q7GH77;O98551;A0A0C5KNQ4;E7DMW3;Q4VI80;Q3I534;I2E9A4;Q4VI78;A0A291EY88;C7AQU9;C3S8W2;A0A0F7G570;A0A2H4UGV5;Q9TN69;Q9XQ93;A0A248SN48;Q9TN58;Q3721…		0	0.001	0.01824	50.66	0.031433	2	946.485	1.35958	24.1457	0
	High	DDFIEKDR	9	17693	135	Q6VW40;C0J9R6;C6G1P2;Q33032;F2X4H9;Q4VI99;Q9GGI5;O03839;Q5I221;A0A0U4D534;Q4VI80;Q4VI78;A0A291EY88;O09420;A6XBH8;Q8HUZ9;A0A0F7G5U4;E7DMY2;Q37212;I2BGM7;O20246;A0A0F7EV98;C6G392;Q9XQ93;Q6VW29;A0A0F7G570;Q7YJP8;A0PD98;Q9MT23;J9QG76;Q37220;Q7YJR1;A0A078BR81;A2VAL6;A0A0F6TFY2;Q7YJM3;A0A1Q1MQ40;L0N8B1;I6N589;A0A291L2S1;A0A0B5KTH7;Q32701;Q33047;Q8WL19;A0A1S6WN23;Q9THL1;Q1XEJ9;Q9T2B5;Q32553;Q9TN69;A0A24…		0	0.001	0.02278	50.15	0.02403	2	1037.49	0.513493	42.9311	1
A0A1I7PIU6	ATP synthase subunit beta (Fragment) OS=Spiradiclis sp. wang1125 OX=1905662 GN=atpB PE=3 SV=1 - [A0A1I7PIU6_9GENT]	2817.93	65.72	3519	0	21	139	458	49.2536	5.09717
	High	IFNVLGEPVDNLGPVDTR	2	3009	10	A0A0M3LBA7;Q597J4;Q9MRA6;A0A1C9HCV0;Q5J038;A0A1I7PIU6;A0A1D8D815;A0A1I7PIT2;A0A191SDX6;B7S4V7		0	0	2.396e-09	124.58	7.23758e-10	2	1955.02	0.370405	114.298	0
	High	YKELQDIIAILGLDELSEEDR	1	7741	19	A0A0M3LBA7;Q597J4;Q9MRA6;A0A1C9HCV0;Q5J038;C0J9K5;C0J9P4;Q95FJ8;A0A1I7PIS3;A0A1I7PIU6;A0A1I7PIS8;B8PRK2;A0A1D8D815;O98569;A0A191SDX6;A0A1I7PIT2;A9L9Y0;B7S4V7;A0A0A7DB45		0	0	4.588e-12	114.98	7.2814e-09	3	2462.27	0.329219	115.24	1
	High	ELQDIIAILGLDELSEEDR	1	7752	19	A0A0M3LBA7;Q597J4;Q9MRA6;A0A1C9HCV0;Q5J038;C0J9K5;C0J9P4;Q95FJ8;A0A1I7PIS3;A0A1I7PIU6;A0A1I7PIS8;B8PRK2;A0A1D8D815;O98569;A0A191SDX6;A0A1I7PIT2;A9L9Y0;B7S4V7;A0A0A7DB45		0	0	2.214e-13	100.07	2.45555e-07	2	2171.11	0.0260029	115.771	0
	High	GmEVIDTGAPLSVPVGGATLGR	6	3356	15	A0A0M3LBA7;A0A1C9HCV0;Q5J038;A0A1D8D815;A0A1I7PIU6;A0A1I7PIS3;Q95FJ8;C0J9K5;C0J9P4;A0A1I7PIS8;A0A1I7PIT2;O98569;A0A191SDX6;B8PRK2;A9L9Y0	M2(Oxidation)	0	0	8.227e-13	95.44	6.02323e-07	2	2113.1	1.42362	103.163	0
	High	GMEVIDTGAPLSVPVGGATLGR	7	3356	15	A0A0M3LBA7;A0A1C9HCV0;A0A1D8D815;A0A1I7PIS3;C0J9K5;C0J9P4;A0A1I7PIS8;O98569;Q95FJ8;Q5J038;A0A1I7PIU6;A0A191SDX6;A0A1I7PIT2;B8PRK2;A9L9Y0		0	0	7.939e-13	95.25	1.36065e-06	2	2097.1	1.22165	113.364	0
	High	FVQAGSEVSALLGR	13	9158	21	A0A1C9HCV0;Q5J038;A0A0M3LBA7;Q597J4;A0A1D8D815;A0A1I7PIU6;Q9MRA6;A0A1I7PIS3;C0J9K5;C0J9P4;B7S4V7;A0A1I7PIS8;O98569;A9L9Y0;Q95FJ8;A0A191SDX6;B8PRK2;A0A0A7DB11;A0A1I7PIT2;E7FIW3;A0A0A7DB45		0	0	7.85e-08	94.14	1.07196e-06	2	1433.78	0.628456	105.688	0
	High	MPSAVGYQPTLSTEMGSLQER	8	5647	18	A0A0M3LBA7;Q597J4;A0A1C9HCV0;Q5J038;A0A1I7PIU6;Q9MRA6;A0A1I7PIS3;C0J9K5;C0J9P4;A0A1I7PIS8;O98569;Q95FJ8;A0A1D8D815;A0A191SDX6;B7S4V7;B8PRK2;A0A1I7PIT2;A9L9Y0		0	0	1.762e-13	94.14	7.55345e-07	2	2282.08	1.346	104.604	0
	High	mPSAVGYQPTLSTEMGSLQER	12	5647	18	A0A0M3LBA7;A0A1C9HCV0;Q5J038;A0A1I7PIU6;Q9MRA6;A0A1I7PIS3;C0J9K5;C0J9P4;A0A1I7PIS8;A0A1I7PIT2;B8PRK2;Q95FJ8;Q597J4;A0A191SDX6;A0A1D8D815;O98569;A9L9Y0;B7S4V7	M1(Oxidation)	0	0	2.441e-12	93.26	7.55962e-07	2	2298.08	1.21214	98.1145	0
	High	VALVYGQMNEPPGAR	10	9490	21	A0A0M3LBA7;Q597J4;Q9MRA6;A0A1C9HCV0;A0A191SDX6;Q5J038;A0A1D8D815;A0A1I7PIU6;A0A1I7PIS3;C0J9K5;C0J9P4;B7S4V7;A0A1I7PIS8;A0A1I7PIT2;O98569;B8PRK2;A9L9Y0;Q95FJ8;Q9MRM1;A0A0A7DB11;E7FIW3		0	0	1.517e-09	89.94	2.6311e-06	2	1601.81	0.42672	80.5864	0
	High	DVNEQDVLLFIDNIFR	1	5066	14	A0A1C9HCV0;Q5J038;A0A1I7PIS3;Q95FJ8;A0A0M3LBA7;Q9MRA6;C0J9K5;C0J9P4;A0A1I7PIU6;A0A1I7PIS8;Q597J4;O98569;A0A1I7PIT2;B8PRK2		0	0	1.115e-10	88.03	4.4347e-06	2	1950	-0.030564	116.508	0
	High	mPNIYNALVVK	4	4063	14	A0A0M3LBA7;Q597J4;Q9MRA6;A0A1C9HCV0;O98569;Q5J038;C0J9K5;C0J9P4;Q95FJ8;A0A1I7PIU6;A0A1I7PIS8;B8PRK2;A0A1D8D815;B7S4V7	M1(Oxidation)	0	0	5.546e-07	83.62	3.00779e-05	2	1277.69	0.980473	90.5412	0
	High	GIYPAVDPLDSTSTMLQPR	1	5449	19	A0A0M3LBA7;A0A1C9HCV0;A0A1D8D815;A0A1I7PIS3;C0J9K5;C0J9P4;A0A1I7PIS8;O98569;Q95FJ8;Q597J4;A0A191SDX6;Q9MRA6;Q5J038;A0A1I7PIU6;A0A1I7PIT2;B8PRK2;A9L9Y0;Q9MRM1;B7S4V7		0	0	4.572e-08	78.67	3.40196e-05	3	2061.04	1.50467	114.212	0
	High	GIYPAVDPLDSTSTmLQPR	6	5449	19	A0A0M3LBA7;Q597J4;Q9MRA6;O98569;A0A1C9HCV0;A0A191SDX6;Q5J038;A0A1D8D815;A0A1I7PIU6;A0A1I7PIS3;C0J9K5;C0J9P4;A0A1I7PIS8;A9L9Y0;Q95FJ8;B7S4V7;A0A1I7PIT2;B8PRK2;Q9MRM1	M15(Oxidation)	0	0	1.452e-11	75.23	6.88608e-05	3	2077.03	0.297451	104.323	0
	High	MPNIYNALVVK	6	4063	14	A0A0M3LBA7;Q9MRA6;Q95FJ8;A0A1C9HCV0;Q5J038;Q597J4;A0A1D8D815;A0A1I7PIU6;C0J9K5;C0J9P4;A0A1I7PIS8;O98569;B8PRK2;B7S4V7		0	0	7.287e-06	72.5	0.000126701	2	1261.7	0.5424	105.131	0
	High	IVGEEHYETAQK	11	150	5	A0A0M3LBA7;A0A1I7PIS3;A0A1I7PIU6;A0A1I7PIT2;A0A1I7PIS8		0	0	1.682e-07	69.87	0.000175109	2	1403.68	0.986587	39.668	0
	High	VGLTALTmAEYFR	3	7808	21	A0A0M3LBA7;Q9MRA6;Q597J4;A0A1C9HCV0;Q5J038;A0A1I7PIU6;A0A1I7PIS3;C0J9K5;C0J9P4;A0A1I7PIS8;A0A1I7PIT2;O98569;B8PRK2;Q95FJ8;A0A1D8D815;B7S4V7;A9L9Y0;A0A191SDX6;A0A0A7DB11;E7FIW3;Q9MRM1	M8(Oxidation)	0	0	1.197e-06	64.98	0.000829815	2	1487.76	1.09955	109.44	0
	High	VALVYGQmNEPPGAR	6	9490	21	C0J9K5;Q9MRM1;A0A0M3LBA7;Q597J4;Q9MRA6;A0A1C9HCV0;A0A191SDX6;Q5J038;A0A1D8D815;A0A1I7PIU6;A0A1I7PIS3;C0J9P4;B7S4V7;A0A1I7PIS8;A0A1I7PIT2;O98569;B8PRK2;A9L9Y0;Q95FJ8;A0A0A7DB11;E7FIW3	M8(Oxidation)	0	0	6.644e-07	64.05	0.00101748	2	1617.81	1.07566	66.5223	0
	High	VGLTALTMAEYFR	1	7808	21	A0A0M3LBA7;Q9MRA6;Q597J4;A0A1C9HCV0;Q5J038;A0A1I7PIU6;A0A1I7PIS3;C0J9K5;C0J9P4;A0A1I7PIS8;A0A1I7PIT2;O98569;B8PRK2;Q95FJ8;A0A1D8D815;B7S4V7;A9L9Y0;A0A191SDX6;A0A0A7DB11;E7FIW3;Q9MRM1		0	0	8.599e-07	63.6	0.00107957	2	1471.76	1.05707	114.627	0
	High	EGNDLYMEMK	4	8238	19	A0A0A7DB11;A0A0M3LBA7;Q9MRA6;A0A1C9HCV0;Q5J038;Q95FJ8;Q597J4;A0A1D8D815;A0A1I7PIU6;A0A1I7PIS3;C0J9K5;C0J9P4;B7S4V7;A0A1I7PIS8;E7FIW3;O98569;A9L9Y0;A0A1I7PIT2;B8PRK2		0	0	0.0003526	61.49	0.000591894	2	1229.52	0.592847	74.6542	0
	High	LSIFETGIK	6	9003	20	A0A1C9HCV0;Q5J038;A0A1I7PIS3;Q95FJ8;A0A0M3LBA7;Q597J4;A0A191SDX6;A0A1D8D815;A0A1I7PIU6;Q9MRA6;C0J9K5;C0J9P4;A0A1I7PIS8;O98569;A9L9Y0;B7S4V7;A0A0A7DB11;E7FIW3;A0A0A7DB45;Q9MRM1		0	0	0.003201	57.59	0.0026168	2	1007.58	0.0355024	91.6055	0
	High	TVLIMELINNIAK	1	8267	21	A0A0M3LBA7;A0A1C9HCV0;Q597J4;Q9MRA6;O98569;A0A1D8D815;A0A1I7PIS3;C0J9K5;C0J9P4;A0A1I7PIS8;Q95FJ8;Q5J038;A0A1I7PIU6;A9L9Y0;A0A1I7PIT2;B8PRK2;A0A0A7DB11;A0A191SDX6;E7FIW3;A0A0A7DB45;Q9MRM1		0	0	2.068e-06	55.82	0.00445301	2	1471.86	0.201867	115.413	0
	High	AHGGVSVFGGVGER	8	7920	21	A0A0M3LBA7;Q597J4;Q9MRA6;O98569;A0A1C9HCV0;Q5J038;A0A1I7PIS3;Q95FJ8;A0A191SDX6;A0A1D8D815;C0J9K5;C0J9P4;A0A1I7PIS8;A0A1I7PIU6;A0A1I7PIT2;B8PRK2;A9L9Y0;B7S4V7;Q9MRM1;A0A0A7DB11;E7FIW3		0	0	0.0004712	51.9	0.0134519	2	1328.67	0.0380799	66.5642	0
	High	IGLFGGAGVGK	6	9628	28	Q597J4;A0A0M3LBA7;A0A1C9HCV0;A0A191SDX6;Q5J038;A0A1D8D815;A0A1I7PIU6;Q9MRA6;A0A1I7PIS3;C0J9K5;C0J9P4;A0A1I7PIS8;Q95FJ8;O98569;A0A0A7DB11;A0A1I7PIT2;E7FIW3;B8PRK2;A9L9Y0;A0A2G5F6R8;A0A1S3Y5A9;B9T1V8;A0A103XST4;A0A2H3ZCK5;A0A0A7DB45;Q9MRM1;B7S4V7;A0A0D6QRT0		0	0	0.0001647	50.18	0.0223569	2	975.563	0.543727	81.4641	0
	High	EGSITSIQAVYVPADDLTDPAPATTFAHLDATTVLSR	1	6155	17	A0A0M3LBA7;A0A1C9HCV0;Q5J038;A0A1I7PIU6;Q9MRA6;A0A191SDX6;A0A1D8D815;A0A1I7PIS3;C0J9K5;C0J9P4;A0A1I7PIS8;A0A0A7DB11;Q95FJ8;A0A0A7DB45;A0A1I7PIT2;B8PRK2;B7S4V7		0.0408	0	3.877e-14	47.07	0.0324573	4	3843.93	0.567044	114.514	0
	High	VVDLLAPYR	8	9267	22	A0A0M3LBA7;Q9MRA6;A0A1C9HCV0;A0A1I7PIS3;C0J9K5;C0J9P4;Q95FJ8;A0A191SDX6;Q5J038;A0A1D8D815;A0A1I7PIU6;B7S4V7;A0A1I7PIS8;A0A0A7DB11;O98569;Q597J4;A9L9Y0;A0A1I7PIT2;B8PRK2;E7FIW3;A0A0A7DB45;Q9MRM1		0	0	0.002456	46.3	0.0505814	2	1045.6	0.419361	98.6974	0
	High	mPSAVGYQPTLSTEmGSLQER	1	5647	18	A0A0M3LBA7;A0A1C9HCV0;O98569;Q5J038;C0J9K5;C0J9P4;Q95FJ8;Q9MRA6;A0A1I7PIU6;A0A1I7PIS3;A0A1I7PIS8;B8PRK2;Q597J4;A0A1D8D815;A0A1I7PIT2;A0A191SDX6;A9L9Y0;B7S4V7	M1(Oxidation); M15(Oxidation)	0	0	1.567e-07	42.58	0.0807137	3	2314.07	1.2062	81.208	0
	High	ESGVINEENIAESK	1	1255	10	A0A1C9HCV0;Q5J038;A0A1I7PIU6;A0A1I7PIS3;A0A1I7PIS8;A0A1I7PIT2;B8PRK2;Q95FJ8;A0A1D8D815;A0A191SDX6		0	0	1.335e-06	36.6	0.435091	2	1518.73	0.828644	61.1111	0
	High	EGNDLYmEMK	2	8238	19	A0A0M3LBA7;A0A1C9HCV0;Q5J038;Q9MRA6;C0J9K5;C0J9P4;Q95FJ8;Q597J4;A0A1D8D815;A0A1I7PIU6;A0A1I7PIS3;A0A1I7PIS8;A0A0A7DB11;E7FIW3;O98569;A9L9Y0;B7S4V7;A0A1I7PIT2;B8PRK2	M7(Oxidation)	0	0	0.0009902	31.92	0.479799	2	1245.51	0.845574	62.7828	0
	High	TREGNDLYMEMK	2	8225	19	A0A0M3LBA7;Q597J4;Q9MRA6;A0A1C9HCV0;Q5J038;A0A1I7PIS3;Q95FJ8;A0A1D8D815;C0J9K5;C0J9P4;A0A1I7PIS8;O98569;A0A1I7PIU6;A0A1I7PIT2;B8PRK2;E7FIW3;B7S4V7;A0A0A7DB11;A9L9Y0		0	0.001	0.01843	26.99	2.43623	2	1486.67	1.47812	62.0515	1
A0A1C9HG87	Ribulose bisphosphate carboxylase large chain (Fragment) OS=Bredia microphylla OX=1898881 GN=rbcL PE=3 SV=1 - [A0A1C9HG87_9MYRT]	2816.37	31.88	42563	1	15	267	414	45.7721	7.02002
	High	GGLDFTKDDENVNSQPFMR	11	51638	224	Q8MFT9;Q95CE8;Q32701;Q6VW40;A0A0F7C9H2;Q32571;I2BGM7;O20246;B1NL21;C0J9R6;Q6VW29;A0A291EY88;C6G1P2;P93904;Q33047;O98884;A0PD98;B8LIV8;Q8WL19;Q33032;I2E962;C3RXF1;A0A1S6WN23;A0A1C9HG87;U5XM28;B8PRL7;Q7YMT1;P92302;Q9THL1;A5X4D3;A0A0F7G570;Q1XEJ9;O09420;A6XBH8;C7A609;Q8MAM0;V5K6K1;A0A0F7EV98;Q339G9;G8XV60;Q4L1C7;Q8MD81;A0A1C9HFL0;F2X4H9;Q9GEK5;A0A0K2SQY8;B8QQG4;Q9T2B5;Q9TN58;T1WGF1;Q5SCR6;Q32553;Q4V…		0	0	1.101e-14	127.8	6.96255e-10	2	2169.99	1.02955	92.8526	1
	High	GHYLNATAGTcEEMIKR	4	14767	115	Q32701;Q6VW40;C0J9R6;Q6VW29;C6G1P2;Q33032;A0A1C9HG87;U5XM28;Q9THL1;F2X4H9;A0A0K2SQY8;Q5SCR6;Q32553;Q4VI99;C1JAT3;Q9GGI5;D6MYJ6;Q7YJP8;Q7GH77;Q9MS09;O98551;A0A0C5KNQ4;E7DMW3;Q4VI80;Q3I534;I2E9A4;Q4VI78;W5RVG3;G0WZL1;Q37220;F4ZDP9;Q1X6Q9;A0A0U1W0G4;A0A142I7F3;Q6L9Y3;Q7YJR1;P92434;Q5NUA5;A2VAL6;S6CMZ7;Q8MFT9;J9QH20;A0A249Y5Q4;A0A1Q1MQ40;L0N8B1;A0A291L2S1;A0A286SF63;Q36851;Q9T2E4;Q9MT23;A0A0N7AB69;I2…	C11(Carbamidomethyl)	0	0	2.875e-13	99.55	2.85446e-07	3	1950.92	0.712137	59.4866	1
	High	GHYLNATAGTcEEMIK	15	14794	115	C0J9R6;C6G1P2;F2X4H9;Q9GGI5;Q32701;Q6VW40;Q6VW29;Q33032;A0A1C9HG87;U5XM28;Q9THL1;A0A0K2SQY8;Q5SCR6;Q32553;Q4VI99;C1JAT3;D6MYJ6;Q7YJP8;Q7GH77;Q9MS09;O98551;A0A0C5KNQ4;E7DMW3;Q4VI80;Q3I534;I2E9A4;Q4VI78;E7DMY2;A0A2H4UGV5;B8LIV8;I2E962;A0A1C9HFL0;Q9T2E4;Q9MT23;W5RVG3;A0A0C5AUW0;A0A0N7AB69;G0WZL1;Q37220;F4ZDP9;A0A142I7A5;Q1X6Q9;A0A0U1W0G4;A0A142I7F3;Q6L9Y3;B8YHE7;Q7YJR1;P92434;A0A078BR81;Q37347;Q5NUA…	C11(Carbamidomethyl)	0	0	3.146e-11	99.5	2.46098e-07	2	1794.82	1.21515	65.158	0
	High	mSGGDHIHAGTVVGK	35	17683	131	Q6VW29;C0J9R6;C6G1P2;F2X4H9;Q9GGI5;Q5I221;A0A0U4D534;P92447;A5X5W8;B1NFY5;Q3T5L7;K4EPE7;P94046;A6XBH8;Q8HUZ9;A0A1S6WN23;Q37212;C6G392;I6N589;B8PRP3;Q32701;Q6VW40;A0A0F7C9H2;I2BGM7;O20246;Q33032;A0A1C9HG87;U5XM28;A5X4D3;A0A0F7G570;V5K6K1;Q339G9;Q4L1C7;Q8MD81;Q9GEK5;A0A0K2SQY8;Q9TN58;Q5SCR6;D6MYJ6;Q9TN69;Q9XQ93;A0A1W6BQF9;A0A248SN48;Q7YJP8;Q7GH77;Q71N69;Q9MS09;G0WZM4;O98551;A0A0C5KNQ4;E7DMW3;I2E9L8…	M1(Oxidation)	0	0	1.04e-08	91.11	2.67309e-06	2	1481.72	-0.0107759	32.4786	0
	High	DNGLLLHIHR	11	41878	237	C0J9R6;Q6VW29;C6G1P2;A5X4D3;C7A609;F2X4H9;A0A0K2SQY8;Q4VI99;Q9GGI5;D6MYJ6;Q7YJP8;Q9MS09;Q5I221;A0A0U4D534;Q4VI80;Q4VI78;A0A0F7G633;O09424;G0WZL1;Q37220;Q7YJR1;A2VAL6;Q37279;J9QH20;A0A1Q1MQ40;L0N8B1;A0A291L2S1;Q32701;Q6VW40;A0A0F7C9H2;Q32571;I2BGM7;A0A291EY88;Q33047;Q8WL19;Q33032;C3RXF1;A0A1S6WN23;A0A1C9HG87;U5XM28;B8PRL7;P92302;Q9THL1;A0A0F7G570;Q1XEJ9;A6XBH8;A0A0F7EV98;Q9GEK5;T1WGF1;Q5SCR6;Q3255…		0	0	1.168e-05	83.55	2.21637e-05	2	1187.66	0.465864	63.5684	0
	High	GHYLNATAGTcEEmIK	9	14794	115	Q32701;Q6VW40;C0J9R6;Q6VW29;C6G1P2;Q33032;A0A1C9HG87;U5XM28;Q9THL1;F2X4H9;A0A0K2SQY8;Q5SCR6;Q32553;Q4VI99;C1JAT3;Q9GGI5;D6MYJ6;Q7YJP8;Q7GH77;Q9MS09;O98551;A0A0C5KNQ4;E7DMW3;Q4VI80;Q3I534;I2E9A4;Q4VI78;W5RVG3;G0WZL1;Q37220;F4ZDP9;Q1X6Q9;A0A0U1W0G4;A0A142I7F3;Q6L9Y3;Q7YJR1;P92434;Q5NUA5;A2VAL6;S6CMZ7;Q8MFT9;J9QH20;A0A249Y5Q4;A0A1Q1MQ40;L0N8B1;A0A291L2S1;A0A286SF63;Q36851;Q9T2E4;Q9MT23;A0A0N7AB69;I2…	C11(Carbamidomethyl); M14(Oxidation)	0	0	2.63e-09	80.79	1.66469e-05	2	1810.81	1.58572	55.3685	0
	High	TFQGPxHGIQVER	35	58045	240	Q32701;Q6VW40;A0A0F7C9H2;Q32571;I2BGM7;C0J9R6;Q6VW29;A0A291EY88;C6G1P2;Q33047;D6MYK4;E7DMY2;A0PD98;B8LIV8;Q8WL19;Q33032;I2E962;C3RXF1;A0A1S6WN23;A0A1C9HG87;U5XM28;B8PRL7;P92302;Q9THL1;A0A0F7G570;Q1XEJ9;A6XBH8;A0A0F7EV98;A0A1C9HFL0;F2X4H9;Q9GEK5;A0A0K2SQY8;B8QQG4;Q9T2B5;T1WGF1;Q5SCR6;Q32553;Q4VI99;C1JAT3;Q9GGI5;D6MYJ6;Q9TN69;Q9XQ93;Q71N81;A0A248SN48;Q7YJP8;Q7GH77;Q33156;Q8HUZ9;Q9MS09;Q95F24;O98551…	X6(P)	0	0	2.664e-09	79.4	7.15679e-05	2	1465.76	1.32225	60.7751	0
	High	DDENVNSQPFMR	5	52171	246	Q6VW40;A0A0F7C9H2;I2BGM7;C0J9R6;C6G1P2;E7DMY2;Q33032;A0A1S6WN23;A0A1C9HG87;U5XM28;A6XBH8;Q4L1C7;F2X4H9;Q9GEK5;Q9TN58;Q5SCR6;Q9GGI5;Q71N81;Q37212;Q8HUZ9;Q9MS09;Q95F24;I2E9L8;A0A0F7G5V4;Q8MCY1;A0A286NQF2;Q7YJM6;W5RVG3;B8PRP3;J9QG76;Q8HVI8;Q37347;Q8MFT9;I2BGN0;A0A0B5KTH7;Q32701;Q32571;O20246;B1NL21;Q6VW29;A0A291EY88;Q33047;A0PD98;B8LIV8;Q8WL19;I2E962;C3RXF1;Q9GHZ1;B8PRL7;Q7YMT1;P92302;Q9THL1;A5X4D3;…		0	0	2.645e-07	77.82	6.1301e-05	2	1451.62	0.389146	69.7986	0
	High	GGLDFTKDDENVNSQPFmR	9	51638	224	C0J9R6;Q6VW29;C6G1P2;A5X4D3;C7A609;F2X4H9;A0A0K2SQY8;Q4VI99;Q9GGI5;D6MYJ6;Q7YJP8;Q9MS09;Q5I221;A0A0U4D534;Q4VI80;Q4VI78;A0A0F7G633;O09424;G0WZL1;Q37220;Q7YJR1;A2VAL6;Q37279;J9QH20;A0A1Q1MQ40;L0N8B1;A0A291L2S1;Q32701;Q6VW40;A0A0F7C9H2;Q32571;I2BGM7;A0A291EY88;Q33047;Q8WL19;Q33032;C3RXF1;A0A1S6WN23;A0A1C9HG87;U5XM28;B8PRL7;P92302;Q9THL1;A0A0F7G570;Q1XEJ9;A6XBH8;A0A0F7EV98;Q9GEK5;T1WGF1;Q5SCR6;Q3255…	M18(Oxidation)	0	0	1.364e-11	74.95	0.000129925	2	2185.98	1.00282	83.5954	1
	High	MSGGDHIHAGTVVGK	39	17683	131	P92447;A5X5W8;B1NFY5;C0J9R6;C6G1P2;F2X4H9;Q9GGI5;Q5I221;A0A0U4D534;Q3T5L7;K4EPE7;P94046;A6XBH8;Q8HUZ9;A0A1S6WN23;Q37212;C6G392;I6N589;B8PRP3;Q32701;Q6VW40;A0A0F7C9H2;I2BGM7;O20246;Q6VW29;Q33032;A0A1C9HG87;U5XM28;A5X4D3;A0A0F7G570;V5K6K1;Q339G9;Q4L1C7;Q8MD81;Q9GEK5;A0A0K2SQY8;Q9TN58;Q5SCR6;D6MYJ6;Q9TN69;Q9XQ93;A0A1W6BQF9;A0A248SN48;Q7YJP8;Q7GH77;Q71N69;Q9MS09;G0WZM4;O98551;A0A0C5KNQ4;E7DMW3;I2E9L8…		0	0	5.459e-08	73.67	0.000127901	2	1465.72	1.01713	40.0892	0
	High	EITLGFVDLLR	2	11021	105	C0J9R6;C6G1P2;F2X4H9;Q4VI99;Q9GGI5;Q4VI80;Q4VI78;A2VAL6;A0A0B5KTH7;Q6VW40;Q33032;A0A1C9HG87;U5XM28;Q5SCR6;C1JAT3;Q9MS09;Q5I221;A0A0U4D534;A0A0F7C9H2;I2BGM7;A0A291EY88;C3RXF1;A0A1S6WN23;B8PRL7;A6XBH8;A0A0F7EV98;Q9GEK5;T1WGF1;Q8HUZ9;I2E9L8;A0A0F7G5V4;C3S8W2;Q8MFT9;A0A286SF63;Q36851;B8LIV8;I2E962;A0A1C9HFL0;Q71N81;Q95F24;A0A286NQF2;Q7YJM6;A0A142DPV4;W5RVG3;B8PRP3;G0WZL1;J9QG76;Q8HVI8;P92434;Q37347;I…		0	0	2.405e-05	72.16	0.000131394	2	1275.73	0.844866	114.999	0
	High	VALEAcVQAR	45	29518	189	C7A609;L0N8B1;O98893;Q36851;Q32701;Q6VW40;A0A0F7C9H2;I2BGM7;O20246;C0J9R6;Q6VW29;C6G1P2;Q33032;A0A1S6WN23;A0A1C9HG87;U5XM28;A5X4D3;A0A0F7G570;A6XBH8;V5K6K1;Q339G9;Q4L1C7;Q8MD81;F2X4H9;Q9GEK5;A0A0K2SQY8;Q9TN58;Q5SCR6;Q9GGI5;D6MYJ6;Q9TN69;Q9XQ93;A0A1W6BQF9;A0A248SN48;Q37212;Q7YJP8;Q7GH77;Q71N69;Q8HUZ9;Q9MS09;Q5I221;G0WZM4;A0A0U4D534;O98551;A0A0C5KNQ4;E7DMW3;I2E9L8;A0A0F7G5V4;I2E9A4;Q8MCY1;Q8WKT6;A0…	C6(Carbamidomethyl)	0	0	9.905e-05	64.57	0.0014173	2	1116.58	0.647093	113.629	0
	High	GHYLNATAGTcEEmIKR	6	14767	115	Q6VW40;C0J9R6;C6G1P2;Q33032;A0A1C9HG87;U5XM28;F2X4H9;Q5SCR6;Q4VI99;C1JAT3;Q9GGI5;Q9MS09;Q4VI80;Q4VI78;Q6VW29;R4QE58;Q7YJP8;Q5I221;A0A0U4D534;Q9MT23;B6GUV5;Q7YJR1;L0N8B1;A0A0B5KTH7;Q32701;Q9THL1;Q32553;Q7GH77;A0A0C5KNQ4;I2E9A4;Q9T2E4;A0A0C5AUW0;A0A0N7AB69;Q37220;Q1X6Q9;A0A0U1W0G4;A0A078BR81;A0A0A7W5U3;A2VAL6;S6CMZ7;Q8MFT9;A0A0F6TFY2;I2BGN0;A0A1Q1MQ40;P94046;A0A291L2S1;A0A286SF63;Q36851;Q8ME51;Q318…	C11(Carbamidomethyl); M14(Oxidation)	0	0	2.007e-09	63.79	0.00104387	3	1966.91	1.11945	50.7032	1
	High	PLLGcTIKPK	8	64838	252	C0J9R6;Q6VW29;C6G1P2;A5X4D3;C7A609;F2X4H9;A0A0K2SQY8;Q4VI99;Q9GGI5;D6MYJ6;Q7YJP8;Q9MS09;Q5I221;A0A0U4D534;Q4VI80;Q4VI78;A0A0F7G633;O09424;G0WZL1;Q37220;Q7YJR1;A2VAL6;Q37279;J9QH20;A0A1Q1MQ40;L0N8B1;A0A291L2S1;Q32701;Q6VW40;A0A0F7C9H2;Q32571;I2BGM7;A0A291EY88;Q33047;Q8WL19;Q33032;C3RXF1;A0A1S6WN23;A0A1C9HG87;U5XM28;B8PRL7;P92302;Q9THL1;A0A0F7G570;Q1XEJ9;A6XBH8;A0A0F7EV98;Q9GEK5;T1WGF1;Q5SCR6;Q3255…	C5(Carbamidomethyl)	0	0	0.000215	52.01	0.03562	2	1126.67	0.321047	52.4203	1
	High	DDENVNSQPFmR	4	52171	246	Q6VW40;C0J9R6;C6G1P2;Q33032;A0A1C9HG87;U5XM28;F2X4H9;Q5SCR6;Q4VI99;C1JAT3;Q9GGI5;Q9MS09;Q4VI80;Q4VI78;Q37212;Q5I221;A0A0U4D534;Q32701;A0A0F7C9H2;I2BGM7;O20246;Q6VW29;A0A1S6WN23;A5X4D3;A0A0F7G570;A6XBH8;V5K6K1;Q339G9;Q4L1C7;Q8MD81;Q9GEK5;A0A0K2SQY8;O20245;Q9TN58;D6MYJ6;Q9TN69;Q9XQ93;Q71N81;A0A1W6BQF9;A0A248SN48;Q7YJP8;Q7GH77;Q71N69;Q8HUZ9;G0WZM4;Q95F24;O98551;A0A0C5KNQ4;E7DMW3;I2E9L8;A0A0F7G5V4;I2…	M11(Oxidation)	0	0	1.147e-05	51.45	0.0262524	2	1467.62	0.855373	56.9476	0
	High	AMHAVIDR	10	44488	252	C0J9R6;A0A291EY88;C6G1P2;C3RXF1;B8PRL7;A6XBH8;F2X4H9;Q4VI99;Q9GGI5;Q8HUZ9;Q9MS09;Q4VI80;A0A0F7G5V4;Q4VI78;C3S8W2;Q32701;Q6VW40;A0A0F7C9H2;I2BGM7;O20246;Q6VW29;Q33032;A0A1S6WN23;A0A1C9HG87;U5XM28;A5X4D3;A0A0F7G570;Q339G9;Q9GEK5;A0A0K2SQY8;Q5SCR6;D6MYJ6;Q9TN69;Q9XQ93;A0A248SN48;Q7YJP8;Q7GH77;Q71N69;Q5I221;G0WZM4;A0A0U4D534;O98551;A0A0C5KNQ4;E7DMW3;I2E9L8;I2E9A4;Q8WKT6;R4QE58;C7A609;A0A0F7G633;O0942…		0	0	0.004026	47.16	0.0710082	2	912.472	-0.488874	32.9366	0
	High	YGRPLLGcTIKPK	6	64650	247	I2E962;Q6VW40;A0A0F7C9H2;I2BGM7;C0J9R6;A0A291EY88;C6G1P2;B8LIV8;Q33032;C3RXF1;A0A1S6WN23;A0A1C9HG87;U5XM28;B8PRL7;O09420;A6XBH8;A0A0F7EV98;A0A1C9HFL0;F2X4H9;Q9GEK5;T1WGF1;Q5SCR6;Q4VI99;C1JAT3;Q9GGI5;Q71N81;O03839;Q71N69;Q8HUZ9;Q9MS09;Q5I221;G0WZM4;A0A0U4D534;Q95F24;I2E9L8;Q4VI80;A0A0F7G5V4;Q4VI78;C3S8W2;A0A0F7G633;A0A286NQF2;A0A0F7G5U4;O09424;Q7YJM6;Q7YMT1;Q58U40;Q32701;O20246;Q6VW29;O47280;A5X4D…	C8(Carbamidomethyl)	0	0	0.001061	33.82	2.51136	4	1502.85	-0.424963	53.4868	2
	High	AQAETGEIK	6	27913	195	I2BGM7;C6G1P2;Q33032;C3RXF1;T1WGF1;Q9GGI5;Q8ME51;B8PRL7;A0A0F7EV98;Q9GEK5;Q1XEJ9;Q6VW40;A0A0F7C9H2;C0J9R6;A0A1S6WN23;A0A1C9HG87;U5XM28;A6XBH8;F2X4H9;Q5SCR6;Q8HUZ9;Q9MS09;I2E9L8;A0A0F7G5V4;Q32701;Q6VW29;Q9THL1;A0A0K2SQY8;Q32553;Q4VI99;C1JAT3;D6MYJ6;Q7YJP8;Q7GH77;O98551;A0A0C5KNQ4;E7DMW3;Q4VI80;Q3I534;I2E9A4;Q4VI78;A0A291EY88;C7AQU9;C3S8W2;A0A0F7G570;A0A2H4UGV5;Q9TN69;Q9XQ93;A0A248SN48;Q9TN58;Q3721…		0	0.001	0.01824	50.66	0.031433	2	946.485	1.35958	24.1457	0
	High	TFQGPxHGIQVER	6	19	1	A0A1C9HG87	X6(E)	0	0.001	0.01008	38.83	0.251474	2	1497.75	1.89001	68.3938	0
	High	EGNEIIR	1	14511	128	Q58U40;C0J9R6;Q6VW29;C6G1P2;A0A0F7G570;A6XBH8;F2X4H9;Q9GGI5;Q7YJP8;Q8HUZ9;Q32571;A0A291EY88;C3RXF1;B8PRL7;Q8MAM0;A0A0K2SQY8;Q9TN58;Q4VI99;D6MYJ6;A0A1W6BQF9;Q37212;J9QER6;Q9MS09;Q4VI80;A0A0F7G5V4;Q4VI78;C3S8W2;Q8WKT6;Q6VW40;Q33032;A0A1C9HG87;U5XM28;Q5SCR6;Q5I221;A0A0U4D534;Q32701;A0A0F7C9H2;I2BGM7;O20246;B1NL21;P93904;Q33047;O98884;D6MYK4;E7DMY2;A0PD98;B8LIV8;Q8WL19;I2E962;A0A1S6WN23;Q7YMT1;P92302…		0	0.008	0.0985	45.56	0.0672315	2	830.436	-0.303857	37.4441	0
Q37347	Ribulose bisphosphate carboxylase large chain (Fragment) OS=Houttuynia cordata OX=16752 GN=rbcL PE=3 SV=1 - [Q37347_HOUCO]	2809.76	37.06	33374	0	14	224	394	43.9712	7.02002
	High	GGLDFTKDDENVNSQPFMR	11	51638	224	Q8MFT9;Q95CE8;Q32701;Q6VW40;A0A0F7C9H2;Q32571;I2BGM7;O20246;B1NL21;C0J9R6;Q6VW29;A0A291EY88;C6G1P2;P93904;Q33047;O98884;A0PD98;B8LIV8;Q8WL19;Q33032;I2E962;C3RXF1;A0A1S6WN23;A0A1C9HG87;U5XM28;B8PRL7;Q7YMT1;P92302;Q9THL1;A5X4D3;A0A0F7G570;Q1XEJ9;O09420;A6XBH8;C7A609;Q8MAM0;V5K6K1;A0A0F7EV98;Q339G9;G8XV60;Q4L1C7;Q8MD81;A0A1C9HFL0;F2X4H9;Q9GEK5;A0A0K2SQY8;B8QQG4;Q9T2B5;Q9TN58;T1WGF1;Q5SCR6;Q32553;Q4V…		0	0	1.101e-14	127.8	6.96255e-10	2	2169.99	1.02955	92.8526	1
	High	GHYLNATAGTcEEMIKR	4	14767	115	Q32701;Q6VW40;C0J9R6;Q6VW29;C6G1P2;Q33032;A0A1C9HG87;U5XM28;Q9THL1;F2X4H9;A0A0K2SQY8;Q5SCR6;Q32553;Q4VI99;C1JAT3;Q9GGI5;D6MYJ6;Q7YJP8;Q7GH77;Q9MS09;O98551;A0A0C5KNQ4;E7DMW3;Q4VI80;Q3I534;I2E9A4;Q4VI78;W5RVG3;G0WZL1;Q37220;F4ZDP9;Q1X6Q9;A0A0U1W0G4;A0A142I7F3;Q6L9Y3;Q7YJR1;P92434;Q5NUA5;A2VAL6;S6CMZ7;Q8MFT9;J9QH20;A0A249Y5Q4;A0A1Q1MQ40;L0N8B1;A0A291L2S1;A0A286SF63;Q36851;Q9T2E4;Q9MT23;A0A0N7AB69;I2…	C11(Carbamidomethyl)	0	0	2.875e-13	99.55	2.85446e-07	3	1950.92	0.712137	59.4866	1
	High	GHYLNATAGTcEEMIK	15	14794	115	C0J9R6;C6G1P2;F2X4H9;Q9GGI5;Q32701;Q6VW40;Q6VW29;Q33032;A0A1C9HG87;U5XM28;Q9THL1;A0A0K2SQY8;Q5SCR6;Q32553;Q4VI99;C1JAT3;D6MYJ6;Q7YJP8;Q7GH77;Q9MS09;O98551;A0A0C5KNQ4;E7DMW3;Q4VI80;Q3I534;I2E9A4;Q4VI78;E7DMY2;A0A2H4UGV5;B8LIV8;I2E962;A0A1C9HFL0;Q9T2E4;Q9MT23;W5RVG3;A0A0C5AUW0;A0A0N7AB69;G0WZL1;Q37220;F4ZDP9;A0A142I7A5;Q1X6Q9;A0A0U1W0G4;A0A142I7F3;Q6L9Y3;B8YHE7;Q7YJR1;P92434;A0A078BR81;Q37347;Q5NUA…	C11(Carbamidomethyl)	0	0	3.146e-11	99.5	2.46098e-07	2	1794.82	1.21515	65.158	0
	High	mSGGDHIHAGTVVGK	35	17683	131	Q6VW29;C0J9R6;C6G1P2;F2X4H9;Q9GGI5;Q5I221;A0A0U4D534;P92447;A5X5W8;B1NFY5;Q3T5L7;K4EPE7;P94046;A6XBH8;Q8HUZ9;A0A1S6WN23;Q37212;C6G392;I6N589;B8PRP3;Q32701;Q6VW40;A0A0F7C9H2;I2BGM7;O20246;Q33032;A0A1C9HG87;U5XM28;A5X4D3;A0A0F7G570;V5K6K1;Q339G9;Q4L1C7;Q8MD81;Q9GEK5;A0A0K2SQY8;Q9TN58;Q5SCR6;D6MYJ6;Q9TN69;Q9XQ93;A0A1W6BQF9;A0A248SN48;Q7YJP8;Q7GH77;Q71N69;Q9MS09;G0WZM4;O98551;A0A0C5KNQ4;E7DMW3;I2E9L8…	M1(Oxidation)	0	0	1.04e-08	91.11	2.67309e-06	2	1481.72	-0.0107759	32.4786	0
	High	AESSTGTWTTVWTDGLTSLDR	1	97	15	Q32701;Q71N69;Q32553;C1JAT3;Q71N81;A0A078BR81;Q37347;A0A023Q3H2;S4TA61;A0A1B1NJ40;Q37279;Q37309;Q9THT9;E3THZ2;Q36373		0	0	2.215e-11	86.8	2.8241e-06	2	2284.08	1.24334	114.84	0
	High	DNGLLLHIHR	11	41878	237	C0J9R6;Q6VW29;C6G1P2;A5X4D3;C7A609;F2X4H9;A0A0K2SQY8;Q4VI99;Q9GGI5;D6MYJ6;Q7YJP8;Q9MS09;Q5I221;A0A0U4D534;Q4VI80;Q4VI78;A0A0F7G633;O09424;G0WZL1;Q37220;Q7YJR1;A2VAL6;Q37279;J9QH20;A0A1Q1MQ40;L0N8B1;A0A291L2S1;Q32701;Q6VW40;A0A0F7C9H2;Q32571;I2BGM7;A0A291EY88;Q33047;Q8WL19;Q33032;C3RXF1;A0A1S6WN23;A0A1C9HG87;U5XM28;B8PRL7;P92302;Q9THL1;A0A0F7G570;Q1XEJ9;A6XBH8;A0A0F7EV98;Q9GEK5;T1WGF1;Q5SCR6;Q3255…		0	0	1.168e-05	83.55	2.21637e-05	2	1187.66	0.465864	63.5684	0
	High	GHYLNATAGTcEEmIK	9	14794	115	Q32701;Q6VW40;C0J9R6;Q6VW29;C6G1P2;Q33032;A0A1C9HG87;U5XM28;Q9THL1;F2X4H9;A0A0K2SQY8;Q5SCR6;Q32553;Q4VI99;C1JAT3;Q9GGI5;D6MYJ6;Q7YJP8;Q7GH77;Q9MS09;O98551;A0A0C5KNQ4;E7DMW3;Q4VI80;Q3I534;I2E9A4;Q4VI78;W5RVG3;G0WZL1;Q37220;F4ZDP9;Q1X6Q9;A0A0U1W0G4;A0A142I7F3;Q6L9Y3;Q7YJR1;P92434;Q5NUA5;A2VAL6;S6CMZ7;Q8MFT9;J9QH20;A0A249Y5Q4;A0A1Q1MQ40;L0N8B1;A0A291L2S1;A0A286SF63;Q36851;Q9T2E4;Q9MT23;A0A0N7AB69;I2…	C11(Carbamidomethyl); M14(Oxidation)	0	0	2.63e-09	80.79	1.66469e-05	2	1810.81	1.58572	55.3685	0
	High	TFQGPPHGIQVER	35	58045	240	Q32701;Q6VW40;A0A0F7C9H2;Q32571;I2BGM7;C0J9R6;Q6VW29;A0A291EY88;C6G1P2;Q33047;D6MYK4;E7DMY2;A0PD98;B8LIV8;Q8WL19;Q33032;I2E962;C3RXF1;A0A1S6WN23;A0A1C9HG87;U5XM28;B8PRL7;P92302;Q9THL1;A0A0F7G570;Q1XEJ9;A6XBH8;A0A0F7EV98;A0A1C9HFL0;F2X4H9;Q9GEK5;A0A0K2SQY8;B8QQG4;Q9T2B5;T1WGF1;Q5SCR6;Q32553;Q4VI99;C1JAT3;Q9GGI5;D6MYJ6;Q9TN69;Q9XQ93;Q71N81;A0A248SN48;Q7YJP8;Q7GH77;Q33156;Q8HUZ9;Q9MS09;Q95F24;O98551…		0	0	2.664e-09	79.4	7.15679e-05	2	1465.76	1.32225	60.7751	0
	High	DDENVNSQPFMR	5	52171	246	Q6VW40;A0A0F7C9H2;I2BGM7;C0J9R6;C6G1P2;E7DMY2;Q33032;A0A1S6WN23;A0A1C9HG87;U5XM28;A6XBH8;Q4L1C7;F2X4H9;Q9GEK5;Q9TN58;Q5SCR6;Q9GGI5;Q71N81;Q37212;Q8HUZ9;Q9MS09;Q95F24;I2E9L8;A0A0F7G5V4;Q8MCY1;A0A286NQF2;Q7YJM6;W5RVG3;B8PRP3;J9QG76;Q8HVI8;Q37347;Q8MFT9;I2BGN0;A0A0B5KTH7;Q32701;Q32571;O20246;B1NL21;Q6VW29;A0A291EY88;Q33047;A0PD98;B8LIV8;Q8WL19;I2E962;C3RXF1;Q9GHZ1;B8PRL7;Q7YMT1;P92302;Q9THL1;A5X4D3;…		0	0	2.645e-07	77.82	6.1301e-05	2	1451.62	0.389146	69.7986	0
	High	GGLDFTKDDENVNSQPFmR	9	51638	224	C0J9R6;Q6VW29;C6G1P2;A5X4D3;C7A609;F2X4H9;A0A0K2SQY8;Q4VI99;Q9GGI5;D6MYJ6;Q7YJP8;Q9MS09;Q5I221;A0A0U4D534;Q4VI80;Q4VI78;A0A0F7G633;O09424;G0WZL1;Q37220;Q7YJR1;A2VAL6;Q37279;J9QH20;A0A1Q1MQ40;L0N8B1;A0A291L2S1;Q32701;Q6VW40;A0A0F7C9H2;Q32571;I2BGM7;A0A291EY88;Q33047;Q8WL19;Q33032;C3RXF1;A0A1S6WN23;A0A1C9HG87;U5XM28;B8PRL7;P92302;Q9THL1;A0A0F7G570;Q1XEJ9;A6XBH8;A0A0F7EV98;Q9GEK5;T1WGF1;Q5SCR6;Q3255…	M18(Oxidation)	0	0	1.364e-11	74.95	0.000129925	2	2185.98	1.00282	83.5954	1
	High	MSGGDHIHAGTVVGK	39	17683	131	P92447;A5X5W8;B1NFY5;C0J9R6;C6G1P2;F2X4H9;Q9GGI5;Q5I221;A0A0U4D534;Q3T5L7;K4EPE7;P94046;A6XBH8;Q8HUZ9;A0A1S6WN23;Q37212;C6G392;I6N589;B8PRP3;Q32701;Q6VW40;A0A0F7C9H2;I2BGM7;O20246;Q6VW29;Q33032;A0A1C9HG87;U5XM28;A5X4D3;A0A0F7G570;V5K6K1;Q339G9;Q4L1C7;Q8MD81;Q9GEK5;A0A0K2SQY8;Q9TN58;Q5SCR6;D6MYJ6;Q9TN69;Q9XQ93;A0A1W6BQF9;A0A248SN48;Q7YJP8;Q7GH77;Q71N69;Q9MS09;G0WZM4;O98551;A0A0C5KNQ4;E7DMW3;I2E9L8…		0	0	5.459e-08	73.67	0.000127901	2	1465.72	1.01713	40.0892	0
	High	EITLGFVDLLR	2	11021	105	C0J9R6;C6G1P2;F2X4H9;Q4VI99;Q9GGI5;Q4VI80;Q4VI78;A2VAL6;A0A0B5KTH7;Q6VW40;Q33032;A0A1C9HG87;U5XM28;Q5SCR6;C1JAT3;Q9MS09;Q5I221;A0A0U4D534;A0A0F7C9H2;I2BGM7;A0A291EY88;C3RXF1;A0A1S6WN23;B8PRL7;A6XBH8;A0A0F7EV98;Q9GEK5;T1WGF1;Q8HUZ9;I2E9L8;A0A0F7G5V4;C3S8W2;Q8MFT9;A0A286SF63;Q36851;B8LIV8;I2E962;A0A1C9HFL0;Q71N81;Q95F24;A0A286NQF2;Q7YJM6;A0A142DPV4;W5RVG3;B8PRP3;G0WZL1;J9QG76;Q8HVI8;P92434;Q37347;I…		0	0	2.405e-05	72.16	0.000131394	2	1275.73	0.844866	114.999	0
	High	GHYLNATAGTcEEmIKR	6	14767	115	Q6VW40;C0J9R6;C6G1P2;Q33032;A0A1C9HG87;U5XM28;F2X4H9;Q5SCR6;Q4VI99;C1JAT3;Q9GGI5;Q9MS09;Q4VI80;Q4VI78;Q6VW29;R4QE58;Q7YJP8;Q5I221;A0A0U4D534;Q9MT23;B6GUV5;Q7YJR1;L0N8B1;A0A0B5KTH7;Q32701;Q9THL1;Q32553;Q7GH77;A0A0C5KNQ4;I2E9A4;Q9T2E4;A0A0C5AUW0;A0A0N7AB69;Q37220;Q1X6Q9;A0A0U1W0G4;A0A078BR81;A0A0A7W5U3;A2VAL6;S6CMZ7;Q8MFT9;A0A0F6TFY2;I2BGN0;A0A1Q1MQ40;P94046;A0A291L2S1;A0A286SF63;Q36851;Q8ME51;Q318…	C11(Carbamidomethyl); M14(Oxidation)	0	0	2.007e-09	63.79	0.00104387	3	1966.91	1.11945	50.7032	1
	High	FLFcAEAIYK	8	13080	109	Q9GHZ1;C0J9R6;A0A291EY88;C6G1P2;C3RXF1;B8PRL7;A6XBH8;C7AQU9;F2X4H9;Q4VI99;Q9GGI5;Q8HUZ9;Q9MS09;Q4VI80;A0A0F7G5V4;Q4VI78;C3S8W2;O20246;Q6VW29;A0A0F7G570;O09420;Q7YJP8;Q5I221;A0A0U4D534;Q95DW1;A0A0F7G5U4;Q9MT23;Q7YJR1;L0N8B1;A0A0B5KTH7;A0A286SFD8;J9QG76;Q7YJM3;I6N589;Q71N79;A2VAL6;A0A1W6L1X3;D6MYK9;Q32571;A0PD98;R4QE58;A0A0K2SQY8;B8QQG4;D6MYJ6;Q71N81;Q8WKT6;D6MYI7;A2VAL3;B8PRP3;G0WZL1;Q37220;A0A142…	C4(Carbamidomethyl)	0	0	0.0001785	59.19	0.00394047	2	1261.63	1.14707	108.998	0
	High	PLLGcTIKPK	8	64838	252	C0J9R6;Q6VW29;C6G1P2;A5X4D3;C7A609;F2X4H9;A0A0K2SQY8;Q4VI99;Q9GGI5;D6MYJ6;Q7YJP8;Q9MS09;Q5I221;A0A0U4D534;Q4VI80;Q4VI78;A0A0F7G633;O09424;G0WZL1;Q37220;Q7YJR1;A2VAL6;Q37279;J9QH20;A0A1Q1MQ40;L0N8B1;A0A291L2S1;Q32701;Q6VW40;A0A0F7C9H2;Q32571;I2BGM7;A0A291EY88;Q33047;Q8WL19;Q33032;C3RXF1;A0A1S6WN23;A0A1C9HG87;U5XM28;B8PRL7;P92302;Q9THL1;A0A0F7G570;Q1XEJ9;A6XBH8;A0A0F7EV98;Q9GEK5;T1WGF1;Q5SCR6;Q3255…	C5(Carbamidomethyl)	0	0	0.000215	52.01	0.03562	2	1126.67	0.321047	52.4203	1
	High	DDENVNSQPFmR	4	52171	246	Q6VW40;C0J9R6;C6G1P2;Q33032;A0A1C9HG87;U5XM28;F2X4H9;Q5SCR6;Q4VI99;C1JAT3;Q9GGI5;Q9MS09;Q4VI80;Q4VI78;Q37212;Q5I221;A0A0U4D534;Q32701;A0A0F7C9H2;I2BGM7;O20246;Q6VW29;A0A1S6WN23;A5X4D3;A0A0F7G570;A6XBH8;V5K6K1;Q339G9;Q4L1C7;Q8MD81;Q9GEK5;A0A0K2SQY8;O20245;Q9TN58;D6MYJ6;Q9TN69;Q9XQ93;Q71N81;A0A1W6BQF9;A0A248SN48;Q7YJP8;Q7GH77;Q71N69;Q8HUZ9;G0WZM4;Q95F24;O98551;A0A0C5KNQ4;E7DMW3;I2E9L8;A0A0F7G5V4;I2…	M11(Oxidation)	0	0	1.147e-05	51.45	0.0262524	2	1467.62	0.855373	56.9476	0
	High	AMHAVIDR	10	44488	252	C0J9R6;A0A291EY88;C6G1P2;C3RXF1;B8PRL7;A6XBH8;F2X4H9;Q4VI99;Q9GGI5;Q8HUZ9;Q9MS09;Q4VI80;A0A0F7G5V4;Q4VI78;C3S8W2;Q32701;Q6VW40;A0A0F7C9H2;I2BGM7;O20246;Q6VW29;Q33032;A0A1S6WN23;A0A1C9HG87;U5XM28;A5X4D3;A0A0F7G570;Q339G9;Q9GEK5;A0A0K2SQY8;Q5SCR6;D6MYJ6;Q9TN69;Q9XQ93;A0A248SN48;Q7YJP8;Q7GH77;Q71N69;Q5I221;G0WZM4;A0A0U4D534;O98551;A0A0C5KNQ4;E7DMW3;I2E9L8;I2E9A4;Q8WKT6;R4QE58;C7A609;A0A0F7G633;O0942…		0	0	0.004026	47.16	0.0710082	2	912.472	-0.488874	32.9366	0
	High	YGRPLLGcTIKPK	6	64650	247	I2E962;Q6VW40;A0A0F7C9H2;I2BGM7;C0J9R6;A0A291EY88;C6G1P2;B8LIV8;Q33032;C3RXF1;A0A1S6WN23;A0A1C9HG87;U5XM28;B8PRL7;O09420;A6XBH8;A0A0F7EV98;A0A1C9HFL0;F2X4H9;Q9GEK5;T1WGF1;Q5SCR6;Q4VI99;C1JAT3;Q9GGI5;Q71N81;O03839;Q71N69;Q8HUZ9;Q9MS09;Q5I221;G0WZM4;A0A0U4D534;Q95F24;I2E9L8;Q4VI80;A0A0F7G5V4;Q4VI78;C3S8W2;A0A0F7G633;A0A286NQF2;A0A0F7G5U4;O09424;Q7YJM6;Q7YMT1;Q58U40;Q32701;O20246;Q6VW29;O47280;A5X4D…	C8(Carbamidomethyl)	0	0	0.001061	33.82	2.51136	4	1502.85	-0.424963	53.4868	2
	High	AQAETGEIK	6	27913	195	I2BGM7;C6G1P2;Q33032;C3RXF1;T1WGF1;Q9GGI5;Q8ME51;B8PRL7;A0A0F7EV98;Q9GEK5;Q1XEJ9;Q6VW40;A0A0F7C9H2;C0J9R6;A0A1S6WN23;A0A1C9HG87;U5XM28;A6XBH8;F2X4H9;Q5SCR6;Q8HUZ9;Q9MS09;I2E9L8;A0A0F7G5V4;Q32701;Q6VW29;Q9THL1;A0A0K2SQY8;Q32553;Q4VI99;C1JAT3;D6MYJ6;Q7YJP8;Q7GH77;O98551;A0A0C5KNQ4;E7DMW3;Q4VI80;Q3I534;I2E9A4;Q4VI78;A0A291EY88;C7AQU9;C3S8W2;A0A0F7G570;A0A2H4UGV5;Q9TN69;Q9XQ93;A0A248SN48;Q9TN58;Q3721…		0	0.001	0.01824	50.66	0.031433	2	946.485	1.35958	24.1457	0
Q7YJR1	Ribulose bisphosphate carboxylase large chain (Fragment) OS=Gasteria subnigricans var. glabrior OX=212388 GN=rbcL PE=3 SV=1 - [Q7YJR1_9ASPA]	2805.46	30.84	47539	0	15	276	428	47.4537	6.87354
	High	GGLDFTKDDENVNSQPFMR	11	51638	224	Q8MFT9;Q95CE8;Q32701;Q6VW40;A0A0F7C9H2;Q32571;I2BGM7;O20246;B1NL21;C0J9R6;Q6VW29;A0A291EY88;C6G1P2;P93904;Q33047;O98884;A0PD98;B8LIV8;Q8WL19;Q33032;I2E962;C3RXF1;A0A1S6WN23;A0A1C9HG87;U5XM28;B8PRL7;Q7YMT1;P92302;Q9THL1;A5X4D3;A0A0F7G570;Q1XEJ9;O09420;A6XBH8;C7A609;Q8MAM0;V5K6K1;A0A0F7EV98;Q339G9;G8XV60;Q4L1C7;Q8MD81;A0A1C9HFL0;F2X4H9;Q9GEK5;A0A0K2SQY8;B8QQG4;Q9T2B5;Q9TN58;T1WGF1;Q5SCR6;Q32553;Q4V…		0	0	1.101e-14	127.8	6.96255e-10	2	2169.99	1.02955	92.8526	1
	High	GHYLNATAGTcEEMIKR	4	14767	115	Q32701;Q6VW40;C0J9R6;Q6VW29;C6G1P2;Q33032;A0A1C9HG87;U5XM28;Q9THL1;F2X4H9;A0A0K2SQY8;Q5SCR6;Q32553;Q4VI99;C1JAT3;Q9GGI5;D6MYJ6;Q7YJP8;Q7GH77;Q9MS09;O98551;A0A0C5KNQ4;E7DMW3;Q4VI80;Q3I534;I2E9A4;Q4VI78;W5RVG3;G0WZL1;Q37220;F4ZDP9;Q1X6Q9;A0A0U1W0G4;A0A142I7F3;Q6L9Y3;Q7YJR1;P92434;Q5NUA5;A2VAL6;S6CMZ7;Q8MFT9;J9QH20;A0A249Y5Q4;A0A1Q1MQ40;L0N8B1;A0A291L2S1;A0A286SF63;Q36851;Q9T2E4;Q9MT23;A0A0N7AB69;I2…	C11(Carbamidomethyl)	0	0	2.875e-13	99.55	2.85446e-07	3	1950.92	0.712137	59.4866	1
	High	GHYLNATAGTcEEMIK	15	14794	115	C0J9R6;C6G1P2;F2X4H9;Q9GGI5;Q32701;Q6VW40;Q6VW29;Q33032;A0A1C9HG87;U5XM28;Q9THL1;A0A0K2SQY8;Q5SCR6;Q32553;Q4VI99;C1JAT3;D6MYJ6;Q7YJP8;Q7GH77;Q9MS09;O98551;A0A0C5KNQ4;E7DMW3;Q4VI80;Q3I534;I2E9A4;Q4VI78;E7DMY2;A0A2H4UGV5;B8LIV8;I2E962;A0A1C9HFL0;Q9T2E4;Q9MT23;W5RVG3;A0A0C5AUW0;A0A0N7AB69;G0WZL1;Q37220;F4ZDP9;A0A142I7A5;Q1X6Q9;A0A0U1W0G4;A0A142I7F3;Q6L9Y3;B8YHE7;Q7YJR1;P92434;A0A078BR81;Q37347;Q5NUA…	C11(Carbamidomethyl)	0	0	3.146e-11	99.5	2.46098e-07	2	1794.82	1.21515	65.158	0
	High	mSGGDHIHAGTVVGK	35	17683	131	Q6VW29;C0J9R6;C6G1P2;F2X4H9;Q9GGI5;Q5I221;A0A0U4D534;P92447;A5X5W8;B1NFY5;Q3T5L7;K4EPE7;P94046;A6XBH8;Q8HUZ9;A0A1S6WN23;Q37212;C6G392;I6N589;B8PRP3;Q32701;Q6VW40;A0A0F7C9H2;I2BGM7;O20246;Q33032;A0A1C9HG87;U5XM28;A5X4D3;A0A0F7G570;V5K6K1;Q339G9;Q4L1C7;Q8MD81;Q9GEK5;A0A0K2SQY8;Q9TN58;Q5SCR6;D6MYJ6;Q9TN69;Q9XQ93;A0A1W6BQF9;A0A248SN48;Q7YJP8;Q7GH77;Q71N69;Q9MS09;G0WZM4;O98551;A0A0C5KNQ4;E7DMW3;I2E9L8…	M1(Oxidation)	0	0	1.04e-08	91.11	2.67309e-06	2	1481.72	-0.0107759	32.4786	0
	High	DNGLLLHIHR	11	41878	237	C0J9R6;Q6VW29;C6G1P2;A5X4D3;C7A609;F2X4H9;A0A0K2SQY8;Q4VI99;Q9GGI5;D6MYJ6;Q7YJP8;Q9MS09;Q5I221;A0A0U4D534;Q4VI80;Q4VI78;A0A0F7G633;O09424;G0WZL1;Q37220;Q7YJR1;A2VAL6;Q37279;J9QH20;A0A1Q1MQ40;L0N8B1;A0A291L2S1;Q32701;Q6VW40;A0A0F7C9H2;Q32571;I2BGM7;A0A291EY88;Q33047;Q8WL19;Q33032;C3RXF1;A0A1S6WN23;A0A1C9HG87;U5XM28;B8PRL7;P92302;Q9THL1;A0A0F7G570;Q1XEJ9;A6XBH8;A0A0F7EV98;Q9GEK5;T1WGF1;Q5SCR6;Q3255…		0	0	1.168e-05	83.55	2.21637e-05	2	1187.66	0.465864	63.5684	0
	High	GHYLNATAGTcEEmIK	9	14794	115	Q32701;Q6VW40;C0J9R6;Q6VW29;C6G1P2;Q33032;A0A1C9HG87;U5XM28;Q9THL1;F2X4H9;A0A0K2SQY8;Q5SCR6;Q32553;Q4VI99;C1JAT3;Q9GGI5;D6MYJ6;Q7YJP8;Q7GH77;Q9MS09;O98551;A0A0C5KNQ4;E7DMW3;Q4VI80;Q3I534;I2E9A4;Q4VI78;W5RVG3;G0WZL1;Q37220;F4ZDP9;Q1X6Q9;A0A0U1W0G4;A0A142I7F3;Q6L9Y3;Q7YJR1;P92434;Q5NUA5;A2VAL6;S6CMZ7;Q8MFT9;J9QH20;A0A249Y5Q4;A0A1Q1MQ40;L0N8B1;A0A291L2S1;A0A286SF63;Q36851;Q9T2E4;Q9MT23;A0A0N7AB69;I2…	C11(Carbamidomethyl); M14(Oxidation)	0	0	2.63e-09	80.79	1.66469e-05	2	1810.81	1.58572	55.3685	0
	High	TFQGPPHGIQVER	35	58045	240	Q32701;Q6VW40;A0A0F7C9H2;Q32571;I2BGM7;C0J9R6;Q6VW29;A0A291EY88;C6G1P2;Q33047;D6MYK4;E7DMY2;A0PD98;B8LIV8;Q8WL19;Q33032;I2E962;C3RXF1;A0A1S6WN23;A0A1C9HG87;U5XM28;B8PRL7;P92302;Q9THL1;A0A0F7G570;Q1XEJ9;A6XBH8;A0A0F7EV98;A0A1C9HFL0;F2X4H9;Q9GEK5;A0A0K2SQY8;B8QQG4;Q9T2B5;T1WGF1;Q5SCR6;Q32553;Q4VI99;C1JAT3;Q9GGI5;D6MYJ6;Q9TN69;Q9XQ93;Q71N81;A0A248SN48;Q7YJP8;Q7GH77;Q33156;Q8HUZ9;Q9MS09;Q95F24;O98551…		0	0	2.664e-09	79.4	7.15679e-05	2	1465.76	1.32225	60.7751	0
	High	DDENVNSQPFMR	5	52171	246	Q6VW40;A0A0F7C9H2;I2BGM7;C0J9R6;C6G1P2;E7DMY2;Q33032;A0A1S6WN23;A0A1C9HG87;U5XM28;A6XBH8;Q4L1C7;F2X4H9;Q9GEK5;Q9TN58;Q5SCR6;Q9GGI5;Q71N81;Q37212;Q8HUZ9;Q9MS09;Q95F24;I2E9L8;A0A0F7G5V4;Q8MCY1;A0A286NQF2;Q7YJM6;W5RVG3;B8PRP3;J9QG76;Q8HVI8;Q37347;Q8MFT9;I2BGN0;A0A0B5KTH7;Q32701;Q32571;O20246;B1NL21;Q6VW29;A0A291EY88;Q33047;A0PD98;B8LIV8;Q8WL19;I2E962;C3RXF1;Q9GHZ1;B8PRL7;Q7YMT1;P92302;Q9THL1;A5X4D3;…		0	0	2.645e-07	77.82	6.1301e-05	2	1451.62	0.389146	69.7986	0
	High	GGLDFTKDDENVNSQPFmR	9	51638	224	C0J9R6;Q6VW29;C6G1P2;A5X4D3;C7A609;F2X4H9;A0A0K2SQY8;Q4VI99;Q9GGI5;D6MYJ6;Q7YJP8;Q9MS09;Q5I221;A0A0U4D534;Q4VI80;Q4VI78;A0A0F7G633;O09424;G0WZL1;Q37220;Q7YJR1;A2VAL6;Q37279;J9QH20;A0A1Q1MQ40;L0N8B1;A0A291L2S1;Q32701;Q6VW40;A0A0F7C9H2;Q32571;I2BGM7;A0A291EY88;Q33047;Q8WL19;Q33032;C3RXF1;A0A1S6WN23;A0A1C9HG87;U5XM28;B8PRL7;P92302;Q9THL1;A0A0F7G570;Q1XEJ9;A6XBH8;A0A0F7EV98;Q9GEK5;T1WGF1;Q5SCR6;Q3255…	M18(Oxidation)	0	0	1.364e-11	74.95	0.000129925	2	2185.98	1.00282	83.5954	1
	High	MSGGDHIHAGTVVGK	39	17683	131	P92447;A5X5W8;B1NFY5;C0J9R6;C6G1P2;F2X4H9;Q9GGI5;Q5I221;A0A0U4D534;Q3T5L7;K4EPE7;P94046;A6XBH8;Q8HUZ9;A0A1S6WN23;Q37212;C6G392;I6N589;B8PRP3;Q32701;Q6VW40;A0A0F7C9H2;I2BGM7;O20246;Q6VW29;Q33032;A0A1C9HG87;U5XM28;A5X4D3;A0A0F7G570;V5K6K1;Q339G9;Q4L1C7;Q8MD81;Q9GEK5;A0A0K2SQY8;Q9TN58;Q5SCR6;D6MYJ6;Q9TN69;Q9XQ93;A0A1W6BQF9;A0A248SN48;Q7YJP8;Q7GH77;Q71N69;Q9MS09;G0WZM4;O98551;A0A0C5KNQ4;E7DMW3;I2E9L8…		0	0	5.459e-08	73.67	0.000127901	2	1465.72	1.01713	40.0892	0
	High	VxLEAcVQAR	45	29518	189	C7A609;L0N8B1;O98893;Q36851;Q32701;Q6VW40;A0A0F7C9H2;I2BGM7;O20246;C0J9R6;Q6VW29;C6G1P2;Q33032;A0A1S6WN23;A0A1C9HG87;U5XM28;A5X4D3;A0A0F7G570;A6XBH8;V5K6K1;Q339G9;Q4L1C7;Q8MD81;F2X4H9;Q9GEK5;A0A0K2SQY8;Q9TN58;Q5SCR6;Q9GGI5;D6MYJ6;Q9TN69;Q9XQ93;A0A1W6BQF9;A0A248SN48;Q37212;Q7YJP8;Q7GH77;Q71N69;Q8HUZ9;Q9MS09;Q5I221;G0WZM4;A0A0U4D534;O98551;A0A0C5KNQ4;E7DMW3;I2E9L8;A0A0F7G5V4;I2E9A4;Q8MCY1;Q8WKT6;A0…	X2(A); C6(Carbamidomethyl)	0	0	9.905e-05	64.57	0.0014173	2	1116.58	0.647093	113.629	0
	High	GHYLNATAGTcEEmIKR	6	14767	115	Q6VW40;C0J9R6;C6G1P2;Q33032;A0A1C9HG87;U5XM28;F2X4H9;Q5SCR6;Q4VI99;C1JAT3;Q9GGI5;Q9MS09;Q4VI80;Q4VI78;Q6VW29;R4QE58;Q7YJP8;Q5I221;A0A0U4D534;Q9MT23;B6GUV5;Q7YJR1;L0N8B1;A0A0B5KTH7;Q32701;Q9THL1;Q32553;Q7GH77;A0A0C5KNQ4;I2E9A4;Q9T2E4;A0A0C5AUW0;A0A0N7AB69;Q37220;Q1X6Q9;A0A0U1W0G4;A0A078BR81;A0A0A7W5U3;A2VAL6;S6CMZ7;Q8MFT9;A0A0F6TFY2;I2BGN0;A0A1Q1MQ40;P94046;A0A291L2S1;A0A286SF63;Q36851;Q8ME51;Q318…	C11(Carbamidomethyl); M14(Oxidation)	0	0	2.007e-09	63.79	0.00104387	3	1966.91	1.11945	50.7032	1
	High	FLFcAEAIYK	8	13080	109	Q9GHZ1;C0J9R6;A0A291EY88;C6G1P2;C3RXF1;B8PRL7;A6XBH8;C7AQU9;F2X4H9;Q4VI99;Q9GGI5;Q8HUZ9;Q9MS09;Q4VI80;A0A0F7G5V4;Q4VI78;C3S8W2;O20246;Q6VW29;A0A0F7G570;O09420;Q7YJP8;Q5I221;A0A0U4D534;Q95DW1;A0A0F7G5U4;Q9MT23;Q7YJR1;L0N8B1;A0A0B5KTH7;A0A286SFD8;J9QG76;Q7YJM3;I6N589;Q71N79;A2VAL6;A0A1W6L1X3;D6MYK9;Q32571;A0PD98;R4QE58;A0A0K2SQY8;B8QQG4;D6MYJ6;Q71N81;Q8WKT6;D6MYI7;A2VAL3;B8PRP3;G0WZL1;Q37220;A0A142…	C4(Carbamidomethyl)	0	0	0.0001785	59.19	0.00394047	2	1261.63	1.14707	108.998	0
	High	PLLGcTIKPK	8	64838	252	C0J9R6;Q6VW29;C6G1P2;A5X4D3;C7A609;F2X4H9;A0A0K2SQY8;Q4VI99;Q9GGI5;D6MYJ6;Q7YJP8;Q9MS09;Q5I221;A0A0U4D534;Q4VI80;Q4VI78;A0A0F7G633;O09424;G0WZL1;Q37220;Q7YJR1;A2VAL6;Q37279;J9QH20;A0A1Q1MQ40;L0N8B1;A0A291L2S1;Q32701;Q6VW40;A0A0F7C9H2;Q32571;I2BGM7;A0A291EY88;Q33047;Q8WL19;Q33032;C3RXF1;A0A1S6WN23;A0A1C9HG87;U5XM28;B8PRL7;P92302;Q9THL1;A0A0F7G570;Q1XEJ9;A6XBH8;A0A0F7EV98;Q9GEK5;T1WGF1;Q5SCR6;Q3255…	C5(Carbamidomethyl)	0	0	0.000215	52.01	0.03562	2	1126.67	0.321047	52.4203	1
	High	DDENVNSQPFmR	4	52171	246	Q6VW40;C0J9R6;C6G1P2;Q33032;A0A1C9HG87;U5XM28;F2X4H9;Q5SCR6;Q4VI99;C1JAT3;Q9GGI5;Q9MS09;Q4VI80;Q4VI78;Q37212;Q5I221;A0A0U4D534;Q32701;A0A0F7C9H2;I2BGM7;O20246;Q6VW29;A0A1S6WN23;A5X4D3;A0A0F7G570;A6XBH8;V5K6K1;Q339G9;Q4L1C7;Q8MD81;Q9GEK5;A0A0K2SQY8;O20245;Q9TN58;D6MYJ6;Q9TN69;Q9XQ93;Q71N81;A0A1W6BQF9;A0A248SN48;Q7YJP8;Q7GH77;Q71N69;Q8HUZ9;G0WZM4;Q95F24;O98551;A0A0C5KNQ4;E7DMW3;I2E9L8;A0A0F7G5V4;I2…	M11(Oxidation)	0	0	1.147e-05	51.45	0.0262524	2	1467.62	0.855373	56.9476	0
	High	AMHAVIDR	10	44488	252	C0J9R6;A0A291EY88;C6G1P2;C3RXF1;B8PRL7;A6XBH8;F2X4H9;Q4VI99;Q9GGI5;Q8HUZ9;Q9MS09;Q4VI80;A0A0F7G5V4;Q4VI78;C3S8W2;Q32701;Q6VW40;A0A0F7C9H2;I2BGM7;O20246;Q6VW29;Q33032;A0A1S6WN23;A0A1C9HG87;U5XM28;A5X4D3;A0A0F7G570;Q339G9;Q9GEK5;A0A0K2SQY8;Q5SCR6;D6MYJ6;Q9TN69;Q9XQ93;A0A248SN48;Q7YJP8;Q7GH77;Q71N69;Q5I221;G0WZM4;A0A0U4D534;O98551;A0A0C5KNQ4;E7DMW3;I2E9L8;I2E9A4;Q8WKT6;R4QE58;C7A609;A0A0F7G633;O0942…		0	0	0.004026	47.16	0.0710082	2	912.472	-0.488874	32.9366	0
	High	VxLEAcVQAR	1	19	7	C7AQU9;Q71N79;E7DMW3;Q8MCY1;W5RVG3;Q7YJR1;J9QEM7	X2(P); C6(Carbamidomethyl)	0	0	0.0001822	34.45	0.512989	2	1142.6	0.503644	71.2882	0
	High	YGRPLLGcTIKPK	6	64650	247	I2E962;Q6VW40;A0A0F7C9H2;I2BGM7;C0J9R6;A0A291EY88;C6G1P2;B8LIV8;Q33032;C3RXF1;A0A1S6WN23;A0A1C9HG87;U5XM28;B8PRL7;O09420;A6XBH8;A0A0F7EV98;A0A1C9HFL0;F2X4H9;Q9GEK5;T1WGF1;Q5SCR6;Q4VI99;C1JAT3;Q9GGI5;Q71N81;O03839;Q71N69;Q8HUZ9;Q9MS09;Q5I221;G0WZM4;A0A0U4D534;Q95F24;I2E9L8;Q4VI80;A0A0F7G5V4;Q4VI78;C3S8W2;A0A0F7G633;A0A286NQF2;A0A0F7G5U4;O09424;Q7YJM6;Q7YMT1;Q58U40;Q32701;O20246;Q6VW29;O47280;A5X4D…	C8(Carbamidomethyl)	0	0	0.001061	33.82	2.51136	4	1502.85	-0.424963	53.4868	2
	High	AQAETGEIK	6	27913	195	I2BGM7;C6G1P2;Q33032;C3RXF1;T1WGF1;Q9GGI5;Q8ME51;B8PRL7;A0A0F7EV98;Q9GEK5;Q1XEJ9;Q6VW40;A0A0F7C9H2;C0J9R6;A0A1S6WN23;A0A1C9HG87;U5XM28;A6XBH8;F2X4H9;Q5SCR6;Q8HUZ9;Q9MS09;I2E9L8;A0A0F7G5V4;Q32701;Q6VW29;Q9THL1;A0A0K2SQY8;Q32553;Q4VI99;C1JAT3;D6MYJ6;Q7YJP8;Q7GH77;O98551;A0A0C5KNQ4;E7DMW3;Q4VI80;Q3I534;I2E9A4;Q4VI78;A0A291EY88;C7AQU9;C3S8W2;A0A0F7G570;A0A2H4UGV5;Q9TN69;Q9XQ93;A0A248SN48;Q9TN58;Q3721…		0	0.001	0.01824	50.66	0.031433	2	946.485	1.35958	24.1457	0
	High	DDFIEKDR	9	17693	135	Q6VW40;C0J9R6;C6G1P2;Q33032;F2X4H9;Q4VI99;Q9GGI5;O03839;Q5I221;A0A0U4D534;Q4VI80;Q4VI78;A0A291EY88;O09420;A6XBH8;Q8HUZ9;A0A0F7G5U4;E7DMY2;Q37212;I2BGM7;O20246;A0A0F7EV98;C6G392;Q9XQ93;Q6VW29;A0A0F7G570;Q7YJP8;A0PD98;Q9MT23;J9QG76;Q37220;Q7YJR1;A0A078BR81;A2VAL6;A0A0F6TFY2;Q7YJM3;A0A1Q1MQ40;L0N8B1;I6N589;A0A291L2S1;A0A0B5KTH7;Q32701;Q33047;Q8WL19;A0A1S6WN23;Q9THL1;Q1XEJ9;Q9T2B5;Q32553;Q9TN69;A0A24…		0	0.001	0.02278	50.15	0.02403	2	1037.49	0.513493	42.9311	1
L0N8B1	Ribulose bisphosphate carboxylase large chain (Fragment) OS=Sciaphila sp. Dransfield 7345 OX=796887 GN=rbcL PE=3 SV=1 - [L0N8B1_9LILI]	2802.37	34.53	47552	0	16	280	417	46.1559	6.88818
	High	GGLDFTKDDENVNSQPFMR	11	51638	224	Q8MFT9;Q95CE8;Q32701;Q6VW40;A0A0F7C9H2;Q32571;I2BGM7;O20246;B1NL21;C0J9R6;Q6VW29;A0A291EY88;C6G1P2;P93904;Q33047;O98884;A0PD98;B8LIV8;Q8WL19;Q33032;I2E962;C3RXF1;A0A1S6WN23;A0A1C9HG87;U5XM28;B8PRL7;Q7YMT1;P92302;Q9THL1;A5X4D3;A0A0F7G570;Q1XEJ9;O09420;A6XBH8;C7A609;Q8MAM0;V5K6K1;A0A0F7EV98;Q339G9;G8XV60;Q4L1C7;Q8MD81;A0A1C9HFL0;F2X4H9;Q9GEK5;A0A0K2SQY8;B8QQG4;Q9T2B5;Q9TN58;T1WGF1;Q5SCR6;Q32553;Q4V…		0	0	1.101e-14	127.8	6.96255e-10	2	2169.99	1.02955	92.8526	1
	High	GHYLNATAGTcEEMIKR	4	14767	115	Q32701;Q6VW40;C0J9R6;Q6VW29;C6G1P2;Q33032;A0A1C9HG87;U5XM28;Q9THL1;F2X4H9;A0A0K2SQY8;Q5SCR6;Q32553;Q4VI99;C1JAT3;Q9GGI5;D6MYJ6;Q7YJP8;Q7GH77;Q9MS09;O98551;A0A0C5KNQ4;E7DMW3;Q4VI80;Q3I534;I2E9A4;Q4VI78;W5RVG3;G0WZL1;Q37220;F4ZDP9;Q1X6Q9;A0A0U1W0G4;A0A142I7F3;Q6L9Y3;Q7YJR1;P92434;Q5NUA5;A2VAL6;S6CMZ7;Q8MFT9;J9QH20;A0A249Y5Q4;A0A1Q1MQ40;L0N8B1;A0A291L2S1;A0A286SF63;Q36851;Q9T2E4;Q9MT23;A0A0N7AB69;I2…	C11(Carbamidomethyl)	0	0	2.875e-13	99.55	2.85446e-07	3	1950.92	0.712137	59.4866	1
	High	GHYLNATAGTcEEMIK	15	14794	115	C0J9R6;C6G1P2;F2X4H9;Q9GGI5;Q32701;Q6VW40;Q6VW29;Q33032;A0A1C9HG87;U5XM28;Q9THL1;A0A0K2SQY8;Q5SCR6;Q32553;Q4VI99;C1JAT3;D6MYJ6;Q7YJP8;Q7GH77;Q9MS09;O98551;A0A0C5KNQ4;E7DMW3;Q4VI80;Q3I534;I2E9A4;Q4VI78;E7DMY2;A0A2H4UGV5;B8LIV8;I2E962;A0A1C9HFL0;Q9T2E4;Q9MT23;W5RVG3;A0A0C5AUW0;A0A0N7AB69;G0WZL1;Q37220;F4ZDP9;A0A142I7A5;Q1X6Q9;A0A0U1W0G4;A0A142I7F3;Q6L9Y3;B8YHE7;Q7YJR1;P92434;A0A078BR81;Q37347;Q5NUA…	C11(Carbamidomethyl)	0	0	3.146e-11	99.5	2.46098e-07	2	1794.82	1.21515	65.158	0
	High	mSGGDHIHAGTVVGK	35	17683	131	Q6VW29;C0J9R6;C6G1P2;F2X4H9;Q9GGI5;Q5I221;A0A0U4D534;P92447;A5X5W8;B1NFY5;Q3T5L7;K4EPE7;P94046;A6XBH8;Q8HUZ9;A0A1S6WN23;Q37212;C6G392;I6N589;B8PRP3;Q32701;Q6VW40;A0A0F7C9H2;I2BGM7;O20246;Q33032;A0A1C9HG87;U5XM28;A5X4D3;A0A0F7G570;V5K6K1;Q339G9;Q4L1C7;Q8MD81;Q9GEK5;A0A0K2SQY8;Q9TN58;Q5SCR6;D6MYJ6;Q9TN69;Q9XQ93;A0A1W6BQF9;A0A248SN48;Q7YJP8;Q7GH77;Q71N69;Q9MS09;G0WZM4;O98551;A0A0C5KNQ4;E7DMW3;I2E9L8…	M1(Oxidation)	0	0	1.04e-08	91.11	2.67309e-06	2	1481.72	-0.0107759	32.4786	0
	High	DNGLLLHIHR	11	41878	237	C0J9R6;Q6VW29;C6G1P2;A5X4D3;C7A609;F2X4H9;A0A0K2SQY8;Q4VI99;Q9GGI5;D6MYJ6;Q7YJP8;Q9MS09;Q5I221;A0A0U4D534;Q4VI80;Q4VI78;A0A0F7G633;O09424;G0WZL1;Q37220;Q7YJR1;A2VAL6;Q37279;J9QH20;A0A1Q1MQ40;L0N8B1;A0A291L2S1;Q32701;Q6VW40;A0A0F7C9H2;Q32571;I2BGM7;A0A291EY88;Q33047;Q8WL19;Q33032;C3RXF1;A0A1S6WN23;A0A1C9HG87;U5XM28;B8PRL7;P92302;Q9THL1;A0A0F7G570;Q1XEJ9;A6XBH8;A0A0F7EV98;Q9GEK5;T1WGF1;Q5SCR6;Q3255…		0	0	1.168e-05	83.55	2.21637e-05	2	1187.66	0.465864	63.5684	0
	High	GHYLNATAGTcEEmIK	9	14794	115	Q32701;Q6VW40;C0J9R6;Q6VW29;C6G1P2;Q33032;A0A1C9HG87;U5XM28;Q9THL1;F2X4H9;A0A0K2SQY8;Q5SCR6;Q32553;Q4VI99;C1JAT3;Q9GGI5;D6MYJ6;Q7YJP8;Q7GH77;Q9MS09;O98551;A0A0C5KNQ4;E7DMW3;Q4VI80;Q3I534;I2E9A4;Q4VI78;W5RVG3;G0WZL1;Q37220;F4ZDP9;Q1X6Q9;A0A0U1W0G4;A0A142I7F3;Q6L9Y3;Q7YJR1;P92434;Q5NUA5;A2VAL6;S6CMZ7;Q8MFT9;J9QH20;A0A249Y5Q4;A0A1Q1MQ40;L0N8B1;A0A291L2S1;A0A286SF63;Q36851;Q9T2E4;Q9MT23;A0A0N7AB69;I2…	C11(Carbamidomethyl); M14(Oxidation)	0	0	2.63e-09	80.79	1.66469e-05	2	1810.81	1.58572	55.3685	0
	High	TFQGPPHGIQVER	35	58045	240	Q32701;Q6VW40;A0A0F7C9H2;Q32571;I2BGM7;C0J9R6;Q6VW29;A0A291EY88;C6G1P2;Q33047;D6MYK4;E7DMY2;A0PD98;B8LIV8;Q8WL19;Q33032;I2E962;C3RXF1;A0A1S6WN23;A0A1C9HG87;U5XM28;B8PRL7;P92302;Q9THL1;A0A0F7G570;Q1XEJ9;A6XBH8;A0A0F7EV98;A0A1C9HFL0;F2X4H9;Q9GEK5;A0A0K2SQY8;B8QQG4;Q9T2B5;T1WGF1;Q5SCR6;Q32553;Q4VI99;C1JAT3;Q9GGI5;D6MYJ6;Q9TN69;Q9XQ93;Q71N81;A0A248SN48;Q7YJP8;Q7GH77;Q33156;Q8HUZ9;Q9MS09;Q95F24;O98551…		0	0	2.664e-09	79.4	7.15679e-05	2	1465.76	1.32225	60.7751	0
	High	DDENVNSQPFMR	5	52171	246	Q6VW40;A0A0F7C9H2;I2BGM7;C0J9R6;C6G1P2;E7DMY2;Q33032;A0A1S6WN23;A0A1C9HG87;U5XM28;A6XBH8;Q4L1C7;F2X4H9;Q9GEK5;Q9TN58;Q5SCR6;Q9GGI5;Q71N81;Q37212;Q8HUZ9;Q9MS09;Q95F24;I2E9L8;A0A0F7G5V4;Q8MCY1;A0A286NQF2;Q7YJM6;W5RVG3;B8PRP3;J9QG76;Q8HVI8;Q37347;Q8MFT9;I2BGN0;A0A0B5KTH7;Q32701;Q32571;O20246;B1NL21;Q6VW29;A0A291EY88;Q33047;A0PD98;B8LIV8;Q8WL19;I2E962;C3RXF1;Q9GHZ1;B8PRL7;Q7YMT1;P92302;Q9THL1;A5X4D3;…		0	0	2.645e-07	77.82	6.1301e-05	2	1451.62	0.389146	69.7986	0
	High	GGLDFTKDDENVNSQPFmR	9	51638	224	C0J9R6;Q6VW29;C6G1P2;A5X4D3;C7A609;F2X4H9;A0A0K2SQY8;Q4VI99;Q9GGI5;D6MYJ6;Q7YJP8;Q9MS09;Q5I221;A0A0U4D534;Q4VI80;Q4VI78;A0A0F7G633;O09424;G0WZL1;Q37220;Q7YJR1;A2VAL6;Q37279;J9QH20;A0A1Q1MQ40;L0N8B1;A0A291L2S1;Q32701;Q6VW40;A0A0F7C9H2;Q32571;I2BGM7;A0A291EY88;Q33047;Q8WL19;Q33032;C3RXF1;A0A1S6WN23;A0A1C9HG87;U5XM28;B8PRL7;P92302;Q9THL1;A0A0F7G570;Q1XEJ9;A6XBH8;A0A0F7EV98;Q9GEK5;T1WGF1;Q5SCR6;Q3255…	M18(Oxidation)	0	0	1.364e-11	74.95	0.000129925	2	2185.98	1.00282	83.5954	1
	High	MSGGDHIHAGTVVGK	39	17683	131	P92447;A5X5W8;B1NFY5;C0J9R6;C6G1P2;F2X4H9;Q9GGI5;Q5I221;A0A0U4D534;Q3T5L7;K4EPE7;P94046;A6XBH8;Q8HUZ9;A0A1S6WN23;Q37212;C6G392;I6N589;B8PRP3;Q32701;Q6VW40;A0A0F7C9H2;I2BGM7;O20246;Q6VW29;Q33032;A0A1C9HG87;U5XM28;A5X4D3;A0A0F7G570;V5K6K1;Q339G9;Q4L1C7;Q8MD81;Q9GEK5;A0A0K2SQY8;Q9TN58;Q5SCR6;D6MYJ6;Q9TN69;Q9XQ93;A0A1W6BQF9;A0A248SN48;Q7YJP8;Q7GH77;Q71N69;Q9MS09;G0WZM4;O98551;A0A0C5KNQ4;E7DMW3;I2E9L8…		0	0	5.459e-08	73.67	0.000127901	2	1465.72	1.01713	40.0892	0
	High	VALEAxVQAR	45	29518	189	C7A609;L0N8B1;O98893;Q36851;Q32701;Q6VW40;A0A0F7C9H2;I2BGM7;O20246;C0J9R6;Q6VW29;C6G1P2;Q33032;A0A1S6WN23;A0A1C9HG87;U5XM28;A5X4D3;A0A0F7G570;A6XBH8;V5K6K1;Q339G9;Q4L1C7;Q8MD81;F2X4H9;Q9GEK5;A0A0K2SQY8;Q9TN58;Q5SCR6;Q9GGI5;D6MYJ6;Q9TN69;Q9XQ93;A0A1W6BQF9;A0A248SN48;Q37212;Q7YJP8;Q7GH77;Q71N69;Q8HUZ9;Q9MS09;Q5I221;G0WZM4;A0A0U4D534;O98551;A0A0C5KNQ4;E7DMW3;I2E9L8;A0A0F7G5V4;I2E9A4;Q8MCY1;Q8WKT6;A0…	X6(C); X6(Carbamidomethyl)	0	0	9.905e-05	64.57	0.0014173	2	1116.58	0.647093	113.629	0
	High	GHYLNATAGTcEEmIKR	6	14767	115	Q6VW40;C0J9R6;C6G1P2;Q33032;A0A1C9HG87;U5XM28;F2X4H9;Q5SCR6;Q4VI99;C1JAT3;Q9GGI5;Q9MS09;Q4VI80;Q4VI78;Q6VW29;R4QE58;Q7YJP8;Q5I221;A0A0U4D534;Q9MT23;B6GUV5;Q7YJR1;L0N8B1;A0A0B5KTH7;Q32701;Q9THL1;Q32553;Q7GH77;A0A0C5KNQ4;I2E9A4;Q9T2E4;A0A0C5AUW0;A0A0N7AB69;Q37220;Q1X6Q9;A0A0U1W0G4;A0A078BR81;A0A0A7W5U3;A2VAL6;S6CMZ7;Q8MFT9;A0A0F6TFY2;I2BGN0;A0A1Q1MQ40;P94046;A0A291L2S1;A0A286SF63;Q36851;Q8ME51;Q318…	C11(Carbamidomethyl); M14(Oxidation)	0	0	2.007e-09	63.79	0.00104387	3	1966.91	1.11945	50.7032	1
	High	FLFcAEAIYK	8	13080	109	Q9GHZ1;C0J9R6;A0A291EY88;C6G1P2;C3RXF1;B8PRL7;A6XBH8;C7AQU9;F2X4H9;Q4VI99;Q9GGI5;Q8HUZ9;Q9MS09;Q4VI80;A0A0F7G5V4;Q4VI78;C3S8W2;O20246;Q6VW29;A0A0F7G570;O09420;Q7YJP8;Q5I221;A0A0U4D534;Q95DW1;A0A0F7G5U4;Q9MT23;Q7YJR1;L0N8B1;A0A0B5KTH7;A0A286SFD8;J9QG76;Q7YJM3;I6N589;Q71N79;A2VAL6;A0A1W6L1X3;D6MYK9;Q32571;A0PD98;R4QE58;A0A0K2SQY8;B8QQG4;D6MYJ6;Q71N81;Q8WKT6;D6MYI7;A2VAL3;B8PRP3;G0WZL1;Q37220;A0A142…	C4(Carbamidomethyl)	0	0	0.0001785	59.19	0.00394047	2	1261.63	1.14707	108.998	0
	High	PLLGcTIKPK	8	64838	252	C0J9R6;Q6VW29;C6G1P2;A5X4D3;C7A609;F2X4H9;A0A0K2SQY8;Q4VI99;Q9GGI5;D6MYJ6;Q7YJP8;Q9MS09;Q5I221;A0A0U4D534;Q4VI80;Q4VI78;A0A0F7G633;O09424;G0WZL1;Q37220;Q7YJR1;A2VAL6;Q37279;J9QH20;A0A1Q1MQ40;L0N8B1;A0A291L2S1;Q32701;Q6VW40;A0A0F7C9H2;Q32571;I2BGM7;A0A291EY88;Q33047;Q8WL19;Q33032;C3RXF1;A0A1S6WN23;A0A1C9HG87;U5XM28;B8PRL7;P92302;Q9THL1;A0A0F7G570;Q1XEJ9;A6XBH8;A0A0F7EV98;Q9GEK5;T1WGF1;Q5SCR6;Q3255…	C5(Carbamidomethyl)	0	0	0.000215	52.01	0.03562	2	1126.67	0.321047	52.4203	1
	High	DDENVNSQPFmR	4	52171	246	Q6VW40;C0J9R6;C6G1P2;Q33032;A0A1C9HG87;U5XM28;F2X4H9;Q5SCR6;Q4VI99;C1JAT3;Q9GGI5;Q9MS09;Q4VI80;Q4VI78;Q37212;Q5I221;A0A0U4D534;Q32701;A0A0F7C9H2;I2BGM7;O20246;Q6VW29;A0A1S6WN23;A5X4D3;A0A0F7G570;A6XBH8;V5K6K1;Q339G9;Q4L1C7;Q8MD81;Q9GEK5;A0A0K2SQY8;O20245;Q9TN58;D6MYJ6;Q9TN69;Q9XQ93;Q71N81;A0A1W6BQF9;A0A248SN48;Q7YJP8;Q7GH77;Q71N69;Q8HUZ9;G0WZM4;Q95F24;O98551;A0A0C5KNQ4;E7DMW3;I2E9L8;A0A0F7G5V4;I2…	M11(Oxidation)	0	0	1.147e-05	51.45	0.0262524	2	1467.62	0.855373	56.9476	0
	High	AMHAVIDR	10	44488	252	C0J9R6;A0A291EY88;C6G1P2;C3RXF1;B8PRL7;A6XBH8;F2X4H9;Q4VI99;Q9GGI5;Q8HUZ9;Q9MS09;Q4VI80;A0A0F7G5V4;Q4VI78;C3S8W2;Q32701;Q6VW40;A0A0F7C9H2;I2BGM7;O20246;Q6VW29;Q33032;A0A1S6WN23;A0A1C9HG87;U5XM28;A5X4D3;A0A0F7G570;Q339G9;Q9GEK5;A0A0K2SQY8;Q5SCR6;D6MYJ6;Q9TN69;Q9XQ93;A0A248SN48;Q7YJP8;Q7GH77;Q71N69;Q5I221;G0WZM4;A0A0U4D534;O98551;A0A0C5KNQ4;E7DMW3;I2E9L8;I2E9A4;Q8WKT6;R4QE58;C7A609;A0A0F7G633;O0942…		0	0	0.004026	47.16	0.0710082	2	912.472	-0.488874	32.9366	0
	High	LEDLRIPxSYSKTFQGPPHGIQVER	3	5	2	Q1XEJ9;L0N8B1	X8(Y)	0	0	6.916e-09	45.87	0.039566	3	2930.51	-3.37267	60.0825	2
	High	YGRPLLGcTIKPK	6	64650	247	I2E962;Q6VW40;A0A0F7C9H2;I2BGM7;C0J9R6;A0A291EY88;C6G1P2;B8LIV8;Q33032;C3RXF1;A0A1S6WN23;A0A1C9HG87;U5XM28;B8PRL7;O09420;A6XBH8;A0A0F7EV98;A0A1C9HFL0;F2X4H9;Q9GEK5;T1WGF1;Q5SCR6;Q4VI99;C1JAT3;Q9GGI5;Q71N81;O03839;Q71N69;Q8HUZ9;Q9MS09;Q5I221;G0WZM4;A0A0U4D534;Q95F24;I2E9L8;Q4VI80;A0A0F7G5V4;Q4VI78;C3S8W2;A0A0F7G633;A0A286NQF2;A0A0F7G5U4;O09424;Q7YJM6;Q7YMT1;Q58U40;Q32701;O20246;Q6VW29;O47280;A5X4D…	C8(Carbamidomethyl)	0	0	0.001061	33.82	2.51136	4	1502.85	-0.424963	53.4868	2
	High	AQAETGEIK	6	27913	195	I2BGM7;C6G1P2;Q33032;C3RXF1;T1WGF1;Q9GGI5;Q8ME51;B8PRL7;A0A0F7EV98;Q9GEK5;Q1XEJ9;Q6VW40;A0A0F7C9H2;C0J9R6;A0A1S6WN23;A0A1C9HG87;U5XM28;A6XBH8;F2X4H9;Q5SCR6;Q8HUZ9;Q9MS09;I2E9L8;A0A0F7G5V4;Q32701;Q6VW29;Q9THL1;A0A0K2SQY8;Q32553;Q4VI99;C1JAT3;D6MYJ6;Q7YJP8;Q7GH77;O98551;A0A0C5KNQ4;E7DMW3;Q4VI80;Q3I534;I2E9A4;Q4VI78;A0A291EY88;C7AQU9;C3S8W2;A0A0F7G570;A0A2H4UGV5;Q9TN69;Q9XQ93;A0A248SN48;Q9TN58;Q3721…		0	0.001	0.01824	50.66	0.031433	2	946.485	1.35958	24.1457	0
	High	DDFIEKDR	9	17693	135	Q6VW40;C0J9R6;C6G1P2;Q33032;F2X4H9;Q4VI99;Q9GGI5;O03839;Q5I221;A0A0U4D534;Q4VI80;Q4VI78;A0A291EY88;O09420;A6XBH8;Q8HUZ9;A0A0F7G5U4;E7DMY2;Q37212;I2BGM7;O20246;A0A0F7EV98;C6G392;Q9XQ93;Q6VW29;A0A0F7G570;Q7YJP8;A0PD98;Q9MT23;J9QG76;Q37220;Q7YJR1;A0A078BR81;A2VAL6;A0A0F6TFY2;Q7YJM3;A0A1Q1MQ40;L0N8B1;I6N589;A0A291L2S1;A0A0B5KTH7;Q32701;Q33047;Q8WL19;A0A1S6WN23;Q9THL1;Q1XEJ9;Q9T2B5;Q32553;Q9TN69;A0A24…		0	0.001	0.02278	50.15	0.02403	2	1037.49	0.513493	42.9311	1
	High	VALEAxVQAR	2	24	7	C7A609;L0N8B1;O98893;Q36851;O03839;Q9MT23;B3TF46	X6(S)	0	0.001	0.006811	44.31	0.0786306	2	1043.58	0.426574	56.6631	0
Q6VW29	Ribulose bisphosphate carboxylase large chain (Fragment) OS=Haworthia glauca f. armstrongii OX=247120 GN=rbcL PE=3 SV=1 - [Q6VW29_9ASPA]	2800.12	34.6	55512	2	18	275	422	46.5361	6.48096
	High	GGLDFTKDDENVNSQPFMR	11	51638	224	Q8MFT9;Q95CE8;Q32701;Q6VW40;A0A0F7C9H2;Q32571;I2BGM7;O20246;B1NL21;C0J9R6;Q6VW29;A0A291EY88;C6G1P2;P93904;Q33047;O98884;A0PD98;B8LIV8;Q8WL19;Q33032;I2E962;C3RXF1;A0A1S6WN23;A0A1C9HG87;U5XM28;B8PRL7;Q7YMT1;P92302;Q9THL1;A5X4D3;A0A0F7G570;Q1XEJ9;O09420;A6XBH8;C7A609;Q8MAM0;V5K6K1;A0A0F7EV98;Q339G9;G8XV60;Q4L1C7;Q8MD81;A0A1C9HFL0;F2X4H9;Q9GEK5;A0A0K2SQY8;B8QQG4;Q9T2B5;Q9TN58;T1WGF1;Q5SCR6;Q32553;Q4V…		0	0	1.101e-14	127.8	6.96255e-10	2	2169.99	1.02955	92.8526	1
	High	GHYLNATAGTcEEMIKR	4	14767	115	Q32701;Q6VW40;C0J9R6;Q6VW29;C6G1P2;Q33032;A0A1C9HG87;U5XM28;Q9THL1;F2X4H9;A0A0K2SQY8;Q5SCR6;Q32553;Q4VI99;C1JAT3;Q9GGI5;D6MYJ6;Q7YJP8;Q7GH77;Q9MS09;O98551;A0A0C5KNQ4;E7DMW3;Q4VI80;Q3I534;I2E9A4;Q4VI78;W5RVG3;G0WZL1;Q37220;F4ZDP9;Q1X6Q9;A0A0U1W0G4;A0A142I7F3;Q6L9Y3;Q7YJR1;P92434;Q5NUA5;A2VAL6;S6CMZ7;Q8MFT9;J9QH20;A0A249Y5Q4;A0A1Q1MQ40;L0N8B1;A0A291L2S1;A0A286SF63;Q36851;Q9T2E4;Q9MT23;A0A0N7AB69;I2…	C11(Carbamidomethyl)	0	0	2.875e-13	99.55	2.85446e-07	3	1950.92	0.712137	59.4866	1
	High	GHYLNATAGTcEEMIK	15	14794	115	C0J9R6;C6G1P2;F2X4H9;Q9GGI5;Q32701;Q6VW40;Q6VW29;Q33032;A0A1C9HG87;U5XM28;Q9THL1;A0A0K2SQY8;Q5SCR6;Q32553;Q4VI99;C1JAT3;D6MYJ6;Q7YJP8;Q7GH77;Q9MS09;O98551;A0A0C5KNQ4;E7DMW3;Q4VI80;Q3I534;I2E9A4;Q4VI78;E7DMY2;A0A2H4UGV5;B8LIV8;I2E962;A0A1C9HFL0;Q9T2E4;Q9MT23;W5RVG3;A0A0C5AUW0;A0A0N7AB69;G0WZL1;Q37220;F4ZDP9;A0A142I7A5;Q1X6Q9;A0A0U1W0G4;A0A142I7F3;Q6L9Y3;B8YHE7;Q7YJR1;P92434;A0A078BR81;Q37347;Q5NUA…	C11(Carbamidomethyl)	0	0	3.146e-11	99.5	2.46098e-07	2	1794.82	1.21515	65.158	0
	High	mSGGDxIHAGTVVGK	35	17683	131	Q6VW29;C0J9R6;C6G1P2;F2X4H9;Q9GGI5;Q5I221;A0A0U4D534;P92447;A5X5W8;B1NFY5;Q3T5L7;K4EPE7;P94046;A6XBH8;Q8HUZ9;A0A1S6WN23;Q37212;C6G392;I6N589;B8PRP3;Q32701;Q6VW40;A0A0F7C9H2;I2BGM7;O20246;Q33032;A0A1C9HG87;U5XM28;A5X4D3;A0A0F7G570;V5K6K1;Q339G9;Q4L1C7;Q8MD81;Q9GEK5;A0A0K2SQY8;Q9TN58;Q5SCR6;D6MYJ6;Q9TN69;Q9XQ93;A0A1W6BQF9;A0A248SN48;Q7YJP8;Q7GH77;Q71N69;Q9MS09;G0WZM4;O98551;A0A0C5KNQ4;E7DMW3;I2E9L8…	M1(Oxidation); X6(H)	0	0	1.04e-08	91.11	2.67309e-06	2	1481.72	-0.0107759	32.4786	0
	High	DNGLLLHIHR	11	41878	237	C0J9R6;Q6VW29;C6G1P2;A5X4D3;C7A609;F2X4H9;A0A0K2SQY8;Q4VI99;Q9GGI5;D6MYJ6;Q7YJP8;Q9MS09;Q5I221;A0A0U4D534;Q4VI80;Q4VI78;A0A0F7G633;O09424;G0WZL1;Q37220;Q7YJR1;A2VAL6;Q37279;J9QH20;A0A1Q1MQ40;L0N8B1;A0A291L2S1;Q32701;Q6VW40;A0A0F7C9H2;Q32571;I2BGM7;A0A291EY88;Q33047;Q8WL19;Q33032;C3RXF1;A0A1S6WN23;A0A1C9HG87;U5XM28;B8PRL7;P92302;Q9THL1;A0A0F7G570;Q1XEJ9;A6XBH8;A0A0F7EV98;Q9GEK5;T1WGF1;Q5SCR6;Q3255…		0	0	1.168e-05	83.55	2.21637e-05	2	1187.66	0.465864	63.5684	0
	High	GHYLNATAGTcEEmIK	9	14794	115	Q32701;Q6VW40;C0J9R6;Q6VW29;C6G1P2;Q33032;A0A1C9HG87;U5XM28;Q9THL1;F2X4H9;A0A0K2SQY8;Q5SCR6;Q32553;Q4VI99;C1JAT3;Q9GGI5;D6MYJ6;Q7YJP8;Q7GH77;Q9MS09;O98551;A0A0C5KNQ4;E7DMW3;Q4VI80;Q3I534;I2E9A4;Q4VI78;W5RVG3;G0WZL1;Q37220;F4ZDP9;Q1X6Q9;A0A0U1W0G4;A0A142I7F3;Q6L9Y3;Q7YJR1;P92434;Q5NUA5;A2VAL6;S6CMZ7;Q8MFT9;J9QH20;A0A249Y5Q4;A0A1Q1MQ40;L0N8B1;A0A291L2S1;A0A286SF63;Q36851;Q9T2E4;Q9MT23;A0A0N7AB69;I2…	C11(Carbamidomethyl); M14(Oxidation)	0	0	2.63e-09	80.79	1.66469e-05	2	1810.81	1.58572	55.3685	0
	High	TFQGPPHGIQVER	35	58045	240	Q32701;Q6VW40;A0A0F7C9H2;Q32571;I2BGM7;C0J9R6;Q6VW29;A0A291EY88;C6G1P2;Q33047;D6MYK4;E7DMY2;A0PD98;B8LIV8;Q8WL19;Q33032;I2E962;C3RXF1;A0A1S6WN23;A0A1C9HG87;U5XM28;B8PRL7;P92302;Q9THL1;A0A0F7G570;Q1XEJ9;A6XBH8;A0A0F7EV98;A0A1C9HFL0;F2X4H9;Q9GEK5;A0A0K2SQY8;B8QQG4;Q9T2B5;T1WGF1;Q5SCR6;Q32553;Q4VI99;C1JAT3;Q9GGI5;D6MYJ6;Q9TN69;Q9XQ93;Q71N81;A0A248SN48;Q7YJP8;Q7GH77;Q33156;Q8HUZ9;Q9MS09;Q95F24;O98551…		0	0	2.664e-09	79.4	7.15679e-05	2	1465.76	1.32225	60.7751	0
	High	DDENVNSQPFMR	5	52171	246	Q6VW40;A0A0F7C9H2;I2BGM7;C0J9R6;C6G1P2;E7DMY2;Q33032;A0A1S6WN23;A0A1C9HG87;U5XM28;A6XBH8;Q4L1C7;F2X4H9;Q9GEK5;Q9TN58;Q5SCR6;Q9GGI5;Q71N81;Q37212;Q8HUZ9;Q9MS09;Q95F24;I2E9L8;A0A0F7G5V4;Q8MCY1;A0A286NQF2;Q7YJM6;W5RVG3;B8PRP3;J9QG76;Q8HVI8;Q37347;Q8MFT9;I2BGN0;A0A0B5KTH7;Q32701;Q32571;O20246;B1NL21;Q6VW29;A0A291EY88;Q33047;A0PD98;B8LIV8;Q8WL19;I2E962;C3RXF1;Q9GHZ1;B8PRL7;Q7YMT1;P92302;Q9THL1;A5X4D3;…		0	0	2.645e-07	77.82	6.1301e-05	2	1451.62	0.389146	69.7986	0
	High	GGLDFTKDDENVNSQPFmR	9	51638	224	C0J9R6;Q6VW29;C6G1P2;A5X4D3;C7A609;F2X4H9;A0A0K2SQY8;Q4VI99;Q9GGI5;D6MYJ6;Q7YJP8;Q9MS09;Q5I221;A0A0U4D534;Q4VI80;Q4VI78;A0A0F7G633;O09424;G0WZL1;Q37220;Q7YJR1;A2VAL6;Q37279;J9QH20;A0A1Q1MQ40;L0N8B1;A0A291L2S1;Q32701;Q6VW40;A0A0F7C9H2;Q32571;I2BGM7;A0A291EY88;Q33047;Q8WL19;Q33032;C3RXF1;A0A1S6WN23;A0A1C9HG87;U5XM28;B8PRL7;P92302;Q9THL1;A0A0F7G570;Q1XEJ9;A6XBH8;A0A0F7EV98;Q9GEK5;T1WGF1;Q5SCR6;Q3255…	M18(Oxidation)	0	0	1.364e-11	74.95	0.000129925	2	2185.98	1.00282	83.5954	1
	High	MSGGDxIHAGTVVGK	34	17683	131	P92447;A5X5W8;B1NFY5;C0J9R6;C6G1P2;F2X4H9;Q9GGI5;Q5I221;A0A0U4D534;Q3T5L7;K4EPE7;P94046;A6XBH8;Q8HUZ9;A0A1S6WN23;Q37212;C6G392;I6N589;B8PRP3;Q32701;Q6VW40;A0A0F7C9H2;I2BGM7;O20246;Q6VW29;Q33032;A0A1C9HG87;U5XM28;A5X4D3;A0A0F7G570;V5K6K1;Q339G9;Q4L1C7;Q8MD81;Q9GEK5;A0A0K2SQY8;Q9TN58;Q5SCR6;D6MYJ6;Q9TN69;Q9XQ93;A0A1W6BQF9;A0A248SN48;Q7YJP8;Q7GH77;Q71N69;Q9MS09;G0WZM4;O98551;A0A0C5KNQ4;E7DMW3;I2E9L8…	X6(H)	0	0	5.459e-08	73.67	0.000127901	2	1465.72	1.01713	40.0892	0
	High	VALEAcVQAR	45	29518	189	C7A609;L0N8B1;O98893;Q36851;Q32701;Q6VW40;A0A0F7C9H2;I2BGM7;O20246;C0J9R6;Q6VW29;C6G1P2;Q33032;A0A1S6WN23;A0A1C9HG87;U5XM28;A5X4D3;A0A0F7G570;A6XBH8;V5K6K1;Q339G9;Q4L1C7;Q8MD81;F2X4H9;Q9GEK5;A0A0K2SQY8;Q9TN58;Q5SCR6;Q9GGI5;D6MYJ6;Q9TN69;Q9XQ93;A0A1W6BQF9;A0A248SN48;Q37212;Q7YJP8;Q7GH77;Q71N69;Q8HUZ9;Q9MS09;Q5I221;G0WZM4;A0A0U4D534;O98551;A0A0C5KNQ4;E7DMW3;I2E9L8;A0A0F7G5V4;I2E9A4;Q8MCY1;Q8WKT6;A0…	C6(Carbamidomethyl)	0	0	9.905e-05	64.57	0.0014173	2	1116.58	0.647093	113.629	0
	High	GHYLNATAGTcEEmIKR	6	14767	115	Q6VW40;C0J9R6;C6G1P2;Q33032;A0A1C9HG87;U5XM28;F2X4H9;Q5SCR6;Q4VI99;C1JAT3;Q9GGI5;Q9MS09;Q4VI80;Q4VI78;Q6VW29;R4QE58;Q7YJP8;Q5I221;A0A0U4D534;Q9MT23;B6GUV5;Q7YJR1;L0N8B1;A0A0B5KTH7;Q32701;Q9THL1;Q32553;Q7GH77;A0A0C5KNQ4;I2E9A4;Q9T2E4;A0A0C5AUW0;A0A0N7AB69;Q37220;Q1X6Q9;A0A0U1W0G4;A0A078BR81;A0A0A7W5U3;A2VAL6;S6CMZ7;Q8MFT9;A0A0F6TFY2;I2BGN0;A0A1Q1MQ40;P94046;A0A291L2S1;A0A286SF63;Q36851;Q8ME51;Q318…	C11(Carbamidomethyl); M14(Oxidation)	0	0	2.007e-09	63.79	0.00104387	3	1966.91	1.11945	50.7032	1
	High	FLFcAEAIYK	8	13080	109	Q9GHZ1;C0J9R6;A0A291EY88;C6G1P2;C3RXF1;B8PRL7;A6XBH8;C7AQU9;F2X4H9;Q4VI99;Q9GGI5;Q8HUZ9;Q9MS09;Q4VI80;A0A0F7G5V4;Q4VI78;C3S8W2;O20246;Q6VW29;A0A0F7G570;O09420;Q7YJP8;Q5I221;A0A0U4D534;Q95DW1;A0A0F7G5U4;Q9MT23;Q7YJR1;L0N8B1;A0A0B5KTH7;A0A286SFD8;J9QG76;Q7YJM3;I6N589;Q71N79;A2VAL6;A0A1W6L1X3;D6MYK9;Q32571;A0PD98;R4QE58;A0A0K2SQY8;B8QQG4;D6MYJ6;Q71N81;Q8WKT6;D6MYI7;A2VAL3;B8PRP3;G0WZL1;Q37220;A0A142…	C4(Carbamidomethyl)	0	0	0.0001785	59.19	0.00394047	2	1261.63	1.14707	108.998	0
	High	PLLGcTIKPK	8	64838	252	C0J9R6;Q6VW29;C6G1P2;A5X4D3;C7A609;F2X4H9;A0A0K2SQY8;Q4VI99;Q9GGI5;D6MYJ6;Q7YJP8;Q9MS09;Q5I221;A0A0U4D534;Q4VI80;Q4VI78;A0A0F7G633;O09424;G0WZL1;Q37220;Q7YJR1;A2VAL6;Q37279;J9QH20;A0A1Q1MQ40;L0N8B1;A0A291L2S1;Q32701;Q6VW40;A0A0F7C9H2;Q32571;I2BGM7;A0A291EY88;Q33047;Q8WL19;Q33032;C3RXF1;A0A1S6WN23;A0A1C9HG87;U5XM28;B8PRL7;P92302;Q9THL1;A0A0F7G570;Q1XEJ9;A6XBH8;A0A0F7EV98;Q9GEK5;T1WGF1;Q5SCR6;Q3255…	C5(Carbamidomethyl)	0	0	0.000215	52.01	0.03562	2	1126.67	0.321047	52.4203	1
	High	DDENVNSQPFmR	4	52171	246	Q6VW40;C0J9R6;C6G1P2;Q33032;A0A1C9HG87;U5XM28;F2X4H9;Q5SCR6;Q4VI99;C1JAT3;Q9GGI5;Q9MS09;Q4VI80;Q4VI78;Q37212;Q5I221;A0A0U4D534;Q32701;A0A0F7C9H2;I2BGM7;O20246;Q6VW29;A0A1S6WN23;A5X4D3;A0A0F7G570;A6XBH8;V5K6K1;Q339G9;Q4L1C7;Q8MD81;Q9GEK5;A0A0K2SQY8;O20245;Q9TN58;D6MYJ6;Q9TN69;Q9XQ93;Q71N81;A0A1W6BQF9;A0A248SN48;Q7YJP8;Q7GH77;Q71N69;Q8HUZ9;G0WZM4;Q95F24;O98551;A0A0C5KNQ4;E7DMW3;I2E9L8;A0A0F7G5V4;I2…	M11(Oxidation)	0	0	1.147e-05	51.45	0.0262524	2	1467.62	0.855373	56.9476	0
	High	AMHAVIDR	10	44488	252	C0J9R6;A0A291EY88;C6G1P2;C3RXF1;B8PRL7;A6XBH8;F2X4H9;Q4VI99;Q9GGI5;Q8HUZ9;Q9MS09;Q4VI80;A0A0F7G5V4;Q4VI78;C3S8W2;Q32701;Q6VW40;A0A0F7C9H2;I2BGM7;O20246;Q6VW29;Q33032;A0A1S6WN23;A0A1C9HG87;U5XM28;A5X4D3;A0A0F7G570;Q339G9;Q9GEK5;A0A0K2SQY8;Q5SCR6;D6MYJ6;Q9TN69;Q9XQ93;A0A248SN48;Q7YJP8;Q7GH77;Q71N69;Q5I221;G0WZM4;A0A0U4D534;O98551;A0A0C5KNQ4;E7DMW3;I2E9L8;I2E9A4;Q8WKT6;R4QE58;C7A609;A0A0F7G633;O0942…		0	0	0.004026	47.16	0.0710082	2	912.472	-0.488874	32.9366	0
	High	YGRPLLGcTIKPK	6	64650	247	I2E962;Q6VW40;A0A0F7C9H2;I2BGM7;C0J9R6;A0A291EY88;C6G1P2;B8LIV8;Q33032;C3RXF1;A0A1S6WN23;A0A1C9HG87;U5XM28;B8PRL7;O09420;A6XBH8;A0A0F7EV98;A0A1C9HFL0;F2X4H9;Q9GEK5;T1WGF1;Q5SCR6;Q4VI99;C1JAT3;Q9GGI5;Q71N81;O03839;Q71N69;Q8HUZ9;Q9MS09;Q5I221;G0WZM4;A0A0U4D534;Q95F24;I2E9L8;Q4VI80;A0A0F7G5V4;Q4VI78;C3S8W2;A0A0F7G633;A0A286NQF2;A0A0F7G5U4;O09424;Q7YJM6;Q7YMT1;Q58U40;Q32701;O20246;Q6VW29;O47280;A5X4D…	C8(Carbamidomethyl)	0	0	0.001061	33.82	2.51136	4	1502.85	-0.424963	53.4868	2
	High	MSGGDxIHAGTVVGK	1	8	1	Q6VW29	X6(Y)	0	0	0.0005289	30.71	1.6182	3	1491.74	7.7106	47.2006	0
	High	AQAETGEIK	6	27913	195	I2BGM7;C6G1P2;Q33032;C3RXF1;T1WGF1;Q9GGI5;Q8ME51;B8PRL7;A0A0F7EV98;Q9GEK5;Q1XEJ9;Q6VW40;A0A0F7C9H2;C0J9R6;A0A1S6WN23;A0A1C9HG87;U5XM28;A6XBH8;F2X4H9;Q5SCR6;Q8HUZ9;Q9MS09;I2E9L8;A0A0F7G5V4;Q32701;Q6VW29;Q9THL1;A0A0K2SQY8;Q32553;Q4VI99;C1JAT3;D6MYJ6;Q7YJP8;Q7GH77;O98551;A0A0C5KNQ4;E7DMW3;Q4VI80;Q3I534;I2E9A4;Q4VI78;A0A291EY88;C7AQU9;C3S8W2;A0A0F7G570;A0A2H4UGV5;Q9TN69;Q9XQ93;A0A248SN48;Q9TN58;Q3721…		0	0.001	0.01824	50.66	0.031433	2	946.485	1.35958	24.1457	0
	High	DDFIEKDR	9	17693	135	Q6VW40;C0J9R6;C6G1P2;Q33032;F2X4H9;Q4VI99;Q9GGI5;O03839;Q5I221;A0A0U4D534;Q4VI80;Q4VI78;A0A291EY88;O09420;A6XBH8;Q8HUZ9;A0A0F7G5U4;E7DMY2;Q37212;I2BGM7;O20246;A0A0F7EV98;C6G392;Q9XQ93;Q6VW29;A0A0F7G570;Q7YJP8;A0PD98;Q9MT23;J9QG76;Q37220;Q7YJR1;A0A078BR81;A2VAL6;A0A0F6TFY2;Q7YJM3;A0A1Q1MQ40;L0N8B1;I6N589;A0A291L2S1;A0A0B5KTH7;Q32701;Q33047;Q8WL19;A0A1S6WN23;Q9THL1;Q1XEJ9;Q9T2B5;Q32553;Q9TN69;A0A24…		0	0.001	0.02278	50.15	0.02403	2	1037.49	0.513493	42.9311	1
	High	mSGGDxIHAGTVVGK	2	5	1	Q6VW29	M1(Oxidation); X6(F)	0.04	0.001	0.01595	24.25	7.30064	3	1491.74	7.51643	48.4394	0
	High	xHGMHFR	1	27	7	Q6VW29;P92447;E2D4M8;P94046;Q95CD7;Q8MFS5;Q8MCW3	X1(D)	0	0.007	0.09564	25.49	1.26936	2	899.395	1.52667	30.2894	0
	High	EGNEIIR	1	14511	128	Q58U40;C0J9R6;Q6VW29;C6G1P2;A0A0F7G570;A6XBH8;F2X4H9;Q9GGI5;Q7YJP8;Q8HUZ9;Q32571;A0A291EY88;C3RXF1;B8PRL7;Q8MAM0;A0A0K2SQY8;Q9TN58;Q4VI99;D6MYJ6;A0A1W6BQF9;Q37212;J9QER6;Q9MS09;Q4VI80;A0A0F7G5V4;Q4VI78;C3S8W2;Q8WKT6;Q6VW40;Q33032;A0A1C9HG87;U5XM28;Q5SCR6;Q5I221;A0A0U4D534;Q32701;A0A0F7C9H2;I2BGM7;O20246;B1NL21;P93904;Q33047;O98884;D6MYK4;E7DMY2;A0PD98;B8LIV8;Q8WL19;I2E962;A0A1S6WN23;Q7YMT1;P92302…		0	0.008	0.0985	45.56	0.0672315	2	830.436	-0.303857	37.4441	0
Q7YJP8	Ribulose bisphosphate carboxylase large chain (Fragment) OS=Aloe viguieri OX=210948 GN=rbcL PE=3 SV=1 - [Q7YJP8_9ASPA]	2800.12	30.82	55500	0	16	279	451	50.0821	6.87354
	High	GGLDFTKDDENVNSQPFMR	11	51638	224	Q8MFT9;Q95CE8;Q32701;Q6VW40;A0A0F7C9H2;Q32571;I2BGM7;O20246;B1NL21;C0J9R6;Q6VW29;A0A291EY88;C6G1P2;P93904;Q33047;O98884;A0PD98;B8LIV8;Q8WL19;Q33032;I2E962;C3RXF1;A0A1S6WN23;A0A1C9HG87;U5XM28;B8PRL7;Q7YMT1;P92302;Q9THL1;A5X4D3;A0A0F7G570;Q1XEJ9;O09420;A6XBH8;C7A609;Q8MAM0;V5K6K1;A0A0F7EV98;Q339G9;G8XV60;Q4L1C7;Q8MD81;A0A1C9HFL0;F2X4H9;Q9GEK5;A0A0K2SQY8;B8QQG4;Q9T2B5;Q9TN58;T1WGF1;Q5SCR6;Q32553;Q4V…		0	0	1.101e-14	127.8	6.96255e-10	2	2169.99	1.02955	92.8526	1
	High	GHYLNATAGTcEEMIKR	4	14767	115	Q32701;Q6VW40;C0J9R6;Q6VW29;C6G1P2;Q33032;A0A1C9HG87;U5XM28;Q9THL1;F2X4H9;A0A0K2SQY8;Q5SCR6;Q32553;Q4VI99;C1JAT3;Q9GGI5;D6MYJ6;Q7YJP8;Q7GH77;Q9MS09;O98551;A0A0C5KNQ4;E7DMW3;Q4VI80;Q3I534;I2E9A4;Q4VI78;W5RVG3;G0WZL1;Q37220;F4ZDP9;Q1X6Q9;A0A0U1W0G4;A0A142I7F3;Q6L9Y3;Q7YJR1;P92434;Q5NUA5;A2VAL6;S6CMZ7;Q8MFT9;J9QH20;A0A249Y5Q4;A0A1Q1MQ40;L0N8B1;A0A291L2S1;A0A286SF63;Q36851;Q9T2E4;Q9MT23;A0A0N7AB69;I2…	C11(Carbamidomethyl)	0	0	2.875e-13	99.55	2.85446e-07	3	1950.92	0.712137	59.4866	1
	High	GHYLNATAGTcEEMIK	15	14794	115	C0J9R6;C6G1P2;F2X4H9;Q9GGI5;Q32701;Q6VW40;Q6VW29;Q33032;A0A1C9HG87;U5XM28;Q9THL1;A0A0K2SQY8;Q5SCR6;Q32553;Q4VI99;C1JAT3;D6MYJ6;Q7YJP8;Q7GH77;Q9MS09;O98551;A0A0C5KNQ4;E7DMW3;Q4VI80;Q3I534;I2E9A4;Q4VI78;E7DMY2;A0A2H4UGV5;B8LIV8;I2E962;A0A1C9HFL0;Q9T2E4;Q9MT23;W5RVG3;A0A0C5AUW0;A0A0N7AB69;G0WZL1;Q37220;F4ZDP9;A0A142I7A5;Q1X6Q9;A0A0U1W0G4;A0A142I7F3;Q6L9Y3;B8YHE7;Q7YJR1;P92434;A0A078BR81;Q37347;Q5NUA…	C11(Carbamidomethyl)	0	0	3.146e-11	99.5	2.46098e-07	2	1794.82	1.21515	65.158	0
	High	mSGGDHIHAGTVVGK	35	17683	131	Q6VW29;C0J9R6;C6G1P2;F2X4H9;Q9GGI5;Q5I221;A0A0U4D534;P92447;A5X5W8;B1NFY5;Q3T5L7;K4EPE7;P94046;A6XBH8;Q8HUZ9;A0A1S6WN23;Q37212;C6G392;I6N589;B8PRP3;Q32701;Q6VW40;A0A0F7C9H2;I2BGM7;O20246;Q33032;A0A1C9HG87;U5XM28;A5X4D3;A0A0F7G570;V5K6K1;Q339G9;Q4L1C7;Q8MD81;Q9GEK5;A0A0K2SQY8;Q9TN58;Q5SCR6;D6MYJ6;Q9TN69;Q9XQ93;A0A1W6BQF9;A0A248SN48;Q7YJP8;Q7GH77;Q71N69;Q9MS09;G0WZM4;O98551;A0A0C5KNQ4;E7DMW3;I2E9L8…	M1(Oxidation)	0	0	1.04e-08	91.11	2.67309e-06	2	1481.72	-0.0107759	32.4786	0
	High	DNGLLLHIHR	11	41878	237	C0J9R6;Q6VW29;C6G1P2;A5X4D3;C7A609;F2X4H9;A0A0K2SQY8;Q4VI99;Q9GGI5;D6MYJ6;Q7YJP8;Q9MS09;Q5I221;A0A0U4D534;Q4VI80;Q4VI78;A0A0F7G633;O09424;G0WZL1;Q37220;Q7YJR1;A2VAL6;Q37279;J9QH20;A0A1Q1MQ40;L0N8B1;A0A291L2S1;Q32701;Q6VW40;A0A0F7C9H2;Q32571;I2BGM7;A0A291EY88;Q33047;Q8WL19;Q33032;C3RXF1;A0A1S6WN23;A0A1C9HG87;U5XM28;B8PRL7;P92302;Q9THL1;A0A0F7G570;Q1XEJ9;A6XBH8;A0A0F7EV98;Q9GEK5;T1WGF1;Q5SCR6;Q3255…		0	0	1.168e-05	83.55	2.21637e-05	2	1187.66	0.465864	63.5684	0
	High	GHYLNATAGTcEEmIK	9	14794	115	Q32701;Q6VW40;C0J9R6;Q6VW29;C6G1P2;Q33032;A0A1C9HG87;U5XM28;Q9THL1;F2X4H9;A0A0K2SQY8;Q5SCR6;Q32553;Q4VI99;C1JAT3;Q9GGI5;D6MYJ6;Q7YJP8;Q7GH77;Q9MS09;O98551;A0A0C5KNQ4;E7DMW3;Q4VI80;Q3I534;I2E9A4;Q4VI78;W5RVG3;G0WZL1;Q37220;F4ZDP9;Q1X6Q9;A0A0U1W0G4;A0A142I7F3;Q6L9Y3;Q7YJR1;P92434;Q5NUA5;A2VAL6;S6CMZ7;Q8MFT9;J9QH20;A0A249Y5Q4;A0A1Q1MQ40;L0N8B1;A0A291L2S1;A0A286SF63;Q36851;Q9T2E4;Q9MT23;A0A0N7AB69;I2…	C11(Carbamidomethyl); M14(Oxidation)	0	0	2.63e-09	80.79	1.66469e-05	2	1810.81	1.58572	55.3685	0
[truncated: 11,881 more rows]
