# Supplementary material for: Comparative Proteomic Analysis Reveals Elevated Capacity for Photosynthesis in Polyphenol Oxidase Expression-Silenced Clematis terniflora DC. Leaves
Source: Int J Mol Sci. 2018 Dec 5;19(12):3897. doi: 10.3390/ijms19123897 (PMC6321541; doi:10.3390/ijms19123897)
Supplement: Supplementary file 1 [file ijms-19-03897-s001.zip › ijms-368388 sp for final/Supplementary materials/Supplemental figures 2/VC Starting point2-protein-peptide.xlsx]

## Sheet: Sheet1
Accession	Description	Score	Coverage	# Proteins	# Unique Peptides	# Peptides	# PSMs	# AAs	MW [kDa]	calc. pI
A0A0M3LBA7	ATP synthase subunit beta, chloroplastic OS=Clematis terniflora OX=231663 GN=atpB PE=3 SV=1 - [A0A0M3LBA7_CLETE]	3490.25	73.2	9032	1	25	189	500	53.7559	5.24951
	A2	Sequence	# PSMs	# Proteins	# Protein Groups	Protein Group Accessions	Modifications	ΔCn	q-Value	PEP	IonScore	Exp Value	Charge	MH+ [Da]	ΔM [ppm]	RT [min]	# Missed Cleavages
	High	IAQIIGPVLDVSFPPGK	1	158	5	A0A0M3LBA7;A0A1C9HCV0;A0A1D8D815;A0A191SDX6;A0A0M4FZ20		0	0	1.178e-06	125.72	1.67729e-10	2	1751.01	0.987537	114.368	0
	High	GIYPAVDPLDSTSTMLQPR	1	5449	29	A0A0M3LBA7;A0A1C9HCV0;A0A1D8D815;A0A1I7PIS3;C0J9K5;C0J9P4;A0A1I7PIS8;O98569;Q95FJ8;Q597J4;A0A191SDX6;A0A0S0ZFL3;A0A1C9HCP3;Q5J038;Q9MRA3;T1L6T3;A0A1D8DG80;Q9XQX1;A0A1I7PIU6;Q95FT0;A0A1I7PIT2;B8PRK2;B7S4U8;Q8HTI8;G0LNL4;A0A0M4FZ20;Q9MRM1;B7S4V7;Q8WJF6		0	0	8.506e-08	109.62	2.67245e-08	3	2061.03	0.43857	114.206	0
	High	IFNVLGEPVDNLGPVDTR	2	3009	16	A0A0M3LBA7;A0A0S0ZFL3;Q597J4;A0A1C9HCV0;Q5J038;Q9XQX1;Q9MRA3;A0A1I7PIU6;A0A1D8DG80;Q8HTI8;A0A1D8D815;A0A1I7PIT2;A0A191SDX6;G0LNL4;B7S4U8;B7S4V7		0	0	3.183e-06	105.06	6.35255e-08	2	1955.03	1.61919	114.315	0
	High	GmEVIDTGAPLSVPVGGATLGR	6	3356	18	A0A0M3LBA7;A0A0S0ZFL3;A0A1C9HCV0;A0A1D8D815;A0A1I7PIS3;C0J9K5;C0J9P4;A0A1I7PIS8;O98569;Q95FJ8;A0A1C9HCP3;Q5J038;Q9XQX1;A0A1I7PIU6;B8PRK2;A0A191SDX6;T1L6T3;A0A1I7PIT2	M2(Oxidation)	0	0	1.569e-08	103.34	9.76853e-08	2	2113.1	1.42362	102.975	0
	High	ELQDIIAILGLDELSEEDR	1	7752	25	A0A0M3LBA7;Q597J4;A0A0S0ZFL3;A0A1C9HCV0;Q5J038;A0A1C9HCP3;C0J9K5;C0J9P4;Q95FJ8;Q9MRA3;A0A1I7PIS3;T1L6T3;A0A1D8DG80;A0A1I7PIU6;A0A1I7PIS8;B8PRK2;Q8HTI8;A0A1D8D815;O98569;A0A191SDX6;A0A1I7PIT2;G0LNL4;A0A0M4FZ20;B7S4V7;Q8WJF6		0	0	3.75e-08	101.01	1.96806e-07	2	2171.11	-0.311347	115.767	0
	High	DVNEQDVLLFIDNIFR	1	5066	23	A0A1C9HCV0;Q5J038;A0A1C9HCP3;A0A1I7PIS3;T1L6T3;Q95FJ8;A0A0M3LBA7;A0A0S0ZFL3;C0J9K5;C0J9P4;Q8HTI8;Q9MRA3;A0A1I7PIU6;Q95FT0;A0A1D8DG80;A0A1I7PIS8;B7S4U8;Q597J4;O98569;G0LNL4;A0A1I7PIT2;B8PRK2;Q9XQX1		0	0	9.586e-07	100.59	2.45205e-07	2	1950	-0.218365	116.508	0
	High	GMEVIDTGAPLSVPVGGATLGR	7	3356	18	A0A0M3LBA7;A0A1C9HCV0;A0A0S0ZFL3;A0A1C9HCP3;O98569;Q5J038;C0J9K5;C0J9P4;Q95FJ8;Q9XQX1;A0A1I7PIS3;A0A1I7PIU6;A0A1I7PIS8;B8PRK2;A0A1D8D815;A0A191SDX6;T1L6T3;A0A1I7PIT2		0	0	3.022e-09	100.23	4.32408e-07	2	2097.1	1.33807	112.408	0
	High	mPSAVGYQPTLSTEMGSLQER	13	5647	27	A0A0M3LBA7;A0A1C9HCV0;A0A0S0ZFL3;A0A1C9HCP3;O98569;Q5J038;C0J9K5;C0J9P4;Q95FJ8;Q9XQX1;Q9MRA3;A0A1I7PIU6;A0A1D8DG80;A0A1I7PIS3;T1L6T3;A0A1I7PIS8;B8PRK2;Q597J4;A0A1D8D815;A0A1I7PIT2;Q8HTI8;A0A191SDX6;Q95FT0;B7S4U8;G0LNL4;A0A0M4FZ20;B7S4V7	M1(Oxidation)	0	0	8.018e-09	98.76	2.1083e-07	2	2298.08	1.10591	97.4615	0
	High	FVQAGSEVSALLGR	13	9158	29	A0A0M3LBA7;Q597J4;A0A1C9HCV0;A0A1D8D815;A0A1I7PIS3;C0J9K5;C0J9P4;A0A1I7PIS8;O98569;Q95FJ8;G0LNL4;A0A0S0ZFL3;Q8HTI8;Q5J038;A0A1C9HCP3;Q9MRA3;A0A1I7PIU6;T1L6T3;Q95FT0;B7S4V7;A0A1D8DG80;A0A0A7DB11;E7FIW3;B7S4U8;Q9XQX1;A0A0M4FZ20;B8PRK2;A0A191SDX6;A0A1I7PIT2		0	0	4.296e-05	96.79	5.82425e-07	2	1433.78	0.798734	104.865	0
	High	VALVYGQMNEPPGAR	11	9490	29	A0A0M3LBA7;Q597J4;A0A0S0ZFL3;A0A1C9HCV0;A0A1C9HCP3;O98569;Q5J038;C0J9K5;C0J9P4;Q95FJ8;Q9MRA3;A0A1I7PIS3;T1L6T3;A0A1D8DG80;A0A1I7PIU6;Q95FT0;A0A1I7PIS8;A0A1I7PIT2;B8PRK2;B7S4U8;Q8HTI8;A0A1D8D815;A0A191SDX6;G0LNL4;A0A0M4FZ20;A0A0A7DB11;E7FIW3;Q9MRM1;B7S4V7		0	0	3.534e-05	89.55	2.87831e-06	2	1601.81	0.42672	82.255	0
	High	mPNIYNALVVK	3	4063	21	A0A0M3LBA7;A0A0S0ZFL3;Q597J4;A0A1C9HCV0;A0A1C9HCP3;O98569;Q5J038;C0J9K5;C0J9P4;Q95FJ8;Q9XQX1;Q9MRA3;A0A1I7PIU6;A0A1I7PIS8;B8PRK2;Q8HTI8;A0A1D8D815;G0LNL4;B7S4V7;A0A0M4FZ20;B7S4U8	M1(Oxidation)	0	0	0.0002003	87.19	1.31936e-05	2	1277.69	0.693854	90.7186	0
	High	VALVYGQmNEPPGAR	10	9490	29	A0A0M3LBA7;Q597J4;A0A1C9HCV0;A0A0S0ZFL3;Q8HTI8;A0A191SDX6;Q5J038;A0A1D8D815;A0A1C9HCP3;Q9MRA3;A0A1I7PIU6;A0A1I7PIS3;C0J9K5;C0J9P4;T1L6T3;B7S4V7;A0A1D8DG80;A0A1I7PIS8;A0A0M4FZ20;A0A1I7PIT2;O98569;B8PRK2;Q95FJ8;G0LNL4;Q9MRM1;Q95FT0;B7S4U8;A0A0A7DB11;E7FIW3	M8(Oxidation)	0	0	3.768e-05	82.5	1.45891e-05	2	1617.81	1.0002	66.7302	0
	High	AVAMSATDGLMR	7	3822	16	A0A1C9HCV0;Q95FJ8;A0A0M3LBA7;Q597J4;A0A191SDX6;A0A1D8D815;A0A1I7PIS3;C0J9K5;C0J9P4;A0A1I7PIS8;O98569;B8PRK2;Q9XQX1;G0LNL4;Q9MRM1;E7FIW3		0	0	0.0004935	82.17	1.23334e-05	2	1222.59	0.42003	73.1619	0
	High	GIYPAVDPLDSTSTmLQPR	5	5449	29	A0A0M3LBA7;A0A1C9HCV0;C0J9K5;C0J9P4;Q95FJ8;Q597J4;A0A1D8D815;A0A1I7PIS8;O98569;A0A0S0ZFL3;Q8HTI8;Q5J038;A0A1C9HCP3;Q9MRA3;A0A1I7PIU6;A0A1I7PIS3;T1L6T3;Q95FT0;A0A1D8DG80;A0A1I7PIT2;B8PRK2;B7S4U8;A0A191SDX6;Q9XQX1;G0LNL4;A0A0M4FZ20;Q9MRM1;B7S4V7;Q8WJF6	M15(Oxidation)	0	0	3.028e-08	79.91	2.42019e-05	2	2077.03	1.06795	104.044	0
	High	MPSAVGYQPTLSTEMGSLQER	7	5647	27	A0A0M3LBA7;A0A1C9HCV0;A0A0S0ZFL3;A0A1C9HCP3;O98569;Q5J038;C0J9K5;C0J9P4;Q95FJ8;Q9XQX1;Q9MRA3;A0A1I7PIU6;A0A1D8DG80;A0A1I7PIS3;T1L6T3;A0A1I7PIS8;B8PRK2;Q597J4;A0A1D8D815;A0A1I7PIT2;Q8HTI8;A0A191SDX6;Q95FT0;B7S4U8;G0LNL4;A0A0M4FZ20;B7S4V7		0	0	9.009e-09	77.46	3.5874e-05	2	2282.08	1.66695	104.374	0
	High	INPTTSTSGPGVSALEEK	4	2	1	A0A0M3LBA7		0	0	7.626e-06	77.37	3.97777e-05	2	1787.9	1.31848	70.1186	0
	High	VGLTALTMAEYFR	1	7808	30	A0A0M3LBA7;A0A0S0ZFL3;Q597J4;A0A1C9HCV0;Q8HTI8;Q5J038;A0A1C9HCP3;Q9MRA3;A0A1I7PIU6;A0A1I7PIS3;C0J9K5;C0J9P4;T1L6T3;A0A1D8DG80;A0A1I7PIS8;A0A1I7PIT2;O98569;B8PRK2;Q95FJ8;G0LNL4;A0A1D8D815;B7S4V7;A0A0M4FZ20;B7S4U8;Q95FT0;Q9XQX1;A0A191SDX6;A0A0A7DB11;E7FIW3;Q9MRM1		0	0	0.0001454	76.51	5.54283e-05	2	1471.76	0.808242	114.605	0
	High	VGLTALTmAEYFR	3	7808	30	A0A0M3LBA7;A0A0S0ZFL3;Q597J4;A0A1C9HCV0;Q8HTI8;Q5J038;A0A1C9HCP3;Q9MRA3;A0A1I7PIU6;A0A1I7PIS3;C0J9K5;C0J9P4;T1L6T3;A0A1D8DG80;A0A1I7PIS8;A0A1I7PIT2;O98569;B8PRK2;Q95FJ8;G0LNL4;A0A1D8D815;B7S4V7;A0A0M4FZ20;B7S4U8;Q95FT0;Q9XQX1;A0A191SDX6;A0A0A7DB11;E7FIW3;Q9MRM1	M8(Oxidation)	0	0	0.0006392	74.32	9.6601e-05	2	1487.76	1.1816	109.706	0
	High	TVLIMELINNIAK	1	8267	28	A0A0M3LBA7;A0A1C9HCV0;Q597J4;O98569;A0A1D8D815;A0A1I7PIS3;C0J9K5;C0J9P4;A0A1I7PIS8;Q95FJ8;A0A0S0ZFL3;Q8HTI8;Q5J038;A0A1C9HCP3;Q9MRA3;A0A1I7PIU6;T1L6T3;A0A1D8DG80;A0A1I7PIT2;B8PRK2;Q95FT0;A0A0A7DB11;B7S4U8;A0A191SDX6;A0A0M4FZ20;E7FIW3;Q9XQX1;Q9MRM1		0	0	0.002238	72.62	9.20901e-05	2	1471.86	0.118931	115.404	0
	High	MPNIYNALVVK	7	4063	21	A0A0M3LBA7;A0A1C9HCV0;C0J9K5;C0J9P4;Q95FJ8;A0A0S0ZFL3;Q5J038;A0A1C9HCP3;Q9MRA3;Q597J4;Q8HTI8;A0A1D8D815;A0A1I7PIU6;A0A1I7PIS8;O98569;Q9XQX1;B8PRK2;G0LNL4;B7S4V7;A0A0M4FZ20;B7S4U8		0	0	0.0009856	72.31	0.000132367	2	1261.7	0.348899	105.239	0
	High	SAPAFIQLDTK	5	4550	21	A0A0M3LBA7;A0A1C9HCV0;A0A0S0ZFL3;A0A1C9HCP3;O98569;Q5J038;C0J9K5;C0J9P4;Q95FJ8;Q9MRA3;A0A1I7PIS3;T1L6T3;A0A1D8DG80;Q597J4;Q8HTI8;A0A1D8D815;A0A1I7PIT2;Q95FT0;G0LNL4;A0A191SDX6;A0A0M4FZ20		0	0	0.003406	72.23	0.000172675	2	1190.64	0.536024	83.4514	0
	High	ESGVINEQNIAESK	5	2238	6	A0A1C9HCP3;G0LNL4;A0A0M3LBA7;Q597J4;A0A0S0ZFL3;O98569		0	0	9.559e-06	69.97	0.000197983	2	1517.74	0.193138	59.6947	0
	High	IVGEEHYETAQK	11	150	7	A0A0M3LBA7;Q9MRA3;A0A1I7PIS3;A0A1D8DG80;A0A1I7PIU6;A0A1I7PIT2;A0A1I7PIS8		0	0	0.0001528	67.79	0.000282689	2	1403.68	0.986587	39.7282	0
	High	AMNLDVESK	5	51	5	Q5J038;Q9XQX1;A0A0M3LBA7;A0A1D8D815;B8PRK2		0	0	0.0154	62.39	0.000792073	2	1006.49	0.588554	53.5112	0
	High	EGNDLYMEMK	5	8238	28	A0A0M3LBA7;A0A1C9HCV0;A0A0S0ZFL3;Q5J038;A0A1D8D815;A0A1C9HCP3;Q9MRA3;A0A1I7PIU6;A0A1I7PIS3;C0J9K5;C0J9P4;T1L6T3;A0A1D8DG80;A0A1I7PIS8;Q95FJ8;Q597J4;Q8HTI8;O98569;Q95FT0;A0A0M4FZ20;A0A0A7DB11;A0A1I7PIT2;E7FIW3;B8PRK2;B7S4U8;Q9XQX1;G0LNL4;B7S4V7		0	0	0.005441	61.72	0.000561363	2	1229.52	0.394281	74.2534	0
	High	EGSITSIQAVYVPADDLTDPAPATTFAHLDATTVLSR	1	6160	24	A0A0M3LBA7;A0A1C9HCV0;A0A0S0ZFL3;Q5J038;A0A1C9HCP3;Q9MRA3;A0A1I7PIU6;A0A1I7PIS3;C0J9K5;C0J9P4;T1L6T3;Q95FT0;A0A1D8DG80;A0A1I7PIS8;Q95FJ8;B7S4U8;A0A1D8D815;Q9XQX1;A0A1I7PIT2;B8PRK2;A0A191SDX6;A0A0M4FZ20;A0A0A7DB11;B7S4V7		0	0	4.159e-10	60.99	0.00130224	3	3843.94	1.85668	114.507	0
	High	AVAmSATDGLmR	4	3822	16	A0A0M3LBA7;O98569;A0A1C9HCV0;A0A1D8D815;A0A1I7PIS3;C0J9K5;C0J9P4;A0A1I7PIS8;Q95FJ8;Q597J4;A0A191SDX6;B8PRK2;Q9XQX1;G0LNL4;Q9MRM1;E7FIW3	M4(Oxidation); M11(Oxidation)	0	0	0.00373	60.2	0.00124369	2	1254.58	0.537039	45.0869	0
	High	AHGGVSVFGGVGER	10	7920	30	A0A0M3LBA7;A0A0S0ZFL3;Q597J4;A0A1C9HCV0;Q5J038;A0A1C9HCP3;Q9MRA3;A0A1I7PIU6;Q9XQX1;A0A1I7PIS3;T1L6T3;Q95FT0;A0A1D8DG80;A0A1I7PIS8;A0A1I7PIT2;B8PRK2;Q95FJ8;C0J9K5;C0J9P4;B7S4U8;Q8HTI8;A0A1D8D815;A0A0M4FZ20;O98569;A0A191SDX6;Q9MRM1;B7S4V7;A0A0A7DB11;E7FIW3;G0LNL4		0	0	0.004335	57.32	0.00411243	2	1328.67	0.589324	60.4411	0
	High	AVAMSATDGLmR	7	3822	16	A0A0M3LBA7;A0A1C9HCV0;A0A191SDX6;A0A1D8D815;A0A1I7PIS3;C0J9K5;C0J9P4;A0A1I7PIS8;Q95FJ8;Q597J4;Q9XQX1;O98569;B8PRK2;G0LNL4;Q9MRM1;E7FIW3	M11(Oxidation)	0	0	0.002058	56.95	0.00330982	2	1238.59	0.380734	59.2735	0
	High	IGLFGGAGVGK	6	9628	37	Q597J4;A0A0M3LBA7;A0A1C9HCV0;A0A0S0ZFL3;A0A191SDX6;Q5J038;A0A1D8D815;A0A1C9HCP3;Q9MRA3;A0A1I7PIU6;A0A1I7PIS3;C0J9K5;C0J9P4;T1L6T3;Q95FT0;A0A1D8DG80;A0A1I7PIS8;Q95FJ8;B7S4U8;O98569;Q8HTI8;A0A0M4FZ20;A0A0A7DB11;A0A1I7PIT2;E7FIW3;B8PRK2;A0A2G5F6R8;B9T1V8;A0A2H3ZCK5;A0A251U5D0;A0A0K9NYL5;Q9XQX1;G0LNL4;Q9MRM1;B7S4V7;A0A0D6QRT0;M0UCJ4		0	0	0.004614	50.58	0.0203897	2	975.563	0.481163	82.7373	0
	High	VVDLLAPYR	7	9267	30	A0A1C9HCV0;Q5J038;A0A1D8D815;Q9MRA3;A0A0M3LBA7;A0A0S0ZFL3;A0A1C9HCP3;A0A1I7PIU6;A0A1I7PIS3;C0J9K5;C0J9P4;T1L6T3;Q95FT0;A0A1D8DG80;A0A1I7PIS8;A0A0A7DB11;Q95FJ8;B7S4U8;Q597J4;Q8HTI8;B7S4V7;O98569;G0LNL4;A0A191SDX6;A0A0M4FZ20;A0A1I7PIT2;Q9XQX1;B8PRK2;E7FIW3;Q9MRM1		0	0	0.0191	46.79	0.0445083	2	1045.6	0.536108	98.1924	0
	High	AmNLDVESK	4	51	5	Q5J038;Q9XQX1;A0A0M3LBA7;A0A1D8D815;B8PRK2	M2(Oxidation)	0	0	0.01183	43.02	0.0643162	2	1022.48	0.120465	36.8773	0
	High	EGNDLYmEMK	3	8238	28	A0A0M3LBA7;Q597J4;A0A0S0ZFL3;A0A1C9HCV0;A0A1C9HCP3;O98569;Q5J038;C0J9K5;C0J9P4;Q95FJ8;Q9MRA3;A0A1I7PIS3;T1L6T3;A0A1D8DG80;Q9XQX1;A0A1I7PIU6;Q95FT0;A0A1I7PIS8;A0A1I7PIT2;B8PRK2;B7S4U8;Q8HTI8;A0A1D8D815;G0LNL4;A0A0M4FZ20;A0A0A7DB11;E7FIW3;B7S4V7	M7(Oxidation)	0	0	0.007525	37.5	0.13282	2	1245.51	0.747566	63.2099	0
	High	mPSAVGYQPTLSTEmGSLQER	2	5647	27	B7S4V7;A0A0M3LBA7;A0A1C9HCV0;A0A1I7PIS3;C0J9K5;C0J9P4;Q95FJ8;A0A0S0ZFL3;A0A1C9HCP3;Q597J4;Q8HTI8;Q5J038;Q9MRA3;A0A1I7PIU6;T1L6T3;Q95FT0;A0A1D8DG80;A0A1I7PIS8;O98569;B7S4U8;A0A1D8D815;A0A191SDX6;Q9XQX1;A0A1I7PIT2;B8PRK2;A0A0M4FZ20;G0LNL4	M1(Oxidation); M15(Oxidation)	0	0	0.001078	36.9	0.301218	3	2314.07	0.810565	81.1239	0
	High	LSIFETGIK	6	9003	27	A0A0M3LBA7;A0A1C9HCV0;A0A0S0ZFL3;Q5J038;A0A1C9HCP3;C0J9K5;C0J9P4;O98569;Q95FJ8;Q597J4;Q8HTI8;Q9MRA3;A0A1I7PIS3;T1L6T3;A0A1D8DG80;A0A1D8D815;A0A1I7PIU6;A0A1I7PIS8;Q9XQX1;A0A191SDX6;Q95FT0;B7S4U8;A0A0A7DB11;E7FIW3;G0LNL4;Q9MRM1;B7S4V7		0	0.001	0.02735	57.68	0.00239713	2	1007.58	0.277807	93.196	0
	High	TREGNDLYMEMK	3	8225	28	A0A0M3LBA7;Q597J4;A0A0S0ZFL3;A0A1C9HCV0;Q5J038;Q9MRA3;A0A1C9HCP3;A0A1I7PIS3;T1L6T3;Q95FJ8;A0A1D8D815;C0J9K5;C0J9P4;A0A1I7PIS8;O98569;Q8HTI8;A0A1I7PIU6;A0A1D8DG80;A0A1I7PIT2;B8PRK2;E7FIW3;Q9XQX1;Q95FT0;B7S4V7;A0A0A7DB11;B7S4U8;G0LNL4;A0A0M4FZ20		0	0.001	0.03276	34.82	0.401564	2	1486.67	1.14968	62.1805	1
	High	EGNDLYmEmK	1	8238	28	A0A0M3LBA7;A0A0S0ZFL3;A0A1C9HCP3;A0A1C9HCV0;Q5J038;Q9MRA3;C0J9K5;C0J9P4;Q95FJ8;Q597J4;G0LNL4;Q8HTI8;A0A1D8D815;A0A1I7PIU6;A0A1I7PIS3;T1L6T3;Q95FT0;A0A1D8DG80;A0A1I7PIS8;A0A0A7DB11;E7FIW3;O98569;B7S4U8;B7S4V7;A0A0M4FZ20;A0A1I7PIT2;B8PRK2;Q9XQX1	M7(Oxidation); M9(Oxidation)	0	0.001	0.03805	26.74	1.4174	2	1261.51	0.704831	43.0204	0
D6MYI7	Ribulose bisphosphate carboxylase large chain OS=Arum cylindraceum OX=491969 GN=rbcL PE=3 SV=1 - [D6MYI7_9ARAE]	3278.32	35	24403	0	16	309	480	53.1831	6.80029
	High	GGLDFTKDDENVNSQPFMR	12	51638	331	P28392;Q9MTE7;C0J9R6;C6G1P2;Q5W520;A5X4D3;C7A609;F2X4H9;D5FUN6;Q32803;Q4VI99;Q9GGI5;D6MYJ6;B8PRM1;Q7YJP8;Q5I221;A0A0U4D534;Q4VI80;Q4VI78;C4NWF4;A0A0F7G633;O09424;G0WZ98;A0A249Y5Y5;G0WZL1;Q37220;Q7YJR1;A0A291L2W8;Q37279;A0A1C9HGX6;J9QH20;A0A1Q1MQ40;Q37140;L0N8B1;Q9GHM7;A0A291L2S1;Q05579;Q40141;Q32701;P28421;Q6VW40;A0A0F7C9H2;Q32571;I2BGM7;A0A291EY88;Q33047;Q31807;Q33032;Q5K3Y8;C3RXF1;A0A1S6WN23;A0…		0	0	4.066e-09	109.63	4.54743e-08	2	2169.99	0.0169797	93.1914	1
	High	GHYLNATAGTcEEMIK	15	14794	147	Q32701;Q6VW40;C0J9R6;C6G1P2;Q33032;A0A1C9HG87;U5XM28;F2X4H9;D5FUN6;Q9GGI5;D6MYJ6;Q4KUE1;Q7YJP8;Q7GH77;O98551;A0A0C5KNQ4;E7DMW3;I2E9A4;W5RVG3;Q7YJR1;Q5NUA5;Q37140;L0N8B1;P28392;Q9MTE7;Q5W520;I2FL31;Q32553;Q32803;Q4VI99;B8PRM1;E7DMV3;Q4VI80;Q3L1K9;Q4VI78;Q37220;B1PHQ2;S6CNQ3;A0A249Y5Q9;Q85VA4;A0A1Q1MQ40;Q9GHM7;A0A291L2S1;A0A286SF63;Q36851;A0A1C9HG15;C1JAT3;Q3I534;E7DMY2;A0A2H4UGV5;B8LIV8;I2E962;A0A…	C11(Carbamidomethyl)	0	0	6.822e-08	102.48	1.2293e-07	2	1794.82	1.62322	66.1378	0
	High	DbGLLLHIHR	29	18	9	I2E906;R4QE58;D6MYI7;Q9MV62;D6MYK9;A0PDB8;A5H757;P93976;A0A0N7D4V6	B2(D)	0	0	0.000607	89.79	2.90183e-06	3	1188.65	0.00827391	71.7297	0
	High	GGLDFTKDDENVNSQPFmR	8	51638	331	Q4VIC0;O98426;B1PHQ2;A0A2D0WHN2;Q95CE8;Q9GGJ5;B5LBY9;Q8MFT9;P28392;Q9MTE7;C0J9R6;C6G1P2;Q5W520;A5X4D3;C7A609;F2X4H9;D5FUN6;Q32803;Q4VI99;Q9GGI5;D6MYJ6;B8PRM1;Q7YJP8;Q5I221;A0A0U4D534;Q4VI80;Q4VI78;C4NWF4;A0A0F7G633;O09424;G0WZ98;A0A249Y5Y5;G0WZL1;Q37220;Q7YJR1;A0A291L2W8;Q37279;A0A1C9HGX6;J9QH20;A0A1Q1MQ40;Q37140;L0N8B1;Q9GHM7;A0A291L2S1;Q05579;Q40141;Q32701;P28421;Q6VW40;A0A0F7C9H2;Q32571;I2BGM7…	M18(Oxidation)	0	0	2.308e-06	87.88	6.6173e-06	2	2185.98	1.11451	83.4729	1
	High	GHYLNATAGTcEEmIK	9	14794	147	P28392;Q9MTE7;C0J9R6;C6G1P2;Q5W520;A5X4D3;C7A609;F2X4H9;D5FUN6;Q32803;Q4VI99;Q9GGI5;D6MYJ6;B8PRM1;Q7YJP8;Q5I221;A0A0U4D534;Q4VI80;Q4VI78;C4NWF4;A0A0F7G633;O09424;G0WZ98;A0A249Y5Y5;G0WZL1;Q37220;Q7YJR1;A0A291L2W8;Q37279;A0A1C9HGX6;J9QH20;A0A1Q1MQ40;Q37140;L0N8B1;Q9GHM7;A0A291L2S1;Q32701;Q6VW40;P93904;D6MYK4;E7DMY2;B8LIV8;Q33032;I2E962;A0A1C9HG87;A0A2H4UGI3;U5XM28;Q7YMT1;Q5WPP7;R4QE58;I2E906;Q4L1C7…	C11(Carbamidomethyl); M14(Oxidation)	0	0	1.134e-07	86.24	4.78494e-06	2	1810.81	1.45089	55.8797	0
	High	mSGGDHIHAGTVVGK	39	17683	150	C0J9R6;C6G1P2;F2X4H9;Q9GGI5;Q5I221;A0A0U4D534;Q7YJP8;O98551;Q9T2E4;Q32701;Q539X0;Q6VW40;A0A0F7C9H2;I2BGM7;Q31807;Q85ZK3;Q33032;A0A1S6WN23;A0A1C9HG87;A0A2H4UGI3;U5XM28;A5X4D3;Q8WIX2;A0A0F7G570;A6XBH8;A0A286M593;Q9GEK5;A0A1S5QS34;D5FUN6;O98429;D6MYJ6;Q9XQ93;Q71N81;A0A248SN48;Q4KUE1;M1S1D7;Q7GH77;Q71N69;Q8HUZ9;G0WZM4;A0A0C5KNQ4;E7DMW3;I2E9L8;A0A0F7G5V4;I2E9A4;A0A286NQF2;Q8WKT6;Q7YJM6;Q8MCX1;Q9MT23;O…	M1(Oxidation)	0	0	3.06e-05	84.08	1.34901e-05	2	1481.72	-0.0107759	32.1306	0
	High	MSGGDHIHAGTVVGK	37	17683	150	Q6VW40;A0A0F7C9H2;I2BGM7;C0J9R6;C6G1P2;Q33032;A0A1S6WN23;A0A1C9HG87;U5XM28;A6XBH8;Q4L1C7;A0A286M593;F2X4H9;Q9GEK5;D5FUN6;Q9TN58;Q9GGI5;Q37212;Q8HUZ9;I2E9L8;A0A0F7G5V4;Q8MCY1;A0A2H4UGI3;Q31807;A0A0F7G570;A0A1S5QS34;M1S1D7;Q7YJP8;Q5I221;A0A0U4D534;Q8MCX1;Q9MT23;A0A286SFD8;J9QG76;Q7YJR1;Q7YJM3;A0A1C9HG42;L0N8B1;I6N589;A0A0B5KTH7;P92447;A5X5W8;B1NFY5;C6G392;B8PRP3;A0A2H4P5N4;A0A249Y5N8;S4TA61;E0D8V0;…		0	0	1.702e-05	82.18	1.80249e-05	2	1465.72	1.01713	39.7551	0
	High	DDENVNSQPFMR	7	52171	357	Q05579;Q33107;Q40141;Q32701;P28421;P28392;Q9MTE7;Q539X0;O03648;D6MYK9;Q6VW40;A0A0F7C9H2;E6Y8Z3;Q32571;I2BGM7;B1NL21;C0J9R6;A0A291EY88;C6G1P2;Q5W520;P93904;Q33047;O98884;D6MYK4;E7DMY2;Q31807;A0PD98;Q71N70;B8LIV8;Q85ZK3;C7AQR6;Q8WL19;Q33032;Q5K3Y8;I2E962;C3RXF1;A0PDB8;A0A1S6WN23;Q9GHZ1;A0A1C9HG87;A0A2H4UGI3;U5XM28;B8PRL7;Q7YMT1;Q5WPP7;R4QE58;B5SW52;A5X4D3;Q8WIX2;A0A0F7G570;Q1XEJ9;O09420;A6XBH8;C7A6…		0	0	0.0002679	77.73	6.2862e-05	2	1451.62	0.893699	69.7641	0
	High	GHYLNATAGTcEEMIKR	5	14767	146	Q32701;Q6VW40;C0J9R6;C6G1P2;Q33032;A0A1C9HG87;U5XM28;F2X4H9;D5FUN6;Q9GGI5;D6MYJ6;Q4KUE1;Q7YJP8;Q7GH77;O98551;A0A0C5KNQ4;E7DMW3;I2E9A4;W5RVG3;Q7YJR1;Q5NUA5;Q37140;L0N8B1;P28392;Q9MTE7;Q5W520;I2FL31;Q32553;Q32803;Q4VI99;B8PRM1;E7DMV3;Q4VI80;Q3L1K9;Q4VI78;Q37220;B1PHQ2;S6CNQ3;A0A249Y5Q9;Q85VA4;A0A1Q1MQ40;Q9GHM7;A0A291L2S1;A0A286SF63;Q36851;A0A1C9HG15;C1JAT3;Q3I534;E7DMY2;A0A2H4UGV5;B8LIV8;I2E962;A0A…	C11(Carbamidomethyl)	0	0	2.769e-06	75.53	7.26434e-05	3	1950.92	0.993705	59.9217	1
	High	TFQGPPHGIQVER	38	58045	331	Q40141;Q9MTE7;Q6VW40;I2BGM7;C0J9R6;A0A291EY88;C6G1P2;Q5W520;E7DMY2;Q33032;A0A1S6WN23;B5SW52;A6XBH8;A0A0F7EV98;Q9MT32;F2X4H9;Q4VI99;Q9GGI5;B8PRM1;Q8HUZ9;Q3T8E9;I2E9L8;Q4VI80;Q4VI78;A0A0F7C9H2;B8LIV8;I2E962;C3RXF1;A0A1C9HG87;U5XM28;B8PRL7;Q8WIX2;O09420;A0A0F7G5C0;A0A1C9HFL0;A0A286M593;Q9GEK5;A0A1S6Q3X8;D5FUN6;T1WGF1;C1JAT3;Q71N81;O03839;M1S1D7;Q71N69;Q5I221;G0WZM4;A0A0U4D534;A0A0F7G5V4;C4NWF4;C3S8W…		0	0	1.615e-05	72.52	0.000348113	2	1465.76	1.40553	60.8787	0
	High	ELGVPIVMHDYITGGFTANTSLAHYcR	2	839	31	A0A291EY88;Q5W520;C3RXF1;C3S8W2;C0J9R6;D6MYJ6;I2FL31;Q32553;Q33032;I2BGM7;Q31807;A0A2H4UGV5;D6MYK9;D6MYK4;C7AQV0;C7AQT3;C7AQV2;D6MYI7;G0WZL1;A0A249Y5Q4;A0A142DPV4;A0A023Q3H2;A0A023Q1H7;A0A120KLC1;A0A0A7W5U3;A0A291L2W8;D6MYJ0;A0A0C5AUW0;Q31889;A0A023Q1K4;C7AQU9	C26(Carbamidomethyl)	0	0	2.373e-10	68.03	0.000418349	3	3022.46	1.4023	114.112	0
	High	GHYLNATAGTcEEmIKR	8	14767	146	D5FUN6;Q8ME51;Q31895;Q95631;Q37220;Q8MCW3;Q32701;P28392;Q9MTE7;Q6VW40;C0J9R6;C6G1P2;Q5W520;Q33032;A0A1C9HG87;U5XM28;F2X4H9;A0A1C9HG15;I2FL31;Q32553;Q32803;Q4VI99;C1JAT3;Q9GGI5;D6MYJ6;B8PRM1;Q4KUE1;E7DMV3;Q7YJP8;Q7GH77;O98551;A0A0C5KNQ4;E7DMW3;Q4VI80;Q3I534;Q3L1K9;I2E9A4;Q4VI78;W5RVG3;G0WZL1;F4ZDP9;B1PHQ2;A0A142I7F3;Q7YJR1;P92434;Q5NUA5;S6CNQ3;A0A1C9HGX6;J9QH20;A0A249Y5Q4;A0A249Y5Q9;Q85VA4;A0A1Q1M…	C11(Carbamidomethyl); M14(Oxidation)	0	0	5.566e-07	65.98	0.000617735	3	1966.91	1.02636	50.4957	1
	High	VALEAcVQAR	41	29518	272	P28392;Q9MTE7;C0J9R6;C6G1P2;Q5W520;A5X4D3;C7A609;F2X4H9;D5FUN6;Q32803;Q4VI99;Q9GGI5;D6MYJ6;B8PRM1;Q7YJP8;Q5I221;A0A0U4D534;Q4VI80;Q4VI78;C4NWF4;A0A0F7G633;O09424;G0WZ98;A0A249Y5Y5;G0WZL1;Q37220;Q7YJR1;A0A291L2W8;Q37279;A0A1C9HGX6;J9QH20;A0A1Q1MQ40;Q37140;L0N8B1;Q9GHM7;A0A291L2S1;Q05579;Q40141;Q32701;P28421;Q6VW40;A0A0F7C9H2;Q32571;I2BGM7;A0A291EY88;Q33047;Q31807;Q33032;Q5K3Y8;C3RXF1;A0A1S6WN23;A0…	C6(Carbamidomethyl)	0	0	0.003372	61.39	0.00279246	2	1116.58	-0.118181	113.661	0
	High	ELGVPIVmHDYITGGFTANTSLAHYcR	8	839	31	C7AQU9;C0J9R6;D6MYJ6;Q5W520;I2FL31;Q32553;Q33032;I2BGM7;A0A291EY88;Q31807;C3RXF1;C3S8W2;A0A2H4UGV5;D6MYK9;D6MYK4;C7AQV0;C7AQT3;C7AQV2;D6MYI7;G0WZL1;A0A249Y5Q4;A0A142DPV4;A0A023Q3H2;A0A023Q1H7;A0A120KLC1;A0A0A7W5U3;A0A291L2W8;D6MYJ0;A0A0C5AUW0;Q31889;A0A023Q1K4	M8(Oxidation); C26(Carbamidomethyl)	0	0	7.207e-06	56.48	0.00573475	3	3038.46	2.56628	111.084	0
	High	PLLGcTIKPK	8	64838	363	Q32701;Q6VW40;A0A0F7C9H2;I2BGM7;C0J9R6;C6G1P2;E7DMY2;Q31807;Q33032;A0A1S6WN23;A0A1C9HG87;U5XM28;A0A0F7G570;A6XBH8;A0A286M593;F2X4H9;Q9GEK5;D5FUN6;Q9GGI5;D6MYJ6;Q9XQ93;A0A248SN48;Q4KUE1;Q7YJP8;Q7GH77;Q8HUZ9;O98551;A0A0C5KNQ4;E7DMW3;I2E9L8;A0A0F7G5V4;I2E9A4;Q8WKT6;W5RVG3;B7P0E9;J9QG76;Q9TML5;O99016;Q5YKU0;Q8HVI8;A0A291L206;Q7YJR1;Q5NUA5;G8EEM9;A0A2D0WHN2;Q7YJM3;A0A1C9HG42;Q37140;L0N8B1;O98893;I6N58…	C5(Carbamidomethyl)	0	0	0.006806	54.89	0.0183231	3	1126.67	-0.097187	51.7976	1
	High	FLFcAEAIYK	11	13080	164	Q9GHZ1;Q9MTE7;C0J9R6;A0A291EY88;C6G1P2;Q5W520;C3RXF1;B8PRL7;A6XBH8;C7AQU9;A0A286M593;F2X4H9;D5FUN6;Q4VI99;Q9GGI5;B8PRM1;Q8HUZ9;Q4VI80;A0A0F7G5V4;Q4VI78;C3S8W2;P28392;Q31807;Q5K3Y8;A0A0F7G570;O09420;E6Y8K1;A0A1S5QS34;Q32803;M1S1D7;B1NL34;Q7YJP8;Q5I221;A0A0U4D534;C4NWF4;Q95DW1;A0A0F7G5U4;Q9MT23;Q7YJR1;L0N8B1;A0A0B5KTH7;Q8MCX1;A0A286SFD8;J9QG76;Q7YJM3;A0A1C9HG42;I6N589;A0A1C9HFM1;A0A1W6L1X3;Q9TLG5;Q…	C4(Carbamidomethyl)	0	0	0.006111	52.9	0.0168383	2	1261.63	0.663293	108.525	0
	High	AMHAVIDR	10	44488	366	Q6VW40;A0A0F7C9H2;I2BGM7;C0J9R6;C6G1P2;Q33032;A0A1S6WN23;A0A1C9HG87;U5XM28;A6XBH8;A0A286M593;F2X4H9;Q9GEK5;D5FUN6;Q9GGI5;Q8HUZ9;I2E9L8;A0A0F7G5V4;A0A291EY88;Q5W520;C3RXF1;C3S8W2;Q32701;P28392;Q9MTE7;A0A1C9HG15;I2FL31;Q32553;Q32803;Q4VI99;C1JAT3;D6MYJ6;B8PRM1;Q4KUE1;E7DMV3;Q7YJP8;Q7GH77;O98551;A0A0C5KNQ4;E7DMW3;Q4VI80;Q3I534;Q3L1K9;I2E9A4;Q4VI78;W5RVG3;G0WZL1;Q37220;F4ZDP9;B1PHQ2;A0A142I7F3;Q7YJR1…		0	0	0.02138	52.29	0.0217926	2	912.472	-0.020645	32.8214	0
	High	DDENVNSQPFmR	5	52171	357	Q9MTE7;Q6VW40;C0J9R6;C6G1P2;Q5W520;Q33032;A0A1C9HG87;U5XM28;F2X4H9;D5FUN6;Q4VI99;C1JAT3;Q9GGI5;B8PRM1;Q4VI80;Q4VI78;Q37212;Q5I221;A0A0U4D534;Q32701;Q539X0;A0A0F7C9H2;I2BGM7;Q31807;Q85ZK3;A0A1S6WN23;A0A2H4UGI3;A5X4D3;Q8WIX2;A0A0F7G570;A6XBH8;V5K6K1;Q4L1C7;Q8MD81;A0A286M593;Q9GEK5;O20245;A0A1S5QS34;Q9TN58;O98429;D6MYJ6;Q9XQ93;Q71N81;A0A1W6BQF9;A0A248SN48;Q4KUE1;M1S1D7;Q7YJP8;Q7GH77;Q71N69;Q8HUZ9;G0…	M11(Oxidation)	0	0	0.001003	47.07	0.0719729	2	1467.62	0.855373	56.5527	0
	High	YGRPLLGcTIKPK	9	64650	355	Q9MTE7;Q6VW40;C0J9R6;C6G1P2;Q5W520;Q33032;F2X4H9;Q4VI99;Q9GGI5;B8PRM1;Q4VI80;Q4VI78;Q32701;R4QE58;Q4KUE1;Q7YJP8;Q7GH77;A0A0C5KNQ4;I2E9A4;Q9T2E4;Q9MT23;Q5I221;A0A0U4D534;A0A0B5KTH7;A0A0F7C9H2;I2BGM7;Q31807;A0A1S6WN23;A0A1C9HG87;U5XM28;A0A0F7G570;A6XBH8;A0A286M593;Q9GEK5;D5FUN6;D6MYJ6;Q9XQ93;A0A248SN48;Q8HUZ9;O98551;E7DMW3;I2E9L8;A0A0F7G5V4;Q8WKT6;W5RVG3;B7P0E9;J9QG76;Q9TML5;O99016;Q5YKU0;Q8HVI8;A0…	C8(Carbamidomethyl)	0	0	0.0001068	44.24	0.218149	3	1502.85	0.761758	53.5092	2
	High	AQAETGEIK	6	27913	269	Q9MTE7;C0J9R6;A0A291EY88;C6G1P2;Q5W520;A6XBH8;F2X4H9;Q4VI99;Q9GGI5;B8PRM1;Q8HUZ9;Q4VI80;Q4VI78;Q32701;P28392;Q6VW40;Q33032;Q5WPP7;I2FL31;Q32553;Q32803;Q4KUE1;E7DMV3;Q37212;Q7YJP8;Q7GH77;A0A0C5KNQ4;Q3L1K9;I2E9A4;E7DMY2;Q31807;Q5K3Y8;A0A0F7G570;E6Y8K1;B1NL34;I2BGN0;A0A0B5KTH7;A0A1C9HG87;U5XM28;D5FUN6;C1JAT3;W5RVG3;G0WZL1;P92434;S6CNQ3;J9QH20;A0A249Y5Q9;Q9GHM7;A0A286SF63;Q36851;D6MYJ6;O98551;E7DMW3;…		0	0.001	0.04518	42.18	0.221524	2	946.485	0.650237	25.4007	0
	High	LGLSAKNYGR	1	66272	360	Q9GGI5;Q32701;P28392;Q9MTE7;Q6VW40;C0J9R6;C6G1P2;Q5W520;E7DMY2;B8LIV8;Q33032;I2E962;A0A1C9HG87;A0A2H4UGI3;U5XM28;A5X4D3;C7A609;Q95631;A0A1C9HFL0;F2X4H9;A0A1C9HG15;I2FL31;A0A1S6Q3X8;D5FUN6;O98429;Q32553;Q32803;Q4VI99;C1JAT3;D6MYJ6;B8PRM1;O03839;Q4KUE1;E7DMV3;Q7YJP8;Q7GH77;Q5I221;A0A0U4D534;O98551;A0A0C5KNQ4;E7DMW3;Q4VI80;Q3I534;Q3L1K9;I2E9A4;Q9T2E4;Q4VI78;C4NWF4;A0A0F7G633;O09424;Q58U40;Q9MT23;I2B…		0	0.006	0.1014	29.43	7.47958	3	1078.6	-2.97533	46.7976	1
	High	EGxEIIR	1	14511	172	Q8MCX1;Q58U40;C7A5Z4;Q9MTE7;C0J9R6;A0A291EY88;C6G1P2;Q5W520;A6XBH8;Q71N79;F2X4H9;Q4VI99;Q9GGI5;B8PRM1;Q8HUZ9;Q4VI80;Q4VI78;Q40141;Q6VW40;I2BGM7;Q33032;A0A1S6WN23;B5SW52;A0A0F7EV98;Q9MT32;Q3T8E9;I2E9L8;P28392;A5X4D3;C7A609;D5FUN6;Q32803;D6MYJ6;Q7YJP8;Q5I221;A0A0U4D534;C4NWF4;A0A0F7G633;O09424;I2FL31;E7DMV3;Q3L1K9;Q32701;P28421;A0A0F7C9H2;Q32571;Q33047;Q31807;Q5K3Y8;C3RXF1;A0A1C9HG87;U5XM28;B8PRL7;…	X3(N)	0	0.007	0.1187	41.51	0.170833	2	830.437	-0.230359	38.1663	0
R4QE58	Ribulose bisphosphate carboxylase large chain (Fragment) OS=Stypandra glauca OX=59111 GN=rbcL PE=3 SV=1 - [R4QE58_9ASPA]	3214.33	33.48	24729	0	16	307	445	49.2086	6.75635
	High	GGLDFTKDDENVNSQPFMR	12	51638	331	P28392;Q9MTE7;C0J9R6;C6G1P2;Q5W520;A5X4D3;C7A609;F2X4H9;D5FUN6;Q32803;Q4VI99;Q9GGI5;D6MYJ6;B8PRM1;Q7YJP8;Q5I221;A0A0U4D534;Q4VI80;Q4VI78;C4NWF4;A0A0F7G633;O09424;G0WZ98;A0A249Y5Y5;G0WZL1;Q37220;Q7YJR1;A0A291L2W8;Q37279;A0A1C9HGX6;J9QH20;A0A1Q1MQ40;Q37140;L0N8B1;Q9GHM7;A0A291L2S1;Q05579;Q40141;Q32701;P28421;Q6VW40;A0A0F7C9H2;Q32571;I2BGM7;A0A291EY88;Q33047;Q31807;Q33032;Q5K3Y8;C3RXF1;A0A1S6WN23;A0…		0	0	4.066e-09	109.63	4.54743e-08	2	2169.99	0.0169797	93.1914	1
	High	GHYLNATAGTcEEMIK	15	14794	147	Q32701;Q6VW40;C0J9R6;C6G1P2;Q33032;A0A1C9HG87;U5XM28;F2X4H9;D5FUN6;Q9GGI5;D6MYJ6;Q4KUE1;Q7YJP8;Q7GH77;O98551;A0A0C5KNQ4;E7DMW3;I2E9A4;W5RVG3;Q7YJR1;Q5NUA5;Q37140;L0N8B1;P28392;Q9MTE7;Q5W520;I2FL31;Q32553;Q32803;Q4VI99;B8PRM1;E7DMV3;Q4VI80;Q3L1K9;Q4VI78;Q37220;B1PHQ2;S6CNQ3;A0A249Y5Q9;Q85VA4;A0A1Q1MQ40;Q9GHM7;A0A291L2S1;A0A286SF63;Q36851;A0A1C9HG15;C1JAT3;Q3I534;E7DMY2;A0A2H4UGV5;B8LIV8;I2E962;A0A…	C11(Carbamidomethyl)	0	0	6.822e-08	102.48	1.2293e-07	2	1794.82	1.62322	66.1378	0
	High	DxGLLLHIHR	29	18	9	I2E906;R4QE58;D6MYI7;Q9MV62;D6MYK9;A0PDB8;A5H757;P93976;A0A0N7D4V6	X2(D)	0	0	0.000607	89.79	2.90183e-06	3	1188.65	0.00827391	71.7297	0
	High	GGLDFTKDDENVNSQPFmR	8	51638	331	Q4VIC0;O98426;B1PHQ2;A0A2D0WHN2;Q95CE8;Q9GGJ5;B5LBY9;Q8MFT9;P28392;Q9MTE7;C0J9R6;C6G1P2;Q5W520;A5X4D3;C7A609;F2X4H9;D5FUN6;Q32803;Q4VI99;Q9GGI5;D6MYJ6;B8PRM1;Q7YJP8;Q5I221;A0A0U4D534;Q4VI80;Q4VI78;C4NWF4;A0A0F7G633;O09424;G0WZ98;A0A249Y5Y5;G0WZL1;Q37220;Q7YJR1;A0A291L2W8;Q37279;A0A1C9HGX6;J9QH20;A0A1Q1MQ40;Q37140;L0N8B1;Q9GHM7;A0A291L2S1;Q05579;Q40141;Q32701;P28421;Q6VW40;A0A0F7C9H2;Q32571;I2BGM7…	M18(Oxidation)	0	0	2.308e-06	87.88	6.6173e-06	2	2185.98	1.11451	83.4729	1
	High	GHYLNATAGTcEEmIK	9	14794	147	P28392;Q9MTE7;C0J9R6;C6G1P2;Q5W520;A5X4D3;C7A609;F2X4H9;D5FUN6;Q32803;Q4VI99;Q9GGI5;D6MYJ6;B8PRM1;Q7YJP8;Q5I221;A0A0U4D534;Q4VI80;Q4VI78;C4NWF4;A0A0F7G633;O09424;G0WZ98;A0A249Y5Y5;G0WZL1;Q37220;Q7YJR1;A0A291L2W8;Q37279;A0A1C9HGX6;J9QH20;A0A1Q1MQ40;Q37140;L0N8B1;Q9GHM7;A0A291L2S1;Q32701;Q6VW40;P93904;D6MYK4;E7DMY2;B8LIV8;Q33032;I2E962;A0A1C9HG87;A0A2H4UGI3;U5XM28;Q7YMT1;Q5WPP7;R4QE58;I2E906;Q4L1C7…	C11(Carbamidomethyl); M14(Oxidation)	0	0	1.134e-07	86.24	4.78494e-06	2	1810.81	1.45089	55.8797	0
	High	mSGGDHIHAGTVVGK	39	17683	150	C0J9R6;C6G1P2;F2X4H9;Q9GGI5;Q5I221;A0A0U4D534;Q7YJP8;O98551;Q9T2E4;Q32701;Q539X0;Q6VW40;A0A0F7C9H2;I2BGM7;Q31807;Q85ZK3;Q33032;A0A1S6WN23;A0A1C9HG87;A0A2H4UGI3;U5XM28;A5X4D3;Q8WIX2;A0A0F7G570;A6XBH8;A0A286M593;Q9GEK5;A0A1S5QS34;D5FUN6;O98429;D6MYJ6;Q9XQ93;Q71N81;A0A248SN48;Q4KUE1;M1S1D7;Q7GH77;Q71N69;Q8HUZ9;G0WZM4;A0A0C5KNQ4;E7DMW3;I2E9L8;A0A0F7G5V4;I2E9A4;A0A286NQF2;Q8WKT6;Q7YJM6;Q8MCX1;Q9MT23;O…	M1(Oxidation)	0	0	3.06e-05	84.08	1.34901e-05	2	1481.72	-0.0107759	32.1306	0
	High	MSGGDHIHAGTVVGK	37	17683	150	Q6VW40;A0A0F7C9H2;I2BGM7;C0J9R6;C6G1P2;Q33032;A0A1S6WN23;A0A1C9HG87;U5XM28;A6XBH8;Q4L1C7;A0A286M593;F2X4H9;Q9GEK5;D5FUN6;Q9TN58;Q9GGI5;Q37212;Q8HUZ9;I2E9L8;A0A0F7G5V4;Q8MCY1;A0A2H4UGI3;Q31807;A0A0F7G570;A0A1S5QS34;M1S1D7;Q7YJP8;Q5I221;A0A0U4D534;Q8MCX1;Q9MT23;A0A286SFD8;J9QG76;Q7YJR1;Q7YJM3;A0A1C9HG42;L0N8B1;I6N589;A0A0B5KTH7;P92447;A5X5W8;B1NFY5;C6G392;B8PRP3;A0A2H4P5N4;A0A249Y5N8;S4TA61;E0D8V0;…		0	0	1.702e-05	82.18	1.80249e-05	2	1465.72	1.01713	39.7551	0
	High	DDENVNSQPFMR	7	52171	357	Q05579;Q33107;Q40141;Q32701;P28421;P28392;Q9MTE7;Q539X0;O03648;D6MYK9;Q6VW40;A0A0F7C9H2;E6Y8Z3;Q32571;I2BGM7;B1NL21;C0J9R6;A0A291EY88;C6G1P2;Q5W520;P93904;Q33047;O98884;D6MYK4;E7DMY2;Q31807;A0PD98;Q71N70;B8LIV8;Q85ZK3;C7AQR6;Q8WL19;Q33032;Q5K3Y8;I2E962;C3RXF1;A0PDB8;A0A1S6WN23;Q9GHZ1;A0A1C9HG87;A0A2H4UGI3;U5XM28;B8PRL7;Q7YMT1;Q5WPP7;R4QE58;B5SW52;A5X4D3;Q8WIX2;A0A0F7G570;Q1XEJ9;O09420;A6XBH8;C7A6…		0	0	0.0002679	77.73	6.2862e-05	2	1451.62	0.893699	69.7641	0
	High	GHYLNATAGTcEEMIKR	5	14767	146	Q32701;Q6VW40;C0J9R6;C6G1P2;Q33032;A0A1C9HG87;U5XM28;F2X4H9;D5FUN6;Q9GGI5;D6MYJ6;Q4KUE1;Q7YJP8;Q7GH77;O98551;A0A0C5KNQ4;E7DMW3;I2E9A4;W5RVG3;Q7YJR1;Q5NUA5;Q37140;L0N8B1;P28392;Q9MTE7;Q5W520;I2FL31;Q32553;Q32803;Q4VI99;B8PRM1;E7DMV3;Q4VI80;Q3L1K9;Q4VI78;Q37220;B1PHQ2;S6CNQ3;A0A249Y5Q9;Q85VA4;A0A1Q1MQ40;Q9GHM7;A0A291L2S1;A0A286SF63;Q36851;A0A1C9HG15;C1JAT3;Q3I534;E7DMY2;A0A2H4UGV5;B8LIV8;I2E962;A0A…	C11(Carbamidomethyl)	0	0	2.769e-06	75.53	7.26434e-05	3	1950.92	0.993705	59.9217	1
	High	TFQGPPHGIQVER	38	58045	331	Q40141;Q9MTE7;Q6VW40;I2BGM7;C0J9R6;A0A291EY88;C6G1P2;Q5W520;E7DMY2;Q33032;A0A1S6WN23;B5SW52;A6XBH8;A0A0F7EV98;Q9MT32;F2X4H9;Q4VI99;Q9GGI5;B8PRM1;Q8HUZ9;Q3T8E9;I2E9L8;Q4VI80;Q4VI78;A0A0F7C9H2;B8LIV8;I2E962;C3RXF1;A0A1C9HG87;U5XM28;B8PRL7;Q8WIX2;O09420;A0A0F7G5C0;A0A1C9HFL0;A0A286M593;Q9GEK5;A0A1S6Q3X8;D5FUN6;T1WGF1;C1JAT3;Q71N81;O03839;M1S1D7;Q71N69;Q5I221;G0WZM4;A0A0U4D534;A0A0F7G5V4;C4NWF4;C3S8W…		0	0	1.615e-05	72.52	0.000348113	2	1465.76	1.40553	60.8787	0
	High	GHYLNATAGTcEEmIKR	8	14767	146	D5FUN6;Q8ME51;Q31895;Q95631;Q37220;Q8MCW3;Q32701;P28392;Q9MTE7;Q6VW40;C0J9R6;C6G1P2;Q5W520;Q33032;A0A1C9HG87;U5XM28;F2X4H9;A0A1C9HG15;I2FL31;Q32553;Q32803;Q4VI99;C1JAT3;Q9GGI5;D6MYJ6;B8PRM1;Q4KUE1;E7DMV3;Q7YJP8;Q7GH77;O98551;A0A0C5KNQ4;E7DMW3;Q4VI80;Q3I534;Q3L1K9;I2E9A4;Q4VI78;W5RVG3;G0WZL1;F4ZDP9;B1PHQ2;A0A142I7F3;Q7YJR1;P92434;Q5NUA5;S6CNQ3;A0A1C9HGX6;J9QH20;A0A249Y5Q4;A0A249Y5Q9;Q85VA4;A0A1Q1M…	C11(Carbamidomethyl); M14(Oxidation)	0	0	5.566e-07	65.98	0.000617735	3	1966.91	1.02636	50.4957	1
	High	VALEAcVQAR	41	29518	272	P28392;Q9MTE7;C0J9R6;C6G1P2;Q5W520;A5X4D3;C7A609;F2X4H9;D5FUN6;Q32803;Q4VI99;Q9GGI5;D6MYJ6;B8PRM1;Q7YJP8;Q5I221;A0A0U4D534;Q4VI80;Q4VI78;C4NWF4;A0A0F7G633;O09424;G0WZ98;A0A249Y5Y5;G0WZL1;Q37220;Q7YJR1;A0A291L2W8;Q37279;A0A1C9HGX6;J9QH20;A0A1Q1MQ40;Q37140;L0N8B1;Q9GHM7;A0A291L2S1;Q05579;Q40141;Q32701;P28421;Q6VW40;A0A0F7C9H2;Q32571;I2BGM7;A0A291EY88;Q33047;Q31807;Q33032;Q5K3Y8;C3RXF1;A0A1S6WN23;A0…	C6(Carbamidomethyl)	0	0	0.003372	61.39	0.00279246	2	1116.58	-0.118181	113.661	0
	High	PLLGcTIKPK	8	64838	363	Q32701;Q6VW40;A0A0F7C9H2;I2BGM7;C0J9R6;C6G1P2;E7DMY2;Q31807;Q33032;A0A1S6WN23;A0A1C9HG87;U5XM28;A0A0F7G570;A6XBH8;A0A286M593;F2X4H9;Q9GEK5;D5FUN6;Q9GGI5;D6MYJ6;Q9XQ93;A0A248SN48;Q4KUE1;Q7YJP8;Q7GH77;Q8HUZ9;O98551;A0A0C5KNQ4;E7DMW3;I2E9L8;A0A0F7G5V4;I2E9A4;Q8WKT6;W5RVG3;B7P0E9;J9QG76;Q9TML5;O99016;Q5YKU0;Q8HVI8;A0A291L206;Q7YJR1;Q5NUA5;G8EEM9;A0A2D0WHN2;Q7YJM3;A0A1C9HG42;Q37140;L0N8B1;O98893;I6N58…	C5(Carbamidomethyl)	0	0	0.006806	54.89	0.0183231	3	1126.67	-0.097187	51.7976	1
	High	FLFcAEAIYK	11	13080	164	Q9GHZ1;Q9MTE7;C0J9R6;A0A291EY88;C6G1P2;Q5W520;C3RXF1;B8PRL7;A6XBH8;C7AQU9;A0A286M593;F2X4H9;D5FUN6;Q4VI99;Q9GGI5;B8PRM1;Q8HUZ9;Q4VI80;A0A0F7G5V4;Q4VI78;C3S8W2;P28392;Q31807;Q5K3Y8;A0A0F7G570;O09420;E6Y8K1;A0A1S5QS34;Q32803;M1S1D7;B1NL34;Q7YJP8;Q5I221;A0A0U4D534;C4NWF4;Q95DW1;A0A0F7G5U4;Q9MT23;Q7YJR1;L0N8B1;A0A0B5KTH7;Q8MCX1;A0A286SFD8;J9QG76;Q7YJM3;A0A1C9HG42;I6N589;A0A1C9HFM1;A0A1W6L1X3;Q9TLG5;Q…	C4(Carbamidomethyl)	0	0	0.006111	52.9	0.0168383	2	1261.63	0.663293	108.525	0
	High	AMHAVIDR	10	44488	366	Q6VW40;A0A0F7C9H2;I2BGM7;C0J9R6;C6G1P2;Q33032;A0A1S6WN23;A0A1C9HG87;U5XM28;A6XBH8;A0A286M593;F2X4H9;Q9GEK5;D5FUN6;Q9GGI5;Q8HUZ9;I2E9L8;A0A0F7G5V4;A0A291EY88;Q5W520;C3RXF1;C3S8W2;Q32701;P28392;Q9MTE7;A0A1C9HG15;I2FL31;Q32553;Q32803;Q4VI99;C1JAT3;D6MYJ6;B8PRM1;Q4KUE1;E7DMV3;Q7YJP8;Q7GH77;O98551;A0A0C5KNQ4;E7DMW3;Q4VI80;Q3I534;Q3L1K9;I2E9A4;Q4VI78;W5RVG3;G0WZL1;Q37220;F4ZDP9;B1PHQ2;A0A142I7F3;Q7YJR1…		0	0	0.02138	52.29	0.0217926	2	912.472	-0.020645	32.8214	0
	High	DDENVNSQPFmR	5	52171	357	Q9MTE7;Q6VW40;C0J9R6;C6G1P2;Q5W520;Q33032;A0A1C9HG87;U5XM28;F2X4H9;D5FUN6;Q4VI99;C1JAT3;Q9GGI5;B8PRM1;Q4VI80;Q4VI78;Q37212;Q5I221;A0A0U4D534;Q32701;Q539X0;A0A0F7C9H2;I2BGM7;Q31807;Q85ZK3;A0A1S6WN23;A0A2H4UGI3;A5X4D3;Q8WIX2;A0A0F7G570;A6XBH8;V5K6K1;Q4L1C7;Q8MD81;A0A286M593;Q9GEK5;O20245;A0A1S5QS34;Q9TN58;O98429;D6MYJ6;Q9XQ93;Q71N81;A0A1W6BQF9;A0A248SN48;Q4KUE1;M1S1D7;Q7YJP8;Q7GH77;Q71N69;Q8HUZ9;G0…	M11(Oxidation)	0	0	0.001003	47.07	0.0719729	2	1467.62	0.855373	56.5527	0
	High	YGRPLLGcTIKPK	9	64650	355	Q9MTE7;Q6VW40;C0J9R6;C6G1P2;Q5W520;Q33032;F2X4H9;Q4VI99;Q9GGI5;B8PRM1;Q4VI80;Q4VI78;Q32701;R4QE58;Q4KUE1;Q7YJP8;Q7GH77;A0A0C5KNQ4;I2E9A4;Q9T2E4;Q9MT23;Q5I221;A0A0U4D534;A0A0B5KTH7;A0A0F7C9H2;I2BGM7;Q31807;A0A1S6WN23;A0A1C9HG87;U5XM28;A0A0F7G570;A6XBH8;A0A286M593;Q9GEK5;D5FUN6;D6MYJ6;Q9XQ93;A0A248SN48;Q8HUZ9;O98551;E7DMW3;I2E9L8;A0A0F7G5V4;Q8WKT6;W5RVG3;B7P0E9;J9QG76;Q9TML5;O99016;Q5YKU0;Q8HVI8;A0…	C8(Carbamidomethyl)	0	0	0.0001068	44.24	0.218149	3	1502.85	0.761758	53.5092	2
	High	DDxIEKDR	8	17693	197	Q9MTE7;Q5W520;Q9GGI5;B8PRM1;O03839;C4NWF4;A0A291EY88;O09420;M1S1D7;C0J9R6;C6G1P2;E7DMY2;F2X4H9;Q4VI99;Q37212;Q5I221;A0A0U4D534;Q4VI80;Q4VI78;I2BGM7;Q33032;C6G392;Q9XQ90;Q31807;A0A0F7G570;A6XBH8;Q7YJP8;Q8HUZ9;Q05579;P28392;A0PD98;Q5K3Y8;E6Y8K1;Q32803;B1NL34;Q8MCX1;Q9MT23;Q37222;J9QG76;Q37220;A0A1C9HFM1;Q7YJR1;A0A078BR81;A0A0F6TFY2;Q7YJM3;A0A1C9HG42;A0A1Q1MQ40;L0N8B1;Q9TLG5;Q9GHM7;A0A0B5KNG0;I6N589…	X3(F)	0	0.001	0.03154	58.5	0.00349751	2	1037.49	0.160515	43.155	1
	High	AQAETGEIK	6	27913	269	Q9MTE7;C0J9R6;A0A291EY88;C6G1P2;Q5W520;A6XBH8;F2X4H9;Q4VI99;Q9GGI5;B8PRM1;Q8HUZ9;Q4VI80;Q4VI78;Q32701;P28392;Q6VW40;Q33032;Q5WPP7;I2FL31;Q32553;Q32803;Q4KUE1;E7DMV3;Q37212;Q7YJP8;Q7GH77;A0A0C5KNQ4;Q3L1K9;I2E9A4;E7DMY2;Q31807;Q5K3Y8;A0A0F7G570;E6Y8K1;B1NL34;I2BGN0;A0A0B5KTH7;A0A1C9HG87;U5XM28;D5FUN6;C1JAT3;W5RVG3;G0WZL1;P92434;S6CNQ3;J9QH20;A0A249Y5Q9;Q9GHM7;A0A286SF63;Q36851;D6MYJ6;O98551;E7DMW3;…		0	0.001	0.04518	42.18	0.221524	2	946.485	0.650237	25.4007	0
	High	LGLSAKNYGR	1	66272	360	Q9GGI5;Q32701;P28392;Q9MTE7;Q6VW40;C0J9R6;C6G1P2;Q5W520;E7DMY2;B8LIV8;Q33032;I2E962;A0A1C9HG87;A0A2H4UGI3;U5XM28;A5X4D3;C7A609;Q95631;A0A1C9HFL0;F2X4H9;A0A1C9HG15;I2FL31;A0A1S6Q3X8;D5FUN6;O98429;Q32553;Q32803;Q4VI99;C1JAT3;D6MYJ6;B8PRM1;O03839;Q4KUE1;E7DMV3;Q7YJP8;Q7GH77;Q5I221;A0A0U4D534;O98551;A0A0C5KNQ4;E7DMW3;Q4VI80;Q3I534;Q3L1K9;I2E9A4;Q9T2E4;Q4VI78;C4NWF4;A0A0F7G633;O09424;Q58U40;Q9MT23;I2B…		0	0.006	0.1014	29.43	7.47958	3	1078.6	-2.97533	46.7976	1
	High	EGNEIIR	1	14511	172	Q8MCX1;Q58U40;C7A5Z4;Q9MTE7;C0J9R6;A0A291EY88;C6G1P2;Q5W520;A6XBH8;Q71N79;F2X4H9;Q4VI99;Q9GGI5;B8PRM1;Q8HUZ9;Q4VI80;Q4VI78;Q40141;Q6VW40;I2BGM7;Q33032;A0A1S6WN23;B5SW52;A0A0F7EV98;Q9MT32;Q3T8E9;I2E9L8;P28392;A5X4D3;C7A609;D5FUN6;Q32803;D6MYJ6;Q7YJP8;Q5I221;A0A0U4D534;C4NWF4;A0A0F7G633;O09424;I2FL31;E7DMV3;Q3L1K9;Q32701;P28421;A0A0F7C9H2;Q32571;Q33047;Q31807;Q5K3Y8;C3RXF1;A0A1C9HG87;U5XM28;B8PRL7;…		0	0.007	0.1187	41.51	0.170833	2	830.437	-0.230359	38.1663	0
Q7YJR9	Ribulose bisphosphate carboxylase large chain (Fragment) OS=Gasteria glomerata OX=210960 GN=rbcL PE=3 SV=1 - [Q7YJR9_9ASPA]	3080.59	29.8	15273	0	16	267	443	49.0602	6.75635
	High	GHYLNATAGTcEEMIK	15	14794	147	Q32701;Q6VW40;C0J9R6;C6G1P2;Q33032;A0A1C9HG87;U5XM28;F2X4H9;D5FUN6;Q9GGI5;D6MYJ6;Q4KUE1;Q7YJP8;Q7GH77;O98551;A0A0C5KNQ4;E7DMW3;I2E9A4;W5RVG3;Q7YJR1;Q5NUA5;Q37140;L0N8B1;P28392;Q9MTE7;Q5W520;I2FL31;Q32553;Q32803;Q4VI99;B8PRM1;E7DMV3;Q4VI80;Q3L1K9;Q4VI78;Q37220;B1PHQ2;S6CNQ3;A0A249Y5Q9;Q85VA4;A0A1Q1MQ40;Q9GHM7;A0A291L2S1;A0A286SF63;Q36851;A0A1C9HG15;C1JAT3;Q3I534;E7DMY2;A0A2H4UGV5;B8LIV8;I2E962;A0A…	C11(Carbamidomethyl)	0	0	6.822e-08	102.48	1.2293e-07	2	1794.82	1.62322	66.1378	0
	High	GGLDFTKDDENVxSQPFMR	15	25	6	C7AQV2;A5H757;Q7YJR9;Q6PZC1;Q7YJL9;X2D2J7	X13(D)	0	0	0.0001264	101.19	5.68648e-08	2	2170.98	2.99191	95.3285	1
	High	GGLDFTKDDENVxSQPFmR	11	25	6	C7AQV2;A5H757;Q7YJR9;Q6PZC1;Q7YJL9;X2D2J7	X13(D); M18(Oxidation)	0	0	0.01023	93.19	2.79948e-07	2	2186.97	1.94614	84.7365	1
	High	DNGLLLHIHR	13	41878	340	Q9MTE7;Q5W520;Q9GGI5;B8PRM1;C4NWF4;O09424;Q6VW40;I2BGM7;C0J9R6;C6G1P2;E7DMY2;Q33032;A0A1S6WN23;A6XBH8;F2X4H9;Q37212;M1S1D7;Q8HUZ9;Q5I221;A0A0U4D534;I2E9L8;Q32701;P28392;A0A1C9HG87;U5XM28;Q5WPP7;Q4L1C7;Q8MD81;A0A1C9HG15;I2FL31;D5FUN6;Q9TN58;Q32553;Q32803;Q4VI99;C1JAT3;D6MYJ6;Q4KUE1;E7DMV3;Q7YJP8;Q7GH77;J9QER6;O98551;A0A0C5KNQ4;E7DMW3;Q4VI80;Q3I534;Q3L1K9;I2E9A4;Q8MCY1;Q4VI78;A0A291EY88;C3RXF1;B8PR…		0	0	0.00142	89.6	5.16343e-06	3	1187.67	0.557325	64.5309	0
	High	GHYLNATAGTcEEmIK	9	14794	147	P28392;Q9MTE7;C0J9R6;C6G1P2;Q5W520;A5X4D3;C7A609;F2X4H9;D5FUN6;Q32803;Q4VI99;Q9GGI5;D6MYJ6;B8PRM1;Q7YJP8;Q5I221;A0A0U4D534;Q4VI80;Q4VI78;C4NWF4;A0A0F7G633;O09424;G0WZ98;A0A249Y5Y5;G0WZL1;Q37220;Q7YJR1;A0A291L2W8;Q37279;A0A1C9HGX6;J9QH20;A0A1Q1MQ40;Q37140;L0N8B1;Q9GHM7;A0A291L2S1;Q32701;Q6VW40;P93904;D6MYK4;E7DMY2;B8LIV8;Q33032;I2E962;A0A1C9HG87;A0A2H4UGI3;U5XM28;Q7YMT1;Q5WPP7;R4QE58;I2E906;Q4L1C7…	C11(Carbamidomethyl); M14(Oxidation)	0	0	1.134e-07	86.24	4.78494e-06	2	1810.81	1.45089	55.8797	0
	High	mSGGDHIHAGTVVGK	39	17683	150	C0J9R6;C6G1P2;F2X4H9;Q9GGI5;Q5I221;A0A0U4D534;Q7YJP8;O98551;Q9T2E4;Q32701;Q539X0;Q6VW40;A0A0F7C9H2;I2BGM7;Q31807;Q85ZK3;Q33032;A0A1S6WN23;A0A1C9HG87;A0A2H4UGI3;U5XM28;A5X4D3;Q8WIX2;A0A0F7G570;A6XBH8;A0A286M593;Q9GEK5;A0A1S5QS34;D5FUN6;O98429;D6MYJ6;Q9XQ93;Q71N81;A0A248SN48;Q4KUE1;M1S1D7;Q7GH77;Q71N69;Q8HUZ9;G0WZM4;A0A0C5KNQ4;E7DMW3;I2E9L8;A0A0F7G5V4;I2E9A4;A0A286NQF2;Q8WKT6;Q7YJM6;Q8MCX1;Q9MT23;O…	M1(Oxidation)	0	0	3.06e-05	84.08	1.34901e-05	2	1481.72	-0.0107759	32.1306	0
	High	MSGGDHIHAGTVVGK	37	17683	150	Q6VW40;A0A0F7C9H2;I2BGM7;C0J9R6;C6G1P2;Q33032;A0A1S6WN23;A0A1C9HG87;U5XM28;A6XBH8;Q4L1C7;A0A286M593;F2X4H9;Q9GEK5;D5FUN6;Q9TN58;Q9GGI5;Q37212;Q8HUZ9;I2E9L8;A0A0F7G5V4;Q8MCY1;A0A2H4UGI3;Q31807;A0A0F7G570;A0A1S5QS34;M1S1D7;Q7YJP8;Q5I221;A0A0U4D534;Q8MCX1;Q9MT23;A0A286SFD8;J9QG76;Q7YJR1;Q7YJM3;A0A1C9HG42;L0N8B1;I6N589;A0A0B5KTH7;P92447;A5X5W8;B1NFY5;C6G392;B8PRP3;A0A2H4P5N4;A0A249Y5N8;S4TA61;E0D8V0;…		0	0	1.702e-05	82.18	1.80249e-05	2	1465.72	1.01713	39.7551	0
	High	DDENVxSQPFMR	5	32	7	A0A1L6YQI9;C7AQV2;Q7YJR9;Q6PZC1;Q7YJL9;A5H757;X2D2J7	X6(D)	0	0	0.0003679	77.75	4.0946e-06	2	1452.61	0.381164	70.6147	0
	High	DDENVxSQPFMR	7	52171	357	Q05579;Q33107;Q40141;Q32701;P28421;P28392;Q9MTE7;Q539X0;O03648;D6MYK9;Q6VW40;A0A0F7C9H2;E6Y8Z3;Q32571;I2BGM7;B1NL21;C0J9R6;A0A291EY88;C6G1P2;Q5W520;P93904;Q33047;O98884;D6MYK4;E7DMY2;Q31807;A0PD98;Q71N70;B8LIV8;Q85ZK3;C7AQR6;Q8WL19;Q33032;Q5K3Y8;I2E962;C3RXF1;A0PDB8;A0A1S6WN23;Q9GHZ1;A0A1C9HG87;A0A2H4UGI3;U5XM28;B8PRL7;Q7YMT1;Q5WPP7;R4QE58;B5SW52;A5X4D3;Q8WIX2;A0A0F7G570;Q1XEJ9;O09420;A6XBH8;C7A6…	X6(N)	0	0	0.0002679	77.73	6.2862e-05	2	1451.62	0.893699	69.7641	0
	High	GHYLNATAGTcEEMIKR	5	14767	146	Q32701;Q6VW40;C0J9R6;C6G1P2;Q33032;A0A1C9HG87;U5XM28;F2X4H9;D5FUN6;Q9GGI5;D6MYJ6;Q4KUE1;Q7YJP8;Q7GH77;O98551;A0A0C5KNQ4;E7DMW3;I2E9A4;W5RVG3;Q7YJR1;Q5NUA5;Q37140;L0N8B1;P28392;Q9MTE7;Q5W520;I2FL31;Q32553;Q32803;Q4VI99;B8PRM1;E7DMV3;Q4VI80;Q3L1K9;Q4VI78;Q37220;B1PHQ2;S6CNQ3;A0A249Y5Q9;Q85VA4;A0A1Q1MQ40;Q9GHM7;A0A291L2S1;A0A286SF63;Q36851;A0A1C9HG15;C1JAT3;Q3I534;E7DMY2;A0A2H4UGV5;B8LIV8;I2E962;A0A…	C11(Carbamidomethyl)	0	0	2.769e-06	75.53	7.26434e-05	3	1950.92	0.993705	59.9217	1
	High	xFQGPPHGIQVER	38	58045	331	Q40141;Q9MTE7;Q6VW40;I2BGM7;C0J9R6;A0A291EY88;C6G1P2;Q5W520;E7DMY2;Q33032;A0A1S6WN23;B5SW52;A6XBH8;A0A0F7EV98;Q9MT32;F2X4H9;Q4VI99;Q9GGI5;B8PRM1;Q8HUZ9;Q3T8E9;I2E9L8;Q4VI80;Q4VI78;A0A0F7C9H2;B8LIV8;I2E962;C3RXF1;A0A1C9HG87;U5XM28;B8PRL7;Q8WIX2;O09420;A0A0F7G5C0;A0A1C9HFL0;A0A286M593;Q9GEK5;A0A1S6Q3X8;D5FUN6;T1WGF1;C1JAT3;Q71N81;O03839;M1S1D7;Q71N69;Q5I221;G0WZM4;A0A0U4D534;A0A0F7G5V4;C4NWF4;C3S8W…	X1(T)	0	0	1.615e-05	72.52	0.000348113	2	1465.76	1.40553	60.8787	0
	High	GHYLNATAGTcEEmIKR	8	14767	146	D5FUN6;Q8ME51;Q31895;Q95631;Q37220;Q8MCW3;Q32701;P28392;Q9MTE7;Q6VW40;C0J9R6;C6G1P2;Q5W520;Q33032;A0A1C9HG87;U5XM28;F2X4H9;A0A1C9HG15;I2FL31;Q32553;Q32803;Q4VI99;C1JAT3;Q9GGI5;D6MYJ6;B8PRM1;Q4KUE1;E7DMV3;Q7YJP8;Q7GH77;O98551;A0A0C5KNQ4;E7DMW3;Q4VI80;Q3I534;Q3L1K9;I2E9A4;Q4VI78;W5RVG3;G0WZL1;F4ZDP9;B1PHQ2;A0A142I7F3;Q7YJR1;P92434;Q5NUA5;S6CNQ3;A0A1C9HGX6;J9QH20;A0A249Y5Q4;A0A249Y5Q9;Q85VA4;A0A1Q1M…	C11(Carbamidomethyl); M14(Oxidation)	0	0	5.566e-07	65.98	0.000617735	3	1966.91	1.02636	50.4957	1
	High	xFQGPPHGIQVER	3	18	11	Q4VI99;D6MYJ6;Q7YJP8;Q7YJR9;A0A0N7ABA9;Q8HVI8;O98431;A0A0F7EVY4;Q9XQR0;O03628;O03613	X1(G)	0	0	0.0004627	55.87	0.00637865	2	1421.73	0.394031	60.5382	0
	High	PLLGcTIKPK	8	64838	363	Q32701;Q6VW40;A0A0F7C9H2;I2BGM7;C0J9R6;C6G1P2;E7DMY2;Q31807;Q33032;A0A1S6WN23;A0A1C9HG87;U5XM28;A0A0F7G570;A6XBH8;A0A286M593;F2X4H9;Q9GEK5;D5FUN6;Q9GGI5;D6MYJ6;Q9XQ93;A0A248SN48;Q4KUE1;Q7YJP8;Q7GH77;Q8HUZ9;O98551;A0A0C5KNQ4;E7DMW3;I2E9L8;A0A0F7G5V4;I2E9A4;Q8WKT6;W5RVG3;B7P0E9;J9QG76;Q9TML5;O99016;Q5YKU0;Q8HVI8;A0A291L206;Q7YJR1;Q5NUA5;G8EEM9;A0A2D0WHN2;Q7YJM3;A0A1C9HG42;Q37140;L0N8B1;O98893;I6N58…	C5(Carbamidomethyl)	0	0	0.006806	54.89	0.0183231	3	1126.67	-0.097187	51.7976	1
	High	FLFcAEAIYK	11	13080	164	Q9GHZ1;Q9MTE7;C0J9R6;A0A291EY88;C6G1P2;Q5W520;C3RXF1;B8PRL7;A6XBH8;C7AQU9;A0A286M593;F2X4H9;D5FUN6;Q4VI99;Q9GGI5;B8PRM1;Q8HUZ9;Q4VI80;A0A0F7G5V4;Q4VI78;C3S8W2;P28392;Q31807;Q5K3Y8;A0A0F7G570;O09420;E6Y8K1;A0A1S5QS34;Q32803;M1S1D7;B1NL34;Q7YJP8;Q5I221;A0A0U4D534;C4NWF4;Q95DW1;A0A0F7G5U4;Q9MT23;Q7YJR1;L0N8B1;A0A0B5KTH7;Q8MCX1;A0A286SFD8;J9QG76;Q7YJM3;A0A1C9HG42;I6N589;A0A1C9HFM1;A0A1W6L1X3;Q9TLG5;Q…	C4(Carbamidomethyl)	0	0	0.006111	52.9	0.0168383	2	1261.63	0.663293	108.525	0
	High	AMHAVIDR	10	44488	366	Q6VW40;A0A0F7C9H2;I2BGM7;C0J9R6;C6G1P2;Q33032;A0A1S6WN23;A0A1C9HG87;U5XM28;A6XBH8;A0A286M593;F2X4H9;Q9GEK5;D5FUN6;Q9GGI5;Q8HUZ9;I2E9L8;A0A0F7G5V4;A0A291EY88;Q5W520;C3RXF1;C3S8W2;Q32701;P28392;Q9MTE7;A0A1C9HG15;I2FL31;Q32553;Q32803;Q4VI99;C1JAT3;D6MYJ6;B8PRM1;Q4KUE1;E7DMV3;Q7YJP8;Q7GH77;O98551;A0A0C5KNQ4;E7DMW3;Q4VI80;Q3I534;Q3L1K9;I2E9A4;Q4VI78;W5RVG3;G0WZL1;Q37220;F4ZDP9;B1PHQ2;A0A142I7F3;Q7YJR1…		0	0	0.02138	52.29	0.0217926	2	912.472	-0.020645	32.8214	0
	High	DDENVxSQPFmR	5	52171	357	Q9MTE7;Q6VW40;C0J9R6;C6G1P2;Q5W520;Q33032;A0A1C9HG87;U5XM28;F2X4H9;D5FUN6;Q4VI99;C1JAT3;Q9GGI5;B8PRM1;Q4VI80;Q4VI78;Q37212;Q5I221;A0A0U4D534;Q32701;Q539X0;A0A0F7C9H2;I2BGM7;Q31807;Q85ZK3;A0A1S6WN23;A0A2H4UGI3;A5X4D3;Q8WIX2;A0A0F7G570;A6XBH8;V5K6K1;Q4L1C7;Q8MD81;A0A286M593;Q9GEK5;O20245;A0A1S5QS34;Q9TN58;O98429;D6MYJ6;Q9XQ93;Q71N81;A0A1W6BQF9;A0A248SN48;Q4KUE1;M1S1D7;Q7YJP8;Q7GH77;Q71N69;Q8HUZ9;G0…	X6(N); M11(Oxidation)	0	0	0.001003	47.07	0.0719729	2	1467.62	0.855373	56.5527	0
	High	DDENVxSQPFmR	3	32	7	C7AQV2;A5H757;Q7YJR9;Q6PZC1;Q7YJL9;X2D2J7;A0A1L6YQI9	X6(D); M11(Oxidation)	0	0	0.002023	46.11	0.00378993	2	1468.6	-2.39452	57.5288	0
	High	YGRPLLGcTIKPK	9	64650	355	Q9MTE7;Q6VW40;C0J9R6;C6G1P2;Q5W520;Q33032;F2X4H9;Q4VI99;Q9GGI5;B8PRM1;Q4VI80;Q4VI78;Q32701;R4QE58;Q4KUE1;Q7YJP8;Q7GH77;A0A0C5KNQ4;I2E9A4;Q9T2E4;Q9MT23;Q5I221;A0A0U4D534;A0A0B5KTH7;A0A0F7C9H2;I2BGM7;Q31807;A0A1S6WN23;A0A1C9HG87;U5XM28;A0A0F7G570;A6XBH8;A0A286M593;Q9GEK5;D5FUN6;D6MYJ6;Q9XQ93;A0A248SN48;Q8HUZ9;O98551;E7DMW3;I2E9L8;A0A0F7G5V4;Q8WKT6;W5RVG3;B7P0E9;J9QG76;Q9TML5;O99016;Q5YKU0;Q8HVI8;A0…	C8(Carbamidomethyl)	0	0	0.0001068	44.24	0.218149	3	1502.85	0.761758	53.5092	2
	High	xFQGPPHGIQVER	1	18	11	Q4VI99;D6MYJ6;Q7YJP8;Q7YJR9;A0A0N7ABA9;Q8HVI8;O98431;A0A0F7EVY4;Q9XQR0;O03628;O03613	X1(Q)	0	0	0.009065	33.76	0.920823	2	1492.77	5.85373	73.6549	0
	High	DDFIEKDR	8	17693	197	Q9MTE7;Q5W520;Q9GGI5;B8PRM1;O03839;C4NWF4;A0A291EY88;O09420;M1S1D7;C0J9R6;C6G1P2;E7DMY2;F2X4H9;Q4VI99;Q37212;Q5I221;A0A0U4D534;Q4VI80;Q4VI78;I2BGM7;Q33032;C6G392;Q9XQ90;Q31807;A0A0F7G570;A6XBH8;Q7YJP8;Q8HUZ9;Q05579;P28392;A0PD98;Q5K3Y8;E6Y8K1;Q32803;B1NL34;Q8MCX1;Q9MT23;Q37222;J9QG76;Q37220;A0A1C9HFM1;Q7YJR1;A0A078BR81;A0A0F6TFY2;Q7YJM3;A0A1C9HG42;A0A1Q1MQ40;L0N8B1;Q9TLG5;Q9GHM7;A0A0B5KNG0;I6N589…		0	0.001	0.03154	58.5	0.00349751	2	1037.49	0.160515	43.155	1
	High	AQAETGEIK	6	27913	269	Q9MTE7;C0J9R6;A0A291EY88;C6G1P2;Q5W520;A6XBH8;F2X4H9;Q4VI99;Q9GGI5;B8PRM1;Q8HUZ9;Q4VI80;Q4VI78;Q32701;P28392;Q6VW40;Q33032;Q5WPP7;I2FL31;Q32553;Q32803;Q4KUE1;E7DMV3;Q37212;Q7YJP8;Q7GH77;A0A0C5KNQ4;Q3L1K9;I2E9A4;E7DMY2;Q31807;Q5K3Y8;A0A0F7G570;E6Y8K1;B1NL34;I2BGN0;A0A0B5KTH7;A0A1C9HG87;U5XM28;D5FUN6;C1JAT3;W5RVG3;G0WZL1;P92434;S6CNQ3;J9QH20;A0A249Y5Q9;Q9GHM7;A0A286SF63;Q36851;D6MYJ6;O98551;E7DMW3;…		0	0.001	0.04518	42.18	0.221524	2	946.485	0.650237	25.4007	0
	High	LGLSAKNYGR	1	66272	360	Q9GGI5;Q32701;P28392;Q9MTE7;Q6VW40;C0J9R6;C6G1P2;Q5W520;E7DMY2;B8LIV8;Q33032;I2E962;A0A1C9HG87;A0A2H4UGI3;U5XM28;A5X4D3;C7A609;Q95631;A0A1C9HFL0;F2X4H9;A0A1C9HG15;I2FL31;A0A1S6Q3X8;D5FUN6;O98429;Q32553;Q32803;Q4VI99;C1JAT3;D6MYJ6;B8PRM1;O03839;Q4KUE1;E7DMV3;Q7YJP8;Q7GH77;Q5I221;A0A0U4D534;O98551;A0A0C5KNQ4;E7DMW3;Q4VI80;Q3I534;Q3L1K9;I2E9A4;Q9T2E4;Q4VI78;C4NWF4;A0A0F7G633;O09424;Q58U40;Q9MT23;I2B…		0	0.006	0.1014	29.43	7.47958	3	1078.6	-2.97533	46.7976	1
A0A1D8D815	ATP synthase subunit beta, chloroplastic OS=Aconitum japonicum subsp. napiforme OX=1905021 GN=atpB PE=3 SV=1 - [A0A1D8D815_9MAGN]	3073.86	64.26	4965	0	22	169	498	53.5828	5.19873
	High	IAQIIGPVLDVSFPPGK	1	158	5	A0A0M3LBA7;A0A1C9HCV0;A0A1D8D815;A0A191SDX6;A0A0M4FZ20		0	0	1.178e-06	125.72	1.67729e-10	2	1751.01	0.987537	114.368	0
	High	GIYPAVDPLDSTSTMLQPR	1	5449	29	A0A0M3LBA7;A0A1C9HCV0;A0A1D8D815;A0A1I7PIS3;C0J9K5;C0J9P4;A0A1I7PIS8;O98569;Q95FJ8;Q597J4;A0A191SDX6;A0A0S0ZFL3;A0A1C9HCP3;Q5J038;Q9MRA3;T1L6T3;A0A1D8DG80;Q9XQX1;A0A1I7PIU6;Q95FT0;A0A1I7PIT2;B8PRK2;B7S4U8;Q8HTI8;G0LNL4;A0A0M4FZ20;Q9MRM1;B7S4V7;Q8WJF6		0	0	8.506e-08	109.62	2.67245e-08	3	2061.03	0.43857	114.206	0
	High	IFNVLGEPVDNLGPVDTR	2	3009	16	A0A0M3LBA7;A0A0S0ZFL3;Q597J4;A0A1C9HCV0;Q5J038;Q9XQX1;Q9MRA3;A0A1I7PIU6;A0A1D8DG80;Q8HTI8;A0A1D8D815;A0A1I7PIT2;A0A191SDX6;G0LNL4;B7S4U8;B7S4V7		0	0	3.183e-06	105.06	6.35255e-08	2	1955.03	1.61919	114.315	0
	High	GmEVIDTGAPLSVPVGGATLGR	6	3356	18	A0A0M3LBA7;A0A0S0ZFL3;A0A1C9HCV0;A0A1D8D815;A0A1I7PIS3;C0J9K5;C0J9P4;A0A1I7PIS8;O98569;Q95FJ8;A0A1C9HCP3;Q5J038;Q9XQX1;A0A1I7PIU6;B8PRK2;A0A191SDX6;T1L6T3;A0A1I7PIT2	M2(Oxidation)	0	0	1.569e-08	103.34	9.76853e-08	2	2113.1	1.42362	102.975	0
	High	ELQDIIAILGLDELSEEDR	1	7752	25	A0A0M3LBA7;Q597J4;A0A0S0ZFL3;A0A1C9HCV0;Q5J038;A0A1C9HCP3;C0J9K5;C0J9P4;Q95FJ8;Q9MRA3;A0A1I7PIS3;T1L6T3;A0A1D8DG80;A0A1I7PIU6;A0A1I7PIS8;B8PRK2;Q8HTI8;A0A1D8D815;O98569;A0A191SDX6;A0A1I7PIT2;G0LNL4;A0A0M4FZ20;B7S4V7;Q8WJF6		0	0	3.75e-08	101.01	1.96806e-07	2	2171.11	-0.311347	115.767	0
	High	GMEVIDTGAPLSVPVGGATLGR	7	3356	18	A0A0M3LBA7;A0A1C9HCV0;A0A0S0ZFL3;A0A1C9HCP3;O98569;Q5J038;C0J9K5;C0J9P4;Q95FJ8;Q9XQX1;A0A1I7PIS3;A0A1I7PIU6;A0A1I7PIS8;B8PRK2;A0A1D8D815;A0A191SDX6;T1L6T3;A0A1I7PIT2		0	0	3.022e-09	100.23	4.32408e-07	2	2097.1	1.33807	112.408	0
	High	mPSAVGYQPTLSTEMGSLQER	13	5647	27	A0A0M3LBA7;A0A1C9HCV0;A0A0S0ZFL3;A0A1C9HCP3;O98569;Q5J038;C0J9K5;C0J9P4;Q95FJ8;Q9XQX1;Q9MRA3;A0A1I7PIU6;A0A1D8DG80;A0A1I7PIS3;T1L6T3;A0A1I7PIS8;B8PRK2;Q597J4;A0A1D8D815;A0A1I7PIT2;Q8HTI8;A0A191SDX6;Q95FT0;B7S4U8;G0LNL4;A0A0M4FZ20;B7S4V7	M1(Oxidation)	0	0	8.018e-09	98.76	2.1083e-07	2	2298.08	1.10591	97.4615	0
	High	FVQAGSEVSALLGR	13	9158	29	A0A0M3LBA7;Q597J4;A0A1C9HCV0;A0A1D8D815;A0A1I7PIS3;C0J9K5;C0J9P4;A0A1I7PIS8;O98569;Q95FJ8;G0LNL4;A0A0S0ZFL3;Q8HTI8;Q5J038;A0A1C9HCP3;Q9MRA3;A0A1I7PIU6;T1L6T3;Q95FT0;B7S4V7;A0A1D8DG80;A0A0A7DB11;E7FIW3;B7S4U8;Q9XQX1;A0A0M4FZ20;B8PRK2;A0A191SDX6;A0A1I7PIT2		0	0	4.296e-05	96.79	5.82425e-07	2	1433.78	0.798734	104.865	0
	High	VALVYGQMNEPPGAR	11	9490	29	A0A0M3LBA7;Q597J4;A0A0S0ZFL3;A0A1C9HCV0;A0A1C9HCP3;O98569;Q5J038;C0J9K5;C0J9P4;Q95FJ8;Q9MRA3;A0A1I7PIS3;T1L6T3;A0A1D8DG80;A0A1I7PIU6;Q95FT0;A0A1I7PIS8;A0A1I7PIT2;B8PRK2;B7S4U8;Q8HTI8;A0A1D8D815;A0A191SDX6;G0LNL4;A0A0M4FZ20;A0A0A7DB11;E7FIW3;Q9MRM1;B7S4V7		0	0	3.534e-05	89.55	2.87831e-06	2	1601.81	0.42672	82.255	0
	High	mPNIYNALVVK	3	4063	21	A0A0M3LBA7;A0A0S0ZFL3;Q597J4;A0A1C9HCV0;A0A1C9HCP3;O98569;Q5J038;C0J9K5;C0J9P4;Q95FJ8;Q9XQX1;Q9MRA3;A0A1I7PIU6;A0A1I7PIS8;B8PRK2;Q8HTI8;A0A1D8D815;G0LNL4;B7S4V7;A0A0M4FZ20;B7S4U8	M1(Oxidation)	0	0	0.0002003	87.19	1.31936e-05	2	1277.69	0.693854	90.7186	0
	High	VALVYGQmNEPPGAR	10	9490	29	A0A0M3LBA7;Q597J4;A0A1C9HCV0;A0A0S0ZFL3;Q8HTI8;A0A191SDX6;Q5J038;A0A1D8D815;A0A1C9HCP3;Q9MRA3;A0A1I7PIU6;A0A1I7PIS3;C0J9K5;C0J9P4;T1L6T3;B7S4V7;A0A1D8DG80;A0A1I7PIS8;A0A0M4FZ20;A0A1I7PIT2;O98569;B8PRK2;Q95FJ8;G0LNL4;Q9MRM1;Q95FT0;B7S4U8;A0A0A7DB11;E7FIW3	M8(Oxidation)	0	0	3.768e-05	82.5	1.45891e-05	2	1617.81	1.0002	66.7302	0
	High	AVAMSATDGLMR	7	3822	16	A0A1C9HCV0;Q95FJ8;A0A0M3LBA7;Q597J4;A0A191SDX6;A0A1D8D815;A0A1I7PIS3;C0J9K5;C0J9P4;A0A1I7PIS8;O98569;B8PRK2;Q9XQX1;G0LNL4;Q9MRM1;E7FIW3		0	0	0.0004935	82.17	1.23334e-05	2	1222.59	0.42003	73.1619	0
	High	GIYPAVDPLDSTSTmLQPR	5	5449	29	A0A0M3LBA7;A0A1C9HCV0;C0J9K5;C0J9P4;Q95FJ8;Q597J4;A0A1D8D815;A0A1I7PIS8;O98569;A0A0S0ZFL3;Q8HTI8;Q5J038;A0A1C9HCP3;Q9MRA3;A0A1I7PIU6;A0A1I7PIS3;T1L6T3;Q95FT0;A0A1D8DG80;A0A1I7PIT2;B8PRK2;B7S4U8;A0A191SDX6;Q9XQX1;G0LNL4;A0A0M4FZ20;Q9MRM1;B7S4V7;Q8WJF6	M15(Oxidation)	0	0	3.028e-08	79.91	2.42019e-05	2	2077.03	1.06795	104.044	0
	High	MPSAVGYQPTLSTEMGSLQER	7	5647	27	A0A0M3LBA7;A0A1C9HCV0;A0A0S0ZFL3;A0A1C9HCP3;O98569;Q5J038;C0J9K5;C0J9P4;Q95FJ8;Q9XQX1;Q9MRA3;A0A1I7PIU6;A0A1D8DG80;A0A1I7PIS3;T1L6T3;A0A1I7PIS8;B8PRK2;Q597J4;A0A1D8D815;A0A1I7PIT2;Q8HTI8;A0A191SDX6;Q95FT0;B7S4U8;G0LNL4;A0A0M4FZ20;B7S4V7		0	0	9.009e-09	77.46	3.5874e-05	2	2282.08	1.66695	104.374	0
	High	VGLTALTMAEYFR	1	7808	30	A0A0M3LBA7;A0A0S0ZFL3;Q597J4;A0A1C9HCV0;Q8HTI8;Q5J038;A0A1C9HCP3;Q9MRA3;A0A1I7PIU6;A0A1I7PIS3;C0J9K5;C0J9P4;T1L6T3;A0A1D8DG80;A0A1I7PIS8;A0A1I7PIT2;O98569;B8PRK2;Q95FJ8;G0LNL4;A0A1D8D815;B7S4V7;A0A0M4FZ20;B7S4U8;Q95FT0;Q9XQX1;A0A191SDX6;A0A0A7DB11;E7FIW3;Q9MRM1		0	0	0.0001454	76.51	5.54283e-05	2	1471.76	0.808242	114.605	0
	High	VGLTALTmAEYFR	3	7808	30	A0A0M3LBA7;A0A0S0ZFL3;Q597J4;A0A1C9HCV0;Q8HTI8;Q5J038;A0A1C9HCP3;Q9MRA3;A0A1I7PIU6;A0A1I7PIS3;C0J9K5;C0J9P4;T1L6T3;A0A1D8DG80;A0A1I7PIS8;A0A1I7PIT2;O98569;B8PRK2;Q95FJ8;G0LNL4;A0A1D8D815;B7S4V7;A0A0M4FZ20;B7S4U8;Q95FT0;Q9XQX1;A0A191SDX6;A0A0A7DB11;E7FIW3;Q9MRM1	M8(Oxidation)	0	0	0.0006392	74.32	9.6601e-05	2	1487.76	1.1816	109.706	0
	High	TVLIMELINNIAK	1	8267	28	A0A0M3LBA7;A0A1C9HCV0;Q597J4;O98569;A0A1D8D815;A0A1I7PIS3;C0J9K5;C0J9P4;A0A1I7PIS8;Q95FJ8;A0A0S0ZFL3;Q8HTI8;Q5J038;A0A1C9HCP3;Q9MRA3;A0A1I7PIU6;T1L6T3;A0A1D8DG80;A0A1I7PIT2;B8PRK2;Q95FT0;A0A0A7DB11;B7S4U8;A0A191SDX6;A0A0M4FZ20;E7FIW3;Q9XQX1;Q9MRM1		0	0	0.002238	72.62	9.20901e-05	2	1471.86	0.118931	115.404	0
	High	MPNIYNALVVK	7	4063	21	A0A0M3LBA7;A0A1C9HCV0;C0J9K5;C0J9P4;Q95FJ8;A0A0S0ZFL3;Q5J038;A0A1C9HCP3;Q9MRA3;Q597J4;Q8HTI8;A0A1D8D815;A0A1I7PIU6;A0A1I7PIS8;O98569;Q9XQX1;B8PRK2;G0LNL4;B7S4V7;A0A0M4FZ20;B7S4U8		0	0	0.0009856	72.31	0.000132367	2	1261.7	0.348899	105.239	0
	High	SAPAFIQLDTK	5	4550	21	A0A0M3LBA7;A0A1C9HCV0;A0A0S0ZFL3;A0A1C9HCP3;O98569;Q5J038;C0J9K5;C0J9P4;Q95FJ8;Q9MRA3;A0A1I7PIS3;T1L6T3;A0A1D8DG80;Q597J4;Q8HTI8;A0A1D8D815;A0A1I7PIT2;Q95FT0;G0LNL4;A0A191SDX6;A0A0M4FZ20		0	0	0.003406	72.23	0.000172675	2	1190.64	0.536024	83.4514	0
	High	AMNLDVESK	5	51	5	Q5J038;Q9XQX1;A0A0M3LBA7;A0A1D8D815;B8PRK2		0	0	0.0154	62.39	0.000792073	2	1006.49	0.588554	53.5112	0
	High	EGNDLYMEMK	5	8238	28	A0A0M3LBA7;A0A1C9HCV0;A0A0S0ZFL3;Q5J038;A0A1D8D815;A0A1C9HCP3;Q9MRA3;A0A1I7PIU6;A0A1I7PIS3;C0J9K5;C0J9P4;T1L6T3;A0A1D8DG80;A0A1I7PIS8;Q95FJ8;Q597J4;Q8HTI8;O98569;Q95FT0;A0A0M4FZ20;A0A0A7DB11;A0A1I7PIT2;E7FIW3;B8PRK2;B7S4U8;Q9XQX1;G0LNL4;B7S4V7		0	0	0.005441	61.72	0.000561363	2	1229.52	0.394281	74.2534	0
	High	EGSITSIQAVYVPADDLTDPAPATTFAHLDATTVLSR	1	6160	24	A0A0M3LBA7;A0A1C9HCV0;A0A0S0ZFL3;Q5J038;A0A1C9HCP3;Q9MRA3;A0A1I7PIU6;A0A1I7PIS3;C0J9K5;C0J9P4;T1L6T3;Q95FT0;A0A1D8DG80;A0A1I7PIS8;Q95FJ8;B7S4U8;A0A1D8D815;Q9XQX1;A0A1I7PIT2;B8PRK2;A0A191SDX6;A0A0M4FZ20;A0A0A7DB11;B7S4V7		0	0	4.159e-10	60.99	0.00130224	3	3843.94	1.85668	114.507	0
	High	AVAmSATDGLmR	4	3822	16	A0A0M3LBA7;O98569;A0A1C9HCV0;A0A1D8D815;A0A1I7PIS3;C0J9K5;C0J9P4;A0A1I7PIS8;Q95FJ8;Q597J4;A0A191SDX6;B8PRK2;Q9XQX1;G0LNL4;Q9MRM1;E7FIW3	M4(Oxidation); M11(Oxidation)	0	0	0.00373	60.2	0.00124369	2	1254.58	0.537039	45.0869	0
	High	AHGGVSVFGGVGER	10	7920	30	A0A0M3LBA7;A0A0S0ZFL3;Q597J4;A0A1C9HCV0;Q5J038;A0A1C9HCP3;Q9MRA3;A0A1I7PIU6;Q9XQX1;A0A1I7PIS3;T1L6T3;Q95FT0;A0A1D8DG80;A0A1I7PIS8;A0A1I7PIT2;B8PRK2;Q95FJ8;C0J9K5;C0J9P4;B7S4U8;Q8HTI8;A0A1D8D815;A0A0M4FZ20;O98569;A0A191SDX6;Q9MRM1;B7S4V7;A0A0A7DB11;E7FIW3;G0LNL4		0	0	0.004335	57.32	0.00411243	2	1328.67	0.589324	60.4411	0
	High	AVAMSATDGLmR	7	3822	16	A0A0M3LBA7;A0A1C9HCV0;A0A191SDX6;A0A1D8D815;A0A1I7PIS3;C0J9K5;C0J9P4;A0A1I7PIS8;Q95FJ8;Q597J4;Q9XQX1;O98569;B8PRK2;G0LNL4;Q9MRM1;E7FIW3	M11(Oxidation)	0	0	0.002058	56.95	0.00330982	2	1238.59	0.380734	59.2735	0
	High	IGLFGGAGVGK	6	9628	37	Q597J4;A0A0M3LBA7;A0A1C9HCV0;A0A0S0ZFL3;A0A191SDX6;Q5J038;A0A1D8D815;A0A1C9HCP3;Q9MRA3;A0A1I7PIU6;A0A1I7PIS3;C0J9K5;C0J9P4;T1L6T3;Q95FT0;A0A1D8DG80;A0A1I7PIS8;Q95FJ8;B7S4U8;O98569;Q8HTI8;A0A0M4FZ20;A0A0A7DB11;A0A1I7PIT2;E7FIW3;B8PRK2;A0A2G5F6R8;B9T1V8;A0A2H3ZCK5;A0A251U5D0;A0A0K9NYL5;Q9XQX1;G0LNL4;Q9MRM1;B7S4V7;A0A0D6QRT0;M0UCJ4		0	0	0.004614	50.58	0.0203897	2	975.563	0.481163	82.7373	0
	High	ESGVINEENIAESK	1	1255	18	A0A1C9HCV0;Q5J038;Q9MRA3;A0A1D8DG80;A0A1C9HCP3;A0A1I7PIU6;A0A1I7PIS3;T1L6T3;A0A1I7PIS8;A0A1I7PIT2;B8PRK2;Q95FJ8;A0A1D8D815;G0LNL4;Q9XQX1;Q8HTI8;Q95FT0;A0A191SDX6		0	0	9.225e-05	49.67	0.0210217	2	1518.73	0.426761	61.3299	0
	High	VVDLLAPYR	7	9267	30	A0A1C9HCV0;Q5J038;A0A1D8D815;Q9MRA3;A0A0M3LBA7;A0A0S0ZFL3;A0A1C9HCP3;A0A1I7PIU6;A0A1I7PIS3;C0J9K5;C0J9P4;T1L6T3;Q95FT0;A0A1D8DG80;A0A1I7PIS8;A0A0A7DB11;Q95FJ8;B7S4U8;Q597J4;Q8HTI8;B7S4V7;O98569;G0LNL4;A0A191SDX6;A0A0M4FZ20;A0A1I7PIT2;Q9XQX1;B8PRK2;E7FIW3;Q9MRM1		0	0	0.0191	46.79	0.0445083	2	1045.6	0.536108	98.1924	0
	High	AmNLDVESK	4	51	5	Q5J038;Q9XQX1;A0A0M3LBA7;A0A1D8D815;B8PRK2	M2(Oxidation)	0	0	0.01183	43.02	0.0643162	2	1022.48	0.120465	36.8773	0
	High	EGNDLYmEMK	3	8238	28	A0A0M3LBA7;Q597J4;A0A0S0ZFL3;A0A1C9HCV0;A0A1C9HCP3;O98569;Q5J038;C0J9K5;C0J9P4;Q95FJ8;Q9MRA3;A0A1I7PIS3;T1L6T3;A0A1D8DG80;Q9XQX1;A0A1I7PIU6;Q95FT0;A0A1I7PIS8;A0A1I7PIT2;B8PRK2;B7S4U8;Q8HTI8;A0A1D8D815;G0LNL4;A0A0M4FZ20;A0A0A7DB11;E7FIW3;B7S4V7	M7(Oxidation)	0	0	0.007525	37.5	0.13282	2	1245.51	0.747566	63.2099	0
	High	mPSAVGYQPTLSTEmGSLQER	2	5647	27	B7S4V7;A0A0M3LBA7;A0A1C9HCV0;A0A1I7PIS3;C0J9K5;C0J9P4;Q95FJ8;A0A0S0ZFL3;A0A1C9HCP3;Q597J4;Q8HTI8;Q5J038;Q9MRA3;A0A1I7PIU6;T1L6T3;Q95FT0;A0A1D8DG80;A0A1I7PIS8;O98569;B7S4U8;A0A1D8D815;A0A191SDX6;Q9XQX1;A0A1I7PIT2;B8PRK2;A0A0M4FZ20;G0LNL4	M1(Oxidation); M15(Oxidation)	0	0	0.001078	36.9	0.301218	3	2314.07	0.810565	81.1239	0
	High	LSIFETGIK	6	9003	27	A0A0M3LBA7;A0A1C9HCV0;A0A0S0ZFL3;Q5J038;A0A1C9HCP3;C0J9K5;C0J9P4;O98569;Q95FJ8;Q597J4;Q8HTI8;Q9MRA3;A0A1I7PIS3;T1L6T3;A0A1D8DG80;A0A1D8D815;A0A1I7PIU6;A0A1I7PIS8;Q9XQX1;A0A191SDX6;Q95FT0;B7S4U8;A0A0A7DB11;E7FIW3;G0LNL4;Q9MRM1;B7S4V7		0	0.001	0.02735	57.68	0.00239713	2	1007.58	0.277807	93.196	0
	High	TREGNDLYMEMK	3	8225	28	A0A0M3LBA7;Q597J4;A0A0S0ZFL3;A0A1C9HCV0;Q5J038;Q9MRA3;A0A1C9HCP3;A0A1I7PIS3;T1L6T3;Q95FJ8;A0A1D8D815;C0J9K5;C0J9P4;A0A1I7PIS8;O98569;Q8HTI8;A0A1I7PIU6;A0A1D8DG80;A0A1I7PIT2;B8PRK2;E7FIW3;Q9XQX1;Q95FT0;B7S4V7;A0A0A7DB11;B7S4U8;G0LNL4;A0A0M4FZ20		0	0.001	0.03276	34.82	0.401564	2	1486.67	1.14968	62.1805	1
	High	EGNDLYmEmK	1	8238	28	A0A0M3LBA7;A0A0S0ZFL3;A0A1C9HCP3;A0A1C9HCV0;Q5J038;Q9MRA3;C0J9K5;C0J9P4;Q95FJ8;Q597J4;G0LNL4;Q8HTI8;A0A1D8D815;A0A1I7PIU6;A0A1I7PIS3;T1L6T3;Q95FT0;A0A1D8DG80;A0A1I7PIS8;A0A0A7DB11;E7FIW3;O98569;B7S4U8;B7S4V7;A0A0M4FZ20;A0A1I7PIT2;B8PRK2;Q9XQX1	M7(Oxidation); M9(Oxidation)	0	0.001	0.03805	26.74	1.4174	2	1261.51	0.704831	43.0204	0
I2E906	Ribulose bisphosphate carboxylase large chain (Fragment) OS=Mouriri sagotiana OX=323213 GN=rbcl PE=3 SV=1 - [I2E906_9MYRT]	3073.3	27.89	19594	0	13	242	441	48.9167	6.58057
	High	GGLDFTKDDENVNSQPFMR	12	51638	331	P28392;Q9MTE7;C0J9R6;C6G1P2;Q5W520;A5X4D3;C7A609;F2X4H9;D5FUN6;Q32803;Q4VI99;Q9GGI5;D6MYJ6;B8PRM1;Q7YJP8;Q5I221;A0A0U4D534;Q4VI80;Q4VI78;C4NWF4;A0A0F7G633;O09424;G0WZ98;A0A249Y5Y5;G0WZL1;Q37220;Q7YJR1;A0A291L2W8;Q37279;A0A1C9HGX6;J9QH20;A0A1Q1MQ40;Q37140;L0N8B1;Q9GHM7;A0A291L2S1;Q05579;Q40141;Q32701;P28421;Q6VW40;A0A0F7C9H2;Q32571;I2BGM7;A0A291EY88;Q33047;Q31807;Q33032;Q5K3Y8;C3RXF1;A0A1S6WN23;A0…		0	0	4.066e-09	109.63	4.54743e-08	2	2169.99	0.0169797	93.1914	1
	High	GHYLNATAGTcEEMIK	15	14794	147	Q32701;Q6VW40;C0J9R6;C6G1P2;Q33032;A0A1C9HG87;U5XM28;F2X4H9;D5FUN6;Q9GGI5;D6MYJ6;Q4KUE1;Q7YJP8;Q7GH77;O98551;A0A0C5KNQ4;E7DMW3;I2E9A4;W5RVG3;Q7YJR1;Q5NUA5;Q37140;L0N8B1;P28392;Q9MTE7;Q5W520;I2FL31;Q32553;Q32803;Q4VI99;B8PRM1;E7DMV3;Q4VI80;Q3L1K9;Q4VI78;Q37220;B1PHQ2;S6CNQ3;A0A249Y5Q9;Q85VA4;A0A1Q1MQ40;Q9GHM7;A0A291L2S1;A0A286SF63;Q36851;A0A1C9HG15;C1JAT3;Q3I534;E7DMY2;A0A2H4UGV5;B8LIV8;I2E962;A0A…	C11(Carbamidomethyl)	0	0	6.822e-08	102.48	1.2293e-07	2	1794.82	1.62322	66.1378	0
	High	DDGLLLHIHR	29	18	9	I2E906;R4QE58;D6MYI7;Q9MV62;D6MYK9;A0PDB8;A5H757;P93976;A0A0N7D4V6		0	0	0.000607	89.79	2.90183e-06	3	1188.65	0.00827391	71.7297	0
	High	GGLDFTKDDENVNSQPFmR	8	51638	331	Q4VIC0;O98426;B1PHQ2;A0A2D0WHN2;Q95CE8;Q9GGJ5;B5LBY9;Q8MFT9;P28392;Q9MTE7;C0J9R6;C6G1P2;Q5W520;A5X4D3;C7A609;F2X4H9;D5FUN6;Q32803;Q4VI99;Q9GGI5;D6MYJ6;B8PRM1;Q7YJP8;Q5I221;A0A0U4D534;Q4VI80;Q4VI78;C4NWF4;A0A0F7G633;O09424;G0WZ98;A0A249Y5Y5;G0WZL1;Q37220;Q7YJR1;A0A291L2W8;Q37279;A0A1C9HGX6;J9QH20;A0A1Q1MQ40;Q37140;L0N8B1;Q9GHM7;A0A291L2S1;Q05579;Q40141;Q32701;P28421;Q6VW40;A0A0F7C9H2;Q32571;I2BGM7…	M18(Oxidation)	0	0	2.308e-06	87.88	6.6173e-06	2	2185.98	1.11451	83.4729	1
	High	GHYLNATAGTcEEmIK	9	14794	147	P28392;Q9MTE7;C0J9R6;C6G1P2;Q5W520;A5X4D3;C7A609;F2X4H9;D5FUN6;Q32803;Q4VI99;Q9GGI5;D6MYJ6;B8PRM1;Q7YJP8;Q5I221;A0A0U4D534;Q4VI80;Q4VI78;C4NWF4;A0A0F7G633;O09424;G0WZ98;A0A249Y5Y5;G0WZL1;Q37220;Q7YJR1;A0A291L2W8;Q37279;A0A1C9HGX6;J9QH20;A0A1Q1MQ40;Q37140;L0N8B1;Q9GHM7;A0A291L2S1;Q32701;Q6VW40;P93904;D6MYK4;E7DMY2;B8LIV8;Q33032;I2E962;A0A1C9HG87;A0A2H4UGI3;U5XM28;Q7YMT1;Q5WPP7;R4QE58;I2E906;Q4L1C7…	C11(Carbamidomethyl); M14(Oxidation)	0	0	1.134e-07	86.24	4.78494e-06	2	1810.81	1.45089	55.8797	0
	High	mSGGDHIHAGTVVGK	39	17683	150	C0J9R6;C6G1P2;F2X4H9;Q9GGI5;Q5I221;A0A0U4D534;Q7YJP8;O98551;Q9T2E4;Q32701;Q539X0;Q6VW40;A0A0F7C9H2;I2BGM7;Q31807;Q85ZK3;Q33032;A0A1S6WN23;A0A1C9HG87;A0A2H4UGI3;U5XM28;A5X4D3;Q8WIX2;A0A0F7G570;A6XBH8;A0A286M593;Q9GEK5;A0A1S5QS34;D5FUN6;O98429;D6MYJ6;Q9XQ93;Q71N81;A0A248SN48;Q4KUE1;M1S1D7;Q7GH77;Q71N69;Q8HUZ9;G0WZM4;A0A0C5KNQ4;E7DMW3;I2E9L8;A0A0F7G5V4;I2E9A4;A0A286NQF2;Q8WKT6;Q7YJM6;Q8MCX1;Q9MT23;O…	M1(Oxidation)	0	0	3.06e-05	84.08	1.34901e-05	2	1481.72	-0.0107759	32.1306	0
	High	MSGGDHIHAGTVVGK	37	17683	150	Q6VW40;A0A0F7C9H2;I2BGM7;C0J9R6;C6G1P2;Q33032;A0A1S6WN23;A0A1C9HG87;U5XM28;A6XBH8;Q4L1C7;A0A286M593;F2X4H9;Q9GEK5;D5FUN6;Q9TN58;Q9GGI5;Q37212;Q8HUZ9;I2E9L8;A0A0F7G5V4;Q8MCY1;A0A2H4UGI3;Q31807;A0A0F7G570;A0A1S5QS34;M1S1D7;Q7YJP8;Q5I221;A0A0U4D534;Q8MCX1;Q9MT23;A0A286SFD8;J9QG76;Q7YJR1;Q7YJM3;A0A1C9HG42;L0N8B1;I6N589;A0A0B5KTH7;P92447;A5X5W8;B1NFY5;C6G392;B8PRP3;A0A2H4P5N4;A0A249Y5N8;S4TA61;E0D8V0;…		0	0	1.702e-05	82.18	1.80249e-05	2	1465.72	1.01713	39.7551	0
	High	DDENVNSQPFMR	7	52171	357	Q05579;Q33107;Q40141;Q32701;P28421;P28392;Q9MTE7;Q539X0;O03648;D6MYK9;Q6VW40;A0A0F7C9H2;E6Y8Z3;Q32571;I2BGM7;B1NL21;C0J9R6;A0A291EY88;C6G1P2;Q5W520;P93904;Q33047;O98884;D6MYK4;E7DMY2;Q31807;A0PD98;Q71N70;B8LIV8;Q85ZK3;C7AQR6;Q8WL19;Q33032;Q5K3Y8;I2E962;C3RXF1;A0PDB8;A0A1S6WN23;Q9GHZ1;A0A1C9HG87;A0A2H4UGI3;U5XM28;B8PRL7;Q7YMT1;Q5WPP7;R4QE58;B5SW52;A5X4D3;Q8WIX2;A0A0F7G570;Q1XEJ9;O09420;A6XBH8;C7A6…		0	0	0.0002679	77.73	6.2862e-05	2	1451.62	0.893699	69.7641	0
	High	GHYLNATAGTcEEMIKR	5	14767	146	Q32701;Q6VW40;C0J9R6;C6G1P2;Q33032;A0A1C9HG87;U5XM28;F2X4H9;D5FUN6;Q9GGI5;D6MYJ6;Q4KUE1;Q7YJP8;Q7GH77;O98551;A0A0C5KNQ4;E7DMW3;I2E9A4;W5RVG3;Q7YJR1;Q5NUA5;Q37140;L0N8B1;P28392;Q9MTE7;Q5W520;I2FL31;Q32553;Q32803;Q4VI99;B8PRM1;E7DMV3;Q4VI80;Q3L1K9;Q4VI78;Q37220;B1PHQ2;S6CNQ3;A0A249Y5Q9;Q85VA4;A0A1Q1MQ40;Q9GHM7;A0A291L2S1;A0A286SF63;Q36851;A0A1C9HG15;C1JAT3;Q3I534;E7DMY2;A0A2H4UGV5;B8LIV8;I2E962;A0A…	C11(Carbamidomethyl)	0	0	2.769e-06	75.53	7.26434e-05	3	1950.92	0.993705	59.9217	1
	High	TFQGPPHGIQVER	38	58045	331	Q40141;Q9MTE7;Q6VW40;I2BGM7;C0J9R6;A0A291EY88;C6G1P2;Q5W520;E7DMY2;Q33032;A0A1S6WN23;B5SW52;A6XBH8;A0A0F7EV98;Q9MT32;F2X4H9;Q4VI99;Q9GGI5;B8PRM1;Q8HUZ9;Q3T8E9;I2E9L8;Q4VI80;Q4VI78;A0A0F7C9H2;B8LIV8;I2E962;C3RXF1;A0A1C9HG87;U5XM28;B8PRL7;Q8WIX2;O09420;A0A0F7G5C0;A0A1C9HFL0;A0A286M593;Q9GEK5;A0A1S6Q3X8;D5FUN6;T1WGF1;C1JAT3;Q71N81;O03839;M1S1D7;Q71N69;Q5I221;G0WZM4;A0A0U4D534;A0A0F7G5V4;C4NWF4;C3S8W…		0	0	1.615e-05	72.52	0.000348113	2	1465.76	1.40553	60.8787	0
	High	GHYLNATAGTcEEmIKR	8	14767	146	D5FUN6;Q8ME51;Q31895;Q95631;Q37220;Q8MCW3;Q32701;P28392;Q9MTE7;Q6VW40;C0J9R6;C6G1P2;Q5W520;Q33032;A0A1C9HG87;U5XM28;F2X4H9;A0A1C9HG15;I2FL31;Q32553;Q32803;Q4VI99;C1JAT3;Q9GGI5;D6MYJ6;B8PRM1;Q4KUE1;E7DMV3;Q7YJP8;Q7GH77;O98551;A0A0C5KNQ4;E7DMW3;Q4VI80;Q3I534;Q3L1K9;I2E9A4;Q4VI78;W5RVG3;G0WZL1;F4ZDP9;B1PHQ2;A0A142I7F3;Q7YJR1;P92434;Q5NUA5;S6CNQ3;A0A1C9HGX6;J9QH20;A0A249Y5Q4;A0A249Y5Q9;Q85VA4;A0A1Q1M…	C11(Carbamidomethyl); M14(Oxidation)	0	0	5.566e-07	65.98	0.000617735	3	1966.91	1.02636	50.4957	1
	High	PLLGcTIKPK	8	64838	363	Q32701;Q6VW40;A0A0F7C9H2;I2BGM7;C0J9R6;C6G1P2;E7DMY2;Q31807;Q33032;A0A1S6WN23;A0A1C9HG87;U5XM28;A0A0F7G570;A6XBH8;A0A286M593;F2X4H9;Q9GEK5;D5FUN6;Q9GGI5;D6MYJ6;Q9XQ93;A0A248SN48;Q4KUE1;Q7YJP8;Q7GH77;Q8HUZ9;O98551;A0A0C5KNQ4;E7DMW3;I2E9L8;A0A0F7G5V4;I2E9A4;Q8WKT6;W5RVG3;B7P0E9;J9QG76;Q9TML5;O99016;Q5YKU0;Q8HVI8;A0A291L206;Q7YJR1;Q5NUA5;G8EEM9;A0A2D0WHN2;Q7YJM3;A0A1C9HG42;Q37140;L0N8B1;O98893;I6N58…	C5(Carbamidomethyl)	0	0	0.006806	54.89	0.0183231	3	1126.67	-0.097187	51.7976	1
	High	AMHAVIDR	10	44488	366	Q6VW40;A0A0F7C9H2;I2BGM7;C0J9R6;C6G1P2;Q33032;A0A1S6WN23;A0A1C9HG87;U5XM28;A6XBH8;A0A286M593;F2X4H9;Q9GEK5;D5FUN6;Q9GGI5;Q8HUZ9;I2E9L8;A0A0F7G5V4;A0A291EY88;Q5W520;C3RXF1;C3S8W2;Q32701;P28392;Q9MTE7;A0A1C9HG15;I2FL31;Q32553;Q32803;Q4VI99;C1JAT3;D6MYJ6;B8PRM1;Q4KUE1;E7DMV3;Q7YJP8;Q7GH77;O98551;A0A0C5KNQ4;E7DMW3;Q4VI80;Q3I534;Q3L1K9;I2E9A4;Q4VI78;W5RVG3;G0WZL1;Q37220;F4ZDP9;B1PHQ2;A0A142I7F3;Q7YJR1…		0	0	0.02138	52.29	0.0217926	2	912.472	-0.020645	32.8214	0
	High	EITLGFVDLLR	1	11021	147	Q6VW40;I2BGM7;C0J9R6;C6G1P2;Q33032;A0A1S6WN23;A6XBH8;F2X4H9;Q9GGI5;M1S1D7;Q8HUZ9;Q5I221;A0A0U4D534;I2E9L8;A0A249Y5N8;A0A286SFD8;S4TA61;J9QG76;E0D8V0;A0A249Y5N1;A0A0F7G5Y0;Q5W520;Q8WIX2;A0A0F7EV98;B8PRM1;Q71N81;Q3T8E9;Q37212;A0A286NQF2;Q7YJM6;F5B3G0;I2BGN0;A0A0B5KTH7;Q40141;Q9MTE7;A0A291EY88;B5SW52;Q9MT32;A0A0F7G5C0;A0A0F7G4Y4;Q4VI99;Q4VI80;Q4VI78;C4NWF4;C3RXF1;T1WGF1;A0A1C9HG87;U5XM28;D5FUN6;C1JA…		0	0	0.00459	50.94	0.017401	2	1275.73	0.270747	114.985	0
	High	DDENVNSQPFmR	5	52171	357	Q9MTE7;Q6VW40;C0J9R6;C6G1P2;Q5W520;Q33032;A0A1C9HG87;U5XM28;F2X4H9;D5FUN6;Q4VI99;C1JAT3;Q9GGI5;B8PRM1;Q4VI80;Q4VI78;Q37212;Q5I221;A0A0U4D534;Q32701;Q539X0;A0A0F7C9H2;I2BGM7;Q31807;Q85ZK3;A0A1S6WN23;A0A2H4UGI3;A5X4D3;Q8WIX2;A0A0F7G570;A6XBH8;V5K6K1;Q4L1C7;Q8MD81;A0A286M593;Q9GEK5;O20245;A0A1S5QS34;Q9TN58;O98429;D6MYJ6;Q9XQ93;Q71N81;A0A1W6BQF9;A0A248SN48;Q4KUE1;M1S1D7;Q7YJP8;Q7GH77;Q71N69;Q8HUZ9;G0…	M11(Oxidation)	0	0	0.001003	47.07	0.0719729	2	1467.62	0.855373	56.5527	0
	High	YGRPLLGcTIKPK	9	64650	355	Q9MTE7;Q6VW40;C0J9R6;C6G1P2;Q5W520;Q33032;F2X4H9;Q4VI99;Q9GGI5;B8PRM1;Q4VI80;Q4VI78;Q32701;R4QE58;Q4KUE1;Q7YJP8;Q7GH77;A0A0C5KNQ4;I2E9A4;Q9T2E4;Q9MT23;Q5I221;A0A0U4D534;A0A0B5KTH7;A0A0F7C9H2;I2BGM7;Q31807;A0A1S6WN23;A0A1C9HG87;U5XM28;A0A0F7G570;A6XBH8;A0A286M593;Q9GEK5;D5FUN6;D6MYJ6;Q9XQ93;A0A248SN48;Q8HUZ9;O98551;E7DMW3;I2E9L8;A0A0F7G5V4;Q8WKT6;W5RVG3;B7P0E9;J9QG76;Q9TML5;O99016;Q5YKU0;Q8HVI8;A0…	C8(Carbamidomethyl)	0	0	0.0001068	44.24	0.218149	3	1502.85	0.761758	53.5092	2
	High	LGLSAKNYGR	1	66272	360	Q9GGI5;Q32701;P28392;Q9MTE7;Q6VW40;C0J9R6;C6G1P2;Q5W520;E7DMY2;B8LIV8;Q33032;I2E962;A0A1C9HG87;A0A2H4UGI3;U5XM28;A5X4D3;C7A609;Q95631;A0A1C9HFL0;F2X4H9;A0A1C9HG15;I2FL31;A0A1S6Q3X8;D5FUN6;O98429;Q32553;Q32803;Q4VI99;C1JAT3;D6MYJ6;B8PRM1;O03839;Q4KUE1;E7DMV3;Q7YJP8;Q7GH77;Q5I221;A0A0U4D534;O98551;A0A0C5KNQ4;E7DMW3;Q4VI80;Q3I534;Q3L1K9;I2E9A4;Q9T2E4;Q4VI78;C4NWF4;A0A0F7G633;O09424;Q58U40;Q9MT23;I2B…		0	0.006	0.1014	29.43	7.47958	3	1078.6	-2.97533	46.7976	1
	High	EGNEIIR	1	14511	172	Q8MCX1;Q58U40;C7A5Z4;Q9MTE7;C0J9R6;A0A291EY88;C6G1P2;Q5W520;A6XBH8;Q71N79;F2X4H9;Q4VI99;Q9GGI5;B8PRM1;Q8HUZ9;Q4VI80;Q4VI78;Q40141;Q6VW40;I2BGM7;Q33032;A0A1S6WN23;B5SW52;A0A0F7EV98;Q9MT32;Q3T8E9;I2E9L8;P28392;A5X4D3;C7A609;D5FUN6;Q32803;D6MYJ6;Q7YJP8;Q5I221;A0A0U4D534;C4NWF4;A0A0F7G633;O09424;I2FL31;E7DMV3;Q3L1K9;Q32701;P28421;A0A0F7C9H2;Q32571;Q33047;Q31807;Q5K3Y8;C3RXF1;A0A1C9HG87;U5XM28;B8PRL7;…		0	0.007	0.1187	41.51	0.170833	2	830.437	-0.230359	38.1663	0
A0A1I7PIS8	ATP synthase subunit beta (Fragment) OS=Lasianthus japonicus subsp. longicaudus OX=1905576 GN=atpB PE=3 SV=1 - [A0A1I7PIS8_9GENT]	3060.07	63.97	4995	0	20	164	458	49.2266	5.04639
	High	GIYPAVDPLDSTSTMLQPR	1	5449	29	A0A0M3LBA7;A0A1C9HCV0;A0A1D8D815;A0A1I7PIS3;C0J9K5;C0J9P4;A0A1I7PIS8;O98569;Q95FJ8;Q597J4;A0A191SDX6;A0A0S0ZFL3;A0A1C9HCP3;Q5J038;Q9MRA3;T1L6T3;A0A1D8DG80;Q9XQX1;A0A1I7PIU6;Q95FT0;A0A1I7PIT2;B8PRK2;B7S4U8;Q8HTI8;G0LNL4;A0A0M4FZ20;Q9MRM1;B7S4V7;Q8WJF6		0	0	8.506e-08	109.62	2.67245e-08	3	2061.03	0.43857	114.206	0
	High	GmEVIDTGAPLSVPVGGATLGR	6	3356	18	A0A0M3LBA7;A0A0S0ZFL3;A0A1C9HCV0;A0A1D8D815;A0A1I7PIS3;C0J9K5;C0J9P4;A0A1I7PIS8;O98569;Q95FJ8;A0A1C9HCP3;Q5J038;Q9XQX1;A0A1I7PIU6;B8PRK2;A0A191SDX6;T1L6T3;A0A1I7PIT2	M2(Oxidation)	0	0	1.569e-08	103.34	9.76853e-08	2	2113.1	1.42362	102.975	0
	High	ELQDIIAILGLDELSEEDR	1	7752	25	A0A0M3LBA7;Q597J4;A0A0S0ZFL3;A0A1C9HCV0;Q5J038;A0A1C9HCP3;C0J9K5;C0J9P4;Q95FJ8;Q9MRA3;A0A1I7PIS3;T1L6T3;A0A1D8DG80;A0A1I7PIU6;A0A1I7PIS8;B8PRK2;Q8HTI8;A0A1D8D815;O98569;A0A191SDX6;A0A1I7PIT2;G0LNL4;A0A0M4FZ20;B7S4V7;Q8WJF6		0	0	3.75e-08	101.01	1.96806e-07	2	2171.11	-0.311347	115.767	0
	High	DVNEQDVLLFIDNIFR	1	5066	23	A0A1C9HCV0;Q5J038;A0A1C9HCP3;A0A1I7PIS3;T1L6T3;Q95FJ8;A0A0M3LBA7;A0A0S0ZFL3;C0J9K5;C0J9P4;Q8HTI8;Q9MRA3;A0A1I7PIU6;Q95FT0;A0A1D8DG80;A0A1I7PIS8;B7S4U8;Q597J4;O98569;G0LNL4;A0A1I7PIT2;B8PRK2;Q9XQX1		0	0	9.586e-07	100.59	2.45205e-07	2	1950	-0.218365	116.508	0
	High	GMEVIDTGAPLSVPVGGATLGR	7	3356	18	A0A0M3LBA7;A0A1C9HCV0;A0A0S0ZFL3;A0A1C9HCP3;O98569;Q5J038;C0J9K5;C0J9P4;Q95FJ8;Q9XQX1;A0A1I7PIS3;A0A1I7PIU6;A0A1I7PIS8;B8PRK2;A0A1D8D815;A0A191SDX6;T1L6T3;A0A1I7PIT2		0	0	3.022e-09	100.23	4.32408e-07	2	2097.1	1.33807	112.408	0
	High	mPSAVGYQPTLSTEMGSLQER	13	5647	27	A0A0M3LBA7;A0A1C9HCV0;A0A0S0ZFL3;A0A1C9HCP3;O98569;Q5J038;C0J9K5;C0J9P4;Q95FJ8;Q9XQX1;Q9MRA3;A0A1I7PIU6;A0A1D8DG80;A0A1I7PIS3;T1L6T3;A0A1I7PIS8;B8PRK2;Q597J4;A0A1D8D815;A0A1I7PIT2;Q8HTI8;A0A191SDX6;Q95FT0;B7S4U8;G0LNL4;A0A0M4FZ20;B7S4V7	M1(Oxidation)	0	0	8.018e-09	98.76	2.1083e-07	2	2298.08	1.10591	97.4615	0
	High	FVQAGSEVSALLGR	13	9158	29	A0A0M3LBA7;Q597J4;A0A1C9HCV0;A0A1D8D815;A0A1I7PIS3;C0J9K5;C0J9P4;A0A1I7PIS8;O98569;Q95FJ8;G0LNL4;A0A0S0ZFL3;Q8HTI8;Q5J038;A0A1C9HCP3;Q9MRA3;A0A1I7PIU6;T1L6T3;Q95FT0;B7S4V7;A0A1D8DG80;A0A0A7DB11;E7FIW3;B7S4U8;Q9XQX1;A0A0M4FZ20;B8PRK2;A0A191SDX6;A0A1I7PIT2		0	0	4.296e-05	96.79	5.82425e-07	2	1433.78	0.798734	104.865	0
	High	VALVYGQMNEPPGAR	11	9490	29	A0A0M3LBA7;Q597J4;A0A0S0ZFL3;A0A1C9HCV0;A0A1C9HCP3;O98569;Q5J038;C0J9K5;C0J9P4;Q95FJ8;Q9MRA3;A0A1I7PIS3;T1L6T3;A0A1D8DG80;A0A1I7PIU6;Q95FT0;A0A1I7PIS8;A0A1I7PIT2;B8PRK2;B7S4U8;Q8HTI8;A0A1D8D815;A0A191SDX6;G0LNL4;A0A0M4FZ20;A0A0A7DB11;E7FIW3;Q9MRM1;B7S4V7		0	0	3.534e-05	89.55	2.87831e-06	2	1601.81	0.42672	82.255	0
	High	mPNIYNALVVK	3	4063	21	A0A0M3LBA7;A0A0S0ZFL3;Q597J4;A0A1C9HCV0;A0A1C9HCP3;O98569;Q5J038;C0J9K5;C0J9P4;Q95FJ8;Q9XQX1;Q9MRA3;A0A1I7PIU6;A0A1I7PIS8;B8PRK2;Q8HTI8;A0A1D8D815;G0LNL4;B7S4V7;A0A0M4FZ20;B7S4U8	M1(Oxidation)	0	0	0.0002003	87.19	1.31936e-05	2	1277.69	0.693854	90.7186	0
	High	VALVYGQmNEPPGAR	10	9490	29	A0A0M3LBA7;Q597J4;A0A1C9HCV0;A0A0S0ZFL3;Q8HTI8;A0A191SDX6;Q5J038;A0A1D8D815;A0A1C9HCP3;Q9MRA3;A0A1I7PIU6;A0A1I7PIS3;C0J9K5;C0J9P4;T1L6T3;B7S4V7;A0A1D8DG80;A0A1I7PIS8;A0A0M4FZ20;A0A1I7PIT2;O98569;B8PRK2;Q95FJ8;G0LNL4;Q9MRM1;Q95FT0;B7S4U8;A0A0A7DB11;E7FIW3	M8(Oxidation)	0	0	3.768e-05	82.5	1.45891e-05	2	1617.81	1.0002	66.7302	0
	High	AVAMSATDGLMR	7	3822	16	A0A1C9HCV0;Q95FJ8;A0A0M3LBA7;Q597J4;A0A191SDX6;A0A1D8D815;A0A1I7PIS3;C0J9K5;C0J9P4;A0A1I7PIS8;O98569;B8PRK2;Q9XQX1;G0LNL4;Q9MRM1;E7FIW3		0	0	0.0004935	82.17	1.23334e-05	2	1222.59	0.42003	73.1619	0
	High	GIYPAVDPLDSTSTmLQPR	5	5449	29	A0A0M3LBA7;A0A1C9HCV0;C0J9K5;C0J9P4;Q95FJ8;Q597J4;A0A1D8D815;A0A1I7PIS8;O98569;A0A0S0ZFL3;Q8HTI8;Q5J038;A0A1C9HCP3;Q9MRA3;A0A1I7PIU6;A0A1I7PIS3;T1L6T3;Q95FT0;A0A1D8DG80;A0A1I7PIT2;B8PRK2;B7S4U8;A0A191SDX6;Q9XQX1;G0LNL4;A0A0M4FZ20;Q9MRM1;B7S4V7;Q8WJF6	M15(Oxidation)	0	0	3.028e-08	79.91	2.42019e-05	2	2077.03	1.06795	104.044	0
	High	MPSAVGYQPTLSTEMGSLQER	7	5647	27	A0A0M3LBA7;A0A1C9HCV0;A0A0S0ZFL3;A0A1C9HCP3;O98569;Q5J038;C0J9K5;C0J9P4;Q95FJ8;Q9XQX1;Q9MRA3;A0A1I7PIU6;A0A1D8DG80;A0A1I7PIS3;T1L6T3;A0A1I7PIS8;B8PRK2;Q597J4;A0A1D8D815;A0A1I7PIT2;Q8HTI8;A0A191SDX6;Q95FT0;B7S4U8;G0LNL4;A0A0M4FZ20;B7S4V7		0	0	9.009e-09	77.46	3.5874e-05	2	2282.08	1.66695	104.374	0
	High	VGLTALTMAEYFR	1	7808	30	A0A0M3LBA7;A0A0S0ZFL3;Q597J4;A0A1C9HCV0;Q8HTI8;Q5J038;A0A1C9HCP3;Q9MRA3;A0A1I7PIU6;A0A1I7PIS3;C0J9K5;C0J9P4;T1L6T3;A0A1D8DG80;A0A1I7PIS8;A0A1I7PIT2;O98569;B8PRK2;Q95FJ8;G0LNL4;A0A1D8D815;B7S4V7;A0A0M4FZ20;B7S4U8;Q95FT0;Q9XQX1;A0A191SDX6;A0A0A7DB11;E7FIW3;Q9MRM1		0	0	0.0001454	76.51	5.54283e-05	2	1471.76	0.808242	114.605	0
	High	VGLTALTmAEYFR	3	7808	30	A0A0M3LBA7;A0A0S0ZFL3;Q597J4;A0A1C9HCV0;Q8HTI8;Q5J038;A0A1C9HCP3;Q9MRA3;A0A1I7PIU6;A0A1I7PIS3;C0J9K5;C0J9P4;T1L6T3;A0A1D8DG80;A0A1I7PIS8;A0A1I7PIT2;O98569;B8PRK2;Q95FJ8;G0LNL4;A0A1D8D815;B7S4V7;A0A0M4FZ20;B7S4U8;Q95FT0;Q9XQX1;A0A191SDX6;A0A0A7DB11;E7FIW3;Q9MRM1	M8(Oxidation)	0	0	0.0006392	74.32	9.6601e-05	2	1487.76	1.1816	109.706	0
	High	TVLIMELINNIAK	1	8267	28	A0A0M3LBA7;A0A1C9HCV0;Q597J4;O98569;A0A1D8D815;A0A1I7PIS3;C0J9K5;C0J9P4;A0A1I7PIS8;Q95FJ8;A0A0S0ZFL3;Q8HTI8;Q5J038;A0A1C9HCP3;Q9MRA3;A0A1I7PIU6;T1L6T3;A0A1D8DG80;A0A1I7PIT2;B8PRK2;Q95FT0;A0A0A7DB11;B7S4U8;A0A191SDX6;A0A0M4FZ20;E7FIW3;Q9XQX1;Q9MRM1		0	0	0.002238	72.62	9.20901e-05	2	1471.86	0.118931	115.404	0
	High	MPNIYNALVVK	7	4063	21	A0A0M3LBA7;A0A1C9HCV0;C0J9K5;C0J9P4;Q95FJ8;A0A0S0ZFL3;Q5J038;A0A1C9HCP3;Q9MRA3;Q597J4;Q8HTI8;A0A1D8D815;A0A1I7PIU6;A0A1I7PIS8;O98569;Q9XQX1;B8PRK2;G0LNL4;B7S4V7;A0A0M4FZ20;B7S4U8		0	0	0.0009856	72.31	0.000132367	2	1261.7	0.348899	105.239	0
	High	IVGEEHYETAQK	11	150	7	A0A0M3LBA7;Q9MRA3;A0A1I7PIS3;A0A1D8DG80;A0A1I7PIU6;A0A1I7PIT2;A0A1I7PIS8		0	0	0.0001528	67.79	0.000282689	2	1403.68	0.986587	39.7282	0
	High	EGNDLYMEMK	5	8238	28	A0A0M3LBA7;A0A1C9HCV0;A0A0S0ZFL3;Q5J038;A0A1D8D815;A0A1C9HCP3;Q9MRA3;A0A1I7PIU6;A0A1I7PIS3;C0J9K5;C0J9P4;T1L6T3;A0A1D8DG80;A0A1I7PIS8;Q95FJ8;Q597J4;Q8HTI8;O98569;Q95FT0;A0A0M4FZ20;A0A0A7DB11;A0A1I7PIT2;E7FIW3;B8PRK2;B7S4U8;Q9XQX1;G0LNL4;B7S4V7		0	0	0.005441	61.72	0.000561363	2	1229.52	0.394281	74.2534	0
	High	EGSITSIQAVYVPADDLTDPAPATTFAHLDATTVLSR	1	6160	24	A0A0M3LBA7;A0A1C9HCV0;A0A0S0ZFL3;Q5J038;A0A1C9HCP3;Q9MRA3;A0A1I7PIU6;A0A1I7PIS3;C0J9K5;C0J9P4;T1L6T3;Q95FT0;A0A1D8DG80;A0A1I7PIS8;Q95FJ8;B7S4U8;A0A1D8D815;Q9XQX1;A0A1I7PIT2;B8PRK2;A0A191SDX6;A0A0M4FZ20;A0A0A7DB11;B7S4V7		0	0	4.159e-10	60.99	0.00130224	3	3843.94	1.85668	114.507	0
	High	AVAmSATDGLmR	4	3822	16	A0A0M3LBA7;O98569;A0A1C9HCV0;A0A1D8D815;A0A1I7PIS3;C0J9K5;C0J9P4;A0A1I7PIS8;Q95FJ8;Q597J4;A0A191SDX6;B8PRK2;Q9XQX1;G0LNL4;Q9MRM1;E7FIW3	M4(Oxidation); M11(Oxidation)	0	0	0.00373	60.2	0.00124369	2	1254.58	0.537039	45.0869	0
	High	AHGGVSVFGGVGER	10	7920	30	A0A0M3LBA7;A0A0S0ZFL3;Q597J4;A0A1C9HCV0;Q5J038;A0A1C9HCP3;Q9MRA3;A0A1I7PIU6;Q9XQX1;A0A1I7PIS3;T1L6T3;Q95FT0;A0A1D8DG80;A0A1I7PIS8;A0A1I7PIT2;B8PRK2;Q95FJ8;C0J9K5;C0J9P4;B7S4U8;Q8HTI8;A0A1D8D815;A0A0M4FZ20;O98569;A0A191SDX6;Q9MRM1;B7S4V7;A0A0A7DB11;E7FIW3;G0LNL4		0	0	0.004335	57.32	0.00411243	2	1328.67	0.589324	60.4411	0
	High	AVAMSATDGLmR	7	3822	16	A0A0M3LBA7;A0A1C9HCV0;A0A191SDX6;A0A1D8D815;A0A1I7PIS3;C0J9K5;C0J9P4;A0A1I7PIS8;Q95FJ8;Q597J4;Q9XQX1;O98569;B8PRK2;G0LNL4;Q9MRM1;E7FIW3	M11(Oxidation)	0	0	0.002058	56.95	0.00330982	2	1238.59	0.380734	59.2735	0
	High	IGLFGGAGVGK	6	9628	37	Q597J4;A0A0M3LBA7;A0A1C9HCV0;A0A0S0ZFL3;A0A191SDX6;Q5J038;A0A1D8D815;A0A1C9HCP3;Q9MRA3;A0A1I7PIU6;A0A1I7PIS3;C0J9K5;C0J9P4;T1L6T3;Q95FT0;A0A1D8DG80;A0A1I7PIS8;Q95FJ8;B7S4U8;O98569;Q8HTI8;A0A0M4FZ20;A0A0A7DB11;A0A1I7PIT2;E7FIW3;B8PRK2;A0A2G5F6R8;B9T1V8;A0A2H3ZCK5;A0A251U5D0;A0A0K9NYL5;Q9XQX1;G0LNL4;Q9MRM1;B7S4V7;A0A0D6QRT0;M0UCJ4		0	0	0.004614	50.58	0.0203897	2	975.563	0.481163	82.7373	0
	High	ESGVINEENIAESK	1	1255	18	A0A1C9HCV0;Q5J038;Q9MRA3;A0A1D8DG80;A0A1C9HCP3;A0A1I7PIU6;A0A1I7PIS3;T1L6T3;A0A1I7PIS8;A0A1I7PIT2;B8PRK2;Q95FJ8;A0A1D8D815;G0LNL4;Q9XQX1;Q8HTI8;Q95FT0;A0A191SDX6		0	0	9.225e-05	49.67	0.0210217	2	1518.73	0.426761	61.3299	0
	High	VVDLLAPYR	7	9267	30	A0A1C9HCV0;Q5J038;A0A1D8D815;Q9MRA3;A0A0M3LBA7;A0A0S0ZFL3;A0A1C9HCP3;A0A1I7PIU6;A0A1I7PIS3;C0J9K5;C0J9P4;T1L6T3;Q95FT0;A0A1D8DG80;A0A1I7PIS8;A0A0A7DB11;Q95FJ8;B7S4U8;Q597J4;Q8HTI8;B7S4V7;O98569;G0LNL4;A0A191SDX6;A0A0M4FZ20;A0A1I7PIT2;Q9XQX1;B8PRK2;E7FIW3;Q9MRM1		0	0	0.0191	46.79	0.0445083	2	1045.6	0.536108	98.1924	0
	High	EGNDLYmEMK	3	8238	28	A0A0M3LBA7;Q597J4;A0A0S0ZFL3;A0A1C9HCV0;A0A1C9HCP3;O98569;Q5J038;C0J9K5;C0J9P4;Q95FJ8;Q9MRA3;A0A1I7PIS3;T1L6T3;A0A1D8DG80;Q9XQX1;A0A1I7PIU6;Q95FT0;A0A1I7PIS8;A0A1I7PIT2;B8PRK2;B7S4U8;Q8HTI8;A0A1D8D815;G0LNL4;A0A0M4FZ20;A0A0A7DB11;E7FIW3;B7S4V7	M7(Oxidation)	0	0	0.007525	37.5	0.13282	2	1245.51	0.747566	63.2099	0
	High	mPSAVGYQPTLSTEmGSLQER	2	5647	27	B7S4V7;A0A0M3LBA7;A0A1C9HCV0;A0A1I7PIS3;C0J9K5;C0J9P4;Q95FJ8;A0A0S0ZFL3;A0A1C9HCP3;Q597J4;Q8HTI8;Q5J038;Q9MRA3;A0A1I7PIU6;T1L6T3;Q95FT0;A0A1D8DG80;A0A1I7PIS8;O98569;B7S4U8;A0A1D8D815;A0A191SDX6;Q9XQX1;A0A1I7PIT2;B8PRK2;A0A0M4FZ20;G0LNL4	M1(Oxidation); M15(Oxidation)	0	0	0.001078	36.9	0.301218	3	2314.07	0.810565	81.1239	0
	High	LSIFETGIK	6	9003	27	A0A0M3LBA7;A0A1C9HCV0;A0A0S0ZFL3;Q5J038;A0A1C9HCP3;C0J9K5;C0J9P4;O98569;Q95FJ8;Q597J4;Q8HTI8;Q9MRA3;A0A1I7PIS3;T1L6T3;A0A1D8DG80;A0A1D8D815;A0A1I7PIU6;A0A1I7PIS8;Q9XQX1;A0A191SDX6;Q95FT0;B7S4U8;A0A0A7DB11;E7FIW3;G0LNL4;Q9MRM1;B7S4V7		0	0.001	0.02735	57.68	0.00239713	2	1007.58	0.277807	93.196	0
	High	TREGNDLYMEMK	3	8225	28	A0A0M3LBA7;Q597J4;A0A0S0ZFL3;A0A1C9HCV0;Q5J038;Q9MRA3;A0A1C9HCP3;A0A1I7PIS3;T1L6T3;Q95FJ8;A0A1D8D815;C0J9K5;C0J9P4;A0A1I7PIS8;O98569;Q8HTI8;A0A1I7PIU6;A0A1D8DG80;A0A1I7PIT2;B8PRK2;E7FIW3;Q9XQX1;Q95FT0;B7S4V7;A0A0A7DB11;B7S4U8;G0LNL4;A0A0M4FZ20		0	0.001	0.03276	34.82	0.401564	2	1486.67	1.14968	62.1805	1
	High	EGNDLYmEmK	1	8238	28	A0A0M3LBA7;A0A0S0ZFL3;A0A1C9HCP3;A0A1C9HCV0;Q5J038;Q9MRA3;C0J9K5;C0J9P4;Q95FJ8;Q597J4;G0LNL4;Q8HTI8;A0A1D8D815;A0A1I7PIU6;A0A1I7PIS3;T1L6T3;Q95FT0;A0A1D8DG80;A0A1I7PIS8;A0A0A7DB11;E7FIW3;O98569;B7S4U8;B7S4V7;A0A0M4FZ20;A0A1I7PIT2;B8PRK2;Q9XQX1	M7(Oxidation); M9(Oxidation)	0	0.001	0.03805	26.74	1.4174	2	1261.51	0.704831	43.0204	0
A0A1C9HCV0	ATP synthase subunit beta (Fragment) OS=Batrachium foeniculaceum OX=1898905 GN=atpB PE=3 SV=1 - [A0A1C9HCV0_9MAGN]	3029.81	70.02	7932	0	22	161	467	50.2161	5.09717
	High	IAQIIGPVLDVSFPPGK	1	158	5	A0A0M3LBA7;A0A1C9HCV0;A0A1D8D815;A0A191SDX6;A0A0M4FZ20		0	0	1.178e-06	125.72	1.67729e-10	2	1751.01	0.987537	114.368	0
	High	GIYPAVDPLDSTSTMLQPR	1	5449	29	A0A0M3LBA7;A0A1C9HCV0;A0A1D8D815;A0A1I7PIS3;C0J9K5;C0J9P4;A0A1I7PIS8;O98569;Q95FJ8;Q597J4;A0A191SDX6;A0A0S0ZFL3;A0A1C9HCP3;Q5J038;Q9MRA3;T1L6T3;A0A1D8DG80;Q9XQX1;A0A1I7PIU6;Q95FT0;A0A1I7PIT2;B8PRK2;B7S4U8;Q8HTI8;G0LNL4;A0A0M4FZ20;Q9MRM1;B7S4V7;Q8WJF6		0	0	8.506e-08	109.62	2.67245e-08	3	2061.03	0.43857	114.206	0
	High	IFNVLGEPVDNLGPVDTR	2	3009	16	A0A0M3LBA7;A0A0S0ZFL3;Q597J4;A0A1C9HCV0;Q5J038;Q9XQX1;Q9MRA3;A0A1I7PIU6;A0A1D8DG80;Q8HTI8;A0A1D8D815;A0A1I7PIT2;A0A191SDX6;G0LNL4;B7S4U8;B7S4V7		0	0	3.183e-06	105.06	6.35255e-08	2	1955.03	1.61919	114.315	0
	High	GmEVIDTGAPLSVPVGGATLGR	6	3356	18	A0A0M3LBA7;A0A0S0ZFL3;A0A1C9HCV0;A0A1D8D815;A0A1I7PIS3;C0J9K5;C0J9P4;A0A1I7PIS8;O98569;Q95FJ8;A0A1C9HCP3;Q5J038;Q9XQX1;A0A1I7PIU6;B8PRK2;A0A191SDX6;T1L6T3;A0A1I7PIT2	M2(Oxidation)	0	0	1.569e-08	103.34	9.76853e-08	2	2113.1	1.42362	102.975	0
	High	ELQDIIAILGLDELSEEDR	1	7752	25	A0A0M3LBA7;Q597J4;A0A0S0ZFL3;A0A1C9HCV0;Q5J038;A0A1C9HCP3;C0J9K5;C0J9P4;Q95FJ8;Q9MRA3;A0A1I7PIS3;T1L6T3;A0A1D8DG80;A0A1I7PIU6;A0A1I7PIS8;B8PRK2;Q8HTI8;A0A1D8D815;O98569;A0A191SDX6;A0A1I7PIT2;G0LNL4;A0A0M4FZ20;B7S4V7;Q8WJF6		0	0	3.75e-08	101.01	1.96806e-07	2	2171.11	-0.311347	115.767	0
	High	DVNEQDVLLFIDNIFR	1	5066	23	A0A1C9HCV0;Q5J038;A0A1C9HCP3;A0A1I7PIS3;T1L6T3;Q95FJ8;A0A0M3LBA7;A0A0S0ZFL3;C0J9K5;C0J9P4;Q8HTI8;Q9MRA3;A0A1I7PIU6;Q95FT0;A0A1D8DG80;A0A1I7PIS8;B7S4U8;Q597J4;O98569;G0LNL4;A0A1I7PIT2;B8PRK2;Q9XQX1		0	0	9.586e-07	100.59	2.45205e-07	2	1950	-0.218365	116.508	0
	High	GMEVIDTGAPLSVPVGGATLGR	7	3356	18	A0A0M3LBA7;A0A1C9HCV0;A0A0S0ZFL3;A0A1C9HCP3;O98569;Q5J038;C0J9K5;C0J9P4;Q95FJ8;Q9XQX1;A0A1I7PIS3;A0A1I7PIU6;A0A1I7PIS8;B8PRK2;A0A1D8D815;A0A191SDX6;T1L6T3;A0A1I7PIT2		0	0	3.022e-09	100.23	4.32408e-07	2	2097.1	1.33807	112.408	0
	High	mPSAVGYQPTLSTEMGSLQER	13	5647	27	A0A0M3LBA7;A0A1C9HCV0;A0A0S0ZFL3;A0A1C9HCP3;O98569;Q5J038;C0J9K5;C0J9P4;Q95FJ8;Q9XQX1;Q9MRA3;A0A1I7PIU6;A0A1D8DG80;A0A1I7PIS3;T1L6T3;A0A1I7PIS8;B8PRK2;Q597J4;A0A1D8D815;A0A1I7PIT2;Q8HTI8;A0A191SDX6;Q95FT0;B7S4U8;G0LNL4;A0A0M4FZ20;B7S4V7	M1(Oxidation)	0	0	8.018e-09	98.76	2.1083e-07	2	2298.08	1.10591	97.4615	0
	High	FVQAGSEVSALLGR	13	9158	29	A0A0M3LBA7;Q597J4;A0A1C9HCV0;A0A1D8D815;A0A1I7PIS3;C0J9K5;C0J9P4;A0A1I7PIS8;O98569;Q95FJ8;G0LNL4;A0A0S0ZFL3;Q8HTI8;Q5J038;A0A1C9HCP3;Q9MRA3;A0A1I7PIU6;T1L6T3;Q95FT0;B7S4V7;A0A1D8DG80;A0A0A7DB11;E7FIW3;B7S4U8;Q9XQX1;A0A0M4FZ20;B8PRK2;A0A191SDX6;A0A1I7PIT2		0	0	4.296e-05	96.79	5.82425e-07	2	1433.78	0.798734	104.865	0
	High	VALVYGQMNEPPGAR	11	9490	29	A0A0M3LBA7;Q597J4;A0A0S0ZFL3;A0A1C9HCV0;A0A1C9HCP3;O98569;Q5J038;C0J9K5;C0J9P4;Q95FJ8;Q9MRA3;A0A1I7PIS3;T1L6T3;A0A1D8DG80;A0A1I7PIU6;Q95FT0;A0A1I7PIS8;A0A1I7PIT2;B8PRK2;B7S4U8;Q8HTI8;A0A1D8D815;A0A191SDX6;G0LNL4;A0A0M4FZ20;A0A0A7DB11;E7FIW3;Q9MRM1;B7S4V7		0	0	3.534e-05	89.55	2.87831e-06	2	1601.81	0.42672	82.255	0
	High	mPNIYNALVVK	3	4063	21	A0A0M3LBA7;A0A0S0ZFL3;Q597J4;A0A1C9HCV0;A0A1C9HCP3;O98569;Q5J038;C0J9K5;C0J9P4;Q95FJ8;Q9XQX1;Q9MRA3;A0A1I7PIU6;A0A1I7PIS8;B8PRK2;Q8HTI8;A0A1D8D815;G0LNL4;B7S4V7;A0A0M4FZ20;B7S4U8	M1(Oxidation)	0	0	0.0002003	87.19	1.31936e-05	2	1277.69	0.693854	90.7186	0
	High	VALVYGQmNEPPGAR	10	9490	29	A0A0M3LBA7;Q597J4;A0A1C9HCV0;A0A0S0ZFL3;Q8HTI8;A0A191SDX6;Q5J038;A0A1D8D815;A0A1C9HCP3;Q9MRA3;A0A1I7PIU6;A0A1I7PIS3;C0J9K5;C0J9P4;T1L6T3;B7S4V7;A0A1D8DG80;A0A1I7PIS8;A0A0M4FZ20;A0A1I7PIT2;O98569;B8PRK2;Q95FJ8;G0LNL4;Q9MRM1;Q95FT0;B7S4U8;A0A0A7DB11;E7FIW3	M8(Oxidation)	0	0	3.768e-05	82.5	1.45891e-05	2	1617.81	1.0002	66.7302	0
	High	AVAMSATDGLMR	7	3822	16	A0A1C9HCV0;Q95FJ8;A0A0M3LBA7;Q597J4;A0A191SDX6;A0A1D8D815;A0A1I7PIS3;C0J9K5;C0J9P4;A0A1I7PIS8;O98569;B8PRK2;Q9XQX1;G0LNL4;Q9MRM1;E7FIW3		0	0	0.0004935	82.17	1.23334e-05	2	1222.59	0.42003	73.1619	0
	High	GIYPAVDPLDSTSTmLQPR	5	5449	29	A0A0M3LBA7;A0A1C9HCV0;C0J9K5;C0J9P4;Q95FJ8;Q597J4;A0A1D8D815;A0A1I7PIS8;O98569;A0A0S0ZFL3;Q8HTI8;Q5J038;A0A1C9HCP3;Q9MRA3;A0A1I7PIU6;A0A1I7PIS3;T1L6T3;Q95FT0;A0A1D8DG80;A0A1I7PIT2;B8PRK2;B7S4U8;A0A191SDX6;Q9XQX1;G0LNL4;A0A0M4FZ20;Q9MRM1;B7S4V7;Q8WJF6	M15(Oxidation)	0	0	3.028e-08	79.91	2.42019e-05	2	2077.03	1.06795	104.044	0
	High	MPSAVGYQPTLSTEMGSLQER	7	5647	27	A0A0M3LBA7;A0A1C9HCV0;A0A0S0ZFL3;A0A1C9HCP3;O98569;Q5J038;C0J9K5;C0J9P4;Q95FJ8;Q9XQX1;Q9MRA3;A0A1I7PIU6;A0A1D8DG80;A0A1I7PIS3;T1L6T3;A0A1I7PIS8;B8PRK2;Q597J4;A0A1D8D815;A0A1I7PIT2;Q8HTI8;A0A191SDX6;Q95FT0;B7S4U8;G0LNL4;A0A0M4FZ20;B7S4V7		0	0	9.009e-09	77.46	3.5874e-05	2	2282.08	1.66695	104.374	0
	High	VGLTALTMAEYFR	1	7808	30	A0A0M3LBA7;A0A0S0ZFL3;Q597J4;A0A1C9HCV0;Q8HTI8;Q5J038;A0A1C9HCP3;Q9MRA3;A0A1I7PIU6;A0A1I7PIS3;C0J9K5;C0J9P4;T1L6T3;A0A1D8DG80;A0A1I7PIS8;A0A1I7PIT2;O98569;B8PRK2;Q95FJ8;G0LNL4;A0A1D8D815;B7S4V7;A0A0M4FZ20;B7S4U8;Q95FT0;Q9XQX1;A0A191SDX6;A0A0A7DB11;E7FIW3;Q9MRM1		0	0	0.0001454	76.51	5.54283e-05	2	1471.76	0.808242	114.605	0
	High	VGLTALTmAEYFR	3	7808	30	A0A0M3LBA7;A0A0S0ZFL3;Q597J4;A0A1C9HCV0;Q8HTI8;Q5J038;A0A1C9HCP3;Q9MRA3;A0A1I7PIU6;A0A1I7PIS3;C0J9K5;C0J9P4;T1L6T3;A0A1D8DG80;A0A1I7PIS8;A0A1I7PIT2;O98569;B8PRK2;Q95FJ8;G0LNL4;A0A1D8D815;B7S4V7;A0A0M4FZ20;B7S4U8;Q95FT0;Q9XQX1;A0A191SDX6;A0A0A7DB11;E7FIW3;Q9MRM1	M8(Oxidation)	0	0	0.0006392	74.32	9.6601e-05	2	1487.76	1.1816	109.706	0
	High	TVLIMELINNIAK	1	8267	28	A0A0M3LBA7;A0A1C9HCV0;Q597J4;O98569;A0A1D8D815;A0A1I7PIS3;C0J9K5;C0J9P4;A0A1I7PIS8;Q95FJ8;A0A0S0ZFL3;Q8HTI8;Q5J038;A0A1C9HCP3;Q9MRA3;A0A1I7PIU6;T1L6T3;A0A1D8DG80;A0A1I7PIT2;B8PRK2;Q95FT0;A0A0A7DB11;B7S4U8;A0A191SDX6;A0A0M4FZ20;E7FIW3;Q9XQX1;Q9MRM1		0	0	0.002238	72.62	9.20901e-05	2	1471.86	0.118931	115.404	0
	High	MPNIYNALVVK	7	4063	21	A0A0M3LBA7;A0A1C9HCV0;C0J9K5;C0J9P4;Q95FJ8;A0A0S0ZFL3;Q5J038;A0A1C9HCP3;Q9MRA3;Q597J4;Q8HTI8;A0A1D8D815;A0A1I7PIU6;A0A1I7PIS8;O98569;Q9XQX1;B8PRK2;G0LNL4;B7S4V7;A0A0M4FZ20;B7S4U8		0	0	0.0009856	72.31	0.000132367	2	1261.7	0.348899	105.239	0
	High	SAPAFIQLDTK	5	4550	21	A0A0M3LBA7;A0A1C9HCV0;A0A0S0ZFL3;A0A1C9HCP3;O98569;Q5J038;C0J9K5;C0J9P4;Q95FJ8;Q9MRA3;A0A1I7PIS3;T1L6T3;A0A1D8DG80;Q597J4;Q8HTI8;A0A1D8D815;A0A1I7PIT2;Q95FT0;G0LNL4;A0A191SDX6;A0A0M4FZ20		0	0	0.003406	72.23	0.000172675	2	1190.64	0.536024	83.4514	0
	High	EGNDLYMEMK	5	8238	28	A0A0M3LBA7;A0A1C9HCV0;A0A0S0ZFL3;Q5J038;A0A1D8D815;A0A1C9HCP3;Q9MRA3;A0A1I7PIU6;A0A1I7PIS3;C0J9K5;C0J9P4;T1L6T3;A0A1D8DG80;A0A1I7PIS8;Q95FJ8;Q597J4;Q8HTI8;O98569;Q95FT0;A0A0M4FZ20;A0A0A7DB11;A0A1I7PIT2;E7FIW3;B8PRK2;B7S4U8;Q9XQX1;G0LNL4;B7S4V7		0	0	0.005441	61.72	0.000561363	2	1229.52	0.394281	74.2534	0
	High	EGSITSIQAVYVPADDLTDPAPATTFAHLDATTVLSR	1	6160	24	A0A0M3LBA7;A0A1C9HCV0;A0A0S0ZFL3;Q5J038;A0A1C9HCP3;Q9MRA3;A0A1I7PIU6;A0A1I7PIS3;C0J9K5;C0J9P4;T1L6T3;Q95FT0;A0A1D8DG80;A0A1I7PIS8;Q95FJ8;B7S4U8;A0A1D8D815;Q9XQX1;A0A1I7PIT2;B8PRK2;A0A191SDX6;A0A0M4FZ20;A0A0A7DB11;B7S4V7		0	0	4.159e-10	60.99	0.00130224	3	3843.94	1.85668	114.507	0
	High	AVAmSATDGLmR	4	3822	16	A0A0M3LBA7;O98569;A0A1C9HCV0;A0A1D8D815;A0A1I7PIS3;C0J9K5;C0J9P4;A0A1I7PIS8;Q95FJ8;Q597J4;A0A191SDX6;B8PRK2;Q9XQX1;G0LNL4;Q9MRM1;E7FIW3	M4(Oxidation); M11(Oxidation)	0	0	0.00373	60.2	0.00124369	2	1254.58	0.537039	45.0869	0
	High	AHGGVSVFGGVGER	10	7920	30	A0A0M3LBA7;A0A0S0ZFL3;Q597J4;A0A1C9HCV0;Q5J038;A0A1C9HCP3;Q9MRA3;A0A1I7PIU6;Q9XQX1;A0A1I7PIS3;T1L6T3;Q95FT0;A0A1D8DG80;A0A1I7PIS8;A0A1I7PIT2;B8PRK2;Q95FJ8;C0J9K5;C0J9P4;B7S4U8;Q8HTI8;A0A1D8D815;A0A0M4FZ20;O98569;A0A191SDX6;Q9MRM1;B7S4V7;A0A0A7DB11;E7FIW3;G0LNL4		0	0	0.004335	57.32	0.00411243	2	1328.67	0.589324	60.4411	0
	High	AVAMSATDGLmR	7	3822	16	A0A0M3LBA7;A0A1C9HCV0;A0A191SDX6;A0A1D8D815;A0A1I7PIS3;C0J9K5;C0J9P4;A0A1I7PIS8;Q95FJ8;Q597J4;Q9XQX1;O98569;B8PRK2;G0LNL4;Q9MRM1;E7FIW3	M11(Oxidation)	0	0	0.002058	56.95	0.00330982	2	1238.59	0.380734	59.2735	0
	High	IGLFGGAGVGK	6	9628	37	Q597J4;A0A0M3LBA7;A0A1C9HCV0;A0A0S0ZFL3;A0A191SDX6;Q5J038;A0A1D8D815;A0A1C9HCP3;Q9MRA3;A0A1I7PIU6;A0A1I7PIS3;C0J9K5;C0J9P4;T1L6T3;Q95FT0;A0A1D8DG80;A0A1I7PIS8;Q95FJ8;B7S4U8;O98569;Q8HTI8;A0A0M4FZ20;A0A0A7DB11;A0A1I7PIT2;E7FIW3;B8PRK2;A0A2G5F6R8;B9T1V8;A0A2H3ZCK5;A0A251U5D0;A0A0K9NYL5;Q9XQX1;G0LNL4;Q9MRM1;B7S4V7;A0A0D6QRT0;M0UCJ4		0	0	0.004614	50.58	0.0203897	2	975.563	0.481163	82.7373	0
	High	ESGVINEENIAESK	1	1255	18	A0A1C9HCV0;Q5J038;Q9MRA3;A0A1D8DG80;A0A1C9HCP3;A0A1I7PIU6;A0A1I7PIS3;T1L6T3;A0A1I7PIS8;A0A1I7PIT2;B8PRK2;Q95FJ8;A0A1D8D815;G0LNL4;Q9XQX1;Q8HTI8;Q95FT0;A0A191SDX6		0	0	9.225e-05	49.67	0.0210217	2	1518.73	0.426761	61.3299	0
	High	VVDLLAPYR	7	9267	30	A0A1C9HCV0;Q5J038;A0A1D8D815;Q9MRA3;A0A0M3LBA7;A0A0S0ZFL3;A0A1C9HCP3;A0A1I7PIU6;A0A1I7PIS3;C0J9K5;C0J9P4;T1L6T3;Q95FT0;A0A1D8DG80;A0A1I7PIS8;A0A0A7DB11;Q95FJ8;B7S4U8;Q597J4;Q8HTI8;B7S4V7;O98569;G0LNL4;A0A191SDX6;A0A0M4FZ20;A0A1I7PIT2;Q9XQX1;B8PRK2;E7FIW3;Q9MRM1		0	0	0.0191	46.79	0.0445083	2	1045.6	0.536108	98.1924	0
	High	EGNDLYmEMK	3	8238	28	A0A0M3LBA7;Q597J4;A0A0S0ZFL3;A0A1C9HCV0;A0A1C9HCP3;O98569;Q5J038;C0J9K5;C0J9P4;Q95FJ8;Q9MRA3;A0A1I7PIS3;T1L6T3;A0A1D8DG80;Q9XQX1;A0A1I7PIU6;Q95FT0;A0A1I7PIS8;A0A1I7PIT2;B8PRK2;B7S4U8;Q8HTI8;A0A1D8D815;G0LNL4;A0A0M4FZ20;A0A0A7DB11;E7FIW3;B7S4V7	M7(Oxidation)	0	0	0.007525	37.5	0.13282	2	1245.51	0.747566	63.2099	0
	High	mPSAVGYQPTLSTEmGSLQER	2	5647	27	B7S4V7;A0A0M3LBA7;A0A1C9HCV0;A0A1I7PIS3;C0J9K5;C0J9P4;Q95FJ8;A0A0S0ZFL3;A0A1C9HCP3;Q597J4;Q8HTI8;Q5J038;Q9MRA3;A0A1I7PIU6;T1L6T3;Q95FT0;A0A1D8DG80;A0A1I7PIS8;O98569;B7S4U8;A0A1D8D815;A0A191SDX6;Q9XQX1;A0A1I7PIT2;B8PRK2;A0A0M4FZ20;G0LNL4	M1(Oxidation); M15(Oxidation)	0	0	0.001078	36.9	0.301218	3	2314.07	0.810565	81.1239	0
	High	LSIFETGIK	6	9003	27	A0A0M3LBA7;A0A1C9HCV0;A0A0S0ZFL3;Q5J038;A0A1C9HCP3;C0J9K5;C0J9P4;O98569;Q95FJ8;Q597J4;Q8HTI8;Q9MRA3;A0A1I7PIS3;T1L6T3;A0A1D8DG80;A0A1D8D815;A0A1I7PIU6;A0A1I7PIS8;Q9XQX1;A0A191SDX6;Q95FT0;B7S4U8;A0A0A7DB11;E7FIW3;G0LNL4;Q9MRM1;B7S4V7		0	0.001	0.02735	57.68	0.00239713	2	1007.58	0.277807	93.196	0
	High	TREGNDLYMEMK	3	8225	28	A0A0M3LBA7;Q597J4;A0A0S0ZFL3;A0A1C9HCV0;Q5J038;Q9MRA3;A0A1C9HCP3;A0A1I7PIS3;T1L6T3;Q95FJ8;A0A1D8D815;C0J9K5;C0J9P4;A0A1I7PIS8;O98569;Q8HTI8;A0A1I7PIU6;A0A1D8DG80;A0A1I7PIT2;B8PRK2;E7FIW3;Q9XQX1;Q95FT0;B7S4V7;A0A0A7DB11;B7S4U8;G0LNL4;A0A0M4FZ20		0	0.001	0.03276	34.82	0.401564	2	1486.67	1.14968	62.1805	1
	High	EGNDLYmEmK	1	8238	28	A0A0M3LBA7;A0A0S0ZFL3;A0A1C9HCP3;A0A1C9HCV0;Q5J038;Q9MRA3;C0J9K5;C0J9P4;Q95FJ8;Q597J4;G0LNL4;Q8HTI8;A0A1D8D815;A0A1I7PIU6;A0A1I7PIS3;T1L6T3;Q95FT0;A0A1D8DG80;A0A1I7PIS8;A0A0A7DB11;E7FIW3;O98569;B7S4U8;B7S4V7;A0A0M4FZ20;A0A1I7PIT2;B8PRK2;Q9XQX1	M7(Oxidation); M9(Oxidation)	0	0.001	0.03805	26.74	1.4174	2	1261.51	0.704831	43.0204	0
A0A1I7PIS3	ATP synthase subunit beta (Fragment) OS=Geophila repens OX=58419 GN=atpB PE=3 SV=1 - [A0A1I7PIS3_9GENT]	3004.88	66.38	5183	0	21	161	458	49.2346	5.05908
	High	GIYPAVDPLDSTSTMLQPR	1	5449	29	A0A0M3LBA7;A0A1C9HCV0;A0A1D8D815;A0A1I7PIS3;C0J9K5;C0J9P4;A0A1I7PIS8;O98569;Q95FJ8;Q597J4;A0A191SDX6;A0A0S0ZFL3;A0A1C9HCP3;Q5J038;Q9MRA3;T1L6T3;A0A1D8DG80;Q9XQX1;A0A1I7PIU6;Q95FT0;A0A1I7PIT2;B8PRK2;B7S4U8;Q8HTI8;G0LNL4;A0A0M4FZ20;Q9MRM1;B7S4V7;Q8WJF6		0	0	8.506e-08	109.62	2.67245e-08	3	2061.03	0.43857	114.206	0
	High	GmEVIDTGAPLSVPVGGATLGR	6	3356	18	A0A0M3LBA7;A0A0S0ZFL3;A0A1C9HCV0;A0A1D8D815;A0A1I7PIS3;C0J9K5;C0J9P4;A0A1I7PIS8;O98569;Q95FJ8;A0A1C9HCP3;Q5J038;Q9XQX1;A0A1I7PIU6;B8PRK2;A0A191SDX6;T1L6T3;A0A1I7PIT2	M2(Oxidation)	0	0	1.569e-08	103.34	9.76853e-08	2	2113.1	1.42362	102.975	0
	High	ELQDIIAILGLDELSEEDR	1	7752	25	A0A0M3LBA7;Q597J4;A0A0S0ZFL3;A0A1C9HCV0;Q5J038;A0A1C9HCP3;C0J9K5;C0J9P4;Q95FJ8;Q9MRA3;A0A1I7PIS3;T1L6T3;A0A1D8DG80;A0A1I7PIU6;A0A1I7PIS8;B8PRK2;Q8HTI8;A0A1D8D815;O98569;A0A191SDX6;A0A1I7PIT2;G0LNL4;A0A0M4FZ20;B7S4V7;Q8WJF6		0	0	3.75e-08	101.01	1.96806e-07	2	2171.11	-0.311347	115.767	0
	High	DVNEQDVLLFIDNIFR	1	5066	23	A0A1C9HCV0;Q5J038;A0A1C9HCP3;A0A1I7PIS3;T1L6T3;Q95FJ8;A0A0M3LBA7;A0A0S0ZFL3;C0J9K5;C0J9P4;Q8HTI8;Q9MRA3;A0A1I7PIU6;Q95FT0;A0A1D8DG80;A0A1I7PIS8;B7S4U8;Q597J4;O98569;G0LNL4;A0A1I7PIT2;B8PRK2;Q9XQX1		0	0	9.586e-07	100.59	2.45205e-07	2	1950	-0.218365	116.508	0
	High	GMEVIDTGAPLSVPVGGATLGR	7	3356	18	A0A0M3LBA7;A0A1C9HCV0;A0A0S0ZFL3;A0A1C9HCP3;O98569;Q5J038;C0J9K5;C0J9P4;Q95FJ8;Q9XQX1;A0A1I7PIS3;A0A1I7PIU6;A0A1I7PIS8;B8PRK2;A0A1D8D815;A0A191SDX6;T1L6T3;A0A1I7PIT2		0	0	3.022e-09	100.23	4.32408e-07	2	2097.1	1.33807	112.408	0
	High	mPSAVGYQPTLSTEMGSLQER	13	5647	27	A0A0M3LBA7;A0A1C9HCV0;A0A0S0ZFL3;A0A1C9HCP3;O98569;Q5J038;C0J9K5;C0J9P4;Q95FJ8;Q9XQX1;Q9MRA3;A0A1I7PIU6;A0A1D8DG80;A0A1I7PIS3;T1L6T3;A0A1I7PIS8;B8PRK2;Q597J4;A0A1D8D815;A0A1I7PIT2;Q8HTI8;A0A191SDX6;Q95FT0;B7S4U8;G0LNL4;A0A0M4FZ20;B7S4V7	M1(Oxidation)	0	0	8.018e-09	98.76	2.1083e-07	2	2298.08	1.10591	97.4615	0
	High	FVQAGSEVSALLGR	13	9158	29	A0A0M3LBA7;Q597J4;A0A1C9HCV0;A0A1D8D815;A0A1I7PIS3;C0J9K5;C0J9P4;A0A1I7PIS8;O98569;Q95FJ8;G0LNL4;A0A0S0ZFL3;Q8HTI8;Q5J038;A0A1C9HCP3;Q9MRA3;A0A1I7PIU6;T1L6T3;Q95FT0;B7S4V7;A0A1D8DG80;A0A0A7DB11;E7FIW3;B7S4U8;Q9XQX1;A0A0M4FZ20;B8PRK2;A0A191SDX6;A0A1I7PIT2		0	0	4.296e-05	96.79	5.82425e-07	2	1433.78	0.798734	104.865	0
	High	VALVYGQMNEPPGAR	11	9490	29	A0A0M3LBA7;Q597J4;A0A0S0ZFL3;A0A1C9HCV0;A0A1C9HCP3;O98569;Q5J038;C0J9K5;C0J9P4;Q95FJ8;Q9MRA3;A0A1I7PIS3;T1L6T3;A0A1D8DG80;A0A1I7PIU6;Q95FT0;A0A1I7PIS8;A0A1I7PIT2;B8PRK2;B7S4U8;Q8HTI8;A0A1D8D815;A0A191SDX6;G0LNL4;A0A0M4FZ20;A0A0A7DB11;E7FIW3;Q9MRM1;B7S4V7		0	0	3.534e-05	89.55	2.87831e-06	2	1601.81	0.42672	82.255	0
	High	VALVYGQmNEPPGAR	10	9490	29	A0A0M3LBA7;Q597J4;A0A1C9HCV0;A0A0S0ZFL3;Q8HTI8;A0A191SDX6;Q5J038;A0A1D8D815;A0A1C9HCP3;Q9MRA3;A0A1I7PIU6;A0A1I7PIS3;C0J9K5;C0J9P4;T1L6T3;B7S4V7;A0A1D8DG80;A0A1I7PIS8;A0A0M4FZ20;A0A1I7PIT2;O98569;B8PRK2;Q95FJ8;G0LNL4;Q9MRM1;Q95FT0;B7S4U8;A0A0A7DB11;E7FIW3	M8(Oxidation)	0	0	3.768e-05	82.5	1.45891e-05	2	1617.81	1.0002	66.7302	0
	High	AVAMSATDGLMR	7	3822	16	A0A1C9HCV0;Q95FJ8;A0A0M3LBA7;Q597J4;A0A191SDX6;A0A1D8D815;A0A1I7PIS3;C0J9K5;C0J9P4;A0A1I7PIS8;O98569;B8PRK2;Q9XQX1;G0LNL4;Q9MRM1;E7FIW3		0	0	0.0004935	82.17	1.23334e-05	2	1222.59	0.42003	73.1619	0
	High	GIYPAVDPLDSTSTmLQPR	5	5449	29	A0A0M3LBA7;A0A1C9HCV0;C0J9K5;C0J9P4;Q95FJ8;Q597J4;A0A1D8D815;A0A1I7PIS8;O98569;A0A0S0ZFL3;Q8HTI8;Q5J038;A0A1C9HCP3;Q9MRA3;A0A1I7PIU6;A0A1I7PIS3;T1L6T3;Q95FT0;A0A1D8DG80;A0A1I7PIT2;B8PRK2;B7S4U8;A0A191SDX6;Q9XQX1;G0LNL4;A0A0M4FZ20;Q9MRM1;B7S4V7;Q8WJF6	M15(Oxidation)	0	0	3.028e-08	79.91	2.42019e-05	2	2077.03	1.06795	104.044	0
	High	MPSAVGYQPTLSTEMGSLQER	7	5647	27	A0A0M3LBA7;A0A1C9HCV0;A0A0S0ZFL3;A0A1C9HCP3;O98569;Q5J038;C0J9K5;C0J9P4;Q95FJ8;Q9XQX1;Q9MRA3;A0A1I7PIU6;A0A1D8DG80;A0A1I7PIS3;T1L6T3;A0A1I7PIS8;B8PRK2;Q597J4;A0A1D8D815;A0A1I7PIT2;Q8HTI8;A0A191SDX6;Q95FT0;B7S4U8;G0LNL4;A0A0M4FZ20;B7S4V7		0	0	9.009e-09	77.46	3.5874e-05	2	2282.08	1.66695	104.374	0
	High	VGLTALTMAEYFR	1	7808	30	A0A0M3LBA7;A0A0S0ZFL3;Q597J4;A0A1C9HCV0;Q8HTI8;Q5J038;A0A1C9HCP3;Q9MRA3;A0A1I7PIU6;A0A1I7PIS3;C0J9K5;C0J9P4;T1L6T3;A0A1D8DG80;A0A1I7PIS8;A0A1I7PIT2;O98569;B8PRK2;Q95FJ8;G0LNL4;A0A1D8D815;B7S4V7;A0A0M4FZ20;B7S4U8;Q95FT0;Q9XQX1;A0A191SDX6;A0A0A7DB11;E7FIW3;Q9MRM1		0	0	0.0001454	76.51	5.54283e-05	2	1471.76	0.808242	114.605	0
	High	VGLTALTmAEYFR	3	7808	30	A0A0M3LBA7;A0A0S0ZFL3;Q597J4;A0A1C9HCV0;Q8HTI8;Q5J038;A0A1C9HCP3;Q9MRA3;A0A1I7PIU6;A0A1I7PIS3;C0J9K5;C0J9P4;T1L6T3;A0A1D8DG80;A0A1I7PIS8;A0A1I7PIT2;O98569;B8PRK2;Q95FJ8;G0LNL4;A0A1D8D815;B7S4V7;A0A0M4FZ20;B7S4U8;Q95FT0;Q9XQX1;A0A191SDX6;A0A0A7DB11;E7FIW3;Q9MRM1	M8(Oxidation)	0	0	0.0006392	74.32	9.6601e-05	2	1487.76	1.1816	109.706	0
	High	TVLIMELINNIAK	1	8267	28	A0A0M3LBA7;A0A1C9HCV0;Q597J4;O98569;A0A1D8D815;A0A1I7PIS3;C0J9K5;C0J9P4;A0A1I7PIS8;Q95FJ8;A0A0S0ZFL3;Q8HTI8;Q5J038;A0A1C9HCP3;Q9MRA3;A0A1I7PIU6;T1L6T3;A0A1D8DG80;A0A1I7PIT2;B8PRK2;Q95FT0;A0A0A7DB11;B7S4U8;A0A191SDX6;A0A0M4FZ20;E7FIW3;Q9XQX1;Q9MRM1		0	0	0.002238	72.62	9.20901e-05	2	1471.86	0.118931	115.404	0
	High	SAPAFIQLDTK	5	4550	21	A0A0M3LBA7;A0A1C9HCV0;A0A0S0ZFL3;A0A1C9HCP3;O98569;Q5J038;C0J9K5;C0J9P4;Q95FJ8;Q9MRA3;A0A1I7PIS3;T1L6T3;A0A1D8DG80;Q597J4;Q8HTI8;A0A1D8D815;A0A1I7PIT2;Q95FT0;G0LNL4;A0A191SDX6;A0A0M4FZ20		0	0	0.003406	72.23	0.000172675	2	1190.64	0.536024	83.4514	0
	High	IVGEEHYETAQK	11	150	7	A0A0M3LBA7;Q9MRA3;A0A1I7PIS3;A0A1D8DG80;A0A1I7PIU6;A0A1I7PIT2;A0A1I7PIS8		0	0	0.0001528	67.79	0.000282689	2	1403.68	0.986587	39.7282	0
	High	MPNIYDALVVK	2	26	4	A0A1I7PIS3;A0A1D8DG80;Q95FJ8;A0A1I7PIT2		0	0	0.001527	65.39	0.000720256	2	1262.68	0.533099	94.5657	0
	High	EGNDLYMEMK	5	8238	28	A0A0M3LBA7;A0A1C9HCV0;A0A0S0ZFL3;Q5J038;A0A1D8D815;A0A1C9HCP3;Q9MRA3;A0A1I7PIU6;A0A1I7PIS3;C0J9K5;C0J9P4;T1L6T3;A0A1D8DG80;A0A1I7PIS8;Q95FJ8;Q597J4;Q8HTI8;O98569;Q95FT0;A0A0M4FZ20;A0A0A7DB11;A0A1I7PIT2;E7FIW3;B8PRK2;B7S4U8;Q9XQX1;G0LNL4;B7S4V7		0	0	0.005441	61.72	0.000561363	2	1229.52	0.394281	74.2534	0
	High	EGSITSIQAVYVPADDLTDPAPATTFAHLDATTVLSR	1	6160	24	A0A0M3LBA7;A0A1C9HCV0;A0A0S0ZFL3;Q5J038;A0A1C9HCP3;Q9MRA3;A0A1I7PIU6;A0A1I7PIS3;C0J9K5;C0J9P4;T1L6T3;Q95FT0;A0A1D8DG80;A0A1I7PIS8;Q95FJ8;B7S4U8;A0A1D8D815;Q9XQX1;A0A1I7PIT2;B8PRK2;A0A191SDX6;A0A0M4FZ20;A0A0A7DB11;B7S4V7		0	0	4.159e-10	60.99	0.00130224	3	3843.94	1.85668	114.507	0
	High	AVAmSATDGLmR	4	3822	16	A0A0M3LBA7;O98569;A0A1C9HCV0;A0A1D8D815;A0A1I7PIS3;C0J9K5;C0J9P4;A0A1I7PIS8;Q95FJ8;Q597J4;A0A191SDX6;B8PRK2;Q9XQX1;G0LNL4;Q9MRM1;E7FIW3	M4(Oxidation); M11(Oxidation)	0	0	0.00373	60.2	0.00124369	2	1254.58	0.537039	45.0869	0
	High	AHGGVSVFGGVGER	10	7920	30	A0A0M3LBA7;A0A0S0ZFL3;Q597J4;A0A1C9HCV0;Q5J038;A0A1C9HCP3;Q9MRA3;A0A1I7PIU6;Q9XQX1;A0A1I7PIS3;T1L6T3;Q95FT0;A0A1D8DG80;A0A1I7PIS8;A0A1I7PIT2;B8PRK2;Q95FJ8;C0J9K5;C0J9P4;B7S4U8;Q8HTI8;A0A1D8D815;A0A0M4FZ20;O98569;A0A191SDX6;Q9MRM1;B7S4V7;A0A0A7DB11;E7FIW3;G0LNL4		0	0	0.004335	57.32	0.00411243	2	1328.67	0.589324	60.4411	0
	High	AVAMSATDGLmR	7	3822	16	A0A0M3LBA7;A0A1C9HCV0;A0A191SDX6;A0A1D8D815;A0A1I7PIS3;C0J9K5;C0J9P4;A0A1I7PIS8;Q95FJ8;Q597J4;Q9XQX1;O98569;B8PRK2;G0LNL4;Q9MRM1;E7FIW3	M11(Oxidation)	0	0	0.002058	56.95	0.00330982	2	1238.59	0.380734	59.2735	0
	High	IGLFGGAGVGK	6	9628	37	Q597J4;A0A0M3LBA7;A0A1C9HCV0;A0A0S0ZFL3;A0A191SDX6;Q5J038;A0A1D8D815;A0A1C9HCP3;Q9MRA3;A0A1I7PIU6;A0A1I7PIS3;C0J9K5;C0J9P4;T1L6T3;Q95FT0;A0A1D8DG80;A0A1I7PIS8;Q95FJ8;B7S4U8;O98569;Q8HTI8;A0A0M4FZ20;A0A0A7DB11;A0A1I7PIT2;E7FIW3;B8PRK2;A0A2G5F6R8;B9T1V8;A0A2H3ZCK5;A0A251U5D0;A0A0K9NYL5;Q9XQX1;G0LNL4;Q9MRM1;B7S4V7;A0A0D6QRT0;M0UCJ4		0	0	0.004614	50.58	0.0203897	2	975.563	0.481163	82.7373	0
	High	ESGVINEENIAESK	1	1255	18	A0A1C9HCV0;Q5J038;Q9MRA3;A0A1D8DG80;A0A1C9HCP3;A0A1I7PIU6;A0A1I7PIS3;T1L6T3;A0A1I7PIS8;A0A1I7PIT2;B8PRK2;Q95FJ8;A0A1D8D815;G0LNL4;Q9XQX1;Q8HTI8;Q95FT0;A0A191SDX6		0	0	9.225e-05	49.67	0.0210217	2	1518.73	0.426761	61.3299	0
	High	VVDLLAPYR	7	9267	30	A0A1C9HCV0;Q5J038;A0A1D8D815;Q9MRA3;A0A0M3LBA7;A0A0S0ZFL3;A0A1C9HCP3;A0A1I7PIU6;A0A1I7PIS3;C0J9K5;C0J9P4;T1L6T3;Q95FT0;A0A1D8DG80;A0A1I7PIS8;A0A0A7DB11;Q95FJ8;B7S4U8;Q597J4;Q8HTI8;B7S4V7;O98569;G0LNL4;A0A191SDX6;A0A0M4FZ20;A0A1I7PIT2;Q9XQX1;B8PRK2;E7FIW3;Q9MRM1		0	0	0.0191	46.79	0.0445083	2	1045.6	0.536108	98.1924	0
	High	EGNDLYmEMK	3	8238	28	A0A0M3LBA7;Q597J4;A0A0S0ZFL3;A0A1C9HCV0;A0A1C9HCP3;O98569;Q5J038;C0J9K5;C0J9P4;Q95FJ8;Q9MRA3;A0A1I7PIS3;T1L6T3;A0A1D8DG80;Q9XQX1;A0A1I7PIU6;Q95FT0;A0A1I7PIS8;A0A1I7PIT2;B8PRK2;B7S4U8;Q8HTI8;A0A1D8D815;G0LNL4;A0A0M4FZ20;A0A0A7DB11;E7FIW3;B7S4V7	M7(Oxidation)	0	0	0.007525	37.5	0.13282	2	1245.51	0.747566	63.2099	0
	High	mPSAVGYQPTLSTEmGSLQER	2	5647	27	B7S4V7;A0A0M3LBA7;A0A1C9HCV0;A0A1I7PIS3;C0J9K5;C0J9P4;Q95FJ8;A0A0S0ZFL3;A0A1C9HCP3;Q597J4;Q8HTI8;Q5J038;Q9MRA3;A0A1I7PIU6;T1L6T3;Q95FT0;A0A1D8DG80;A0A1I7PIS8;O98569;B7S4U8;A0A1D8D815;A0A191SDX6;Q9XQX1;A0A1I7PIT2;B8PRK2;A0A0M4FZ20;G0LNL4	M1(Oxidation); M15(Oxidation)	0	0	0.001078	36.9	0.301218	3	2314.07	0.810565	81.1239	0
	High	LSIFETGIK	6	9003	27	A0A0M3LBA7;A0A1C9HCV0;A0A0S0ZFL3;Q5J038;A0A1C9HCP3;C0J9K5;C0J9P4;O98569;Q95FJ8;Q597J4;Q8HTI8;Q9MRA3;A0A1I7PIS3;T1L6T3;A0A1D8DG80;A0A1D8D815;A0A1I7PIU6;A0A1I7PIS8;Q9XQX1;A0A191SDX6;Q95FT0;B7S4U8;A0A0A7DB11;E7FIW3;G0LNL4;Q9MRM1;B7S4V7		0	0.001	0.02735	57.68	0.00239713	2	1007.58	0.277807	93.196	0
	High	TREGNDLYMEMK	3	8225	28	A0A0M3LBA7;Q597J4;A0A0S0ZFL3;A0A1C9HCV0;Q5J038;Q9MRA3;A0A1C9HCP3;A0A1I7PIS3;T1L6T3;Q95FJ8;A0A1D8D815;C0J9K5;C0J9P4;A0A1I7PIS8;O98569;Q8HTI8;A0A1I7PIU6;A0A1D8DG80;A0A1I7PIT2;B8PRK2;E7FIW3;Q9XQX1;Q95FT0;B7S4V7;A0A0A7DB11;B7S4U8;G0LNL4;A0A0M4FZ20		0	0.001	0.03276	34.82	0.401564	2	1486.67	1.14968	62.1805	1
	High	EGNDLYmEmK	1	8238	28	A0A0M3LBA7;A0A0S0ZFL3;A0A1C9HCP3;A0A1C9HCV0;Q5J038;Q9MRA3;C0J9K5;C0J9P4;Q95FJ8;Q597J4;G0LNL4;Q8HTI8;A0A1D8D815;A0A1I7PIU6;A0A1I7PIS3;T1L6T3;Q95FT0;A0A1D8DG80;A0A1I7PIS8;A0A0A7DB11;E7FIW3;O98569;B7S4U8;B7S4V7;A0A0M4FZ20;A0A1I7PIT2;B8PRK2;Q9XQX1	M7(Oxidation); M9(Oxidation)	0	0.001	0.03805	26.74	1.4174	2	1261.51	0.704831	43.0204	0
C6G1P2	Ribulose bisphosphate carboxylase large chain (Fragment) OS=Clematis armandii OX=487159 GN=rbcL PE=3 SV=1 - [C6G1P2_9MAGN]	2972.92	48.6	60277	0	24	323	463	51.5159	6.58057
	High	GGLDFTKDDENVNSQPFMR	12	51638	331	P28392;Q9MTE7;C0J9R6;C6G1P2;Q5W520;A5X4D3;C7A609;F2X4H9;D5FUN6;Q32803;Q4VI99;Q9GGI5;D6MYJ6;B8PRM1;Q7YJP8;Q5I221;A0A0U4D534;Q4VI80;Q4VI78;C4NWF4;A0A0F7G633;O09424;G0WZ98;A0A249Y5Y5;G0WZL1;Q37220;Q7YJR1;A0A291L2W8;Q37279;A0A1C9HGX6;J9QH20;A0A1Q1MQ40;Q37140;L0N8B1;Q9GHM7;A0A291L2S1;Q05579;Q40141;Q32701;P28421;Q6VW40;A0A0F7C9H2;Q32571;I2BGM7;A0A291EY88;Q33047;Q31807;Q33032;Q5K3Y8;C3RXF1;A0A1S6WN23;A0…		0	0	4.066e-09	109.63	4.54743e-08	2	2169.99	0.0169797	93.1914	1
	High	GHYLNATAGTcEEMIK	15	14794	147	Q32701;Q6VW40;C0J9R6;C6G1P2;Q33032;A0A1C9HG87;U5XM28;F2X4H9;D5FUN6;Q9GGI5;D6MYJ6;Q4KUE1;Q7YJP8;Q7GH77;O98551;A0A0C5KNQ4;E7DMW3;I2E9A4;W5RVG3;Q7YJR1;Q5NUA5;Q37140;L0N8B1;P28392;Q9MTE7;Q5W520;I2FL31;Q32553;Q32803;Q4VI99;B8PRM1;E7DMV3;Q4VI80;Q3L1K9;Q4VI78;Q37220;B1PHQ2;S6CNQ3;A0A249Y5Q9;Q85VA4;A0A1Q1MQ40;Q9GHM7;A0A291L2S1;A0A286SF63;Q36851;A0A1C9HG15;C1JAT3;Q3I534;E7DMY2;A0A2H4UGV5;B8LIV8;I2E962;A0A…	C11(Carbamidomethyl)	0	0	6.822e-08	102.48	1.2293e-07	2	1794.82	1.62322	66.1378	0
	High	DNGLLLHIHR	13	41878	340	Q9MTE7;Q5W520;Q9GGI5;B8PRM1;C4NWF4;O09424;Q6VW40;I2BGM7;C0J9R6;C6G1P2;E7DMY2;Q33032;A0A1S6WN23;A6XBH8;F2X4H9;Q37212;M1S1D7;Q8HUZ9;Q5I221;A0A0U4D534;I2E9L8;Q32701;P28392;A0A1C9HG87;U5XM28;Q5WPP7;Q4L1C7;Q8MD81;A0A1C9HG15;I2FL31;D5FUN6;Q9TN58;Q32553;Q32803;Q4VI99;C1JAT3;D6MYJ6;Q4KUE1;E7DMV3;Q7YJP8;Q7GH77;J9QER6;O98551;A0A0C5KNQ4;E7DMW3;Q4VI80;Q3I534;Q3L1K9;I2E9A4;Q8MCY1;Q4VI78;A0A291EY88;C3RXF1;B8PR…		0	0	0.00142	89.6	5.16343e-06	3	1187.67	0.557325	64.5309	0
	High	GGLDFTKDDENVNSQPFmR	8	51638	331	Q4VIC0;O98426;B1PHQ2;A0A2D0WHN2;Q95CE8;Q9GGJ5;B5LBY9;Q8MFT9;P28392;Q9MTE7;C0J9R6;C6G1P2;Q5W520;A5X4D3;C7A609;F2X4H9;D5FUN6;Q32803;Q4VI99;Q9GGI5;D6MYJ6;B8PRM1;Q7YJP8;Q5I221;A0A0U4D534;Q4VI80;Q4VI78;C4NWF4;A0A0F7G633;O09424;G0WZ98;A0A249Y5Y5;G0WZL1;Q37220;Q7YJR1;A0A291L2W8;Q37279;A0A1C9HGX6;J9QH20;A0A1Q1MQ40;Q37140;L0N8B1;Q9GHM7;A0A291L2S1;Q05579;Q40141;Q32701;P28421;Q6VW40;A0A0F7C9H2;Q32571;I2BGM7…	M18(Oxidation)	0	0	2.308e-06	87.88	6.6173e-06	2	2185.98	1.11451	83.4729	1
	High	EITLGFVDLLRDDFIEK	2	5735	76	Q9GGI5;Q5W520;B8PRM1;C4NWF4;Q9MTE7;C0J9R6;C6G1P2;F2X4H9;Q4VI99;Q4VI80;Q4VI78;Q9GHM7;A0A0B5KNG0;A0A0B5KTH7;Q40141;A0A291EY88;A0A1S6WN23;B5SW52;Q9MT32;Q3T8E9;A0A1C9HFM1;A0A249Y5Q9;A0A0F7C961;Q9TLG5;A0A286SF63;Q36851;Q6VW40;I2BGM7;Q33032;A6XBH8;M1S1D7;Q8HUZ9;Q5I221;A0A0U4D534;I2E9L8;A0A249Y5N8;A0A286SFD8;S4TA61;J9QG76;E0D8V0;A0A249Y5N1;A0A0F7G5Y0;Q37212;A0A286NQF2;Q7YJM6;F5B3G0;I2BGN0;O09420;Q8MAM0;…		0	0	4.197e-08	87.3	4.18551e-06	2	2023.08	0.247945	115.076	1
	High	GHYLNATAGTcEEmIK	9	14794	147	P28392;Q9MTE7;C0J9R6;C6G1P2;Q5W520;A5X4D3;C7A609;F2X4H9;D5FUN6;Q32803;Q4VI99;Q9GGI5;D6MYJ6;B8PRM1;Q7YJP8;Q5I221;A0A0U4D534;Q4VI80;Q4VI78;C4NWF4;A0A0F7G633;O09424;G0WZ98;A0A249Y5Y5;G0WZL1;Q37220;Q7YJR1;A0A291L2W8;Q37279;A0A1C9HGX6;J9QH20;A0A1Q1MQ40;Q37140;L0N8B1;Q9GHM7;A0A291L2S1;Q32701;Q6VW40;P93904;D6MYK4;E7DMY2;B8LIV8;Q33032;I2E962;A0A1C9HG87;A0A2H4UGI3;U5XM28;Q7YMT1;Q5WPP7;R4QE58;I2E906;Q4L1C7…	C11(Carbamidomethyl); M14(Oxidation)	0	0	1.134e-07	86.24	4.78494e-06	2	1810.81	1.45089	55.8797	0
	High	mSGGDHIHAGTVVGK	39	17683	150	C0J9R6;C6G1P2;F2X4H9;Q9GGI5;Q5I221;A0A0U4D534;Q7YJP8;O98551;Q9T2E4;Q32701;Q539X0;Q6VW40;A0A0F7C9H2;I2BGM7;Q31807;Q85ZK3;Q33032;A0A1S6WN23;A0A1C9HG87;A0A2H4UGI3;U5XM28;A5X4D3;Q8WIX2;A0A0F7G570;A6XBH8;A0A286M593;Q9GEK5;A0A1S5QS34;D5FUN6;O98429;D6MYJ6;Q9XQ93;Q71N81;A0A248SN48;Q4KUE1;M1S1D7;Q7GH77;Q71N69;Q8HUZ9;G0WZM4;A0A0C5KNQ4;E7DMW3;I2E9L8;A0A0F7G5V4;I2E9A4;A0A286NQF2;Q8WKT6;Q7YJM6;Q8MCX1;Q9MT23;O…	M1(Oxidation)	0	0	3.06e-05	84.08	1.34901e-05	2	1481.72	-0.0107759	32.1306	0
	High	MSGGDHIHAGTVVGK	37	17683	150	Q6VW40;A0A0F7C9H2;I2BGM7;C0J9R6;C6G1P2;Q33032;A0A1S6WN23;A0A1C9HG87;U5XM28;A6XBH8;Q4L1C7;A0A286M593;F2X4H9;Q9GEK5;D5FUN6;Q9TN58;Q9GGI5;Q37212;Q8HUZ9;I2E9L8;A0A0F7G5V4;Q8MCY1;A0A2H4UGI3;Q31807;A0A0F7G570;A0A1S5QS34;M1S1D7;Q7YJP8;Q5I221;A0A0U4D534;Q8MCX1;Q9MT23;A0A286SFD8;J9QG76;Q7YJR1;Q7YJM3;A0A1C9HG42;L0N8B1;I6N589;A0A0B5KTH7;P92447;A5X5W8;B1NFY5;C6G392;B8PRP3;A0A2H4P5N4;A0A249Y5N8;S4TA61;E0D8V0;…		0	0	1.702e-05	82.18	1.80249e-05	2	1465.72	1.01713	39.7551	0
	High	DDENVNSQPFMR	7	52171	357	Q05579;Q33107;Q40141;Q32701;P28421;P28392;Q9MTE7;Q539X0;O03648;D6MYK9;Q6VW40;A0A0F7C9H2;E6Y8Z3;Q32571;I2BGM7;B1NL21;C0J9R6;A0A291EY88;C6G1P2;Q5W520;P93904;Q33047;O98884;D6MYK4;E7DMY2;Q31807;A0PD98;Q71N70;B8LIV8;Q85ZK3;C7AQR6;Q8WL19;Q33032;Q5K3Y8;I2E962;C3RXF1;A0PDB8;A0A1S6WN23;Q9GHZ1;A0A1C9HG87;A0A2H4UGI3;U5XM28;B8PRL7;Q7YMT1;Q5WPP7;R4QE58;B5SW52;A5X4D3;Q8WIX2;A0A0F7G570;Q1XEJ9;O09420;A6XBH8;C7A6…		0	0	0.0002679	77.73	6.2862e-05	2	1451.62	0.893699	69.7641	0
	High	GHYLNATAGTcEEMIKR	5	14767	146	Q32701;Q6VW40;C0J9R6;C6G1P2;Q33032;A0A1C9HG87;U5XM28;F2X4H9;D5FUN6;Q9GGI5;D6MYJ6;Q4KUE1;Q7YJP8;Q7GH77;O98551;A0A0C5KNQ4;E7DMW3;I2E9A4;W5RVG3;Q7YJR1;Q5NUA5;Q37140;L0N8B1;P28392;Q9MTE7;Q5W520;I2FL31;Q32553;Q32803;Q4VI99;B8PRM1;E7DMV3;Q4VI80;Q3L1K9;Q4VI78;Q37220;B1PHQ2;S6CNQ3;A0A249Y5Q9;Q85VA4;A0A1Q1MQ40;Q9GHM7;A0A291L2S1;A0A286SF63;Q36851;A0A1C9HG15;C1JAT3;Q3I534;E7DMY2;A0A2H4UGV5;B8LIV8;I2E962;A0A…	C11(Carbamidomethyl)	0	0	2.769e-06	75.53	7.26434e-05	3	1950.92	0.993705	59.9217	1
	High	TFQGPPHGIQVER	38	58045	331	Q40141;Q9MTE7;Q6VW40;I2BGM7;C0J9R6;A0A291EY88;C6G1P2;Q5W520;E7DMY2;Q33032;A0A1S6WN23;B5SW52;A6XBH8;A0A0F7EV98;Q9MT32;F2X4H9;Q4VI99;Q9GGI5;B8PRM1;Q8HUZ9;Q3T8E9;I2E9L8;Q4VI80;Q4VI78;A0A0F7C9H2;B8LIV8;I2E962;C3RXF1;A0A1C9HG87;U5XM28;B8PRL7;Q8WIX2;O09420;A0A0F7G5C0;A0A1C9HFL0;A0A286M593;Q9GEK5;A0A1S6Q3X8;D5FUN6;T1WGF1;C1JAT3;Q71N81;O03839;M1S1D7;Q71N69;Q5I221;G0WZM4;A0A0U4D534;A0A0F7G5V4;C4NWF4;C3S8W…		0	0	1.615e-05	72.52	0.000348113	2	1465.76	1.40553	60.8787	0
	High	GHYLNATAGTcEEmIKR	8	14767	146	D5FUN6;Q8ME51;Q31895;Q95631;Q37220;Q8MCW3;Q32701;P28392;Q9MTE7;Q6VW40;C0J9R6;C6G1P2;Q5W520;Q33032;A0A1C9HG87;U5XM28;F2X4H9;A0A1C9HG15;I2FL31;Q32553;Q32803;Q4VI99;C1JAT3;Q9GGI5;D6MYJ6;B8PRM1;Q4KUE1;E7DMV3;Q7YJP8;Q7GH77;O98551;A0A0C5KNQ4;E7DMW3;Q4VI80;Q3I534;Q3L1K9;I2E9A4;Q4VI78;W5RVG3;G0WZL1;F4ZDP9;B1PHQ2;A0A142I7F3;Q7YJR1;P92434;Q5NUA5;S6CNQ3;A0A1C9HGX6;J9QH20;A0A249Y5Q4;A0A249Y5Q9;Q85VA4;A0A1Q1M…	C11(Carbamidomethyl); M14(Oxidation)	0	0	5.566e-07	65.98	0.000617735	3	1966.91	1.02636	50.4957	1
	High	VALEAcVQAR	41	29518	272	P28392;Q9MTE7;C0J9R6;C6G1P2;Q5W520;A5X4D3;C7A609;F2X4H9;D5FUN6;Q32803;Q4VI99;Q9GGI5;D6MYJ6;B8PRM1;Q7YJP8;Q5I221;A0A0U4D534;Q4VI80;Q4VI78;C4NWF4;A0A0F7G633;O09424;G0WZ98;A0A249Y5Y5;G0WZL1;Q37220;Q7YJR1;A0A291L2W8;Q37279;A0A1C9HGX6;J9QH20;A0A1Q1MQ40;Q37140;L0N8B1;Q9GHM7;A0A291L2S1;Q05579;Q40141;Q32701;P28421;Q6VW40;A0A0F7C9H2;Q32571;I2BGM7;A0A291EY88;Q33047;Q31807;Q33032;Q5K3Y8;C3RXF1;A0A1S6WN23;A0…	C6(Carbamidomethyl)	0	0	0.003372	61.39	0.00279246	2	1116.58	-0.118181	113.661	0
	High	PLLGcTIKPK	8	64838	363	Q32701;Q6VW40;A0A0F7C9H2;I2BGM7;C0J9R6;C6G1P2;E7DMY2;Q31807;Q33032;A0A1S6WN23;A0A1C9HG87;U5XM28;A0A0F7G570;A6XBH8;A0A286M593;F2X4H9;Q9GEK5;D5FUN6;Q9GGI5;D6MYJ6;Q9XQ93;A0A248SN48;Q4KUE1;Q7YJP8;Q7GH77;Q8HUZ9;O98551;A0A0C5KNQ4;E7DMW3;I2E9L8;A0A0F7G5V4;I2E9A4;Q8WKT6;W5RVG3;B7P0E9;J9QG76;Q9TML5;O99016;Q5YKU0;Q8HVI8;A0A291L206;Q7YJR1;Q5NUA5;G8EEM9;A0A2D0WHN2;Q7YJM3;A0A1C9HG42;Q37140;L0N8B1;O98893;I6N58…	C5(Carbamidomethyl)	0	0	0.006806	54.89	0.0183231	3	1126.67	-0.097187	51.7976	1
	High	FLFcAEAIYK	11	13080	164	Q9GHZ1;Q9MTE7;C0J9R6;A0A291EY88;C6G1P2;Q5W520;C3RXF1;B8PRL7;A6XBH8;C7AQU9;A0A286M593;F2X4H9;D5FUN6;Q4VI99;Q9GGI5;B8PRM1;Q8HUZ9;Q4VI80;A0A0F7G5V4;Q4VI78;C3S8W2;P28392;Q31807;Q5K3Y8;A0A0F7G570;O09420;E6Y8K1;A0A1S5QS34;Q32803;M1S1D7;B1NL34;Q7YJP8;Q5I221;A0A0U4D534;C4NWF4;Q95DW1;A0A0F7G5U4;Q9MT23;Q7YJR1;L0N8B1;A0A0B5KTH7;Q8MCX1;A0A286SFD8;J9QG76;Q7YJM3;A0A1C9HG42;I6N589;A0A1C9HFM1;A0A1W6L1X3;Q9TLG5;Q…	C4(Carbamidomethyl)	0	0	0.006111	52.9	0.0168383	2	1261.63	0.663293	108.525	0
	High	AMHAVIDR	10	44488	366	Q6VW40;A0A0F7C9H2;I2BGM7;C0J9R6;C6G1P2;Q33032;A0A1S6WN23;A0A1C9HG87;U5XM28;A6XBH8;A0A286M593;F2X4H9;Q9GEK5;D5FUN6;Q9GGI5;Q8HUZ9;I2E9L8;A0A0F7G5V4;A0A291EY88;Q5W520;C3RXF1;C3S8W2;Q32701;P28392;Q9MTE7;A0A1C9HG15;I2FL31;Q32553;Q32803;Q4VI99;C1JAT3;D6MYJ6;B8PRM1;Q4KUE1;E7DMV3;Q7YJP8;Q7GH77;O98551;A0A0C5KNQ4;E7DMW3;Q4VI80;Q3I534;Q3L1K9;I2E9A4;Q4VI78;W5RVG3;G0WZL1;Q37220;F4ZDP9;B1PHQ2;A0A142I7F3;Q7YJR1…		0	0	0.02138	52.29	0.0217926	2	912.472	-0.020645	32.8214	0
	High	EITLGFVDLLR	1	11021	147	Q6VW40;I2BGM7;C0J9R6;C6G1P2;Q33032;A0A1S6WN23;A6XBH8;F2X4H9;Q9GGI5;M1S1D7;Q8HUZ9;Q5I221;A0A0U4D534;I2E9L8;A0A249Y5N8;A0A286SFD8;S4TA61;J9QG76;E0D8V0;A0A249Y5N1;A0A0F7G5Y0;Q5W520;Q8WIX2;A0A0F7EV98;B8PRM1;Q71N81;Q3T8E9;Q37212;A0A286NQF2;Q7YJM6;F5B3G0;I2BGN0;A0A0B5KTH7;Q40141;Q9MTE7;A0A291EY88;B5SW52;Q9MT32;A0A0F7G5C0;A0A0F7G4Y4;Q4VI99;Q4VI80;Q4VI78;C4NWF4;C3RXF1;T1WGF1;A0A1C9HG87;U5XM28;D5FUN6;C1JA…		0	0	0.00459	50.94	0.017401	2	1275.73	0.270747	114.985	0
	High	LNYYTPEYETKDTDTLAAFR	2	40	2	Q3I534;C6G1P2		0	0	1.479e-05	49.05	0.0172844	3	2411.14	-0.421789	102.121	1
	High	LNYYTPEYETK	12	607	16	A0A1W6BU17;C6G1P2;A0A219PXQ5;Q31889;A0A0F7G5H6;A0A248SN48;Q3I534;A5H777;A1X469;Q9GHZ1;G0WZ98;I6N589;I6N590;B3THI4;A0A0F7EV89;Q85VA4		0	0	0.002411	47.78	0.0204605	2	1420.67	1.48341	73.0876	0
	High	DDENVNSQPFmR	5	52171	357	Q9MTE7;Q6VW40;C0J9R6;C6G1P2;Q5W520;Q33032;A0A1C9HG87;U5XM28;F2X4H9;D5FUN6;Q4VI99;C1JAT3;Q9GGI5;B8PRM1;Q4VI80;Q4VI78;Q37212;Q5I221;A0A0U4D534;Q32701;Q539X0;A0A0F7C9H2;I2BGM7;Q31807;Q85ZK3;A0A1S6WN23;A0A2H4UGI3;A5X4D3;Q8WIX2;A0A0F7G570;A6XBH8;V5K6K1;Q4L1C7;Q8MD81;A0A286M593;Q9GEK5;O20245;A0A1S5QS34;Q9TN58;O98429;D6MYJ6;Q9XQ93;Q71N81;A0A1W6BQF9;A0A248SN48;Q4KUE1;M1S1D7;Q7YJP8;Q7GH77;Q71N69;Q8HUZ9;G0…	M11(Oxidation)	0	0	0.001003	47.07	0.0719729	2	1467.62	0.855373	56.5527	0
	High	DTDTLAAFR	11	738	16	B8PRM1;C0J9R6;C6G1P2;Q37212;E7DMW3;I2BGM7;E7DMY2;B8PRL7;A0A0F7EV98;C4NWF4;E7DMV3;Q3I534;B8PRP3;G8D4B8;Q71N78;H9AK14		0	0	0.01869	46.43	0.0384992	2	1009.5	1.4207	76.985	0
	High	YGRPLLGcTIKPK	9	64650	355	Q9MTE7;Q6VW40;C0J9R6;C6G1P2;Q5W520;Q33032;F2X4H9;Q4VI99;Q9GGI5;B8PRM1;Q4VI80;Q4VI78;Q32701;R4QE58;Q4KUE1;Q7YJP8;Q7GH77;A0A0C5KNQ4;I2E9A4;Q9T2E4;Q9MT23;Q5I221;A0A0U4D534;A0A0B5KTH7;A0A0F7C9H2;I2BGM7;Q31807;A0A1S6WN23;A0A1C9HG87;U5XM28;A0A0F7G570;A6XBH8;A0A286M593;Q9GEK5;D5FUN6;D6MYJ6;Q9XQ93;A0A248SN48;Q8HUZ9;O98551;E7DMW3;I2E9L8;A0A0F7G5V4;Q8WKT6;W5RVG3;B7P0E9;J9QG76;Q9TML5;O99016;Q5YKU0;Q8HVI8;A0…	C8(Carbamidomethyl)	0	0	0.0001068	44.24	0.218149	3	1502.85	0.761758	53.5092	2
	High	VSPQPGVPPEEAGAAVAAESSTGTWTTVWTDGLTSLDR	2	2208	42	C3RXF1;A0A0F7G5C0;T1WGF1;Q9GGI5;M1S1D7;C4NWF4;L0N8C5;Q9TLG5;C6G1P2;G8XV60;I2FL31;E7DMV3;Q3L1K9;A0A0F7G5H6;Q58U40;A0A291L2S1;A0A249Y5K0;G0WZL1;O03654;Q33032;O03613;I2BGM7;A0A1Q1MQ40;Q539X0;Q7YMT1;Q7YMT4;Q3T5L7;A0A249Y5N8;A0A120KLC1;F4ZDP9;A0A249Y5N1;Q8M9L6;P28413;O03656;O03628;A0A0S1VX78;A0A1X9ZQP4;A0A223LNB4;O03648;A0A1G5SCC7;A0A1W6BQF9;B5LBY9		0	0	7.556e-08	42.94	0.065827	4	3840.85	-0.729759	115.055	0
	High	EITLGFVDLLRDDFIEKDR	1	5694	76	Q9GGI5;Q5W520;B8PRM1;C4NWF4;Q9MTE7;C0J9R6;C6G1P2;F2X4H9;Q4VI99;Q4VI80;Q4VI78;Q9GHM7;A0A0B5KNG0;A0A0B5KTH7;Q40141;A0A291EY88;A0A1S6WN23;B5SW52;Q9MT32;Q3T8E9;A0A1C9HFM1;A0A249Y5Q9;A0A0F7C961;Q9TLG5;A0A286SF63;Q36851;Q6VW40;I2BGM7;Q33032;A6XBH8;M1S1D7;Q8HUZ9;Q5I221;A0A0U4D534;I2E9L8;A0A249Y5N8;A0A286SFD8;S4TA61;J9QG76;E0D8V0;A0A249Y5N1;A0A0F7G5Y0;Q37212;A0A286NQF2;Q7YJM6;F5B3G0;I2BGN0;O09420;Q8MAM0;…		0	0	7.362e-05	38.91	0.274042	3	2294.2	0.364455	114.716	2
	High	DDFIEKDR	8	17693	197	Q9MTE7;Q5W520;Q9GGI5;B8PRM1;O03839;C4NWF4;A0A291EY88;O09420;M1S1D7;C0J9R6;C6G1P2;E7DMY2;F2X4H9;Q4VI99;Q37212;Q5I221;A0A0U4D534;Q4VI80;Q4VI78;I2BGM7;Q33032;C6G392;Q9XQ90;Q31807;A0A0F7G570;A6XBH8;Q7YJP8;Q8HUZ9;Q05579;P28392;A0PD98;Q5K3Y8;E6Y8K1;Q32803;B1NL34;Q8MCX1;Q9MT23;Q37222;J9QG76;Q37220;A0A1C9HFM1;Q7YJR1;A0A078BR81;A0A0F6TFY2;Q7YJM3;A0A1C9HG42;A0A1Q1MQ40;L0N8B1;Q9TLG5;Q9GHM7;A0A0B5KNG0;I6N589…		0	0.001	0.03154	58.5	0.00349751	2	1037.49	0.160515	43.155	1
	High	AQAETGEIK	6	27913	269	Q9MTE7;C0J9R6;A0A291EY88;C6G1P2;Q5W520;A6XBH8;F2X4H9;Q4VI99;Q9GGI5;B8PRM1;Q8HUZ9;Q4VI80;Q4VI78;Q32701;P28392;Q6VW40;Q33032;Q5WPP7;I2FL31;Q32553;Q32803;Q4KUE1;E7DMV3;Q37212;Q7YJP8;Q7GH77;A0A0C5KNQ4;Q3L1K9;I2E9A4;E7DMY2;Q31807;Q5K3Y8;A0A0F7G570;E6Y8K1;B1NL34;I2BGN0;A0A0B5KTH7;A0A1C9HG87;U5XM28;D5FUN6;C1JAT3;W5RVG3;G0WZL1;P92434;S6CNQ3;J9QH20;A0A249Y5Q9;Q9GHM7;A0A286SF63;Q36851;D6MYJ6;O98551;E7DMW3;…		0	0.001	0.04518	42.18	0.221524	2	946.485	0.650237	25.4007	0
	High	IPVAYVK	1	4672	72	C6G1P2;Q33032;A6XBH8;Q31807;A0A1C9HG42;O98893;Q05579;P28421;E6Y8Z3;Q5W520;Q8WIX2;O09420;A0A219PXQ5;A0A0F7EV98;A0A0F7G5C0;Q9THU3;O20245;B8PRM1;Q71N81;O03839;Q71N78;M1S1D7;Q8WIA7;Q3T8E9;Q3L1K9;C4NWF4;A0A0F7G633;A0A0F7G5U4;A0A0F7G4Y4;C7A5Z4;B8PRP3;Q32920;A0A249Y5Y5;A0A0F7EX13;Q6PZ98;A0A0F6Y5H7;A0A291L2W8;A1XM46;Q9TLG5;A0A1C9HFU8;Q8ME74;Q9MV62;C7AF22;Q31889;Q9GGJ5;O03612;W0HG77;J9QH44;O03656;A0A0M3R7…		0	0.005	0.09395	26.38	3.20407	2	789.487	-0.471789	54.6584	0
	High	LGLSAKNYGR	1	66272	360	Q9GGI5;Q32701;P28392;Q9MTE7;Q6VW40;C0J9R6;C6G1P2;Q5W520;E7DMY2;B8LIV8;Q33032;I2E962;A0A1C9HG87;A0A2H4UGI3;U5XM28;A5X4D3;C7A609;Q95631;A0A1C9HFL0;F2X4H9;A0A1C9HG15;I2FL31;A0A1S6Q3X8;D5FUN6;O98429;Q32553;Q32803;Q4VI99;C1JAT3;D6MYJ6;B8PRM1;O03839;Q4KUE1;E7DMV3;Q7YJP8;Q7GH77;Q5I221;A0A0U4D534;O98551;A0A0C5KNQ4;E7DMW3;Q4VI80;Q3I534;Q3L1K9;I2E9A4;Q9T2E4;Q4VI78;C4NWF4;A0A0F7G633;O09424;Q58U40;Q9MT23;I2B…		0	0.006	0.1014	29.43	7.47958	3	1078.6	-2.97533	46.7976	1
	High	EGNEIIR	1	14511	172	Q8MCX1;Q58U40;C7A5Z4;Q9MTE7;C0J9R6;A0A291EY88;C6G1P2;Q5W520;A6XBH8;Q71N79;F2X4H9;Q4VI99;Q9GGI5;B8PRM1;Q8HUZ9;Q4VI80;Q4VI78;Q40141;Q6VW40;I2BGM7;Q33032;A0A1S6WN23;B5SW52;A0A0F7EV98;Q9MT32;Q3T8E9;I2E9L8;P28392;A5X4D3;C7A609;D5FUN6;Q32803;D6MYJ6;Q7YJP8;Q5I221;A0A0U4D534;C4NWF4;A0A0F7G633;O09424;I2FL31;E7DMV3;Q3L1K9;Q32701;P28421;A0A0F7C9H2;Q32571;Q33047;Q31807;Q5K3Y8;C3RXF1;A0A1C9HG87;U5XM28;B8PRL7;…		0	0.007	0.1187	41.51	0.170833	2	830.437	-0.230359	38.1663	0
Q8MFT9	Ribulose bisphosphate carboxylase large chain (Fragment) OS=Ephedra sp. CR33 OX=173368 GN=rbcL PE=3 SV=1 - [Q8MFT9_9SPER]	2935.87	30.72	4534	1	17	307	433	48.0791	6.88818
	High	GGxDFTKDDENVNSQPFMR	24	51638	331	P28392;Q9MTE7;C0J9R6;C6G1P2;Q5W520;A5X4D3;C7A609;F2X4H9;D5FUN6;Q32803;Q4VI99;Q9GGI5;D6MYJ6;B8PRM1;Q7YJP8;Q5I221;A0A0U4D534;Q4VI80;Q4VI78;C4NWF4;A0A0F7G633;O09424;G0WZ98;A0A249Y5Y5;G0WZL1;Q37220;Q7YJR1;A0A291L2W8;Q37279;A0A1C9HGX6;J9QH20;A0A1Q1MQ40;Q37140;L0N8B1;Q9GHM7;A0A291L2S1;Q05579;Q40141;Q32701;P28421;Q6VW40;A0A0F7C9H2;Q32571;I2BGM7;A0A291EY88;Q33047;Q31807;Q33032;Q5K3Y8;C3RXF1;A0A1S6WN23;A0…	X3(I)	0	0	4.066e-09	109.63	4.54743e-08	2	2169.99	0.0169797	93.1914	1
	High	GHYLNATAGTcEEMIK	15	14794	147	Q32701;Q6VW40;C0J9R6;C6G1P2;Q33032;A0A1C9HG87;U5XM28;F2X4H9;D5FUN6;Q9GGI5;D6MYJ6;Q4KUE1;Q7YJP8;Q7GH77;O98551;A0A0C5KNQ4;E7DMW3;I2E9A4;W5RVG3;Q7YJR1;Q5NUA5;Q37140;L0N8B1;P28392;Q9MTE7;Q5W520;I2FL31;Q32553;Q32803;Q4VI99;B8PRM1;E7DMV3;Q4VI80;Q3L1K9;Q4VI78;Q37220;B1PHQ2;S6CNQ3;A0A249Y5Q9;Q85VA4;A0A1Q1MQ40;Q9GHM7;A0A291L2S1;A0A286SF63;Q36851;A0A1C9HG15;C1JAT3;Q3I534;E7DMY2;A0A2H4UGV5;B8LIV8;I2E962;A0A…	C11(Carbamidomethyl)	0	0	6.822e-08	102.48	1.2293e-07	2	1794.82	1.62322	66.1378	0
	High	GGxDFTKDDENVNSQPFMR	5	9	1	Q8MFT9	X3(R)	0	0	2.366e-05	100.5	5.97851e-08	2	2213	-3.93691	106.067	2
	High	DNGLLLHIHR	13	41878	340	Q9MTE7;Q5W520;Q9GGI5;B8PRM1;C4NWF4;O09424;Q6VW40;I2BGM7;C0J9R6;C6G1P2;E7DMY2;Q33032;A0A1S6WN23;A6XBH8;F2X4H9;Q37212;M1S1D7;Q8HUZ9;Q5I221;A0A0U4D534;I2E9L8;Q32701;P28392;A0A1C9HG87;U5XM28;Q5WPP7;Q4L1C7;Q8MD81;A0A1C9HG15;I2FL31;D5FUN6;Q9TN58;Q32553;Q32803;Q4VI99;C1JAT3;D6MYJ6;Q4KUE1;E7DMV3;Q7YJP8;Q7GH77;J9QER6;O98551;A0A0C5KNQ4;E7DMW3;Q4VI80;Q3I534;Q3L1K9;I2E9A4;Q8MCY1;Q4VI78;A0A291EY88;C3RXF1;B8PR…		0	0	0.00142	89.6	5.16343e-06	3	1187.67	0.557325	64.5309	0
	High	GGxDFTKDDENVNSQPFmR	16	51638	331	Q4VIC0;O98426;B1PHQ2;A0A2D0WHN2;Q95CE8;Q9GGJ5;B5LBY9;Q8MFT9;P28392;Q9MTE7;C0J9R6;C6G1P2;Q5W520;A5X4D3;C7A609;F2X4H9;D5FUN6;Q32803;Q4VI99;Q9GGI5;D6MYJ6;B8PRM1;Q7YJP8;Q5I221;A0A0U4D534;Q4VI80;Q4VI78;C4NWF4;A0A0F7G633;O09424;G0WZ98;A0A249Y5Y5;G0WZL1;Q37220;Q7YJR1;A0A291L2W8;Q37279;A0A1C9HGX6;J9QH20;A0A1Q1MQ40;Q37140;L0N8B1;Q9GHM7;A0A291L2S1;Q05579;Q40141;Q32701;P28421;Q6VW40;A0A0F7C9H2;Q32571;I2BGM7…	X3(I); M18(Oxidation)	0	0	2.308e-06	87.88	6.6173e-06	2	2185.98	1.11451	83.4729	1
	High	EITLGFVDLLRDDFIEK	2	5735	76	Q9GGI5;Q5W520;B8PRM1;C4NWF4;Q9MTE7;C0J9R6;C6G1P2;F2X4H9;Q4VI99;Q4VI80;Q4VI78;Q9GHM7;A0A0B5KNG0;A0A0B5KTH7;Q40141;A0A291EY88;A0A1S6WN23;B5SW52;Q9MT32;Q3T8E9;A0A1C9HFM1;A0A249Y5Q9;A0A0F7C961;Q9TLG5;A0A286SF63;Q36851;Q6VW40;I2BGM7;Q33032;A6XBH8;M1S1D7;Q8HUZ9;Q5I221;A0A0U4D534;I2E9L8;A0A249Y5N8;A0A286SFD8;S4TA61;J9QG76;E0D8V0;A0A249Y5N1;A0A0F7G5Y0;Q37212;A0A286NQF2;Q7YJM6;F5B3G0;I2BGN0;O09420;Q8MAM0;…		0	0	4.197e-08	87.3	4.18551e-06	2	2023.08	0.247945	115.076	1
	High	GHYLNATAGTcEEmIK	9	14794	147	P28392;Q9MTE7;C0J9R6;C6G1P2;Q5W520;A5X4D3;C7A609;F2X4H9;D5FUN6;Q32803;Q4VI99;Q9GGI5;D6MYJ6;B8PRM1;Q7YJP8;Q5I221;A0A0U4D534;Q4VI80;Q4VI78;C4NWF4;A0A0F7G633;O09424;G0WZ98;A0A249Y5Y5;G0WZL1;Q37220;Q7YJR1;A0A291L2W8;Q37279;A0A1C9HGX6;J9QH20;A0A1Q1MQ40;Q37140;L0N8B1;Q9GHM7;A0A291L2S1;Q32701;Q6VW40;P93904;D6MYK4;E7DMY2;B8LIV8;Q33032;I2E962;A0A1C9HG87;A0A2H4UGI3;U5XM28;Q7YMT1;Q5WPP7;R4QE58;I2E906;Q4L1C7…	C11(Carbamidomethyl); M14(Oxidation)	0	0	1.134e-07	86.24	4.78494e-06	2	1810.81	1.45089	55.8797	0
	High	mSGGDHIHAGTVVGK	39	17683	150	C0J9R6;C6G1P2;F2X4H9;Q9GGI5;Q5I221;A0A0U4D534;Q7YJP8;O98551;Q9T2E4;Q32701;Q539X0;Q6VW40;A0A0F7C9H2;I2BGM7;Q31807;Q85ZK3;Q33032;A0A1S6WN23;A0A1C9HG87;A0A2H4UGI3;U5XM28;A5X4D3;Q8WIX2;A0A0F7G570;A6XBH8;A0A286M593;Q9GEK5;A0A1S5QS34;D5FUN6;O98429;D6MYJ6;Q9XQ93;Q71N81;A0A248SN48;Q4KUE1;M1S1D7;Q7GH77;Q71N69;Q8HUZ9;G0WZM4;A0A0C5KNQ4;E7DMW3;I2E9L8;A0A0F7G5V4;I2E9A4;A0A286NQF2;Q8WKT6;Q7YJM6;Q8MCX1;Q9MT23;O…	M1(Oxidation)	0	0	3.06e-05	84.08	1.34901e-05	2	1481.72	-0.0107759	32.1306	0
	High	MSGGDHIHAGTVVGK	37	17683	150	Q6VW40;A0A0F7C9H2;I2BGM7;C0J9R6;C6G1P2;Q33032;A0A1S6WN23;A0A1C9HG87;U5XM28;A6XBH8;Q4L1C7;A0A286M593;F2X4H9;Q9GEK5;D5FUN6;Q9TN58;Q9GGI5;Q37212;Q8HUZ9;I2E9L8;A0A0F7G5V4;Q8MCY1;A0A2H4UGI3;Q31807;A0A0F7G570;A0A1S5QS34;M1S1D7;Q7YJP8;Q5I221;A0A0U4D534;Q8MCX1;Q9MT23;A0A286SFD8;J9QG76;Q7YJR1;Q7YJM3;A0A1C9HG42;L0N8B1;I6N589;A0A0B5KTH7;P92447;A5X5W8;B1NFY5;C6G392;B8PRP3;A0A2H4P5N4;A0A249Y5N8;S4TA61;E0D8V0;…		0	0	1.702e-05	82.18	1.80249e-05	2	1465.72	1.01713	39.7551	0
	High	DDENVNSQPFMR	7	52171	357	Q05579;Q33107;Q40141;Q32701;P28421;P28392;Q9MTE7;Q539X0;O03648;D6MYK9;Q6VW40;A0A0F7C9H2;E6Y8Z3;Q32571;I2BGM7;B1NL21;C0J9R6;A0A291EY88;C6G1P2;Q5W520;P93904;Q33047;O98884;D6MYK4;E7DMY2;Q31807;A0PD98;Q71N70;B8LIV8;Q85ZK3;C7AQR6;Q8WL19;Q33032;Q5K3Y8;I2E962;C3RXF1;A0PDB8;A0A1S6WN23;Q9GHZ1;A0A1C9HG87;A0A2H4UGI3;U5XM28;B8PRL7;Q7YMT1;Q5WPP7;R4QE58;B5SW52;A5X4D3;Q8WIX2;A0A0F7G570;Q1XEJ9;O09420;A6XBH8;C7A6…		0	0	0.0002679	77.73	6.2862e-05	2	1451.62	0.893699	69.7641	0
	High	GHYLNATAGTcEEMIKR	5	14767	146	Q32701;Q6VW40;C0J9R6;C6G1P2;Q33032;A0A1C9HG87;U5XM28;F2X4H9;D5FUN6;Q9GGI5;D6MYJ6;Q4KUE1;Q7YJP8;Q7GH77;O98551;A0A0C5KNQ4;E7DMW3;I2E9A4;W5RVG3;Q7YJR1;Q5NUA5;Q37140;L0N8B1;P28392;Q9MTE7;Q5W520;I2FL31;Q32553;Q32803;Q4VI99;B8PRM1;E7DMV3;Q4VI80;Q3L1K9;Q4VI78;Q37220;B1PHQ2;S6CNQ3;A0A249Y5Q9;Q85VA4;A0A1Q1MQ40;Q9GHM7;A0A291L2S1;A0A286SF63;Q36851;A0A1C9HG15;C1JAT3;Q3I534;E7DMY2;A0A2H4UGV5;B8LIV8;I2E962;A0A…	C11(Carbamidomethyl)	0	0	2.769e-06	75.53	7.26434e-05	3	1950.92	0.993705	59.9217	1
	High	TFQGPPHGIQVER	38	58045	331	Q40141;Q9MTE7;Q6VW40;I2BGM7;C0J9R6;A0A291EY88;C6G1P2;Q5W520;E7DMY2;Q33032;A0A1S6WN23;B5SW52;A6XBH8;A0A0F7EV98;Q9MT32;F2X4H9;Q4VI99;Q9GGI5;B8PRM1;Q8HUZ9;Q3T8E9;I2E9L8;Q4VI80;Q4VI78;A0A0F7C9H2;B8LIV8;I2E962;C3RXF1;A0A1C9HG87;U5XM28;B8PRL7;Q8WIX2;O09420;A0A0F7G5C0;A0A1C9HFL0;A0A286M593;Q9GEK5;A0A1S6Q3X8;D5FUN6;T1WGF1;C1JAT3;Q71N81;O03839;M1S1D7;Q71N69;Q5I221;G0WZM4;A0A0U4D534;A0A0F7G5V4;C4NWF4;C3S8W…		0	0	1.615e-05	72.52	0.000348113	2	1465.76	1.40553	60.8787	0
	High	GHYLNATAGTcEEmIKR	8	14767	146	D5FUN6;Q8ME51;Q31895;Q95631;Q37220;Q8MCW3;Q32701;P28392;Q9MTE7;Q6VW40;C0J9R6;C6G1P2;Q5W520;Q33032;A0A1C9HG87;U5XM28;F2X4H9;A0A1C9HG15;I2FL31;Q32553;Q32803;Q4VI99;C1JAT3;Q9GGI5;D6MYJ6;B8PRM1;Q4KUE1;E7DMV3;Q7YJP8;Q7GH77;O98551;A0A0C5KNQ4;E7DMW3;Q4VI80;Q3I534;Q3L1K9;I2E9A4;Q4VI78;W5RVG3;G0WZL1;F4ZDP9;B1PHQ2;A0A142I7F3;Q7YJR1;P92434;Q5NUA5;S6CNQ3;A0A1C9HGX6;J9QH20;A0A249Y5Q4;A0A249Y5Q9;Q85VA4;A0A1Q1M…	C11(Carbamidomethyl); M14(Oxidation)	0	0	5.566e-07	65.98	0.000617735	3	1966.91	1.02636	50.4957	1
	High	VALEAcVQAR	41	29518	272	P28392;Q9MTE7;C0J9R6;C6G1P2;Q5W520;A5X4D3;C7A609;F2X4H9;D5FUN6;Q32803;Q4VI99;Q9GGI5;D6MYJ6;B8PRM1;Q7YJP8;Q5I221;A0A0U4D534;Q4VI80;Q4VI78;C4NWF4;A0A0F7G633;O09424;G0WZ98;A0A249Y5Y5;G0WZL1;Q37220;Q7YJR1;A0A291L2W8;Q37279;A0A1C9HGX6;J9QH20;A0A1Q1MQ40;Q37140;L0N8B1;Q9GHM7;A0A291L2S1;Q05579;Q40141;Q32701;P28421;Q6VW40;A0A0F7C9H2;Q32571;I2BGM7;A0A291EY88;Q33047;Q31807;Q33032;Q5K3Y8;C3RXF1;A0A1S6WN23;A0…	C6(Carbamidomethyl)	0	0	0.003372	61.39	0.00279246	2	1116.58	-0.118181	113.661	0
	High	PLLGcTIKPK	8	64838	363	Q32701;Q6VW40;A0A0F7C9H2;I2BGM7;C0J9R6;C6G1P2;E7DMY2;Q31807;Q33032;A0A1S6WN23;A0A1C9HG87;U5XM28;A0A0F7G570;A6XBH8;A0A286M593;F2X4H9;Q9GEK5;D5FUN6;Q9GGI5;D6MYJ6;Q9XQ93;A0A248SN48;Q4KUE1;Q7YJP8;Q7GH77;Q8HUZ9;O98551;A0A0C5KNQ4;E7DMW3;I2E9L8;A0A0F7G5V4;I2E9A4;Q8WKT6;W5RVG3;B7P0E9;J9QG76;Q9TML5;O99016;Q5YKU0;Q8HVI8;A0A291L206;Q7YJR1;Q5NUA5;G8EEM9;A0A2D0WHN2;Q7YJM3;A0A1C9HG42;Q37140;L0N8B1;O98893;I6N58…	C5(Carbamidomethyl)	0	0	0.006806	54.89	0.0183231	3	1126.67	-0.097187	51.7976	1
	High	AMHAVIDR	10	44488	366	Q6VW40;A0A0F7C9H2;I2BGM7;C0J9R6;C6G1P2;Q33032;A0A1S6WN23;A0A1C9HG87;U5XM28;A6XBH8;A0A286M593;F2X4H9;Q9GEK5;D5FUN6;Q9GGI5;Q8HUZ9;I2E9L8;A0A0F7G5V4;A0A291EY88;Q5W520;C3RXF1;C3S8W2;Q32701;P28392;Q9MTE7;A0A1C9HG15;I2FL31;Q32553;Q32803;Q4VI99;C1JAT3;D6MYJ6;B8PRM1;Q4KUE1;E7DMV3;Q7YJP8;Q7GH77;O98551;A0A0C5KNQ4;E7DMW3;Q4VI80;Q3I534;Q3L1K9;I2E9A4;Q4VI78;W5RVG3;G0WZL1;Q37220;F4ZDP9;B1PHQ2;A0A142I7F3;Q7YJR1…		0	0	0.02138	52.29	0.0217926	2	912.472	-0.020645	32.8214	0
	High	EITLGFVDLLR	1	11021	147	Q6VW40;I2BGM7;C0J9R6;C6G1P2;Q33032;A0A1S6WN23;A6XBH8;F2X4H9;Q9GGI5;M1S1D7;Q8HUZ9;Q5I221;A0A0U4D534;I2E9L8;A0A249Y5N8;A0A286SFD8;S4TA61;J9QG76;E0D8V0;A0A249Y5N1;A0A0F7G5Y0;Q5W520;Q8WIX2;A0A0F7EV98;B8PRM1;Q71N81;Q3T8E9;Q37212;A0A286NQF2;Q7YJM6;F5B3G0;I2BGN0;A0A0B5KTH7;Q40141;Q9MTE7;A0A291EY88;B5SW52;Q9MT32;A0A0F7G5C0;A0A0F7G4Y4;Q4VI99;Q4VI80;Q4VI78;C4NWF4;C3RXF1;T1WGF1;A0A1C9HG87;U5XM28;D5FUN6;C1JA…		0	0	0.00459	50.94	0.017401	2	1275.73	0.270747	114.985	0
	High	DDENVNSQPFmR	5	52171	357	Q9MTE7;Q6VW40;C0J9R6;C6G1P2;Q5W520;Q33032;A0A1C9HG87;U5XM28;F2X4H9;D5FUN6;Q4VI99;C1JAT3;Q9GGI5;B8PRM1;Q4VI80;Q4VI78;Q37212;Q5I221;A0A0U4D534;Q32701;Q539X0;A0A0F7C9H2;I2BGM7;Q31807;Q85ZK3;A0A1S6WN23;A0A2H4UGI3;A5X4D3;Q8WIX2;A0A0F7G570;A6XBH8;V5K6K1;Q4L1C7;Q8MD81;A0A286M593;Q9GEK5;O20245;A0A1S5QS34;Q9TN58;O98429;D6MYJ6;Q9XQ93;Q71N81;A0A1W6BQF9;A0A248SN48;Q4KUE1;M1S1D7;Q7YJP8;Q7GH77;Q71N69;Q8HUZ9;G0…	M11(Oxidation)	0	0	0.001003	47.07	0.0719729	2	1467.62	0.855373	56.5527	0
	High	YGRPLLGcTIKPK	9	64650	355	Q9MTE7;Q6VW40;C0J9R6;C6G1P2;Q5W520;Q33032;F2X4H9;Q4VI99;Q9GGI5;B8PRM1;Q4VI80;Q4VI78;Q32701;R4QE58;Q4KUE1;Q7YJP8;Q7GH77;A0A0C5KNQ4;I2E9A4;Q9T2E4;Q9MT23;Q5I221;A0A0U4D534;A0A0B5KTH7;A0A0F7C9H2;I2BGM7;Q31807;A0A1S6WN23;A0A1C9HG87;U5XM28;A0A0F7G570;A6XBH8;A0A286M593;Q9GEK5;D5FUN6;D6MYJ6;Q9XQ93;A0A248SN48;Q8HUZ9;O98551;E7DMW3;I2E9L8;A0A0F7G5V4;Q8WKT6;W5RVG3;B7P0E9;J9QG76;Q9TML5;O99016;Q5YKU0;Q8HVI8;A0…	C8(Carbamidomethyl)	0	0	0.0001068	44.24	0.218149	3	1502.85	0.761758	53.5092	2
	High	EITLGFVDLLRDDFIEKDR	1	5694	76	Q9GGI5;Q5W520;B8PRM1;C4NWF4;Q9MTE7;C0J9R6;C6G1P2;F2X4H9;Q4VI99;Q4VI80;Q4VI78;Q9GHM7;A0A0B5KNG0;A0A0B5KTH7;Q40141;A0A291EY88;A0A1S6WN23;B5SW52;Q9MT32;Q3T8E9;A0A1C9HFM1;A0A249Y5Q9;A0A0F7C961;Q9TLG5;A0A286SF63;Q36851;Q6VW40;I2BGM7;Q33032;A6XBH8;M1S1D7;Q8HUZ9;Q5I221;A0A0U4D534;I2E9L8;A0A249Y5N8;A0A286SFD8;S4TA61;J9QG76;E0D8V0;A0A249Y5N1;A0A0F7G5Y0;Q37212;A0A286NQF2;Q7YJM6;F5B3G0;I2BGN0;O09420;Q8MAM0;…		0	0	7.362e-05	38.91	0.274042	3	2294.2	0.364455	114.716	2
	High	DDFIEKDR	8	17693	197	Q9MTE7;Q5W520;Q9GGI5;B8PRM1;O03839;C4NWF4;A0A291EY88;O09420;M1S1D7;C0J9R6;C6G1P2;E7DMY2;F2X4H9;Q4VI99;Q37212;Q5I221;A0A0U4D534;Q4VI80;Q4VI78;I2BGM7;Q33032;C6G392;Q9XQ90;Q31807;A0A0F7G570;A6XBH8;Q7YJP8;Q8HUZ9;Q05579;P28392;A0PD98;Q5K3Y8;E6Y8K1;Q32803;B1NL34;Q8MCX1;Q9MT23;Q37222;J9QG76;Q37220;A0A1C9HFM1;Q7YJR1;A0A078BR81;A0A0F6TFY2;Q7YJM3;A0A1C9HG42;A0A1Q1MQ40;L0N8B1;Q9TLG5;Q9GHM7;A0A0B5KNG0;I6N589…		0	0.001	0.03154	58.5	0.00349751	2	1037.49	0.160515	43.155	1
	High	AQAETGEIK	6	27913	269	Q9MTE7;C0J9R6;A0A291EY88;C6G1P2;Q5W520;A6XBH8;F2X4H9;Q4VI99;Q9GGI5;B8PRM1;Q8HUZ9;Q4VI80;Q4VI78;Q32701;P28392;Q6VW40;Q33032;Q5WPP7;I2FL31;Q32553;Q32803;Q4KUE1;E7DMV3;Q37212;Q7YJP8;Q7GH77;A0A0C5KNQ4;Q3L1K9;I2E9A4;E7DMY2;Q31807;Q5K3Y8;A0A0F7G570;E6Y8K1;B1NL34;I2BGN0;A0A0B5KTH7;A0A1C9HG87;U5XM28;D5FUN6;C1JAT3;W5RVG3;G0WZL1;P92434;S6CNQ3;J9QH20;A0A249Y5Q9;Q9GHM7;A0A286SF63;Q36851;D6MYJ6;O98551;E7DMW3;…		0	0.001	0.04518	42.18	0.221524	2	946.485	0.650237	25.4007	0
A0A1I7PIU6	ATP synthase subunit beta (Fragment) OS=Spiradiclis sp. wang1125 OX=1905662 GN=atpB PE=3 SV=1 - [A0A1I7PIU6_9GENT]	2925.54	65.28	3517	0	20	148	458	49.2536	5.09717
	High	GIYPAVDPLDSTSTMLQPR	1	5449	29	A0A0M3LBA7;A0A1C9HCV0;A0A1D8D815;A0A1I7PIS3;C0J9K5;C0J9P4;A0A1I7PIS8;O98569;Q95FJ8;Q597J4;A0A191SDX6;A0A0S0ZFL3;A0A1C9HCP3;Q5J038;Q9MRA3;T1L6T3;A0A1D8DG80;Q9XQX1;A0A1I7PIU6;Q95FT0;A0A1I7PIT2;B8PRK2;B7S4U8;Q8HTI8;G0LNL4;A0A0M4FZ20;Q9MRM1;B7S4V7;Q8WJF6		0	0	8.506e-08	109.62	2.67245e-08	3	2061.03	0.43857	114.206	0
	High	IFNVLGEPVDNLGPVDTR	2	3009	16	A0A0M3LBA7;A0A0S0ZFL3;Q597J4;A0A1C9HCV0;Q5J038;Q9XQX1;Q9MRA3;A0A1I7PIU6;A0A1D8DG80;Q8HTI8;A0A1D8D815;A0A1I7PIT2;A0A191SDX6;G0LNL4;B7S4U8;B7S4V7		0	0	3.183e-06	105.06	6.35255e-08	2	1955.03	1.61919	114.315	0
	High	GmEVIDTGAPLSVPVGGATLGR	6	3356	18	A0A0M3LBA7;A0A0S0ZFL3;A0A1C9HCV0;A0A1D8D815;A0A1I7PIS3;C0J9K5;C0J9P4;A0A1I7PIS8;O98569;Q95FJ8;A0A1C9HCP3;Q5J038;Q9XQX1;A0A1I7PIU6;B8PRK2;A0A191SDX6;T1L6T3;A0A1I7PIT2	M2(Oxidation)	0	0	1.569e-08	103.34	9.76853e-08	2	2113.1	1.42362	102.975	0
	High	ELQDIIAILGLDELSEEDR	1	7752	25	A0A0M3LBA7;Q597J4;A0A0S0ZFL3;A0A1C9HCV0;Q5J038;A0A1C9HCP3;C0J9K5;C0J9P4;Q95FJ8;Q9MRA3;A0A1I7PIS3;T1L6T3;A0A1D8DG80;A0A1I7PIU6;A0A1I7PIS8;B8PRK2;Q8HTI8;A0A1D8D815;O98569;A0A191SDX6;A0A1I7PIT2;G0LNL4;A0A0M4FZ20;B7S4V7;Q8WJF6		0	0	3.75e-08	101.01	1.96806e-07	2	2171.11	-0.311347	115.767	0
	High	DVNEQDVLLFIDNIFR	1	5066	23	A0A1C9HCV0;Q5J038;A0A1C9HCP3;A0A1I7PIS3;T1L6T3;Q95FJ8;A0A0M3LBA7;A0A0S0ZFL3;C0J9K5;C0J9P4;Q8HTI8;Q9MRA3;A0A1I7PIU6;Q95FT0;A0A1D8DG80;A0A1I7PIS8;B7S4U8;Q597J4;O98569;G0LNL4;A0A1I7PIT2;B8PRK2;Q9XQX1		0	0	9.586e-07	100.59	2.45205e-07	2	1950	-0.218365	116.508	0
	High	GMEVIDTGAPLSVPVGGATLGR	7	3356	18	A0A0M3LBA7;A0A1C9HCV0;A0A0S0ZFL3;A0A1C9HCP3;O98569;Q5J038;C0J9K5;C0J9P4;Q95FJ8;Q9XQX1;A0A1I7PIS3;A0A1I7PIU6;A0A1I7PIS8;B8PRK2;A0A1D8D815;A0A191SDX6;T1L6T3;A0A1I7PIT2		0	0	3.022e-09	100.23	4.32408e-07	2	2097.1	1.33807	112.408	0
	High	mPSAVGYQPTLSTEMGSLQER	13	5647	27	A0A0M3LBA7;A0A1C9HCV0;A0A0S0ZFL3;A0A1C9HCP3;O98569;Q5J038;C0J9K5;C0J9P4;Q95FJ8;Q9XQX1;Q9MRA3;A0A1I7PIU6;A0A1D8DG80;A0A1I7PIS3;T1L6T3;A0A1I7PIS8;B8PRK2;Q597J4;A0A1D8D815;A0A1I7PIT2;Q8HTI8;A0A191SDX6;Q95FT0;B7S4U8;G0LNL4;A0A0M4FZ20;B7S4V7	M1(Oxidation)	0	0	8.018e-09	98.76	2.1083e-07	2	2298.08	1.10591	97.4615	0
	High	FVQAGSEVSALLGR	13	9158	29	A0A0M3LBA7;Q597J4;A0A1C9HCV0;A0A1D8D815;A0A1I7PIS3;C0J9K5;C0J9P4;A0A1I7PIS8;O98569;Q95FJ8;G0LNL4;A0A0S0ZFL3;Q8HTI8;Q5J038;A0A1C9HCP3;Q9MRA3;A0A1I7PIU6;T1L6T3;Q95FT0;B7S4V7;A0A1D8DG80;A0A0A7DB11;E7FIW3;B7S4U8;Q9XQX1;A0A0M4FZ20;B8PRK2;A0A191SDX6;A0A1I7PIT2		0	0	4.296e-05	96.79	5.82425e-07	2	1433.78	0.798734	104.865	0
	High	VALVYGQMNEPPGAR	11	9490	29	A0A0M3LBA7;Q597J4;A0A0S0ZFL3;A0A1C9HCV0;A0A1C9HCP3;O98569;Q5J038;C0J9K5;C0J9P4;Q95FJ8;Q9MRA3;A0A1I7PIS3;T1L6T3;A0A1D8DG80;A0A1I7PIU6;Q95FT0;A0A1I7PIS8;A0A1I7PIT2;B8PRK2;B7S4U8;Q8HTI8;A0A1D8D815;A0A191SDX6;G0LNL4;A0A0M4FZ20;A0A0A7DB11;E7FIW3;Q9MRM1;B7S4V7		0	0	3.534e-05	89.55	2.87831e-06	2	1601.81	0.42672	82.255	0
	High	mPNIYNALVVK	3	4063	21	A0A0M3LBA7;A0A0S0ZFL3;Q597J4;A0A1C9HCV0;A0A1C9HCP3;O98569;Q5J038;C0J9K5;C0J9P4;Q95FJ8;Q9XQX1;Q9MRA3;A0A1I7PIU6;A0A1I7PIS8;B8PRK2;Q8HTI8;A0A1D8D815;G0LNL4;B7S4V7;A0A0M4FZ20;B7S4U8	M1(Oxidation)	0	0	0.0002003	87.19	1.31936e-05	2	1277.69	0.693854	90.7186	0
	High	VALVYGQmNEPPGAR	10	9490	29	A0A0M3LBA7;Q597J4;A0A1C9HCV0;A0A0S0ZFL3;Q8HTI8;A0A191SDX6;Q5J038;A0A1D8D815;A0A1C9HCP3;Q9MRA3;A0A1I7PIU6;A0A1I7PIS3;C0J9K5;C0J9P4;T1L6T3;B7S4V7;A0A1D8DG80;A0A1I7PIS8;A0A0M4FZ20;A0A1I7PIT2;O98569;B8PRK2;Q95FJ8;G0LNL4;Q9MRM1;Q95FT0;B7S4U8;A0A0A7DB11;E7FIW3	M8(Oxidation)	0	0	3.768e-05	82.5	1.45891e-05	2	1617.81	1.0002	66.7302	0
	High	GIYPAVDPLDSTSTmLQPR	5	5449	29	A0A0M3LBA7;A0A1C9HCV0;C0J9K5;C0J9P4;Q95FJ8;Q597J4;A0A1D8D815;A0A1I7PIS8;O98569;A0A0S0ZFL3;Q8HTI8;Q5J038;A0A1C9HCP3;Q9MRA3;A0A1I7PIU6;A0A1I7PIS3;T1L6T3;Q95FT0;A0A1D8DG80;A0A1I7PIT2;B8PRK2;B7S4U8;A0A191SDX6;Q9XQX1;G0LNL4;A0A0M4FZ20;Q9MRM1;B7S4V7;Q8WJF6	M15(Oxidation)	0	0	3.028e-08	79.91	2.42019e-05	2	2077.03	1.06795	104.044	0
	High	MPSAVGYQPTLSTEMGSLQER	7	5647	27	A0A0M3LBA7;A0A1C9HCV0;A0A0S0ZFL3;A0A1C9HCP3;O98569;Q5J038;C0J9K5;C0J9P4;Q95FJ8;Q9XQX1;Q9MRA3;A0A1I7PIU6;A0A1D8DG80;A0A1I7PIS3;T1L6T3;A0A1I7PIS8;B8PRK2;Q597J4;A0A1D8D815;A0A1I7PIT2;Q8HTI8;A0A191SDX6;Q95FT0;B7S4U8;G0LNL4;A0A0M4FZ20;B7S4V7		0	0	9.009e-09	77.46	3.5874e-05	2	2282.08	1.66695	104.374	0
	High	VGLTALTMAEYFR	1	7808	30	A0A0M3LBA7;A0A0S0ZFL3;Q597J4;A0A1C9HCV0;Q8HTI8;Q5J038;A0A1C9HCP3;Q9MRA3;A0A1I7PIU6;A0A1I7PIS3;C0J9K5;C0J9P4;T1L6T3;A0A1D8DG80;A0A1I7PIS8;A0A1I7PIT2;O98569;B8PRK2;Q95FJ8;G0LNL4;A0A1D8D815;B7S4V7;A0A0M4FZ20;B7S4U8;Q95FT0;Q9XQX1;A0A191SDX6;A0A0A7DB11;E7FIW3;Q9MRM1		0	0	0.0001454	76.51	5.54283e-05	2	1471.76	0.808242	114.605	0
	High	VGLTALTmAEYFR	3	7808	30	A0A0M3LBA7;A0A0S0ZFL3;Q597J4;A0A1C9HCV0;Q8HTI8;Q5J038;A0A1C9HCP3;Q9MRA3;A0A1I7PIU6;A0A1I7PIS3;C0J9K5;C0J9P4;T1L6T3;A0A1D8DG80;A0A1I7PIS8;A0A1I7PIT2;O98569;B8PRK2;Q95FJ8;G0LNL4;A0A1D8D815;B7S4V7;A0A0M4FZ20;B7S4U8;Q95FT0;Q9XQX1;A0A191SDX6;A0A0A7DB11;E7FIW3;Q9MRM1	M8(Oxidation)	0	0	0.0006392	74.32	9.6601e-05	2	1487.76	1.1816	109.706	0
	High	TVLIMELINNIAK	1	8267	28	A0A0M3LBA7;A0A1C9HCV0;Q597J4;O98569;A0A1D8D815;A0A1I7PIS3;C0J9K5;C0J9P4;A0A1I7PIS8;Q95FJ8;A0A0S0ZFL3;Q8HTI8;Q5J038;A0A1C9HCP3;Q9MRA3;A0A1I7PIU6;T1L6T3;A0A1D8DG80;A0A1I7PIT2;B8PRK2;Q95FT0;A0A0A7DB11;B7S4U8;A0A191SDX6;A0A0M4FZ20;E7FIW3;Q9XQX1;Q9MRM1		0	0	0.002238	72.62	9.20901e-05	2	1471.86	0.118931	115.404	0
	High	MPNIYNALVVK	7	4063	21	A0A0M3LBA7;A0A1C9HCV0;C0J9K5;C0J9P4;Q95FJ8;A0A0S0ZFL3;Q5J038;A0A1C9HCP3;Q9MRA3;Q597J4;Q8HTI8;A0A1D8D815;A0A1I7PIU6;A0A1I7PIS8;O98569;Q9XQX1;B8PRK2;G0LNL4;B7S4V7;A0A0M4FZ20;B7S4U8		0	0	0.0009856	72.31	0.000132367	2	1261.7	0.348899	105.239	0
	High	IVGEEHYETAQK	11	150	7	A0A0M3LBA7;Q9MRA3;A0A1I7PIS3;A0A1D8DG80;A0A1I7PIU6;A0A1I7PIT2;A0A1I7PIS8		0	0	0.0001528	67.79	0.000282689	2	1403.68	0.986587	39.7282	0
	High	EGNDLYMEMK	5	8238	28	A0A0M3LBA7;A0A1C9HCV0;A0A0S0ZFL3;Q5J038;A0A1D8D815;A0A1C9HCP3;Q9MRA3;A0A1I7PIU6;A0A1I7PIS3;C0J9K5;C0J9P4;T1L6T3;A0A1D8DG80;A0A1I7PIS8;Q95FJ8;Q597J4;Q8HTI8;O98569;Q95FT0;A0A0M4FZ20;A0A0A7DB11;A0A1I7PIT2;E7FIW3;B8PRK2;B7S4U8;Q9XQX1;G0LNL4;B7S4V7		0	0	0.005441	61.72	0.000561363	2	1229.52	0.394281	74.2534	0
	High	EGSITSIQAVYVPADDLTDPAPATTFAHLDATTVLSR	1	6160	24	A0A0M3LBA7;A0A1C9HCV0;A0A0S0ZFL3;Q5J038;A0A1C9HCP3;Q9MRA3;A0A1I7PIU6;A0A1I7PIS3;C0J9K5;C0J9P4;T1L6T3;Q95FT0;A0A1D8DG80;A0A1I7PIS8;Q95FJ8;B7S4U8;A0A1D8D815;Q9XQX1;A0A1I7PIT2;B8PRK2;A0A191SDX6;A0A0M4FZ20;A0A0A7DB11;B7S4V7		0	0	4.159e-10	60.99	0.00130224	3	3843.94	1.85668	114.507	0
	High	AHGGVSVFGGVGER	10	7920	30	A0A0M3LBA7;A0A0S0ZFL3;Q597J4;A0A1C9HCV0;Q5J038;A0A1C9HCP3;Q9MRA3;A0A1I7PIU6;Q9XQX1;A0A1I7PIS3;T1L6T3;Q95FT0;A0A1D8DG80;A0A1I7PIS8;A0A1I7PIT2;B8PRK2;Q95FJ8;C0J9K5;C0J9P4;B7S4U8;Q8HTI8;A0A1D8D815;A0A0M4FZ20;O98569;A0A191SDX6;Q9MRM1;B7S4V7;A0A0A7DB11;E7FIW3;G0LNL4		0	0	0.004335	57.32	0.00411243	2	1328.67	0.589324	60.4411	0
	High	IGLFGGAGVGK	6	9628	37	Q597J4;A0A0M3LBA7;A0A1C9HCV0;A0A0S0ZFL3;A0A191SDX6;Q5J038;A0A1D8D815;A0A1C9HCP3;Q9MRA3;A0A1I7PIU6;A0A1I7PIS3;C0J9K5;C0J9P4;T1L6T3;Q95FT0;A0A1D8DG80;A0A1I7PIS8;Q95FJ8;B7S4U8;O98569;Q8HTI8;A0A0M4FZ20;A0A0A7DB11;A0A1I7PIT2;E7FIW3;B8PRK2;A0A2G5F6R8;B9T1V8;A0A2H3ZCK5;A0A251U5D0;A0A0K9NYL5;Q9XQX1;G0LNL4;Q9MRM1;B7S4V7;A0A0D6QRT0;M0UCJ4		0	0	0.004614	50.58	0.0203897	2	975.563	0.481163	82.7373	0
	High	ESGVINEENIAESK	1	1255	18	A0A1C9HCV0;Q5J038;Q9MRA3;A0A1D8DG80;A0A1C9HCP3;A0A1I7PIU6;A0A1I7PIS3;T1L6T3;A0A1I7PIS8;A0A1I7PIT2;B8PRK2;Q95FJ8;A0A1D8D815;G0LNL4;Q9XQX1;Q8HTI8;Q95FT0;A0A191SDX6		0	0	9.225e-05	49.67	0.0210217	2	1518.73	0.426761	61.3299	0
	High	VVDLLAPYR	7	9267	30	A0A1C9HCV0;Q5J038;A0A1D8D815;Q9MRA3;A0A0M3LBA7;A0A0S0ZFL3;A0A1C9HCP3;A0A1I7PIU6;A0A1I7PIS3;C0J9K5;C0J9P4;T1L6T3;Q95FT0;A0A1D8DG80;A0A1I7PIS8;A0A0A7DB11;Q95FJ8;B7S4U8;Q597J4;Q8HTI8;B7S4V7;O98569;G0LNL4;A0A191SDX6;A0A0M4FZ20;A0A1I7PIT2;Q9XQX1;B8PRK2;E7FIW3;Q9MRM1		0	0	0.0191	46.79	0.0445083	2	1045.6	0.536108	98.1924	0
	High	EGNDLYmEMK	3	8238	28	A0A0M3LBA7;Q597J4;A0A0S0ZFL3;A0A1C9HCV0;A0A1C9HCP3;O98569;Q5J038;C0J9K5;C0J9P4;Q95FJ8;Q9MRA3;A0A1I7PIS3;T1L6T3;A0A1D8DG80;Q9XQX1;A0A1I7PIU6;Q95FT0;A0A1I7PIS8;A0A1I7PIT2;B8PRK2;B7S4U8;Q8HTI8;A0A1D8D815;G0LNL4;A0A0M4FZ20;A0A0A7DB11;E7FIW3;B7S4V7	M7(Oxidation)	0	0	0.007525	37.5	0.13282	2	1245.51	0.747566	63.2099	0
	High	mPSAVGYQPTLSTEmGSLQER	2	5647	27	B7S4V7;A0A0M3LBA7;A0A1C9HCV0;A0A1I7PIS3;C0J9K5;C0J9P4;Q95FJ8;A0A0S0ZFL3;A0A1C9HCP3;Q597J4;Q8HTI8;Q5J038;Q9MRA3;A0A1I7PIU6;T1L6T3;Q95FT0;A0A1D8DG80;A0A1I7PIS8;O98569;B7S4U8;A0A1D8D815;A0A191SDX6;Q9XQX1;A0A1I7PIT2;B8PRK2;A0A0M4FZ20;G0LNL4	M1(Oxidation); M15(Oxidation)	0	0	0.001078	36.9	0.301218	3	2314.07	0.810565	81.1239	0
	High	LSIFETGIK	6	9003	27	A0A0M3LBA7;A0A1C9HCV0;A0A0S0ZFL3;Q5J038;A0A1C9HCP3;C0J9K5;C0J9P4;O98569;Q95FJ8;Q597J4;Q8HTI8;Q9MRA3;A0A1I7PIS3;T1L6T3;A0A1D8DG80;A0A1D8D815;A0A1I7PIU6;A0A1I7PIS8;Q9XQX1;A0A191SDX6;Q95FT0;B7S4U8;A0A0A7DB11;E7FIW3;G0LNL4;Q9MRM1;B7S4V7		0	0.001	0.02735	57.68	0.00239713	2	1007.58	0.277807	93.196	0
	High	TREGNDLYMEMK	3	8225	28	A0A0M3LBA7;Q597J4;A0A0S0ZFL3;A0A1C9HCV0;Q5J038;Q9MRA3;A0A1C9HCP3;A0A1I7PIS3;T1L6T3;Q95FJ8;A0A1D8D815;C0J9K5;C0J9P4;A0A1I7PIS8;O98569;Q8HTI8;A0A1I7PIU6;A0A1D8DG80;A0A1I7PIT2;B8PRK2;E7FIW3;Q9XQX1;Q95FT0;B7S4V7;A0A0A7DB11;B7S4U8;G0LNL4;A0A0M4FZ20		0	0.001	0.03276	34.82	0.401564	2	1486.67	1.14968	62.1805	1
	High	EGNDLYmEmK	1	8238	28	A0A0M3LBA7;A0A0S0ZFL3;A0A1C9HCP3;A0A1C9HCV0;Q5J038;Q9MRA3;C0J9K5;C0J9P4;Q95FJ8;Q597J4;G0LNL4;Q8HTI8;A0A1D8D815;A0A1I7PIU6;A0A1I7PIS3;T1L6T3;Q95FT0;A0A1D8DG80;A0A1I7PIS8;A0A0A7DB11;E7FIW3;O98569;B7S4U8;B7S4V7;A0A0M4FZ20;A0A1I7PIT2;B8PRK2;Q9XQX1	M7(Oxidation); M9(Oxidation)	0	0.001	0.03805	26.74	1.4174	2	1261.51	0.704831	43.0204	0
O98569	ATP synthase subunit beta (Fragment) OS=Cneorum pulverulentum OX=43706 GN=atpB PE=3 SV=1 - [O98569_9ROSI]	2921.81	61.47	3512	1	20	162	475	50.9694	5.36377
	High	GIYPAVDPLDSTSTMLQPR	1	5449	29	A0A0M3LBA7;A0A1C9HCV0;A0A1D8D815;A0A1I7PIS3;C0J9K5;C0J9P4;A0A1I7PIS8;O98569;Q95FJ8;Q597J4;A0A191SDX6;A0A0S0ZFL3;A0A1C9HCP3;Q5J038;Q9MRA3;T1L6T3;A0A1D8DG80;Q9XQX1;A0A1I7PIU6;Q95FT0;A0A1I7PIT2;B8PRK2;B7S4U8;Q8HTI8;G0LNL4;A0A0M4FZ20;Q9MRM1;B7S4V7;Q8WJF6		0	0	8.506e-08	109.62	2.67245e-08	3	2061.03	0.43857	114.206	0
	High	GmEVIDTGAPLSVPVGGATLGR	6	3356	18	A0A0M3LBA7;A0A0S0ZFL3;A0A1C9HCV0;A0A1D8D815;A0A1I7PIS3;C0J9K5;C0J9P4;A0A1I7PIS8;O98569;Q95FJ8;A0A1C9HCP3;Q5J038;Q9XQX1;A0A1I7PIU6;B8PRK2;A0A191SDX6;T1L6T3;A0A1I7PIT2	M2(Oxidation)	0	0	1.569e-08	103.34	9.76853e-08	2	2113.1	1.42362	102.975	0
	High	ELQDIIAILGLDELSEEDR	1	7752	25	A0A0M3LBA7;Q597J4;A0A0S0ZFL3;A0A1C9HCV0;Q5J038;A0A1C9HCP3;C0J9K5;C0J9P4;Q95FJ8;Q9MRA3;A0A1I7PIS3;T1L6T3;A0A1D8DG80;A0A1I7PIU6;A0A1I7PIS8;B8PRK2;Q8HTI8;A0A1D8D815;O98569;A0A191SDX6;A0A1I7PIT2;G0LNL4;A0A0M4FZ20;B7S4V7;Q8WJF6		0	0	3.75e-08	101.01	1.96806e-07	2	2171.11	-0.311347	115.767	0
	High	DVNEQDVLLFIDNIFR	1	5066	23	A0A1C9HCV0;Q5J038;A0A1C9HCP3;A0A1I7PIS3;T1L6T3;Q95FJ8;A0A0M3LBA7;A0A0S0ZFL3;C0J9K5;C0J9P4;Q8HTI8;Q9MRA3;A0A1I7PIU6;Q95FT0;A0A1D8DG80;A0A1I7PIS8;B7S4U8;Q597J4;O98569;G0LNL4;A0A1I7PIT2;B8PRK2;Q9XQX1		0	0	9.586e-07	100.59	2.45205e-07	2	1950	-0.218365	116.508	0
	High	GMEVIDTGAPLSVPVGGATLGR	7	3356	18	A0A0M3LBA7;A0A1C9HCV0;A0A0S0ZFL3;A0A1C9HCP3;O98569;Q5J038;C0J9K5;C0J9P4;Q95FJ8;Q9XQX1;A0A1I7PIS3;A0A1I7PIU6;A0A1I7PIS8;B8PRK2;A0A1D8D815;A0A191SDX6;T1L6T3;A0A1I7PIT2		0	0	3.022e-09	100.23	4.32408e-07	2	2097.1	1.33807	112.408	0
	High	mPSAVGYQPTLSTEMGSLQER	13	5647	27	A0A0M3LBA7;A0A1C9HCV0;A0A0S0ZFL3;A0A1C9HCP3;O98569;Q5J038;C0J9K5;C0J9P4;Q95FJ8;Q9XQX1;Q9MRA3;A0A1I7PIU6;A0A1D8DG80;A0A1I7PIS3;T1L6T3;A0A1I7PIS8;B8PRK2;Q597J4;A0A1D8D815;A0A1I7PIT2;Q8HTI8;A0A191SDX6;Q95FT0;B7S4U8;G0LNL4;A0A0M4FZ20;B7S4V7	M1(Oxidation)	0	0	8.018e-09	98.76	2.1083e-07	2	2298.08	1.10591	97.4615	0
	High	FVQAGSEVSALLGR	13	9158	29	A0A0M3LBA7;Q597J4;A0A1C9HCV0;A0A1D8D815;A0A1I7PIS3;C0J9K5;C0J9P4;A0A1I7PIS8;O98569;Q95FJ8;G0LNL4;A0A0S0ZFL3;Q8HTI8;Q5J038;A0A1C9HCP3;Q9MRA3;A0A1I7PIU6;T1L6T3;Q95FT0;B7S4V7;A0A1D8DG80;A0A0A7DB11;E7FIW3;B7S4U8;Q9XQX1;A0A0M4FZ20;B8PRK2;A0A191SDX6;A0A1I7PIT2		0	0	4.296e-05	96.79	5.82425e-07	2	1433.78	0.798734	104.865	0
	High	VALVYGQMNEPPGAR	11	9490	29	A0A0M3LBA7;Q597J4;A0A0S0ZFL3;A0A1C9HCV0;A0A1C9HCP3;O98569;Q5J038;C0J9K5;C0J9P4;Q95FJ8;Q9MRA3;A0A1I7PIS3;T1L6T3;A0A1D8DG80;A0A1I7PIU6;Q95FT0;A0A1I7PIS8;A0A1I7PIT2;B8PRK2;B7S4U8;Q8HTI8;A0A1D8D815;A0A191SDX6;G0LNL4;A0A0M4FZ20;A0A0A7DB11;E7FIW3;Q9MRM1;B7S4V7		0	0	3.534e-05	89.55	2.87831e-06	2	1601.81	0.42672	82.255	0
	High	mPNIYNALVVK	3	4063	21	A0A0M3LBA7;A0A0S0ZFL3;Q597J4;A0A1C9HCV0;A0A1C9HCP3;O98569;Q5J038;C0J9K5;C0J9P4;Q95FJ8;Q9XQX1;Q9MRA3;A0A1I7PIU6;A0A1I7PIS8;B8PRK2;Q8HTI8;A0A1D8D815;G0LNL4;B7S4V7;A0A0M4FZ20;B7S4U8	M1(Oxidation)	0	0	0.0002003	87.19	1.31936e-05	2	1277.69	0.693854	90.7186	0
	High	VALVYGQmNEPPGAR	10	9490	29	A0A0M3LBA7;Q597J4;A0A1C9HCV0;A0A0S0ZFL3;Q8HTI8;A0A191SDX6;Q5J038;A0A1D8D815;A0A1C9HCP3;Q9MRA3;A0A1I7PIU6;A0A1I7PIS3;C0J9K5;C0J9P4;T1L6T3;B7S4V7;A0A1D8DG80;A0A1I7PIS8;A0A0M4FZ20;A0A1I7PIT2;O98569;B8PRK2;Q95FJ8;G0LNL4;Q9MRM1;Q95FT0;B7S4U8;A0A0A7DB11;E7FIW3	M8(Oxidation)	0	0	3.768e-05	82.5	1.45891e-05	2	1617.81	1.0002	66.7302	0
	High	AVAMSATDGLMR	7	3822	16	A0A1C9HCV0;Q95FJ8;A0A0M3LBA7;Q597J4;A0A191SDX6;A0A1D8D815;A0A1I7PIS3;C0J9K5;C0J9P4;A0A1I7PIS8;O98569;B8PRK2;Q9XQX1;G0LNL4;Q9MRM1;E7FIW3		0	0	0.0004935	82.17	1.23334e-05	2	1222.59	0.42003	73.1619	0
	High	GIYPAVDPLDSTSTmLQPR	5	5449	29	A0A0M3LBA7;A0A1C9HCV0;C0J9K5;C0J9P4;Q95FJ8;Q597J4;A0A1D8D815;A0A1I7PIS8;O98569;A0A0S0ZFL3;Q8HTI8;Q5J038;A0A1C9HCP3;Q9MRA3;A0A1I7PIU6;A0A1I7PIS3;T1L6T3;Q95FT0;A0A1D8DG80;A0A1I7PIT2;B8PRK2;B7S4U8;A0A191SDX6;Q9XQX1;G0LNL4;A0A0M4FZ20;Q9MRM1;B7S4V7;Q8WJF6	M15(Oxidation)	0	0	3.028e-08	79.91	2.42019e-05	2	2077.03	1.06795	104.044	0
	High	MPSAVGYQPTLSTEMGSLQER	7	5647	27	A0A0M3LBA7;A0A1C9HCV0;A0A0S0ZFL3;A0A1C9HCP3;O98569;Q5J038;C0J9K5;C0J9P4;Q95FJ8;Q9XQX1;Q9MRA3;A0A1I7PIU6;A0A1D8DG80;A0A1I7PIS3;T1L6T3;A0A1I7PIS8;B8PRK2;Q597J4;A0A1D8D815;A0A1I7PIT2;Q8HTI8;A0A191SDX6;Q95FT0;B7S4U8;G0LNL4;A0A0M4FZ20;B7S4V7		0	0	9.009e-09	77.46	3.5874e-05	2	2282.08	1.66695	104.374	0
	High	VGLTALTMAEYFR	1	7808	30	A0A0M3LBA7;A0A0S0ZFL3;Q597J4;A0A1C9HCV0;Q8HTI8;Q5J038;A0A1C9HCP3;Q9MRA3;A0A1I7PIU6;A0A1I7PIS3;C0J9K5;C0J9P4;T1L6T3;A0A1D8DG80;A0A1I7PIS8;A0A1I7PIT2;O98569;B8PRK2;Q95FJ8;G0LNL4;A0A1D8D815;B7S4V7;A0A0M4FZ20;B7S4U8;Q95FT0;Q9XQX1;A0A191SDX6;A0A0A7DB11;E7FIW3;Q9MRM1		0	0	0.0001454	76.51	5.54283e-05	2	1471.76	0.808242	114.605	0
	High	VGLTALTmAEYFR	3	7808	30	A0A0M3LBA7;A0A0S0ZFL3;Q597J4;A0A1C9HCV0;Q8HTI8;Q5J038;A0A1C9HCP3;Q9MRA3;A0A1I7PIU6;A0A1I7PIS3;C0J9K5;C0J9P4;T1L6T3;A0A1D8DG80;A0A1I7PIS8;A0A1I7PIT2;O98569;B8PRK2;Q95FJ8;G0LNL4;A0A1D8D815;B7S4V7;A0A0M4FZ20;B7S4U8;Q95FT0;Q9XQX1;A0A191SDX6;A0A0A7DB11;E7FIW3;Q9MRM1	M8(Oxidation)	0	0	0.0006392	74.32	9.6601e-05	2	1487.76	1.1816	109.706	0
	High	TVLIMELINNIAK	1	8267	28	A0A0M3LBA7;A0A1C9HCV0;Q597J4;O98569;A0A1D8D815;A0A1I7PIS3;C0J9K5;C0J9P4;A0A1I7PIS8;Q95FJ8;A0A0S0ZFL3;Q8HTI8;Q5J038;A0A1C9HCP3;Q9MRA3;A0A1I7PIU6;T1L6T3;A0A1D8DG80;A0A1I7PIT2;B8PRK2;Q95FT0;A0A0A7DB11;B7S4U8;A0A191SDX6;A0A0M4FZ20;E7FIW3;Q9XQX1;Q9MRM1		0	0	0.002238	72.62	9.20901e-05	2	1471.86	0.118931	115.404	0
	High	MPNIYNALVVK	7	4063	21	A0A0M3LBA7;A0A1C9HCV0;C0J9K5;C0J9P4;Q95FJ8;A0A0S0ZFL3;Q5J038;A0A1C9HCP3;Q9MRA3;Q597J4;Q8HTI8;A0A1D8D815;A0A1I7PIU6;A0A1I7PIS8;O98569;Q9XQX1;B8PRK2;G0LNL4;B7S4V7;A0A0M4FZ20;B7S4U8		0	0	0.0009856	72.31	0.000132367	2	1261.7	0.348899	105.239	0
	High	SAPAFIQLDTK	5	4550	21	A0A0M3LBA7;A0A1C9HCV0;A0A0S0ZFL3;A0A1C9HCP3;O98569;Q5J038;C0J9K5;C0J9P4;Q95FJ8;Q9MRA3;A0A1I7PIS3;T1L6T3;A0A1D8DG80;Q597J4;Q8HTI8;A0A1D8D815;A0A1I7PIT2;Q95FT0;G0LNL4;A0A191SDX6;A0A0M4FZ20		0	0	0.003406	72.23	0.000172675	2	1190.64	0.536024	83.4514	0
	High	ESGVINEQNIAESK	5	2238	6	A0A1C9HCP3;G0LNL4;A0A0M3LBA7;Q597J4;A0A0S0ZFL3;O98569		0	0	9.559e-06	69.97	0.000197983	2	1517.74	0.193138	59.6947	0
	High	EGNDLYMEMK	5	8238	28	A0A0M3LBA7;A0A1C9HCV0;A0A0S0ZFL3;Q5J038;A0A1D8D815;A0A1C9HCP3;Q9MRA3;A0A1I7PIU6;A0A1I7PIS3;C0J9K5;C0J9P4;T1L6T3;A0A1D8DG80;A0A1I7PIS8;Q95FJ8;Q597J4;Q8HTI8;O98569;Q95FT0;A0A0M4FZ20;A0A0A7DB11;A0A1I7PIT2;E7FIW3;B8PRK2;B7S4U8;Q9XQX1;G0LNL4;B7S4V7		0	0	0.005441	61.72	0.000561363	2	1229.52	0.394281	74.2534	0
	High	AVAmSATDGLmR	4	3822	16	A0A0M3LBA7;O98569;A0A1C9HCV0;A0A1D8D815;A0A1I7PIS3;C0J9K5;C0J9P4;A0A1I7PIS8;Q95FJ8;Q597J4;A0A191SDX6;B8PRK2;Q9XQX1;G0LNL4;Q9MRM1;E7FIW3	M4(Oxidation); M11(Oxidation)	0	0	0.00373	60.2	0.00124369	2	1254.58	0.537039	45.0869	0
	High	AHGGVSVFGGVGER	10	7920	30	A0A0M3LBA7;A0A0S0ZFL3;Q597J4;A0A1C9HCV0;Q5J038;A0A1C9HCP3;Q9MRA3;A0A1I7PIU6;Q9XQX1;A0A1I7PIS3;T1L6T3;Q95FT0;A0A1D8DG80;A0A1I7PIS8;A0A1I7PIT2;B8PRK2;Q95FJ8;C0J9K5;C0J9P4;B7S4U8;Q8HTI8;A0A1D8D815;A0A0M4FZ20;O98569;A0A191SDX6;Q9MRM1;B7S4V7;A0A0A7DB11;E7FIW3;G0LNL4		0	0	0.004335	57.32	0.00411243	2	1328.67	0.589324	60.4411	0
	High	AVAMSATDGLmR	7	3822	16	A0A0M3LBA7;A0A1C9HCV0;A0A191SDX6;A0A1D8D815;A0A1I7PIS3;C0J9K5;C0J9P4;A0A1I7PIS8;Q95FJ8;Q597J4;Q9XQX1;O98569;B8PRK2;G0LNL4;Q9MRM1;E7FIW3	M11(Oxidation)	0	0	0.002058	56.95	0.00330982	2	1238.59	0.380734	59.2735	0
	High	IGLFGGAGVGK	6	9628	37	Q597J4;A0A0M3LBA7;A0A1C9HCV0;A0A0S0ZFL3;A0A191SDX6;Q5J038;A0A1D8D815;A0A1C9HCP3;Q9MRA3;A0A1I7PIU6;A0A1I7PIS3;C0J9K5;C0J9P4;T1L6T3;Q95FT0;A0A1D8DG80;A0A1I7PIS8;Q95FJ8;B7S4U8;O98569;Q8HTI8;A0A0M4FZ20;A0A0A7DB11;A0A1I7PIT2;E7FIW3;B8PRK2;A0A2G5F6R8;B9T1V8;A0A2H3ZCK5;A0A251U5D0;A0A0K9NYL5;Q9XQX1;G0LNL4;Q9MRM1;B7S4V7;A0A0D6QRT0;M0UCJ4		0	0	0.004614	50.58	0.0203897	2	975.563	0.481163	82.7373	0
	High	VVDLLAPYR	7	9267	30	A0A1C9HCV0;Q5J038;A0A1D8D815;Q9MRA3;A0A0M3LBA7;A0A0S0ZFL3;A0A1C9HCP3;A0A1I7PIU6;A0A1I7PIS3;C0J9K5;C0J9P4;T1L6T3;Q95FT0;A0A1D8DG80;A0A1I7PIS8;A0A0A7DB11;Q95FJ8;B7S4U8;Q597J4;Q8HTI8;B7S4V7;O98569;G0LNL4;A0A191SDX6;A0A0M4FZ20;A0A1I7PIT2;Q9XQX1;B8PRK2;E7FIW3;Q9MRM1		0	0	0.0191	46.79	0.0445083	2	1045.6	0.536108	98.1924	0
	High	EGNDLYmEMK	3	8238	28	A0A0M3LBA7;Q597J4;A0A0S0ZFL3;A0A1C9HCV0;A0A1C9HCP3;O98569;Q5J038;C0J9K5;C0J9P4;Q95FJ8;Q9MRA3;A0A1I7PIS3;T1L6T3;A0A1D8DG80;Q9XQX1;A0A1I7PIU6;Q95FT0;A0A1I7PIS8;A0A1I7PIT2;B8PRK2;B7S4U8;Q8HTI8;A0A1D8D815;G0LNL4;A0A0M4FZ20;A0A0A7DB11;E7FIW3;B7S4V7	M7(Oxidation)	0	0	0.007525	37.5	0.13282	2	1245.51	0.747566	63.2099	0
	High	mPSAVGYQPTLSTEmGSLQER	2	5647	27	B7S4V7;A0A0M3LBA7;A0A1C9HCV0;A0A1I7PIS3;C0J9K5;C0J9P4;Q95FJ8;A0A0S0ZFL3;A0A1C9HCP3;Q597J4;Q8HTI8;Q5J038;Q9MRA3;A0A1I7PIU6;T1L6T3;Q95FT0;A0A1D8DG80;A0A1I7PIS8;O98569;B7S4U8;A0A1D8D815;A0A191SDX6;Q9XQX1;A0A1I7PIT2;B8PRK2;A0A0M4FZ20;G0LNL4	M1(Oxidation); M15(Oxidation)	0	0	0.001078	36.9	0.301218	3	2314.07	0.810565	81.1239	0
	High	EGSITSIQAVYVPADDLTDPAPATTxAHLDATTVLSR	1	1	1	O98569	X26(M); X26(Oxidation)	0.0278	0	0.01919	34.6	0.562615	4	3843.93	9.91546	114.52	0
	High	LSIFETGIK	6	9003	27	A0A0M3LBA7;A0A1C9HCV0;A0A0S0ZFL3;Q5J038;A0A1C9HCP3;C0J9K5;C0J9P4;O98569;Q95FJ8;Q597J4;Q8HTI8;Q9MRA3;A0A1I7PIS3;T1L6T3;A0A1D8DG80;A0A1D8D815;A0A1I7PIU6;A0A1I7PIS8;Q9XQX1;A0A191SDX6;Q95FT0;B7S4U8;A0A0A7DB11;E7FIW3;G0LNL4;Q9MRM1;B7S4V7		0	0.001	0.02735	57.68	0.00239713	2	1007.58	0.277807	93.196	0
	High	TREGNDLYMEMK	3	8225	28	A0A0M3LBA7;Q597J4;A0A0S0ZFL3;A0A1C9HCV0;Q5J038;Q9MRA3;A0A1C9HCP3;A0A1I7PIS3;T1L6T3;Q95FJ8;A0A1D8D815;C0J9K5;C0J9P4;A0A1I7PIS8;O98569;Q8HTI8;A0A1I7PIU6;A0A1D8DG80;A0A1I7PIT2;B8PRK2;E7FIW3;Q9XQX1;Q95FT0;B7S4V7;A0A0A7DB11;B7S4U8;G0LNL4;A0A0M4FZ20		0	0.001	0.03276	34.82	0.401564	2	1486.67	1.14968	62.1805	1
	High	EGNDLYmEmK	1	8238	28	A0A0M3LBA7;A0A0S0ZFL3;A0A1C9HCP3;A0A1C9HCV0;Q5J038;Q9MRA3;C0J9K5;C0J9P4;Q95FJ8;Q597J4;G0LNL4;Q8HTI8;A0A1D8D815;A0A1I7PIU6;A0A1I7PIS3;T1L6T3;Q95FT0;A0A1D8DG80;A0A1I7PIS8;A0A0A7DB11;E7FIW3;O98569;B7S4U8;B7S4V7;A0A0M4FZ20;A0A1I7PIT2;B8PRK2;Q9XQX1	M7(Oxidation); M9(Oxidation)	0	0.001	0.03805	26.74	1.4174	2	1261.51	0.704831	43.0204	0
C0J9R6	Ribulose bisphosphate carboxylase large chain (Fragment) OS=Cissampelos capensis OX=379217 GN=rbcL PE=3 SV=1 - [C0J9R6_9MAGN]	2916.63	41.88	55387	0	21	316	468	51.8532	6.68311
	High	GGLDFTKDDENVNSQPFMR	12	51638	331	P28392;Q9MTE7;C0J9R6;C6G1P2;Q5W520;A5X4D3;C7A609;F2X4H9;D5FUN6;Q32803;Q4VI99;Q9GGI5;D6MYJ6;B8PRM1;Q7YJP8;Q5I221;A0A0U4D534;Q4VI80;Q4VI78;C4NWF4;A0A0F7G633;O09424;G0WZ98;A0A249Y5Y5;G0WZL1;Q37220;Q7YJR1;A0A291L2W8;Q37279;A0A1C9HGX6;J9QH20;A0A1Q1MQ40;Q37140;L0N8B1;Q9GHM7;A0A291L2S1;Q05579;Q40141;Q32701;P28421;Q6VW40;A0A0F7C9H2;Q32571;I2BGM7;A0A291EY88;Q33047;Q31807;Q33032;Q5K3Y8;C3RXF1;A0A1S6WN23;A0…		0	0	4.066e-09	109.63	4.54743e-08	2	2169.99	0.0169797	93.1914	1
	High	GHYLNATAGTcEEMIK	15	14794	147	Q32701;Q6VW40;C0J9R6;C6G1P2;Q33032;A0A1C9HG87;U5XM28;F2X4H9;D5FUN6;Q9GGI5;D6MYJ6;Q4KUE1;Q7YJP8;Q7GH77;O98551;A0A0C5KNQ4;E7DMW3;I2E9A4;W5RVG3;Q7YJR1;Q5NUA5;Q37140;L0N8B1;P28392;Q9MTE7;Q5W520;I2FL31;Q32553;Q32803;Q4VI99;B8PRM1;E7DMV3;Q4VI80;Q3L1K9;Q4VI78;Q37220;B1PHQ2;S6CNQ3;A0A249Y5Q9;Q85VA4;A0A1Q1MQ40;Q9GHM7;A0A291L2S1;A0A286SF63;Q36851;A0A1C9HG15;C1JAT3;Q3I534;E7DMY2;A0A2H4UGV5;B8LIV8;I2E962;A0A…	C11(Carbamidomethyl)	0	0	6.822e-08	102.48	1.2293e-07	2	1794.82	1.62322	66.1378	0
	High	DNGLLLHIHR	13	41878	340	Q9MTE7;Q5W520;Q9GGI5;B8PRM1;C4NWF4;O09424;Q6VW40;I2BGM7;C0J9R6;C6G1P2;E7DMY2;Q33032;A0A1S6WN23;A6XBH8;F2X4H9;Q37212;M1S1D7;Q8HUZ9;Q5I221;A0A0U4D534;I2E9L8;Q32701;P28392;A0A1C9HG87;U5XM28;Q5WPP7;Q4L1C7;Q8MD81;A0A1C9HG15;I2FL31;D5FUN6;Q9TN58;Q32553;Q32803;Q4VI99;C1JAT3;D6MYJ6;Q4KUE1;E7DMV3;Q7YJP8;Q7GH77;J9QER6;O98551;A0A0C5KNQ4;E7DMW3;Q4VI80;Q3I534;Q3L1K9;I2E9A4;Q8MCY1;Q4VI78;A0A291EY88;C3RXF1;B8PR…		0	0	0.00142	89.6	5.16343e-06	3	1187.67	0.557325	64.5309	0
	High	GGLDFTKDDENVNSQPFmR	8	51638	331	Q4VIC0;O98426;B1PHQ2;A0A2D0WHN2;Q95CE8;Q9GGJ5;B5LBY9;Q8MFT9;P28392;Q9MTE7;C0J9R6;C6G1P2;Q5W520;A5X4D3;C7A609;F2X4H9;D5FUN6;Q32803;Q4VI99;Q9GGI5;D6MYJ6;B8PRM1;Q7YJP8;Q5I221;A0A0U4D534;Q4VI80;Q4VI78;C4NWF4;A0A0F7G633;O09424;G0WZ98;A0A249Y5Y5;G0WZL1;Q37220;Q7YJR1;A0A291L2W8;Q37279;A0A1C9HGX6;J9QH20;A0A1Q1MQ40;Q37140;L0N8B1;Q9GHM7;A0A291L2S1;Q05579;Q40141;Q32701;P28421;Q6VW40;A0A0F7C9H2;Q32571;I2BGM7…	M18(Oxidation)	0	0	2.308e-06	87.88	6.6173e-06	2	2185.98	1.11451	83.4729	1
	High	EITLGFVDLLRDDFIEK	2	5735	76	Q9GGI5;Q5W520;B8PRM1;C4NWF4;Q9MTE7;C0J9R6;C6G1P2;F2X4H9;Q4VI99;Q4VI80;Q4VI78;Q9GHM7;A0A0B5KNG0;A0A0B5KTH7;Q40141;A0A291EY88;A0A1S6WN23;B5SW52;Q9MT32;Q3T8E9;A0A1C9HFM1;A0A249Y5Q9;A0A0F7C961;Q9TLG5;A0A286SF63;Q36851;Q6VW40;I2BGM7;Q33032;A6XBH8;M1S1D7;Q8HUZ9;Q5I221;A0A0U4D534;I2E9L8;A0A249Y5N8;A0A286SFD8;S4TA61;J9QG76;E0D8V0;A0A249Y5N1;A0A0F7G5Y0;Q37212;A0A286NQF2;Q7YJM6;F5B3G0;I2BGN0;O09420;Q8MAM0;…		0	0	4.197e-08	87.3	4.18551e-06	2	2023.08	0.247945	115.076	1
	High	GHYLNATAGTcEEmIK	9	14794	147	P28392;Q9MTE7;C0J9R6;C6G1P2;Q5W520;A5X4D3;C7A609;F2X4H9;D5FUN6;Q32803;Q4VI99;Q9GGI5;D6MYJ6;B8PRM1;Q7YJP8;Q5I221;A0A0U4D534;Q4VI80;Q4VI78;C4NWF4;A0A0F7G633;O09424;G0WZ98;A0A249Y5Y5;G0WZL1;Q37220;Q7YJR1;A0A291L2W8;Q37279;A0A1C9HGX6;J9QH20;A0A1Q1MQ40;Q37140;L0N8B1;Q9GHM7;A0A291L2S1;Q32701;Q6VW40;P93904;D6MYK4;E7DMY2;B8LIV8;Q33032;I2E962;A0A1C9HG87;A0A2H4UGI3;U5XM28;Q7YMT1;Q5WPP7;R4QE58;I2E906;Q4L1C7…	C11(Carbamidomethyl); M14(Oxidation)	0	0	1.134e-07	86.24	4.78494e-06	2	1810.81	1.45089	55.8797	0
	High	mSGGDHIHAGTVVGK	39	17683	150	C0J9R6;C6G1P2;F2X4H9;Q9GGI5;Q5I221;A0A0U4D534;Q7YJP8;O98551;Q9T2E4;Q32701;Q539X0;Q6VW40;A0A0F7C9H2;I2BGM7;Q31807;Q85ZK3;Q33032;A0A1S6WN23;A0A1C9HG87;A0A2H4UGI3;U5XM28;A5X4D3;Q8WIX2;A0A0F7G570;A6XBH8;A0A286M593;Q9GEK5;A0A1S5QS34;D5FUN6;O98429;D6MYJ6;Q9XQ93;Q71N81;A0A248SN48;Q4KUE1;M1S1D7;Q7GH77;Q71N69;Q8HUZ9;G0WZM4;A0A0C5KNQ4;E7DMW3;I2E9L8;A0A0F7G5V4;I2E9A4;A0A286NQF2;Q8WKT6;Q7YJM6;Q8MCX1;Q9MT23;O…	M1(Oxidation)	0	0	3.06e-05	84.08	1.34901e-05	2	1481.72	-0.0107759	32.1306	0
	High	MSGGDHIHAGTVVGK	37	17683	150	Q6VW40;A0A0F7C9H2;I2BGM7;C0J9R6;C6G1P2;Q33032;A0A1S6WN23;A0A1C9HG87;U5XM28;A6XBH8;Q4L1C7;A0A286M593;F2X4H9;Q9GEK5;D5FUN6;Q9TN58;Q9GGI5;Q37212;Q8HUZ9;I2E9L8;A0A0F7G5V4;Q8MCY1;A0A2H4UGI3;Q31807;A0A0F7G570;A0A1S5QS34;M1S1D7;Q7YJP8;Q5I221;A0A0U4D534;Q8MCX1;Q9MT23;A0A286SFD8;J9QG76;Q7YJR1;Q7YJM3;A0A1C9HG42;L0N8B1;I6N589;A0A0B5KTH7;P92447;A5X5W8;B1NFY5;C6G392;B8PRP3;A0A2H4P5N4;A0A249Y5N8;S4TA61;E0D8V0;…		0	0	1.702e-05	82.18	1.80249e-05	2	1465.72	1.01713	39.7551	0
	High	DDENVNSQPFMR	7	52171	357	Q05579;Q33107;Q40141;Q32701;P28421;P28392;Q9MTE7;Q539X0;O03648;D6MYK9;Q6VW40;A0A0F7C9H2;E6Y8Z3;Q32571;I2BGM7;B1NL21;C0J9R6;A0A291EY88;C6G1P2;Q5W520;P93904;Q33047;O98884;D6MYK4;E7DMY2;Q31807;A0PD98;Q71N70;B8LIV8;Q85ZK3;C7AQR6;Q8WL19;Q33032;Q5K3Y8;I2E962;C3RXF1;A0PDB8;A0A1S6WN23;Q9GHZ1;A0A1C9HG87;A0A2H4UGI3;U5XM28;B8PRL7;Q7YMT1;Q5WPP7;R4QE58;B5SW52;A5X4D3;Q8WIX2;A0A0F7G570;Q1XEJ9;O09420;A6XBH8;C7A6…		0	0	0.0002679	77.73	6.2862e-05	2	1451.62	0.893699	69.7641	0
	High	GHYLNATAGTcEEMIKR	5	14767	146	Q32701;Q6VW40;C0J9R6;C6G1P2;Q33032;A0A1C9HG87;U5XM28;F2X4H9;D5FUN6;Q9GGI5;D6MYJ6;Q4KUE1;Q7YJP8;Q7GH77;O98551;A0A0C5KNQ4;E7DMW3;I2E9A4;W5RVG3;Q7YJR1;Q5NUA5;Q37140;L0N8B1;P28392;Q9MTE7;Q5W520;I2FL31;Q32553;Q32803;Q4VI99;B8PRM1;E7DMV3;Q4VI80;Q3L1K9;Q4VI78;Q37220;B1PHQ2;S6CNQ3;A0A249Y5Q9;Q85VA4;A0A1Q1MQ40;Q9GHM7;A0A291L2S1;A0A286SF63;Q36851;A0A1C9HG15;C1JAT3;Q3I534;E7DMY2;A0A2H4UGV5;B8LIV8;I2E962;A0A…	C11(Carbamidomethyl)	0	0	2.769e-06	75.53	7.26434e-05	3	1950.92	0.993705	59.9217	1
	High	TFQGPPHGIQVER	38	58045	331	Q40141;Q9MTE7;Q6VW40;I2BGM7;C0J9R6;A0A291EY88;C6G1P2;Q5W520;E7DMY2;Q33032;A0A1S6WN23;B5SW52;A6XBH8;A0A0F7EV98;Q9MT32;F2X4H9;Q4VI99;Q9GGI5;B8PRM1;Q8HUZ9;Q3T8E9;I2E9L8;Q4VI80;Q4VI78;A0A0F7C9H2;B8LIV8;I2E962;C3RXF1;A0A1C9HG87;U5XM28;B8PRL7;Q8WIX2;O09420;A0A0F7G5C0;A0A1C9HFL0;A0A286M593;Q9GEK5;A0A1S6Q3X8;D5FUN6;T1WGF1;C1JAT3;Q71N81;O03839;M1S1D7;Q71N69;Q5I221;G0WZM4;A0A0U4D534;A0A0F7G5V4;C4NWF4;C3S8W…		0	0	1.615e-05	72.52	0.000348113	2	1465.76	1.40553	60.8787	0
	High	ELGVPIVMHDYITGGFTANTSLAHYcR	2	839	31	A0A291EY88;Q5W520;C3RXF1;C3S8W2;C0J9R6;D6MYJ6;I2FL31;Q32553;Q33032;I2BGM7;Q31807;A0A2H4UGV5;D6MYK9;D6MYK4;C7AQV0;C7AQT3;C7AQV2;D6MYI7;G0WZL1;A0A249Y5Q4;A0A142DPV4;A0A023Q3H2;A0A023Q1H7;A0A120KLC1;A0A0A7W5U3;A0A291L2W8;D6MYJ0;A0A0C5AUW0;Q31889;A0A023Q1K4;C7AQU9	C26(Carbamidomethyl)	0	0	2.373e-10	68.03	0.000418349	3	3022.46	1.4023	114.112	0
	High	GHYLNATAGTcEEmIKR	8	14767	146	D5FUN6;Q8ME51;Q31895;Q95631;Q37220;Q8MCW3;Q32701;P28392;Q9MTE7;Q6VW40;C0J9R6;C6G1P2;Q5W520;Q33032;A0A1C9HG87;U5XM28;F2X4H9;A0A1C9HG15;I2FL31;Q32553;Q32803;Q4VI99;C1JAT3;Q9GGI5;D6MYJ6;B8PRM1;Q4KUE1;E7DMV3;Q7YJP8;Q7GH77;O98551;A0A0C5KNQ4;E7DMW3;Q4VI80;Q3I534;Q3L1K9;I2E9A4;Q4VI78;W5RVG3;G0WZL1;F4ZDP9;B1PHQ2;A0A142I7F3;Q7YJR1;P92434;Q5NUA5;S6CNQ3;A0A1C9HGX6;J9QH20;A0A249Y5Q4;A0A249Y5Q9;Q85VA4;A0A1Q1M…	C11(Carbamidomethyl); M14(Oxidation)	0	0	5.566e-07	65.98	0.000617735	3	1966.91	1.02636	50.4957	1
	High	VALEAcVQAR	41	29518	272	P28392;Q9MTE7;C0J9R6;C6G1P2;Q5W520;A5X4D3;C7A609;F2X4H9;D5FUN6;Q32803;Q4VI99;Q9GGI5;D6MYJ6;B8PRM1;Q7YJP8;Q5I221;A0A0U4D534;Q4VI80;Q4VI78;C4NWF4;A0A0F7G633;O09424;G0WZ98;A0A249Y5Y5;G0WZL1;Q37220;Q7YJR1;A0A291L2W8;Q37279;A0A1C9HGX6;J9QH20;A0A1Q1MQ40;Q37140;L0N8B1;Q9GHM7;A0A291L2S1;Q05579;Q40141;Q32701;P28421;Q6VW40;A0A0F7C9H2;Q32571;I2BGM7;A0A291EY88;Q33047;Q31807;Q33032;Q5K3Y8;C3RXF1;A0A1S6WN23;A0…	C6(Carbamidomethyl)	0	0	0.003372	61.39	0.00279246	2	1116.58	-0.118181	113.661	0
	High	ELGVPIVmHDYITGGFTANTSLAHYcR	8	839	31	C7AQU9;C0J9R6;D6MYJ6;Q5W520;I2FL31;Q32553;Q33032;I2BGM7;A0A291EY88;Q31807;C3RXF1;C3S8W2;A0A2H4UGV5;D6MYK9;D6MYK4;C7AQV0;C7AQT3;C7AQV2;D6MYI7;G0WZL1;A0A249Y5Q4;A0A142DPV4;A0A023Q3H2;A0A023Q1H7;A0A120KLC1;A0A0A7W5U3;A0A291L2W8;D6MYJ0;A0A0C5AUW0;Q31889;A0A023Q1K4	M8(Oxidation); C26(Carbamidomethyl)	0	0	7.207e-06	56.48	0.00573475	3	3038.46	2.56628	111.084	0
	High	PLLGcTIKPK	8	64838	363	Q32701;Q6VW40;A0A0F7C9H2;I2BGM7;C0J9R6;C6G1P2;E7DMY2;Q31807;Q33032;A0A1S6WN23;A0A1C9HG87;U5XM28;A0A0F7G570;A6XBH8;A0A286M593;F2X4H9;Q9GEK5;D5FUN6;Q9GGI5;D6MYJ6;Q9XQ93;A0A248SN48;Q4KUE1;Q7YJP8;Q7GH77;Q8HUZ9;O98551;A0A0C5KNQ4;E7DMW3;I2E9L8;A0A0F7G5V4;I2E9A4;Q8WKT6;W5RVG3;B7P0E9;J9QG76;Q9TML5;O99016;Q5YKU0;Q8HVI8;A0A291L206;Q7YJR1;Q5NUA5;G8EEM9;A0A2D0WHN2;Q7YJM3;A0A1C9HG42;Q37140;L0N8B1;O98893;I6N58…	C5(Carbamidomethyl)	0	0	0.006806	54.89	0.0183231	3	1126.67	-0.097187	51.7976	1
	High	FLFcAEAIYK	11	13080	164	Q9GHZ1;Q9MTE7;C0J9R6;A0A291EY88;C6G1P2;Q5W520;C3RXF1;B8PRL7;A6XBH8;C7AQU9;A0A286M593;F2X4H9;D5FUN6;Q4VI99;Q9GGI5;B8PRM1;Q8HUZ9;Q4VI80;A0A0F7G5V4;Q4VI78;C3S8W2;P28392;Q31807;Q5K3Y8;A0A0F7G570;O09420;E6Y8K1;A0A1S5QS34;Q32803;M1S1D7;B1NL34;Q7YJP8;Q5I221;A0A0U4D534;C4NWF4;Q95DW1;A0A0F7G5U4;Q9MT23;Q7YJR1;L0N8B1;A0A0B5KTH7;Q8MCX1;A0A286SFD8;J9QG76;Q7YJM3;A0A1C9HG42;I6N589;A0A1C9HFM1;A0A1W6L1X3;Q9TLG5;Q…	C4(Carbamidomethyl)	0	0	0.006111	52.9	0.0168383	2	1261.63	0.663293	108.525	0
	High	AMHAVIDR	10	44488	366	Q6VW40;A0A0F7C9H2;I2BGM7;C0J9R6;C6G1P2;Q33032;A0A1S6WN23;A0A1C9HG87;U5XM28;A6XBH8;A0A286M593;F2X4H9;Q9GEK5;D5FUN6;Q9GGI5;Q8HUZ9;I2E9L8;A0A0F7G5V4;A0A291EY88;Q5W520;C3RXF1;C3S8W2;Q32701;P28392;Q9MTE7;A0A1C9HG15;I2FL31;Q32553;Q32803;Q4VI99;C1JAT3;D6MYJ6;B8PRM1;Q4KUE1;E7DMV3;Q7YJP8;Q7GH77;O98551;A0A0C5KNQ4;E7DMW3;Q4VI80;Q3I534;Q3L1K9;I2E9A4;Q4VI78;W5RVG3;G0WZL1;Q37220;F4ZDP9;B1PHQ2;A0A142I7F3;Q7YJR1…		0	0	0.02138	52.29	0.0217926	2	912.472	-0.020645	32.8214	0
	High	EITLGFVDLLR	1	11021	147	Q6VW40;I2BGM7;C0J9R6;C6G1P2;Q33032;A0A1S6WN23;A6XBH8;F2X4H9;Q9GGI5;M1S1D7;Q8HUZ9;Q5I221;A0A0U4D534;I2E9L8;A0A249Y5N8;A0A286SFD8;S4TA61;J9QG76;E0D8V0;A0A249Y5N1;A0A0F7G5Y0;Q5W520;Q8WIX2;A0A0F7EV98;B8PRM1;Q71N81;Q3T8E9;Q37212;A0A286NQF2;Q7YJM6;F5B3G0;I2BGN0;A0A0B5KTH7;Q40141;Q9MTE7;A0A291EY88;B5SW52;Q9MT32;A0A0F7G5C0;A0A0F7G4Y4;Q4VI99;Q4VI80;Q4VI78;C4NWF4;C3RXF1;T1WGF1;A0A1C9HG87;U5XM28;D5FUN6;C1JA…		0	0	0.00459	50.94	0.017401	2	1275.73	0.270747	114.985	0
	High	DDENVNSQPFmR	5	52171	357	Q9MTE7;Q6VW40;C0J9R6;C6G1P2;Q5W520;Q33032;A0A1C9HG87;U5XM28;F2X4H9;D5FUN6;Q4VI99;C1JAT3;Q9GGI5;B8PRM1;Q4VI80;Q4VI78;Q37212;Q5I221;A0A0U4D534;Q32701;Q539X0;A0A0F7C9H2;I2BGM7;Q31807;Q85ZK3;A0A1S6WN23;A0A2H4UGI3;A5X4D3;Q8WIX2;A0A0F7G570;A6XBH8;V5K6K1;Q4L1C7;Q8MD81;A0A286M593;Q9GEK5;O20245;A0A1S5QS34;Q9TN58;O98429;D6MYJ6;Q9XQ93;Q71N81;A0A1W6BQF9;A0A248SN48;Q4KUE1;M1S1D7;Q7YJP8;Q7GH77;Q71N69;Q8HUZ9;G0…	M11(Oxidation)	0	0	0.001003	47.07	0.0719729	2	1467.62	0.855373	56.5527	0
	High	DTDTLAAFR	11	738	16	B8PRM1;C0J9R6;C6G1P2;Q37212;E7DMW3;I2BGM7;E7DMY2;B8PRL7;A0A0F7EV98;C4NWF4;E7DMV3;Q3I534;B8PRP3;G8D4B8;Q71N78;H9AK14		0	0	0.01869	46.43	0.0384992	2	1009.5	1.4207	76.985	0
	High	YGRPLLGcTIKPK	9	64650	355	Q9MTE7;Q6VW40;C0J9R6;C6G1P2;Q5W520;Q33032;F2X4H9;Q4VI99;Q9GGI5;B8PRM1;Q4VI80;Q4VI78;Q32701;R4QE58;Q4KUE1;Q7YJP8;Q7GH77;A0A0C5KNQ4;I2E9A4;Q9T2E4;Q9MT23;Q5I221;A0A0U4D534;A0A0B5KTH7;A0A0F7C9H2;I2BGM7;Q31807;A0A1S6WN23;A0A1C9HG87;U5XM28;A0A0F7G570;A6XBH8;A0A286M593;Q9GEK5;D5FUN6;D6MYJ6;Q9XQ93;A0A248SN48;Q8HUZ9;O98551;E7DMW3;I2E9L8;A0A0F7G5V4;Q8WKT6;W5RVG3;B7P0E9;J9QG76;Q9TML5;O99016;Q5YKU0;Q8HVI8;A0…	C8(Carbamidomethyl)	0	0	0.0001068	44.24	0.218149	3	1502.85	0.761758	53.5092	2
	High	EITLGFVDLLRDDFIEKDR	1	5694	76	Q9GGI5;Q5W520;B8PRM1;C4NWF4;Q9MTE7;C0J9R6;C6G1P2;F2X4H9;Q4VI99;Q4VI80;Q4VI78;Q9GHM7;A0A0B5KNG0;A0A0B5KTH7;Q40141;A0A291EY88;A0A1S6WN23;B5SW52;Q9MT32;Q3T8E9;A0A1C9HFM1;A0A249Y5Q9;A0A0F7C961;Q9TLG5;A0A286SF63;Q36851;Q6VW40;I2BGM7;Q33032;A6XBH8;M1S1D7;Q8HUZ9;Q5I221;A0A0U4D534;I2E9L8;A0A249Y5N8;A0A286SFD8;S4TA61;J9QG76;E0D8V0;A0A249Y5N1;A0A0F7G5Y0;Q37212;A0A286NQF2;Q7YJM6;F5B3G0;I2BGN0;O09420;Q8MAM0;…		0	0	7.362e-05	38.91	0.274042	3	2294.2	0.364455	114.716	2
	High	DDFIEKDR	8	17693	197	Q9MTE7;Q5W520;Q9GGI5;B8PRM1;O03839;C4NWF4;A0A291EY88;O09420;M1S1D7;C0J9R6;C6G1P2;E7DMY2;F2X4H9;Q4VI99;Q37212;Q5I221;A0A0U4D534;Q4VI80;Q4VI78;I2BGM7;Q33032;C6G392;Q9XQ90;Q31807;A0A0F7G570;A6XBH8;Q7YJP8;Q8HUZ9;Q05579;P28392;A0PD98;Q5K3Y8;E6Y8K1;Q32803;B1NL34;Q8MCX1;Q9MT23;Q37222;J9QG76;Q37220;A0A1C9HFM1;Q7YJR1;A0A078BR81;A0A0F6TFY2;Q7YJM3;A0A1C9HG42;A0A1Q1MQ40;L0N8B1;Q9TLG5;Q9GHM7;A0A0B5KNG0;I6N589…		0	0.001	0.03154	58.5	0.00349751	2	1037.49	0.160515	43.155	1
	High	AQAETGEIK	6	27913	269	Q9MTE7;C0J9R6;A0A291EY88;C6G1P2;Q5W520;A6XBH8;F2X4H9;Q4VI99;Q9GGI5;B8PRM1;Q8HUZ9;Q4VI80;Q4VI78;Q32701;P28392;Q6VW40;Q33032;Q5WPP7;I2FL31;Q32553;Q32803;Q4KUE1;E7DMV3;Q37212;Q7YJP8;Q7GH77;A0A0C5KNQ4;Q3L1K9;I2E9A4;E7DMY2;Q31807;Q5K3Y8;A0A0F7G570;E6Y8K1;B1NL34;I2BGN0;A0A0B5KTH7;A0A1C9HG87;U5XM28;D5FUN6;C1JAT3;W5RVG3;G0WZL1;P92434;S6CNQ3;J9QH20;A0A249Y5Q9;Q9GHM7;A0A286SF63;Q36851;D6MYJ6;O98551;E7DMW3;…		0	0.001	0.04518	42.18	0.221524	2	946.485	0.650237	25.4007	0
	High	LGLSAKNYGR	1	66272	360	Q9GGI5;Q32701;P28392;Q9MTE7;Q6VW40;C0J9R6;C6G1P2;Q5W520;E7DMY2;B8LIV8;Q33032;I2E962;A0A1C9HG87;A0A2H4UGI3;U5XM28;A5X4D3;C7A609;Q95631;A0A1C9HFL0;F2X4H9;A0A1C9HG15;I2FL31;A0A1S6Q3X8;D5FUN6;O98429;Q32553;Q32803;Q4VI99;C1JAT3;D6MYJ6;B8PRM1;O03839;Q4KUE1;E7DMV3;Q7YJP8;Q7GH77;Q5I221;A0A0U4D534;O98551;A0A0C5KNQ4;E7DMW3;Q4VI80;Q3I534;Q3L1K9;I2E9A4;Q9T2E4;Q4VI78;C4NWF4;A0A0F7G633;O09424;Q58U40;Q9MT23;I2B…		0	0.006	0.1014	29.43	7.47958	3	1078.6	-2.97533	46.7976	1
	High	EGNEIIR	1	14511	172	Q8MCX1;Q58U40;C7A5Z4;Q9MTE7;C0J9R6;A0A291EY88;C6G1P2;Q5W520;A6XBH8;Q71N79;F2X4H9;Q4VI99;Q9GGI5;B8PRM1;Q8HUZ9;Q4VI80;Q4VI78;Q40141;Q6VW40;I2BGM7;Q33032;A0A1S6WN23;B5SW52;A0A0F7EV98;Q9MT32;Q3T8E9;I2E9L8;P28392;A5X4D3;C7A609;D5FUN6;Q32803;D6MYJ6;Q7YJP8;Q5I221;A0A0U4D534;C4NWF4;A0A0F7G633;O09424;I2FL31;E7DMV3;Q3L1K9;Q32701;P28421;A0A0F7C9H2;Q32571;Q33047;Q31807;Q5K3Y8;C3RXF1;A0A1C9HG87;U5XM28;B8PRL7;…		0	0.007	0.1187	41.51	0.170833	2	830.437	-0.230359	38.1663	0
Q95FJ8	ATP synthase subunit beta (Fragment) OS=Spigelia marilandica OX=28544 GN=atpB PE=3 SV=1 - [Q95FJ8_SPIMR]	2903.21	59.35	6469	0	21	160	492	52.8534	5.18604
	High	GIYPAVDPLDSTSTMLQPR	1	5449	29	A0A0M3LBA7;A0A1C9HCV0;A0A1D8D815;A0A1I7PIS3;C0J9K5;C0J9P4;A0A1I7PIS8;O98569;Q95FJ8;Q597J4;A0A191SDX6;A0A0S0ZFL3;A0A1C9HCP3;Q5J038;Q9MRA3;T1L6T3;A0A1D8DG80;Q9XQX1;A0A1I7PIU6;Q95FT0;A0A1I7PIT2;B8PRK2;B7S4U8;Q8HTI8;G0LNL4;A0A0M4FZ20;Q9MRM1;B7S4V7;Q8WJF6		0	0	8.506e-08	109.62	2.67245e-08	3	2061.03	0.43857	114.206	0
	High	GmEVIDTGAPLSVPVGGATLGR	6	3356	18	A0A0M3LBA7;A0A0S0ZFL3;A0A1C9HCV0;A0A1D8D815;A0A1I7PIS3;C0J9K5;C0J9P4;A0A1I7PIS8;O98569;Q95FJ8;A0A1C9HCP3;Q5J038;Q9XQX1;A0A1I7PIU6;B8PRK2;A0A191SDX6;T1L6T3;A0A1I7PIT2	M2(Oxidation)	0	0	1.569e-08	103.34	9.76853e-08	2	2113.1	1.42362	102.975	0
	High	ELQDIIAILGLDELSEEDR	1	7752	25	A0A0M3LBA7;Q597J4;A0A0S0ZFL3;A0A1C9HCV0;Q5J038;A0A1C9HCP3;C0J9K5;C0J9P4;Q95FJ8;Q9MRA3;A0A1I7PIS3;T1L6T3;A0A1D8DG80;A0A1I7PIU6;A0A1I7PIS8;B8PRK2;Q8HTI8;A0A1D8D815;O98569;A0A191SDX6;A0A1I7PIT2;G0LNL4;A0A0M4FZ20;B7S4V7;Q8WJF6		0	0	3.75e-08	101.01	1.96806e-07	2	2171.11	-0.311347	115.767	0
	High	DVNEQDVLLFIDNIFR	1	5066	23	A0A1C9HCV0;Q5J038;A0A1C9HCP3;A0A1I7PIS3;T1L6T3;Q95FJ8;A0A0M3LBA7;A0A0S0ZFL3;C0J9K5;C0J9P4;Q8HTI8;Q9MRA3;A0A1I7PIU6;Q95FT0;A0A1D8DG80;A0A1I7PIS8;B7S4U8;Q597J4;O98569;G0LNL4;A0A1I7PIT2;B8PRK2;Q9XQX1		0	0	9.586e-07	100.59	2.45205e-07	2	1950	-0.218365	116.508	0
	High	GMEVIDTGAPLSVPVGGATLGR	7	3356	18	A0A0M3LBA7;A0A1C9HCV0;A0A0S0ZFL3;A0A1C9HCP3;O98569;Q5J038;C0J9K5;C0J9P4;Q95FJ8;Q9XQX1;A0A1I7PIS3;A0A1I7PIU6;A0A1I7PIS8;B8PRK2;A0A1D8D815;A0A191SDX6;T1L6T3;A0A1I7PIT2		0	0	3.022e-09	100.23	4.32408e-07	2	2097.1	1.33807	112.408	0
	High	mPSAVGYQPTLSTEMGSLQER	13	5647	27	A0A0M3LBA7;A0A1C9HCV0;A0A0S0ZFL3;A0A1C9HCP3;O98569;Q5J038;C0J9K5;C0J9P4;Q95FJ8;Q9XQX1;Q9MRA3;A0A1I7PIU6;A0A1D8DG80;A0A1I7PIS3;T1L6T3;A0A1I7PIS8;B8PRK2;Q597J4;A0A1D8D815;A0A1I7PIT2;Q8HTI8;A0A191SDX6;Q95FT0;B7S4U8;G0LNL4;A0A0M4FZ20;B7S4V7	M1(Oxidation)	0	0	8.018e-09	98.76	2.1083e-07	2	2298.08	1.10591	97.4615	0
	High	FVQAGSEVSALLGR	13	9158	29	A0A0M3LBA7;Q597J4;A0A1C9HCV0;A0A1D8D815;A0A1I7PIS3;C0J9K5;C0J9P4;A0A1I7PIS8;O98569;Q95FJ8;G0LNL4;A0A0S0ZFL3;Q8HTI8;Q5J038;A0A1C9HCP3;Q9MRA3;A0A1I7PIU6;T1L6T3;Q95FT0;B7S4V7;A0A1D8DG80;A0A0A7DB11;E7FIW3;B7S4U8;Q9XQX1;A0A0M4FZ20;B8PRK2;A0A191SDX6;A0A1I7PIT2		0	0	4.296e-05	96.79	5.82425e-07	2	1433.78	0.798734	104.865	0
	High	VALVYGQMNEPPGAR	11	9490	29	A0A0M3LBA7;Q597J4;A0A0S0ZFL3;A0A1C9HCV0;A0A1C9HCP3;O98569;Q5J038;C0J9K5;C0J9P4;Q95FJ8;Q9MRA3;A0A1I7PIS3;T1L6T3;A0A1D8DG80;A0A1I7PIU6;Q95FT0;A0A1I7PIS8;A0A1I7PIT2;B8PRK2;B7S4U8;Q8HTI8;A0A1D8D815;A0A191SDX6;G0LNL4;A0A0M4FZ20;A0A0A7DB11;E7FIW3;Q9MRM1;B7S4V7		0	0	3.534e-05	89.55	2.87831e-06	2	1601.81	0.42672	82.255	0
	High	mPNIYxALVVK	3	4063	21	A0A0M3LBA7;A0A0S0ZFL3;Q597J4;A0A1C9HCV0;A0A1C9HCP3;O98569;Q5J038;C0J9K5;C0J9P4;Q95FJ8;Q9XQX1;Q9MRA3;A0A1I7PIU6;A0A1I7PIS8;B8PRK2;Q8HTI8;A0A1D8D815;G0LNL4;B7S4V7;A0A0M4FZ20;B7S4U8	M1(Oxidation); X6(N)	0	0	0.0002003	87.19	1.31936e-05	2	1277.69	0.693854	90.7186	0
	High	VALVYGQmNEPPGAR	10	9490	29	A0A0M3LBA7;Q597J4;A0A1C9HCV0;A0A0S0ZFL3;Q8HTI8;A0A191SDX6;Q5J038;A0A1D8D815;A0A1C9HCP3;Q9MRA3;A0A1I7PIU6;A0A1I7PIS3;C0J9K5;C0J9P4;T1L6T3;B7S4V7;A0A1D8DG80;A0A1I7PIS8;A0A0M4FZ20;A0A1I7PIT2;O98569;B8PRK2;Q95FJ8;G0LNL4;Q9MRM1;Q95FT0;B7S4U8;A0A0A7DB11;E7FIW3	M8(Oxidation)	0	0	3.768e-05	82.5	1.45891e-05	2	1617.81	1.0002	66.7302	0
	High	AVAMSATDGLMR	7	3822	16	A0A1C9HCV0;Q95FJ8;A0A0M3LBA7;Q597J4;A0A191SDX6;A0A1D8D815;A0A1I7PIS3;C0J9K5;C0J9P4;A0A1I7PIS8;O98569;B8PRK2;Q9XQX1;G0LNL4;Q9MRM1;E7FIW3		0	0	0.0004935	82.17	1.23334e-05	2	1222.59	0.42003	73.1619	0
	High	GIYPAVDPLDSTSTmLQPR	5	5449	29	A0A0M3LBA7;A0A1C9HCV0;C0J9K5;C0J9P4;Q95FJ8;Q597J4;A0A1D8D815;A0A1I7PIS8;O98569;A0A0S0ZFL3;Q8HTI8;Q5J038;A0A1C9HCP3;Q9MRA3;A0A1I7PIU6;A0A1I7PIS3;T1L6T3;Q95FT0;A0A1D8DG80;A0A1I7PIT2;B8PRK2;B7S4U8;A0A191SDX6;Q9XQX1;G0LNL4;A0A0M4FZ20;Q9MRM1;B7S4V7;Q8WJF6	M15(Oxidation)	0	0	3.028e-08	79.91	2.42019e-05	2	2077.03	1.06795	104.044	0
	High	MPSAVGYQPTLSTEMGSLQER	7	5647	27	A0A0M3LBA7;A0A1C9HCV0;A0A0S0ZFL3;A0A1C9HCP3;O98569;Q5J038;C0J9K5;C0J9P4;Q95FJ8;Q9XQX1;Q9MRA3;A0A1I7PIU6;A0A1D8DG80;A0A1I7PIS3;T1L6T3;A0A1I7PIS8;B8PRK2;Q597J4;A0A1D8D815;A0A1I7PIT2;Q8HTI8;A0A191SDX6;Q95FT0;B7S4U8;G0LNL4;A0A0M4FZ20;B7S4V7		0	0	9.009e-09	77.46	3.5874e-05	2	2282.08	1.66695	104.374	0
	High	VGLTALTMAEYFR	1	7808	30	A0A0M3LBA7;A0A0S0ZFL3;Q597J4;A0A1C9HCV0;Q8HTI8;Q5J038;A0A1C9HCP3;Q9MRA3;A0A1I7PIU6;A0A1I7PIS3;C0J9K5;C0J9P4;T1L6T3;A0A1D8DG80;A0A1I7PIS8;A0A1I7PIT2;O98569;B8PRK2;Q95FJ8;G0LNL4;A0A1D8D815;B7S4V7;A0A0M4FZ20;B7S4U8;Q95FT0;Q9XQX1;A0A191SDX6;A0A0A7DB11;E7FIW3;Q9MRM1		0	0	0.0001454	76.51	5.54283e-05	2	1471.76	0.808242	114.605	0
	High	VGLTALTmAEYFR	3	7808	30	A0A0M3LBA7;A0A0S0ZFL3;Q597J4;A0A1C9HCV0;Q8HTI8;Q5J038;A0A1C9HCP3;Q9MRA3;A0A1I7PIU6;A0A1I7PIS3;C0J9K5;C0J9P4;T1L6T3;A0A1D8DG80;A0A1I7PIS8;A0A1I7PIT2;O98569;B8PRK2;Q95FJ8;G0LNL4;A0A1D8D815;B7S4V7;A0A0M4FZ20;B7S4U8;Q95FT0;Q9XQX1;A0A191SDX6;A0A0A7DB11;E7FIW3;Q9MRM1	M8(Oxidation)	0	0	0.0006392	74.32	9.6601e-05	2	1487.76	1.1816	109.706	0
	High	TVLIMELINNIAK	1	8267	28	A0A0M3LBA7;A0A1C9HCV0;Q597J4;O98569;A0A1D8D815;A0A1I7PIS3;C0J9K5;C0J9P4;A0A1I7PIS8;Q95FJ8;A0A0S0ZFL3;Q8HTI8;Q5J038;A0A1C9HCP3;Q9MRA3;A0A1I7PIU6;T1L6T3;A0A1D8DG80;A0A1I7PIT2;B8PRK2;Q95FT0;A0A0A7DB11;B7S4U8;A0A191SDX6;A0A0M4FZ20;E7FIW3;Q9XQX1;Q9MRM1		0	0	0.002238	72.62	9.20901e-05	2	1471.86	0.118931	115.404	0
	High	MPNIYxALVVK	7	4063	21	A0A0M3LBA7;A0A1C9HCV0;C0J9K5;C0J9P4;Q95FJ8;A0A0S0ZFL3;Q5J038;A0A1C9HCP3;Q9MRA3;Q597J4;Q8HTI8;A0A1D8D815;A0A1I7PIU6;A0A1I7PIS8;O98569;Q9XQX1;B8PRK2;G0LNL4;B7S4V7;A0A0M4FZ20;B7S4U8	X6(N)	0	0	0.0009856	72.31	0.000132367	2	1261.7	0.348899	105.239	0
	High	SAPAFIQLDTK	5	4550	21	A0A0M3LBA7;A0A1C9HCV0;A0A0S0ZFL3;A0A1C9HCP3;O98569;Q5J038;C0J9K5;C0J9P4;Q95FJ8;Q9MRA3;A0A1I7PIS3;T1L6T3;A0A1D8DG80;Q597J4;Q8HTI8;A0A1D8D815;A0A1I7PIT2;Q95FT0;G0LNL4;A0A191SDX6;A0A0M4FZ20		0	0	0.003406	72.23	0.000172675	2	1190.64	0.536024	83.4514	0
	High	MPNIYxALVVK	2	26	4	A0A1I7PIS3;A0A1D8DG80;Q95FJ8;A0A1I7PIT2	X6(D)	0	0	0.001527	65.39	0.000720256	2	1262.68	0.533099	94.5657	0
	High	EGNDLYMEMK	5	8238	28	A0A0M3LBA7;A0A1C9HCV0;A0A0S0ZFL3;Q5J038;A0A1D8D815;A0A1C9HCP3;Q9MRA3;A0A1I7PIU6;A0A1I7PIS3;C0J9K5;C0J9P4;T1L6T3;A0A1D8DG80;A0A1I7PIS8;Q95FJ8;Q597J4;Q8HTI8;O98569;Q95FT0;A0A0M4FZ20;A0A0A7DB11;A0A1I7PIT2;E7FIW3;B8PRK2;B7S4U8;Q9XQX1;G0LNL4;B7S4V7		0	0	0.005441	61.72	0.000561363	2	1229.52	0.394281	74.2534	0
	High	EGSITSIQAVYVPADDLTDPAPATTFAHLDATTVLSR	1	6160	24	A0A0M3LBA7;A0A1C9HCV0;A0A0S0ZFL3;Q5J038;A0A1C9HCP3;Q9MRA3;A0A1I7PIU6;A0A1I7PIS3;C0J9K5;C0J9P4;T1L6T3;Q95FT0;A0A1D8DG80;A0A1I7PIS8;Q95FJ8;B7S4U8;A0A1D8D815;Q9XQX1;A0A1I7PIT2;B8PRK2;A0A191SDX6;A0A0M4FZ20;A0A0A7DB11;B7S4V7		0	0	4.159e-10	60.99	0.00130224	3	3843.94	1.85668	114.507	0
	High	AVAmSATDGLmR	4	3822	16	A0A0M3LBA7;O98569;A0A1C9HCV0;A0A1D8D815;A0A1I7PIS3;C0J9K5;C0J9P4;A0A1I7PIS8;Q95FJ8;Q597J4;A0A191SDX6;B8PRK2;Q9XQX1;G0LNL4;Q9MRM1;E7FIW3	M4(Oxidation); M11(Oxidation)	0	0	0.00373	60.2	0.00124369	2	1254.58	0.537039	45.0869	0
	High	AHGGVSVFGGVGER	10	7920	30	A0A0M3LBA7;A0A0S0ZFL3;Q597J4;A0A1C9HCV0;Q5J038;A0A1C9HCP3;Q9MRA3;A0A1I7PIU6;Q9XQX1;A0A1I7PIS3;T1L6T3;Q95FT0;A0A1D8DG80;A0A1I7PIS8;A0A1I7PIT2;B8PRK2;Q95FJ8;C0J9K5;C0J9P4;B7S4U8;Q8HTI8;A0A1D8D815;A0A0M4FZ20;O98569;A0A191SDX6;Q9MRM1;B7S4V7;A0A0A7DB11;E7FIW3;G0LNL4		0	0	0.004335	57.32	0.00411243	2	1328.67	0.589324	60.4411	0
	High	AVAMSATDGLmR	7	3822	16	A0A0M3LBA7;A0A1C9HCV0;A0A191SDX6;A0A1D8D815;A0A1I7PIS3;C0J9K5;C0J9P4;A0A1I7PIS8;Q95FJ8;Q597J4;Q9XQX1;O98569;B8PRK2;G0LNL4;Q9MRM1;E7FIW3	M11(Oxidation)	0	0	0.002058	56.95	0.00330982	2	1238.59	0.380734	59.2735	0
	High	IGLFGGAGVGK	6	9628	37	Q597J4;A0A0M3LBA7;A0A1C9HCV0;A0A0S0ZFL3;A0A191SDX6;Q5J038;A0A1D8D815;A0A1C9HCP3;Q9MRA3;A0A1I7PIU6;A0A1I7PIS3;C0J9K5;C0J9P4;T1L6T3;Q95FT0;A0A1D8DG80;A0A1I7PIS8;Q95FJ8;B7S4U8;O98569;Q8HTI8;A0A0M4FZ20;A0A0A7DB11;A0A1I7PIT2;E7FIW3;B8PRK2;A0A2G5F6R8;B9T1V8;A0A2H3ZCK5;A0A251U5D0;A0A0K9NYL5;Q9XQX1;G0LNL4;Q9MRM1;B7S4V7;A0A0D6QRT0;M0UCJ4		0	0	0.004614	50.58	0.0203897	2	975.563	0.481163	82.7373	0
	High	ESGVINEENIAESK	1	1255	18	A0A1C9HCV0;Q5J038;Q9MRA3;A0A1D8DG80;A0A1C9HCP3;A0A1I7PIU6;A0A1I7PIS3;T1L6T3;A0A1I7PIS8;A0A1I7PIT2;B8PRK2;Q95FJ8;A0A1D8D815;G0LNL4;Q9XQX1;Q8HTI8;Q95FT0;A0A191SDX6		0	0	9.225e-05	49.67	0.0210217	2	1518.73	0.426761	61.3299	0
	High	VVDLLAPYR	7	9267	30	A0A1C9HCV0;Q5J038;A0A1D8D815;Q9MRA3;A0A0M3LBA7;A0A0S0ZFL3;A0A1C9HCP3;A0A1I7PIU6;A0A1I7PIS3;C0J9K5;C0J9P4;T1L6T3;Q95FT0;A0A1D8DG80;A0A1I7PIS8;A0A0A7DB11;Q95FJ8;B7S4U8;Q597J4;Q8HTI8;B7S4V7;O98569;G0LNL4;A0A191SDX6;A0A0M4FZ20;A0A1I7PIT2;Q9XQX1;B8PRK2;E7FIW3;Q9MRM1		0	0	0.0191	46.79	0.0445083	2	1045.6	0.536108	98.1924	0
	High	EGNDLYmEMK	3	8238	28	A0A0M3LBA7;Q597J4;A0A0S0ZFL3;A0A1C9HCV0;A0A1C9HCP3;O98569;Q5J038;C0J9K5;C0J9P4;Q95FJ8;Q9MRA3;A0A1I7PIS3;T1L6T3;A0A1D8DG80;Q9XQX1;A0A1I7PIU6;Q95FT0;A0A1I7PIS8;A0A1I7PIT2;B8PRK2;B7S4U8;Q8HTI8;A0A1D8D815;G0LNL4;A0A0M4FZ20;A0A0A7DB11;E7FIW3;B7S4V7	M7(Oxidation)	0	0	0.007525	37.5	0.13282	2	1245.51	0.747566	63.2099	0
	High	mPSAVGYQPTLSTEmGSLQER	2	5647	27	B7S4V7;A0A0M3LBA7;A0A1C9HCV0;A0A1I7PIS3;C0J9K5;C0J9P4;Q95FJ8;A0A0S0ZFL3;A0A1C9HCP3;Q597J4;Q8HTI8;Q5J038;Q9MRA3;A0A1I7PIU6;T1L6T3;Q95FT0;A0A1D8DG80;A0A1I7PIS8;O98569;B7S4U8;A0A1D8D815;A0A191SDX6;Q9XQX1;A0A1I7PIT2;B8PRK2;A0A0M4FZ20;G0LNL4	M1(Oxidation); M15(Oxidation)	0	0	0.001078	36.9	0.301218	3	2314.07	0.810565	81.1239	0
	High	LSIFETGIK	6	9003	27	A0A0M3LBA7;A0A1C9HCV0;A0A0S0ZFL3;Q5J038;A0A1C9HCP3;C0J9K5;C0J9P4;O98569;Q95FJ8;Q597J4;Q8HTI8;Q9MRA3;A0A1I7PIS3;T1L6T3;A0A1D8DG80;A0A1D8D815;A0A1I7PIU6;A0A1I7PIS8;Q9XQX1;A0A191SDX6;Q95FT0;B7S4U8;A0A0A7DB11;E7FIW3;G0LNL4;Q9MRM1;B7S4V7		0	0.001	0.02735	57.68	0.00239713	2	1007.58	0.277807	93.196	0
	High	TREGNDLYMEMK	3	8225	28	A0A0M3LBA7;Q597J4;A0A0S0ZFL3;A0A1C9HCV0;Q5J038;Q9MRA3;A0A1C9HCP3;A0A1I7PIS3;T1L6T3;Q95FJ8;A0A1D8D815;C0J9K5;C0J9P4;A0A1I7PIS8;O98569;Q8HTI8;A0A1I7PIU6;A0A1D8DG80;A0A1I7PIT2;B8PRK2;E7FIW3;Q9XQX1;Q95FT0;B7S4V7;A0A0A7DB11;B7S4U8;G0LNL4;A0A0M4FZ20		0	0.001	0.03276	34.82	0.401564	2	1486.67	1.14968	62.1805	1
	High	EGNDLYmEmK	1	8238	28	A0A0M3LBA7;A0A0S0ZFL3;A0A1C9HCP3;A0A1C9HCV0;Q5J038;Q9MRA3;C0J9K5;C0J9P4;Q95FJ8;Q597J4;G0LNL4;Q8HTI8;A0A1D8D815;A0A1I7PIU6;A0A1I7PIS3;T1L6T3;Q95FT0;A0A1D8DG80;A0A1I7PIS8;A0A0A7DB11;E7FIW3;O98569;B7S4U8;B7S4V7;A0A0M4FZ20;A0A1I7PIT2;B8PRK2;Q9XQX1	M7(Oxidation); M9(Oxidation)	0	0.001	0.03805	26.74	1.4174	2	1261.51	0.704831	43.0204	0
Q33032	Ribulose bisphosphate carboxylase large chain (Fragment) OS=Rhynchocalyx lawsonioides OX=40034 GN=rbcL PE=3 SV=2 - [Q33032_9MYRT]	2886.53	47.44	50587	0	21	297	468	52.0061	6.48096
	High	GGLDFTKDDENVNSQPFMR	12	51638	331	P28392;Q9MTE7;C0J9R6;C6G1P2;Q5W520;A5X4D3;C7A609;F2X4H9;D5FUN6;Q32803;Q4VI99;Q9GGI5;D6MYJ6;B8PRM1;Q7YJP8;Q5I221;A0A0U4D534;Q4VI80;Q4VI78;C4NWF4;A0A0F7G633;O09424;G0WZ98;A0A249Y5Y5;G0WZL1;Q37220;Q7YJR1;A0A291L2W8;Q37279;A0A1C9HGX6;J9QH20;A0A1Q1MQ40;Q37140;L0N8B1;Q9GHM7;A0A291L2S1;Q05579;Q40141;Q32701;P28421;Q6VW40;A0A0F7C9H2;Q32571;I2BGM7;A0A291EY88;Q33047;Q31807;Q33032;Q5K3Y8;C3RXF1;A0A1S6WN23;A0…		0	0	4.066e-09	109.63	4.54743e-08	2	2169.99	0.0169797	93.1914	1
	High	GHYLNATAGTcEEMIK	15	14794	147	Q32701;Q6VW40;C0J9R6;C6G1P2;Q33032;A0A1C9HG87;U5XM28;F2X4H9;D5FUN6;Q9GGI5;D6MYJ6;Q4KUE1;Q7YJP8;Q7GH77;O98551;A0A0C5KNQ4;E7DMW3;I2E9A4;W5RVG3;Q7YJR1;Q5NUA5;Q37140;L0N8B1;P28392;Q9MTE7;Q5W520;I2FL31;Q32553;Q32803;Q4VI99;B8PRM1;E7DMV3;Q4VI80;Q3L1K9;Q4VI78;Q37220;B1PHQ2;S6CNQ3;A0A249Y5Q9;Q85VA4;A0A1Q1MQ40;Q9GHM7;A0A291L2S1;A0A286SF63;Q36851;A0A1C9HG15;C1JAT3;Q3I534;E7DMY2;A0A2H4UGV5;B8LIV8;I2E962;A0A…	C11(Carbamidomethyl)	0	0	6.822e-08	102.48	1.2293e-07	2	1794.82	1.62322	66.1378	0
	High	DNGLLLHIHR	13	41878	340	Q9MTE7;Q5W520;Q9GGI5;B8PRM1;C4NWF4;O09424;Q6VW40;I2BGM7;C0J9R6;C6G1P2;E7DMY2;Q33032;A0A1S6WN23;A6XBH8;F2X4H9;Q37212;M1S1D7;Q8HUZ9;Q5I221;A0A0U4D534;I2E9L8;Q32701;P28392;A0A1C9HG87;U5XM28;Q5WPP7;Q4L1C7;Q8MD81;A0A1C9HG15;I2FL31;D5FUN6;Q9TN58;Q32553;Q32803;Q4VI99;C1JAT3;D6MYJ6;Q4KUE1;E7DMV3;Q7YJP8;Q7GH77;J9QER6;O98551;A0A0C5KNQ4;E7DMW3;Q4VI80;Q3I534;Q3L1K9;I2E9A4;Q8MCY1;Q4VI78;A0A291EY88;C3RXF1;B8PR…		0	0	0.00142	89.6	5.16343e-06	3	1187.67	0.557325	64.5309	0
	High	GGLDFTKDDENVNSQPFmR	8	51638	331	Q4VIC0;O98426;B1PHQ2;A0A2D0WHN2;Q95CE8;Q9GGJ5;B5LBY9;Q8MFT9;P28392;Q9MTE7;C0J9R6;C6G1P2;Q5W520;A5X4D3;C7A609;F2X4H9;D5FUN6;Q32803;Q4VI99;Q9GGI5;D6MYJ6;B8PRM1;Q7YJP8;Q5I221;A0A0U4D534;Q4VI80;Q4VI78;C4NWF4;A0A0F7G633;O09424;G0WZ98;A0A249Y5Y5;G0WZL1;Q37220;Q7YJR1;A0A291L2W8;Q37279;A0A1C9HGX6;J9QH20;A0A1Q1MQ40;Q37140;L0N8B1;Q9GHM7;A0A291L2S1;Q05579;Q40141;Q32701;P28421;Q6VW40;A0A0F7C9H2;Q32571;I2BGM7…	M18(Oxidation)	0	0	2.308e-06	87.88	6.6173e-06	2	2185.98	1.11451	83.4729	1
	High	EITLGFVDLLRDDFIEK	2	5735	76	Q9GGI5;Q5W520;B8PRM1;C4NWF4;Q9MTE7;C0J9R6;C6G1P2;F2X4H9;Q4VI99;Q4VI80;Q4VI78;Q9GHM7;A0A0B5KNG0;A0A0B5KTH7;Q40141;A0A291EY88;A0A1S6WN23;B5SW52;Q9MT32;Q3T8E9;A0A1C9HFM1;A0A249Y5Q9;A0A0F7C961;Q9TLG5;A0A286SF63;Q36851;Q6VW40;I2BGM7;Q33032;A6XBH8;M1S1D7;Q8HUZ9;Q5I221;A0A0U4D534;I2E9L8;A0A249Y5N8;A0A286SFD8;S4TA61;J9QG76;E0D8V0;A0A249Y5N1;A0A0F7G5Y0;Q37212;A0A286NQF2;Q7YJM6;F5B3G0;I2BGN0;O09420;Q8MAM0;…		0	0	4.197e-08	87.3	4.18551e-06	2	2023.08	0.247945	115.076	1
	High	GHYLNATAGTcEEmIK	9	14794	147	P28392;Q9MTE7;C0J9R6;C6G1P2;Q5W520;A5X4D3;C7A609;F2X4H9;D5FUN6;Q32803;Q4VI99;Q9GGI5;D6MYJ6;B8PRM1;Q7YJP8;Q5I221;A0A0U4D534;Q4VI80;Q4VI78;C4NWF4;A0A0F7G633;O09424;G0WZ98;A0A249Y5Y5;G0WZL1;Q37220;Q7YJR1;A0A291L2W8;Q37279;A0A1C9HGX6;J9QH20;A0A1Q1MQ40;Q37140;L0N8B1;Q9GHM7;A0A291L2S1;Q32701;Q6VW40;P93904;D6MYK4;E7DMY2;B8LIV8;Q33032;I2E962;A0A1C9HG87;A0A2H4UGI3;U5XM28;Q7YMT1;Q5WPP7;R4QE58;I2E906;Q4L1C7…	C11(Carbamidomethyl); M14(Oxidation)	0	0	1.134e-07	86.24	4.78494e-06	2	1810.81	1.45089	55.8797	0
	High	mSGGDHIHAGTVVGK	39	17683	150	C0J9R6;C6G1P2;F2X4H9;Q9GGI5;Q5I221;A0A0U4D534;Q7YJP8;O98551;Q9T2E4;Q32701;Q539X0;Q6VW40;A0A0F7C9H2;I2BGM7;Q31807;Q85ZK3;Q33032;A0A1S6WN23;A0A1C9HG87;A0A2H4UGI3;U5XM28;A5X4D3;Q8WIX2;A0A0F7G570;A6XBH8;A0A286M593;Q9GEK5;A0A1S5QS34;D5FUN6;O98429;D6MYJ6;Q9XQ93;Q71N81;A0A248SN48;Q4KUE1;M1S1D7;Q7GH77;Q71N69;Q8HUZ9;G0WZM4;A0A0C5KNQ4;E7DMW3;I2E9L8;A0A0F7G5V4;I2E9A4;A0A286NQF2;Q8WKT6;Q7YJM6;Q8MCX1;Q9MT23;O…	M1(Oxidation)	0	0	3.06e-05	84.08	1.34901e-05	2	1481.72	-0.0107759	32.1306	0
	High	MSGGDHIHAGTVVGK	37	17683	150	Q6VW40;A0A0F7C9H2;I2BGM7;C0J9R6;C6G1P2;Q33032;A0A1S6WN23;A0A1C9HG87;U5XM28;A6XBH8;Q4L1C7;A0A286M593;F2X4H9;Q9GEK5;D5FUN6;Q9TN58;Q9GGI5;Q37212;Q8HUZ9;I2E9L8;A0A0F7G5V4;Q8MCY1;A0A2H4UGI3;Q31807;A0A0F7G570;A0A1S5QS34;M1S1D7;Q7YJP8;Q5I221;A0A0U4D534;Q8MCX1;Q9MT23;A0A286SFD8;J9QG76;Q7YJR1;Q7YJM3;A0A1C9HG42;L0N8B1;I6N589;A0A0B5KTH7;P92447;A5X5W8;B1NFY5;C6G392;B8PRP3;A0A2H4P5N4;A0A249Y5N8;S4TA61;E0D8V0;…		0	0	1.702e-05	82.18	1.80249e-05	2	1465.72	1.01713	39.7551	0
	High	DDENVNSQPFMR	7	52171	357	Q05579;Q33107;Q40141;Q32701;P28421;P28392;Q9MTE7;Q539X0;O03648;D6MYK9;Q6VW40;A0A0F7C9H2;E6Y8Z3;Q32571;I2BGM7;B1NL21;C0J9R6;A0A291EY88;C6G1P2;Q5W520;P93904;Q33047;O98884;D6MYK4;E7DMY2;Q31807;A0PD98;Q71N70;B8LIV8;Q85ZK3;C7AQR6;Q8WL19;Q33032;Q5K3Y8;I2E962;C3RXF1;A0PDB8;A0A1S6WN23;Q9GHZ1;A0A1C9HG87;A0A2H4UGI3;U5XM28;B8PRL7;Q7YMT1;Q5WPP7;R4QE58;B5SW52;A5X4D3;Q8WIX2;A0A0F7G570;Q1XEJ9;O09420;A6XBH8;C7A6…		0	0	0.0002679	77.73	6.2862e-05	2	1451.62	0.893699	69.7641	0
	High	GHYLNATAGTcEEMIKR	5	14767	146	Q32701;Q6VW40;C0J9R6;C6G1P2;Q33032;A0A1C9HG87;U5XM28;F2X4H9;D5FUN6;Q9GGI5;D6MYJ6;Q4KUE1;Q7YJP8;Q7GH77;O98551;A0A0C5KNQ4;E7DMW3;I2E9A4;W5RVG3;Q7YJR1;Q5NUA5;Q37140;L0N8B1;P28392;Q9MTE7;Q5W520;I2FL31;Q32553;Q32803;Q4VI99;B8PRM1;E7DMV3;Q4VI80;Q3L1K9;Q4VI78;Q37220;B1PHQ2;S6CNQ3;A0A249Y5Q9;Q85VA4;A0A1Q1MQ40;Q9GHM7;A0A291L2S1;A0A286SF63;Q36851;A0A1C9HG15;C1JAT3;Q3I534;E7DMY2;A0A2H4UGV5;B8LIV8;I2E962;A0A…	C11(Carbamidomethyl)	0	0	2.769e-06	75.53	7.26434e-05	3	1950.92	0.993705	59.9217	1
	High	TFQGPPHGIQVER	38	58045	331	Q40141;Q9MTE7;Q6VW40;I2BGM7;C0J9R6;A0A291EY88;C6G1P2;Q5W520;E7DMY2;Q33032;A0A1S6WN23;B5SW52;A6XBH8;A0A0F7EV98;Q9MT32;F2X4H9;Q4VI99;Q9GGI5;B8PRM1;Q8HUZ9;Q3T8E9;I2E9L8;Q4VI80;Q4VI78;A0A0F7C9H2;B8LIV8;I2E962;C3RXF1;A0A1C9HG87;U5XM28;B8PRL7;Q8WIX2;O09420;A0A0F7G5C0;A0A1C9HFL0;A0A286M593;Q9GEK5;A0A1S6Q3X8;D5FUN6;T1WGF1;C1JAT3;Q71N81;O03839;M1S1D7;Q71N69;Q5I221;G0WZM4;A0A0U4D534;A0A0F7G5V4;C4NWF4;C3S8W…		0	0	1.615e-05	72.52	0.000348113	2	1465.76	1.40553	60.8787	0
	High	ELGVPIVMHDYITGGFTANTSLAHYcR	2	839	31	A0A291EY88;Q5W520;C3RXF1;C3S8W2;C0J9R6;D6MYJ6;I2FL31;Q32553;Q33032;I2BGM7;Q31807;A0A2H4UGV5;D6MYK9;D6MYK4;C7AQV0;C7AQT3;C7AQV2;D6MYI7;G0WZL1;A0A249Y5Q4;A0A142DPV4;A0A023Q3H2;A0A023Q1H7;A0A120KLC1;A0A0A7W5U3;A0A291L2W8;D6MYJ0;A0A0C5AUW0;Q31889;A0A023Q1K4;C7AQU9	C26(Carbamidomethyl)	0	0	2.373e-10	68.03	0.000418349	3	3022.46	1.4023	114.112	0
	High	GHYLNATAGTcEEmIKR	8	14767	146	D5FUN6;Q8ME51;Q31895;Q95631;Q37220;Q8MCW3;Q32701;P28392;Q9MTE7;Q6VW40;C0J9R6;C6G1P2;Q5W520;Q33032;A0A1C9HG87;U5XM28;F2X4H9;A0A1C9HG15;I2FL31;Q32553;Q32803;Q4VI99;C1JAT3;Q9GGI5;D6MYJ6;B8PRM1;Q4KUE1;E7DMV3;Q7YJP8;Q7GH77;O98551;A0A0C5KNQ4;E7DMW3;Q4VI80;Q3I534;Q3L1K9;I2E9A4;Q4VI78;W5RVG3;G0WZL1;F4ZDP9;B1PHQ2;A0A142I7F3;Q7YJR1;P92434;Q5NUA5;S6CNQ3;A0A1C9HGX6;J9QH20;A0A249Y5Q4;A0A249Y5Q9;Q85VA4;A0A1Q1M…	C11(Carbamidomethyl); M14(Oxidation)	0	0	5.566e-07	65.98	0.000617735	3	1966.91	1.02636	50.4957	1
	High	VALEAcVQAR	41	29518	272	P28392;Q9MTE7;C0J9R6;C6G1P2;Q5W520;A5X4D3;C7A609;F2X4H9;D5FUN6;Q32803;Q4VI99;Q9GGI5;D6MYJ6;B8PRM1;Q7YJP8;Q5I221;A0A0U4D534;Q4VI80;Q4VI78;C4NWF4;A0A0F7G633;O09424;G0WZ98;A0A249Y5Y5;G0WZL1;Q37220;Q7YJR1;A0A291L2W8;Q37279;A0A1C9HGX6;J9QH20;A0A1Q1MQ40;Q37140;L0N8B1;Q9GHM7;A0A291L2S1;Q05579;Q40141;Q32701;P28421;Q6VW40;A0A0F7C9H2;Q32571;I2BGM7;A0A291EY88;Q33047;Q31807;Q33032;Q5K3Y8;C3RXF1;A0A1S6WN23;A0…	C6(Carbamidomethyl)	0	0	0.003372	61.39	0.00279246	2	1116.58	-0.118181	113.661	0
	High	ELGVPIVmHDYITGGFTANTSLAHYcR	8	839	31	C7AQU9;C0J9R6;D6MYJ6;Q5W520;I2FL31;Q32553;Q33032;I2BGM7;A0A291EY88;Q31807;C3RXF1;C3S8W2;A0A2H4UGV5;D6MYK9;D6MYK4;C7AQV0;C7AQT3;C7AQV2;D6MYI7;G0WZL1;A0A249Y5Q4;A0A142DPV4;A0A023Q3H2;A0A023Q1H7;A0A120KLC1;A0A0A7W5U3;A0A291L2W8;D6MYJ0;A0A0C5AUW0;Q31889;A0A023Q1K4	M8(Oxidation); C26(Carbamidomethyl)	0	0	7.207e-06	56.48	0.00573475	3	3038.46	2.56628	111.084	0
	High	PLLGcTIKPK	8	64838	363	Q32701;Q6VW40;A0A0F7C9H2;I2BGM7;C0J9R6;C6G1P2;E7DMY2;Q31807;Q33032;A0A1S6WN23;A0A1C9HG87;U5XM28;A0A0F7G570;A6XBH8;A0A286M593;F2X4H9;Q9GEK5;D5FUN6;Q9GGI5;D6MYJ6;Q9XQ93;A0A248SN48;Q4KUE1;Q7YJP8;Q7GH77;Q8HUZ9;O98551;A0A0C5KNQ4;E7DMW3;I2E9L8;A0A0F7G5V4;I2E9A4;Q8WKT6;W5RVG3;B7P0E9;J9QG76;Q9TML5;O99016;Q5YKU0;Q8HVI8;A0A291L206;Q7YJR1;Q5NUA5;G8EEM9;A0A2D0WHN2;Q7YJM3;A0A1C9HG42;Q37140;L0N8B1;O98893;I6N58…	C5(Carbamidomethyl)	0	0	0.006806	54.89	0.0183231	3	1126.67	-0.097187	51.7976	1
	High	AMHAVIDR	10	44488	366	Q6VW40;A0A0F7C9H2;I2BGM7;C0J9R6;C6G1P2;Q33032;A0A1S6WN23;A0A1C9HG87;U5XM28;A6XBH8;A0A286M593;F2X4H9;Q9GEK5;D5FUN6;Q9GGI5;Q8HUZ9;I2E9L8;A0A0F7G5V4;A0A291EY88;Q5W520;C3RXF1;C3S8W2;Q32701;P28392;Q9MTE7;A0A1C9HG15;I2FL31;Q32553;Q32803;Q4VI99;C1JAT3;D6MYJ6;B8PRM1;Q4KUE1;E7DMV3;Q7YJP8;Q7GH77;O98551;A0A0C5KNQ4;E7DMW3;Q4VI80;Q3I534;Q3L1K9;I2E9A4;Q4VI78;W5RVG3;G0WZL1;Q37220;F4ZDP9;B1PHQ2;A0A142I7F3;Q7YJR1…		0	0	0.02138	52.29	0.0217926	2	912.472	-0.020645	32.8214	0
	High	EITLGFVDLLR	1	11021	147	Q6VW40;I2BGM7;C0J9R6;C6G1P2;Q33032;A0A1S6WN23;A6XBH8;F2X4H9;Q9GGI5;M1S1D7;Q8HUZ9;Q5I221;A0A0U4D534;I2E9L8;A0A249Y5N8;A0A286SFD8;S4TA61;J9QG76;E0D8V0;A0A249Y5N1;A0A0F7G5Y0;Q5W520;Q8WIX2;A0A0F7EV98;B8PRM1;Q71N81;Q3T8E9;Q37212;A0A286NQF2;Q7YJM6;F5B3G0;I2BGN0;A0A0B5KTH7;Q40141;Q9MTE7;A0A291EY88;B5SW52;Q9MT32;A0A0F7G5C0;A0A0F7G4Y4;Q4VI99;Q4VI80;Q4VI78;C4NWF4;C3RXF1;T1WGF1;A0A1C9HG87;U5XM28;D5FUN6;C1JA…		0	0	0.00459	50.94	0.017401	2	1275.73	0.270747	114.985	0
	High	DDENVNSQPFmR	5	52171	357	Q9MTE7;Q6VW40;C0J9R6;C6G1P2;Q5W520;Q33032;A0A1C9HG87;U5XM28;F2X4H9;D5FUN6;Q4VI99;C1JAT3;Q9GGI5;B8PRM1;Q4VI80;Q4VI78;Q37212;Q5I221;A0A0U4D534;Q32701;Q539X0;A0A0F7C9H2;I2BGM7;Q31807;Q85ZK3;A0A1S6WN23;A0A2H4UGI3;A5X4D3;Q8WIX2;A0A0F7G570;A6XBH8;V5K6K1;Q4L1C7;Q8MD81;A0A286M593;Q9GEK5;O20245;A0A1S5QS34;Q9TN58;O98429;D6MYJ6;Q9XQ93;Q71N81;A0A1W6BQF9;A0A248SN48;Q4KUE1;M1S1D7;Q7YJP8;Q7GH77;Q71N69;Q8HUZ9;G0…	M11(Oxidation)	0	0	0.001003	47.07	0.0719729	2	1467.62	0.855373	56.5527	0
	High	YGRPLLGcTIKPK	9	64650	355	Q9MTE7;Q6VW40;C0J9R6;C6G1P2;Q5W520;Q33032;F2X4H9;Q4VI99;Q9GGI5;B8PRM1;Q4VI80;Q4VI78;Q32701;R4QE58;Q4KUE1;Q7YJP8;Q7GH77;A0A0C5KNQ4;I2E9A4;Q9T2E4;Q9MT23;Q5I221;A0A0U4D534;A0A0B5KTH7;A0A0F7C9H2;I2BGM7;Q31807;A0A1S6WN23;A0A1C9HG87;U5XM28;A0A0F7G570;A6XBH8;A0A286M593;Q9GEK5;D5FUN6;D6MYJ6;Q9XQ93;A0A248SN48;Q8HUZ9;O98551;E7DMW3;I2E9L8;A0A0F7G5V4;Q8WKT6;W5RVG3;B7P0E9;J9QG76;Q9TML5;O99016;Q5YKU0;Q8HVI8;A0…	C8(Carbamidomethyl)	0	0	0.0001068	44.24	0.218149	3	1502.85	0.761758	53.5092	2
	High	VxPQPGVPPEEAGAAVAAESSTGTWTTVWTDGLTSLDR	2	2208	42	C3RXF1;A0A0F7G5C0;T1WGF1;Q9GGI5;M1S1D7;C4NWF4;L0N8C5;Q9TLG5;C6G1P2;G8XV60;I2FL31;E7DMV3;Q3L1K9;A0A0F7G5H6;Q58U40;A0A291L2S1;A0A249Y5K0;G0WZL1;O03654;Q33032;O03613;I2BGM7;A0A1Q1MQ40;Q539X0;Q7YMT1;Q7YMT4;Q3T5L7;A0A249Y5N8;A0A120KLC1;F4ZDP9;A0A249Y5N1;Q8M9L6;P28413;O03656;O03628;A0A0S1VX78;A0A1X9ZQP4;A0A223LNB4;O03648;A0A1G5SCC7;A0A1W6BQF9;B5LBY9	X2(S)	0	0	7.556e-08	42.94	0.065827	4	3840.85	-0.729759	115.055	0
	High	EITLGFVDLLRDDFIEKDR	1	5694	76	Q9GGI5;Q5W520;B8PRM1;C4NWF4;Q9MTE7;C0J9R6;C6G1P2;F2X4H9;Q4VI99;Q4VI80;Q4VI78;Q9GHM7;A0A0B5KNG0;A0A0B5KTH7;Q40141;A0A291EY88;A0A1S6WN23;B5SW52;Q9MT32;Q3T8E9;A0A1C9HFM1;A0A249Y5Q9;A0A0F7C961;Q9TLG5;A0A286SF63;Q36851;Q6VW40;I2BGM7;Q33032;A6XBH8;M1S1D7;Q8HUZ9;Q5I221;A0A0U4D534;I2E9L8;A0A249Y5N8;A0A286SFD8;S4TA61;J9QG76;E0D8V0;A0A249Y5N1;A0A0F7G5Y0;Q37212;A0A286NQF2;Q7YJM6;F5B3G0;I2BGN0;O09420;Q8MAM0;…		0	0	7.362e-05	38.91	0.274042	3	2294.2	0.364455	114.716	2
	High	DDFIEKDR	8	17693	197	Q9MTE7;Q5W520;Q9GGI5;B8PRM1;O03839;C4NWF4;A0A291EY88;O09420;M1S1D7;C0J9R6;C6G1P2;E7DMY2;F2X4H9;Q4VI99;Q37212;Q5I221;A0A0U4D534;Q4VI80;Q4VI78;I2BGM7;Q33032;C6G392;Q9XQ90;Q31807;A0A0F7G570;A6XBH8;Q7YJP8;Q8HUZ9;Q05579;P28392;A0PD98;Q5K3Y8;E6Y8K1;Q32803;B1NL34;Q8MCX1;Q9MT23;Q37222;J9QG76;Q37220;A0A1C9HFM1;Q7YJR1;A0A078BR81;A0A0F6TFY2;Q7YJM3;A0A1C9HG42;A0A1Q1MQ40;L0N8B1;Q9TLG5;Q9GHM7;A0A0B5KNG0;I6N589…		0	0.001	0.03154	58.5	0.00349751	2	1037.49	0.160515	43.155	1
	High	AQAETGEIK	6	27913	269	Q9MTE7;C0J9R6;A0A291EY88;C6G1P2;Q5W520;A6XBH8;F2X4H9;Q4VI99;Q9GGI5;B8PRM1;Q8HUZ9;Q4VI80;Q4VI78;Q32701;P28392;Q6VW40;Q33032;Q5WPP7;I2FL31;Q32553;Q32803;Q4KUE1;E7DMV3;Q37212;Q7YJP8;Q7GH77;A0A0C5KNQ4;Q3L1K9;I2E9A4;E7DMY2;Q31807;Q5K3Y8;A0A0F7G570;E6Y8K1;B1NL34;I2BGN0;A0A0B5KTH7;A0A1C9HG87;U5XM28;D5FUN6;C1JAT3;W5RVG3;G0WZL1;P92434;S6CNQ3;J9QH20;A0A249Y5Q9;Q9GHM7;A0A286SF63;Q36851;D6MYJ6;O98551;E7DMW3;…		0	0.001	0.04518	42.18	0.221524	2	946.485	0.650237	25.4007	0
	High	IPVAYVK	1	4672	72	C6G1P2;Q33032;A6XBH8;Q31807;A0A1C9HG42;O98893;Q05579;P28421;E6Y8Z3;Q5W520;Q8WIX2;O09420;A0A219PXQ5;A0A0F7EV98;A0A0F7G5C0;Q9THU3;O20245;B8PRM1;Q71N81;O03839;Q71N78;M1S1D7;Q8WIA7;Q3T8E9;Q3L1K9;C4NWF4;A0A0F7G633;A0A0F7G5U4;A0A0F7G4Y4;C7A5Z4;B8PRP3;Q32920;A0A249Y5Y5;A0A0F7EX13;Q6PZ98;A0A0F6Y5H7;A0A291L2W8;A1XM46;Q9TLG5;A0A1C9HFU8;Q8ME74;Q9MV62;C7AF22;Q31889;Q9GGJ5;O03612;W0HG77;J9QH44;O03656;A0A0M3R7…		0	0.005	0.09395	26.38	3.20407	2	789.487	-0.471789	54.6584	0
	High	LGLSAKNYGR	1	66272	360	Q9GGI5;Q32701;P28392;Q9MTE7;Q6VW40;C0J9R6;C6G1P2;Q5W520;E7DMY2;B8LIV8;Q33032;I2E962;A0A1C9HG87;A0A2H4UGI3;U5XM28;A5X4D3;C7A609;Q95631;A0A1C9HFL0;F2X4H9;A0A1C9HG15;I2FL31;A0A1S6Q3X8;D5FUN6;O98429;Q32553;Q32803;Q4VI99;C1JAT3;D6MYJ6;B8PRM1;O03839;Q4KUE1;E7DMV3;Q7YJP8;Q7GH77;Q5I221;A0A0U4D534;O98551;A0A0C5KNQ4;E7DMW3;Q4VI80;Q3I534;Q3L1K9;I2E9A4;Q9T2E4;Q4VI78;C4NWF4;A0A0F7G633;O09424;Q58U40;Q9MT23;I2B…		0	0.006	0.1014	29.43	7.47958	3	1078.6	-2.97533	46.7976	1
	High	EGNEIIR	1	14511	172	Q8MCX1;Q58U40;C7A5Z4;Q9MTE7;C0J9R6;A0A291EY88;C6G1P2;Q5W520;A6XBH8;Q71N79;F2X4H9;Q4VI99;Q9GGI5;B8PRM1;Q8HUZ9;Q4VI80;Q4VI78;Q40141;Q6VW40;I2BGM7;Q33032;A0A1S6WN23;B5SW52;A0A0F7EV98;Q9MT32;Q3T8E9;I2E9L8;P28392;A5X4D3;C7A609;D5FUN6;Q32803;D6MYJ6;Q7YJP8;Q5I221;A0A0U4D534;C4NWF4;A0A0F7G633;O09424;I2FL31;E7DMV3;Q3L1K9;Q32701;P28421;A0A0F7C9H2;Q32571;Q33047;Q31807;Q5K3Y8;C3RXF1;A0A1C9HG87;U5XM28;B8PRL7;…		0	0.007	0.1187	41.51	0.170833	2	830.437	-0.230359	38.1663	0
C0J9P4	ATP synthase subunit beta (Fragment) OS=Stephania rotunda OX=461634 GN=atpB PE=3 SV=1 - [C0J9P4_9MAGN]	2879.37	68.54	5657	1	20	158	445	47.8759	5.24951
	High	GIYPAVDPLDSTSTMLQPR	1	5449	29	A0A0M3LBA7;A0A1C9HCV0;A0A1D8D815;A0A1I7PIS3;C0J9K5;C0J9P4;A0A1I7PIS8;O98569;Q95FJ8;Q597J4;A0A191SDX6;A0A0S0ZFL3;A0A1C9HCP3;Q5J038;Q9MRA3;T1L6T3;A0A1D8DG80;Q9XQX1;A0A1I7PIU6;Q95FT0;A0A1I7PIT2;B8PRK2;B7S4U8;Q8HTI8;G0LNL4;A0A0M4FZ20;Q9MRM1;B7S4V7;Q8WJF6		0	0	8.506e-08	109.62	2.67245e-08	3	2061.03	0.43857	114.206	0
	High	GmEVIDTGAPLSVPVGGATLGR	6	3356	18	A0A0M3LBA7;A0A0S0ZFL3;A0A1C9HCV0;A0A1D8D815;A0A1I7PIS3;C0J9K5;C0J9P4;A0A1I7PIS8;O98569;Q95FJ8;A0A1C9HCP3;Q5J038;Q9XQX1;A0A1I7PIU6;B8PRK2;A0A191SDX6;T1L6T3;A0A1I7PIT2	M2(Oxidation)	0	0	1.569e-08	103.34	9.76853e-08	2	2113.1	1.42362	102.975	0
	High	ELQDIIAILGLDELSEEDR	1	7752	25	A0A0M3LBA7;Q597J4;A0A0S0ZFL3;A0A1C9HCV0;Q5J038;A0A1C9HCP3;C0J9K5;C0J9P4;Q95FJ8;Q9MRA3;A0A1I7PIS3;T1L6T3;A0A1D8DG80;A0A1I7PIU6;A0A1I7PIS8;B8PRK2;Q8HTI8;A0A1D8D815;O98569;A0A191SDX6;A0A1I7PIT2;G0LNL4;A0A0M4FZ20;B7S4V7;Q8WJF6		0	0	3.75e-08	101.01	1.96806e-07	2	2171.11	-0.311347	115.767	0
	High	DVNEQDVLLFIDNIFR	1	5066	23	A0A1C9HCV0;Q5J038;A0A1C9HCP3;A0A1I7PIS3;T1L6T3;Q95FJ8;A0A0M3LBA7;A0A0S0ZFL3;C0J9K5;C0J9P4;Q8HTI8;Q9MRA3;A0A1I7PIU6;Q95FT0;A0A1D8DG80;A0A1I7PIS8;B7S4U8;Q597J4;O98569;G0LNL4;A0A1I7PIT2;B8PRK2;Q9XQX1		0	0	9.586e-07	100.59	2.45205e-07	2	1950	-0.218365	116.508	0
	High	GMEVIDTGAPLSVPVGGATLGR	7	3356	18	A0A0M3LBA7;A0A1C9HCV0;A0A0S0ZFL3;A0A1C9HCP3;O98569;Q5J038;C0J9K5;C0J9P4;Q95FJ8;Q9XQX1;A0A1I7PIS3;A0A1I7PIU6;A0A1I7PIS8;B8PRK2;A0A1D8D815;A0A191SDX6;T1L6T3;A0A1I7PIT2		0	0	3.022e-09	100.23	4.32408e-07	2	2097.1	1.33807	112.408	0
	High	mPSAVGYQPTLSTEMGSLQER	13	5647	27	A0A0M3LBA7;A0A1C9HCV0;A0A0S0ZFL3;A0A1C9HCP3;O98569;Q5J038;C0J9K5;C0J9P4;Q95FJ8;Q9XQX1;Q9MRA3;A0A1I7PIU6;A0A1D8DG80;A0A1I7PIS3;T1L6T3;A0A1I7PIS8;B8PRK2;Q597J4;A0A1D8D815;A0A1I7PIT2;Q8HTI8;A0A191SDX6;Q95FT0;B7S4U8;G0LNL4;A0A0M4FZ20;B7S4V7	M1(Oxidation)	0	0	8.018e-09	98.76	2.1083e-07	2	2298.08	1.10591	97.4615	0
	High	FVQAGSEVSALLGR	13	9158	29	A0A0M3LBA7;Q597J4;A0A1C9HCV0;A0A1D8D815;A0A1I7PIS3;C0J9K5;C0J9P4;A0A1I7PIS8;O98569;Q95FJ8;G0LNL4;A0A0S0ZFL3;Q8HTI8;Q5J038;A0A1C9HCP3;Q9MRA3;A0A1I7PIU6;T1L6T3;Q95FT0;B7S4V7;A0A1D8DG80;A0A0A7DB11;E7FIW3;B7S4U8;Q9XQX1;A0A0M4FZ20;B8PRK2;A0A191SDX6;A0A1I7PIT2		0	0	4.296e-05	96.79	5.82425e-07	2	1433.78	0.798734	104.865	0
	High	VALVYGQMNEPPGAR	11	9490	29	A0A0M3LBA7;Q597J4;A0A0S0ZFL3;A0A1C9HCV0;A0A1C9HCP3;O98569;Q5J038;C0J9K5;C0J9P4;Q95FJ8;Q9MRA3;A0A1I7PIS3;T1L6T3;A0A1D8DG80;A0A1I7PIU6;Q95FT0;A0A1I7PIS8;A0A1I7PIT2;B8PRK2;B7S4U8;Q8HTI8;A0A1D8D815;A0A191SDX6;G0LNL4;A0A0M4FZ20;A0A0A7DB11;E7FIW3;Q9MRM1;B7S4V7		0	0	3.534e-05	89.55	2.87831e-06	2	1601.81	0.42672	82.255	0
	High	mPNIYNALVVK	3	4063	21	A0A0M3LBA7;A0A0S0ZFL3;Q597J4;A0A1C9HCV0;A0A1C9HCP3;O98569;Q5J038;C0J9K5;C0J9P4;Q95FJ8;Q9XQX1;Q9MRA3;A0A1I7PIU6;A0A1I7PIS8;B8PRK2;Q8HTI8;A0A1D8D815;G0LNL4;B7S4V7;A0A0M4FZ20;B7S4U8	M1(Oxidation)	0	0	0.0002003	87.19	1.31936e-05	2	1277.69	0.693854	90.7186	0
	High	VALVYGQmNEPPGAR	10	9490	29	A0A0M3LBA7;Q597J4;A0A1C9HCV0;A0A0S0ZFL3;Q8HTI8;A0A191SDX6;Q5J038;A0A1D8D815;A0A1C9HCP3;Q9MRA3;A0A1I7PIU6;A0A1I7PIS3;C0J9K5;C0J9P4;T1L6T3;B7S4V7;A0A1D8DG80;A0A1I7PIS8;A0A0M4FZ20;A0A1I7PIT2;O98569;B8PRK2;Q95FJ8;G0LNL4;Q9MRM1;Q95FT0;B7S4U8;A0A0A7DB11;E7FIW3	M8(Oxidation)	0	0	3.768e-05	82.5	1.45891e-05	2	1617.81	1.0002	66.7302	0
	High	AVAMSATDGLMR	7	3822	16	A0A1C9HCV0;Q95FJ8;A0A0M3LBA7;Q597J4;A0A191SDX6;A0A1D8D815;A0A1I7PIS3;C0J9K5;C0J9P4;A0A1I7PIS8;O98569;B8PRK2;Q9XQX1;G0LNL4;Q9MRM1;E7FIW3		0	0	0.0004935	82.17	1.23334e-05	2	1222.59	0.42003	73.1619	0
	High	GIYPAVDPLDSTSTmLQPR	5	5449	29	A0A0M3LBA7;A0A1C9HCV0;C0J9K5;C0J9P4;Q95FJ8;Q597J4;A0A1D8D815;A0A1I7PIS8;O98569;A0A0S0ZFL3;Q8HTI8;Q5J038;A0A1C9HCP3;Q9MRA3;A0A1I7PIU6;A0A1I7PIS3;T1L6T3;Q95FT0;A0A1D8DG80;A0A1I7PIT2;B8PRK2;B7S4U8;A0A191SDX6;Q9XQX1;G0LNL4;A0A0M4FZ20;Q9MRM1;B7S4V7;Q8WJF6	M15(Oxidation)	0	0	3.028e-08	79.91	2.42019e-05	2	2077.03	1.06795	104.044	0
	High	MPSAVGYQPTLSTEMGSLQER	7	5647	27	A0A0M3LBA7;A0A1C9HCV0;A0A0S0ZFL3;A0A1C9HCP3;O98569;Q5J038;C0J9K5;C0J9P4;Q95FJ8;Q9XQX1;Q9MRA3;A0A1I7PIU6;A0A1D8DG80;A0A1I7PIS3;T1L6T3;A0A1I7PIS8;B8PRK2;Q597J4;A0A1D8D815;A0A1I7PIT2;Q8HTI8;A0A191SDX6;Q95FT0;B7S4U8;G0LNL4;A0A0M4FZ20;B7S4V7		0	0	9.009e-09	77.46	3.5874e-05	2	2282.08	1.66695	104.374	0
	High	VGLTALTMAEYFR	1	7808	30	A0A0M3LBA7;A0A0S0ZFL3;Q597J4;A0A1C9HCV0;Q8HTI8;Q5J038;A0A1C9HCP3;Q9MRA3;A0A1I7PIU6;A0A1I7PIS3;C0J9K5;C0J9P4;T1L6T3;A0A1D8DG80;A0A1I7PIS8;A0A1I7PIT2;O98569;B8PRK2;Q95FJ8;G0LNL4;A0A1D8D815;B7S4V7;A0A0M4FZ20;B7S4U8;Q95FT0;Q9XQX1;A0A191SDX6;A0A0A7DB11;E7FIW3;Q9MRM1		0	0	0.0001454	76.51	5.54283e-05	2	1471.76	0.808242	114.605	0
	High	VGLTALTmAEYFR	3	7808	30	A0A0M3LBA7;A0A0S0ZFL3;Q597J4;A0A1C9HCV0;Q8HTI8;Q5J038;A0A1C9HCP3;Q9MRA3;A0A1I7PIU6;A0A1I7PIS3;C0J9K5;C0J9P4;T1L6T3;A0A1D8DG80;A0A1I7PIS8;A0A1I7PIT2;O98569;B8PRK2;Q95FJ8;G0LNL4;A0A1D8D815;B7S4V7;A0A0M4FZ20;B7S4U8;Q95FT0;Q9XQX1;A0A191SDX6;A0A0A7DB11;E7FIW3;Q9MRM1	M8(Oxidation)	0	0	0.0006392	74.32	9.6601e-05	2	1487.76	1.1816	109.706	0
	High	TVLIMELINNIAK	1	8267	28	A0A0M3LBA7;A0A1C9HCV0;Q597J4;O98569;A0A1D8D815;A0A1I7PIS3;C0J9K5;C0J9P4;A0A1I7PIS8;Q95FJ8;A0A0S0ZFL3;Q8HTI8;Q5J038;A0A1C9HCP3;Q9MRA3;A0A1I7PIU6;T1L6T3;A0A1D8DG80;A0A1I7PIT2;B8PRK2;Q95FT0;A0A0A7DB11;B7S4U8;A0A191SDX6;A0A0M4FZ20;E7FIW3;Q9XQX1;Q9MRM1		0	0	0.002238	72.62	9.20901e-05	2	1471.86	0.118931	115.404	0
	High	MPNIYNALVVK	7	4063	21	A0A0M3LBA7;A0A1C9HCV0;C0J9K5;C0J9P4;Q95FJ8;A0A0S0ZFL3;Q5J038;A0A1C9HCP3;Q9MRA3;Q597J4;Q8HTI8;A0A1D8D815;A0A1I7PIU6;A0A1I7PIS8;O98569;Q9XQX1;B8PRK2;G0LNL4;B7S4V7;A0A0M4FZ20;B7S4U8		0	0	0.0009856	72.31	0.000132367	2	1261.7	0.348899	105.239	0
	High	SAPAFIQLDTK	5	4550	21	A0A0M3LBA7;A0A1C9HCV0;A0A0S0ZFL3;A0A1C9HCP3;O98569;Q5J038;C0J9K5;C0J9P4;Q95FJ8;Q9MRA3;A0A1I7PIS3;T1L6T3;A0A1D8DG80;Q597J4;Q8HTI8;A0A1D8D815;A0A1I7PIT2;Q95FT0;G0LNL4;A0A191SDX6;A0A0M4FZ20		0	0	0.003406	72.23	0.000172675	2	1190.64	0.536024	83.4514	0
	High	EGNDLYMEMK	5	8238	28	A0A0M3LBA7;A0A1C9HCV0;A0A0S0ZFL3;Q5J038;A0A1D8D815;A0A1C9HCP3;Q9MRA3;A0A1I7PIU6;A0A1I7PIS3;C0J9K5;C0J9P4;T1L6T3;A0A1D8DG80;A0A1I7PIS8;Q95FJ8;Q597J4;Q8HTI8;O98569;Q95FT0;A0A0M4FZ20;A0A0A7DB11;A0A1I7PIT2;E7FIW3;B8PRK2;B7S4U8;Q9XQX1;G0LNL4;B7S4V7		0	0	0.005441	61.72	0.000561363	2	1229.52	0.394281	74.2534	0
	High	EGSITSIQAVYVPADDLTDPAPATTFAHLDATTVLSR	1	6160	24	A0A0M3LBA7;A0A1C9HCV0;A0A0S0ZFL3;Q5J038;A0A1C9HCP3;Q9MRA3;A0A1I7PIU6;A0A1I7PIS3;C0J9K5;C0J9P4;T1L6T3;Q95FT0;A0A1D8DG80;A0A1I7PIS8;Q95FJ8;B7S4U8;A0A1D8D815;Q9XQX1;A0A1I7PIT2;B8PRK2;A0A191SDX6;A0A0M4FZ20;A0A0A7DB11;B7S4V7		0	0	4.159e-10	60.99	0.00130224	3	3843.94	1.85668	114.507	0
	High	AVAmSATDGLmR	4	3822	16	A0A0M3LBA7;O98569;A0A1C9HCV0;A0A1D8D815;A0A1I7PIS3;C0J9K5;C0J9P4;A0A1I7PIS8;Q95FJ8;Q597J4;A0A191SDX6;B8PRK2;Q9XQX1;G0LNL4;Q9MRM1;E7FIW3	M4(Oxidation); M11(Oxidation)	0	0	0.00373	60.2	0.00124369	2	1254.58	0.537039	45.0869	0
	High	FLSQPFFVAEVFTGSPGxYVGLTETIR	1	1	1	C0J9P4	X18(R)	0	0	2.461e-06	58.46	0.00139118	3	3018.6	9.17364	114.915	1
	High	AHGGVSVFGGVGER	10	7920	30	A0A0M3LBA7;A0A0S0ZFL3;Q597J4;A0A1C9HCV0;Q5J038;A0A1C9HCP3;Q9MRA3;A0A1I7PIU6;Q9XQX1;A0A1I7PIS3;T1L6T3;Q95FT0;A0A1D8DG80;A0A1I7PIS8;A0A1I7PIT2;B8PRK2;Q95FJ8;C0J9K5;C0J9P4;B7S4U8;Q8HTI8;A0A1D8D815;A0A0M4FZ20;O98569;A0A191SDX6;Q9MRM1;B7S4V7;A0A0A7DB11;E7FIW3;G0LNL4		0	0	0.004335	57.32	0.00411243	2	1328.67	0.589324	60.4411	0
	High	AVAMSATDGLmR	7	3822	16	A0A0M3LBA7;A0A1C9HCV0;A0A191SDX6;A0A1D8D815;A0A1I7PIS3;C0J9K5;C0J9P4;A0A1I7PIS8;Q95FJ8;Q597J4;Q9XQX1;O98569;B8PRK2;G0LNL4;Q9MRM1;E7FIW3	M11(Oxidation)	0	0	0.002058	56.95	0.00330982	2	1238.59	0.380734	59.2735	0
	High	IGLFGGAGVGK	6	9628	37	Q597J4;A0A0M3LBA7;A0A1C9HCV0;A0A0S0ZFL3;A0A191SDX6;Q5J038;A0A1D8D815;A0A1C9HCP3;Q9MRA3;A0A1I7PIU6;A0A1I7PIS3;C0J9K5;C0J9P4;T1L6T3;Q95FT0;A0A1D8DG80;A0A1I7PIS8;Q95FJ8;B7S4U8;O98569;Q8HTI8;A0A0M4FZ20;A0A0A7DB11;A0A1I7PIT2;E7FIW3;B8PRK2;A0A2G5F6R8;B9T1V8;A0A2H3ZCK5;A0A251U5D0;A0A0K9NYL5;Q9XQX1;G0LNL4;Q9MRM1;B7S4V7;A0A0D6QRT0;M0UCJ4		0	0	0.004614	50.58	0.0203897	2	975.563	0.481163	82.7373	0
	High	VVDLLAPYR	7	9267	30	A0A1C9HCV0;Q5J038;A0A1D8D815;Q9MRA3;A0A0M3LBA7;A0A0S0ZFL3;A0A1C9HCP3;A0A1I7PIU6;A0A1I7PIS3;C0J9K5;C0J9P4;T1L6T3;Q95FT0;A0A1D8DG80;A0A1I7PIS8;A0A0A7DB11;Q95FJ8;B7S4U8;Q597J4;Q8HTI8;B7S4V7;O98569;G0LNL4;A0A191SDX6;A0A0M4FZ20;A0A1I7PIT2;Q9XQX1;B8PRK2;E7FIW3;Q9MRM1		0	0	0.0191	46.79	0.0445083	2	1045.6	0.536108	98.1924	0
	High	EGNDLYmEMK	3	8238	28	A0A0M3LBA7;Q597J4;A0A0S0ZFL3;A0A1C9HCV0;A0A1C9HCP3;O98569;Q5J038;C0J9K5;C0J9P4;Q95FJ8;Q9MRA3;A0A1I7PIS3;T1L6T3;A0A1D8DG80;Q9XQX1;A0A1I7PIU6;Q95FT0;A0A1I7PIS8;A0A1I7PIT2;B8PRK2;B7S4U8;Q8HTI8;A0A1D8D815;G0LNL4;A0A0M4FZ20;A0A0A7DB11;E7FIW3;B7S4V7	M7(Oxidation)	0	0	0.007525	37.5	0.13282	2	1245.51	0.747566	63.2099	0
	High	mPSAVGYQPTLSTEmGSLQER	2	5647	27	B7S4V7;A0A0M3LBA7;A0A1C9HCV0;A0A1I7PIS3;C0J9K5;C0J9P4;Q95FJ8;A0A0S0ZFL3;A0A1C9HCP3;Q597J4;Q8HTI8;Q5J038;Q9MRA3;A0A1I7PIU6;T1L6T3;Q95FT0;A0A1D8DG80;A0A1I7PIS8;O98569;B7S4U8;A0A1D8D815;A0A191SDX6;Q9XQX1;A0A1I7PIT2;B8PRK2;A0A0M4FZ20;G0LNL4	M1(Oxidation); M15(Oxidation)	0	0	0.001078	36.9	0.301218	3	2314.07	0.810565	81.1239	0
	High	LSIFETGIK	6	9003	27	A0A0M3LBA7;A0A1C9HCV0;A0A0S0ZFL3;Q5J038;A0A1C9HCP3;C0J9K5;C0J9P4;O98569;Q95FJ8;Q597J4;Q8HTI8;Q9MRA3;A0A1I7PIS3;T1L6T3;A0A1D8DG80;A0A1D8D815;A0A1I7PIU6;A0A1I7PIS8;Q9XQX1;A0A191SDX6;Q95FT0;B7S4U8;A0A0A7DB11;E7FIW3;G0LNL4;Q9MRM1;B7S4V7		0	0.001	0.02735	57.68	0.00239713	2	1007.58	0.277807	93.196	0
	High	TREGNDLYMEMK	3	8225	28	A0A0M3LBA7;Q597J4;A0A0S0ZFL3;A0A1C9HCV0;Q5J038;Q9MRA3;A0A1C9HCP3;A0A1I7PIS3;T1L6T3;Q95FJ8;A0A1D8D815;C0J9K5;C0J9P4;A0A1I7PIS8;O98569;Q8HTI8;A0A1I7PIU6;A0A1D8DG80;A0A1I7PIT2;B8PRK2;E7FIW3;Q9XQX1;Q95FT0;B7S4V7;A0A0A7DB11;B7S4U8;G0LNL4;A0A0M4FZ20		0	0.001	0.03276	34.82	0.401564	2	1486.67	1.14968	62.1805	1
	High	EGNDLYmEmK	1	8238	28	A0A0M3LBA7;A0A0S0ZFL3;A0A1C9HCP3;A0A1C9HCV0;Q5J038;Q9MRA3;C0J9K5;C0J9P4;Q95FJ8;Q597J4;G0LNL4;Q8HTI8;A0A1D8D815;A0A1I7PIU6;A0A1I7PIS3;T1L6T3;Q95FT0;A0A1D8DG80;A0A1I7PIS8;A0A0A7DB11;E7FIW3;O98569;B7S4U8;B7S4V7;A0A0M4FZ20;A0A1I7PIT2;B8PRK2;Q9XQX1	M7(Oxidation); M9(Oxidation)	0	0.001	0.03805	26.74	1.4174	2	1261.51	0.704831	43.0204	0
C0J9K5	ATP synthase subunit beta (Fragment) OS=Cissampelos andromorpha OX=461569 GN=atpB PE=3 SV=1 - [C0J9K5_9MAGN]	2863.8	59.4	5657	1	20	158	468	50.3982	5.43994
	High	GIYPAVDPLDSTSTMLQPR	1	5449	29	A0A0M3LBA7;A0A1C9HCV0;A0A1D8D815;A0A1I7PIS3;C0J9K5;C0J9P4;A0A1I7PIS8;O98569;Q95FJ8;Q597J4;A0A191SDX6;A0A0S0ZFL3;A0A1C9HCP3;Q5J038;Q9MRA3;T1L6T3;A0A1D8DG80;Q9XQX1;A0A1I7PIU6;Q95FT0;A0A1I7PIT2;B8PRK2;B7S4U8;Q8HTI8;G0LNL4;A0A0M4FZ20;Q9MRM1;B7S4V7;Q8WJF6		0	0	8.506e-08	109.62	2.67245e-08	3	2061.03	0.43857	114.206	0
	High	GmEVIDTGAPLSVPVGGATLGR	6	3356	18	A0A0M3LBA7;A0A0S0ZFL3;A0A1C9HCV0;A0A1D8D815;A0A1I7PIS3;C0J9K5;C0J9P4;A0A1I7PIS8;O98569;Q95FJ8;A0A1C9HCP3;Q5J038;Q9XQX1;A0A1I7PIU6;B8PRK2;A0A191SDX6;T1L6T3;A0A1I7PIT2	M2(Oxidation)	0	0	1.569e-08	103.34	9.76853e-08	2	2113.1	1.42362	102.975	0
	High	ELQDIIAILGLDELSEEDR	1	7752	25	A0A0M3LBA7;Q597J4;A0A0S0ZFL3;A0A1C9HCV0;Q5J038;A0A1C9HCP3;C0J9K5;C0J9P4;Q95FJ8;Q9MRA3;A0A1I7PIS3;T1L6T3;A0A1D8DG80;A0A1I7PIU6;A0A1I7PIS8;B8PRK2;Q8HTI8;A0A1D8D815;O98569;A0A191SDX6;A0A1I7PIT2;G0LNL4;A0A0M4FZ20;B7S4V7;Q8WJF6		0	0	3.75e-08	101.01	1.96806e-07	2	2171.11	-0.311347	115.767	0
	High	DVNEQDVLLFIDNIFR	1	5066	23	A0A1C9HCV0;Q5J038;A0A1C9HCP3;A0A1I7PIS3;T1L6T3;Q95FJ8;A0A0M3LBA7;A0A0S0ZFL3;C0J9K5;C0J9P4;Q8HTI8;Q9MRA3;A0A1I7PIU6;Q95FT0;A0A1D8DG80;A0A1I7PIS8;B7S4U8;Q597J4;O98569;G0LNL4;A0A1I7PIT2;B8PRK2;Q9XQX1		0	0	9.586e-07	100.59	2.45205e-07	2	1950	-0.218365	116.508	0
	High	GMEVIDTGAPLSVPVGGATLGR	7	3356	18	A0A0M3LBA7;A0A1C9HCV0;A0A0S0ZFL3;A0A1C9HCP3;O98569;Q5J038;C0J9K5;C0J9P4;Q95FJ8;Q9XQX1;A0A1I7PIS3;A0A1I7PIU6;A0A1I7PIS8;B8PRK2;A0A1D8D815;A0A191SDX6;T1L6T3;A0A1I7PIT2		0	0	3.022e-09	100.23	4.32408e-07	2	2097.1	1.33807	112.408	0
	High	mPSAVGYQPTLSTEMGSLQER	13	5647	27	A0A0M3LBA7;A0A1C9HCV0;A0A0S0ZFL3;A0A1C9HCP3;O98569;Q5J038;C0J9K5;C0J9P4;Q95FJ8;Q9XQX1;Q9MRA3;A0A1I7PIU6;A0A1D8DG80;A0A1I7PIS3;T1L6T3;A0A1I7PIS8;B8PRK2;Q597J4;A0A1D8D815;A0A1I7PIT2;Q8HTI8;A0A191SDX6;Q95FT0;B7S4U8;G0LNL4;A0A0M4FZ20;B7S4V7	M1(Oxidation)	0	0	8.018e-09	98.76	2.1083e-07	2	2298.08	1.10591	97.4615	0
	High	FVQAGSEVSALLGR	13	9158	29	A0A0M3LBA7;Q597J4;A0A1C9HCV0;A0A1D8D815;A0A1I7PIS3;C0J9K5;C0J9P4;A0A1I7PIS8;O98569;Q95FJ8;G0LNL4;A0A0S0ZFL3;Q8HTI8;Q5J038;A0A1C9HCP3;Q9MRA3;A0A1I7PIU6;T1L6T3;Q95FT0;B7S4V7;A0A1D8DG80;A0A0A7DB11;E7FIW3;B7S4U8;Q9XQX1;A0A0M4FZ20;B8PRK2;A0A191SDX6;A0A1I7PIT2		0	0	4.296e-05	96.79	5.82425e-07	2	1433.78	0.798734	104.865	0
	High	VALVYGxMNEPPGAR	11	9490	29	A0A0M3LBA7;Q597J4;A0A0S0ZFL3;A0A1C9HCV0;A0A1C9HCP3;O98569;Q5J038;C0J9K5;C0J9P4;Q95FJ8;Q9MRA3;A0A1I7PIS3;T1L6T3;A0A1D8DG80;A0A1I7PIU6;Q95FT0;A0A1I7PIS8;A0A1I7PIT2;B8PRK2;B7S4U8;Q8HTI8;A0A1D8D815;A0A191SDX6;G0LNL4;A0A0M4FZ20;A0A0A7DB11;E7FIW3;Q9MRM1;B7S4V7	X7(Q)	0	0	3.534e-05	89.55	2.87831e-06	2	1601.81	0.42672	82.255	0
	High	mPNIYNALVVK	3	4063	21	A0A0M3LBA7;A0A0S0ZFL3;Q597J4;A0A1C9HCV0;A0A1C9HCP3;O98569;Q5J038;C0J9K5;C0J9P4;Q95FJ8;Q9XQX1;Q9MRA3;A0A1I7PIU6;A0A1I7PIS8;B8PRK2;Q8HTI8;A0A1D8D815;G0LNL4;B7S4V7;A0A0M4FZ20;B7S4U8	M1(Oxidation)	0	0	0.0002003	87.19	1.31936e-05	2	1277.69	0.693854	90.7186	0
	High	VALVYGxmNEPPGAR	10	9490	29	A0A0M3LBA7;Q597J4;A0A1C9HCV0;A0A0S0ZFL3;Q8HTI8;A0A191SDX6;Q5J038;A0A1D8D815;A0A1C9HCP3;Q9MRA3;A0A1I7PIU6;A0A1I7PIS3;C0J9K5;C0J9P4;T1L6T3;B7S4V7;A0A1D8DG80;A0A1I7PIS8;A0A0M4FZ20;A0A1I7PIT2;O98569;B8PRK2;Q95FJ8;G0LNL4;Q9MRM1;Q95FT0;B7S4U8;A0A0A7DB11;E7FIW3	X7(Q); M8(Oxidation)	0	0	3.768e-05	82.5	1.45891e-05	2	1617.81	1.0002	66.7302	0
	High	AVAMSATDGLMR	7	3822	16	A0A1C9HCV0;Q95FJ8;A0A0M3LBA7;Q597J4;A0A191SDX6;A0A1D8D815;A0A1I7PIS3;C0J9K5;C0J9P4;A0A1I7PIS8;O98569;B8PRK2;Q9XQX1;G0LNL4;Q9MRM1;E7FIW3		0	0	0.0004935	82.17	1.23334e-05	2	1222.59	0.42003	73.1619	0
	High	GIYPAVDPLDSTSTmLQPR	5	5449	29	A0A0M3LBA7;A0A1C9HCV0;C0J9K5;C0J9P4;Q95FJ8;Q597J4;A0A1D8D815;A0A1I7PIS8;O98569;A0A0S0ZFL3;Q8HTI8;Q5J038;A0A1C9HCP3;Q9MRA3;A0A1I7PIU6;A0A1I7PIS3;T1L6T3;Q95FT0;A0A1D8DG80;A0A1I7PIT2;B8PRK2;B7S4U8;A0A191SDX6;Q9XQX1;G0LNL4;A0A0M4FZ20;Q9MRM1;B7S4V7;Q8WJF6	M15(Oxidation)	0	0	3.028e-08	79.91	2.42019e-05	2	2077.03	1.06795	104.044	0
	High	MPSAVGYQPTLSTEMGSLQER	7	5647	27	A0A0M3LBA7;A0A1C9HCV0;A0A0S0ZFL3;A0A1C9HCP3;O98569;Q5J038;C0J9K5;C0J9P4;Q95FJ8;Q9XQX1;Q9MRA3;A0A1I7PIU6;A0A1D8DG80;A0A1I7PIS3;T1L6T3;A0A1I7PIS8;B8PRK2;Q597J4;A0A1D8D815;A0A1I7PIT2;Q8HTI8;A0A191SDX6;Q95FT0;B7S4U8;G0LNL4;A0A0M4FZ20;B7S4V7		0	0	9.009e-09	77.46	3.5874e-05	2	2282.08	1.66695	104.374	0
	High	VGLTALTMAEYFR	1	7808	30	A0A0M3LBA7;A0A0S0ZFL3;Q597J4;A0A1C9HCV0;Q8HTI8;Q5J038;A0A1C9HCP3;Q9MRA3;A0A1I7PIU6;A0A1I7PIS3;C0J9K5;C0J9P4;T1L6T3;A0A1D8DG80;A0A1I7PIS8;A0A1I7PIT2;O98569;B8PRK2;Q95FJ8;G0LNL4;A0A1D8D815;B7S4V7;A0A0M4FZ20;B7S4U8;Q95FT0;Q9XQX1;A0A191SDX6;A0A0A7DB11;E7FIW3;Q9MRM1		0	0	0.0001454	76.51	5.54283e-05	2	1471.76	0.808242	114.605	0
	High	VGLTALTmAEYFR	3	7808	30	A0A0M3LBA7;A0A0S0ZFL3;Q597J4;A0A1C9HCV0;Q8HTI8;Q5J038;A0A1C9HCP3;Q9MRA3;A0A1I7PIU6;A0A1I7PIS3;C0J9K5;C0J9P4;T1L6T3;A0A1D8DG80;A0A1I7PIS8;A0A1I7PIT2;O98569;B8PRK2;Q95FJ8;G0LNL4;A0A1D8D815;B7S4V7;A0A0M4FZ20;B7S4U8;Q95FT0;Q9XQX1;A0A191SDX6;A0A0A7DB11;E7FIW3;Q9MRM1	M8(Oxidation)	0	0	0.0006392	74.32	9.6601e-05	2	1487.76	1.1816	109.706	0
	High	TVLIMELINNIAK	1	8267	28	A0A0M3LBA7;A0A1C9HCV0;Q597J4;O98569;A0A1D8D815;A0A1I7PIS3;C0J9K5;C0J9P4;A0A1I7PIS8;Q95FJ8;A0A0S0ZFL3;Q8HTI8;Q5J038;A0A1C9HCP3;Q9MRA3;A0A1I7PIU6;T1L6T3;A0A1D8DG80;A0A1I7PIT2;B8PRK2;Q95FT0;A0A0A7DB11;B7S4U8;A0A191SDX6;A0A0M4FZ20;E7FIW3;Q9XQX1;Q9MRM1		0	0	0.002238	72.62	9.20901e-05	2	1471.86	0.118931	115.404	0
	High	MPNIYNALVVK	7	4063	21	A0A0M3LBA7;A0A1C9HCV0;C0J9K5;C0J9P4;Q95FJ8;A0A0S0ZFL3;Q5J038;A0A1C9HCP3;Q9MRA3;Q597J4;Q8HTI8;A0A1D8D815;A0A1I7PIU6;A0A1I7PIS8;O98569;Q9XQX1;B8PRK2;G0LNL4;B7S4V7;A0A0M4FZ20;B7S4U8		0	0	0.0009856	72.31	0.000132367	2	1261.7	0.348899	105.239	0
	High	SAPAFIQLDTK	5	4550	21	A0A0M3LBA7;A0A1C9HCV0;A0A0S0ZFL3;A0A1C9HCP3;O98569;Q5J038;C0J9K5;C0J9P4;Q95FJ8;Q9MRA3;A0A1I7PIS3;T1L6T3;A0A1D8DG80;Q597J4;Q8HTI8;A0A1D8D815;A0A1I7PIT2;Q95FT0;G0LNL4;A0A191SDX6;A0A0M4FZ20		0	0	0.003406	72.23	0.000172675	2	1190.64	0.536024	83.4514	0
	High	EGNDLYMEMK	5	8238	28	A0A0M3LBA7;A0A1C9HCV0;A0A0S0ZFL3;Q5J038;A0A1D8D815;A0A1C9HCP3;Q9MRA3;A0A1I7PIU6;A0A1I7PIS3;C0J9K5;C0J9P4;T1L6T3;A0A1D8DG80;A0A1I7PIS8;Q95FJ8;Q597J4;Q8HTI8;O98569;Q95FT0;A0A0M4FZ20;A0A0A7DB11;A0A1I7PIT2;E7FIW3;B8PRK2;B7S4U8;Q9XQX1;G0LNL4;B7S4V7		0	0	0.005441	61.72	0.000561363	2	1229.52	0.394281	74.2534	0
	High	EGSITSIQAVYVPADDLTDPAPATTFAHLDATTVLSR	1	6160	24	A0A0M3LBA7;A0A1C9HCV0;A0A0S0ZFL3;Q5J038;A0A1C9HCP3;Q9MRA3;A0A1I7PIU6;A0A1I7PIS3;C0J9K5;C0J9P4;T1L6T3;Q95FT0;A0A1D8DG80;A0A1I7PIS8;Q95FJ8;B7S4U8;A0A1D8D815;Q9XQX1;A0A1I7PIT2;B8PRK2;A0A191SDX6;A0A0M4FZ20;A0A0A7DB11;B7S4V7		0	0	4.159e-10	60.99	0.00130224	3	3843.94	1.85668	114.507	0
	High	AVAmSATDGLmR	4	3822	16	A0A0M3LBA7;O98569;A0A1C9HCV0;A0A1D8D815;A0A1I7PIS3;C0J9K5;C0J9P4;A0A1I7PIS8;Q95FJ8;Q597J4;A0A191SDX6;B8PRK2;Q9XQX1;G0LNL4;Q9MRM1;E7FIW3	M4(Oxidation); M11(Oxidation)	0	0	0.00373	60.2	0.00124369	2	1254.58	0.537039	45.0869	0
	High	AHGGVSVFGGVGER	10	7920	30	A0A0M3LBA7;A0A0S0ZFL3;Q597J4;A0A1C9HCV0;Q5J038;A0A1C9HCP3;Q9MRA3;A0A1I7PIU6;Q9XQX1;A0A1I7PIS3;T1L6T3;Q95FT0;A0A1D8DG80;A0A1I7PIS8;A0A1I7PIT2;B8PRK2;Q95FJ8;C0J9K5;C0J9P4;B7S4U8;Q8HTI8;A0A1D8D815;A0A0M4FZ20;O98569;A0A191SDX6;Q9MRM1;B7S4V7;A0A0A7DB11;E7FIW3;G0LNL4		0	0	0.004335	57.32	0.00411243	2	1328.67	0.589324	60.4411	0
	High	AVAMSATDGLmR	7	3822	16	A0A0M3LBA7;A0A1C9HCV0;A0A191SDX6;A0A1D8D815;A0A1I7PIS3;C0J9K5;C0J9P4;A0A1I7PIS8;Q95FJ8;Q597J4;Q9XQX1;O98569;B8PRK2;G0LNL4;Q9MRM1;E7FIW3	M11(Oxidation)	0	0	0.002058	56.95	0.00330982	2	1238.59	0.380734	59.2735	0
	High	IGLFGGAGVGK	6	9628	37	Q597J4;A0A0M3LBA7;A0A1C9HCV0;A0A0S0ZFL3;A0A191SDX6;Q5J038;A0A1D8D815;A0A1C9HCP3;Q9MRA3;A0A1I7PIU6;A0A1I7PIS3;C0J9K5;C0J9P4;T1L6T3;Q95FT0;A0A1D8DG80;A0A1I7PIS8;Q95FJ8;B7S4U8;O98569;Q8HTI8;A0A0M4FZ20;A0A0A7DB11;A0A1I7PIT2;E7FIW3;B8PRK2;A0A2G5F6R8;B9T1V8;A0A2H3ZCK5;A0A251U5D0;A0A0K9NYL5;Q9XQX1;G0LNL4;Q9MRM1;B7S4V7;A0A0D6QRT0;M0UCJ4		0	0	0.004614	50.58	0.0203897	2	975.563	0.481163	82.7373	0
	High	VVDLLAPYR	7	9267	30	A0A1C9HCV0;Q5J038;A0A1D8D815;Q9MRA3;A0A0M3LBA7;A0A0S0ZFL3;A0A1C9HCP3;A0A1I7PIU6;A0A1I7PIS3;C0J9K5;C0J9P4;T1L6T3;Q95FT0;A0A1D8DG80;A0A1I7PIS8;A0A0A7DB11;Q95FJ8;B7S4U8;Q597J4;Q8HTI8;B7S4V7;O98569;G0LNL4;A0A191SDX6;A0A0M4FZ20;A0A1I7PIT2;Q9XQX1;B8PRK2;E7FIW3;Q9MRM1		0	0	0.0191	46.79	0.0445083	2	1045.6	0.536108	98.1924	0
	High	EGNDLYmEMK	3	8238	28	A0A0M3LBA7;Q597J4;A0A0S0ZFL3;A0A1C9HCV0;A0A1C9HCP3;O98569;Q5J038;C0J9K5;C0J9P4;Q95FJ8;Q9MRA3;A0A1I7PIS3;T1L6T3;A0A1D8DG80;Q9XQX1;A0A1I7PIU6;Q95FT0;A0A1I7PIS8;A0A1I7PIT2;B8PRK2;B7S4U8;Q8HTI8;A0A1D8D815;G0LNL4;A0A0M4FZ20;A0A0A7DB11;E7FIW3;B7S4V7	M7(Oxidation)	0	0	0.007525	37.5	0.13282	2	1245.51	0.747566	63.2099	0
	High	mPSAVGYQPTLSTEmGSLQER	2	5647	27	B7S4V7;A0A0M3LBA7;A0A1C9HCV0;A0A1I7PIS3;C0J9K5;C0J9P4;Q95FJ8;A0A0S0ZFL3;A0A1C9HCP3;Q597J4;Q8HTI8;Q5J038;Q9MRA3;A0A1I7PIU6;T1L6T3;Q95FT0;A0A1D8DG80;A0A1I7PIS8;O98569;B7S4U8;A0A1D8D815;A0A191SDX6;Q9XQX1;A0A1I7PIT2;B8PRK2;A0A0M4FZ20;G0LNL4	M1(Oxidation); M15(Oxidation)	0	0	0.001078	36.9	0.301218	3	2314.07	0.810565	81.1239	0
	High	LSIFETGIK	6	9003	27	A0A0M3LBA7;A0A1C9HCV0;A0A0S0ZFL3;Q5J038;A0A1C9HCP3;C0J9K5;C0J9P4;O98569;Q95FJ8;Q597J4;Q8HTI8;Q9MRA3;A0A1I7PIS3;T1L6T3;A0A1D8DG80;A0A1D8D815;A0A1I7PIU6;A0A1I7PIS8;Q9XQX1;A0A191SDX6;Q95FT0;B7S4U8;A0A0A7DB11;E7FIW3;G0LNL4;Q9MRM1;B7S4V7		0	0.001	0.02735	57.68	0.00239713	2	1007.58	0.277807	93.196	0
	High	TREGNDLYMEMK	3	8225	28	A0A0M3LBA7;Q597J4;A0A0S0ZFL3;A0A1C9HCV0;Q5J038;Q9MRA3;A0A1C9HCP3;A0A1I7PIS3;T1L6T3;Q95FJ8;A0A1D8D815;C0J9K5;C0J9P4;A0A1I7PIS8;O98569;Q8HTI8;A0A1I7PIU6;A0A1D8DG80;A0A1I7PIT2;B8PRK2;E7FIW3;Q9XQX1;Q95FT0;B7S4V7;A0A0A7DB11;B7S4U8;G0LNL4;A0A0M4FZ20		0	0.001	0.03276	34.82	0.401564	2	1486.67	1.14968	62.1805	1
	High	EGNDLYmEmK	1	8238	28	A0A0M3LBA7;A0A0S0ZFL3;A0A1C9HCP3;A0A1C9HCV0;Q5J038;Q9MRA3;C0J9K5;C0J9P4;Q95FJ8;Q597J4;G0LNL4;Q8HTI8;A0A1D8D815;A0A1I7PIU6;A0A1I7PIS3;T1L6T3;Q95FT0;A0A1D8DG80;A0A1I7PIS8;A0A0A7DB11;E7FIW3;O98569;B7S4U8;B7S4V7;A0A0M4FZ20;A0A1I7PIT2;B8PRK2;Q9XQX1	M7(Oxidation); M9(Oxidation)	0	0.001	0.03805	26.74	1.4174	2	1261.51	0.704831	43.0204	0
	High	VALVYGxMNEPPGAR	1	1	1	C0J9K5	X7(E)	0	0.003	0.07029	25.63	4.51771	2	1602.79	-5.67344	83.3213	0
B8PRK2	ATP synthase subunit beta (Fragment) OS=Helleborus orientalis OX=171898 GN=atpB PE=3 SV=1 - [B8PRK2_9MAGN]	2838.57	59.28	1015	0	19	156	474	51.1708	5.09717
	High	GIYPAVDPLDSTSTMLQPR	1	5449	29	A0A0M3LBA7;A0A1C9HCV0;A0A1D8D815;A0A1I7PIS3;C0J9K5;C0J9P4;A0A1I7PIS8;O98569;Q95FJ8;Q597J4;A0A191SDX6;A0A0S0ZFL3;A0A1C9HCP3;Q5J038;Q9MRA3;T1L6T3;A0A1D8DG80;Q9XQX1;A0A1I7PIU6;Q95FT0;A0A1I7PIT2;B8PRK2;B7S4U8;Q8HTI8;G0LNL4;A0A0M4FZ20;Q9MRM1;B7S4V7;Q8WJF6		0	0	8.506e-08	109.62	2.67245e-08	3	2061.03	0.43857	114.206	0
	High	GmEVIDTGAPLSVPVGGATLGR	6	3356	18	A0A0M3LBA7;A0A0S0ZFL3;A0A1C9HCV0;A0A1D8D815;A0A1I7PIS3;C0J9K5;C0J9P4;A0A1I7PIS8;O98569;Q95FJ8;A0A1C9HCP3;Q5J038;Q9XQX1;A0A1I7PIU6;B8PRK2;A0A191SDX6;T1L6T3;A0A1I7PIT2	M2(Oxidation)	0	0	1.569e-08	103.34	9.76853e-08	2	2113.1	1.42362	102.975	0
	High	ELQDIIAILGLDELSEEDR	1	7752	25	A0A0M3LBA7;Q597J4;A0A0S0ZFL3;A0A1C9HCV0;Q5J038;A0A1C9HCP3;C0J9K5;C0J9P4;Q95FJ8;Q9MRA3;A0A1I7PIS3;T1L6T3;A0A1D8DG80;A0A1I7PIU6;A0A1I7PIS8;B8PRK2;Q8HTI8;A0A1D8D815;O98569;A0A191SDX6;A0A1I7PIT2;G0LNL4;A0A0M4FZ20;B7S4V7;Q8WJF6		0	0	3.75e-08	101.01	1.96806e-07	2	2171.11	-0.311347	115.767	0
	High	DVNEQDVLLFIDNIFR	1	5066	23	A0A1C9HCV0;Q5J038;A0A1C9HCP3;A0A1I7PIS3;T1L6T3;Q95FJ8;A0A0M3LBA7;A0A0S0ZFL3;C0J9K5;C0J9P4;Q8HTI8;Q9MRA3;A0A1I7PIU6;Q95FT0;A0A1D8DG80;A0A1I7PIS8;B7S4U8;Q597J4;O98569;G0LNL4;A0A1I7PIT2;B8PRK2;Q9XQX1		0	0	9.586e-07	100.59	2.45205e-07	2	1950	-0.218365	116.508	0
	High	GMEVIDTGAPLSVPVGGATLGR	7	3356	18	A0A0M3LBA7;A0A1C9HCV0;A0A0S0ZFL3;A0A1C9HCP3;O98569;Q5J038;C0J9K5;C0J9P4;Q95FJ8;Q9XQX1;A0A1I7PIS3;A0A1I7PIU6;A0A1I7PIS8;B8PRK2;A0A1D8D815;A0A191SDX6;T1L6T3;A0A1I7PIT2		0	0	3.022e-09	100.23	4.32408e-07	2	2097.1	1.33807	112.408	0
	High	mPSAVGYQPTLSTEMGSLQER	13	5647	27	A0A0M3LBA7;A0A1C9HCV0;A0A0S0ZFL3;A0A1C9HCP3;O98569;Q5J038;C0J9K5;C0J9P4;Q95FJ8;Q9XQX1;Q9MRA3;A0A1I7PIU6;A0A1D8DG80;A0A1I7PIS3;T1L6T3;A0A1I7PIS8;B8PRK2;Q597J4;A0A1D8D815;A0A1I7PIT2;Q8HTI8;A0A191SDX6;Q95FT0;B7S4U8;G0LNL4;A0A0M4FZ20;B7S4V7	M1(Oxidation)	0	0	8.018e-09	98.76	2.1083e-07	2	2298.08	1.10591	97.4615	0
	High	FVQAGSEVSALLGR	13	9158	29	A0A0M3LBA7;Q597J4;A0A1C9HCV0;A0A1D8D815;A0A1I7PIS3;C0J9K5;C0J9P4;A0A1I7PIS8;O98569;Q95FJ8;G0LNL4;A0A0S0ZFL3;Q8HTI8;Q5J038;A0A1C9HCP3;Q9MRA3;A0A1I7PIU6;T1L6T3;Q95FT0;B7S4V7;A0A1D8DG80;A0A0A7DB11;E7FIW3;B7S4U8;Q9XQX1;A0A0M4FZ20;B8PRK2;A0A191SDX6;A0A1I7PIT2		0	0	4.296e-05	96.79	5.82425e-07	2	1433.78	0.798734	104.865	0
	High	VALVYGQMNEPPGAR	11	9490	29	A0A0M3LBA7;Q597J4;A0A0S0ZFL3;A0A1C9HCV0;A0A1C9HCP3;O98569;Q5J038;C0J9K5;C0J9P4;Q95FJ8;Q9MRA3;A0A1I7PIS3;T1L6T3;A0A1D8DG80;A0A1I7PIU6;Q95FT0;A0A1I7PIS8;A0A1I7PIT2;B8PRK2;B7S4U8;Q8HTI8;A0A1D8D815;A0A191SDX6;G0LNL4;A0A0M4FZ20;A0A0A7DB11;E7FIW3;Q9MRM1;B7S4V7		0	0	3.534e-05	89.55	2.87831e-06	2	1601.81	0.42672	82.255	0
	High	mPNIYNALVVK	3	4063	21	A0A0M3LBA7;A0A0S0ZFL3;Q597J4;A0A1C9HCV0;A0A1C9HCP3;O98569;Q5J038;C0J9K5;C0J9P4;Q95FJ8;Q9XQX1;Q9MRA3;A0A1I7PIU6;A0A1I7PIS8;B8PRK2;Q8HTI8;A0A1D8D815;G0LNL4;B7S4V7;A0A0M4FZ20;B7S4U8	M1(Oxidation)	0	0	0.0002003	87.19	1.31936e-05	2	1277.69	0.693854	90.7186	0
	High	VALVYGQmNEPPGAR	10	9490	29	A0A0M3LBA7;Q597J4;A0A1C9HCV0;A0A0S0ZFL3;Q8HTI8;A0A191SDX6;Q5J038;A0A1D8D815;A0A1C9HCP3;Q9MRA3;A0A1I7PIU6;A0A1I7PIS3;C0J9K5;C0J9P4;T1L6T3;B7S4V7;A0A1D8DG80;A0A1I7PIS8;A0A0M4FZ20;A0A1I7PIT2;O98569;B8PRK2;Q95FJ8;G0LNL4;Q9MRM1;Q95FT0;B7S4U8;A0A0A7DB11;E7FIW3	M8(Oxidation)	0	0	3.768e-05	82.5	1.45891e-05	2	1617.81	1.0002	66.7302	0
	High	AVAMSATDGLMR	7	3822	16	A0A1C9HCV0;Q95FJ8;A0A0M3LBA7;Q597J4;A0A191SDX6;A0A1D8D815;A0A1I7PIS3;C0J9K5;C0J9P4;A0A1I7PIS8;O98569;B8PRK2;Q9XQX1;G0LNL4;Q9MRM1;E7FIW3		0	0	0.0004935	82.17	1.23334e-05	2	1222.59	0.42003	73.1619	0
	High	GIYPAVDPLDSTSTmLQPR	5	5449	29	A0A0M3LBA7;A0A1C9HCV0;C0J9K5;C0J9P4;Q95FJ8;Q597J4;A0A1D8D815;A0A1I7PIS8;O98569;A0A0S0ZFL3;Q8HTI8;Q5J038;A0A1C9HCP3;Q9MRA3;A0A1I7PIU6;A0A1I7PIS3;T1L6T3;Q95FT0;A0A1D8DG80;A0A1I7PIT2;B8PRK2;B7S4U8;A0A191SDX6;Q9XQX1;G0LNL4;A0A0M4FZ20;Q9MRM1;B7S4V7;Q8WJF6	M15(Oxidation)	0	0	3.028e-08	79.91	2.42019e-05	2	2077.03	1.06795	104.044	0
	High	MPSAVGYQPTLSTEMGSLQER	7	5647	27	A0A0M3LBA7;A0A1C9HCV0;A0A0S0ZFL3;A0A1C9HCP3;O98569;Q5J038;C0J9K5;C0J9P4;Q95FJ8;Q9XQX1;Q9MRA3;A0A1I7PIU6;A0A1D8DG80;A0A1I7PIS3;T1L6T3;A0A1I7PIS8;B8PRK2;Q597J4;A0A1D8D815;A0A1I7PIT2;Q8HTI8;A0A191SDX6;Q95FT0;B7S4U8;G0LNL4;A0A0M4FZ20;B7S4V7		0	0	9.009e-09	77.46	3.5874e-05	2	2282.08	1.66695	104.374	0
	High	VGLTALTMAEYFR	1	7808	30	A0A0M3LBA7;A0A0S0ZFL3;Q597J4;A0A1C9HCV0;Q8HTI8;Q5J038;A0A1C9HCP3;Q9MRA3;A0A1I7PIU6;A0A1I7PIS3;C0J9K5;C0J9P4;T1L6T3;A0A1D8DG80;A0A1I7PIS8;A0A1I7PIT2;O98569;B8PRK2;Q95FJ8;G0LNL4;A0A1D8D815;B7S4V7;A0A0M4FZ20;B7S4U8;Q95FT0;Q9XQX1;A0A191SDX6;A0A0A7DB11;E7FIW3;Q9MRM1		0	0	0.0001454	76.51	5.54283e-05	2	1471.76	0.808242	114.605	0
	High	VGLTALTmAEYFR	3	7808	30	A0A0M3LBA7;A0A0S0ZFL3;Q597J4;A0A1C9HCV0;Q8HTI8;Q5J038;A0A1C9HCP3;Q9MRA3;A0A1I7PIU6;A0A1I7PIS3;C0J9K5;C0J9P4;T1L6T3;A0A1D8DG80;A0A1I7PIS8;A0A1I7PIT2;O98569;B8PRK2;Q95FJ8;G0LNL4;A0A1D8D815;B7S4V7;A0A0M4FZ20;B7S4U8;Q95FT0;Q9XQX1;A0A191SDX6;A0A0A7DB11;E7FIW3;Q9MRM1	M8(Oxidation)	0	0	0.0006392	74.32	9.6601e-05	2	1487.76	1.1816	109.706	0
	High	TVLIMELINNIAK	1	8267	28	A0A0M3LBA7;A0A1C9HCV0;Q597J4;O98569;A0A1D8D815;A0A1I7PIS3;C0J9K5;C0J9P4;A0A1I7PIS8;Q95FJ8;A0A0S0ZFL3;Q8HTI8;Q5J038;A0A1C9HCP3;Q9MRA3;A0A1I7PIU6;T1L6T3;A0A1D8DG80;A0A1I7PIT2;B8PRK2;Q95FT0;A0A0A7DB11;B7S4U8;A0A191SDX6;A0A0M4FZ20;E7FIW3;Q9XQX1;Q9MRM1		0	0	0.002238	72.62	9.20901e-05	2	1471.86	0.118931	115.404	0
	High	MPNIYNALVVK	7	4063	21	A0A0M3LBA7;A0A1C9HCV0;C0J9K5;C0J9P4;Q95FJ8;A0A0S0ZFL3;Q5J038;A0A1C9HCP3;Q9MRA3;Q597J4;Q8HTI8;A0A1D8D815;A0A1I7PIU6;A0A1I7PIS8;O98569;Q9XQX1;B8PRK2;G0LNL4;B7S4V7;A0A0M4FZ20;B7S4U8		0	0	0.0009856	72.31	0.000132367	2	1261.7	0.348899	105.239	0
	High	AMNLDVESK	5	51	5	Q5J038;Q9XQX1;A0A0M3LBA7;A0A1D8D815;B8PRK2		0	0	0.0154	62.39	0.000792073	2	1006.49	0.588554	53.5112	0
	High	EGNDLYMEMK	5	8238	28	A0A0M3LBA7;A0A1C9HCV0;A0A0S0ZFL3;Q5J038;A0A1D8D815;A0A1C9HCP3;Q9MRA3;A0A1I7PIU6;A0A1I7PIS3;C0J9K5;C0J9P4;T1L6T3;A0A1D8DG80;A0A1I7PIS8;Q95FJ8;Q597J4;Q8HTI8;O98569;Q95FT0;A0A0M4FZ20;A0A0A7DB11;A0A1I7PIT2;E7FIW3;B8PRK2;B7S4U8;Q9XQX1;G0LNL4;B7S4V7		0	0	0.005441	61.72	0.000561363	2	1229.52	0.394281	74.2534	0
	High	EGSITSIQAVYVPADDLTDPAPATTFAHLDATTVLSR	1	6160	24	A0A0M3LBA7;A0A1C9HCV0;A0A0S0ZFL3;Q5J038;A0A1C9HCP3;Q9MRA3;A0A1I7PIU6;A0A1I7PIS3;C0J9K5;C0J9P4;T1L6T3;Q95FT0;A0A1D8DG80;A0A1I7PIS8;Q95FJ8;B7S4U8;A0A1D8D815;Q9XQX1;A0A1I7PIT2;B8PRK2;A0A191SDX6;A0A0M4FZ20;A0A0A7DB11;B7S4V7		0	0	4.159e-10	60.99	0.00130224	3	3843.94	1.85668	114.507	0
	High	AVAmSATDGLmR	4	3822	16	A0A0M3LBA7;O98569;A0A1C9HCV0;A0A1D8D815;A0A1I7PIS3;C0J9K5;C0J9P4;A0A1I7PIS8;Q95FJ8;Q597J4;A0A191SDX6;B8PRK2;Q9XQX1;G0LNL4;Q9MRM1;E7FIW3	M4(Oxidation); M11(Oxidation)	0	0	0.00373	60.2	0.00124369	2	1254.58	0.537039	45.0869	0
	High	AHGGVSVFGGVGER	10	7920	30	A0A0M3LBA7;A0A0S0ZFL3;Q597J4;A0A1C9HCV0;Q5J038;A0A1C9HCP3;Q9MRA3;A0A1I7PIU6;Q9XQX1;A0A1I7PIS3;T1L6T3;Q95FT0;A0A1D8DG80;A0A1I7PIS8;A0A1I7PIT2;B8PRK2;Q95FJ8;C0J9K5;C0J9P4;B7S4U8;Q8HTI8;A0A1D8D815;A0A0M4FZ20;O98569;A0A191SDX6;Q9MRM1;B7S4V7;A0A0A7DB11;E7FIW3;G0LNL4		0	0	0.004335	57.32	0.00411243	2	1328.67	0.589324	60.4411	0
	High	AVAMSATDGLmR	7	3822	16	A0A0M3LBA7;A0A1C9HCV0;A0A191SDX6;A0A1D8D815;A0A1I7PIS3;C0J9K5;C0J9P4;A0A1I7PIS8;Q95FJ8;Q597J4;Q9XQX1;O98569;B8PRK2;G0LNL4;Q9MRM1;E7FIW3	M11(Oxidation)	0	0	0.002058	56.95	0.00330982	2	1238.59	0.380734	59.2735	0
	High	IGLFGGAGVGK	6	9628	37	Q597J4;A0A0M3LBA7;A0A1C9HCV0;A0A0S0ZFL3;A0A191SDX6;Q5J038;A0A1D8D815;A0A1C9HCP3;Q9MRA3;A0A1I7PIU6;A0A1I7PIS3;C0J9K5;C0J9P4;T1L6T3;Q95FT0;A0A1D8DG80;A0A1I7PIS8;Q95FJ8;B7S4U8;O98569;Q8HTI8;A0A0M4FZ20;A0A0A7DB11;A0A1I7PIT2;E7FIW3;B8PRK2;A0A2G5F6R8;B9T1V8;A0A2H3ZCK5;A0A251U5D0;A0A0K9NYL5;Q9XQX1;G0LNL4;Q9MRM1;B7S4V7;A0A0D6QRT0;M0UCJ4		0	0	0.004614	50.58	0.0203897	2	975.563	0.481163	82.7373	0
	High	ESGVINEENIAESK	1	1255	18	A0A1C9HCV0;Q5J038;Q9MRA3;A0A1D8DG80;A0A1C9HCP3;A0A1I7PIU6;A0A1I7PIS3;T1L6T3;A0A1I7PIS8;A0A1I7PIT2;B8PRK2;Q95FJ8;A0A1D8D815;G0LNL4;Q9XQX1;Q8HTI8;Q95FT0;A0A191SDX6		0	0	9.225e-05	49.67	0.0210217	2	1518.73	0.426761	61.3299	0
	High	VVDLLAPYR	7	9267	30	A0A1C9HCV0;Q5J038;A0A1D8D815;Q9MRA3;A0A0M3LBA7;A0A0S0ZFL3;A0A1C9HCP3;A0A1I7PIU6;A0A1I7PIS3;C0J9K5;C0J9P4;T1L6T3;Q95FT0;A0A1D8DG80;A0A1I7PIS8;A0A0A7DB11;Q95FJ8;B7S4U8;Q597J4;Q8HTI8;B7S4V7;O98569;G0LNL4;A0A191SDX6;A0A0M4FZ20;A0A1I7PIT2;Q9XQX1;B8PRK2;E7FIW3;Q9MRM1		0	0	0.0191	46.79	0.0445083	2	1045.6	0.536108	98.1924	0
	High	AmNLDVESK	4	51	5	Q5J038;Q9XQX1;A0A0M3LBA7;A0A1D8D815;B8PRK2	M2(Oxidation)	0	0	0.01183	43.02	0.0643162	2	1022.48	0.120465	36.8773	0
	High	EGNDLYmEMK	3	8238	28	A0A0M3LBA7;Q597J4;A0A0S0ZFL3;A0A1C9HCV0;A0A1C9HCP3;O98569;Q5J038;C0J9K5;C0J9P4;Q95FJ8;Q9MRA3;A0A1I7PIS3;T1L6T3;A0A1D8DG80;Q9XQX1;A0A1I7PIU6;Q95FT0;A0A1I7PIS8;A0A1I7PIT2;B8PRK2;B7S4U8;Q8HTI8;A0A1D8D815;G0LNL4;A0A0M4FZ20;A0A0A7DB11;E7FIW3;B7S4V7	M7(Oxidation)	0	0	0.007525	37.5	0.13282	2	1245.51	0.747566	63.2099	0
	High	mPSAVGYQPTLSTEmGSLQER	2	5647	27	B7S4V7;A0A0M3LBA7;A0A1C9HCV0;A0A1I7PIS3;C0J9K5;C0J9P4;Q95FJ8;A0A0S0ZFL3;A0A1C9HCP3;Q597J4;Q8HTI8;Q5J038;Q9MRA3;A0A1I7PIU6;T1L6T3;Q95FT0;A0A1D8DG80;A0A1I7PIS8;O98569;B7S4U8;A0A1D8D815;A0A191SDX6;Q9XQX1;A0A1I7PIT2;B8PRK2;A0A0M4FZ20;G0LNL4	M1(Oxidation); M15(Oxidation)	0	0	0.001078	36.9	0.301218	3	2314.07	0.810565	81.1239	0
	High	TREGNDLYMEMK	3	8225	28	A0A0M3LBA7;Q597J4;A0A0S0ZFL3;A0A1C9HCV0;Q5J038;Q9MRA3;A0A1C9HCP3;A0A1I7PIS3;T1L6T3;Q95FJ8;A0A1D8D815;C0J9K5;C0J9P4;A0A1I7PIS8;O98569;Q8HTI8;A0A1I7PIU6;A0A1D8DG80;A0A1I7PIT2;B8PRK2;E7FIW3;Q9XQX1;Q95FT0;B7S4V7;A0A0A7DB11;B7S4U8;G0LNL4;A0A0M4FZ20		0	0.001	0.03276	34.82	0.401564	2	1486.67	1.14968	62.1805	1
	High	EGNDLYmEmK	1	8238	28	A0A0M3LBA7;A0A0S0ZFL3;A0A1C9HCP3;A0A1C9HCV0;Q5J038;Q9MRA3;C0J9K5;C0J9P4;Q95FJ8;Q597J4;G0LNL4;Q8HTI8;A0A1D8D815;A0A1I7PIU6;A0A1I7PIS3;T1L6T3;Q95FT0;A0A1D8DG80;A0A1I7PIS8;A0A0A7DB11;E7FIW3;O98569;B7S4U8;B7S4V7;A0A0M4FZ20;A0A1I7PIT2;B8PRK2;Q9XQX1	M7(Oxidation); M9(Oxidation)	0	0.001	0.03805	26.74	1.4174	2	1261.51	0.704831	43.0204	0
Q5J038	ATP synthase subunit beta (Fragment) OS=Cinnamosma madagascariensis OX=132965 GN=atpB PE=3 SV=1 - [Q5J038_9MAGN]	2830.43	64.36	5055	0	21	151	477	51.3257	5.17334
	High	GIYPAVDPLDSTSTMLQPR	1	5449	29	A0A0M3LBA7;A0A1C9HCV0;A0A1D8D815;A0A1I7PIS3;C0J9K5;C0J9P4;A0A1I7PIS8;O98569;Q95FJ8;Q597J4;A0A191SDX6;A0A0S0ZFL3;A0A1C9HCP3;Q5J038;Q9MRA3;T1L6T3;A0A1D8DG80;Q9XQX1;A0A1I7PIU6;Q95FT0;A0A1I7PIT2;B8PRK2;B7S4U8;Q8HTI8;G0LNL4;A0A0M4FZ20;Q9MRM1;B7S4V7;Q8WJF6		0	0	8.506e-08	109.62	2.67245e-08	3	2061.03	0.43857	114.206	0
	High	IFNVLGEPVDNLGPVDTR	2	3009	16	A0A0M3LBA7;A0A0S0ZFL3;Q597J4;A0A1C9HCV0;Q5J038;Q9XQX1;Q9MRA3;A0A1I7PIU6;A0A1D8DG80;Q8HTI8;A0A1D8D815;A0A1I7PIT2;A0A191SDX6;G0LNL4;B7S4U8;B7S4V7		0	0	3.183e-06	105.06	6.35255e-08	2	1955.03	1.61919	114.315	0
	High	GmEVIDTGAPLSVPVGGATLGR	6	3356	18	A0A0M3LBA7;A0A0S0ZFL3;A0A1C9HCV0;A0A1D8D815;A0A1I7PIS3;C0J9K5;C0J9P4;A0A1I7PIS8;O98569;Q95FJ8;A0A1C9HCP3;Q5J038;Q9XQX1;A0A1I7PIU6;B8PRK2;A0A191SDX6;T1L6T3;A0A1I7PIT2	M2(Oxidation)	0	0	1.569e-08	103.34	9.76853e-08	2	2113.1	1.42362	102.975	0
	High	ELQDIIAILGLDELSEEDR	1	7752	25	A0A0M3LBA7;Q597J4;A0A0S0ZFL3;A0A1C9HCV0;Q5J038;A0A1C9HCP3;C0J9K5;C0J9P4;Q95FJ8;Q9MRA3;A0A1I7PIS3;T1L6T3;A0A1D8DG80;A0A1I7PIU6;A0A1I7PIS8;B8PRK2;Q8HTI8;A0A1D8D815;O98569;A0A191SDX6;A0A1I7PIT2;G0LNL4;A0A0M4FZ20;B7S4V7;Q8WJF6		0	0	3.75e-08	101.01	1.96806e-07	2	2171.11	-0.311347	115.767	0
	High	DVNEQDVLLFIDNIFR	1	5066	23	A0A1C9HCV0;Q5J038;A0A1C9HCP3;A0A1I7PIS3;T1L6T3;Q95FJ8;A0A0M3LBA7;A0A0S0ZFL3;C0J9K5;C0J9P4;Q8HTI8;Q9MRA3;A0A1I7PIU6;Q95FT0;A0A1D8DG80;A0A1I7PIS8;B7S4U8;Q597J4;O98569;G0LNL4;A0A1I7PIT2;B8PRK2;Q9XQX1		0	0	9.586e-07	100.59	2.45205e-07	2	1950	-0.218365	116.508	0
	High	GMEVIDTGAPLSVPVGGATLGR	7	3356	18	A0A0M3LBA7;A0A1C9HCV0;A0A0S0ZFL3;A0A1C9HCP3;O98569;Q5J038;C0J9K5;C0J9P4;Q95FJ8;Q9XQX1;A0A1I7PIS3;A0A1I7PIU6;A0A1I7PIS8;B8PRK2;A0A1D8D815;A0A191SDX6;T1L6T3;A0A1I7PIT2		0	0	3.022e-09	100.23	4.32408e-07	2	2097.1	1.33807	112.408	0
	High	mPSAVGYQPTLSTEMGSLQER	13	5647	27	A0A0M3LBA7;A0A1C9HCV0;A0A0S0ZFL3;A0A1C9HCP3;O98569;Q5J038;C0J9K5;C0J9P4;Q95FJ8;Q9XQX1;Q9MRA3;A0A1I7PIU6;A0A1D8DG80;A0A1I7PIS3;T1L6T3;A0A1I7PIS8;B8PRK2;Q597J4;A0A1D8D815;A0A1I7PIT2;Q8HTI8;A0A191SDX6;Q95FT0;B7S4U8;G0LNL4;A0A0M4FZ20;B7S4V7	M1(Oxidation)	0	0	8.018e-09	98.76	2.1083e-07	2	2298.08	1.10591	97.4615	0
	High	FVQAGSEVSALLGR	13	9158	29	A0A0M3LBA7;Q597J4;A0A1C9HCV0;A0A1D8D815;A0A1I7PIS3;C0J9K5;C0J9P4;A0A1I7PIS8;O98569;Q95FJ8;G0LNL4;A0A0S0ZFL3;Q8HTI8;Q5J038;A0A1C9HCP3;Q9MRA3;A0A1I7PIU6;T1L6T3;Q95FT0;B7S4V7;A0A1D8DG80;A0A0A7DB11;E7FIW3;B7S4U8;Q9XQX1;A0A0M4FZ20;B8PRK2;A0A191SDX6;A0A1I7PIT2		0	0	4.296e-05	96.79	5.82425e-07	2	1433.78	0.798734	104.865	0
	High	VALVYGQMNEPPGAR	11	9490	29	A0A0M3LBA7;Q597J4;A0A0S0ZFL3;A0A1C9HCV0;A0A1C9HCP3;O98569;Q5J038;C0J9K5;C0J9P4;Q95FJ8;Q9MRA3;A0A1I7PIS3;T1L6T3;A0A1D8DG80;A0A1I7PIU6;Q95FT0;A0A1I7PIS8;A0A1I7PIT2;B8PRK2;B7S4U8;Q8HTI8;A0A1D8D815;A0A191SDX6;G0LNL4;A0A0M4FZ20;A0A0A7DB11;E7FIW3;Q9MRM1;B7S4V7		0	0	3.534e-05	89.55	2.87831e-06	2	1601.81	0.42672	82.255	0
	High	mPNIYNALVVK	3	4063	21	A0A0M3LBA7;A0A0S0ZFL3;Q597J4;A0A1C9HCV0;A0A1C9HCP3;O98569;Q5J038;C0J9K5;C0J9P4;Q95FJ8;Q9XQX1;Q9MRA3;A0A1I7PIU6;A0A1I7PIS8;B8PRK2;Q8HTI8;A0A1D8D815;G0LNL4;B7S4V7;A0A0M4FZ20;B7S4U8	M1(Oxidation)	0	0	0.0002003	87.19	1.31936e-05	2	1277.69	0.693854	90.7186	0
	High	VALVYGQmNEPPGAR	10	9490	29	A0A0M3LBA7;Q597J4;A0A1C9HCV0;A0A0S0ZFL3;Q8HTI8;A0A191SDX6;Q5J038;A0A1D8D815;A0A1C9HCP3;Q9MRA3;A0A1I7PIU6;A0A1I7PIS3;C0J9K5;C0J9P4;T1L6T3;B7S4V7;A0A1D8DG80;A0A1I7PIS8;A0A0M4FZ20;A0A1I7PIT2;O98569;B8PRK2;Q95FJ8;G0LNL4;Q9MRM1;Q95FT0;B7S4U8;A0A0A7DB11;E7FIW3	M8(Oxidation)	0	0	3.768e-05	82.5	1.45891e-05	2	1617.81	1.0002	66.7302	0
	High	GIYPAVDPLDSTSTmLQPR	5	5449	29	A0A0M3LBA7;A0A1C9HCV0;C0J9K5;C0J9P4;Q95FJ8;Q597J4;A0A1D8D815;A0A1I7PIS8;O98569;A0A0S0ZFL3;Q8HTI8;Q5J038;A0A1C9HCP3;Q9MRA3;A0A1I7PIU6;A0A1I7PIS3;T1L6T3;Q95FT0;A0A1D8DG80;A0A1I7PIT2;B8PRK2;B7S4U8;A0A191SDX6;Q9XQX1;G0LNL4;A0A0M4FZ20;Q9MRM1;B7S4V7;Q8WJF6	M15(Oxidation)	0	0	3.028e-08	79.91	2.42019e-05	2	2077.03	1.06795	104.044	0
	High	MPSAVGYQPTLSTEMGSLQER	7	5647	27	A0A0M3LBA7;A0A1C9HCV0;A0A0S0ZFL3;A0A1C9HCP3;O98569;Q5J038;C0J9K5;C0J9P4;Q95FJ8;Q9XQX1;Q9MRA3;A0A1I7PIU6;A0A1D8DG80;A0A1I7PIS3;T1L6T3;A0A1I7PIS8;B8PRK2;Q597J4;A0A1D8D815;A0A1I7PIT2;Q8HTI8;A0A191SDX6;Q95FT0;B7S4U8;G0LNL4;A0A0M4FZ20;B7S4V7		0	0	9.009e-09	77.46	3.5874e-05	2	2282.08	1.66695	104.374	0
	High	VGLTALTMAEYFR	1	7808	30	A0A0M3LBA7;A0A0S0ZFL3;Q597J4;A0A1C9HCV0;Q8HTI8;Q5J038;A0A1C9HCP3;Q9MRA3;A0A1I7PIU6;A0A1I7PIS3;C0J9K5;C0J9P4;T1L6T3;A0A1D8DG80;A0A1I7PIS8;A0A1I7PIT2;O98569;B8PRK2;Q95FJ8;G0LNL4;A0A1D8D815;B7S4V7;A0A0M4FZ20;B7S4U8;Q95FT0;Q9XQX1;A0A191SDX6;A0A0A7DB11;E7FIW3;Q9MRM1		0	0	0.0001454	76.51	5.54283e-05	2	1471.76	0.808242	114.605	0
	High	VGLTALTmAEYFR	3	7808	30	A0A0M3LBA7;A0A0S0ZFL3;Q597J4;A0A1C9HCV0;Q8HTI8;Q5J038;A0A1C9HCP3;Q9MRA3;A0A1I7PIU6;A0A1I7PIS3;C0J9K5;C0J9P4;T1L6T3;A0A1D8DG80;A0A1I7PIS8;A0A1I7PIT2;O98569;B8PRK2;Q95FJ8;G0LNL4;A0A1D8D815;B7S4V7;A0A0M4FZ20;B7S4U8;Q95FT0;Q9XQX1;A0A191SDX6;A0A0A7DB11;E7FIW3;Q9MRM1	M8(Oxidation)	0	0	0.0006392	74.32	9.6601e-05	2	1487.76	1.1816	109.706	0
	High	TVLIMELINNIAK	1	8267	28	A0A0M3LBA7;A0A1C9HCV0;Q597J4;O98569;A0A1D8D815;A0A1I7PIS3;C0J9K5;C0J9P4;A0A1I7PIS8;Q95FJ8;A0A0S0ZFL3;Q8HTI8;Q5J038;A0A1C9HCP3;Q9MRA3;A0A1I7PIU6;T1L6T3;A0A1D8DG80;A0A1I7PIT2;B8PRK2;Q95FT0;A0A0A7DB11;B7S4U8;A0A191SDX6;A0A0M4FZ20;E7FIW3;Q9XQX1;Q9MRM1		0	0	0.002238	72.62	9.20901e-05	2	1471.86	0.118931	115.404	0
	High	MPNIYNALVVK	7	4063	21	A0A0M3LBA7;A0A1C9HCV0;C0J9K5;C0J9P4;Q95FJ8;A0A0S0ZFL3;Q5J038;A0A1C9HCP3;Q9MRA3;Q597J4;Q8HTI8;A0A1D8D815;A0A1I7PIU6;A0A1I7PIS8;O98569;Q9XQX1;B8PRK2;G0LNL4;B7S4V7;A0A0M4FZ20;B7S4U8		0	0	0.0009856	72.31	0.000132367	2	1261.7	0.348899	105.239	0
	High	SAPAFIQLDTK	5	4550	21	A0A0M3LBA7;A0A1C9HCV0;A0A0S0ZFL3;A0A1C9HCP3;O98569;Q5J038;C0J9K5;C0J9P4;Q95FJ8;Q9MRA3;A0A1I7PIS3;T1L6T3;A0A1D8DG80;Q597J4;Q8HTI8;A0A1D8D815;A0A1I7PIT2;Q95FT0;G0LNL4;A0A191SDX6;A0A0M4FZ20		0	0	0.003406	72.23	0.000172675	2	1190.64	0.536024	83.4514	0
	High	AMNLDVESK	5	51	5	Q5J038;Q9XQX1;A0A0M3LBA7;A0A1D8D815;B8PRK2		0	0	0.0154	62.39	0.000792073	2	1006.49	0.588554	53.5112	0
	High	EGNDLYMEMK	5	8238	28	A0A0M3LBA7;A0A1C9HCV0;A0A0S0ZFL3;Q5J038;A0A1D8D815;A0A1C9HCP3;Q9MRA3;A0A1I7PIU6;A0A1I7PIS3;C0J9K5;C0J9P4;T1L6T3;A0A1D8DG80;A0A1I7PIS8;Q95FJ8;Q597J4;Q8HTI8;O98569;Q95FT0;A0A0M4FZ20;A0A0A7DB11;A0A1I7PIT2;E7FIW3;B8PRK2;B7S4U8;Q9XQX1;G0LNL4;B7S4V7		0	0	0.005441	61.72	0.000561363	2	1229.52	0.394281	74.2534	0
	High	EGSITSIQAVYVPADDLTDPAPATTFAHLDATTVLSR	1	6160	24	A0A0M3LBA7;A0A1C9HCV0;A0A0S0ZFL3;Q5J038;A0A1C9HCP3;Q9MRA3;A0A1I7PIU6;A0A1I7PIS3;C0J9K5;C0J9P4;T1L6T3;Q95FT0;A0A1D8DG80;A0A1I7PIS8;Q95FJ8;B7S4U8;A0A1D8D815;Q9XQX1;A0A1I7PIT2;B8PRK2;A0A191SDX6;A0A0M4FZ20;A0A0A7DB11;B7S4V7		0	0	4.159e-10	60.99	0.00130224	3	3843.94	1.85668	114.507	0
	High	AHGGVSVFGGVGER	10	7920	30	A0A0M3LBA7;A0A0S0ZFL3;Q597J4;A0A1C9HCV0;Q5J038;A0A1C9HCP3;Q9MRA3;A0A1I7PIU6;Q9XQX1;A0A1I7PIS3;T1L6T3;Q95FT0;A0A1D8DG80;A0A1I7PIS8;A0A1I7PIT2;B8PRK2;Q95FJ8;C0J9K5;C0J9P4;B7S4U8;Q8HTI8;A0A1D8D815;A0A0M4FZ20;O98569;A0A191SDX6;Q9MRM1;B7S4V7;A0A0A7DB11;E7FIW3;G0LNL4		0	0	0.004335	57.32	0.00411243	2	1328.67	0.589324	60.4411	0
	High	IGLFGGAGVGK	6	9628	37	Q597J4;A0A0M3LBA7;A0A1C9HCV0;A0A0S0ZFL3;A0A191SDX6;Q5J038;A0A1D8D815;A0A1C9HCP3;Q9MRA3;A0A1I7PIU6;A0A1I7PIS3;C0J9K5;C0J9P4;T1L6T3;Q95FT0;A0A1D8DG80;A0A1I7PIS8;Q95FJ8;B7S4U8;O98569;Q8HTI8;A0A0M4FZ20;A0A0A7DB11;A0A1I7PIT2;E7FIW3;B8PRK2;A0A2G5F6R8;B9T1V8;A0A2H3ZCK5;A0A251U5D0;A0A0K9NYL5;Q9XQX1;G0LNL4;Q9MRM1;B7S4V7;A0A0D6QRT0;M0UCJ4		0	0	0.004614	50.58	0.0203897	2	975.563	0.481163	82.7373	0
	High	ESGVINEENIAESK	1	1255	18	A0A1C9HCV0;Q5J038;Q9MRA3;A0A1D8DG80;A0A1C9HCP3;A0A1I7PIU6;A0A1I7PIS3;T1L6T3;A0A1I7PIS8;A0A1I7PIT2;B8PRK2;Q95FJ8;A0A1D8D815;G0LNL4;Q9XQX1;Q8HTI8;Q95FT0;A0A191SDX6		0	0	9.225e-05	49.67	0.0210217	2	1518.73	0.426761	61.3299	0
	High	VVDLLAPYR	7	9267	30	A0A1C9HCV0;Q5J038;A0A1D8D815;Q9MRA3;A0A0M3LBA7;A0A0S0ZFL3;A0A1C9HCP3;A0A1I7PIU6;A0A1I7PIS3;C0J9K5;C0J9P4;T1L6T3;Q95FT0;A0A1D8DG80;A0A1I7PIS8;A0A0A7DB11;Q95FJ8;B7S4U8;Q597J4;Q8HTI8;B7S4V7;O98569;G0LNL4;A0A191SDX6;A0A0M4FZ20;A0A1I7PIT2;Q9XQX1;B8PRK2;E7FIW3;Q9MRM1		0	0	0.0191	46.79	0.0445083	2	1045.6	0.536108	98.1924	0
	High	AmNLDVESK	4	51	5	Q5J038;Q9XQX1;A0A0M3LBA7;A0A1D8D815;B8PRK2	M2(Oxidation)	0	0	0.01183	43.02	0.0643162	2	1022.48	0.120465	36.8773	0
	High	EGNDLYmEMK	3	8238	28	A0A0M3LBA7;Q597J4;A0A0S0ZFL3;A0A1C9HCV0;A0A1C9HCP3;O98569;Q5J038;C0J9K5;C0J9P4;Q95FJ8;Q9MRA3;A0A1I7PIS3;T1L6T3;A0A1D8DG80;Q9XQX1;A0A1I7PIU6;Q95FT0;A0A1I7PIS8;A0A1I7PIT2;B8PRK2;B7S4U8;Q8HTI8;A0A1D8D815;G0LNL4;A0A0M4FZ20;A0A0A7DB11;E7FIW3;B7S4V7	M7(Oxidation)	0	0	0.007525	37.5	0.13282	2	1245.51	0.747566	63.2099	0
	High	mPSAVGYQPTLSTEmGSLQER	2	5647	27	B7S4V7;A0A0M3LBA7;A0A1C9HCV0;A0A1I7PIS3;C0J9K5;C0J9P4;Q95FJ8;A0A0S0ZFL3;A0A1C9HCP3;Q597J4;Q8HTI8;Q5J038;Q9MRA3;A0A1I7PIU6;T1L6T3;Q95FT0;A0A1D8DG80;A0A1I7PIS8;O98569;B7S4U8;A0A1D8D815;A0A191SDX6;Q9XQX1;A0A1I7PIT2;B8PRK2;A0A0M4FZ20;G0LNL4	M1(Oxidation); M15(Oxidation)	0	0	0.001078	36.9	0.301218	3	2314.07	0.810565	81.1239	0
	High	LSIFETGIK	6	9003	27	A0A0M3LBA7;A0A1C9HCV0;A0A0S0ZFL3;Q5J038;A0A1C9HCP3;C0J9K5;C0J9P4;O98569;Q95FJ8;Q597J4;Q8HTI8;Q9MRA3;A0A1I7PIS3;T1L6T3;A0A1D8DG80;A0A1D8D815;A0A1I7PIU6;A0A1I7PIS8;Q9XQX1;A0A191SDX6;Q95FT0;B7S4U8;A0A0A7DB11;E7FIW3;G0LNL4;Q9MRM1;B7S4V7		0	0.001	0.02735	57.68	0.00239713	2	1007.58	0.277807	93.196	0
	High	TREGNDLYMEMK	3	8225	28	A0A0M3LBA7;Q597J4;A0A0S0ZFL3;A0A1C9HCV0;Q5J038;Q9MRA3;A0A1C9HCP3;A0A1I7PIS3;T1L6T3;Q95FJ8;A0A1D8D815;C0J9K5;C0J9P4;A0A1I7PIS8;O98569;Q8HTI8;A0A1I7PIU6;A0A1D8DG80;A0A1I7PIT2;B8PRK2;E7FIW3;Q9XQX1;Q95FT0;B7S4V7;A0A0A7DB11;B7S4U8;G0LNL4;A0A0M4FZ20		0	0.001	0.03276	34.82	0.401564	2	1486.67	1.14968	62.1805	1
	High	EGNDLYmEmK	1	8238	28	A0A0M3LBA7;A0A0S0ZFL3;A0A1C9HCP3;A0A1C9HCV0;Q5J038;Q9MRA3;C0J9K5;C0J9P4;Q95FJ8;Q597J4;G0LNL4;Q8HTI8;A0A1D8D815;A0A1I7PIU6;A0A1I7PIS3;T1L6T3;Q95FT0;A0A1D8DG80;A0A1I7PIS8;A0A0A7DB11;E7FIW3;O98569;B7S4U8;B7S4V7;A0A0M4FZ20;A0A1I7PIT2;B8PRK2;Q9XQX1	M7(Oxidation); M9(Oxidation)	0	0.001	0.03805	26.74	1.4174	2	1261.51	0.704831	43.0204	0
F2X4H9	Ribulose bisphosphate carboxylase large chain (Fragment) OS=Calophyllum longifolium OX=158928 GN=rbcL PE=3 SV=1 - [F2X4H9_9ROSI]	2828.66	37.98	55047	0	20	302	445	49.3818	6.48096
	High	GGLDFTKDDENVNSQPFMR	12	51638	331	P28392;Q9MTE7;C0J9R6;C6G1P2;Q5W520;A5X4D3;C7A609;F2X4H9;D5FUN6;Q32803;Q4VI99;Q9GGI5;D6MYJ6;B8PRM1;Q7YJP8;Q5I221;A0A0U4D534;Q4VI80;Q4VI78;C4NWF4;A0A0F7G633;O09424;G0WZ98;A0A249Y5Y5;G0WZL1;Q37220;Q7YJR1;A0A291L2W8;Q37279;A0A1C9HGX6;J9QH20;A0A1Q1MQ40;Q37140;L0N8B1;Q9GHM7;A0A291L2S1;Q05579;Q40141;Q32701;P28421;Q6VW40;A0A0F7C9H2;Q32571;I2BGM7;A0A291EY88;Q33047;Q31807;Q33032;Q5K3Y8;C3RXF1;A0A1S6WN23;A0…		0	0	4.066e-09	109.63	4.54743e-08	2	2169.99	0.0169797	93.1914	1
	High	GHYLNATAGTcEEMIK	15	14794	147	Q32701;Q6VW40;C0J9R6;C6G1P2;Q33032;A0A1C9HG87;U5XM28;F2X4H9;D5FUN6;Q9GGI5;D6MYJ6;Q4KUE1;Q7YJP8;Q7GH77;O98551;A0A0C5KNQ4;E7DMW3;I2E9A4;W5RVG3;Q7YJR1;Q5NUA5;Q37140;L0N8B1;P28392;Q9MTE7;Q5W520;I2FL31;Q32553;Q32803;Q4VI99;B8PRM1;E7DMV3;Q4VI80;Q3L1K9;Q4VI78;Q37220;B1PHQ2;S6CNQ3;A0A249Y5Q9;Q85VA4;A0A1Q1MQ40;Q9GHM7;A0A291L2S1;A0A286SF63;Q36851;A0A1C9HG15;C1JAT3;Q3I534;E7DMY2;A0A2H4UGV5;B8LIV8;I2E962;A0A…	C11(Carbamidomethyl)	0	0	6.822e-08	102.48	1.2293e-07	2	1794.82	1.62322	66.1378	0
	High	DNGLLLHIHR	13	41878	340	Q9MTE7;Q5W520;Q9GGI5;B8PRM1;C4NWF4;O09424;Q6VW40;I2BGM7;C0J9R6;C6G1P2;E7DMY2;Q33032;A0A1S6WN23;A6XBH8;F2X4H9;Q37212;M1S1D7;Q8HUZ9;Q5I221;A0A0U4D534;I2E9L8;Q32701;P28392;A0A1C9HG87;U5XM28;Q5WPP7;Q4L1C7;Q8MD81;A0A1C9HG15;I2FL31;D5FUN6;Q9TN58;Q32553;Q32803;Q4VI99;C1JAT3;D6MYJ6;Q4KUE1;E7DMV3;Q7YJP8;Q7GH77;J9QER6;O98551;A0A0C5KNQ4;E7DMW3;Q4VI80;Q3I534;Q3L1K9;I2E9A4;Q8MCY1;Q4VI78;A0A291EY88;C3RXF1;B8PR…		0	0	0.00142	89.6	5.16343e-06	3	1187.67	0.557325	64.5309	0
	High	GGLDFTKDDENVNSQPFmR	8	51638	331	Q4VIC0;O98426;B1PHQ2;A0A2D0WHN2;Q95CE8;Q9GGJ5;B5LBY9;Q8MFT9;P28392;Q9MTE7;C0J9R6;C6G1P2;Q5W520;A5X4D3;C7A609;F2X4H9;D5FUN6;Q32803;Q4VI99;Q9GGI5;D6MYJ6;B8PRM1;Q7YJP8;Q5I221;A0A0U4D534;Q4VI80;Q4VI78;C4NWF4;A0A0F7G633;O09424;G0WZ98;A0A249Y5Y5;G0WZL1;Q37220;Q7YJR1;A0A291L2W8;Q37279;A0A1C9HGX6;J9QH20;A0A1Q1MQ40;Q37140;L0N8B1;Q9GHM7;A0A291L2S1;Q05579;Q40141;Q32701;P28421;Q6VW40;A0A0F7C9H2;Q32571;I2BGM7…	M18(Oxidation)	0	0	2.308e-06	87.88	6.6173e-06	2	2185.98	1.11451	83.4729	1
	High	EITLGFVDLLRDDFIEK	2	5735	76	Q9GGI5;Q5W520;B8PRM1;C4NWF4;Q9MTE7;C0J9R6;C6G1P2;F2X4H9;Q4VI99;Q4VI80;Q4VI78;Q9GHM7;A0A0B5KNG0;A0A0B5KTH7;Q40141;A0A291EY88;A0A1S6WN23;B5SW52;Q9MT32;Q3T8E9;A0A1C9HFM1;A0A249Y5Q9;A0A0F7C961;Q9TLG5;A0A286SF63;Q36851;Q6VW40;I2BGM7;Q33032;A6XBH8;M1S1D7;Q8HUZ9;Q5I221;A0A0U4D534;I2E9L8;A0A249Y5N8;A0A286SFD8;S4TA61;J9QG76;E0D8V0;A0A249Y5N1;A0A0F7G5Y0;Q37212;A0A286NQF2;Q7YJM6;F5B3G0;I2BGN0;O09420;Q8MAM0;…		0	0	4.197e-08	87.3	4.18551e-06	2	2023.08	0.247945	115.076	1
	High	GHYLNATAGTcEEmIK	9	14794	147	P28392;Q9MTE7;C0J9R6;C6G1P2;Q5W520;A5X4D3;C7A609;F2X4H9;D5FUN6;Q32803;Q4VI99;Q9GGI5;D6MYJ6;B8PRM1;Q7YJP8;Q5I221;A0A0U4D534;Q4VI80;Q4VI78;C4NWF4;A0A0F7G633;O09424;G0WZ98;A0A249Y5Y5;G0WZL1;Q37220;Q7YJR1;A0A291L2W8;Q37279;A0A1C9HGX6;J9QH20;A0A1Q1MQ40;Q37140;L0N8B1;Q9GHM7;A0A291L2S1;Q32701;Q6VW40;P93904;D6MYK4;E7DMY2;B8LIV8;Q33032;I2E962;A0A1C9HG87;A0A2H4UGI3;U5XM28;Q7YMT1;Q5WPP7;R4QE58;I2E906;Q4L1C7…	C11(Carbamidomethyl); M14(Oxidation)	0	0	1.134e-07	86.24	4.78494e-06	2	1810.81	1.45089	55.8797	0
	High	mSGGDHIHAGTVVGK	39	17683	150	C0J9R6;C6G1P2;F2X4H9;Q9GGI5;Q5I221;A0A0U4D534;Q7YJP8;O98551;Q9T2E4;Q32701;Q539X0;Q6VW40;A0A0F7C9H2;I2BGM7;Q31807;Q85ZK3;Q33032;A0A1S6WN23;A0A1C9HG87;A0A2H4UGI3;U5XM28;A5X4D3;Q8WIX2;A0A0F7G570;A6XBH8;A0A286M593;Q9GEK5;A0A1S5QS34;D5FUN6;O98429;D6MYJ6;Q9XQ93;Q71N81;A0A248SN48;Q4KUE1;M1S1D7;Q7GH77;Q71N69;Q8HUZ9;G0WZM4;A0A0C5KNQ4;E7DMW3;I2E9L8;A0A0F7G5V4;I2E9A4;A0A286NQF2;Q8WKT6;Q7YJM6;Q8MCX1;Q9MT23;O…	M1(Oxidation)	0	0	3.06e-05	84.08	1.34901e-05	2	1481.72	-0.0107759	32.1306	0
	High	MSGGDHIHAGTVVGK	37	17683	150	Q6VW40;A0A0F7C9H2;I2BGM7;C0J9R6;C6G1P2;Q33032;A0A1S6WN23;A0A1C9HG87;U5XM28;A6XBH8;Q4L1C7;A0A286M593;F2X4H9;Q9GEK5;D5FUN6;Q9TN58;Q9GGI5;Q37212;Q8HUZ9;I2E9L8;A0A0F7G5V4;Q8MCY1;A0A2H4UGI3;Q31807;A0A0F7G570;A0A1S5QS34;M1S1D7;Q7YJP8;Q5I221;A0A0U4D534;Q8MCX1;Q9MT23;A0A286SFD8;J9QG76;Q7YJR1;Q7YJM3;A0A1C9HG42;L0N8B1;I6N589;A0A0B5KTH7;P92447;A5X5W8;B1NFY5;C6G392;B8PRP3;A0A2H4P5N4;A0A249Y5N8;S4TA61;E0D8V0;…		0	0	1.702e-05	82.18	1.80249e-05	2	1465.72	1.01713	39.7551	0
	High	DDENVNSQPFMR	7	52171	357	Q05579;Q33107;Q40141;Q32701;P28421;P28392;Q9MTE7;Q539X0;O03648;D6MYK9;Q6VW40;A0A0F7C9H2;E6Y8Z3;Q32571;I2BGM7;B1NL21;C0J9R6;A0A291EY88;C6G1P2;Q5W520;P93904;Q33047;O98884;D6MYK4;E7DMY2;Q31807;A0PD98;Q71N70;B8LIV8;Q85ZK3;C7AQR6;Q8WL19;Q33032;Q5K3Y8;I2E962;C3RXF1;A0PDB8;A0A1S6WN23;Q9GHZ1;A0A1C9HG87;A0A2H4UGI3;U5XM28;B8PRL7;Q7YMT1;Q5WPP7;R4QE58;B5SW52;A5X4D3;Q8WIX2;A0A0F7G570;Q1XEJ9;O09420;A6XBH8;C7A6…		0	0	0.0002679	77.73	6.2862e-05	2	1451.62	0.893699	69.7641	0
	High	GHYLNATAGTcEEMIKR	5	14767	146	Q32701;Q6VW40;C0J9R6;C6G1P2;Q33032;A0A1C9HG87;U5XM28;F2X4H9;D5FUN6;Q9GGI5;D6MYJ6;Q4KUE1;Q7YJP8;Q7GH77;O98551;A0A0C5KNQ4;E7DMW3;I2E9A4;W5RVG3;Q7YJR1;Q5NUA5;Q37140;L0N8B1;P28392;Q9MTE7;Q5W520;I2FL31;Q32553;Q32803;Q4VI99;B8PRM1;E7DMV3;Q4VI80;Q3L1K9;Q4VI78;Q37220;B1PHQ2;S6CNQ3;A0A249Y5Q9;Q85VA4;A0A1Q1MQ40;Q9GHM7;A0A291L2S1;A0A286SF63;Q36851;A0A1C9HG15;C1JAT3;Q3I534;E7DMY2;A0A2H4UGV5;B8LIV8;I2E962;A0A…	C11(Carbamidomethyl)	0	0	2.769e-06	75.53	7.26434e-05	3	1950.92	0.993705	59.9217	1
	High	TFQGPPHGIQVER	38	58045	331	Q40141;Q9MTE7;Q6VW40;I2BGM7;C0J9R6;A0A291EY88;C6G1P2;Q5W520;E7DMY2;Q33032;A0A1S6WN23;B5SW52;A6XBH8;A0A0F7EV98;Q9MT32;F2X4H9;Q4VI99;Q9GGI5;B8PRM1;Q8HUZ9;Q3T8E9;I2E9L8;Q4VI80;Q4VI78;A0A0F7C9H2;B8LIV8;I2E962;C3RXF1;A0A1C9HG87;U5XM28;B8PRL7;Q8WIX2;O09420;A0A0F7G5C0;A0A1C9HFL0;A0A286M593;Q9GEK5;A0A1S6Q3X8;D5FUN6;T1WGF1;C1JAT3;Q71N81;O03839;M1S1D7;Q71N69;Q5I221;G0WZM4;A0A0U4D534;A0A0F7G5V4;C4NWF4;C3S8W…		0	0	1.615e-05	72.52	0.000348113	2	1465.76	1.40553	60.8787	0
	High	GHYLNATAGTcEEmIKR	8	14767	146	D5FUN6;Q8ME51;Q31895;Q95631;Q37220;Q8MCW3;Q32701;P28392;Q9MTE7;Q6VW40;C0J9R6;C6G1P2;Q5W520;Q33032;A0A1C9HG87;U5XM28;F2X4H9;A0A1C9HG15;I2FL31;Q32553;Q32803;Q4VI99;C1JAT3;Q9GGI5;D6MYJ6;B8PRM1;Q4KUE1;E7DMV3;Q7YJP8;Q7GH77;O98551;A0A0C5KNQ4;E7DMW3;Q4VI80;Q3I534;Q3L1K9;I2E9A4;Q4VI78;W5RVG3;G0WZL1;F4ZDP9;B1PHQ2;A0A142I7F3;Q7YJR1;P92434;Q5NUA5;S6CNQ3;A0A1C9HGX6;J9QH20;A0A249Y5Q4;A0A249Y5Q9;Q85VA4;A0A1Q1M…	C11(Carbamidomethyl); M14(Oxidation)	0	0	5.566e-07	65.98	0.000617735	3	1966.91	1.02636	50.4957	1
	High	VALEAcVQAR	41	29518	272	P28392;Q9MTE7;C0J9R6;C6G1P2;Q5W520;A5X4D3;C7A609;F2X4H9;D5FUN6;Q32803;Q4VI99;Q9GGI5;D6MYJ6;B8PRM1;Q7YJP8;Q5I221;A0A0U4D534;Q4VI80;Q4VI78;C4NWF4;A0A0F7G633;O09424;G0WZ98;A0A249Y5Y5;G0WZL1;Q37220;Q7YJR1;A0A291L2W8;Q37279;A0A1C9HGX6;J9QH20;A0A1Q1MQ40;Q37140;L0N8B1;Q9GHM7;A0A291L2S1;Q05579;Q40141;Q32701;P28421;Q6VW40;A0A0F7C9H2;Q32571;I2BGM7;A0A291EY88;Q33047;Q31807;Q33032;Q5K3Y8;C3RXF1;A0A1S6WN23;A0…	C6(Carbamidomethyl)	0	0	0.003372	61.39	0.00279246	2	1116.58	-0.118181	113.661	0
	High	PLLGcTIKPK	8	64838	363	Q32701;Q6VW40;A0A0F7C9H2;I2BGM7;C0J9R6;C6G1P2;E7DMY2;Q31807;Q33032;A0A1S6WN23;A0A1C9HG87;U5XM28;A0A0F7G570;A6XBH8;A0A286M593;F2X4H9;Q9GEK5;D5FUN6;Q9GGI5;D6MYJ6;Q9XQ93;A0A248SN48;Q4KUE1;Q7YJP8;Q7GH77;Q8HUZ9;O98551;A0A0C5KNQ4;E7DMW3;I2E9L8;A0A0F7G5V4;I2E9A4;Q8WKT6;W5RVG3;B7P0E9;J9QG76;Q9TML5;O99016;Q5YKU0;Q8HVI8;A0A291L206;Q7YJR1;Q5NUA5;G8EEM9;A0A2D0WHN2;Q7YJM3;A0A1C9HG42;Q37140;L0N8B1;O98893;I6N58…	C5(Carbamidomethyl)	0	0	0.006806	54.89	0.0183231	3	1126.67	-0.097187	51.7976	1
	High	FLFcAEAIYK	11	13080	164	Q9GHZ1;Q9MTE7;C0J9R6;A0A291EY88;C6G1P2;Q5W520;C3RXF1;B8PRL7;A6XBH8;C7AQU9;A0A286M593;F2X4H9;D5FUN6;Q4VI99;Q9GGI5;B8PRM1;Q8HUZ9;Q4VI80;A0A0F7G5V4;Q4VI78;C3S8W2;P28392;Q31807;Q5K3Y8;A0A0F7G570;O09420;E6Y8K1;A0A1S5QS34;Q32803;M1S1D7;B1NL34;Q7YJP8;Q5I221;A0A0U4D534;C4NWF4;Q95DW1;A0A0F7G5U4;Q9MT23;Q7YJR1;L0N8B1;A0A0B5KTH7;Q8MCX1;A0A286SFD8;J9QG76;Q7YJM3;A0A1C9HG42;I6N589;A0A1C9HFM1;A0A1W6L1X3;Q9TLG5;Q…	C4(Carbamidomethyl)	0	0	0.006111	52.9	0.0168383	2	1261.63	0.663293	108.525	0
	High	AMHAVIDR	10	44488	366	Q6VW40;A0A0F7C9H2;I2BGM7;C0J9R6;C6G1P2;Q33032;A0A1S6WN23;A0A1C9HG87;U5XM28;A6XBH8;A0A286M593;F2X4H9;Q9GEK5;D5FUN6;Q9GGI5;Q8HUZ9;I2E9L8;A0A0F7G5V4;A0A291EY88;Q5W520;C3RXF1;C3S8W2;Q32701;P28392;Q9MTE7;A0A1C9HG15;I2FL31;Q32553;Q32803;Q4VI99;C1JAT3;D6MYJ6;B8PRM1;Q4KUE1;E7DMV3;Q7YJP8;Q7GH77;O98551;A0A0C5KNQ4;E7DMW3;Q4VI80;Q3I534;Q3L1K9;I2E9A4;Q4VI78;W5RVG3;G0WZL1;Q37220;F4ZDP9;B1PHQ2;A0A142I7F3;Q7YJR1…		0	0	0.02138	52.29	0.0217926	2	912.472	-0.020645	32.8214	0
	High	EITLGFVDLLR	1	11021	147	Q6VW40;I2BGM7;C0J9R6;C6G1P2;Q33032;A0A1S6WN23;A6XBH8;F2X4H9;Q9GGI5;M1S1D7;Q8HUZ9;Q5I221;A0A0U4D534;I2E9L8;A0A249Y5N8;A0A286SFD8;S4TA61;J9QG76;E0D8V0;A0A249Y5N1;A0A0F7G5Y0;Q5W520;Q8WIX2;A0A0F7EV98;B8PRM1;Q71N81;Q3T8E9;Q37212;A0A286NQF2;Q7YJM6;F5B3G0;I2BGN0;A0A0B5KTH7;Q40141;Q9MTE7;A0A291EY88;B5SW52;Q9MT32;A0A0F7G5C0;A0A0F7G4Y4;Q4VI99;Q4VI80;Q4VI78;C4NWF4;C3RXF1;T1WGF1;A0A1C9HG87;U5XM28;D5FUN6;C1JA…		0	0	0.00459	50.94	0.017401	2	1275.73	0.270747	114.985	0
	High	YYTPEYETK	7	361	20	F2X4H9;A0A0U4D534;A0A249Y5N8;B5L2V5;A0A1C9HG42;Q5K3Y8;E6Y8Z3;B5SW52;A0A1C9HG15;A0A1S6Q3X8;A0A0F7G5K6;A0A249Y5Y5;A0A1C9HFM1;A0A249Y5Q9;A0A291L2S1;A0A0M3R7F1;A0A024HRQ0;A0A249Y5J7;A0A223LNB4;C7SN35		0	0	0.01839	50.16	0.0091983	2	1193.54	0.373111	58.5308	0
	High	DDENVNSQPFmR	5	52171	357	Q9MTE7;Q6VW40;C0J9R6;C6G1P2;Q5W520;Q33032;A0A1C9HG87;U5XM28;F2X4H9;D5FUN6;Q4VI99;C1JAT3;Q9GGI5;B8PRM1;Q4VI80;Q4VI78;Q37212;Q5I221;A0A0U4D534;Q32701;Q539X0;A0A0F7C9H2;I2BGM7;Q31807;Q85ZK3;A0A1S6WN23;A0A2H4UGI3;A5X4D3;Q8WIX2;A0A0F7G570;A6XBH8;V5K6K1;Q4L1C7;Q8MD81;A0A286M593;Q9GEK5;O20245;A0A1S5QS34;Q9TN58;O98429;D6MYJ6;Q9XQ93;Q71N81;A0A1W6BQF9;A0A248SN48;Q4KUE1;M1S1D7;Q7YJP8;Q7GH77;Q71N69;Q8HUZ9;G0…	M11(Oxidation)	0	0	0.001003	47.07	0.0719729	2	1467.62	0.855373	56.5527	0
	High	YGRPLLGcTIKPK	9	64650	355	Q9MTE7;Q6VW40;C0J9R6;C6G1P2;Q5W520;Q33032;F2X4H9;Q4VI99;Q9GGI5;B8PRM1;Q4VI80;Q4VI78;Q32701;R4QE58;Q4KUE1;Q7YJP8;Q7GH77;A0A0C5KNQ4;I2E9A4;Q9T2E4;Q9MT23;Q5I221;A0A0U4D534;A0A0B5KTH7;A0A0F7C9H2;I2BGM7;Q31807;A0A1S6WN23;A0A1C9HG87;U5XM28;A0A0F7G570;A6XBH8;A0A286M593;Q9GEK5;D5FUN6;D6MYJ6;Q9XQ93;A0A248SN48;Q8HUZ9;O98551;E7DMW3;I2E9L8;A0A0F7G5V4;Q8WKT6;W5RVG3;B7P0E9;J9QG76;Q9TML5;O99016;Q5YKU0;Q8HVI8;A0…	C8(Carbamidomethyl)	0	0	0.0001068	44.24	0.218149	3	1502.85	0.761758	53.5092	2
	High	EITLGFVDLLRDDFIEKDR	1	5694	76	Q9GGI5;Q5W520;B8PRM1;C4NWF4;Q9MTE7;C0J9R6;C6G1P2;F2X4H9;Q4VI99;Q4VI80;Q4VI78;Q9GHM7;A0A0B5KNG0;A0A0B5KTH7;Q40141;A0A291EY88;A0A1S6WN23;B5SW52;Q9MT32;Q3T8E9;A0A1C9HFM1;A0A249Y5Q9;A0A0F7C961;Q9TLG5;A0A286SF63;Q36851;Q6VW40;I2BGM7;Q33032;A6XBH8;M1S1D7;Q8HUZ9;Q5I221;A0A0U4D534;I2E9L8;A0A249Y5N8;A0A286SFD8;S4TA61;J9QG76;E0D8V0;A0A249Y5N1;A0A0F7G5Y0;Q37212;A0A286NQF2;Q7YJM6;F5B3G0;I2BGN0;O09420;Q8MAM0;…		0	0	7.362e-05	38.91	0.274042	3	2294.2	0.364455	114.716	2
	High	DDFIEKDR	8	17693	197	Q9MTE7;Q5W520;Q9GGI5;B8PRM1;O03839;C4NWF4;A0A291EY88;O09420;M1S1D7;C0J9R6;C6G1P2;E7DMY2;F2X4H9;Q4VI99;Q37212;Q5I221;A0A0U4D534;Q4VI80;Q4VI78;I2BGM7;Q33032;C6G392;Q9XQ90;Q31807;A0A0F7G570;A6XBH8;Q7YJP8;Q8HUZ9;Q05579;P28392;A0PD98;Q5K3Y8;E6Y8K1;Q32803;B1NL34;Q8MCX1;Q9MT23;Q37222;J9QG76;Q37220;A0A1C9HFM1;Q7YJR1;A0A078BR81;A0A0F6TFY2;Q7YJM3;A0A1C9HG42;A0A1Q1MQ40;L0N8B1;Q9TLG5;Q9GHM7;A0A0B5KNG0;I6N589…		0	0.001	0.03154	58.5	0.00349751	2	1037.49	0.160515	43.155	1
	High	AQAETGEIK	6	27913	269	Q9MTE7;C0J9R6;A0A291EY88;C6G1P2;Q5W520;A6XBH8;F2X4H9;Q4VI99;Q9GGI5;B8PRM1;Q8HUZ9;Q4VI80;Q4VI78;Q32701;P28392;Q6VW40;Q33032;Q5WPP7;I2FL31;Q32553;Q32803;Q4KUE1;E7DMV3;Q37212;Q7YJP8;Q7GH77;A0A0C5KNQ4;Q3L1K9;I2E9A4;E7DMY2;Q31807;Q5K3Y8;A0A0F7G570;E6Y8K1;B1NL34;I2BGN0;A0A0B5KTH7;A0A1C9HG87;U5XM28;D5FUN6;C1JAT3;W5RVG3;G0WZL1;P92434;S6CNQ3;J9QH20;A0A249Y5Q9;Q9GHM7;A0A286SF63;Q36851;D6MYJ6;O98551;E7DMW3;…		0	0.001	0.04518	42.18	0.221524	2	946.485	0.650237	25.4007	0
	High	LGLSAKNYGR	1	66272	360	Q9GGI5;Q32701;P28392;Q9MTE7;Q6VW40;C0J9R6;C6G1P2;Q5W520;E7DMY2;B8LIV8;Q33032;I2E962;A0A1C9HG87;A0A2H4UGI3;U5XM28;A5X4D3;C7A609;Q95631;A0A1C9HFL0;F2X4H9;A0A1C9HG15;I2FL31;A0A1S6Q3X8;D5FUN6;O98429;Q32553;Q32803;Q4VI99;C1JAT3;D6MYJ6;B8PRM1;O03839;Q4KUE1;E7DMV3;Q7YJP8;Q7GH77;Q5I221;A0A0U4D534;O98551;A0A0C5KNQ4;E7DMW3;Q4VI80;Q3I534;Q3L1K9;I2E9A4;Q9T2E4;Q4VI78;C4NWF4;A0A0F7G633;O09424;Q58U40;Q9MT23;I2B…		0	0.006	0.1014	29.43	7.47958	3	1078.6	-2.97533	46.7976	1
	High	EGNEIIR	1	14511	172	Q8MCX1;Q58U40;C7A5Z4;Q9MTE7;C0J9R6;A0A291EY88;C6G1P2;Q5W520;A6XBH8;Q71N79;F2X4H9;Q4VI99;Q9GGI5;B8PRM1;Q8HUZ9;Q4VI80;Q4VI78;Q40141;Q6VW40;I2BGM7;Q33032;A0A1S6WN23;B5SW52;A0A0F7EV98;Q9MT32;Q3T8E9;I2E9L8;P28392;A5X4D3;C7A609;D5FUN6;Q32803;D6MYJ6;Q7YJP8;Q5I221;A0A0U4D534;C4NWF4;A0A0F7G633;O09424;I2FL31;E7DMV3;Q3L1K9;Q32701;P28421;A0A0F7C9H2;Q32571;Q33047;Q31807;Q5K3Y8;C3RXF1;A0A1C9HG87;U5XM28;B8PRL7;…		0	0.007	0.1187	41.51	0.170833	2	830.437	-0.230359	38.1663	0
Q6VW40	Ribulose bisphosphate carboxylase large chain (Fragment) OS=Haworthia resendeana OX=247097 GN=rbcL PE=3 SV=1 - [Q6VW40_9ASPA]	2822.92	35.55	46871	0	19	289	422	46.5208	6.75635
	High	GGLDFTKDDENVNSQPFMR	12	51638	331	P28392;Q9MTE7;C0J9R6;C6G1P2;Q5W520;A5X4D3;C7A609;F2X4H9;D5FUN6;Q32803;Q4VI99;Q9GGI5;D6MYJ6;B8PRM1;Q7YJP8;Q5I221;A0A0U4D534;Q4VI80;Q4VI78;C4NWF4;A0A0F7G633;O09424;G0WZ98;A0A249Y5Y5;G0WZL1;Q37220;Q7YJR1;A0A291L2W8;Q37279;A0A1C9HGX6;J9QH20;A0A1Q1MQ40;Q37140;L0N8B1;Q9GHM7;A0A291L2S1;Q05579;Q40141;Q32701;P28421;Q6VW40;A0A0F7C9H2;Q32571;I2BGM7;A0A291EY88;Q33047;Q31807;Q33032;Q5K3Y8;C3RXF1;A0A1S6WN23;A0…		0	0	4.066e-09	109.63	4.54743e-08	2	2169.99	0.0169797	93.1914	1
	High	GHYLNATAGTcEEMIK	15	14794	147	Q32701;Q6VW40;C0J9R6;C6G1P2;Q33032;A0A1C9HG87;U5XM28;F2X4H9;D5FUN6;Q9GGI5;D6MYJ6;Q4KUE1;Q7YJP8;Q7GH77;O98551;A0A0C5KNQ4;E7DMW3;I2E9A4;W5RVG3;Q7YJR1;Q5NUA5;Q37140;L0N8B1;P28392;Q9MTE7;Q5W520;I2FL31;Q32553;Q32803;Q4VI99;B8PRM1;E7DMV3;Q4VI80;Q3L1K9;Q4VI78;Q37220;B1PHQ2;S6CNQ3;A0A249Y5Q9;Q85VA4;A0A1Q1MQ40;Q9GHM7;A0A291L2S1;A0A286SF63;Q36851;A0A1C9HG15;C1JAT3;Q3I534;E7DMY2;A0A2H4UGV5;B8LIV8;I2E962;A0A…	C11(Carbamidomethyl)	0	0	6.822e-08	102.48	1.2293e-07	2	1794.82	1.62322	66.1378	0
	High	DNGLLLHIHR	13	41878	340	Q9MTE7;Q5W520;Q9GGI5;B8PRM1;C4NWF4;O09424;Q6VW40;I2BGM7;C0J9R6;C6G1P2;E7DMY2;Q33032;A0A1S6WN23;A6XBH8;F2X4H9;Q37212;M1S1D7;Q8HUZ9;Q5I221;A0A0U4D534;I2E9L8;Q32701;P28392;A0A1C9HG87;U5XM28;Q5WPP7;Q4L1C7;Q8MD81;A0A1C9HG15;I2FL31;D5FUN6;Q9TN58;Q32553;Q32803;Q4VI99;C1JAT3;D6MYJ6;Q4KUE1;E7DMV3;Q7YJP8;Q7GH77;J9QER6;O98551;A0A0C5KNQ4;E7DMW3;Q4VI80;Q3I534;Q3L1K9;I2E9A4;Q8MCY1;Q4VI78;A0A291EY88;C3RXF1;B8PR…		0	0	0.00142	89.6	5.16343e-06	3	1187.67	0.557325	64.5309	0
	High	GGLDFTKDDENVNSQPFmR	8	51638	331	Q4VIC0;O98426;B1PHQ2;A0A2D0WHN2;Q95CE8;Q9GGJ5;B5LBY9;Q8MFT9;P28392;Q9MTE7;C0J9R6;C6G1P2;Q5W520;A5X4D3;C7A609;F2X4H9;D5FUN6;Q32803;Q4VI99;Q9GGI5;D6MYJ6;B8PRM1;Q7YJP8;Q5I221;A0A0U4D534;Q4VI80;Q4VI78;C4NWF4;A0A0F7G633;O09424;G0WZ98;A0A249Y5Y5;G0WZL1;Q37220;Q7YJR1;A0A291L2W8;Q37279;A0A1C9HGX6;J9QH20;A0A1Q1MQ40;Q37140;L0N8B1;Q9GHM7;A0A291L2S1;Q05579;Q40141;Q32701;P28421;Q6VW40;A0A0F7C9H2;Q32571;I2BGM7…	M18(Oxidation)	0	0	2.308e-06	87.88	6.6173e-06	2	2185.98	1.11451	83.4729	1
	High	ExTLGFVDLLRDDFIEK	2	5735	76	Q9GGI5;Q5W520;B8PRM1;C4NWF4;Q9MTE7;C0J9R6;C6G1P2;F2X4H9;Q4VI99;Q4VI80;Q4VI78;Q9GHM7;A0A0B5KNG0;A0A0B5KTH7;Q40141;A0A291EY88;A0A1S6WN23;B5SW52;Q9MT32;Q3T8E9;A0A1C9HFM1;A0A249Y5Q9;A0A0F7C961;Q9TLG5;A0A286SF63;Q36851;Q6VW40;I2BGM7;Q33032;A6XBH8;M1S1D7;Q8HUZ9;Q5I221;A0A0U4D534;I2E9L8;A0A249Y5N8;A0A286SFD8;S4TA61;J9QG76;E0D8V0;A0A249Y5N1;A0A0F7G5Y0;Q37212;A0A286NQF2;Q7YJM6;F5B3G0;I2BGN0;O09420;Q8MAM0;…	X2(I)	0	0	4.197e-08	87.3	4.18551e-06	2	2023.08	0.247945	115.076	1
	High	GHYLNATAGTcEEmIK	9	14794	147	P28392;Q9MTE7;C0J9R6;C6G1P2;Q5W520;A5X4D3;C7A609;F2X4H9;D5FUN6;Q32803;Q4VI99;Q9GGI5;D6MYJ6;B8PRM1;Q7YJP8;Q5I221;A0A0U4D534;Q4VI80;Q4VI78;C4NWF4;A0A0F7G633;O09424;G0WZ98;A0A249Y5Y5;G0WZL1;Q37220;Q7YJR1;A0A291L2W8;Q37279;A0A1C9HGX6;J9QH20;A0A1Q1MQ40;Q37140;L0N8B1;Q9GHM7;A0A291L2S1;Q32701;Q6VW40;P93904;D6MYK4;E7DMY2;B8LIV8;Q33032;I2E962;A0A1C9HG87;A0A2H4UGI3;U5XM28;Q7YMT1;Q5WPP7;R4QE58;I2E906;Q4L1C7…	C11(Carbamidomethyl); M14(Oxidation)	0	0	1.134e-07	86.24	4.78494e-06	2	1810.81	1.45089	55.8797	0
	High	mSGGDHIHAGTVVGK	39	17683	150	C0J9R6;C6G1P2;F2X4H9;Q9GGI5;Q5I221;A0A0U4D534;Q7YJP8;O98551;Q9T2E4;Q32701;Q539X0;Q6VW40;A0A0F7C9H2;I2BGM7;Q31807;Q85ZK3;Q33032;A0A1S6WN23;A0A1C9HG87;A0A2H4UGI3;U5XM28;A5X4D3;Q8WIX2;A0A0F7G570;A6XBH8;A0A286M593;Q9GEK5;A0A1S5QS34;D5FUN6;O98429;D6MYJ6;Q9XQ93;Q71N81;A0A248SN48;Q4KUE1;M1S1D7;Q7GH77;Q71N69;Q8HUZ9;G0WZM4;A0A0C5KNQ4;E7DMW3;I2E9L8;A0A0F7G5V4;I2E9A4;A0A286NQF2;Q8WKT6;Q7YJM6;Q8MCX1;Q9MT23;O…	M1(Oxidation)	0	0	3.06e-05	84.08	1.34901e-05	2	1481.72	-0.0107759	32.1306	0
	High	MSGGDHIHAGTVVGK	37	17683	150	Q6VW40;A0A0F7C9H2;I2BGM7;C0J9R6;C6G1P2;Q33032;A0A1S6WN23;A0A1C9HG87;U5XM28;A6XBH8;Q4L1C7;A0A286M593;F2X4H9;Q9GEK5;D5FUN6;Q9TN58;Q9GGI5;Q37212;Q8HUZ9;I2E9L8;A0A0F7G5V4;Q8MCY1;A0A2H4UGI3;Q31807;A0A0F7G570;A0A1S5QS34;M1S1D7;Q7YJP8;Q5I221;A0A0U4D534;Q8MCX1;Q9MT23;A0A286SFD8;J9QG76;Q7YJR1;Q7YJM3;A0A1C9HG42;L0N8B1;I6N589;A0A0B5KTH7;P92447;A5X5W8;B1NFY5;C6G392;B8PRP3;A0A2H4P5N4;A0A249Y5N8;S4TA61;E0D8V0;…		0	0	1.702e-05	82.18	1.80249e-05	2	1465.72	1.01713	39.7551	0
	High	DDENVNSQPFMR	7	52171	357	Q05579;Q33107;Q40141;Q32701;P28421;P28392;Q9MTE7;Q539X0;O03648;D6MYK9;Q6VW40;A0A0F7C9H2;E6Y8Z3;Q32571;I2BGM7;B1NL21;C0J9R6;A0A291EY88;C6G1P2;Q5W520;P93904;Q33047;O98884;D6MYK4;E7DMY2;Q31807;A0PD98;Q71N70;B8LIV8;Q85ZK3;C7AQR6;Q8WL19;Q33032;Q5K3Y8;I2E962;C3RXF1;A0PDB8;A0A1S6WN23;Q9GHZ1;A0A1C9HG87;A0A2H4UGI3;U5XM28;B8PRL7;Q7YMT1;Q5WPP7;R4QE58;B5SW52;A5X4D3;Q8WIX2;A0A0F7G570;Q1XEJ9;O09420;A6XBH8;C7A6…		0	0	0.0002679	77.73	6.2862e-05	2	1451.62	0.893699	69.7641	0
	High	GHYLNATAGTcEEMIKR	5	14767	146	Q32701;Q6VW40;C0J9R6;C6G1P2;Q33032;A0A1C9HG87;U5XM28;F2X4H9;D5FUN6;Q9GGI5;D6MYJ6;Q4KUE1;Q7YJP8;Q7GH77;O98551;A0A0C5KNQ4;E7DMW3;I2E9A4;W5RVG3;Q7YJR1;Q5NUA5;Q37140;L0N8B1;P28392;Q9MTE7;Q5W520;I2FL31;Q32553;Q32803;Q4VI99;B8PRM1;E7DMV3;Q4VI80;Q3L1K9;Q4VI78;Q37220;B1PHQ2;S6CNQ3;A0A249Y5Q9;Q85VA4;A0A1Q1MQ40;Q9GHM7;A0A291L2S1;A0A286SF63;Q36851;A0A1C9HG15;C1JAT3;Q3I534;E7DMY2;A0A2H4UGV5;B8LIV8;I2E962;A0A…	C11(Carbamidomethyl)	0	0	2.769e-06	75.53	7.26434e-05	3	1950.92	0.993705	59.9217	1
	High	TFQGPPHGIQVER	38	58045	331	Q40141;Q9MTE7;Q6VW40;I2BGM7;C0J9R6;A0A291EY88;C6G1P2;Q5W520;E7DMY2;Q33032;A0A1S6WN23;B5SW52;A6XBH8;A0A0F7EV98;Q9MT32;F2X4H9;Q4VI99;Q9GGI5;B8PRM1;Q8HUZ9;Q3T8E9;I2E9L8;Q4VI80;Q4VI78;A0A0F7C9H2;B8LIV8;I2E962;C3RXF1;A0A1C9HG87;U5XM28;B8PRL7;Q8WIX2;O09420;A0A0F7G5C0;A0A1C9HFL0;A0A286M593;Q9GEK5;A0A1S6Q3X8;D5FUN6;T1WGF1;C1JAT3;Q71N81;O03839;M1S1D7;Q71N69;Q5I221;G0WZM4;A0A0U4D534;A0A0F7G5V4;C4NWF4;C3S8W…		0	0	1.615e-05	72.52	0.000348113	2	1465.76	1.40553	60.8787	0
	High	GHYLNATAGTcEEmIKR	8	14767	146	D5FUN6;Q8ME51;Q31895;Q95631;Q37220;Q8MCW3;Q32701;P28392;Q9MTE7;Q6VW40;C0J9R6;C6G1P2;Q5W520;Q33032;A0A1C9HG87;U5XM28;F2X4H9;A0A1C9HG15;I2FL31;Q32553;Q32803;Q4VI99;C1JAT3;Q9GGI5;D6MYJ6;B8PRM1;Q4KUE1;E7DMV3;Q7YJP8;Q7GH77;O98551;A0A0C5KNQ4;E7DMW3;Q4VI80;Q3I534;Q3L1K9;I2E9A4;Q4VI78;W5RVG3;G0WZL1;F4ZDP9;B1PHQ2;A0A142I7F3;Q7YJR1;P92434;Q5NUA5;S6CNQ3;A0A1C9HGX6;J9QH20;A0A249Y5Q4;A0A249Y5Q9;Q85VA4;A0A1Q1M…	C11(Carbamidomethyl); M14(Oxidation)	0	0	5.566e-07	65.98	0.000617735	3	1966.91	1.02636	50.4957	1
	High	VALEAcVQAR	41	29518	272	P28392;Q9MTE7;C0J9R6;C6G1P2;Q5W520;A5X4D3;C7A609;F2X4H9;D5FUN6;Q32803;Q4VI99;Q9GGI5;D6MYJ6;B8PRM1;Q7YJP8;Q5I221;A0A0U4D534;Q4VI80;Q4VI78;C4NWF4;A0A0F7G633;O09424;G0WZ98;A0A249Y5Y5;G0WZL1;Q37220;Q7YJR1;A0A291L2W8;Q37279;A0A1C9HGX6;J9QH20;A0A1Q1MQ40;Q37140;L0N8B1;Q9GHM7;A0A291L2S1;Q05579;Q40141;Q32701;P28421;Q6VW40;A0A0F7C9H2;Q32571;I2BGM7;A0A291EY88;Q33047;Q31807;Q33032;Q5K3Y8;C3RXF1;A0A1S6WN23;A0…	C6(Carbamidomethyl)	0	0	0.003372	61.39	0.00279246	2	1116.58	-0.118181	113.661	0
	High	PLLGcTIKPK	8	64838	363	Q32701;Q6VW40;A0A0F7C9H2;I2BGM7;C0J9R6;C6G1P2;E7DMY2;Q31807;Q33032;A0A1S6WN23;A0A1C9HG87;U5XM28;A0A0F7G570;A6XBH8;A0A286M593;F2X4H9;Q9GEK5;D5FUN6;Q9GGI5;D6MYJ6;Q9XQ93;A0A248SN48;Q4KUE1;Q7YJP8;Q7GH77;Q8HUZ9;O98551;A0A0C5KNQ4;E7DMW3;I2E9L8;A0A0F7G5V4;I2E9A4;Q8WKT6;W5RVG3;B7P0E9;J9QG76;Q9TML5;O99016;Q5YKU0;Q8HVI8;A0A291L206;Q7YJR1;Q5NUA5;G8EEM9;A0A2D0WHN2;Q7YJM3;A0A1C9HG42;Q37140;L0N8B1;O98893;I6N58…	C5(Carbamidomethyl)	0	0	0.006806	54.89	0.0183231	3	1126.67	-0.097187	51.7976	1
	High	AMHAVIDR	10	44488	366	Q6VW40;A0A0F7C9H2;I2BGM7;C0J9R6;C6G1P2;Q33032;A0A1S6WN23;A0A1C9HG87;U5XM28;A6XBH8;A0A286M593;F2X4H9;Q9GEK5;D5FUN6;Q9GGI5;Q8HUZ9;I2E9L8;A0A0F7G5V4;A0A291EY88;Q5W520;C3RXF1;C3S8W2;Q32701;P28392;Q9MTE7;A0A1C9HG15;I2FL31;Q32553;Q32803;Q4VI99;C1JAT3;D6MYJ6;B8PRM1;Q4KUE1;E7DMV3;Q7YJP8;Q7GH77;O98551;A0A0C5KNQ4;E7DMW3;Q4VI80;Q3I534;Q3L1K9;I2E9A4;Q4VI78;W5RVG3;G0WZL1;Q37220;F4ZDP9;B1PHQ2;A0A142I7F3;Q7YJR1…		0	0	0.02138	52.29	0.0217926	2	912.472	-0.020645	32.8214	0
	High	ExTLGFVDLLR	1	11021	147	Q6VW40;I2BGM7;C0J9R6;C6G1P2;Q33032;A0A1S6WN23;A6XBH8;F2X4H9;Q9GGI5;M1S1D7;Q8HUZ9;Q5I221;A0A0U4D534;I2E9L8;A0A249Y5N8;A0A286SFD8;S4TA61;J9QG76;E0D8V0;A0A249Y5N1;A0A0F7G5Y0;Q5W520;Q8WIX2;A0A0F7EV98;B8PRM1;Q71N81;Q3T8E9;Q37212;A0A286NQF2;Q7YJM6;F5B3G0;I2BGN0;A0A0B5KTH7;Q40141;Q9MTE7;A0A291EY88;B5SW52;Q9MT32;A0A0F7G5C0;A0A0F7G4Y4;Q4VI99;Q4VI80;Q4VI78;C4NWF4;C3RXF1;T1WGF1;A0A1C9HG87;U5XM28;D5FUN6;C1JA…	X2(I)	0	0	0.00459	50.94	0.017401	2	1275.73	0.270747	114.985	0
	High	DDENVNSQPFmR	5	52171	357	Q9MTE7;Q6VW40;C0J9R6;C6G1P2;Q5W520;Q33032;A0A1C9HG87;U5XM28;F2X4H9;D5FUN6;Q4VI99;C1JAT3;Q9GGI5;B8PRM1;Q4VI80;Q4VI78;Q37212;Q5I221;A0A0U4D534;Q32701;Q539X0;A0A0F7C9H2;I2BGM7;Q31807;Q85ZK3;A0A1S6WN23;A0A2H4UGI3;A5X4D3;Q8WIX2;A0A0F7G570;A6XBH8;V5K6K1;Q4L1C7;Q8MD81;A0A286M593;Q9GEK5;O20245;A0A1S5QS34;Q9TN58;O98429;D6MYJ6;Q9XQ93;Q71N81;A0A1W6BQF9;A0A248SN48;Q4KUE1;M1S1D7;Q7YJP8;Q7GH77;Q71N69;Q8HUZ9;G0…	M11(Oxidation)	0	0	0.001003	47.07	0.0719729	2	1467.62	0.855373	56.5527	0
	High	YGRPLLGcTIKPK	9	64650	355	Q9MTE7;Q6VW40;C0J9R6;C6G1P2;Q5W520;Q33032;F2X4H9;Q4VI99;Q9GGI5;B8PRM1;Q4VI80;Q4VI78;Q32701;R4QE58;Q4KUE1;Q7YJP8;Q7GH77;A0A0C5KNQ4;I2E9A4;Q9T2E4;Q9MT23;Q5I221;A0A0U4D534;A0A0B5KTH7;A0A0F7C9H2;I2BGM7;Q31807;A0A1S6WN23;A0A1C9HG87;U5XM28;A0A0F7G570;A6XBH8;A0A286M593;Q9GEK5;D5FUN6;D6MYJ6;Q9XQ93;A0A248SN48;Q8HUZ9;O98551;E7DMW3;I2E9L8;A0A0F7G5V4;Q8WKT6;W5RVG3;B7P0E9;J9QG76;Q9TML5;O99016;Q5YKU0;Q8HVI8;A0…	C8(Carbamidomethyl)	0	0	0.0001068	44.24	0.218149	3	1502.85	0.761758	53.5092	2
	High	ExTLGFVDLLRDDFIEKDR	1	5694	76	Q9GGI5;Q5W520;B8PRM1;C4NWF4;Q9MTE7;C0J9R6;C6G1P2;F2X4H9;Q4VI99;Q4VI80;Q4VI78;Q9GHM7;A0A0B5KNG0;A0A0B5KTH7;Q40141;A0A291EY88;A0A1S6WN23;B5SW52;Q9MT32;Q3T8E9;A0A1C9HFM1;A0A249Y5Q9;A0A0F7C961;Q9TLG5;A0A286SF63;Q36851;Q6VW40;I2BGM7;Q33032;A6XBH8;M1S1D7;Q8HUZ9;Q5I221;A0A0U4D534;I2E9L8;A0A249Y5N8;A0A286SFD8;S4TA61;J9QG76;E0D8V0;A0A249Y5N1;A0A0F7G5Y0;Q37212;A0A286NQF2;Q7YJM6;F5B3G0;I2BGN0;O09420;Q8MAM0;…	X2(I)	0	0	7.362e-05	38.91	0.274042	3	2294.2	0.364455	114.716	2
	High	DDFIEKDR	8	17693	197	Q9MTE7;Q5W520;Q9GGI5;B8PRM1;O03839;C4NWF4;A0A291EY88;O09420;M1S1D7;C0J9R6;C6G1P2;E7DMY2;F2X4H9;Q4VI99;Q37212;Q5I221;A0A0U4D534;Q4VI80;Q4VI78;I2BGM7;Q33032;C6G392;Q9XQ90;Q31807;A0A0F7G570;A6XBH8;Q7YJP8;Q8HUZ9;Q05579;P28392;A0PD98;Q5K3Y8;E6Y8K1;Q32803;B1NL34;Q8MCX1;Q9MT23;Q37222;J9QG76;Q37220;A0A1C9HFM1;Q7YJR1;A0A078BR81;A0A0F6TFY2;Q7YJM3;A0A1C9HG42;A0A1Q1MQ40;L0N8B1;Q9TLG5;Q9GHM7;A0A0B5KNG0;I6N589…		0	0.001	0.03154	58.5	0.00349751	2	1037.49	0.160515	43.155	1
	High	xQAETGEIK	5	38	18	Q6VW40;J9QER6;Q5I221;A0A291L206;A0PD98;Q71N78;A0PDB5;C7A5Z4;Q6PZC1;A0A0F6TFY2;J9QH20;A1XM46;B6GUV5;A0A1W6BQF9;A5X5W8;A0A2H4P5N4;Q5DQ69;C7SN35	X1(P)	0	0.001	0.04099	50.79	0.0130192	2	972.499	-0.459803	30.5499	0
	High	xQAETGEIK	6	27913	269	Q9MTE7;C0J9R6;A0A291EY88;C6G1P2;Q5W520;A6XBH8;F2X4H9;Q4VI99;Q9GGI5;B8PRM1;Q8HUZ9;Q4VI80;Q4VI78;Q32701;P28392;Q6VW40;Q33032;Q5WPP7;I2FL31;Q32553;Q32803;Q4KUE1;E7DMV3;Q37212;Q7YJP8;Q7GH77;A0A0C5KNQ4;Q3L1K9;I2E9A4;E7DMY2;Q31807;Q5K3Y8;A0A0F7G570;E6Y8K1;B1NL34;I2BGN0;A0A0B5KTH7;A0A1C9HG87;U5XM28;D5FUN6;C1JAT3;W5RVG3;G0WZL1;P92434;S6CNQ3;J9QH20;A0A249Y5Q9;Q9GHM7;A0A286SF63;Q36851;D6MYJ6;O98551;E7DMW3;…	X1(A)	0	0.001	0.04518	42.18	0.221524	2	946.485	0.650237	25.4007	0
	High	LGLSAKNYGR	1	66272	360	Q9GGI5;Q32701;P28392;Q9MTE7;Q6VW40;C0J9R6;C6G1P2;Q5W520;E7DMY2;B8LIV8;Q33032;I2E962;A0A1C9HG87;A0A2H4UGI3;U5XM28;A5X4D3;C7A609;Q95631;A0A1C9HFL0;F2X4H9;A0A1C9HG15;I2FL31;A0A1S6Q3X8;D5FUN6;O98429;Q32553;Q32803;Q4VI99;C1JAT3;D6MYJ6;B8PRM1;O03839;Q4KUE1;E7DMV3;Q7YJP8;Q7GH77;Q5I221;A0A0U4D534;O98551;A0A0C5KNQ4;E7DMW3;Q4VI80;Q3I534;Q3L1K9;I2E9A4;Q9T2E4;Q4VI78;C4NWF4;A0A0F7G633;O09424;Q58U40;Q9MT23;I2B…		0	0.006	0.1014	29.43	7.47958	3	1078.6	-2.97533	46.7976	1
	High	EGNEIIR	1	14511	172	Q8MCX1;Q58U40;C7A5Z4;Q9MTE7;C0J9R6;A0A291EY88;C6G1P2;Q5W520;A6XBH8;Q71N79;F2X4H9;Q4VI99;Q9GGI5;B8PRM1;Q8HUZ9;Q4VI80;Q4VI78;Q40141;Q6VW40;I2BGM7;Q33032;A0A1S6WN23;B5SW52;A0A0F7EV98;Q9MT32;Q3T8E9;I2E9L8;P28392;A5X4D3;C7A609;D5FUN6;Q32803;D6MYJ6;Q7YJP8;Q5I221;A0A0U4D534;C4NWF4;A0A0F7G633;O09424;I2FL31;E7DMV3;Q3L1K9;Q32701;P28421;A0A0F7C9H2;Q32571;Q33047;Q31807;Q5K3Y8;C3RXF1;A0A1C9HG87;U5XM28;B8PRL7;…		0	0.007	0.1187	41.51	0.170833	2	830.437	-0.230359	38.1663	0
D6MYJ6	Ribulose bisphosphate carboxylase large chain OS=Arum euxinum OX=749967 GN=rbcL PE=3 SV=1 - [D6MYJ6_9ARAE]	2807.2	35	40362	0	17	297	480	53.1766	6.91748
	High	GGLDFTKDDENVNSQPFMR	12	51638	331	P28392;Q9MTE7;C0J9R6;C6G1P2;Q5W520;A5X4D3;C7A609;F2X4H9;D5FUN6;Q32803;Q4VI99;Q9GGI5;D6MYJ6;B8PRM1;Q7YJP8;Q5I221;A0A0U4D534;Q4VI80;Q4VI78;C4NWF4;A0A0F7G633;O09424;G0WZ98;A0A249Y5Y5;G0WZL1;Q37220;Q7YJR1;A0A291L2W8;Q37279;A0A1C9HGX6;J9QH20;A0A1Q1MQ40;Q37140;L0N8B1;Q9GHM7;A0A291L2S1;Q05579;Q40141;Q32701;P28421;Q6VW40;A0A0F7C9H2;Q32571;I2BGM7;A0A291EY88;Q33047;Q31807;Q33032;Q5K3Y8;C3RXF1;A0A1S6WN23;A0…		0	0	4.066e-09	109.63	4.54743e-08	2	2169.99	0.0169797	93.1914	1
	High	GHYLNATAGTcEEMIK	15	14794	147	Q32701;Q6VW40;C0J9R6;C6G1P2;Q33032;A0A1C9HG87;U5XM28;F2X4H9;D5FUN6;Q9GGI5;D6MYJ6;Q4KUE1;Q7YJP8;Q7GH77;O98551;A0A0C5KNQ4;E7DMW3;I2E9A4;W5RVG3;Q7YJR1;Q5NUA5;Q37140;L0N8B1;P28392;Q9MTE7;Q5W520;I2FL31;Q32553;Q32803;Q4VI99;B8PRM1;E7DMV3;Q4VI80;Q3L1K9;Q4VI78;Q37220;B1PHQ2;S6CNQ3;A0A249Y5Q9;Q85VA4;A0A1Q1MQ40;Q9GHM7;A0A291L2S1;A0A286SF63;Q36851;A0A1C9HG15;C1JAT3;Q3I534;E7DMY2;A0A2H4UGV5;B8LIV8;I2E962;A0A…	C11(Carbamidomethyl)	0	0	6.822e-08	102.48	1.2293e-07	2	1794.82	1.62322	66.1378	0
	High	DNGLLLHIHR	13	41878	340	Q9MTE7;Q5W520;Q9GGI5;B8PRM1;C4NWF4;O09424;Q6VW40;I2BGM7;C0J9R6;C6G1P2;E7DMY2;Q33032;A0A1S6WN23;A6XBH8;F2X4H9;Q37212;M1S1D7;Q8HUZ9;Q5I221;A0A0U4D534;I2E9L8;Q32701;P28392;A0A1C9HG87;U5XM28;Q5WPP7;Q4L1C7;Q8MD81;A0A1C9HG15;I2FL31;D5FUN6;Q9TN58;Q32553;Q32803;Q4VI99;C1JAT3;D6MYJ6;Q4KUE1;E7DMV3;Q7YJP8;Q7GH77;J9QER6;O98551;A0A0C5KNQ4;E7DMW3;Q4VI80;Q3I534;Q3L1K9;I2E9A4;Q8MCY1;Q4VI78;A0A291EY88;C3RXF1;B8PR…		0	0	0.00142	89.6	5.16343e-06	3	1187.67	0.557325	64.5309	0
	High	GGLDFTKDDENVNSQPFmR	8	51638	331	Q4VIC0;O98426;B1PHQ2;A0A2D0WHN2;Q95CE8;Q9GGJ5;B5LBY9;Q8MFT9;P28392;Q9MTE7;C0J9R6;C6G1P2;Q5W520;A5X4D3;C7A609;F2X4H9;D5FUN6;Q32803;Q4VI99;Q9GGI5;D6MYJ6;B8PRM1;Q7YJP8;Q5I221;A0A0U4D534;Q4VI80;Q4VI78;C4NWF4;A0A0F7G633;O09424;G0WZ98;A0A249Y5Y5;G0WZL1;Q37220;Q7YJR1;A0A291L2W8;Q37279;A0A1C9HGX6;J9QH20;A0A1Q1MQ40;Q37140;L0N8B1;Q9GHM7;A0A291L2S1;Q05579;Q40141;Q32701;P28421;Q6VW40;A0A0F7C9H2;Q32571;I2BGM7…	M18(Oxidation)	0	0	2.308e-06	87.88	6.6173e-06	2	2185.98	1.11451	83.4729	1
	High	GHYLNATAGTcEEmIK	9	14794	147	P28392;Q9MTE7;C0J9R6;C6G1P2;Q5W520;A5X4D3;C7A609;F2X4H9;D5FUN6;Q32803;Q4VI99;Q9GGI5;D6MYJ6;B8PRM1;Q7YJP8;Q5I221;A0A0U4D534;Q4VI80;Q4VI78;C4NWF4;A0A0F7G633;O09424;G0WZ98;A0A249Y5Y5;G0WZL1;Q37220;Q7YJR1;A0A291L2W8;Q37279;A0A1C9HGX6;J9QH20;A0A1Q1MQ40;Q37140;L0N8B1;Q9GHM7;A0A291L2S1;Q32701;Q6VW40;P93904;D6MYK4;E7DMY2;B8LIV8;Q33032;I2E962;A0A1C9HG87;A0A2H4UGI3;U5XM28;Q7YMT1;Q5WPP7;R4QE58;I2E906;Q4L1C7…	C11(Carbamidomethyl); M14(Oxidation)	0	0	1.134e-07	86.24	4.78494e-06	2	1810.81	1.45089	55.8797	0
	High	mSGGDHIHAGTVVGK	39	17683	150	C0J9R6;C6G1P2;F2X4H9;Q9GGI5;Q5I221;A0A0U4D534;Q7YJP8;O98551;Q9T2E4;Q32701;Q539X0;Q6VW40;A0A0F7C9H2;I2BGM7;Q31807;Q85ZK3;Q33032;A0A1S6WN23;A0A1C9HG87;A0A2H4UGI3;U5XM28;A5X4D3;Q8WIX2;A0A0F7G570;A6XBH8;A0A286M593;Q9GEK5;A0A1S5QS34;D5FUN6;O98429;D6MYJ6;Q9XQ93;Q71N81;A0A248SN48;Q4KUE1;M1S1D7;Q7GH77;Q71N69;Q8HUZ9;G0WZM4;A0A0C5KNQ4;E7DMW3;I2E9L8;A0A0F7G5V4;I2E9A4;A0A286NQF2;Q8WKT6;Q7YJM6;Q8MCX1;Q9MT23;O…	M1(Oxidation)	0	0	3.06e-05	84.08	1.34901e-05	2	1481.72	-0.0107759	32.1306	0
	High	MSGGDHIHAGTVVGK	37	17683	150	Q6VW40;A0A0F7C9H2;I2BGM7;C0J9R6;C6G1P2;Q33032;A0A1S6WN23;A0A1C9HG87;U5XM28;A6XBH8;Q4L1C7;A0A286M593;F2X4H9;Q9GEK5;D5FUN6;Q9TN58;Q9GGI5;Q37212;Q8HUZ9;I2E9L8;A0A0F7G5V4;Q8MCY1;A0A2H4UGI3;Q31807;A0A0F7G570;A0A1S5QS34;M1S1D7;Q7YJP8;Q5I221;A0A0U4D534;Q8MCX1;Q9MT23;A0A286SFD8;J9QG76;Q7YJR1;Q7YJM3;A0A1C9HG42;L0N8B1;I6N589;A0A0B5KTH7;P92447;A5X5W8;B1NFY5;C6G392;B8PRP3;A0A2H4P5N4;A0A249Y5N8;S4TA61;E0D8V0;…		0	0	1.702e-05	82.18	1.80249e-05	2	1465.72	1.01713	39.7551	0
	High	DDENVNSQPFMR	7	52171	357	Q05579;Q33107;Q40141;Q32701;P28421;P28392;Q9MTE7;Q539X0;O03648;D6MYK9;Q6VW40;A0A0F7C9H2;E6Y8Z3;Q32571;I2BGM7;B1NL21;C0J9R6;A0A291EY88;C6G1P2;Q5W520;P93904;Q33047;O98884;D6MYK4;E7DMY2;Q31807;A0PD98;Q71N70;B8LIV8;Q85ZK3;C7AQR6;Q8WL19;Q33032;Q5K3Y8;I2E962;C3RXF1;A0PDB8;A0A1S6WN23;Q9GHZ1;A0A1C9HG87;A0A2H4UGI3;U5XM28;B8PRL7;Q7YMT1;Q5WPP7;R4QE58;B5SW52;A5X4D3;Q8WIX2;A0A0F7G570;Q1XEJ9;O09420;A6XBH8;C7A6…		0	0	0.0002679	77.73	6.2862e-05	2	1451.62	0.893699	69.7641	0
	High	GHYLNATAGTcEEMIKR	5	14767	146	Q32701;Q6VW40;C0J9R6;C6G1P2;Q33032;A0A1C9HG87;U5XM28;F2X4H9;D5FUN6;Q9GGI5;D6MYJ6;Q4KUE1;Q7YJP8;Q7GH77;O98551;A0A0C5KNQ4;E7DMW3;I2E9A4;W5RVG3;Q7YJR1;Q5NUA5;Q37140;L0N8B1;P28392;Q9MTE7;Q5W520;I2FL31;Q32553;Q32803;Q4VI99;B8PRM1;E7DMV3;Q4VI80;Q3L1K9;Q4VI78;Q37220;B1PHQ2;S6CNQ3;A0A249Y5Q9;Q85VA4;A0A1Q1MQ40;Q9GHM7;A0A291L2S1;A0A286SF63;Q36851;A0A1C9HG15;C1JAT3;Q3I534;E7DMY2;A0A2H4UGV5;B8LIV8;I2E962;A0A…	C11(Carbamidomethyl)	0	0	2.769e-06	75.53	7.26434e-05	3	1950.92	0.993705	59.9217	1
	High	xFQGPPHGIQVER	38	58045	331	Q40141;Q9MTE7;Q6VW40;I2BGM7;C0J9R6;A0A291EY88;C6G1P2;Q5W520;E7DMY2;Q33032;A0A1S6WN23;B5SW52;A6XBH8;A0A0F7EV98;Q9MT32;F2X4H9;Q4VI99;Q9GGI5;B8PRM1;Q8HUZ9;Q3T8E9;I2E9L8;Q4VI80;Q4VI78;A0A0F7C9H2;B8LIV8;I2E962;C3RXF1;A0A1C9HG87;U5XM28;B8PRL7;Q8WIX2;O09420;A0A0F7G5C0;A0A1C9HFL0;A0A286M593;Q9GEK5;A0A1S6Q3X8;D5FUN6;T1WGF1;C1JAT3;Q71N81;O03839;M1S1D7;Q71N69;Q5I221;G0WZM4;A0A0U4D534;A0A0F7G5V4;C4NWF4;C3S8W…	X1(T)	0	0	1.615e-05	72.52	0.000348113	2	1465.76	1.40553	60.8787	0
	High	ELGVPIVMHDYITGGFTANTSLAHYcR	2	839	31	A0A291EY88;Q5W520;C3RXF1;C3S8W2;C0J9R6;D6MYJ6;I2FL31;Q32553;Q33032;I2BGM7;Q31807;A0A2H4UGV5;D6MYK9;D6MYK4;C7AQV0;C7AQT3;C7AQV2;D6MYI7;G0WZL1;A0A249Y5Q4;A0A142DPV4;A0A023Q3H2;A0A023Q1H7;A0A120KLC1;A0A0A7W5U3;A0A291L2W8;D6MYJ0;A0A0C5AUW0;Q31889;A0A023Q1K4;C7AQU9	C26(Carbamidomethyl)	0	0	2.373e-10	68.03	0.000418349	3	3022.46	1.4023	114.112	0
	High	GHYLNATAGTcEEmIKR	8	14767	146	D5FUN6;Q8ME51;Q31895;Q95631;Q37220;Q8MCW3;Q32701;P28392;Q9MTE7;Q6VW40;C0J9R6;C6G1P2;Q5W520;Q33032;A0A1C9HG87;U5XM28;F2X4H9;A0A1C9HG15;I2FL31;Q32553;Q32803;Q4VI99;C1JAT3;Q9GGI5;D6MYJ6;B8PRM1;Q4KUE1;E7DMV3;Q7YJP8;Q7GH77;O98551;A0A0C5KNQ4;E7DMW3;Q4VI80;Q3I534;Q3L1K9;I2E9A4;Q4VI78;W5RVG3;G0WZL1;F4ZDP9;B1PHQ2;A0A142I7F3;Q7YJR1;P92434;Q5NUA5;S6CNQ3;A0A1C9HGX6;J9QH20;A0A249Y5Q4;A0A249Y5Q9;Q85VA4;A0A1Q1M…	C11(Carbamidomethyl); M14(Oxidation)	0	0	5.566e-07	65.98	0.000617735	3	1966.91	1.02636	50.4957	1
	High	VALEAcVQAR	41	29518	272	P28392;Q9MTE7;C0J9R6;C6G1P2;Q5W520;A5X4D3;C7A609;F2X4H9;D5FUN6;Q32803;Q4VI99;Q9GGI5;D6MYJ6;B8PRM1;Q7YJP8;Q5I221;A0A0U4D534;Q4VI80;Q4VI78;C4NWF4;A0A0F7G633;O09424;G0WZ98;A0A249Y5Y5;G0WZL1;Q37220;Q7YJR1;A0A291L2W8;Q37279;A0A1C9HGX6;J9QH20;A0A1Q1MQ40;Q37140;L0N8B1;Q9GHM7;A0A291L2S1;Q05579;Q40141;Q32701;P28421;Q6VW40;A0A0F7C9H2;Q32571;I2BGM7;A0A291EY88;Q33047;Q31807;Q33032;Q5K3Y8;C3RXF1;A0A1S6WN23;A0…	C6(Carbamidomethyl)	0	0	0.003372	61.39	0.00279246	2	1116.58	-0.118181	113.661	0
	High	ELGVPIVmHDYITGGFTANTSLAHYcR	8	839	31	C7AQU9;C0J9R6;D6MYJ6;Q5W520;I2FL31;Q32553;Q33032;I2BGM7;A0A291EY88;Q31807;C3RXF1;C3S8W2;A0A2H4UGV5;D6MYK9;D6MYK4;C7AQV0;C7AQT3;C7AQV2;D6MYI7;G0WZL1;A0A249Y5Q4;A0A142DPV4;A0A023Q3H2;A0A023Q1H7;A0A120KLC1;A0A0A7W5U3;A0A291L2W8;D6MYJ0;A0A0C5AUW0;Q31889;A0A023Q1K4	M8(Oxidation); C26(Carbamidomethyl)	0	0	7.207e-06	56.48	0.00573475	3	3038.46	2.56628	111.084	0
	High	xFQGPPHGIQVER	3	18	11	Q4VI99;D6MYJ6;Q7YJP8;Q7YJR9;A0A0N7ABA9;Q8HVI8;O98431;A0A0F7EVY4;Q9XQR0;O03628;O03613	X1(G)	0	0	0.0004627	55.87	0.00637865	2	1421.73	0.394031	60.5382	0
	High	PLLGcTIKPK	8	64838	363	Q32701;Q6VW40;A0A0F7C9H2;I2BGM7;C0J9R6;C6G1P2;E7DMY2;Q31807;Q33032;A0A1S6WN23;A0A1C9HG87;U5XM28;A0A0F7G570;A6XBH8;A0A286M593;F2X4H9;Q9GEK5;D5FUN6;Q9GGI5;D6MYJ6;Q9XQ93;A0A248SN48;Q4KUE1;Q7YJP8;Q7GH77;Q8HUZ9;O98551;A0A0C5KNQ4;E7DMW3;I2E9L8;A0A0F7G5V4;I2E9A4;Q8WKT6;W5RVG3;B7P0E9;J9QG76;Q9TML5;O99016;Q5YKU0;Q8HVI8;A0A291L206;Q7YJR1;Q5NUA5;G8EEM9;A0A2D0WHN2;Q7YJM3;A0A1C9HG42;Q37140;L0N8B1;O98893;I6N58…	C5(Carbamidomethyl)	0	0	0.006806	54.89	0.0183231	3	1126.67	-0.097187	51.7976	1
	High	FLFcAEAIYK	11	13080	164	Q9GHZ1;Q9MTE7;C0J9R6;A0A291EY88;C6G1P2;Q5W520;C3RXF1;B8PRL7;A6XBH8;C7AQU9;A0A286M593;F2X4H9;D5FUN6;Q4VI99;Q9GGI5;B8PRM1;Q8HUZ9;Q4VI80;A0A0F7G5V4;Q4VI78;C3S8W2;P28392;Q31807;Q5K3Y8;A0A0F7G570;O09420;E6Y8K1;A0A1S5QS34;Q32803;M1S1D7;B1NL34;Q7YJP8;Q5I221;A0A0U4D534;C4NWF4;Q95DW1;A0A0F7G5U4;Q9MT23;Q7YJR1;L0N8B1;A0A0B5KTH7;Q8MCX1;A0A286SFD8;J9QG76;Q7YJM3;A0A1C9HG42;I6N589;A0A1C9HFM1;A0A1W6L1X3;Q9TLG5;Q…	C4(Carbamidomethyl)	0	0	0.006111	52.9	0.0168383	2	1261.63	0.663293	108.525	0
	High	AMHAVIDR	10	44488	366	Q6VW40;A0A0F7C9H2;I2BGM7;C0J9R6;C6G1P2;Q33032;A0A1S6WN23;A0A1C9HG87;U5XM28;A6XBH8;A0A286M593;F2X4H9;Q9GEK5;D5FUN6;Q9GGI5;Q8HUZ9;I2E9L8;A0A0F7G5V4;A0A291EY88;Q5W520;C3RXF1;C3S8W2;Q32701;P28392;Q9MTE7;A0A1C9HG15;I2FL31;Q32553;Q32803;Q4VI99;C1JAT3;D6MYJ6;B8PRM1;Q4KUE1;E7DMV3;Q7YJP8;Q7GH77;O98551;A0A0C5KNQ4;E7DMW3;Q4VI80;Q3I534;Q3L1K9;I2E9A4;Q4VI78;W5RVG3;G0WZL1;Q37220;F4ZDP9;B1PHQ2;A0A142I7F3;Q7YJR1…		0	0	0.02138	52.29	0.0217926	2	912.472	-0.020645	32.8214	0
	High	DDENVNSQPFmR	5	52171	357	Q9MTE7;Q6VW40;C0J9R6;C6G1P2;Q5W520;Q33032;A0A1C9HG87;U5XM28;F2X4H9;D5FUN6;Q4VI99;C1JAT3;Q9GGI5;B8PRM1;Q4VI80;Q4VI78;Q37212;Q5I221;A0A0U4D534;Q32701;Q539X0;A0A0F7C9H2;I2BGM7;Q31807;Q85ZK3;A0A1S6WN23;A0A2H4UGI3;A5X4D3;Q8WIX2;A0A0F7G570;A6XBH8;V5K6K1;Q4L1C7;Q8MD81;A0A286M593;Q9GEK5;O20245;A0A1S5QS34;Q9TN58;O98429;D6MYJ6;Q9XQ93;Q71N81;A0A1W6BQF9;A0A248SN48;Q4KUE1;M1S1D7;Q7YJP8;Q7GH77;Q71N69;Q8HUZ9;G0…	M11(Oxidation)	0	0	0.001003	47.07	0.0719729	2	1467.62	0.855373	56.5527	0
	High	YGRPLLGcTIKPK	9	64650	355	Q9MTE7;Q6VW40;C0J9R6;C6G1P2;Q5W520;Q33032;F2X4H9;Q4VI99;Q9GGI5;B8PRM1;Q4VI80;Q4VI78;Q32701;R4QE58;Q4KUE1;Q7YJP8;Q7GH77;A0A0C5KNQ4;I2E9A4;Q9T2E4;Q9MT23;Q5I221;A0A0U4D534;A0A0B5KTH7;A0A0F7C9H2;I2BGM7;Q31807;A0A1S6WN23;A0A1C9HG87;U5XM28;A0A0F7G570;A6XBH8;A0A286M593;Q9GEK5;D5FUN6;D6MYJ6;Q9XQ93;A0A248SN48;Q8HUZ9;O98551;E7DMW3;I2E9L8;A0A0F7G5V4;Q8WKT6;W5RVG3;B7P0E9;J9QG76;Q9TML5;O99016;Q5YKU0;Q8HVI8;A0…	C8(Carbamidomethyl)	0	0	0.0001068	44.24	0.218149	3	1502.85	0.761758	53.5092	2
	High	xFQGPPHGIQVER	1	18	11	Q4VI99;D6MYJ6;Q7YJP8;Q7YJR9;A0A0N7ABA9;Q8HVI8;O98431;A0A0F7EVY4;Q9XQR0;O03628;O03613	X1(Q)	0	0	0.009065	33.76	0.920823	2	1492.77	5.85373	73.6549	0
	High	AQAETGEIK	6	27913	269	Q9MTE7;C0J9R6;A0A291EY88;C6G1P2;Q5W520;A6XBH8;F2X4H9;Q4VI99;Q9GGI5;B8PRM1;Q8HUZ9;Q4VI80;Q4VI78;Q32701;P28392;Q6VW40;Q33032;Q5WPP7;I2FL31;Q32553;Q32803;Q4KUE1;E7DMV3;Q37212;Q7YJP8;Q7GH77;A0A0C5KNQ4;Q3L1K9;I2E9A4;E7DMY2;Q31807;Q5K3Y8;A0A0F7G570;E6Y8K1;B1NL34;I2BGN0;A0A0B5KTH7;A0A1C9HG87;U5XM28;D5FUN6;C1JAT3;W5RVG3;G0WZL1;P92434;S6CNQ3;J9QH20;A0A249Y5Q9;Q9GHM7;A0A286SF63;Q36851;D6MYJ6;O98551;E7DMW3;…		0	0.001	0.04518	42.18	0.221524	2	946.485	0.650237	25.4007	0
	High	LGLSAKNYGR	1	66272	360	Q9GGI5;Q32701;P28392;Q9MTE7;Q6VW40;C0J9R6;C6G1P2;Q5W520;E7DMY2;B8LIV8;Q33032;I2E962;A0A1C9HG87;A0A2H4UGI3;U5XM28;A5X4D3;C7A609;Q95631;A0A1C9HFL0;F2X4H9;A0A1C9HG15;I2FL31;A0A1S6Q3X8;D5FUN6;O98429;Q32553;Q32803;Q4VI99;C1JAT3;D6MYJ6;B8PRM1;O03839;Q4KUE1;E7DMV3;Q7YJP8;Q7GH77;Q5I221;A0A0U4D534;O98551;A0A0C5KNQ4;E7DMW3;Q4VI80;Q3I534;Q3L1K9;I2E9A4;Q9T2E4;Q4VI78;C4NWF4;A0A0F7G633;O09424;Q58U40;Q9MT23;I2B…		0	0.006	0.1014	29.43	7.47958	3	1078.6	-2.97533	46.7976	1
	High	EGNEIIR	1	14511	172	Q8MCX1;Q58U40;C7A5Z4;Q9MTE7;C0J9R6;A0A291EY88;C6G1P2;Q5W520;A6XBH8;Q71N79;F2X4H9;Q4VI99;Q9GGI5;B8PRM1;Q8HUZ9;Q4VI80;Q4VI78;Q40141;Q6VW40;I2BGM7;Q33032;A0A1S6WN23;B5SW52;A0A0F7EV98;Q9MT32;Q3T8E9;I2E9L8;P28392;A5X4D3;C7A609;D5FUN6;Q32803;D6MYJ6;Q7YJP8;Q5I221;A0A0U4D534;C4NWF4;A0A0F7G633;O09424;I2FL31;E7DMV3;Q3L1K9;Q32701;P28421;A0A0F7C9H2;Q32571;Q33047;Q31807;Q5K3Y8;C3RXF1;A0A1C9HG87;U5XM28;B8PRL7;…		0	0.007	0.1187	41.51	0.170833	2	830.437	-0.230359	38.1663	0
A0A0U4D534	Ribulose bisphosphate carboxylase large chain (Fragment) OS=Benincasa hispida OX=102211 GN=rbcL PE=3 SV=1 - [A0A0U4D534_BENHI]	2805.88	42.99	35674	0	20	297	435	48.0902	6.53662
	High	GGLDFTKDDENVNSQPFMR	12	51638	331	P28392;Q9MTE7;C0J9R6;C6G1P2;Q5W520;A5X4D3;C7A609;F2X4H9;D5FUN6;Q32803;Q4VI99;Q9GGI5;D6MYJ6;B8PRM1;Q7YJP8;Q5I221;A0A0U4D534;Q4VI80;Q4VI78;C4NWF4;A0A0F7G633;O09424;G0WZ98;A0A249Y5Y5;G0WZL1;Q37220;Q7YJR1;A0A291L2W8;Q37279;A0A1C9HGX6;J9QH20;A0A1Q1MQ40;Q37140;L0N8B1;Q9GHM7;A0A291L2S1;Q05579;Q40141;Q32701;P28421;Q6VW40;A0A0F7C9H2;Q32571;I2BGM7;A0A291EY88;Q33047;Q31807;Q33032;Q5K3Y8;C3RXF1;A0A1S6WN23;A0…		0	0	4.066e-09	109.63	4.54743e-08	2	2169.99	0.0169797	93.1914	1
	High	GHYLNATAGTcEEMIK	15	14794	147	Q32701;Q6VW40;C0J9R6;C6G1P2;Q33032;A0A1C9HG87;U5XM28;F2X4H9;D5FUN6;Q9GGI5;D6MYJ6;Q4KUE1;Q7YJP8;Q7GH77;O98551;A0A0C5KNQ4;E7DMW3;I2E9A4;W5RVG3;Q7YJR1;Q5NUA5;Q37140;L0N8B1;P28392;Q9MTE7;Q5W520;I2FL31;Q32553;Q32803;Q4VI99;B8PRM1;E7DMV3;Q4VI80;Q3L1K9;Q4VI78;Q37220;B1PHQ2;S6CNQ3;A0A249Y5Q9;Q85VA4;A0A1Q1MQ40;Q9GHM7;A0A291L2S1;A0A286SF63;Q36851;A0A1C9HG15;C1JAT3;Q3I534;E7DMY2;A0A2H4UGV5;B8LIV8;I2E962;A0A…	C11(Carbamidomethyl)	0	0	6.822e-08	102.48	1.2293e-07	2	1794.82	1.62322	66.1378	0
	High	DNGLLLHIHR	13	41878	340	Q9MTE7;Q5W520;Q9GGI5;B8PRM1;C4NWF4;O09424;Q6VW40;I2BGM7;C0J9R6;C6G1P2;E7DMY2;Q33032;A0A1S6WN23;A6XBH8;F2X4H9;Q37212;M1S1D7;Q8HUZ9;Q5I221;A0A0U4D534;I2E9L8;Q32701;P28392;A0A1C9HG87;U5XM28;Q5WPP7;Q4L1C7;Q8MD81;A0A1C9HG15;I2FL31;D5FUN6;Q9TN58;Q32553;Q32803;Q4VI99;C1JAT3;D6MYJ6;Q4KUE1;E7DMV3;Q7YJP8;Q7GH77;J9QER6;O98551;A0A0C5KNQ4;E7DMW3;Q4VI80;Q3I534;Q3L1K9;I2E9A4;Q8MCY1;Q4VI78;A0A291EY88;C3RXF1;B8PR…		0	0	0.00142	89.6	5.16343e-06	3	1187.67	0.557325	64.5309	0
	High	GGLDFTKDDENVNSQPFmR	8	51638	331	Q4VIC0;O98426;B1PHQ2;A0A2D0WHN2;Q95CE8;Q9GGJ5;B5LBY9;Q8MFT9;P28392;Q9MTE7;C0J9R6;C6G1P2;Q5W520;A5X4D3;C7A609;F2X4H9;D5FUN6;Q32803;Q4VI99;Q9GGI5;D6MYJ6;B8PRM1;Q7YJP8;Q5I221;A0A0U4D534;Q4VI80;Q4VI78;C4NWF4;A0A0F7G633;O09424;G0WZ98;A0A249Y5Y5;G0WZL1;Q37220;Q7YJR1;A0A291L2W8;Q37279;A0A1C9HGX6;J9QH20;A0A1Q1MQ40;Q37140;L0N8B1;Q9GHM7;A0A291L2S1;Q05579;Q40141;Q32701;P28421;Q6VW40;A0A0F7C9H2;Q32571;I2BGM7…	M18(Oxidation)	0	0	2.308e-06	87.88	6.6173e-06	2	2185.98	1.11451	83.4729	1
	High	EITLGFVDLLRDDFIEK	2	5735	76	Q9GGI5;Q5W520;B8PRM1;C4NWF4;Q9MTE7;C0J9R6;C6G1P2;F2X4H9;Q4VI99;Q4VI80;Q4VI78;Q9GHM7;A0A0B5KNG0;A0A0B5KTH7;Q40141;A0A291EY88;A0A1S6WN23;B5SW52;Q9MT32;Q3T8E9;A0A1C9HFM1;A0A249Y5Q9;A0A0F7C961;Q9TLG5;A0A286SF63;Q36851;Q6VW40;I2BGM7;Q33032;A6XBH8;M1S1D7;Q8HUZ9;Q5I221;A0A0U4D534;I2E9L8;A0A249Y5N8;A0A286SFD8;S4TA61;J9QG76;E0D8V0;A0A249Y5N1;A0A0F7G5Y0;Q37212;A0A286NQF2;Q7YJM6;F5B3G0;I2BGN0;O09420;Q8MAM0;…		0	0	4.197e-08	87.3	4.18551e-06	2	2023.08	0.247945	115.076	1
	High	GHYLNATAGTcEEmIK	9	14794	147	P28392;Q9MTE7;C0J9R6;C6G1P2;Q5W520;A5X4D3;C7A609;F2X4H9;D5FUN6;Q32803;Q4VI99;Q9GGI5;D6MYJ6;B8PRM1;Q7YJP8;Q5I221;A0A0U4D534;Q4VI80;Q4VI78;C4NWF4;A0A0F7G633;O09424;G0WZ98;A0A249Y5Y5;G0WZL1;Q37220;Q7YJR1;A0A291L2W8;Q37279;A0A1C9HGX6;J9QH20;A0A1Q1MQ40;Q37140;L0N8B1;Q9GHM7;A0A291L2S1;Q32701;Q6VW40;P93904;D6MYK4;E7DMY2;B8LIV8;Q33032;I2E962;A0A1C9HG87;A0A2H4UGI3;U5XM28;Q7YMT1;Q5WPP7;R4QE58;I2E906;Q4L1C7…	C11(Carbamidomethyl); M14(Oxidation)	0	0	1.134e-07	86.24	4.78494e-06	2	1810.81	1.45089	55.8797	0
	High	mSGGDHIHAGTVVGK	39	17683	150	C0J9R6;C6G1P2;F2X4H9;Q9GGI5;Q5I221;A0A0U4D534;Q7YJP8;O98551;Q9T2E4;Q32701;Q539X0;Q6VW40;A0A0F7C9H2;I2BGM7;Q31807;Q85ZK3;Q33032;A0A1S6WN23;A0A1C9HG87;A0A2H4UGI3;U5XM28;A5X4D3;Q8WIX2;A0A0F7G570;A6XBH8;A0A286M593;Q9GEK5;A0A1S5QS34;D5FUN6;O98429;D6MYJ6;Q9XQ93;Q71N81;A0A248SN48;Q4KUE1;M1S1D7;Q7GH77;Q71N69;Q8HUZ9;G0WZM4;A0A0C5KNQ4;E7DMW3;I2E9L8;A0A0F7G5V4;I2E9A4;A0A286NQF2;Q8WKT6;Q7YJM6;Q8MCX1;Q9MT23;O…	M1(Oxidation)	0	0	3.06e-05	84.08	1.34901e-05	2	1481.72	-0.0107759	32.1306	0
	High	MSGGDHIHAGTVVGK	37	17683	150	Q6VW40;A0A0F7C9H2;I2BGM7;C0J9R6;C6G1P2;Q33032;A0A1S6WN23;A0A1C9HG87;U5XM28;A6XBH8;Q4L1C7;A0A286M593;F2X4H9;Q9GEK5;D5FUN6;Q9TN58;Q9GGI5;Q37212;Q8HUZ9;I2E9L8;A0A0F7G5V4;Q8MCY1;A0A2H4UGI3;Q31807;A0A0F7G570;A0A1S5QS34;M1S1D7;Q7YJP8;Q5I221;A0A0U4D534;Q8MCX1;Q9MT23;A0A286SFD8;J9QG76;Q7YJR1;Q7YJM3;A0A1C9HG42;L0N8B1;I6N589;A0A0B5KTH7;P92447;A5X5W8;B1NFY5;C6G392;B8PRP3;A0A2H4P5N4;A0A249Y5N8;S4TA61;E0D8V0;…		0	0	1.702e-05	82.18	1.80249e-05	2	1465.72	1.01713	39.7551	0
	High	DDENVNSQPFMR	7	52171	357	Q05579;Q33107;Q40141;Q32701;P28421;P28392;Q9MTE7;Q539X0;O03648;D6MYK9;Q6VW40;A0A0F7C9H2;E6Y8Z3;Q32571;I2BGM7;B1NL21;C0J9R6;A0A291EY88;C6G1P2;Q5W520;P93904;Q33047;O98884;D6MYK4;E7DMY2;Q31807;A0PD98;Q71N70;B8LIV8;Q85ZK3;C7AQR6;Q8WL19;Q33032;Q5K3Y8;I2E962;C3RXF1;A0PDB8;A0A1S6WN23;Q9GHZ1;A0A1C9HG87;A0A2H4UGI3;U5XM28;B8PRL7;Q7YMT1;Q5WPP7;R4QE58;B5SW52;A5X4D3;Q8WIX2;A0A0F7G570;Q1XEJ9;O09420;A6XBH8;C7A6…		0	0	0.0002679	77.73	6.2862e-05	2	1451.62	0.893699	69.7641	0
	High	GHYLNATAGTcEEMIKR	5	14767	146	Q32701;Q6VW40;C0J9R6;C6G1P2;Q33032;A0A1C9HG87;U5XM28;F2X4H9;D5FUN6;Q9GGI5;D6MYJ6;Q4KUE1;Q7YJP8;Q7GH77;O98551;A0A0C5KNQ4;E7DMW3;I2E9A4;W5RVG3;Q7YJR1;Q5NUA5;Q37140;L0N8B1;P28392;Q9MTE7;Q5W520;I2FL31;Q32553;Q32803;Q4VI99;B8PRM1;E7DMV3;Q4VI80;Q3L1K9;Q4VI78;Q37220;B1PHQ2;S6CNQ3;A0A249Y5Q9;Q85VA4;A0A1Q1MQ40;Q9GHM7;A0A291L2S1;A0A286SF63;Q36851;A0A1C9HG15;C1JAT3;Q3I534;E7DMY2;A0A2H4UGV5;B8LIV8;I2E962;A0A…	C11(Carbamidomethyl)	0	0	2.769e-06	75.53	7.26434e-05	3	1950.92	0.993705	59.9217	1
	High	TFQGPPHGIQVER	38	58045	331	Q40141;Q9MTE7;Q6VW40;I2BGM7;C0J9R6;A0A291EY88;C6G1P2;Q5W520;E7DMY2;Q33032;A0A1S6WN23;B5SW52;A6XBH8;A0A0F7EV98;Q9MT32;F2X4H9;Q4VI99;Q9GGI5;B8PRM1;Q8HUZ9;Q3T8E9;I2E9L8;Q4VI80;Q4VI78;A0A0F7C9H2;B8LIV8;I2E962;C3RXF1;A0A1C9HG87;U5XM28;B8PRL7;Q8WIX2;O09420;A0A0F7G5C0;A0A1C9HFL0;A0A286M593;Q9GEK5;A0A1S6Q3X8;D5FUN6;T1WGF1;C1JAT3;Q71N81;O03839;M1S1D7;Q71N69;Q5I221;G0WZM4;A0A0U4D534;A0A0F7G5V4;C4NWF4;C3S8W…		0	0	1.615e-05	72.52	0.000348113	2	1465.76	1.40553	60.8787	0
	High	GHYLNATAGTcEEmIKR	8	14767	146	D5FUN6;Q8ME51;Q31895;Q95631;Q37220;Q8MCW3;Q32701;P28392;Q9MTE7;Q6VW40;C0J9R6;C6G1P2;Q5W520;Q33032;A0A1C9HG87;U5XM28;F2X4H9;A0A1C9HG15;I2FL31;Q32553;Q32803;Q4VI99;C1JAT3;Q9GGI5;D6MYJ6;B8PRM1;Q4KUE1;E7DMV3;Q7YJP8;Q7GH77;O98551;A0A0C5KNQ4;E7DMW3;Q4VI80;Q3I534;Q3L1K9;I2E9A4;Q4VI78;W5RVG3;G0WZL1;F4ZDP9;B1PHQ2;A0A142I7F3;Q7YJR1;P92434;Q5NUA5;S6CNQ3;A0A1C9HGX6;J9QH20;A0A249Y5Q4;A0A249Y5Q9;Q85VA4;A0A1Q1M…	C11(Carbamidomethyl); M14(Oxidation)	0	0	5.566e-07	65.98	0.000617735	3	1966.91	1.02636	50.4957	1
	High	VALEAcVQAR	41	29518	272	P28392;Q9MTE7;C0J9R6;C6G1P2;Q5W520;A5X4D3;C7A609;F2X4H9;D5FUN6;Q32803;Q4VI99;Q9GGI5;D6MYJ6;B8PRM1;Q7YJP8;Q5I221;A0A0U4D534;Q4VI80;Q4VI78;C4NWF4;A0A0F7G633;O09424;G0WZ98;A0A249Y5Y5;G0WZL1;Q37220;Q7YJR1;A0A291L2W8;Q37279;A0A1C9HGX6;J9QH20;A0A1Q1MQ40;Q37140;L0N8B1;Q9GHM7;A0A291L2S1;Q05579;Q40141;Q32701;P28421;Q6VW40;A0A0F7C9H2;Q32571;I2BGM7;A0A291EY88;Q33047;Q31807;Q33032;Q5K3Y8;C3RXF1;A0A1S6WN23;A0…	C6(Carbamidomethyl)	0	0	0.003372	61.39	0.00279246	2	1116.58	-0.118181	113.661	0
	High	PLLGcTIKPK	8	64838	363	Q32701;Q6VW40;A0A0F7C9H2;I2BGM7;C0J9R6;C6G1P2;E7DMY2;Q31807;Q33032;A0A1S6WN23;A0A1C9HG87;U5XM28;A0A0F7G570;A6XBH8;A0A286M593;F2X4H9;Q9GEK5;D5FUN6;Q9GGI5;D6MYJ6;Q9XQ93;A0A248SN48;Q4KUE1;Q7YJP8;Q7GH77;Q8HUZ9;O98551;A0A0C5KNQ4;E7DMW3;I2E9L8;A0A0F7G5V4;I2E9A4;Q8WKT6;W5RVG3;B7P0E9;J9QG76;Q9TML5;O99016;Q5YKU0;Q8HVI8;A0A291L206;Q7YJR1;Q5NUA5;G8EEM9;A0A2D0WHN2;Q7YJM3;A0A1C9HG42;Q37140;L0N8B1;O98893;I6N58…	C5(Carbamidomethyl)	0	0	0.006806	54.89	0.0183231	3	1126.67	-0.097187	51.7976	1
	High	FLFcAEAIYK	11	13080	164	Q9GHZ1;Q9MTE7;C0J9R6;A0A291EY88;C6G1P2;Q5W520;C3RXF1;B8PRL7;A6XBH8;C7AQU9;A0A286M593;F2X4H9;D5FUN6;Q4VI99;Q9GGI5;B8PRM1;Q8HUZ9;Q4VI80;A0A0F7G5V4;Q4VI78;C3S8W2;P28392;Q31807;Q5K3Y8;A0A0F7G570;O09420;E6Y8K1;A0A1S5QS34;Q32803;M1S1D7;B1NL34;Q7YJP8;Q5I221;A0A0U4D534;C4NWF4;Q95DW1;A0A0F7G5U4;Q9MT23;Q7YJR1;L0N8B1;A0A0B5KTH7;Q8MCX1;A0A286SFD8;J9QG76;Q7YJM3;A0A1C9HG42;I6N589;A0A1C9HFM1;A0A1W6L1X3;Q9TLG5;Q…	C4(Carbamidomethyl)	0	0	0.006111	52.9	0.0168383	2	1261.63	0.663293	108.525	0
	High	AMHAVIDR	10	44488	366	Q6VW40;A0A0F7C9H2;I2BGM7;C0J9R6;C6G1P2;Q33032;A0A1S6WN23;A0A1C9HG87;U5XM28;A6XBH8;A0A286M593;F2X4H9;Q9GEK5;D5FUN6;Q9GGI5;Q8HUZ9;I2E9L8;A0A0F7G5V4;A0A291EY88;Q5W520;C3RXF1;C3S8W2;Q32701;P28392;Q9MTE7;A0A1C9HG15;I2FL31;Q32553;Q32803;Q4VI99;C1JAT3;D6MYJ6;B8PRM1;Q4KUE1;E7DMV3;Q7YJP8;Q7GH77;O98551;A0A0C5KNQ4;E7DMW3;Q4VI80;Q3I534;Q3L1K9;I2E9A4;Q4VI78;W5RVG3;G0WZL1;Q37220;F4ZDP9;B1PHQ2;A0A142I7F3;Q7YJR1…		0	0	0.02138	52.29	0.0217926	2	912.472	-0.020645	32.8214	0
	High	EITLGFVDLLR	1	11021	147	Q6VW40;I2BGM7;C0J9R6;C6G1P2;Q33032;A0A1S6WN23;A6XBH8;F2X4H9;Q9GGI5;M1S1D7;Q8HUZ9;Q5I221;A0A0U4D534;I2E9L8;A0A249Y5N8;A0A286SFD8;S4TA61;J9QG76;E0D8V0;A0A249Y5N1;A0A0F7G5Y0;Q5W520;Q8WIX2;A0A0F7EV98;B8PRM1;Q71N81;Q3T8E9;Q37212;A0A286NQF2;Q7YJM6;F5B3G0;I2BGN0;A0A0B5KTH7;Q40141;Q9MTE7;A0A291EY88;B5SW52;Q9MT32;A0A0F7G5C0;A0A0F7G4Y4;Q4VI99;Q4VI80;Q4VI78;C4NWF4;C3RXF1;T1WGF1;A0A1C9HG87;U5XM28;D5FUN6;C1JA…		0	0	0.00459	50.94	0.017401	2	1275.73	0.270747	114.985	0
	High	YYTPEYETK	7	361	20	F2X4H9;A0A0U4D534;A0A249Y5N8;B5L2V5;A0A1C9HG42;Q5K3Y8;E6Y8Z3;B5SW52;A0A1C9HG15;A0A1S6Q3X8;A0A0F7G5K6;A0A249Y5Y5;A0A1C9HFM1;A0A249Y5Q9;A0A291L2S1;A0A0M3R7F1;A0A024HRQ0;A0A249Y5J7;A0A223LNB4;C7SN35		0	0	0.01839	50.16	0.0091983	2	1193.54	0.373111	58.5308	0
	High	DDENVNSQPFmR	5	52171	357	Q9MTE7;Q6VW40;C0J9R6;C6G1P2;Q5W520;Q33032;A0A1C9HG87;U5XM28;F2X4H9;D5FUN6;Q4VI99;C1JAT3;Q9GGI5;B8PRM1;Q4VI80;Q4VI78;Q37212;Q5I221;A0A0U4D534;Q32701;Q539X0;A0A0F7C9H2;I2BGM7;Q31807;Q85ZK3;A0A1S6WN23;A0A2H4UGI3;A5X4D3;Q8WIX2;A0A0F7G570;A6XBH8;V5K6K1;Q4L1C7;Q8MD81;A0A286M593;Q9GEK5;O20245;A0A1S5QS34;Q9TN58;O98429;D6MYJ6;Q9XQ93;Q71N81;A0A1W6BQF9;A0A248SN48;Q4KUE1;M1S1D7;Q7YJP8;Q7GH77;Q71N69;Q8HUZ9;G0…	M11(Oxidation)	0	0	0.001003	47.07	0.0719729	2	1467.62	0.855373	56.5527	0
	High	YGRPLLGcTIKPK	9	64650	355	Q9MTE7;Q6VW40;C0J9R6;C6G1P2;Q5W520;Q33032;F2X4H9;Q4VI99;Q9GGI5;B8PRM1;Q4VI80;Q4VI78;Q32701;R4QE58;Q4KUE1;Q7YJP8;Q7GH77;A0A0C5KNQ4;I2E9A4;Q9T2E4;Q9MT23;Q5I221;A0A0U4D534;A0A0B5KTH7;A0A0F7C9H2;I2BGM7;Q31807;A0A1S6WN23;A0A1C9HG87;U5XM28;A0A0F7G570;A6XBH8;A0A286M593;Q9GEK5;D5FUN6;D6MYJ6;Q9XQ93;A0A248SN48;Q8HUZ9;O98551;E7DMW3;I2E9L8;A0A0F7G5V4;Q8WKT6;W5RVG3;B7P0E9;J9QG76;Q9TML5;O99016;Q5YKU0;Q8HVI8;A0…	C8(Carbamidomethyl)	0	0	0.0001068	44.24	0.218149	3	1502.85	0.761758	53.5092	2
	High	EITLGFVDLLRDDFIEKDR	1	5694	76	Q9GGI5;Q5W520;B8PRM1;C4NWF4;Q9MTE7;C0J9R6;C6G1P2;F2X4H9;Q4VI99;Q4VI80;Q4VI78;Q9GHM7;A0A0B5KNG0;A0A0B5KTH7;Q40141;A0A291EY88;A0A1S6WN23;B5SW52;Q9MT32;Q3T8E9;A0A1C9HFM1;A0A249Y5Q9;A0A0F7C961;Q9TLG5;A0A286SF63;Q36851;Q6VW40;I2BGM7;Q33032;A6XBH8;M1S1D7;Q8HUZ9;Q5I221;A0A0U4D534;I2E9L8;A0A249Y5N8;A0A286SFD8;S4TA61;J9QG76;E0D8V0;A0A249Y5N1;A0A0F7G5Y0;Q37212;A0A286NQF2;Q7YJM6;F5B3G0;I2BGN0;O09420;Q8MAM0;…		0	0	7.362e-05	38.91	0.274042	3	2294.2	0.364455	114.716	2
	High	ELGVPIVmHDYLTGGFTAxTSLAHYcR	1	4	3	A0A0U4D534;B8YHE7;Q8MGP2	M8(Oxidation); X19(D); C26(Carbamidomethyl)	0	0	0.000239	31.1	0.95688	3	3039.44	2.32079	112.625	0
	High	DDFIEKDR	8	17693	197	Q9MTE7;Q5W520;Q9GGI5;B8PRM1;O03839;C4NWF4;A0A291EY88;O09420;M1S1D7;C0J9R6;C6G1P2;E7DMY2;F2X4H9;Q4VI99;Q37212;Q5I221;A0A0U4D534;Q4VI80;Q4VI78;I2BGM7;Q33032;C6G392;Q9XQ90;Q31807;A0A0F7G570;A6XBH8;Q7YJP8;Q8HUZ9;Q05579;P28392;A0PD98;Q5K3Y8;E6Y8K1;Q32803;B1NL34;Q8MCX1;Q9MT23;Q37222;J9QG76;Q37220;A0A1C9HFM1;Q7YJR1;A0A078BR81;A0A0F6TFY2;Q7YJM3;A0A1C9HG42;A0A1Q1MQ40;L0N8B1;Q9TLG5;Q9GHM7;A0A0B5KNG0;I6N589…		0	0.001	0.03154	58.5	0.00349751	2	1037.49	0.160515	43.155	1
	High	LGLSAKNYGR	1	66272	360	Q9GGI5;Q32701;P28392;Q9MTE7;Q6VW40;C0J9R6;C6G1P2;Q5W520;E7DMY2;B8LIV8;Q33032;I2E962;A0A1C9HG87;A0A2H4UGI3;U5XM28;A5X4D3;C7A609;Q95631;A0A1C9HFL0;F2X4H9;A0A1C9HG15;I2FL31;A0A1S6Q3X8;D5FUN6;O98429;Q32553;Q32803;Q4VI99;C1JAT3;D6MYJ6;B8PRM1;O03839;Q4KUE1;E7DMV3;Q7YJP8;Q7GH77;Q5I221;A0A0U4D534;O98551;A0A0C5KNQ4;E7DMW3;Q4VI80;Q3I534;Q3L1K9;I2E9A4;Q9T2E4;Q4VI78;C4NWF4;A0A0F7G633;O09424;Q58U40;Q9MT23;I2B…		0	0.006	0.1014	29.43	7.47958	3	1078.6	-2.97533	46.7976	1
	High	EGNEIIR	1	14511	172	Q8MCX1;Q58U40;C7A5Z4;Q9MTE7;C0J9R6;A0A291EY88;C6G1P2;Q5W520;A6XBH8;Q71N79;F2X4H9;Q4VI99;Q9GGI5;B8PRM1;Q8HUZ9;Q4VI80;Q4VI78;Q40141;Q6VW40;I2BGM7;Q33032;A0A1S6WN23;B5SW52;A0A0F7EV98;Q9MT32;Q3T8E9;I2E9L8;P28392;A5X4D3;C7A609;D5FUN6;Q32803;D6MYJ6;Q7YJP8;Q5I221;A0A0U4D534;C4NWF4;A0A0F7G633;O09424;I2FL31;E7DMV3;Q3L1K9;Q32701;P28421;A0A0F7C9H2;Q32571;Q33047;Q31807;Q5K3Y8;C3RXF1;A0A1C9HG87;U5XM28;B8PRL7;…		0	0.007	0.1187	41.51	0.170833	2	830.437	-0.230359	38.1663	0
A0A0S0ZFL3	ATP synthase subunit beta (Fragment) OS=Cassinopsis madagascariensis OX=1037430 GN=atpB PE=3 SV=1 - [A0A0S0ZFL3_9ASTE]	2803.3	64.32	5669	0	21	147	482	51.834	5.23682
	High	GIYPAVDPLDSTSTMLQPR	1	5449	29	A0A0M3LBA7;A0A1C9HCV0;A0A1D8D815;A0A1I7PIS3;C0J9K5;C0J9P4;A0A1I7PIS8;O98569;Q95FJ8;Q597J4;A0A191SDX6;A0A0S0ZFL3;A0A1C9HCP3;Q5J038;Q9MRA3;T1L6T3;A0A1D8DG80;Q9XQX1;A0A1I7PIU6;Q95FT0;A0A1I7PIT2;B8PRK2;B7S4U8;Q8HTI8;G0LNL4;A0A0M4FZ20;Q9MRM1;B7S4V7;Q8WJF6		0	0	8.506e-08	109.62	2.67245e-08	3	2061.03	0.43857	114.206	0
	High	IFNVLGEPVDNLGPVDTR	2	3009	16	A0A0M3LBA7;A0A0S0ZFL3;Q597J4;A0A1C9HCV0;Q5J038;Q9XQX1;Q9MRA3;A0A1I7PIU6;A0A1D8DG80;Q8HTI8;A0A1D8D815;A0A1I7PIT2;A0A191SDX6;G0LNL4;B7S4U8;B7S4V7		0	0	3.183e-06	105.06	6.35255e-08	2	1955.03	1.61919	114.315	0
	High	GmEVIDTGAPLSVPVGGATLGR	6	3356	18	A0A0M3LBA7;A0A0S0ZFL3;A0A1C9HCV0;A0A1D8D815;A0A1I7PIS3;C0J9K5;C0J9P4;A0A1I7PIS8;O98569;Q95FJ8;A0A1C9HCP3;Q5J038;Q9XQX1;A0A1I7PIU6;B8PRK2;A0A191SDX6;T1L6T3;A0A1I7PIT2	M2(Oxidation)	0	0	1.569e-08	103.34	9.76853e-08	2	2113.1	1.42362	102.975	0
	High	ELQDIIAILGLDELSEEDR	1	7752	25	A0A0M3LBA7;Q597J4;A0A0S0ZFL3;A0A1C9HCV0;Q5J038;A0A1C9HCP3;C0J9K5;C0J9P4;Q95FJ8;Q9MRA3;A0A1I7PIS3;T1L6T3;A0A1D8DG80;A0A1I7PIU6;A0A1I7PIS8;B8PRK2;Q8HTI8;A0A1D8D815;O98569;A0A191SDX6;A0A1I7PIT2;G0LNL4;A0A0M4FZ20;B7S4V7;Q8WJF6		0	0	3.75e-08	101.01	1.96806e-07	2	2171.11	-0.311347	115.767	0
	High	DVNEQDVLLFIDNIFR	1	5066	23	A0A1C9HCV0;Q5J038;A0A1C9HCP3;A0A1I7PIS3;T1L6T3;Q95FJ8;A0A0M3LBA7;A0A0S0ZFL3;C0J9K5;C0J9P4;Q8HTI8;Q9MRA3;A0A1I7PIU6;Q95FT0;A0A1D8DG80;A0A1I7PIS8;B7S4U8;Q597J4;O98569;G0LNL4;A0A1I7PIT2;B8PRK2;Q9XQX1		0	0	9.586e-07	100.59	2.45205e-07	2	1950	-0.218365	116.508	0
	High	GMEVIDTGAPLSVPVGGATLGR	7	3356	18	A0A0M3LBA7;A0A1C9HCV0;A0A0S0ZFL3;A0A1C9HCP3;O98569;Q5J038;C0J9K5;C0J9P4;Q95FJ8;Q9XQX1;A0A1I7PIS3;A0A1I7PIU6;A0A1I7PIS8;B8PRK2;A0A1D8D815;A0A191SDX6;T1L6T3;A0A1I7PIT2		0	0	3.022e-09	100.23	4.32408e-07	2	2097.1	1.33807	112.408	0
	High	mPSAVGYQPTLSTEMGSLQER	13	5647	27	A0A0M3LBA7;A0A1C9HCV0;A0A0S0ZFL3;A0A1C9HCP3;O98569;Q5J038;C0J9K5;C0J9P4;Q95FJ8;Q9XQX1;Q9MRA3;A0A1I7PIU6;A0A1D8DG80;A0A1I7PIS3;T1L6T3;A0A1I7PIS8;B8PRK2;Q597J4;A0A1D8D815;A0A1I7PIT2;Q8HTI8;A0A191SDX6;Q95FT0;B7S4U8;G0LNL4;A0A0M4FZ20;B7S4V7	M1(Oxidation)	0	0	8.018e-09	98.76	2.1083e-07	2	2298.08	1.10591	97.4615	0
	High	FVQAGSEVSALLGR	13	9158	29	A0A0M3LBA7;Q597J4;A0A1C9HCV0;A0A1D8D815;A0A1I7PIS3;C0J9K5;C0J9P4;A0A1I7PIS8;O98569;Q95FJ8;G0LNL4;A0A0S0ZFL3;Q8HTI8;Q5J038;A0A1C9HCP3;Q9MRA3;A0A1I7PIU6;T1L6T3;Q95FT0;B7S4V7;A0A1D8DG80;A0A0A7DB11;E7FIW3;B7S4U8;Q9XQX1;A0A0M4FZ20;B8PRK2;A0A191SDX6;A0A1I7PIT2		0	0	4.296e-05	96.79	5.82425e-07	2	1433.78	0.798734	104.865	0
	High	VALVYGQMNEPPGAR	11	9490	29	A0A0M3LBA7;Q597J4;A0A0S0ZFL3;A0A1C9HCV0;A0A1C9HCP3;O98569;Q5J038;C0J9K5;C0J9P4;Q95FJ8;Q9MRA3;A0A1I7PIS3;T1L6T3;A0A1D8DG80;A0A1I7PIU6;Q95FT0;A0A1I7PIS8;A0A1I7PIT2;B8PRK2;B7S4U8;Q8HTI8;A0A1D8D815;A0A191SDX6;G0LNL4;A0A0M4FZ20;A0A0A7DB11;E7FIW3;Q9MRM1;B7S4V7		0	0	3.534e-05	89.55	2.87831e-06	2	1601.81	0.42672	82.255	0
	High	mPNIYNALVVK	3	4063	21	A0A0M3LBA7;A0A0S0ZFL3;Q597J4;A0A1C9HCV0;A0A1C9HCP3;O98569;Q5J038;C0J9K5;C0J9P4;Q95FJ8;Q9XQX1;Q9MRA3;A0A1I7PIU6;A0A1I7PIS8;B8PRK2;Q8HTI8;A0A1D8D815;G0LNL4;B7S4V7;A0A0M4FZ20;B7S4U8	M1(Oxidation)	0	0	0.0002003	87.19	1.31936e-05	2	1277.69	0.693854	90.7186	0
	High	VALVYGQmNEPPGAR	10	9490	29	A0A0M3LBA7;Q597J4;A0A1C9HCV0;A0A0S0ZFL3;Q8HTI8;A0A191SDX6;Q5J038;A0A1D8D815;A0A1C9HCP3;Q9MRA3;A0A1I7PIU6;A0A1I7PIS3;C0J9K5;C0J9P4;T1L6T3;B7S4V7;A0A1D8DG80;A0A1I7PIS8;A0A0M4FZ20;A0A1I7PIT2;O98569;B8PRK2;Q95FJ8;G0LNL4;Q9MRM1;Q95FT0;B7S4U8;A0A0A7DB11;E7FIW3	M8(Oxidation)	0	0	3.768e-05	82.5	1.45891e-05	2	1617.81	1.0002	66.7302	0
	High	GIYPAVDPLDSTSTmLQPR	5	5449	29	A0A0M3LBA7;A0A1C9HCV0;C0J9K5;C0J9P4;Q95FJ8;Q597J4;A0A1D8D815;A0A1I7PIS8;O98569;A0A0S0ZFL3;Q8HTI8;Q5J038;A0A1C9HCP3;Q9MRA3;A0A1I7PIU6;A0A1I7PIS3;T1L6T3;Q95FT0;A0A1D8DG80;A0A1I7PIT2;B8PRK2;B7S4U8;A0A191SDX6;Q9XQX1;G0LNL4;A0A0M4FZ20;Q9MRM1;B7S4V7;Q8WJF6	M15(Oxidation)	0	0	3.028e-08	79.91	2.42019e-05	2	2077.03	1.06795	104.044	0
	High	MPSAVGYQPTLSTEMGSLQER	7	5647	27	A0A0M3LBA7;A0A1C9HCV0;A0A0S0ZFL3;A0A1C9HCP3;O98569;Q5J038;C0J9K5;C0J9P4;Q95FJ8;Q9XQX1;Q9MRA3;A0A1I7PIU6;A0A1D8DG80;A0A1I7PIS3;T1L6T3;A0A1I7PIS8;B8PRK2;Q597J4;A0A1D8D815;A0A1I7PIT2;Q8HTI8;A0A191SDX6;Q95FT0;B7S4U8;G0LNL4;A0A0M4FZ20;B7S4V7		0	0	9.009e-09	77.46	3.5874e-05	2	2282.08	1.66695	104.374	0
	High	VGLTALTMAEYFR	1	7808	30	A0A0M3LBA7;A0A0S0ZFL3;Q597J4;A0A1C9HCV0;Q8HTI8;Q5J038;A0A1C9HCP3;Q9MRA3;A0A1I7PIU6;A0A1I7PIS3;C0J9K5;C0J9P4;T1L6T3;A0A1D8DG80;A0A1I7PIS8;A0A1I7PIT2;O98569;B8PRK2;Q95FJ8;G0LNL4;A0A1D8D815;B7S4V7;A0A0M4FZ20;B7S4U8;Q95FT0;Q9XQX1;A0A191SDX6;A0A0A7DB11;E7FIW3;Q9MRM1		0	0	0.0001454	76.51	5.54283e-05	2	1471.76	0.808242	114.605	0
	High	VGLTALTmAEYFR	3	7808	30	A0A0M3LBA7;A0A0S0ZFL3;Q597J4;A0A1C9HCV0;Q8HTI8;Q5J038;A0A1C9HCP3;Q9MRA3;A0A1I7PIU6;A0A1I7PIS3;C0J9K5;C0J9P4;T1L6T3;A0A1D8DG80;A0A1I7PIS8;A0A1I7PIT2;O98569;B8PRK2;Q95FJ8;G0LNL4;A0A1D8D815;B7S4V7;A0A0M4FZ20;B7S4U8;Q95FT0;Q9XQX1;A0A191SDX6;A0A0A7DB11;E7FIW3;Q9MRM1	M8(Oxidation)	0	0	0.0006392	74.32	9.6601e-05	2	1487.76	1.1816	109.706	0
	High	TVLIMELINNIAK	1	8267	28	A0A0M3LBA7;A0A1C9HCV0;Q597J4;O98569;A0A1D8D815;A0A1I7PIS3;C0J9K5;C0J9P4;A0A1I7PIS8;Q95FJ8;A0A0S0ZFL3;Q8HTI8;Q5J038;A0A1C9HCP3;Q9MRA3;A0A1I7PIU6;T1L6T3;A0A1D8DG80;A0A1I7PIT2;B8PRK2;Q95FT0;A0A0A7DB11;B7S4U8;A0A191SDX6;A0A0M4FZ20;E7FIW3;Q9XQX1;Q9MRM1		0	0	0.002238	72.62	9.20901e-05	2	1471.86	0.118931	115.404	0
	High	MPNIYNALVVK	7	4063	21	A0A0M3LBA7;A0A1C9HCV0;C0J9K5;C0J9P4;Q95FJ8;A0A0S0ZFL3;Q5J038;A0A1C9HCP3;Q9MRA3;Q597J4;Q8HTI8;A0A1D8D815;A0A1I7PIU6;A0A1I7PIS8;O98569;Q9XQX1;B8PRK2;G0LNL4;B7S4V7;A0A0M4FZ20;B7S4U8		0	0	0.0009856	72.31	0.000132367	2	1261.7	0.348899	105.239	0
	High	SAPAFIQLDTK	5	4550	21	A0A0M3LBA7;A0A1C9HCV0;A0A0S0ZFL3;A0A1C9HCP3;O98569;Q5J038;C0J9K5;C0J9P4;Q95FJ8;Q9MRA3;A0A1I7PIS3;T1L6T3;A0A1D8DG80;Q597J4;Q8HTI8;A0A1D8D815;A0A1I7PIT2;Q95FT0;G0LNL4;A0A191SDX6;A0A0M4FZ20		0	0	0.003406	72.23	0.000172675	2	1190.64	0.536024	83.4514	0
	High	ESGVINEQNIAESK	5	2238	6	A0A1C9HCP3;G0LNL4;A0A0M3LBA7;Q597J4;A0A0S0ZFL3;O98569		0	0	9.559e-06	69.97	0.000197983	2	1517.74	0.193138	59.6947	0
	High	EGNDLYMEMK	5	8238	28	A0A0M3LBA7;A0A1C9HCV0;A0A0S0ZFL3;Q5J038;A0A1D8D815;A0A1C9HCP3;Q9MRA3;A0A1I7PIU6;A0A1I7PIS3;C0J9K5;C0J9P4;T1L6T3;A0A1D8DG80;A0A1I7PIS8;Q95FJ8;Q597J4;Q8HTI8;O98569;Q95FT0;A0A0M4FZ20;A0A0A7DB11;A0A1I7PIT2;E7FIW3;B8PRK2;B7S4U8;Q9XQX1;G0LNL4;B7S4V7		0	0	0.005441	61.72	0.000561363	2	1229.52	0.394281	74.2534	0
	High	EGSITSIQAVYVPADDLTDPAPATTFAHLDATTVLSR	1	6160	24	A0A0M3LBA7;A0A1C9HCV0;A0A0S0ZFL3;Q5J038;A0A1C9HCP3;Q9MRA3;A0A1I7PIU6;A0A1I7PIS3;C0J9K5;C0J9P4;T1L6T3;Q95FT0;A0A1D8DG80;A0A1I7PIS8;Q95FJ8;B7S4U8;A0A1D8D815;Q9XQX1;A0A1I7PIT2;B8PRK2;A0A191SDX6;A0A0M4FZ20;A0A0A7DB11;B7S4V7		0	0	4.159e-10	60.99	0.00130224	3	3843.94	1.85668	114.507	0
	High	AHGGVSVFGGVGER	10	7920	30	A0A0M3LBA7;A0A0S0ZFL3;Q597J4;A0A1C9HCV0;Q5J038;A0A1C9HCP3;Q9MRA3;A0A1I7PIU6;Q9XQX1;A0A1I7PIS3;T1L6T3;Q95FT0;A0A1D8DG80;A0A1I7PIS8;A0A1I7PIT2;B8PRK2;Q95FJ8;C0J9K5;C0J9P4;B7S4U8;Q8HTI8;A0A1D8D815;A0A0M4FZ20;O98569;A0A191SDX6;Q9MRM1;B7S4V7;A0A0A7DB11;E7FIW3;G0LNL4		0	0	0.004335	57.32	0.00411243	2	1328.67	0.589324	60.4411	0
	High	IGLFGGAGVGK	6	9628	37	Q597J4;A0A0M3LBA7;A0A1C9HCV0;A0A0S0ZFL3;A0A191SDX6;Q5J038;A0A1D8D815;A0A1C9HCP3;Q9MRA3;A0A1I7PIU6;A0A1I7PIS3;C0J9K5;C0J9P4;T1L6T3;Q95FT0;A0A1D8DG80;A0A1I7PIS8;Q95FJ8;B7S4U8;O98569;Q8HTI8;A0A0M4FZ20;A0A0A7DB11;A0A1I7PIT2;E7FIW3;B8PRK2;A0A2G5F6R8;B9T1V8;A0A2H3ZCK5;A0A251U5D0;A0A0K9NYL5;Q9XQX1;G0LNL4;Q9MRM1;B7S4V7;A0A0D6QRT0;M0UCJ4		0	0	0.004614	50.58	0.0203897	2	975.563	0.481163	82.7373	0
	High	VVDLLAPYR	7	9267	30	A0A1C9HCV0;Q5J038;A0A1D8D815;Q9MRA3;A0A0M3LBA7;A0A0S0ZFL3;A0A1C9HCP3;A0A1I7PIU6;A0A1I7PIS3;C0J9K5;C0J9P4;T1L6T3;Q95FT0;A0A1D8DG80;A0A1I7PIS8;A0A0A7DB11;Q95FJ8;B7S4U8;Q597J4;Q8HTI8;B7S4V7;O98569;G0LNL4;A0A191SDX6;A0A0M4FZ20;A0A1I7PIT2;Q9XQX1;B8PRK2;E7FIW3;Q9MRM1		0	0	0.0191	46.79	0.0445083	2	1045.6	0.536108	98.1924	0
	High	EGNDLYmEMK	3	8238	28	A0A0M3LBA7;Q597J4;A0A0S0ZFL3;A0A1C9HCV0;A0A1C9HCP3;O98569;Q5J038;C0J9K5;C0J9P4;Q95FJ8;Q9MRA3;A0A1I7PIS3;T1L6T3;A0A1D8DG80;Q9XQX1;A0A1I7PIU6;Q95FT0;A0A1I7PIS8;A0A1I7PIT2;B8PRK2;B7S4U8;Q8HTI8;A0A1D8D815;G0LNL4;A0A0M4FZ20;A0A0A7DB11;E7FIW3;B7S4V7	M7(Oxidation)	0	0	0.007525	37.5	0.13282	2	1245.51	0.747566	63.2099	0
	High	mPSAVGYQPTLSTEmGSLQER	2	5647	27	B7S4V7;A0A0M3LBA7;A0A1C9HCV0;A0A1I7PIS3;C0J9K5;C0J9P4;Q95FJ8;A0A0S0ZFL3;A0A1C9HCP3;Q597J4;Q8HTI8;Q5J038;Q9MRA3;A0A1I7PIU6;T1L6T3;Q95FT0;A0A1D8DG80;A0A1I7PIS8;O98569;B7S4U8;A0A1D8D815;A0A191SDX6;Q9XQX1;A0A1I7PIT2;B8PRK2;A0A0M4FZ20;G0LNL4	M1(Oxidation); M15(Oxidation)	0	0	0.001078	36.9	0.301218	3	2314.07	0.810565	81.1239	0
	High	LSIFETGIK	6	9003	27	A0A0M3LBA7;A0A1C9HCV0;A0A0S0ZFL3;Q5J038;A0A1C9HCP3;C0J9K5;C0J9P4;O98569;Q95FJ8;Q597J4;Q8HTI8;Q9MRA3;A0A1I7PIS3;T1L6T3;A0A1D8DG80;A0A1D8D815;A0A1I7PIU6;A0A1I7PIS8;Q9XQX1;A0A191SDX6;Q95FT0;B7S4U8;A0A0A7DB11;E7FIW3;G0LNL4;Q9MRM1;B7S4V7		0	0.001	0.02735	57.68	0.00239713	2	1007.58	0.277807	93.196	0
	High	TREGNDLYMEMK	3	8225	28	A0A0M3LBA7;Q597J4;A0A0S0ZFL3;A0A1C9HCV0;Q5J038;Q9MRA3;A0A1C9HCP3;A0A1I7PIS3;T1L6T3;Q95FJ8;A0A1D8D815;C0J9K5;C0J9P4;A0A1I7PIS8;O98569;Q8HTI8;A0A1I7PIU6;A0A1D8DG80;A0A1I7PIT2;B8PRK2;E7FIW3;Q9XQX1;Q95FT0;B7S4V7;A0A0A7DB11;B7S4U8;G0LNL4;A0A0M4FZ20		0	0.001	0.03276	34.82	0.401564	2	1486.67	1.14968	62.1805	1
	High	EGNDLYmEmK	1	8238	28	A0A0M3LBA7;A0A0S0ZFL3;A0A1C9HCP3;A0A1C9HCV0;Q5J038;Q9MRA3;C0J9K5;C0J9P4;Q95FJ8;Q597J4;G0LNL4;Q8HTI8;A0A1D8D815;A0A1I7PIU6;A0A1I7PIS3;T1L6T3;Q95FT0;A0A1D8DG80;A0A1I7PIS8;A0A0A7DB11;E7FIW3;O98569;B7S4U8;B7S4V7;A0A0M4FZ20;A0A1I7PIT2;B8PRK2;Q9XQX1	M7(Oxidation); M9(Oxidation)	0	0.001	0.03805	26.74	1.4174	2	1261.51	0.704831	43.0204	0
	High	AIAMSATDGLMR	1	22	2	A0A0S0ZFL3;A0A0M4FZ20		0	0.003	0.07129	24.65	6.67403	2	1236.61	0.691194	57.8002	0
Q5I221	Ribulose bisphosphate carboxylase large chain OS=Benincasa hispida OX=102211 GN=rbcL PE=3 SV=1 - [Q5I221_BENHI]	2800.07	33.68	35490	0	19	294	475	52.6705	6.43018
	High	GGLDFTKDDENVNSQPFMR	12	51638	331	P28392;Q9MTE7;C0J9R6;C6G1P2;Q5W520;A5X4D3;C7A609;F2X4H9;D5FUN6;Q32803;Q4VI99;Q9GGI5;D6MYJ6;B8PRM1;Q7YJP8;Q5I221;A0A0U4D534;Q4VI80;Q4VI78;C4NWF4;A0A0F7G633;O09424;G0WZ98;A0A249Y5Y5;G0WZL1;Q37220;Q7YJR1;A0A291L2W8;Q37279;A0A1C9HGX6;J9QH20;A0A1Q1MQ40;Q37140;L0N8B1;Q9GHM7;A0A291L2S1;Q05579;Q40141;Q32701;P28421;Q6VW40;A0A0F7C9H2;Q32571;I2BGM7;A0A291EY88;Q33047;Q31807;Q33032;Q5K3Y8;C3RXF1;A0A1S6WN23;A0…		0	0	4.066e-09	109.63	4.54743e-08	2	2169.99	0.0169797	93.1914	1
	High	GHYLNATAGTcEEMIK	15	14794	147	Q32701;Q6VW40;C0J9R6;C6G1P2;Q33032;A0A1C9HG87;U5XM28;F2X4H9;D5FUN6;Q9GGI5;D6MYJ6;Q4KUE1;Q7YJP8;Q7GH77;O98551;A0A0C5KNQ4;E7DMW3;I2E9A4;W5RVG3;Q7YJR1;Q5NUA5;Q37140;L0N8B1;P28392;Q9MTE7;Q5W520;I2FL31;Q32553;Q32803;Q4VI99;B8PRM1;E7DMV3;Q4VI80;Q3L1K9;Q4VI78;Q37220;B1PHQ2;S6CNQ3;A0A249Y5Q9;Q85VA4;A0A1Q1MQ40;Q9GHM7;A0A291L2S1;A0A286SF63;Q36851;A0A1C9HG15;C1JAT3;Q3I534;E7DMY2;A0A2H4UGV5;B8LIV8;I2E962;A0A…	C11(Carbamidomethyl)	0	0	6.822e-08	102.48	1.2293e-07	2	1794.82	1.62322	66.1378	0
	High	DNGLLLHIHR	13	41878	340	Q9MTE7;Q5W520;Q9GGI5;B8PRM1;C4NWF4;O09424;Q6VW40;I2BGM7;C0J9R6;C6G1P2;E7DMY2;Q33032;A0A1S6WN23;A6XBH8;F2X4H9;Q37212;M1S1D7;Q8HUZ9;Q5I221;A0A0U4D534;I2E9L8;Q32701;P28392;A0A1C9HG87;U5XM28;Q5WPP7;Q4L1C7;Q8MD81;A0A1C9HG15;I2FL31;D5FUN6;Q9TN58;Q32553;Q32803;Q4VI99;C1JAT3;D6MYJ6;Q4KUE1;E7DMV3;Q7YJP8;Q7GH77;J9QER6;O98551;A0A0C5KNQ4;E7DMW3;Q4VI80;Q3I534;Q3L1K9;I2E9A4;Q8MCY1;Q4VI78;A0A291EY88;C3RXF1;B8PR…		0	0	0.00142	89.6	5.16343e-06	3	1187.67	0.557325	64.5309	0
	High	GGLDFTKDDENVNSQPFmR	8	51638	331	Q4VIC0;O98426;B1PHQ2;A0A2D0WHN2;Q95CE8;Q9GGJ5;B5LBY9;Q8MFT9;P28392;Q9MTE7;C0J9R6;C6G1P2;Q5W520;A5X4D3;C7A609;F2X4H9;D5FUN6;Q32803;Q4VI99;Q9GGI5;D6MYJ6;B8PRM1;Q7YJP8;Q5I221;A0A0U4D534;Q4VI80;Q4VI78;C4NWF4;A0A0F7G633;O09424;G0WZ98;A0A249Y5Y5;G0WZL1;Q37220;Q7YJR1;A0A291L2W8;Q37279;A0A1C9HGX6;J9QH20;A0A1Q1MQ40;Q37140;L0N8B1;Q9GHM7;A0A291L2S1;Q05579;Q40141;Q32701;P28421;Q6VW40;A0A0F7C9H2;Q32571;I2BGM7…	M18(Oxidation)	0	0	2.308e-06	87.88	6.6173e-06	2	2185.98	1.11451	83.4729	1
	High	EITLGFVDLLRDDFIEK	2	5735	76	Q9GGI5;Q5W520;B8PRM1;C4NWF4;Q9MTE7;C0J9R6;C6G1P2;F2X4H9;Q4VI99;Q4VI80;Q4VI78;Q9GHM7;A0A0B5KNG0;A0A0B5KTH7;Q40141;A0A291EY88;A0A1S6WN23;B5SW52;Q9MT32;Q3T8E9;A0A1C9HFM1;A0A249Y5Q9;A0A0F7C961;Q9TLG5;A0A286SF63;Q36851;Q6VW40;I2BGM7;Q33032;A6XBH8;M1S1D7;Q8HUZ9;Q5I221;A0A0U4D534;I2E9L8;A0A249Y5N8;A0A286SFD8;S4TA61;J9QG76;E0D8V0;A0A249Y5N1;A0A0F7G5Y0;Q37212;A0A286NQF2;Q7YJM6;F5B3G0;I2BGN0;O09420;Q8MAM0;…		0	0	4.197e-08	87.3	4.18551e-06	2	2023.08	0.247945	115.076	1
	High	GHYLNATAGTcEEmIK	9	14794	147	P28392;Q9MTE7;C0J9R6;C6G1P2;Q5W520;A5X4D3;C7A609;F2X4H9;D5FUN6;Q32803;Q4VI99;Q9GGI5;D6MYJ6;B8PRM1;Q7YJP8;Q5I221;A0A0U4D534;Q4VI80;Q4VI78;C4NWF4;A0A0F7G633;O09424;G0WZ98;A0A249Y5Y5;G0WZL1;Q37220;Q7YJR1;A0A291L2W8;Q37279;A0A1C9HGX6;J9QH20;A0A1Q1MQ40;Q37140;L0N8B1;Q9GHM7;A0A291L2S1;Q32701;Q6VW40;P93904;D6MYK4;E7DMY2;B8LIV8;Q33032;I2E962;A0A1C9HG87;A0A2H4UGI3;U5XM28;Q7YMT1;Q5WPP7;R4QE58;I2E906;Q4L1C7…	C11(Carbamidomethyl); M14(Oxidation)	0	0	1.134e-07	86.24	4.78494e-06	2	1810.81	1.45089	55.8797	0
	High	mSGGDHIHAGTVVGK	39	17683	150	C0J9R6;C6G1P2;F2X4H9;Q9GGI5;Q5I221;A0A0U4D534;Q7YJP8;O98551;Q9T2E4;Q32701;Q539X0;Q6VW40;A0A0F7C9H2;I2BGM7;Q31807;Q85ZK3;Q33032;A0A1S6WN23;A0A1C9HG87;A0A2H4UGI3;U5XM28;A5X4D3;Q8WIX2;A0A0F7G570;A6XBH8;A0A286M593;Q9GEK5;A0A1S5QS34;D5FUN6;O98429;D6MYJ6;Q9XQ93;Q71N81;A0A248SN48;Q4KUE1;M1S1D7;Q7GH77;Q71N69;Q8HUZ9;G0WZM4;A0A0C5KNQ4;E7DMW3;I2E9L8;A0A0F7G5V4;I2E9A4;A0A286NQF2;Q8WKT6;Q7YJM6;Q8MCX1;Q9MT23;O…	M1(Oxidation)	0	0	3.06e-05	84.08	1.34901e-05	2	1481.72	-0.0107759	32.1306	0
	High	MSGGDHIHAGTVVGK	37	17683	150	Q6VW40;A0A0F7C9H2;I2BGM7;C0J9R6;C6G1P2;Q33032;A0A1S6WN23;A0A1C9HG87;U5XM28;A6XBH8;Q4L1C7;A0A286M593;F2X4H9;Q9GEK5;D5FUN6;Q9TN58;Q9GGI5;Q37212;Q8HUZ9;I2E9L8;A0A0F7G5V4;Q8MCY1;A0A2H4UGI3;Q31807;A0A0F7G570;A0A1S5QS34;M1S1D7;Q7YJP8;Q5I221;A0A0U4D534;Q8MCX1;Q9MT23;A0A286SFD8;J9QG76;Q7YJR1;Q7YJM3;A0A1C9HG42;L0N8B1;I6N589;A0A0B5KTH7;P92447;A5X5W8;B1NFY5;C6G392;B8PRP3;A0A2H4P5N4;A0A249Y5N8;S4TA61;E0D8V0;…		0	0	1.702e-05	82.18	1.80249e-05	2	1465.72	1.01713	39.7551	0
	High	DDENVNSQPFMR	7	52171	357	Q05579;Q33107;Q40141;Q32701;P28421;P28392;Q9MTE7;Q539X0;O03648;D6MYK9;Q6VW40;A0A0F7C9H2;E6Y8Z3;Q32571;I2BGM7;B1NL21;C0J9R6;A0A291EY88;C6G1P2;Q5W520;P93904;Q33047;O98884;D6MYK4;E7DMY2;Q31807;A0PD98;Q71N70;B8LIV8;Q85ZK3;C7AQR6;Q8WL19;Q33032;Q5K3Y8;I2E962;C3RXF1;A0PDB8;A0A1S6WN23;Q9GHZ1;A0A1C9HG87;A0A2H4UGI3;U5XM28;B8PRL7;Q7YMT1;Q5WPP7;R4QE58;B5SW52;A5X4D3;Q8WIX2;A0A0F7G570;Q1XEJ9;O09420;A6XBH8;C7A6…		0	0	0.0002679	77.73	6.2862e-05	2	1451.62	0.893699	69.7641	0
	High	GHYLNATAGTcEEMIKR	5	14767	146	Q32701;Q6VW40;C0J9R6;C6G1P2;Q33032;A0A1C9HG87;U5XM28;F2X4H9;D5FUN6;Q9GGI5;D6MYJ6;Q4KUE1;Q7YJP8;Q7GH77;O98551;A0A0C5KNQ4;E7DMW3;I2E9A4;W5RVG3;Q7YJR1;Q5NUA5;Q37140;L0N8B1;P28392;Q9MTE7;Q5W520;I2FL31;Q32553;Q32803;Q4VI99;B8PRM1;E7DMV3;Q4VI80;Q3L1K9;Q4VI78;Q37220;B1PHQ2;S6CNQ3;A0A249Y5Q9;Q85VA4;A0A1Q1MQ40;Q9GHM7;A0A291L2S1;A0A286SF63;Q36851;A0A1C9HG15;C1JAT3;Q3I534;E7DMY2;A0A2H4UGV5;B8LIV8;I2E962;A0A…	C11(Carbamidomethyl)	0	0	2.769e-06	75.53	7.26434e-05	3	1950.92	0.993705	59.9217	1
	High	TFQGPPHGIQVER	38	58045	331	Q40141;Q9MTE7;Q6VW40;I2BGM7;C0J9R6;A0A291EY88;C6G1P2;Q5W520;E7DMY2;Q33032;A0A1S6WN23;B5SW52;A6XBH8;A0A0F7EV98;Q9MT32;F2X4H9;Q4VI99;Q9GGI5;B8PRM1;Q8HUZ9;Q3T8E9;I2E9L8;Q4VI80;Q4VI78;A0A0F7C9H2;B8LIV8;I2E962;C3RXF1;A0A1C9HG87;U5XM28;B8PRL7;Q8WIX2;O09420;A0A0F7G5C0;A0A1C9HFL0;A0A286M593;Q9GEK5;A0A1S6Q3X8;D5FUN6;T1WGF1;C1JAT3;Q71N81;O03839;M1S1D7;Q71N69;Q5I221;G0WZM4;A0A0U4D534;A0A0F7G5V4;C4NWF4;C3S8W…		0	0	1.615e-05	72.52	0.000348113	2	1465.76	1.40553	60.8787	0
	High	GHYLNATAGTcEEmIKR	8	14767	146	D5FUN6;Q8ME51;Q31895;Q95631;Q37220;Q8MCW3;Q32701;P28392;Q9MTE7;Q6VW40;C0J9R6;C6G1P2;Q5W520;Q33032;A0A1C9HG87;U5XM28;F2X4H9;A0A1C9HG15;I2FL31;Q32553;Q32803;Q4VI99;C1JAT3;Q9GGI5;D6MYJ6;B8PRM1;Q4KUE1;E7DMV3;Q7YJP8;Q7GH77;O98551;A0A0C5KNQ4;E7DMW3;Q4VI80;Q3I534;Q3L1K9;I2E9A4;Q4VI78;W5RVG3;G0WZL1;F4ZDP9;B1PHQ2;A0A142I7F3;Q7YJR1;P92434;Q5NUA5;S6CNQ3;A0A1C9HGX6;J9QH20;A0A249Y5Q4;A0A249Y5Q9;Q85VA4;A0A1Q1M…	C11(Carbamidomethyl); M14(Oxidation)	0	0	5.566e-07	65.98	0.000617735	3	1966.91	1.02636	50.4957	1
	High	VALEAcVQAR	41	29518	272	P28392;Q9MTE7;C0J9R6;C6G1P2;Q5W520;A5X4D3;C7A609;F2X4H9;D5FUN6;Q32803;Q4VI99;Q9GGI5;D6MYJ6;B8PRM1;Q7YJP8;Q5I221;A0A0U4D534;Q4VI80;Q4VI78;C4NWF4;A0A0F7G633;O09424;G0WZ98;A0A249Y5Y5;G0WZL1;Q37220;Q7YJR1;A0A291L2W8;Q37279;A0A1C9HGX6;J9QH20;A0A1Q1MQ40;Q37140;L0N8B1;Q9GHM7;A0A291L2S1;Q05579;Q40141;Q32701;P28421;Q6VW40;A0A0F7C9H2;Q32571;I2BGM7;A0A291EY88;Q33047;Q31807;Q33032;Q5K3Y8;C3RXF1;A0A1S6WN23;A0…	C6(Carbamidomethyl)	0	0	0.003372	61.39	0.00279246	2	1116.58	-0.118181	113.661	0
	High	PLLGcTIKPK	8	64838	363	Q32701;Q6VW40;A0A0F7C9H2;I2BGM7;C0J9R6;C6G1P2;E7DMY2;Q31807;Q33032;A0A1S6WN23;A0A1C9HG87;U5XM28;A0A0F7G570;A6XBH8;A0A286M593;F2X4H9;Q9GEK5;D5FUN6;Q9GGI5;D6MYJ6;Q9XQ93;A0A248SN48;Q4KUE1;Q7YJP8;Q7GH77;Q8HUZ9;O98551;A0A0C5KNQ4;E7DMW3;I2E9L8;A0A0F7G5V4;I2E9A4;Q8WKT6;W5RVG3;B7P0E9;J9QG76;Q9TML5;O99016;Q5YKU0;Q8HVI8;A0A291L206;Q7YJR1;Q5NUA5;G8EEM9;A0A2D0WHN2;Q7YJM3;A0A1C9HG42;Q37140;L0N8B1;O98893;I6N58…	C5(Carbamidomethyl)	0	0	0.006806	54.89	0.0183231	3	1126.67	-0.097187	51.7976	1
	High	FLFcAEAIYK	11	13080	164	Q9GHZ1;Q9MTE7;C0J9R6;A0A291EY88;C6G1P2;Q5W520;C3RXF1;B8PRL7;A6XBH8;C7AQU9;A0A286M593;F2X4H9;D5FUN6;Q4VI99;Q9GGI5;B8PRM1;Q8HUZ9;Q4VI80;A0A0F7G5V4;Q4VI78;C3S8W2;P28392;Q31807;Q5K3Y8;A0A0F7G570;O09420;E6Y8K1;A0A1S5QS34;Q32803;M1S1D7;B1NL34;Q7YJP8;Q5I221;A0A0U4D534;C4NWF4;Q95DW1;A0A0F7G5U4;Q9MT23;Q7YJR1;L0N8B1;A0A0B5KTH7;Q8MCX1;A0A286SFD8;J9QG76;Q7YJM3;A0A1C9HG42;I6N589;A0A1C9HFM1;A0A1W6L1X3;Q9TLG5;Q…	C4(Carbamidomethyl)	0	0	0.006111	52.9	0.0168383	2	1261.63	0.663293	108.525	0
	High	AMHAVIDR	10	44488	366	Q6VW40;A0A0F7C9H2;I2BGM7;C0J9R6;C6G1P2;Q33032;A0A1S6WN23;A0A1C9HG87;U5XM28;A6XBH8;A0A286M593;F2X4H9;Q9GEK5;D5FUN6;Q9GGI5;Q8HUZ9;I2E9L8;A0A0F7G5V4;A0A291EY88;Q5W520;C3RXF1;C3S8W2;Q32701;P28392;Q9MTE7;A0A1C9HG15;I2FL31;Q32553;Q32803;Q4VI99;C1JAT3;D6MYJ6;B8PRM1;Q4KUE1;E7DMV3;Q7YJP8;Q7GH77;O98551;A0A0C5KNQ4;E7DMW3;Q4VI80;Q3I534;Q3L1K9;I2E9A4;Q4VI78;W5RVG3;G0WZL1;Q37220;F4ZDP9;B1PHQ2;A0A142I7F3;Q7YJR1…		0	0	0.02138	52.29	0.0217926	2	912.472	-0.020645	32.8214	0
	High	EITLGFVDLLR	1	11021	147	Q6VW40;I2BGM7;C0J9R6;C6G1P2;Q33032;A0A1S6WN23;A6XBH8;F2X4H9;Q9GGI5;M1S1D7;Q8HUZ9;Q5I221;A0A0U4D534;I2E9L8;A0A249Y5N8;A0A286SFD8;S4TA61;J9QG76;E0D8V0;A0A249Y5N1;A0A0F7G5Y0;Q5W520;Q8WIX2;A0A0F7EV98;B8PRM1;Q71N81;Q3T8E9;Q37212;A0A286NQF2;Q7YJM6;F5B3G0;I2BGN0;A0A0B5KTH7;Q40141;Q9MTE7;A0A291EY88;B5SW52;Q9MT32;A0A0F7G5C0;A0A0F7G4Y4;Q4VI99;Q4VI80;Q4VI78;C4NWF4;C3RXF1;T1WGF1;A0A1C9HG87;U5XM28;D5FUN6;C1JA…		0	0	0.00459	50.94	0.017401	2	1275.73	0.270747	114.985	0
	High	DDENVNSQPFmR	5	52171	357	Q9MTE7;Q6VW40;C0J9R6;C6G1P2;Q5W520;Q33032;A0A1C9HG87;U5XM28;F2X4H9;D5FUN6;Q4VI99;C1JAT3;Q9GGI5;B8PRM1;Q4VI80;Q4VI78;Q37212;Q5I221;A0A0U4D534;Q32701;Q539X0;A0A0F7C9H2;I2BGM7;Q31807;Q85ZK3;A0A1S6WN23;A0A2H4UGI3;A5X4D3;Q8WIX2;A0A0F7G570;A6XBH8;V5K6K1;Q4L1C7;Q8MD81;A0A286M593;Q9GEK5;O20245;A0A1S5QS34;Q9TN58;O98429;D6MYJ6;Q9XQ93;Q71N81;A0A1W6BQF9;A0A248SN48;Q4KUE1;M1S1D7;Q7YJP8;Q7GH77;Q71N69;Q8HUZ9;G0…	M11(Oxidation)	0	0	0.001003	47.07	0.0719729	2	1467.62	0.855373	56.5527	0
	High	YGRPLLGcTIKPK	9	64650	355	Q9MTE7;Q6VW40;C0J9R6;C6G1P2;Q5W520;Q33032;F2X4H9;Q4VI99;Q9GGI5;B8PRM1;Q4VI80;Q4VI78;Q32701;R4QE58;Q4KUE1;Q7YJP8;Q7GH77;A0A0C5KNQ4;I2E9A4;Q9T2E4;Q9MT23;Q5I221;A0A0U4D534;A0A0B5KTH7;A0A0F7C9H2;I2BGM7;Q31807;A0A1S6WN23;A0A1C9HG87;U5XM28;A0A0F7G570;A6XBH8;A0A286M593;Q9GEK5;D5FUN6;D6MYJ6;Q9XQ93;A0A248SN48;Q8HUZ9;O98551;E7DMW3;I2E9L8;A0A0F7G5V4;Q8WKT6;W5RVG3;B7P0E9;J9QG76;Q9TML5;O99016;Q5YKU0;Q8HVI8;A0…	C8(Carbamidomethyl)	0	0	0.0001068	44.24	0.218149	3	1502.85	0.761758	53.5092	2
	High	EITLGFVDLLRDDFIEKDR	1	5694	76	Q9GGI5;Q5W520;B8PRM1;C4NWF4;Q9MTE7;C0J9R6;C6G1P2;F2X4H9;Q4VI99;Q4VI80;Q4VI78;Q9GHM7;A0A0B5KNG0;A0A0B5KTH7;Q40141;A0A291EY88;A0A1S6WN23;B5SW52;Q9MT32;Q3T8E9;A0A1C9HFM1;A0A249Y5Q9;A0A0F7C961;Q9TLG5;A0A286SF63;Q36851;Q6VW40;I2BGM7;Q33032;A6XBH8;M1S1D7;Q8HUZ9;Q5I221;A0A0U4D534;I2E9L8;A0A249Y5N8;A0A286SFD8;S4TA61;J9QG76;E0D8V0;A0A249Y5N1;A0A0F7G5Y0;Q37212;A0A286NQF2;Q7YJM6;F5B3G0;I2BGN0;O09420;Q8MAM0;…		0	0	7.362e-05	38.91	0.274042	3	2294.2	0.364455	114.716	2
	High	DDFIEKDR	8	17693	197	Q9MTE7;Q5W520;Q9GGI5;B8PRM1;O03839;C4NWF4;A0A291EY88;O09420;M1S1D7;C0J9R6;C6G1P2;E7DMY2;F2X4H9;Q4VI99;Q37212;Q5I221;A0A0U4D534;Q4VI80;Q4VI78;I2BGM7;Q33032;C6G392;Q9XQ90;Q31807;A0A0F7G570;A6XBH8;Q7YJP8;Q8HUZ9;Q05579;P28392;A0PD98;Q5K3Y8;E6Y8K1;Q32803;B1NL34;Q8MCX1;Q9MT23;Q37222;J9QG76;Q37220;A0A1C9HFM1;Q7YJR1;A0A078BR81;A0A0F6TFY2;Q7YJM3;A0A1C9HG42;A0A1Q1MQ40;L0N8B1;Q9TLG5;Q9GHM7;A0A0B5KNG0;I6N589…		0	0.001	0.03154	58.5	0.00349751	2	1037.49	0.160515	43.155	1
	High	PQAETGEIK	5	38	18	Q6VW40;J9QER6;Q5I221;A0A291L206;A0PD98;Q71N78;A0PDB5;C7A5Z4;Q6PZC1;A0A0F6TFY2;J9QH20;A1XM46;B6GUV5;A0A1W6BQF9;A5X5W8;A0A2H4P5N4;Q5DQ69;C7SN35		0	0.001	0.04099	50.79	0.0130192	2	972.499	-0.459803	30.5499	0
	High	LGLSAKNYGR	1	66272	360	Q9GGI5;Q32701;P28392;Q9MTE7;Q6VW40;C0J9R6;C6G1P2;Q5W520;E7DMY2;B8LIV8;Q33032;I2E962;A0A1C9HG87;A0A2H4UGI3;U5XM28;A5X4D3;C7A609;Q95631;A0A1C9HFL0;F2X4H9;A0A1C9HG15;I2FL31;A0A1S6Q3X8;D5FUN6;O98429;Q32553;Q32803;Q4VI99;C1JAT3;D6MYJ6;B8PRM1;O03839;Q4KUE1;E7DMV3;Q7YJP8;Q7GH77;Q5I221;A0A0U4D534;O98551;A0A0C5KNQ4;E7DMW3;Q4VI80;Q3I534;Q3L1K9;I2E9A4;Q9T2E4;Q4VI78;C4NWF4;A0A0F7G633;O09424;Q58U40;Q9MT23;I2B…		0	0.006	0.1014	29.43	7.47958	3	1078.6	-2.97533	46.7976	1
	High	EGNEIIR	1	14511	172	Q8MCX1;Q58U40;C7A5Z4;Q9MTE7;C0J9R6;A0A291EY88;C6G1P2;Q5W520;A6XBH8;Q71N79;F2X4H9;Q4VI99;Q9GGI5;B8PRM1;Q8HUZ9;Q4VI80;Q4VI78;Q40141;Q6VW40;I2BGM7;Q33032;A0A1S6WN23;B5SW52;A0A0F7EV98;Q9MT32;Q3T8E9;I2E9L8;P28392;A5X4D3;C7A609;D5FUN6;Q32803;D6MYJ6;Q7YJP8;Q5I221;A0A0U4D534;C4NWF4;A0A0F7G633;O09424;I2FL31;E7DMV3;Q3L1K9;Q32701;P28421;A0A0F7C9H2;Q32571;Q33047;Q31807;Q5K3Y8;C3RXF1;A0A1C9HG87;U5XM28;B8PRL7;…		0	0.007	0.1187	41.51	0.170833	2	830.437	-0.230359	38.1663	0
A0A1I7PIT2	ATP synthase subunit beta (Fragment) OS=Mycetia sinensis OX=1712815 GN=atpB PE=3 SV=1 - [A0A1I7PIT2_9GENT]	2798.05	65.72	736	0	20	139	458	49.1826	5.05908
	High	GIYPAVDPLDSTSTMLQPR	1	5449	29	A0A0M3LBA7;A0A1C9HCV0;A0A1D8D815;A0A1I7PIS3;C0J9K5;C0J9P4;A0A1I7PIS8;O98569;Q95FJ8;Q597J4;A0A191SDX6;A0A0S0ZFL3;A0A1C9HCP3;Q5J038;Q9MRA3;T1L6T3;A0A1D8DG80;Q9XQX1;A0A1I7PIU6;Q95FT0;A0A1I7PIT2;B8PRK2;B7S4U8;Q8HTI8;G0LNL4;A0A0M4FZ20;Q9MRM1;B7S4V7;Q8WJF6		0	0	8.506e-08	109.62	2.67245e-08	3	2061.03	0.43857	114.206	0
	High	IFNVLGEPVDNLGPVDTR	2	3009	16	A0A0M3LBA7;A0A0S0ZFL3;Q597J4;A0A1C9HCV0;Q5J038;Q9XQX1;Q9MRA3;A0A1I7PIU6;A0A1D8DG80;Q8HTI8;A0A1D8D815;A0A1I7PIT2;A0A191SDX6;G0LNL4;B7S4U8;B7S4V7		0	0	3.183e-06	105.06	6.35255e-08	2	1955.03	1.61919	114.315	0
	High	GmEVIDTGAPLSVPVGGATLGR	6	3356	18	A0A0M3LBA7;A0A0S0ZFL3;A0A1C9HCV0;A0A1D8D815;A0A1I7PIS3;C0J9K5;C0J9P4;A0A1I7PIS8;O98569;Q95FJ8;A0A1C9HCP3;Q5J038;Q9XQX1;A0A1I7PIU6;B8PRK2;A0A191SDX6;T1L6T3;A0A1I7PIT2	M2(Oxidation)	0	0	1.569e-08	103.34	9.76853e-08	2	2113.1	1.42362	102.975	0
	High	ELQDIIAILGLDELSEEDR	1	7752	25	A0A0M3LBA7;Q597J4;A0A0S0ZFL3;A0A1C9HCV0;Q5J038;A0A1C9HCP3;C0J9K5;C0J9P4;Q95FJ8;Q9MRA3;A0A1I7PIS3;T1L6T3;A0A1D8DG80;A0A1I7PIU6;A0A1I7PIS8;B8PRK2;Q8HTI8;A0A1D8D815;O98569;A0A191SDX6;A0A1I7PIT2;G0LNL4;A0A0M4FZ20;B7S4V7;Q8WJF6		0	0	3.75e-08	101.01	1.96806e-07	2	2171.11	-0.311347	115.767	0
	High	DVNEQDVLLFIDNIFR	1	5066	23	A0A1C9HCV0;Q5J038;A0A1C9HCP3;A0A1I7PIS3;T1L6T3;Q95FJ8;A0A0M3LBA7;A0A0S0ZFL3;C0J9K5;C0J9P4;Q8HTI8;Q9MRA3;A0A1I7PIU6;Q95FT0;A0A1D8DG80;A0A1I7PIS8;B7S4U8;Q597J4;O98569;G0LNL4;A0A1I7PIT2;B8PRK2;Q9XQX1		0	0	9.586e-07	100.59	2.45205e-07	2	1950	-0.218365	116.508	0
	High	GMEVIDTGAPLSVPVGGATLGR	7	3356	18	A0A0M3LBA7;A0A1C9HCV0;A0A0S0ZFL3;A0A1C9HCP3;O98569;Q5J038;C0J9K5;C0J9P4;Q95FJ8;Q9XQX1;A0A1I7PIS3;A0A1I7PIU6;A0A1I7PIS8;B8PRK2;A0A1D8D815;A0A191SDX6;T1L6T3;A0A1I7PIT2		0	0	3.022e-09	100.23	4.32408e-07	2	2097.1	1.33807	112.408	0
	High	mPSAVGYQPTLSTEMGSLQER	13	5647	27	A0A0M3LBA7;A0A1C9HCV0;A0A0S0ZFL3;A0A1C9HCP3;O98569;Q5J038;C0J9K5;C0J9P4;Q95FJ8;Q9XQX1;Q9MRA3;A0A1I7PIU6;A0A1D8DG80;A0A1I7PIS3;T1L6T3;A0A1I7PIS8;B8PRK2;Q597J4;A0A1D8D815;A0A1I7PIT2;Q8HTI8;A0A191SDX6;Q95FT0;B7S4U8;G0LNL4;A0A0M4FZ20;B7S4V7	M1(Oxidation)	0	0	8.018e-09	98.76	2.1083e-07	2	2298.08	1.10591	97.4615	0
	High	FVQAGSEVSALLGR	13	9158	29	A0A0M3LBA7;Q597J4;A0A1C9HCV0;A0A1D8D815;A0A1I7PIS3;C0J9K5;C0J9P4;A0A1I7PIS8;O98569;Q95FJ8;G0LNL4;A0A0S0ZFL3;Q8HTI8;Q5J038;A0A1C9HCP3;Q9MRA3;A0A1I7PIU6;T1L6T3;Q95FT0;B7S4V7;A0A1D8DG80;A0A0A7DB11;E7FIW3;B7S4U8;Q9XQX1;A0A0M4FZ20;B8PRK2;A0A191SDX6;A0A1I7PIT2		0	0	4.296e-05	96.79	5.82425e-07	2	1433.78	0.798734	104.865	0
	High	VALVYGQMNEPPGAR	11	9490	29	A0A0M3LBA7;Q597J4;A0A0S0ZFL3;A0A1C9HCV0;A0A1C9HCP3;O98569;Q5J038;C0J9K5;C0J9P4;Q95FJ8;Q9MRA3;A0A1I7PIS3;T1L6T3;A0A1D8DG80;A0A1I7PIU6;Q95FT0;A0A1I7PIS8;A0A1I7PIT2;B8PRK2;B7S4U8;Q8HTI8;A0A1D8D815;A0A191SDX6;G0LNL4;A0A0M4FZ20;A0A0A7DB11;E7FIW3;Q9MRM1;B7S4V7		0	0	3.534e-05	89.55	2.87831e-06	2	1601.81	0.42672	82.255	0
	High	VALVYGQmNEPPGAR	10	9490	29	A0A0M3LBA7;Q597J4;A0A1C9HCV0;A0A0S0ZFL3;Q8HTI8;A0A191SDX6;Q5J038;A0A1D8D815;A0A1C9HCP3;Q9MRA3;A0A1I7PIU6;A0A1I7PIS3;C0J9K5;C0J9P4;T1L6T3;B7S4V7;A0A1D8DG80;A0A1I7PIS8;A0A0M4FZ20;A0A1I7PIT2;O98569;B8PRK2;Q95FJ8;G0LNL4;Q9MRM1;Q95FT0;B7S4U8;A0A0A7DB11;E7FIW3	M8(Oxidation)	0	0	3.768e-05	82.5	1.45891e-05	2	1617.81	1.0002	66.7302	0
	High	GIYPAVDPLDSTSTmLQPR	5	5449	29	A0A0M3LBA7;A0A1C9HCV0;C0J9K5;C0J9P4;Q95FJ8;Q597J4;A0A1D8D815;A0A1I7PIS8;O98569;A0A0S0ZFL3;Q8HTI8;Q5J038;A0A1C9HCP3;Q9MRA3;A0A1I7PIU6;A0A1I7PIS3;T1L6T3;Q95FT0;A0A1D8DG80;A0A1I7PIT2;B8PRK2;B7S4U8;A0A191SDX6;Q9XQX1;G0LNL4;A0A0M4FZ20;Q9MRM1;B7S4V7;Q8WJF6	M15(Oxidation)	0	0	3.028e-08	79.91	2.42019e-05	2	2077.03	1.06795	104.044	0
	High	MPSAVGYQPTLSTEMGSLQER	7	5647	27	A0A0M3LBA7;A0A1C9HCV0;A0A0S0ZFL3;A0A1C9HCP3;O98569;Q5J038;C0J9K5;C0J9P4;Q95FJ8;Q9XQX1;Q9MRA3;A0A1I7PIU6;A0A1D8DG80;A0A1I7PIS3;T1L6T3;A0A1I7PIS8;B8PRK2;Q597J4;A0A1D8D815;A0A1I7PIT2;Q8HTI8;A0A191SDX6;Q95FT0;B7S4U8;G0LNL4;A0A0M4FZ20;B7S4V7		0	0	9.009e-09	77.46	3.5874e-05	2	2282.08	1.66695	104.374	0
	High	VGLTALTMAEYFR	1	7808	30	A0A0M3LBA7;A0A0S0ZFL3;Q597J4;A0A1C9HCV0;Q8HTI8;Q5J038;A0A1C9HCP3;Q9MRA3;A0A1I7PIU6;A0A1I7PIS3;C0J9K5;C0J9P4;T1L6T3;A0A1D8DG80;A0A1I7PIS8;A0A1I7PIT2;O98569;B8PRK2;Q95FJ8;G0LNL4;A0A1D8D815;B7S4V7;A0A0M4FZ20;B7S4U8;Q95FT0;Q9XQX1;A0A191SDX6;A0A0A7DB11;E7FIW3;Q9MRM1		0	0	0.0001454	76.51	5.54283e-05	2	1471.76	0.808242	114.605	0
	High	VGLTALTmAEYFR	3	7808	30	A0A0M3LBA7;A0A0S0ZFL3;Q597J4;A0A1C9HCV0;Q8HTI8;Q5J038;A0A1C9HCP3;Q9MRA3;A0A1I7PIU6;A0A1I7PIS3;C0J9K5;C0J9P4;T1L6T3;A0A1D8DG80;A0A1I7PIS8;A0A1I7PIT2;O98569;B8PRK2;Q95FJ8;G0LNL4;A0A1D8D815;B7S4V7;A0A0M4FZ20;B7S4U8;Q95FT0;Q9XQX1;A0A191SDX6;A0A0A7DB11;E7FIW3;Q9MRM1	M8(Oxidation)	0	0	0.0006392	74.32	9.6601e-05	2	1487.76	1.1816	109.706	0
	High	TVLIMELINNIAK	1	8267	28	A0A0M3LBA7;A0A1C9HCV0;Q597J4;O98569;A0A1D8D815;A0A1I7PIS3;C0J9K5;C0J9P4;A0A1I7PIS8;Q95FJ8;A0A0S0ZFL3;Q8HTI8;Q5J038;A0A1C9HCP3;Q9MRA3;A0A1I7PIU6;T1L6T3;A0A1D8DG80;A0A1I7PIT2;B8PRK2;Q95FT0;A0A0A7DB11;B7S4U8;A0A191SDX6;A0A0M4FZ20;E7FIW3;Q9XQX1;Q9MRM1		0	0	0.002238	72.62	9.20901e-05	2	1471.86	0.118931	115.404	0
	High	SAPAFIQLDTK	5	4550	21	A0A0M3LBA7;A0A1C9HCV0;A0A0S0ZFL3;A0A1C9HCP3;O98569;Q5J038;C0J9K5;C0J9P4;Q95FJ8;Q9MRA3;A0A1I7PIS3;T1L6T3;A0A1D8DG80;Q597J4;Q8HTI8;A0A1D8D815;A0A1I7PIT2;Q95FT0;G0LNL4;A0A191SDX6;A0A0M4FZ20		0	0	0.003406	72.23	0.000172675	2	1190.64	0.536024	83.4514	0
	High	IVGEEHYETAQK	11	150	7	A0A0M3LBA7;Q9MRA3;A0A1I7PIS3;A0A1D8DG80;A0A1I7PIU6;A0A1I7PIT2;A0A1I7PIS8		0	0	0.0001528	67.79	0.000282689	2	1403.68	0.986587	39.7282	0
	High	MPNIYDALVVK	2	26	4	A0A1I7PIS3;A0A1D8DG80;Q95FJ8;A0A1I7PIT2		0	0	0.001527	65.39	0.000720256	2	1262.68	0.533099	94.5657	0
	High	EGNDLYMEMK	5	8238	28	A0A0M3LBA7;A0A1C9HCV0;A0A0S0ZFL3;Q5J038;A0A1D8D815;A0A1C9HCP3;Q9MRA3;A0A1I7PIU6;A0A1I7PIS3;C0J9K5;C0J9P4;T1L6T3;A0A1D8DG80;A0A1I7PIS8;Q95FJ8;Q597J4;Q8HTI8;O98569;Q95FT0;A0A0M4FZ20;A0A0A7DB11;A0A1I7PIT2;E7FIW3;B8PRK2;B7S4U8;Q9XQX1;G0LNL4;B7S4V7		0	0	0.005441	61.72	0.000561363	2	1229.52	0.394281	74.2534	0
	High	EGSITSIQAVYVPADDLTDPAPATTFAHLDATTVLSR	1	6160	24	A0A0M3LBA7;A0A1C9HCV0;A0A0S0ZFL3;Q5J038;A0A1C9HCP3;Q9MRA3;A0A1I7PIU6;A0A1I7PIS3;C0J9K5;C0J9P4;T1L6T3;Q95FT0;A0A1D8DG80;A0A1I7PIS8;Q95FJ8;B7S4U8;A0A1D8D815;Q9XQX1;A0A1I7PIT2;B8PRK2;A0A191SDX6;A0A0M4FZ20;A0A0A7DB11;B7S4V7		0	0	4.159e-10	60.99	0.00130224	3	3843.94	1.85668	114.507	0
	High	AHGGVSVFGGVGER	10	7920	30	A0A0M3LBA7;A0A0S0ZFL3;Q597J4;A0A1C9HCV0;Q5J038;A0A1C9HCP3;Q9MRA3;A0A1I7PIU6;Q9XQX1;A0A1I7PIS3;T1L6T3;Q95FT0;A0A1D8DG80;A0A1I7PIS8;A0A1I7PIT2;B8PRK2;Q95FJ8;C0J9K5;C0J9P4;B7S4U8;Q8HTI8;A0A1D8D815;A0A0M4FZ20;O98569;A0A191SDX6;Q9MRM1;B7S4V7;A0A0A7DB11;E7FIW3;G0LNL4		0	0	0.004335	57.32	0.00411243	2	1328.67	0.589324	60.4411	0
	High	IGLFGGAGVGK	6	9628	37	Q597J4;A0A0M3LBA7;A0A1C9HCV0;A0A0S0ZFL3;A0A191SDX6;Q5J038;A0A1D8D815;A0A1C9HCP3;Q9MRA3;A0A1I7PIU6;A0A1I7PIS3;C0J9K5;C0J9P4;T1L6T3;Q95FT0;A0A1D8DG80;A0A1I7PIS8;Q95FJ8;B7S4U8;O98569;Q8HTI8;A0A0M4FZ20;A0A0A7DB11;A0A1I7PIT2;E7FIW3;B8PRK2;A0A2G5F6R8;B9T1V8;A0A2H3ZCK5;A0A251U5D0;A0A0K9NYL5;Q9XQX1;G0LNL4;Q9MRM1;B7S4V7;A0A0D6QRT0;M0UCJ4		0	0	0.004614	50.58	0.0203897	2	975.563	0.481163	82.7373	0
	High	ESGVINEENIAESK	1	1255	18	A0A1C9HCV0;Q5J038;Q9MRA3;A0A1D8DG80;A0A1C9HCP3;A0A1I7PIU6;A0A1I7PIS3;T1L6T3;A0A1I7PIS8;A0A1I7PIT2;B8PRK2;Q95FJ8;A0A1D8D815;G0LNL4;Q9XQX1;Q8HTI8;Q95FT0;A0A191SDX6		0	0	9.225e-05	49.67	0.0210217	2	1518.73	0.426761	61.3299	0
	High	VVDLLAPYR	7	9267	30	A0A1C9HCV0;Q5J038;A0A1D8D815;Q9MRA3;A0A0M3LBA7;A0A0S0ZFL3;A0A1C9HCP3;A0A1I7PIU6;A0A1I7PIS3;C0J9K5;C0J9P4;T1L6T3;Q95FT0;A0A1D8DG80;A0A1I7PIS8;A0A0A7DB11;Q95FJ8;B7S4U8;Q597J4;Q8HTI8;B7S4V7;O98569;G0LNL4;A0A191SDX6;A0A0M4FZ20;A0A1I7PIT2;Q9XQX1;B8PRK2;E7FIW3;Q9MRM1		0	0	0.0191	46.79	0.0445083	2	1045.6	0.536108	98.1924	0
	High	EGNDLYmEMK	3	8238	28	A0A0M3LBA7;Q597J4;A0A0S0ZFL3;A0A1C9HCV0;A0A1C9HCP3;O98569;Q5J038;C0J9K5;C0J9P4;Q95FJ8;Q9MRA3;A0A1I7PIS3;T1L6T3;A0A1D8DG80;Q9XQX1;A0A1I7PIU6;Q95FT0;A0A1I7PIS8;A0A1I7PIT2;B8PRK2;B7S4U8;Q8HTI8;A0A1D8D815;G0LNL4;A0A0M4FZ20;A0A0A7DB11;E7FIW3;B7S4V7	M7(Oxidation)	0	0	0.007525	37.5	0.13282	2	1245.51	0.747566	63.2099	0
	High	mPSAVGYQPTLSTEmGSLQER	2	5647	27	B7S4V7;A0A0M3LBA7;A0A1C9HCV0;A0A1I7PIS3;C0J9K5;C0J9P4;Q95FJ8;A0A0S0ZFL3;A0A1C9HCP3;Q597J4;Q8HTI8;Q5J038;Q9MRA3;A0A1I7PIU6;T1L6T3;Q95FT0;A0A1D8DG80;A0A1I7PIS8;O98569;B7S4U8;A0A1D8D815;A0A191SDX6;Q9XQX1;A0A1I7PIT2;B8PRK2;A0A0M4FZ20;G0LNL4	M1(Oxidation); M15(Oxidation)	0	0	0.001078	36.9	0.301218	3	2314.07	0.810565	81.1239	0
	High	TREGNDLYMEMK	3	8225	28	A0A0M3LBA7;Q597J4;A0A0S0ZFL3;A0A1C9HCV0;Q5J038;Q9MRA3;A0A1C9HCP3;A0A1I7PIS3;T1L6T3;Q95FJ8;A0A1D8D815;C0J9K5;C0J9P4;A0A1I7PIS8;O98569;Q8HTI8;A0A1I7PIU6;A0A1D8DG80;A0A1I7PIT2;B8PRK2;E7FIW3;Q9XQX1;Q95FT0;B7S4V7;A0A0A7DB11;B7S4U8;G0LNL4;A0A0M4FZ20		0	0.001	0.03276	34.82	0.401564	2	1486.67	1.14968	62.1805	1
	High	EGNDLYmEmK	1	8238	28	A0A0M3LBA7;A0A0S0ZFL3;A0A1C9HCP3;A0A1C9HCV0;Q5J038;Q9MRA3;C0J9K5;C0J9P4;Q95FJ8;Q597J4;G0LNL4;Q8HTI8;A0A1D8D815;A0A1I7PIU6;A0A1I7PIS3;T1L6T3;Q95FT0;A0A1D8DG80;A0A1I7PIS8;A0A0A7DB11;E7FIW3;O98569;B7S4U8;B7S4V7;A0A0M4FZ20;A0A1I7PIT2;B8PRK2;Q9XQX1	M7(Oxidation); M9(Oxidation)	0	0.001	0.03805	26.74	1.4174	2	1261.51	0.704831	43.0204	0
I2E9A4	Ribulose bisphosphate carboxylase large chain (Fragment) OS=Lacistema grandifolium OX=1186122 GN=rbcl PE=3 SV=2 - [I2E9A4_9ROSI]	2790.46	32.65	43002	0	19	316	441	48.6945	6.43018
	High	GGLDFTKDDENVNSQPFMR	12	51638	331	P28392;Q9MTE7;C0J9R6;C6G1P2;Q5W520;A5X4D3;C7A609;F2X4H9;D5FUN6;Q32803;Q4VI99;Q9GGI5;D6MYJ6;B8PRM1;Q7YJP8;Q5I221;A0A0U4D534;Q4VI80;Q4VI78;C4NWF4;A0A0F7G633;O09424;G0WZ98;A0A249Y5Y5;G0WZL1;Q37220;Q7YJR1;A0A291L2W8;Q37279;A0A1C9HGX6;J9QH20;A0A1Q1MQ40;Q37140;L0N8B1;Q9GHM7;A0A291L2S1;Q05579;Q40141;Q32701;P28421;Q6VW40;A0A0F7C9H2;Q32571;I2BGM7;A0A291EY88;Q33047;Q31807;Q33032;Q5K3Y8;C3RXF1;A0A1S6WN23;A0…		0	0	4.066e-09	109.63	4.54743e-08	2	2169.99	0.0169797	93.1914	1
	High	GHYLNATAGTcEEMIK	15	14794	147	Q32701;Q6VW40;C0J9R6;C6G1P2;Q33032;A0A1C9HG87;U5XM28;F2X4H9;D5FUN6;Q9GGI5;D6MYJ6;Q4KUE1;Q7YJP8;Q7GH77;O98551;A0A0C5KNQ4;E7DMW3;I2E9A4;W5RVG3;Q7YJR1;Q5NUA5;Q37140;L0N8B1;P28392;Q9MTE7;Q5W520;I2FL31;Q32553;Q32803;Q4VI99;B8PRM1;E7DMV3;Q4VI80;Q3L1K9;Q4VI78;Q37220;B1PHQ2;S6CNQ3;A0A249Y5Q9;Q85VA4;A0A1Q1MQ40;Q9GHM7;A0A291L2S1;A0A286SF63;Q36851;A0A1C9HG15;C1JAT3;Q3I534;E7DMY2;A0A2H4UGV5;B8LIV8;I2E962;A0A…	C11(Carbamidomethyl)	0	0	6.822e-08	102.48	1.2293e-07	2	1794.82	1.62322	66.1378	0
	High	DNGLLLHIHR	13	41878	340	Q9MTE7;Q5W520;Q9GGI5;B8PRM1;C4NWF4;O09424;Q6VW40;I2BGM7;C0J9R6;C6G1P2;E7DMY2;Q33032;A0A1S6WN23;A6XBH8;F2X4H9;Q37212;M1S1D7;Q8HUZ9;Q5I221;A0A0U4D534;I2E9L8;Q32701;P28392;A0A1C9HG87;U5XM28;Q5WPP7;Q4L1C7;Q8MD81;A0A1C9HG15;I2FL31;D5FUN6;Q9TN58;Q32553;Q32803;Q4VI99;C1JAT3;D6MYJ6;Q4KUE1;E7DMV3;Q7YJP8;Q7GH77;J9QER6;O98551;A0A0C5KNQ4;E7DMW3;Q4VI80;Q3I534;Q3L1K9;I2E9A4;Q8MCY1;Q4VI78;A0A291EY88;C3RXF1;B8PR…		0	0	0.00142	89.6	5.16343e-06	3	1187.67	0.557325	64.5309	0
	High	GGLDFTKDDENVNSQPFmR	8	51638	331	Q4VIC0;O98426;B1PHQ2;A0A2D0WHN2;Q95CE8;Q9GGJ5;B5LBY9;Q8MFT9;P28392;Q9MTE7;C0J9R6;C6G1P2;Q5W520;A5X4D3;C7A609;F2X4H9;D5FUN6;Q32803;Q4VI99;Q9GGI5;D6MYJ6;B8PRM1;Q7YJP8;Q5I221;A0A0U4D534;Q4VI80;Q4VI78;C4NWF4;A0A0F7G633;O09424;G0WZ98;A0A249Y5Y5;G0WZL1;Q37220;Q7YJR1;A0A291L2W8;Q37279;A0A1C9HGX6;J9QH20;A0A1Q1MQ40;Q37140;L0N8B1;Q9GHM7;A0A291L2S1;Q05579;Q40141;Q32701;P28421;Q6VW40;A0A0F7C9H2;Q32571;I2BGM7…	M18(Oxidation)	0	0	2.308e-06	87.88	6.6173e-06	2	2185.98	1.11451	83.4729	1
	High	GHYLNATAGTcEEmIK	9	14794	147	P28392;Q9MTE7;C0J9R6;C6G1P2;Q5W520;A5X4D3;C7A609;F2X4H9;D5FUN6;Q32803;Q4VI99;Q9GGI5;D6MYJ6;B8PRM1;Q7YJP8;Q5I221;A0A0U4D534;Q4VI80;Q4VI78;C4NWF4;A0A0F7G633;O09424;G0WZ98;A0A249Y5Y5;G0WZL1;Q37220;Q7YJR1;A0A291L2W8;Q37279;A0A1C9HGX6;J9QH20;A0A1Q1MQ40;Q37140;L0N8B1;Q9GHM7;A0A291L2S1;Q32701;Q6VW40;P93904;D6MYK4;E7DMY2;B8LIV8;Q33032;I2E962;A0A1C9HG87;A0A2H4UGI3;U5XM28;Q7YMT1;Q5WPP7;R4QE58;I2E906;Q4L1C7…	C11(Carbamidomethyl); M14(Oxidation)	0	0	1.134e-07	86.24	4.78494e-06	2	1810.81	1.45089	55.8797	0
	High	mxGGDHIHAGTVVGK	39	17683	150	C0J9R6;C6G1P2;F2X4H9;Q9GGI5;Q5I221;A0A0U4D534;Q7YJP8;O98551;Q9T2E4;Q32701;Q539X0;Q6VW40;A0A0F7C9H2;I2BGM7;Q31807;Q85ZK3;Q33032;A0A1S6WN23;A0A1C9HG87;A0A2H4UGI3;U5XM28;A5X4D3;Q8WIX2;A0A0F7G570;A6XBH8;A0A286M593;Q9GEK5;A0A1S5QS34;D5FUN6;O98429;D6MYJ6;Q9XQ93;Q71N81;A0A248SN48;Q4KUE1;M1S1D7;Q7GH77;Q71N69;Q8HUZ9;G0WZM4;A0A0C5KNQ4;E7DMW3;I2E9L8;A0A0F7G5V4;I2E9A4;A0A286NQF2;Q8WKT6;Q7YJM6;Q8MCX1;Q9MT23;O…	M1(Oxidation); X2(S)	0	0	3.06e-05	84.08	1.34901e-05	2	1481.72	-0.0107759	32.1306	0
	High	MxGGDHIHAGTVVGK	37	17683	150	Q6VW40;A0A0F7C9H2;I2BGM7;C0J9R6;C6G1P2;Q33032;A0A1S6WN23;A0A1C9HG87;U5XM28;A6XBH8;Q4L1C7;A0A286M593;F2X4H9;Q9GEK5;D5FUN6;Q9TN58;Q9GGI5;Q37212;Q8HUZ9;I2E9L8;A0A0F7G5V4;Q8MCY1;A0A2H4UGI3;Q31807;A0A0F7G570;A0A1S5QS34;M1S1D7;Q7YJP8;Q5I221;A0A0U4D534;Q8MCX1;Q9MT23;A0A286SFD8;J9QG76;Q7YJR1;Q7YJM3;A0A1C9HG42;L0N8B1;I6N589;A0A0B5KTH7;P92447;A5X5W8;B1NFY5;C6G392;B8PRP3;A0A2H4P5N4;A0A249Y5N8;S4TA61;E0D8V0;…	X2(S)	0	0	1.702e-05	82.18	1.80249e-05	2	1465.72	1.01713	39.7551	0
	High	mxGGDHIHAGTVVGK	13	13	2	I2E9A4;Q9BAJ3	M1(Oxidation); X2(P)	0	0	0.0005571	79.01	2.38263e-05	2	1491.74	0.488295	46.9289	0
	High	DDENVNSQPFMR	7	52171	357	Q05579;Q33107;Q40141;Q32701;P28421;P28392;Q9MTE7;Q539X0;O03648;D6MYK9;Q6VW40;A0A0F7C9H2;E6Y8Z3;Q32571;I2BGM7;B1NL21;C0J9R6;A0A291EY88;C6G1P2;Q5W520;P93904;Q33047;O98884;D6MYK4;E7DMY2;Q31807;A0PD98;Q71N70;B8LIV8;Q85ZK3;C7AQR6;Q8WL19;Q33032;Q5K3Y8;I2E962;C3RXF1;A0PDB8;A0A1S6WN23;Q9GHZ1;A0A1C9HG87;A0A2H4UGI3;U5XM28;B8PRL7;Q7YMT1;Q5WPP7;R4QE58;B5SW52;A5X4D3;Q8WIX2;A0A0F7G570;Q1XEJ9;O09420;A6XBH8;C7A6…		0	0	0.0002679	77.73	6.2862e-05	2	1451.62	0.893699	69.7641	0
	High	GHYLNATAGTcEEMIKR	5	14767	146	Q32701;Q6VW40;C0J9R6;C6G1P2;Q33032;A0A1C9HG87;U5XM28;F2X4H9;D5FUN6;Q9GGI5;D6MYJ6;Q4KUE1;Q7YJP8;Q7GH77;O98551;A0A0C5KNQ4;E7DMW3;I2E9A4;W5RVG3;Q7YJR1;Q5NUA5;Q37140;L0N8B1;P28392;Q9MTE7;Q5W520;I2FL31;Q32553;Q32803;Q4VI99;B8PRM1;E7DMV3;Q4VI80;Q3L1K9;Q4VI78;Q37220;B1PHQ2;S6CNQ3;A0A249Y5Q9;Q85VA4;A0A1Q1MQ40;Q9GHM7;A0A291L2S1;A0A286SF63;Q36851;A0A1C9HG15;C1JAT3;Q3I534;E7DMY2;A0A2H4UGV5;B8LIV8;I2E962;A0A…	C11(Carbamidomethyl)	0	0	2.769e-06	75.53	7.26434e-05	3	1950.92	0.993705	59.9217	1
	High	TFQGPPHGIQVER	38	58045	331	Q40141;Q9MTE7;Q6VW40;I2BGM7;C0J9R6;A0A291EY88;C6G1P2;Q5W520;E7DMY2;Q33032;A0A1S6WN23;B5SW52;A6XBH8;A0A0F7EV98;Q9MT32;F2X4H9;Q4VI99;Q9GGI5;B8PRM1;Q8HUZ9;Q3T8E9;I2E9L8;Q4VI80;Q4VI78;A0A0F7C9H2;B8LIV8;I2E962;C3RXF1;A0A1C9HG87;U5XM28;B8PRL7;Q8WIX2;O09420;A0A0F7G5C0;A0A1C9HFL0;A0A286M593;Q9GEK5;A0A1S6Q3X8;D5FUN6;T1WGF1;C1JAT3;Q71N81;O03839;M1S1D7;Q71N69;Q5I221;G0WZM4;A0A0U4D534;A0A0F7G5V4;C4NWF4;C3S8W…		0	0	1.615e-05	72.52	0.000348113	2	1465.76	1.40553	60.8787	0
	High	GHYLNATAGTcEEmIKR	8	14767	146	D5FUN6;Q8ME51;Q31895;Q95631;Q37220;Q8MCW3;Q32701;P28392;Q9MTE7;Q6VW40;C0J9R6;C6G1P2;Q5W520;Q33032;A0A1C9HG87;U5XM28;F2X4H9;A0A1C9HG15;I2FL31;Q32553;Q32803;Q4VI99;C1JAT3;Q9GGI5;D6MYJ6;B8PRM1;Q4KUE1;E7DMV3;Q7YJP8;Q7GH77;O98551;A0A0C5KNQ4;E7DMW3;Q4VI80;Q3I534;Q3L1K9;I2E9A4;Q4VI78;W5RVG3;G0WZL1;F4ZDP9;B1PHQ2;A0A142I7F3;Q7YJR1;P92434;Q5NUA5;S6CNQ3;A0A1C9HGX6;J9QH20;A0A249Y5Q4;A0A249Y5Q9;Q85VA4;A0A1Q1M…	C11(Carbamidomethyl); M14(Oxidation)	0	0	5.566e-07	65.98	0.000617735	3	1966.91	1.02636	50.4957	1
	High	VALEAcVQAR	41	29518	272	P28392;Q9MTE7;C0J9R6;C6G1P2;Q5W520;A5X4D3;C7A609;F2X4H9;D5FUN6;Q32803;Q4VI99;Q9GGI5;D6MYJ6;B8PRM1;Q7YJP8;Q5I221;A0A0U4D534;Q4VI80;Q4VI78;C4NWF4;A0A0F7G633;O09424;G0WZ98;A0A249Y5Y5;G0WZL1;Q37220;Q7YJR1;A0A291L2W8;Q37279;A0A1C9HGX6;J9QH20;A0A1Q1MQ40;Q37140;L0N8B1;Q9GHM7;A0A291L2S1;Q05579;Q40141;Q32701;P28421;Q6VW40;A0A0F7C9H2;Q32571;I2BGM7;A0A291EY88;Q33047;Q31807;Q33032;Q5K3Y8;C3RXF1;A0A1S6WN23;A0…	C6(Carbamidomethyl)	0	0	0.003372	61.39	0.00279246	2	1116.58	-0.118181	113.661	0
	High	PLLGcTIKPK	8	64838	363	Q32701;Q6VW40;A0A0F7C9H2;I2BGM7;C0J9R6;C6G1P2;E7DMY2;Q31807;Q33032;A0A1S6WN23;A0A1C9HG87;U5XM28;A0A0F7G570;A6XBH8;A0A286M593;F2X4H9;Q9GEK5;D5FUN6;Q9GGI5;D6MYJ6;Q9XQ93;A0A248SN48;Q4KUE1;Q7YJP8;Q7GH77;Q8HUZ9;O98551;A0A0C5KNQ4;E7DMW3;I2E9L8;A0A0F7G5V4;I2E9A4;Q8WKT6;W5RVG3;B7P0E9;J9QG76;Q9TML5;O99016;Q5YKU0;Q8HVI8;A0A291L206;Q7YJR1;Q5NUA5;G8EEM9;A0A2D0WHN2;Q7YJM3;A0A1C9HG42;Q37140;L0N8B1;O98893;I6N58…	C5(Carbamidomethyl)	0	0	0.006806	54.89	0.0183231	3	1126.67	-0.097187	51.7976	1
	High	AMHAVIDR	10	44488	366	Q6VW40;A0A0F7C9H2;I2BGM7;C0J9R6;C6G1P2;Q33032;A0A1S6WN23;A0A1C9HG87;U5XM28;A6XBH8;A0A286M593;F2X4H9;Q9GEK5;D5FUN6;Q9GGI5;Q8HUZ9;I2E9L8;A0A0F7G5V4;A0A291EY88;Q5W520;C3RXF1;C3S8W2;Q32701;P28392;Q9MTE7;A0A1C9HG15;I2FL31;Q32553;Q32803;Q4VI99;C1JAT3;D6MYJ6;B8PRM1;Q4KUE1;E7DMV3;Q7YJP8;Q7GH77;O98551;A0A0C5KNQ4;E7DMW3;Q4VI80;Q3I534;Q3L1K9;I2E9A4;Q4VI78;W5RVG3;G0WZL1;Q37220;F4ZDP9;B1PHQ2;A0A142I7F3;Q7YJR1…		0	0	0.02138	52.29	0.0217926	2	912.472	-0.020645	32.8214	0
	High	DDENVNSQPFmR	5	52171	357	Q9MTE7;Q6VW40;C0J9R6;C6G1P2;Q5W520;Q33032;A0A1C9HG87;U5XM28;F2X4H9;D5FUN6;Q4VI99;C1JAT3;Q9GGI5;B8PRM1;Q4VI80;Q4VI78;Q37212;Q5I221;A0A0U4D534;Q32701;Q539X0;A0A0F7C9H2;I2BGM7;Q31807;Q85ZK3;A0A1S6WN23;A0A2H4UGI3;A5X4D3;Q8WIX2;A0A0F7G570;A6XBH8;V5K6K1;Q4L1C7;Q8MD81;A0A286M593;Q9GEK5;O20245;A0A1S5QS34;Q9TN58;O98429;D6MYJ6;Q9XQ93;Q71N81;A0A1W6BQF9;A0A248SN48;Q4KUE1;M1S1D7;Q7YJP8;Q7GH77;Q71N69;Q8HUZ9;G0…	M11(Oxidation)	0	0	0.001003	47.07	0.0719729	2	1467.62	0.855373	56.5527	0
	High	mxGGDHIHAGTVVGKLEGER	5	9	1	I2E9A4	M1(Oxidation); X2(N)	0	0	1.536e-05	45.45	0.0521922	3	2093.02	0.644413	75.2184	1
	High	YGRPLLGcTIKPK	9	64650	355	Q9MTE7;Q6VW40;C0J9R6;C6G1P2;Q5W520;Q33032;F2X4H9;Q4VI99;Q9GGI5;B8PRM1;Q4VI80;Q4VI78;Q32701;R4QE58;Q4KUE1;Q7YJP8;Q7GH77;A0A0C5KNQ4;I2E9A4;Q9T2E4;Q9MT23;Q5I221;A0A0U4D534;A0A0B5KTH7;A0A0F7C9H2;I2BGM7;Q31807;A0A1S6WN23;A0A1C9HG87;U5XM28;A0A0F7G570;A6XBH8;A0A286M593;Q9GEK5;D5FUN6;D6MYJ6;Q9XQ93;A0A248SN48;Q8HUZ9;O98551;E7DMW3;I2E9L8;A0A0F7G5V4;Q8WKT6;W5RVG3;B7P0E9;J9QG76;Q9TML5;O99016;Q5YKU0;Q8HVI8;A0…	C8(Carbamidomethyl)	0	0	0.0001068	44.24	0.218149	3	1502.85	0.761758	53.5092	2
	High	mxGGDHIHAGTVVGK	15	12	4	I2E9A4;Q9BAJ3;Q6PZ84;S6CNQ3	M1(Oxidation); X2(A)	0	0	0.009776	10	289.19	2	1465.72	-0.65195	49.1576	0
	High	DDFIEKDR	8	17693	197	Q9MTE7;Q5W520;Q9GGI5;B8PRM1;O03839;C4NWF4;A0A291EY88;O09420;M1S1D7;C0J9R6;C6G1P2;E7DMY2;F2X4H9;Q4VI99;Q37212;Q5I221;A0A0U4D534;Q4VI80;Q4VI78;I2BGM7;Q33032;C6G392;Q9XQ90;Q31807;A0A0F7G570;A6XBH8;Q7YJP8;Q8HUZ9;Q05579;P28392;A0PD98;Q5K3Y8;E6Y8K1;Q32803;B1NL34;Q8MCX1;Q9MT23;Q37222;J9QG76;Q37220;A0A1C9HFM1;Q7YJR1;A0A078BR81;A0A0F6TFY2;Q7YJM3;A0A1C9HG42;A0A1Q1MQ40;L0N8B1;Q9TLG5;Q9GHM7;A0A0B5KNG0;I6N589…		0	0.001	0.03154	58.5	0.00349751	2	1037.49	0.160515	43.155	1
	High	AQAETGEIK	6	27913	269	Q9MTE7;C0J9R6;A0A291EY88;C6G1P2;Q5W520;A6XBH8;F2X4H9;Q4VI99;Q9GGI5;B8PRM1;Q8HUZ9;Q4VI80;Q4VI78;Q32701;P28392;Q6VW40;Q33032;Q5WPP7;I2FL31;Q32553;Q32803;Q4KUE1;E7DMV3;Q37212;Q7YJP8;Q7GH77;A0A0C5KNQ4;Q3L1K9;I2E9A4;E7DMY2;Q31807;Q5K3Y8;A0A0F7G570;E6Y8K1;B1NL34;I2BGN0;A0A0B5KTH7;A0A1C9HG87;U5XM28;D5FUN6;C1JAT3;W5RVG3;G0WZL1;P92434;S6CNQ3;J9QH20;A0A249Y5Q9;Q9GHM7;A0A286SF63;Q36851;D6MYJ6;O98551;E7DMW3;…		0	0.001	0.04518	42.18	0.221524	2	946.485	0.650237	25.4007	0
	High	LGLSAKNYGR	1	66272	360	Q9GGI5;Q32701;P28392;Q9MTE7;Q6VW40;C0J9R6;C6G1P2;Q5W520;E7DMY2;B8LIV8;Q33032;I2E962;A0A1C9HG87;A0A2H4UGI3;U5XM28;A5X4D3;C7A609;Q95631;A0A1C9HFL0;F2X4H9;A0A1C9HG15;I2FL31;A0A1S6Q3X8;D5FUN6;O98429;Q32553;Q32803;Q4VI99;C1JAT3;D6MYJ6;B8PRM1;O03839;Q4KUE1;E7DMV3;Q7YJP8;Q7GH77;Q5I221;A0A0U4D534;O98551;A0A0C5KNQ4;E7DMW3;Q4VI80;Q3I534;Q3L1K9;I2E9A4;Q9T2E4;Q4VI78;C4NWF4;A0A0F7G633;O09424;Q58U40;Q9MT23;I2B…		0	0.006	0.1014	29.43	7.47958	3	1078.6	-2.97533	46.7976	1
	High	mxGGDHIHAGTVVGK	2	10	2	I2E9A4;Q9BAJ3	M1(Oxidation); X2(Q)	0	0.006	0.1017	19.48	20.8656	2	1522.74	0.671107	34.0007	0
	High	MxGGDHIHAGTVVGK	1	10	2	I2E9A4;Q9BAJ3	X2(E)	0	0.006	0.1096	18.87	23.1488	2	1507.73	0.131438	39.3972	0
	High	EGNEIIR	1	14511	172	Q8MCX1;Q58U40;C7A5Z4;Q9MTE7;C0J9R6;A0A291EY88;C6G1P2;Q5W520;A6XBH8;Q71N79;F2X4H9;Q4VI99;Q9GGI5;B8PRM1;Q8HUZ9;Q4VI80;Q4VI78;Q40141;Q6VW40;I2BGM7;Q33032;A0A1S6WN23;B5SW52;A0A0F7EV98;Q9MT32;Q3T8E9;I2E9L8;P28392;A5X4D3;C7A609;D5FUN6;Q32803;D6MYJ6;Q7YJP8;Q5I221;A0A0U4D534;C4NWF4;A0A0F7G633;O09424;I2FL31;E7DMV3;Q3L1K9;Q32701;P28421;A0A0F7C9H2;Q32571;Q33047;Q31807;Q5K3Y8;C3RXF1;A0A1C9HG87;U5XM28;B8PRL7;…		0	0.007	0.1187	41.51	0.170833	2	830.437	-0.230359	38.1663	0
A0A249Y5N8	Ribulose bisphosphate carboxylase large chain (Fragment) OS=Euphorbia heterophylla OX=212910 GN=rbcL PE=3 SV=1 - [A0A249Y5N8_9ROSI]	2790.04	43.51	30496	0	18	286	416	46.0382	6.80029
	High	GGLDFTKDDENVNSQPFMR	12	51638	331	P28392;Q9MTE7;C0J9R6;C6G1P2;Q5W520;A5X4D3;C7A609;F2X4H9;D5FUN6;Q32803;Q4VI99;Q9GGI5;D6MYJ6;B8PRM1;Q7YJP8;Q5I221;A0A0U4D534;Q4VI80;Q4VI78;C4NWF4;A0A0F7G633;O09424;G0WZ98;A0A249Y5Y5;G0WZL1;Q37220;Q7YJR1;A0A291L2W8;Q37279;A0A1C9HGX6;J9QH20;A0A1Q1MQ40;Q37140;L0N8B1;Q9GHM7;A0A291L2S1;Q05579;Q40141;Q32701;P28421;Q6VW40;A0A0F7C9H2;Q32571;I2BGM7;A0A291EY88;Q33047;Q31807;Q33032;Q5K3Y8;C3RXF1;A0A1S6WN23;A0…		0	0	4.066e-09	109.63	4.54743e-08	2	2169.99	0.0169797	93.1914	1
	High	GHYLNATAGTcEEMIK	15	14794	147	Q32701;Q6VW40;C0J9R6;C6G1P2;Q33032;A0A1C9HG87;U5XM28;F2X4H9;D5FUN6;Q9GGI5;D6MYJ6;Q4KUE1;Q7YJP8;Q7GH77;O98551;A0A0C5KNQ4;E7DMW3;I2E9A4;W5RVG3;Q7YJR1;Q5NUA5;Q37140;L0N8B1;P28392;Q9MTE7;Q5W520;I2FL31;Q32553;Q32803;Q4VI99;B8PRM1;E7DMV3;Q4VI80;Q3L1K9;Q4VI78;Q37220;B1PHQ2;S6CNQ3;A0A249Y5Q9;Q85VA4;A0A1Q1MQ40;Q9GHM7;A0A291L2S1;A0A286SF63;Q36851;A0A1C9HG15;C1JAT3;Q3I534;E7DMY2;A0A2H4UGV5;B8LIV8;I2E962;A0A…	C11(Carbamidomethyl)	0	0	6.822e-08	102.48	1.2293e-07	2	1794.82	1.62322	66.1378	0
	High	DNGLLLHIHR	13	41878	340	Q9MTE7;Q5W520;Q9GGI5;B8PRM1;C4NWF4;O09424;Q6VW40;I2BGM7;C0J9R6;C6G1P2;E7DMY2;Q33032;A0A1S6WN23;A6XBH8;F2X4H9;Q37212;M1S1D7;Q8HUZ9;Q5I221;A0A0U4D534;I2E9L8;Q32701;P28392;A0A1C9HG87;U5XM28;Q5WPP7;Q4L1C7;Q8MD81;A0A1C9HG15;I2FL31;D5FUN6;Q9TN58;Q32553;Q32803;Q4VI99;C1JAT3;D6MYJ6;Q4KUE1;E7DMV3;Q7YJP8;Q7GH77;J9QER6;O98551;A0A0C5KNQ4;E7DMW3;Q4VI80;Q3I534;Q3L1K9;I2E9A4;Q8MCY1;Q4VI78;A0A291EY88;C3RXF1;B8PR…		0	0	0.00142	89.6	5.16343e-06	3	1187.67	0.557325	64.5309	0
	High	GGLDFTKDDENVNSQPFmR	8	51638	331	Q4VIC0;O98426;B1PHQ2;A0A2D0WHN2;Q95CE8;Q9GGJ5;B5LBY9;Q8MFT9;P28392;Q9MTE7;C0J9R6;C6G1P2;Q5W520;A5X4D3;C7A609;F2X4H9;D5FUN6;Q32803;Q4VI99;Q9GGI5;D6MYJ6;B8PRM1;Q7YJP8;Q5I221;A0A0U4D534;Q4VI80;Q4VI78;C4NWF4;A0A0F7G633;O09424;G0WZ98;A0A249Y5Y5;G0WZL1;Q37220;Q7YJR1;A0A291L2W8;Q37279;A0A1C9HGX6;J9QH20;A0A1Q1MQ40;Q37140;L0N8B1;Q9GHM7;A0A291L2S1;Q05579;Q40141;Q32701;P28421;Q6VW40;A0A0F7C9H2;Q32571;I2BGM7…	M18(Oxidation)	0	0	2.308e-06	87.88	6.6173e-06	2	2185.98	1.11451	83.4729	1
	High	EITLGFVDLLRDDFIEK	2	5735	76	Q9GGI5;Q5W520;B8PRM1;C4NWF4;Q9MTE7;C0J9R6;C6G1P2;F2X4H9;Q4VI99;Q4VI80;Q4VI78;Q9GHM7;A0A0B5KNG0;A0A0B5KTH7;Q40141;A0A291EY88;A0A1S6WN23;B5SW52;Q9MT32;Q3T8E9;A0A1C9HFM1;A0A249Y5Q9;A0A0F7C961;Q9TLG5;A0A286SF63;Q36851;Q6VW40;I2BGM7;Q33032;A6XBH8;M1S1D7;Q8HUZ9;Q5I221;A0A0U4D534;I2E9L8;A0A249Y5N8;A0A286SFD8;S4TA61;J9QG76;E0D8V0;A0A249Y5N1;A0A0F7G5Y0;Q37212;A0A286NQF2;Q7YJM6;F5B3G0;I2BGN0;O09420;Q8MAM0;…		0	0	4.197e-08	87.3	4.18551e-06	2	2023.08	0.247945	115.076	1
	High	GHYLNATAGTcEEmIK	9	14794	147	P28392;Q9MTE7;C0J9R6;C6G1P2;Q5W520;A5X4D3;C7A609;F2X4H9;D5FUN6;Q32803;Q4VI99;Q9GGI5;D6MYJ6;B8PRM1;Q7YJP8;Q5I221;A0A0U4D534;Q4VI80;Q4VI78;C4NWF4;A0A0F7G633;O09424;G0WZ98;A0A249Y5Y5;G0WZL1;Q37220;Q7YJR1;A0A291L2W8;Q37279;A0A1C9HGX6;J9QH20;A0A1Q1MQ40;Q37140;L0N8B1;Q9GHM7;A0A291L2S1;Q32701;Q6VW40;P93904;D6MYK4;E7DMY2;B8LIV8;Q33032;I2E962;A0A1C9HG87;A0A2H4UGI3;U5XM28;Q7YMT1;Q5WPP7;R4QE58;I2E906;Q4L1C7…	C11(Carbamidomethyl); M14(Oxidation)	0	0	1.134e-07	86.24	4.78494e-06	2	1810.81	1.45089	55.8797	0
	High	mSGGDHIHAGTVVGK	39	17683	150	C0J9R6;C6G1P2;F2X4H9;Q9GGI5;Q5I221;A0A0U4D534;Q7YJP8;O98551;Q9T2E4;Q32701;Q539X0;Q6VW40;A0A0F7C9H2;I2BGM7;Q31807;Q85ZK3;Q33032;A0A1S6WN23;A0A1C9HG87;A0A2H4UGI3;U5XM28;A5X4D3;Q8WIX2;A0A0F7G570;A6XBH8;A0A286M593;Q9GEK5;A0A1S5QS34;D5FUN6;O98429;D6MYJ6;Q9XQ93;Q71N81;A0A248SN48;Q4KUE1;M1S1D7;Q7GH77;Q71N69;Q8HUZ9;G0WZM4;A0A0C5KNQ4;E7DMW3;I2E9L8;A0A0F7G5V4;I2E9A4;A0A286NQF2;Q8WKT6;Q7YJM6;Q8MCX1;Q9MT23;O…	M1(Oxidation)	0	0	3.06e-05	84.08	1.34901e-05	2	1481.72	-0.0107759	32.1306	0
	High	MSGGDHIHAGTVVGK	37	17683	150	Q6VW40;A0A0F7C9H2;I2BGM7;C0J9R6;C6G1P2;Q33032;A0A1S6WN23;A0A1C9HG87;U5XM28;A6XBH8;Q4L1C7;A0A286M593;F2X4H9;Q9GEK5;D5FUN6;Q9TN58;Q9GGI5;Q37212;Q8HUZ9;I2E9L8;A0A0F7G5V4;Q8MCY1;A0A2H4UGI3;Q31807;A0A0F7G570;A0A1S5QS34;M1S1D7;Q7YJP8;Q5I221;A0A0U4D534;Q8MCX1;Q9MT23;A0A286SFD8;J9QG76;Q7YJR1;Q7YJM3;A0A1C9HG42;L0N8B1;I6N589;A0A0B5KTH7;P92447;A5X5W8;B1NFY5;C6G392;B8PRP3;A0A2H4P5N4;A0A249Y5N8;S4TA61;E0D8V0;…		0	0	1.702e-05	82.18	1.80249e-05	2	1465.72	1.01713	39.7551	0
	High	DDENVNSQPFMR	7	52171	357	Q05579;Q33107;Q40141;Q32701;P28421;P28392;Q9MTE7;Q539X0;O03648;D6MYK9;Q6VW40;A0A0F7C9H2;E6Y8Z3;Q32571;I2BGM7;B1NL21;C0J9R6;A0A291EY88;C6G1P2;Q5W520;P93904;Q33047;O98884;D6MYK4;E7DMY2;Q31807;A0PD98;Q71N70;B8LIV8;Q85ZK3;C7AQR6;Q8WL19;Q33032;Q5K3Y8;I2E962;C3RXF1;A0PDB8;A0A1S6WN23;Q9GHZ1;A0A1C9HG87;A0A2H4UGI3;U5XM28;B8PRL7;Q7YMT1;Q5WPP7;R4QE58;B5SW52;A5X4D3;Q8WIX2;A0A0F7G570;Q1XEJ9;O09420;A6XBH8;C7A6…		0	0	0.0002679	77.73	6.2862e-05	2	1451.62	0.893699	69.7641	0
	High	GHYLNATAGTcEEMIKR	5	14767	146	Q32701;Q6VW40;C0J9R6;C6G1P2;Q33032;A0A1C9HG87;U5XM28;F2X4H9;D5FUN6;Q9GGI5;D6MYJ6;Q4KUE1;Q7YJP8;Q7GH77;O98551;A0A0C5KNQ4;E7DMW3;I2E9A4;W5RVG3;Q7YJR1;Q5NUA5;Q37140;L0N8B1;P28392;Q9MTE7;Q5W520;I2FL31;Q32553;Q32803;Q4VI99;B8PRM1;E7DMV3;Q4VI80;Q3L1K9;Q4VI78;Q37220;B1PHQ2;S6CNQ3;A0A249Y5Q9;Q85VA4;A0A1Q1MQ40;Q9GHM7;A0A291L2S1;A0A286SF63;Q36851;A0A1C9HG15;C1JAT3;Q3I534;E7DMY2;A0A2H4UGV5;B8LIV8;I2E962;A0A…	C11(Carbamidomethyl)	0	0	2.769e-06	75.53	7.26434e-05	3	1950.92	0.993705	59.9217	1
	High	TFQGPPHGIQVER	38	58045	331	Q40141;Q9MTE7;Q6VW40;I2BGM7;C0J9R6;A0A291EY88;C6G1P2;Q5W520;E7DMY2;Q33032;A0A1S6WN23;B5SW52;A6XBH8;A0A0F7EV98;Q9MT32;F2X4H9;Q4VI99;Q9GGI5;B8PRM1;Q8HUZ9;Q3T8E9;I2E9L8;Q4VI80;Q4VI78;A0A0F7C9H2;B8LIV8;I2E962;C3RXF1;A0A1C9HG87;U5XM28;B8PRL7;Q8WIX2;O09420;A0A0F7G5C0;A0A1C9HFL0;A0A286M593;Q9GEK5;A0A1S6Q3X8;D5FUN6;T1WGF1;C1JAT3;Q71N81;O03839;M1S1D7;Q71N69;Q5I221;G0WZM4;A0A0U4D534;A0A0F7G5V4;C4NWF4;C3S8W…		0	0	1.615e-05	72.52	0.000348113	2	1465.76	1.40553	60.8787	0
	High	GHYLNATAGTcEEmIKR	8	14767	146	D5FUN6;Q8ME51;Q31895;Q95631;Q37220;Q8MCW3;Q32701;P28392;Q9MTE7;Q6VW40;C0J9R6;C6G1P2;Q5W520;Q33032;A0A1C9HG87;U5XM28;F2X4H9;A0A1C9HG15;I2FL31;Q32553;Q32803;Q4VI99;C1JAT3;Q9GGI5;D6MYJ6;B8PRM1;Q4KUE1;E7DMV3;Q7YJP8;Q7GH77;O98551;A0A0C5KNQ4;E7DMW3;Q4VI80;Q3I534;Q3L1K9;I2E9A4;Q4VI78;W5RVG3;G0WZL1;F4ZDP9;B1PHQ2;A0A142I7F3;Q7YJR1;P92434;Q5NUA5;S6CNQ3;A0A1C9HGX6;J9QH20;A0A249Y5Q4;A0A249Y5Q9;Q85VA4;A0A1Q1M…	C11(Carbamidomethyl); M14(Oxidation)	0	0	5.566e-07	65.98	0.000617735	3	1966.91	1.02636	50.4957	1
	High	VALEAcVQAR	41	29518	272	P28392;Q9MTE7;C0J9R6;C6G1P2;Q5W520;A5X4D3;C7A609;F2X4H9;D5FUN6;Q32803;Q4VI99;Q9GGI5;D6MYJ6;B8PRM1;Q7YJP8;Q5I221;A0A0U4D534;Q4VI80;Q4VI78;C4NWF4;A0A0F7G633;O09424;G0WZ98;A0A249Y5Y5;G0WZL1;Q37220;Q7YJR1;A0A291L2W8;Q37279;A0A1C9HGX6;J9QH20;A0A1Q1MQ40;Q37140;L0N8B1;Q9GHM7;A0A291L2S1;Q05579;Q40141;Q32701;P28421;Q6VW40;A0A0F7C9H2;Q32571;I2BGM7;A0A291EY88;Q33047;Q31807;Q33032;Q5K3Y8;C3RXF1;A0A1S6WN23;A0…	C6(Carbamidomethyl)	0	0	0.003372	61.39	0.00279246	2	1116.58	-0.118181	113.661	0
	High	PLLGcTIKPK	8	64838	363	Q32701;Q6VW40;A0A0F7C9H2;I2BGM7;C0J9R6;C6G1P2;E7DMY2;Q31807;Q33032;A0A1S6WN23;A0A1C9HG87;U5XM28;A0A0F7G570;A6XBH8;A0A286M593;F2X4H9;Q9GEK5;D5FUN6;Q9GGI5;D6MYJ6;Q9XQ93;A0A248SN48;Q4KUE1;Q7YJP8;Q7GH77;Q8HUZ9;O98551;A0A0C5KNQ4;E7DMW3;I2E9L8;A0A0F7G5V4;I2E9A4;Q8WKT6;W5RVG3;B7P0E9;J9QG76;Q9TML5;O99016;Q5YKU0;Q8HVI8;A0A291L206;Q7YJR1;Q5NUA5;G8EEM9;A0A2D0WHN2;Q7YJM3;A0A1C9HG42;Q37140;L0N8B1;O98893;I6N58…	C5(Carbamidomethyl)	0	0	0.006806	54.89	0.0183231	3	1126.67	-0.097187	51.7976	1
	High	AMHAVIDR	10	44488	366	Q6VW40;A0A0F7C9H2;I2BGM7;C0J9R6;C6G1P2;Q33032;A0A1S6WN23;A0A1C9HG87;U5XM28;A6XBH8;A0A286M593;F2X4H9;Q9GEK5;D5FUN6;Q9GGI5;Q8HUZ9;I2E9L8;A0A0F7G5V4;A0A291EY88;Q5W520;C3RXF1;C3S8W2;Q32701;P28392;Q9MTE7;A0A1C9HG15;I2FL31;Q32553;Q32803;Q4VI99;C1JAT3;D6MYJ6;B8PRM1;Q4KUE1;E7DMV3;Q7YJP8;Q7GH77;O98551;A0A0C5KNQ4;E7DMW3;Q4VI80;Q3I534;Q3L1K9;I2E9A4;Q4VI78;W5RVG3;G0WZL1;Q37220;F4ZDP9;B1PHQ2;A0A142I7F3;Q7YJR1…		0	0	0.02138	52.29	0.0217926	2	912.472	-0.020645	32.8214	0
	High	EITLGFVDLLR	1	11021	147	Q6VW40;I2BGM7;C0J9R6;C6G1P2;Q33032;A0A1S6WN23;A6XBH8;F2X4H9;Q9GGI5;M1S1D7;Q8HUZ9;Q5I221;A0A0U4D534;I2E9L8;A0A249Y5N8;A0A286SFD8;S4TA61;J9QG76;E0D8V0;A0A249Y5N1;A0A0F7G5Y0;Q5W520;Q8WIX2;A0A0F7EV98;B8PRM1;Q71N81;Q3T8E9;Q37212;A0A286NQF2;Q7YJM6;F5B3G0;I2BGN0;A0A0B5KTH7;Q40141;Q9MTE7;A0A291EY88;B5SW52;Q9MT32;A0A0F7G5C0;A0A0F7G4Y4;Q4VI99;Q4VI80;Q4VI78;C4NWF4;C3RXF1;T1WGF1;A0A1C9HG87;U5XM28;D5FUN6;C1JA…		0	0	0.00459	50.94	0.017401	2	1275.73	0.270747	114.985	0
	High	YYTPEYETK	7	361	20	F2X4H9;A0A0U4D534;A0A249Y5N8;B5L2V5;A0A1C9HG42;Q5K3Y8;E6Y8Z3;B5SW52;A0A1C9HG15;A0A1S6Q3X8;A0A0F7G5K6;A0A249Y5Y5;A0A1C9HFM1;A0A249Y5Q9;A0A291L2S1;A0A0M3R7F1;A0A024HRQ0;A0A249Y5J7;A0A223LNB4;C7SN35		0	0	0.01839	50.16	0.0091983	2	1193.54	0.373111	58.5308	0
	High	DDENVNSQPFmR	5	52171	357	Q9MTE7;Q6VW40;C0J9R6;C6G1P2;Q5W520;Q33032;A0A1C9HG87;U5XM28;F2X4H9;D5FUN6;Q4VI99;C1JAT3;Q9GGI5;B8PRM1;Q4VI80;Q4VI78;Q37212;Q5I221;A0A0U4D534;Q32701;Q539X0;A0A0F7C9H2;I2BGM7;Q31807;Q85ZK3;A0A1S6WN23;A0A2H4UGI3;A5X4D3;Q8WIX2;A0A0F7G570;A6XBH8;V5K6K1;Q4L1C7;Q8MD81;A0A286M593;Q9GEK5;O20245;A0A1S5QS34;Q9TN58;O98429;D6MYJ6;Q9XQ93;Q71N81;A0A1W6BQF9;A0A248SN48;Q4KUE1;M1S1D7;Q7YJP8;Q7GH77;Q71N69;Q8HUZ9;G0…	M11(Oxidation)	0	0	0.001003	47.07	0.0719729	2	1467.62	0.855373	56.5527	0
	High	YGRPLLGcTIKPK	9	64650	355	Q9MTE7;Q6VW40;C0J9R6;C6G1P2;Q5W520;Q33032;F2X4H9;Q4VI99;Q9GGI5;B8PRM1;Q4VI80;Q4VI78;Q32701;R4QE58;Q4KUE1;Q7YJP8;Q7GH77;A0A0C5KNQ4;I2E9A4;Q9T2E4;Q9MT23;Q5I221;A0A0U4D534;A0A0B5KTH7;A0A0F7C9H2;I2BGM7;Q31807;A0A1S6WN23;A0A1C9HG87;U5XM28;A0A0F7G570;A6XBH8;A0A286M593;Q9GEK5;D5FUN6;D6MYJ6;Q9XQ93;A0A248SN48;Q8HUZ9;O98551;E7DMW3;I2E9L8;A0A0F7G5V4;Q8WKT6;W5RVG3;B7P0E9;J9QG76;Q9TML5;O99016;Q5YKU0;Q8HVI8;A0…	C8(Carbamidomethyl)	0	0	0.0001068	44.24	0.218149	3	1502.85	0.761758	53.5092	2
	High	VSPQPGVPPEEAGAAVAAESSTGTWTTVWTDGLTSLDR	2	2208	42	C3RXF1;A0A0F7G5C0;T1WGF1;Q9GGI5;M1S1D7;C4NWF4;L0N8C5;Q9TLG5;C6G1P2;G8XV60;I2FL31;E7DMV3;Q3L1K9;A0A0F7G5H6;Q58U40;A0A291L2S1;A0A249Y5K0;G0WZL1;O03654;Q33032;O03613;I2BGM7;A0A1Q1MQ40;Q539X0;Q7YMT1;Q7YMT4;Q3T5L7;A0A249Y5N8;A0A120KLC1;F4ZDP9;A0A249Y5N1;Q8M9L6;P28413;O03656;O03628;A0A0S1VX78;A0A1X9ZQP4;A0A223LNB4;O03648;A0A1G5SCC7;A0A1W6BQF9;B5LBY9		0	0	7.556e-08	42.94	0.065827	4	3840.85	-0.729759	115.055	0
	High	EITLGFVDLLRDDFIEKDR	1	5694	76	Q9GGI5;Q5W520;B8PRM1;C4NWF4;Q9MTE7;C0J9R6;C6G1P2;F2X4H9;Q4VI99;Q4VI80;Q4VI78;Q9GHM7;A0A0B5KNG0;A0A0B5KTH7;Q40141;A0A291EY88;A0A1S6WN23;B5SW52;Q9MT32;Q3T8E9;A0A1C9HFM1;A0A249Y5Q9;A0A0F7C961;Q9TLG5;A0A286SF63;Q36851;Q6VW40;I2BGM7;Q33032;A6XBH8;M1S1D7;Q8HUZ9;Q5I221;A0A0U4D534;I2E9L8;A0A249Y5N8;A0A286SFD8;S4TA61;J9QG76;E0D8V0;A0A249Y5N1;A0A0F7G5Y0;Q37212;A0A286NQF2;Q7YJM6;F5B3G0;I2BGN0;O09420;Q8MAM0;…		0	0	7.362e-05	38.91	0.274042	3	2294.2	0.364455	114.716	2
	High	DDFIEKDR	8	17693	197	Q9MTE7;Q5W520;Q9GGI5;B8PRM1;O03839;C4NWF4;A0A291EY88;O09420;M1S1D7;C0J9R6;C6G1P2;E7DMY2;F2X4H9;Q4VI99;Q37212;Q5I221;A0A0U4D534;Q4VI80;Q4VI78;I2BGM7;Q33032;C6G392;Q9XQ90;Q31807;A0A0F7G570;A6XBH8;Q7YJP8;Q8HUZ9;Q05579;P28392;A0PD98;Q5K3Y8;E6Y8K1;Q32803;B1NL34;Q8MCX1;Q9MT23;Q37222;J9QG76;Q37220;A0A1C9HFM1;Q7YJR1;A0A078BR81;A0A0F6TFY2;Q7YJM3;A0A1C9HG42;A0A1Q1MQ40;L0N8B1;Q9TLG5;Q9GHM7;A0A0B5KNG0;I6N589…		0	0.001	0.03154	58.5	0.00349751	2	1037.49	0.160515	43.155	1
	High	LGLSAKNYGR	1	66272	360	Q9GGI5;Q32701;P28392;Q9MTE7;Q6VW40;C0J9R6;C6G1P2;Q5W520;E7DMY2;B8LIV8;Q33032;I2E962;A0A1C9HG87;A0A2H4UGI3;U5XM28;A5X4D3;C7A609;Q95631;A0A1C9HFL0;F2X4H9;A0A1C9HG15;I2FL31;A0A1S6Q3X8;D5FUN6;O98429;Q32553;Q32803;Q4VI99;C1JAT3;D6MYJ6;B8PRM1;O03839;Q4KUE1;E7DMV3;Q7YJP8;Q7GH77;Q5I221;A0A0U4D534;O98551;A0A0C5KNQ4;E7DMW3;Q4VI80;Q3I534;Q3L1K9;I2E9A4;Q9T2E4;Q4VI78;C4NWF4;A0A0F7G633;O09424;Q58U40;Q9MT23;I2B…		0	0.006	0.1014	29.43	7.47958	3	1078.6	-2.97533	46.7976	1
A0A191SDX6	ATP synthase subunit beta (Fragment) OS=Delphinium ajacis OX=37494 GN=atpB PE=3 SV=1 - [A0A191SDX6_DELAJ]	2772.9	63.69	1282	0	19	139	471	50.7463	5.021
	High	IAQIIGPVLDVSFPPGK	1	158	5	A0A0M3LBA7;A0A1C9HCV0;A0A1D8D815;A0A191SDX6;A0A0M4FZ20		0	0	1.178e-06	125.72	1.67729e-10	2	1751.01	0.987537	114.368	0
	High	GIYPAVDPLDSTSTMLQPR	1	5449	29	A0A0M3LBA7;A0A1C9HCV0;A0A1D8D815;A0A1I7PIS3;C0J9K5;C0J9P4;A0A1I7PIS8;O98569;Q95FJ8;Q597J4;A0A191SDX6;A0A0S0ZFL3;A0A1C9HCP3;Q5J038;Q9MRA3;T1L6T3;A0A1D8DG80;Q9XQX1;A0A1I7PIU6;Q95FT0;A0A1I7PIT2;B8PRK2;B7S4U8;Q8HTI8;G0LNL4;A0A0M4FZ20;Q9MRM1;B7S4V7;Q8WJF6		0	0	8.506e-08	109.62	2.67245e-08	3	2061.03	0.43857	114.206	0
	High	IFNVLGEPVDNLGPVDTR	2	3009	16	A0A0M3LBA7;A0A0S0ZFL3;Q597J4;A0A1C9HCV0;Q5J038;Q9XQX1;Q9MRA3;A0A1I7PIU6;A0A1D8DG80;Q8HTI8;A0A1D8D815;A0A1I7PIT2;A0A191SDX6;G0LNL4;B7S4U8;B7S4V7		0	0	3.183e-06	105.06	6.35255e-08	2	1955.03	1.61919	114.315	0
	High	GmEVIDTGAPLSVPVGGATLGR	6	3356	18	A0A0M3LBA7;A0A0S0ZFL3;A0A1C9HCV0;A0A1D8D815;A0A1I7PIS3;C0J9K5;C0J9P4;A0A1I7PIS8;O98569;Q95FJ8;A0A1C9HCP3;Q5J038;Q9XQX1;A0A1I7PIU6;B8PRK2;A0A191SDX6;T1L6T3;A0A1I7PIT2	M2(Oxidation)	0	0	1.569e-08	103.34	9.76853e-08	2	2113.1	1.42362	102.975	0
	High	ELQDIIAILGLDELSEEDR	1	7752	25	A0A0M3LBA7;Q597J4;A0A0S0ZFL3;A0A1C9HCV0;Q5J038;A0A1C9HCP3;C0J9K5;C0J9P4;Q95FJ8;Q9MRA3;A0A1I7PIS3;T1L6T3;A0A1D8DG80;A0A1I7PIU6;A0A1I7PIS8;B8PRK2;Q8HTI8;A0A1D8D815;O98569;A0A191SDX6;A0A1I7PIT2;G0LNL4;A0A0M4FZ20;B7S4V7;Q8WJF6		0	0	3.75e-08	101.01	1.96806e-07	2	2171.11	-0.311347	115.767	0
	High	GMEVIDTGAPLSVPVGGATLGR	7	3356	18	A0A0M3LBA7;A0A1C9HCV0;A0A0S0ZFL3;A0A1C9HCP3;O98569;Q5J038;C0J9K5;C0J9P4;Q95FJ8;Q9XQX1;A0A1I7PIS3;A0A1I7PIU6;A0A1I7PIS8;B8PRK2;A0A1D8D815;A0A191SDX6;T1L6T3;A0A1I7PIT2		0	0	3.022e-09	100.23	4.32408e-07	2	2097.1	1.33807	112.408	0
	High	mPSAVGYQPTLSTEMGSLQER	13	5647	27	A0A0M3LBA7;A0A1C9HCV0;A0A0S0ZFL3;A0A1C9HCP3;O98569;Q5J038;C0J9K5;C0J9P4;Q95FJ8;Q9XQX1;Q9MRA3;A0A1I7PIU6;A0A1D8DG80;A0A1I7PIS3;T1L6T3;A0A1I7PIS8;B8PRK2;Q597J4;A0A1D8D815;A0A1I7PIT2;Q8HTI8;A0A191SDX6;Q95FT0;B7S4U8;G0LNL4;A0A0M4FZ20;B7S4V7	M1(Oxidation)	0	0	8.018e-09	98.76	2.1083e-07	2	2298.08	1.10591	97.4615	0
	High	FVQAGSEVSALLGR	13	9158	29	A0A0M3LBA7;Q597J4;A0A1C9HCV0;A0A1D8D815;A0A1I7PIS3;C0J9K5;C0J9P4;A0A1I7PIS8;O98569;Q95FJ8;G0LNL4;A0A0S0ZFL3;Q8HTI8;Q5J038;A0A1C9HCP3;Q9MRA3;A0A1I7PIU6;T1L6T3;Q95FT0;B7S4V7;A0A1D8DG80;A0A0A7DB11;E7FIW3;B7S4U8;Q9XQX1;A0A0M4FZ20;B8PRK2;A0A191SDX6;A0A1I7PIT2		0	0	4.296e-05	96.79	5.82425e-07	2	1433.78	0.798734	104.865	0
	High	VALVYGQMNEPPGAR	11	9490	29	A0A0M3LBA7;Q597J4;A0A0S0ZFL3;A0A1C9HCV0;A0A1C9HCP3;O98569;Q5J038;C0J9K5;C0J9P4;Q95FJ8;Q9MRA3;A0A1I7PIS3;T1L6T3;A0A1D8DG80;A0A1I7PIU6;Q95FT0;A0A1I7PIS8;A0A1I7PIT2;B8PRK2;B7S4U8;Q8HTI8;A0A1D8D815;A0A191SDX6;G0LNL4;A0A0M4FZ20;A0A0A7DB11;E7FIW3;Q9MRM1;B7S4V7		0	0	3.534e-05	89.55	2.87831e-06	2	1601.81	0.42672	82.255	0
	High	VALVYGQmNEPPGAR	10	9490	29	A0A0M3LBA7;Q597J4;A0A1C9HCV0;A0A0S0ZFL3;Q8HTI8;A0A191SDX6;Q5J038;A0A1D8D815;A0A1C9HCP3;Q9MRA3;A0A1I7PIU6;A0A1I7PIS3;C0J9K5;C0J9P4;T1L6T3;B7S4V7;A0A1D8DG80;A0A1I7PIS8;A0A0M4FZ20;A0A1I7PIT2;O98569;B8PRK2;Q95FJ8;G0LNL4;Q9MRM1;Q95FT0;B7S4U8;A0A0A7DB11;E7FIW3	M8(Oxidation)	0	0	3.768e-05	82.5	1.45891e-05	2	1617.81	1.0002	66.7302	0
	High	AVAMSATDGLMR	7	3822	16	A0A1C9HCV0;Q95FJ8;A0A0M3LBA7;Q597J4;A0A191SDX6;A0A1D8D815;A0A1I7PIS3;C0J9K5;C0J9P4;A0A1I7PIS8;O98569;B8PRK2;Q9XQX1;G0LNL4;Q9MRM1;E7FIW3		0	0	0.0004935	82.17	1.23334e-05	2	1222.59	0.42003	73.1619	0
	High	GIYPAVDPLDSTSTmLQPR	5	5449	29	A0A0M3LBA7;A0A1C9HCV0;C0J9K5;C0J9P4;Q95FJ8;Q597J4;A0A1D8D815;A0A1I7PIS8;O98569;A0A0S0ZFL3;Q8HTI8;Q5J038;A0A1C9HCP3;Q9MRA3;A0A1I7PIU6;A0A1I7PIS3;T1L6T3;Q95FT0;A0A1D8DG80;A0A1I7PIT2;B8PRK2;B7S4U8;A0A191SDX6;Q9XQX1;G0LNL4;A0A0M4FZ20;Q9MRM1;B7S4V7;Q8WJF6	M15(Oxidation)	0	0	3.028e-08	79.91	2.42019e-05	2	2077.03	1.06795	104.044	0
	High	MPSAVGYQPTLSTEMGSLQER	7	5647	27	A0A0M3LBA7;A0A1C9HCV0;A0A0S0ZFL3;A0A1C9HCP3;O98569;Q5J038;C0J9K5;C0J9P4;Q95FJ8;Q9XQX1;Q9MRA3;A0A1I7PIU6;A0A1D8DG80;A0A1I7PIS3;T1L6T3;A0A1I7PIS8;B8PRK2;Q597J4;A0A1D8D815;A0A1I7PIT2;Q8HTI8;A0A191SDX6;Q95FT0;B7S4U8;G0LNL4;A0A0M4FZ20;B7S4V7		0	0	9.009e-09	77.46	3.5874e-05	2	2282.08	1.66695	104.374	0
	High	VGLTALTMAEYFR	1	7808	30	A0A0M3LBA7;A0A0S0ZFL3;Q597J4;A0A1C9HCV0;Q8HTI8;Q5J038;A0A1C9HCP3;Q9MRA3;A0A1I7PIU6;A0A1I7PIS3;C0J9K5;C0J9P4;T1L6T3;A0A1D8DG80;A0A1I7PIS8;A0A1I7PIT2;O98569;B8PRK2;Q95FJ8;G0LNL4;A0A1D8D815;B7S4V7;A0A0M4FZ20;B7S4U8;Q95FT0;Q9XQX1;A0A191SDX6;A0A0A7DB11;E7FIW3;Q9MRM1		0	0	0.0001454	76.51	5.54283e-05	2	1471.76	0.808242	114.605	0
	High	VGLTALTmAEYFR	3	7808	30	A0A0M3LBA7;A0A0S0ZFL3;Q597J4;A0A1C9HCV0;Q8HTI8;Q5J038;A0A1C9HCP3;Q9MRA3;A0A1I7PIU6;A0A1I7PIS3;C0J9K5;C0J9P4;T1L6T3;A0A1D8DG80;A0A1I7PIS8;A0A1I7PIT2;O98569;B8PRK2;Q95FJ8;G0LNL4;A0A1D8D815;B7S4V7;A0A0M4FZ20;B7S4U8;Q95FT0;Q9XQX1;A0A191SDX6;A0A0A7DB11;E7FIW3;Q9MRM1	M8(Oxidation)	0	0	0.0006392	74.32	9.6601e-05	2	1487.76	1.1816	109.706	0
	High	TVLIMELINNIAK	1	8267	28	A0A0M3LBA7;A0A1C9HCV0;Q597J4;O98569;A0A1D8D815;A0A1I7PIS3;C0J9K5;C0J9P4;A0A1I7PIS8;Q95FJ8;A0A0S0ZFL3;Q8HTI8;Q5J038;A0A1C9HCP3;Q9MRA3;A0A1I7PIU6;T1L6T3;A0A1D8DG80;A0A1I7PIT2;B8PRK2;Q95FT0;A0A0A7DB11;B7S4U8;A0A191SDX6;A0A0M4FZ20;E7FIW3;Q9XQX1;Q9MRM1		0	0	0.002238	72.62	9.20901e-05	2	1471.86	0.118931	115.404	0
	High	SAPAFIQLDTK	5	4550	21	A0A0M3LBA7;A0A1C9HCV0;A0A0S0ZFL3;A0A1C9HCP3;O98569;Q5J038;C0J9K5;C0J9P4;Q95FJ8;Q9MRA3;A0A1I7PIS3;T1L6T3;A0A1D8DG80;Q597J4;Q8HTI8;A0A1D8D815;A0A1I7PIT2;Q95FT0;G0LNL4;A0A191SDX6;A0A0M4FZ20		0	0	0.003406	72.23	0.000172675	2	1190.64	0.536024	83.4514	0
	High	EGSITSIQAVYVPADDLTDPAPATTFAHLDATTVLSR	1	6160	24	A0A0M3LBA7;A0A1C9HCV0;A0A0S0ZFL3;Q5J038;A0A1C9HCP3;Q9MRA3;A0A1I7PIU6;A0A1I7PIS3;C0J9K5;C0J9P4;T1L6T3;Q95FT0;A0A1D8DG80;A0A1I7PIS8;Q95FJ8;B7S4U8;A0A1D8D815;Q9XQX1;A0A1I7PIT2;B8PRK2;A0A191SDX6;A0A0M4FZ20;A0A0A7DB11;B7S4V7		0	0	4.159e-10	60.99	0.00130224	3	3843.94	1.85668	114.507	0
	High	AVAmSATDGLmR	4	3822	16	A0A0M3LBA7;O98569;A0A1C9HCV0;A0A1D8D815;A0A1I7PIS3;C0J9K5;C0J9P4;A0A1I7PIS8;Q95FJ8;Q597J4;A0A191SDX6;B8PRK2;Q9XQX1;G0LNL4;Q9MRM1;E7FIW3	M4(Oxidation); M11(Oxidation)	0	0	0.00373	60.2	0.00124369	2	1254.58	0.537039	45.0869	0
	High	AHGGVSVFGGVGER	10	7920	30	A0A0M3LBA7;A0A0S0ZFL3;Q597J4;A0A1C9HCV0;Q5J038;A0A1C9HCP3;Q9MRA3;A0A1I7PIU6;Q9XQX1;A0A1I7PIS3;T1L6T3;Q95FT0;A0A1D8DG80;A0A1I7PIS8;A0A1I7PIT2;B8PRK2;Q95FJ8;C0J9K5;C0J9P4;B7S4U8;Q8HTI8;A0A1D8D815;A0A0M4FZ20;O98569;A0A191SDX6;Q9MRM1;B7S4V7;A0A0A7DB11;E7FIW3;G0LNL4		0	0	0.004335	57.32	0.00411243	2	1328.67	0.589324	60.4411	0
	High	AVAMSATDGLmR	7	3822	16	A0A0M3LBA7;A0A1C9HCV0;A0A191SDX6;A0A1D8D815;A0A1I7PIS3;C0J9K5;C0J9P4;A0A1I7PIS8;Q95FJ8;Q597J4;Q9XQX1;O98569;B8PRK2;G0LNL4;Q9MRM1;E7FIW3	M11(Oxidation)	0	0	0.002058	56.95	0.00330982	2	1238.59	0.380734	59.2735	0
	High	IGLFGGAGVGK	6	9628	37	Q597J4;A0A0M3LBA7;A0A1C9HCV0;A0A0S0ZFL3;A0A191SDX6;Q5J038;A0A1D8D815;A0A1C9HCP3;Q9MRA3;A0A1I7PIU6;A0A1I7PIS3;C0J9K5;C0J9P4;T1L6T3;Q95FT0;A0A1D8DG80;A0A1I7PIS8;Q95FJ8;B7S4U8;O98569;Q8HTI8;A0A0M4FZ20;A0A0A7DB11;A0A1I7PIT2;E7FIW3;B8PRK2;A0A2G5F6R8;B9T1V8;A0A2H3ZCK5;A0A251U5D0;A0A0K9NYL5;Q9XQX1;G0LNL4;Q9MRM1;B7S4V7;A0A0D6QRT0;M0UCJ4		0	0	0.004614	50.58	0.0203897	2	975.563	0.481163	82.7373	0
	High	ESGVINEENIAESK	1	1255	18	A0A1C9HCV0;Q5J038;Q9MRA3;A0A1D8DG80;A0A1C9HCP3;A0A1I7PIU6;A0A1I7PIS3;T1L6T3;A0A1I7PIS8;A0A1I7PIT2;B8PRK2;Q95FJ8;A0A1D8D815;G0LNL4;Q9XQX1;Q8HTI8;Q95FT0;A0A191SDX6		0	0	9.225e-05	49.67	0.0210217	2	1518.73	0.426761	61.3299	0
	High	VVDLLAPYR	7	9267	30	A0A1C9HCV0;Q5J038;A0A1D8D815;Q9MRA3;A0A0M3LBA7;A0A0S0ZFL3;A0A1C9HCP3;A0A1I7PIU6;A0A1I7PIS3;C0J9K5;C0J9P4;T1L6T3;Q95FT0;A0A1D8DG80;A0A1I7PIS8;A0A0A7DB11;Q95FJ8;B7S4U8;Q597J4;Q8HTI8;B7S4V7;O98569;G0LNL4;A0A191SDX6;A0A0M4FZ20;A0A1I7PIT2;Q9XQX1;B8PRK2;E7FIW3;Q9MRM1		0	0	0.0191	46.79	0.0445083	2	1045.6	0.536108	98.1924	0
	High	mPSAVGYQPTLSTEmGSLQER	2	5647	27	B7S4V7;A0A0M3LBA7;A0A1C9HCV0;A0A1I7PIS3;C0J9K5;C0J9P4;Q95FJ8;A0A0S0ZFL3;A0A1C9HCP3;Q597J4;Q8HTI8;Q5J038;Q9MRA3;A0A1I7PIU6;T1L6T3;Q95FT0;A0A1D8DG80;A0A1I7PIS8;O98569;B7S4U8;A0A1D8D815;A0A191SDX6;Q9XQX1;A0A1I7PIT2;B8PRK2;A0A0M4FZ20;G0LNL4	M1(Oxidation); M15(Oxidation)	0	0	0.001078	36.9	0.301218	3	2314.07	0.810565	81.1239	0
	High	LSIFETGIK	6	9003	27	A0A0M3LBA7;A0A1C9HCV0;A0A0S0ZFL3;Q5J038;A0A1C9HCP3;C0J9K5;C0J9P4;O98569;Q95FJ8;Q597J4;Q8HTI8;Q9MRA3;A0A1I7PIS3;T1L6T3;A0A1D8DG80;A0A1D8D815;A0A1I7PIU6;A0A1I7PIS8;Q9XQX1;A0A191SDX6;Q95FT0;B7S4U8;A0A0A7DB11;E7FIW3;G0LNL4;Q9MRM1;B7S4V7		0	0.001	0.02735	57.68	0.00239713	2	1007.58	0.277807	93.196	0
	High	TREGDDLYMEMK	1	4	2	B7S4U8;A0A191SDX6		0	0.004	0.09318	39.48	0.0516933	2	1487.65	0.40288	66.67	1
Q32701	Ribulose bisphosphate carboxylase large chain OS=Notothixos subaureus OX=36002 GN=rbcL PE=3 SV=1 - [RBL_NOTSU]	2771.29	33.68	43046	0	16	281	475	52.4294	6.68311
	High	GGLDFTKDDENVNSQPFMR	12	51638	331	P28392;Q9MTE7;C0J9R6;C6G1P2;Q5W520;A5X4D3;C7A609;F2X4H9;D5FUN6;Q32803;Q4VI99;Q9GGI5;D6MYJ6;B8PRM1;Q7YJP8;Q5I221;A0A0U4D534;Q4VI80;Q4VI78;C4NWF4;A0A0F7G633;O09424;G0WZ98;A0A249Y5Y5;G0WZL1;Q37220;Q7YJR1;A0A291L2W8;Q37279;A0A1C9HGX6;J9QH20;A0A1Q1MQ40;Q37140;L0N8B1;Q9GHM7;A0A291L2S1;Q05579;Q40141;Q32701;P28421;Q6VW40;A0A0F7C9H2;Q32571;I2BGM7;A0A291EY88;Q33047;Q31807;Q33032;Q5K3Y8;C3RXF1;A0A1S6WN23;A0…		0	0	4.066e-09	109.63	4.54743e-08	2	2169.99	0.0169797	93.1914	1
	High	AESSTGTWTTVWTDGLTSLDR	1	97	20	Q32701;Q71N69;Q32553;C1JAT3;Q8WIA7;Q71N70;Q9THU3;Q71N81;A0A078BR81;Q37347;A0A023Q3H2;S4TA61;A0A1B1NJ40;Q37279;Q37309;W0HG77;Q9THT9;E3THZ2;Q36373;Q9TIC4		0	0	6.849e-08	105.71	3.6573e-08	2	2284.07	-0.0393135	114.831	0
	High	GHYLNATAGTcEEMIK	15	14794	147	Q32701;Q6VW40;C0J9R6;C6G1P2;Q33032;A0A1C9HG87;U5XM28;F2X4H9;D5FUN6;Q9GGI5;D6MYJ6;Q4KUE1;Q7YJP8;Q7GH77;O98551;A0A0C5KNQ4;E7DMW3;I2E9A4;W5RVG3;Q7YJR1;Q5NUA5;Q37140;L0N8B1;P28392;Q9MTE7;Q5W520;I2FL31;Q32553;Q32803;Q4VI99;B8PRM1;E7DMV3;Q4VI80;Q3L1K9;Q4VI78;Q37220;B1PHQ2;S6CNQ3;A0A249Y5Q9;Q85VA4;A0A1Q1MQ40;Q9GHM7;A0A291L2S1;A0A286SF63;Q36851;A0A1C9HG15;C1JAT3;Q3I534;E7DMY2;A0A2H4UGV5;B8LIV8;I2E962;A0A…	C11(Carbamidomethyl)	0	0	6.822e-08	102.48	1.2293e-07	2	1794.82	1.62322	66.1378	0
	High	DNGLLLHIHR	13	41878	340	Q9MTE7;Q5W520;Q9GGI5;B8PRM1;C4NWF4;O09424;Q6VW40;I2BGM7;C0J9R6;C6G1P2;E7DMY2;Q33032;A0A1S6WN23;A6XBH8;F2X4H9;Q37212;M1S1D7;Q8HUZ9;Q5I221;A0A0U4D534;I2E9L8;Q32701;P28392;A0A1C9HG87;U5XM28;Q5WPP7;Q4L1C7;Q8MD81;A0A1C9HG15;I2FL31;D5FUN6;Q9TN58;Q32553;Q32803;Q4VI99;C1JAT3;D6MYJ6;Q4KUE1;E7DMV3;Q7YJP8;Q7GH77;J9QER6;O98551;A0A0C5KNQ4;E7DMW3;Q4VI80;Q3I534;Q3L1K9;I2E9A4;Q8MCY1;Q4VI78;A0A291EY88;C3RXF1;B8PR…		0	0	0.00142	89.6	5.16343e-06	3	1187.67	0.557325	64.5309	0
	High	GGLDFTKDDENVNSQPFmR	8	51638	331	Q4VIC0;O98426;B1PHQ2;A0A2D0WHN2;Q95CE8;Q9GGJ5;B5LBY9;Q8MFT9;P28392;Q9MTE7;C0J9R6;C6G1P2;Q5W520;A5X4D3;C7A609;F2X4H9;D5FUN6;Q32803;Q4VI99;Q9GGI5;D6MYJ6;B8PRM1;Q7YJP8;Q5I221;A0A0U4D534;Q4VI80;Q4VI78;C4NWF4;A0A0F7G633;O09424;G0WZ98;A0A249Y5Y5;G0WZL1;Q37220;Q7YJR1;A0A291L2W8;Q37279;A0A1C9HGX6;J9QH20;A0A1Q1MQ40;Q37140;L0N8B1;Q9GHM7;A0A291L2S1;Q05579;Q40141;Q32701;P28421;Q6VW40;A0A0F7C9H2;Q32571;I2BGM7…	M18(Oxidation)	0	0	2.308e-06	87.88	6.6173e-06	2	2185.98	1.11451	83.4729	1
	High	GHYLNATAGTcEEmIK	9	14794	147	P28392;Q9MTE7;C0J9R6;C6G1P2;Q5W520;A5X4D3;C7A609;F2X4H9;D5FUN6;Q32803;Q4VI99;Q9GGI5;D6MYJ6;B8PRM1;Q7YJP8;Q5I221;A0A0U4D534;Q4VI80;Q4VI78;C4NWF4;A0A0F7G633;O09424;G0WZ98;A0A249Y5Y5;G0WZL1;Q37220;Q7YJR1;A0A291L2W8;Q37279;A0A1C9HGX6;J9QH20;A0A1Q1MQ40;Q37140;L0N8B1;Q9GHM7;A0A291L2S1;Q32701;Q6VW40;P93904;D6MYK4;E7DMY2;B8LIV8;Q33032;I2E962;A0A1C9HG87;A0A2H4UGI3;U5XM28;Q7YMT1;Q5WPP7;R4QE58;I2E906;Q4L1C7…	C11(Carbamidomethyl); M14(Oxidation)	0	0	1.134e-07	86.24	4.78494e-06	2	1810.81	1.45089	55.8797	0
	High	mSGGDHIHAGTVVGK	39	17683	150	C0J9R6;C6G1P2;F2X4H9;Q9GGI5;Q5I221;A0A0U4D534;Q7YJP8;O98551;Q9T2E4;Q32701;Q539X0;Q6VW40;A0A0F7C9H2;I2BGM7;Q31807;Q85ZK3;Q33032;A0A1S6WN23;A0A1C9HG87;A0A2H4UGI3;U5XM28;A5X4D3;Q8WIX2;A0A0F7G570;A6XBH8;A0A286M593;Q9GEK5;A0A1S5QS34;D5FUN6;O98429;D6MYJ6;Q9XQ93;Q71N81;A0A248SN48;Q4KUE1;M1S1D7;Q7GH77;Q71N69;Q8HUZ9;G0WZM4;A0A0C5KNQ4;E7DMW3;I2E9L8;A0A0F7G5V4;I2E9A4;A0A286NQF2;Q8WKT6;Q7YJM6;Q8MCX1;Q9MT23;O…	M1(Oxidation)	0	0	3.06e-05	84.08	1.34901e-05	2	1481.72	-0.0107759	32.1306	0
	High	MSGGDHIHAGTVVGK	37	17683	150	Q6VW40;A0A0F7C9H2;I2BGM7;C0J9R6;C6G1P2;Q33032;A0A1S6WN23;A0A1C9HG87;U5XM28;A6XBH8;Q4L1C7;A0A286M593;F2X4H9;Q9GEK5;D5FUN6;Q9TN58;Q9GGI5;Q37212;Q8HUZ9;I2E9L8;A0A0F7G5V4;Q8MCY1;A0A2H4UGI3;Q31807;A0A0F7G570;A0A1S5QS34;M1S1D7;Q7YJP8;Q5I221;A0A0U4D534;Q8MCX1;Q9MT23;A0A286SFD8;J9QG76;Q7YJR1;Q7YJM3;A0A1C9HG42;L0N8B1;I6N589;A0A0B5KTH7;P92447;A5X5W8;B1NFY5;C6G392;B8PRP3;A0A2H4P5N4;A0A249Y5N8;S4TA61;E0D8V0;…		0	0	1.702e-05	82.18	1.80249e-05	2	1465.72	1.01713	39.7551	0
	High	DDENVNSQPFMR	7	52171	357	Q05579;Q33107;Q40141;Q32701;P28421;P28392;Q9MTE7;Q539X0;O03648;D6MYK9;Q6VW40;A0A0F7C9H2;E6Y8Z3;Q32571;I2BGM7;B1NL21;C0J9R6;A0A291EY88;C6G1P2;Q5W520;P93904;Q33047;O98884;D6MYK4;E7DMY2;Q31807;A0PD98;Q71N70;B8LIV8;Q85ZK3;C7AQR6;Q8WL19;Q33032;Q5K3Y8;I2E962;C3RXF1;A0PDB8;A0A1S6WN23;Q9GHZ1;A0A1C9HG87;A0A2H4UGI3;U5XM28;B8PRL7;Q7YMT1;Q5WPP7;R4QE58;B5SW52;A5X4D3;Q8WIX2;A0A0F7G570;Q1XEJ9;O09420;A6XBH8;C7A6…		0	0	0.0002679	77.73	6.2862e-05	2	1451.62	0.893699	69.7641	0
	High	GHYLNATAGTcEEMIKR	5	14767	146	Q32701;Q6VW40;C0J9R6;C6G1P2;Q33032;A0A1C9HG87;U5XM28;F2X4H9;D5FUN6;Q9GGI5;D6MYJ6;Q4KUE1;Q7YJP8;Q7GH77;O98551;A0A0C5KNQ4;E7DMW3;I2E9A4;W5RVG3;Q7YJR1;Q5NUA5;Q37140;L0N8B1;P28392;Q9MTE7;Q5W520;I2FL31;Q32553;Q32803;Q4VI99;B8PRM1;E7DMV3;Q4VI80;Q3L1K9;Q4VI78;Q37220;B1PHQ2;S6CNQ3;A0A249Y5Q9;Q85VA4;A0A1Q1MQ40;Q9GHM7;A0A291L2S1;A0A286SF63;Q36851;A0A1C9HG15;C1JAT3;Q3I534;E7DMY2;A0A2H4UGV5;B8LIV8;I2E962;A0A…	C11(Carbamidomethyl)	0	0	2.769e-06	75.53	7.26434e-05	3	1950.92	0.993705	59.9217	1
	High	TFQGPPHGIQVER	38	58045	331	Q40141;Q9MTE7;Q6VW40;I2BGM7;C0J9R6;A0A291EY88;C6G1P2;Q5W520;E7DMY2;Q33032;A0A1S6WN23;B5SW52;A6XBH8;A0A0F7EV98;Q9MT32;F2X4H9;Q4VI99;Q9GGI5;B8PRM1;Q8HUZ9;Q3T8E9;I2E9L8;Q4VI80;Q4VI78;A0A0F7C9H2;B8LIV8;I2E962;C3RXF1;A0A1C9HG87;U5XM28;B8PRL7;Q8WIX2;O09420;A0A0F7G5C0;A0A1C9HFL0;A0A286M593;Q9GEK5;A0A1S6Q3X8;D5FUN6;T1WGF1;C1JAT3;Q71N81;O03839;M1S1D7;Q71N69;Q5I221;G0WZM4;A0A0U4D534;A0A0F7G5V4;C4NWF4;C3S8W…		0	0	1.615e-05	72.52	0.000348113	2	1465.76	1.40553	60.8787	0
	High	GHYLNATAGTcEEmIKR	8	14767	146	D5FUN6;Q8ME51;Q31895;Q95631;Q37220;Q8MCW3;Q32701;P28392;Q9MTE7;Q6VW40;C0J9R6;C6G1P2;Q5W520;Q33032;A0A1C9HG87;U5XM28;F2X4H9;A0A1C9HG15;I2FL31;Q32553;Q32803;Q4VI99;C1JAT3;Q9GGI5;D6MYJ6;B8PRM1;Q4KUE1;E7DMV3;Q7YJP8;Q7GH77;O98551;A0A0C5KNQ4;E7DMW3;Q4VI80;Q3I534;Q3L1K9;I2E9A4;Q4VI78;W5RVG3;G0WZL1;F4ZDP9;B1PHQ2;A0A142I7F3;Q7YJR1;P92434;Q5NUA5;S6CNQ3;A0A1C9HGX6;J9QH20;A0A249Y5Q4;A0A249Y5Q9;Q85VA4;A0A1Q1M…	C11(Carbamidomethyl); M14(Oxidation)	0	0	5.566e-07	65.98	0.000617735	3	1966.91	1.02636	50.4957	1
	High	VALEAcVQAR	41	29518	272	P28392;Q9MTE7;C0J9R6;C6G1P2;Q5W520;A5X4D3;C7A609;F2X4H9;D5FUN6;Q32803;Q4VI99;Q9GGI5;D6MYJ6;B8PRM1;Q7YJP8;Q5I221;A0A0U4D534;Q4VI80;Q4VI78;C4NWF4;A0A0F7G633;O09424;G0WZ98;A0A249Y5Y5;G0WZL1;Q37220;Q7YJR1;A0A291L2W8;Q37279;A0A1C9HGX6;J9QH20;A0A1Q1MQ40;Q37140;L0N8B1;Q9GHM7;A0A291L2S1;Q05579;Q40141;Q32701;P28421;Q6VW40;A0A0F7C9H2;Q32571;I2BGM7;A0A291EY88;Q33047;Q31807;Q33032;Q5K3Y8;C3RXF1;A0A1S6WN23;A0…	C6(Carbamidomethyl)	0	0	0.003372	61.39	0.00279246	2	1116.58	-0.118181	113.661	0
	High	PLLGcTIKPK	8	64838	363	Q32701;Q6VW40;A0A0F7C9H2;I2BGM7;C0J9R6;C6G1P2;E7DMY2;Q31807;Q33032;A0A1S6WN23;A0A1C9HG87;U5XM28;A0A0F7G570;A6XBH8;A0A286M593;F2X4H9;Q9GEK5;D5FUN6;Q9GGI5;D6MYJ6;Q9XQ93;A0A248SN48;Q4KUE1;Q7YJP8;Q7GH77;Q8HUZ9;O98551;A0A0C5KNQ4;E7DMW3;I2E9L8;A0A0F7G5V4;I2E9A4;Q8WKT6;W5RVG3;B7P0E9;J9QG76;Q9TML5;O99016;Q5YKU0;Q8HVI8;A0A291L206;Q7YJR1;Q5NUA5;G8EEM9;A0A2D0WHN2;Q7YJM3;A0A1C9HG42;Q37140;L0N8B1;O98893;I6N58…	C5(Carbamidomethyl)	0	0	0.006806	54.89	0.0183231	3	1126.67	-0.097187	51.7976	1
	High	AMHAVIDR	10	44488	366	Q6VW40;A0A0F7C9H2;I2BGM7;C0J9R6;C6G1P2;Q33032;A0A1S6WN23;A0A1C9HG87;U5XM28;A6XBH8;A0A286M593;F2X4H9;Q9GEK5;D5FUN6;Q9GGI5;Q8HUZ9;I2E9L8;A0A0F7G5V4;A0A291EY88;Q5W520;C3RXF1;C3S8W2;Q32701;P28392;Q9MTE7;A0A1C9HG15;I2FL31;Q32553;Q32803;Q4VI99;C1JAT3;D6MYJ6;B8PRM1;Q4KUE1;E7DMV3;Q7YJP8;Q7GH77;O98551;A0A0C5KNQ4;E7DMW3;Q4VI80;Q3I534;Q3L1K9;I2E9A4;Q4VI78;W5RVG3;G0WZL1;Q37220;F4ZDP9;B1PHQ2;A0A142I7F3;Q7YJR1…		0	0	0.02138	52.29	0.0217926	2	912.472	-0.020645	32.8214	0
	High	DDENVNSQPFmR	5	52171	357	Q9MTE7;Q6VW40;C0J9R6;C6G1P2;Q5W520;Q33032;A0A1C9HG87;U5XM28;F2X4H9;D5FUN6;Q4VI99;C1JAT3;Q9GGI5;B8PRM1;Q4VI80;Q4VI78;Q37212;Q5I221;A0A0U4D534;Q32701;Q539X0;A0A0F7C9H2;I2BGM7;Q31807;Q85ZK3;A0A1S6WN23;A0A2H4UGI3;A5X4D3;Q8WIX2;A0A0F7G570;A6XBH8;V5K6K1;Q4L1C7;Q8MD81;A0A286M593;Q9GEK5;O20245;A0A1S5QS34;Q9TN58;O98429;D6MYJ6;Q9XQ93;Q71N81;A0A1W6BQF9;A0A248SN48;Q4KUE1;M1S1D7;Q7YJP8;Q7GH77;Q71N69;Q8HUZ9;G0…	M11(Oxidation)	0	0	0.001003	47.07	0.0719729	2	1467.62	0.855373	56.5527	0
	High	YGRPLLGcTIKPK	9	64650	355	Q9MTE7;Q6VW40;C0J9R6;C6G1P2;Q5W520;Q33032;F2X4H9;Q4VI99;Q9GGI5;B8PRM1;Q4VI80;Q4VI78;Q32701;R4QE58;Q4KUE1;Q7YJP8;Q7GH77;A0A0C5KNQ4;I2E9A4;Q9T2E4;Q9MT23;Q5I221;A0A0U4D534;A0A0B5KTH7;A0A0F7C9H2;I2BGM7;Q31807;A0A1S6WN23;A0A1C9HG87;U5XM28;A0A0F7G570;A6XBH8;A0A286M593;Q9GEK5;D5FUN6;D6MYJ6;Q9XQ93;A0A248SN48;Q8HUZ9;O98551;E7DMW3;I2E9L8;A0A0F7G5V4;Q8WKT6;W5RVG3;B7P0E9;J9QG76;Q9TML5;O99016;Q5YKU0;Q8HVI8;A0…	C8(Carbamidomethyl)	0	0	0.0001068	44.24	0.218149	3	1502.85	0.761758	53.5092	2
	High	DDFIEKDR	8	17693	197	Q9MTE7;Q5W520;Q9GGI5;B8PRM1;O03839;C4NWF4;A0A291EY88;O09420;M1S1D7;C0J9R6;C6G1P2;E7DMY2;F2X4H9;Q4VI99;Q37212;Q5I221;A0A0U4D534;Q4VI80;Q4VI78;I2BGM7;Q33032;C6G392;Q9XQ90;Q31807;A0A0F7G570;A6XBH8;Q7YJP8;Q8HUZ9;Q05579;P28392;A0PD98;Q5K3Y8;E6Y8K1;Q32803;B1NL34;Q8MCX1;Q9MT23;Q37222;J9QG76;Q37220;A0A1C9HFM1;Q7YJR1;A0A078BR81;A0A0F6TFY2;Q7YJM3;A0A1C9HG42;A0A1Q1MQ40;L0N8B1;Q9TLG5;Q9GHM7;A0A0B5KNG0;I6N589…		0	0.001	0.03154	58.5	0.00349751	2	1037.49	0.160515	43.155	1
	High	AQAETGEIK	6	27913	269	Q9MTE7;C0J9R6;A0A291EY88;C6G1P2;Q5W520;A6XBH8;F2X4H9;Q4VI99;Q9GGI5;B8PRM1;Q8HUZ9;Q4VI80;Q4VI78;Q32701;P28392;Q6VW40;Q33032;Q5WPP7;I2FL31;Q32553;Q32803;Q4KUE1;E7DMV3;Q37212;Q7YJP8;Q7GH77;A0A0C5KNQ4;Q3L1K9;I2E9A4;E7DMY2;Q31807;Q5K3Y8;A0A0F7G570;E6Y8K1;B1NL34;I2BGN0;A0A0B5KTH7;A0A1C9HG87;U5XM28;D5FUN6;C1JAT3;W5RVG3;G0WZL1;P92434;S6CNQ3;J9QH20;A0A249Y5Q9;Q9GHM7;A0A286SF63;Q36851;D6MYJ6;O98551;E7DMW3;…		0	0.001	0.04518	42.18	0.221524	2	946.485	0.650237	25.4007	0
	High	LGLSAKNYGR	1	66272	360	Q9GGI5;Q32701;P28392;Q9MTE7;Q6VW40;C0J9R6;C6G1P2;Q5W520;E7DMY2;B8LIV8;Q33032;I2E962;A0A1C9HG87;A0A2H4UGI3;U5XM28;A5X4D3;C7A609;Q95631;A0A1C9HFL0;F2X4H9;A0A1C9HG15;I2FL31;A0A1S6Q3X8;D5FUN6;O98429;Q32553;Q32803;Q4VI99;C1JAT3;D6MYJ6;B8PRM1;O03839;Q4KUE1;E7DMV3;Q7YJP8;Q7GH77;Q5I221;A0A0U4D534;O98551;A0A0C5KNQ4;E7DMW3;Q4VI80;Q3I534;Q3L1K9;I2E9A4;Q9T2E4;Q4VI78;C4NWF4;A0A0F7G633;O09424;Q58U40;Q9MT23;I2B…		0	0.006	0.1014	29.43	7.47958	3	1078.6	-2.97533	46.7976	1
	High	EGNEIIR	1	14511	172	Q8MCX1;Q58U40;C7A5Z4;Q9MTE7;C0J9R6;A0A291EY88;C6G1P2;Q5W520;A6XBH8;Q71N79;F2X4H9;Q4VI99;Q9GGI5;B8PRM1;Q8HUZ9;Q4VI80;Q4VI78;Q40141;Q6VW40;I2BGM7;Q33032;A0A1S6WN23;B5SW52;A0A0F7EV98;Q9MT32;Q3T8E9;I2E9L8;P28392;A5X4D3;C7A609;D5FUN6;Q32803;D6MYJ6;Q7YJP8;Q5I221;A0A0U4D534;C4NWF4;A0A0F7G633;O09424;I2FL31;E7DMV3;Q3L1K9;Q32701;P28421;A0A0F7C9H2;Q32571;Q33047;Q31807;Q5K3Y8;C3RXF1;A0A1C9HG87;U5XM28;B8PRL7;…		0	0.007	0.1187	41.51	0.170833	2	830.437	-0.230359	38.1663	0
E7DMY2	Ribulose bisphosphate carboxylase large chain (Fragment) OS=Penianthus longifolius OX=461618 GN=rbcL PE=3 SV=1 - [E7DMY2_9MAGN]	2762.38	36.5	6639	0	20	300	463	51.5068	6.43018
	High	GGLDFTKDDENVNSQPFMR	12	51638	331	P28392;Q9MTE7;C0J9R6;C6G1P2;Q5W520;A5X4D3;C7A609;F2X4H9;D5FUN6;Q32803;Q4VI99;Q9GGI5;D6MYJ6;B8PRM1;Q7YJP8;Q5I221;A0A0U4D534;Q4VI80;Q4VI78;C4NWF4;A0A0F7G633;O09424;G0WZ98;A0A249Y5Y5;G0WZL1;Q37220;Q7YJR1;A0A291L2W8;Q37279;A0A1C9HGX6;J9QH20;A0A1Q1MQ40;Q37140;L0N8B1;Q9GHM7;A0A291L2S1;Q05579;Q40141;Q32701;P28421;Q6VW40;A0A0F7C9H2;Q32571;I2BGM7;A0A291EY88;Q33047;Q31807;Q33032;Q5K3Y8;C3RXF1;A0A1S6WN23;A0…		0	0	4.066e-09	109.63	4.54743e-08	2	2169.99	0.0169797	93.1914	1
	High	GHYLNATAGTcEEMIK	15	14794	147	Q32701;Q6VW40;C0J9R6;C6G1P2;Q33032;A0A1C9HG87;U5XM28;F2X4H9;D5FUN6;Q9GGI5;D6MYJ6;Q4KUE1;Q7YJP8;Q7GH77;O98551;A0A0C5KNQ4;E7DMW3;I2E9A4;W5RVG3;Q7YJR1;Q5NUA5;Q37140;L0N8B1;P28392;Q9MTE7;Q5W520;I2FL31;Q32553;Q32803;Q4VI99;B8PRM1;E7DMV3;Q4VI80;Q3L1K9;Q4VI78;Q37220;B1PHQ2;S6CNQ3;A0A249Y5Q9;Q85VA4;A0A1Q1MQ40;Q9GHM7;A0A291L2S1;A0A286SF63;Q36851;A0A1C9HG15;C1JAT3;Q3I534;E7DMY2;A0A2H4UGV5;B8LIV8;I2E962;A0A…	C11(Carbamidomethyl)	0	0	6.822e-08	102.48	1.2293e-07	2	1794.82	1.62322	66.1378	0
	High	DNGLLLHIHR	13	41878	340	Q9MTE7;Q5W520;Q9GGI5;B8PRM1;C4NWF4;O09424;Q6VW40;I2BGM7;C0J9R6;C6G1P2;E7DMY2;Q33032;A0A1S6WN23;A6XBH8;F2X4H9;Q37212;M1S1D7;Q8HUZ9;Q5I221;A0A0U4D534;I2E9L8;Q32701;P28392;A0A1C9HG87;U5XM28;Q5WPP7;Q4L1C7;Q8MD81;A0A1C9HG15;I2FL31;D5FUN6;Q9TN58;Q32553;Q32803;Q4VI99;C1JAT3;D6MYJ6;Q4KUE1;E7DMV3;Q7YJP8;Q7GH77;J9QER6;O98551;A0A0C5KNQ4;E7DMW3;Q4VI80;Q3I534;Q3L1K9;I2E9A4;Q8MCY1;Q4VI78;A0A291EY88;C3RXF1;B8PR…		0	0	0.00142	89.6	5.16343e-06	3	1187.67	0.557325	64.5309	0
	High	GGLDFTKDDENVNSQPFmR	8	51638	331	Q4VIC0;O98426;B1PHQ2;A0A2D0WHN2;Q95CE8;Q9GGJ5;B5LBY9;Q8MFT9;P28392;Q9MTE7;C0J9R6;C6G1P2;Q5W520;A5X4D3;C7A609;F2X4H9;D5FUN6;Q32803;Q4VI99;Q9GGI5;D6MYJ6;B8PRM1;Q7YJP8;Q5I221;A0A0U4D534;Q4VI80;Q4VI78;C4NWF4;A0A0F7G633;O09424;G0WZ98;A0A249Y5Y5;G0WZL1;Q37220;Q7YJR1;A0A291L2W8;Q37279;A0A1C9HGX6;J9QH20;A0A1Q1MQ40;Q37140;L0N8B1;Q9GHM7;A0A291L2S1;Q05579;Q40141;Q32701;P28421;Q6VW40;A0A0F7C9H2;Q32571;I2BGM7…	M18(Oxidation)	0	0	2.308e-06	87.88	6.6173e-06	2	2185.98	1.11451	83.4729	1
	High	EITLGFVDLLRDDFIEK	2	5735	76	Q9GGI5;Q5W520;B8PRM1;C4NWF4;Q9MTE7;C0J9R6;C6G1P2;F2X4H9;Q4VI99;Q4VI80;Q4VI78;Q9GHM7;A0A0B5KNG0;A0A0B5KTH7;Q40141;A0A291EY88;A0A1S6WN23;B5SW52;Q9MT32;Q3T8E9;A0A1C9HFM1;A0A249Y5Q9;A0A0F7C961;Q9TLG5;A0A286SF63;Q36851;Q6VW40;I2BGM7;Q33032;A6XBH8;M1S1D7;Q8HUZ9;Q5I221;A0A0U4D534;I2E9L8;A0A249Y5N8;A0A286SFD8;S4TA61;J9QG76;E0D8V0;A0A249Y5N1;A0A0F7G5Y0;Q37212;A0A286NQF2;Q7YJM6;F5B3G0;I2BGN0;O09420;Q8MAM0;…		0	0	4.197e-08	87.3	4.18551e-06	2	2023.08	0.247945	115.076	1
	High	GHYLNATAGTcEEmIK	9	14794	147	P28392;Q9MTE7;C0J9R6;C6G1P2;Q5W520;A5X4D3;C7A609;F2X4H9;D5FUN6;Q32803;Q4VI99;Q9GGI5;D6MYJ6;B8PRM1;Q7YJP8;Q5I221;A0A0U4D534;Q4VI80;Q4VI78;C4NWF4;A0A0F7G633;O09424;G0WZ98;A0A249Y5Y5;G0WZL1;Q37220;Q7YJR1;A0A291L2W8;Q37279;A0A1C9HGX6;J9QH20;A0A1Q1MQ40;Q37140;L0N8B1;Q9GHM7;A0A291L2S1;Q32701;Q6VW40;P93904;D6MYK4;E7DMY2;B8LIV8;Q33032;I2E962;A0A1C9HG87;A0A2H4UGI3;U5XM28;Q7YMT1;Q5WPP7;R4QE58;I2E906;Q4L1C7…	C11(Carbamidomethyl); M14(Oxidation)	0	0	1.134e-07	86.24	4.78494e-06	2	1810.81	1.45089	55.8797	0
	High	mSGGDHIHAGTVVGK	39	17683	150	C0J9R6;C6G1P2;F2X4H9;Q9GGI5;Q5I221;A0A0U4D534;Q7YJP8;O98551;Q9T2E4;Q32701;Q539X0;Q6VW40;A0A0F7C9H2;I2BGM7;Q31807;Q85ZK3;Q33032;A0A1S6WN23;A0A1C9HG87;A0A2H4UGI3;U5XM28;A5X4D3;Q8WIX2;A0A0F7G570;A6XBH8;A0A286M593;Q9GEK5;A0A1S5QS34;D5FUN6;O98429;D6MYJ6;Q9XQ93;Q71N81;A0A248SN48;Q4KUE1;M1S1D7;Q7GH77;Q71N69;Q8HUZ9;G0WZM4;A0A0C5KNQ4;E7DMW3;I2E9L8;A0A0F7G5V4;I2E9A4;A0A286NQF2;Q8WKT6;Q7YJM6;Q8MCX1;Q9MT23;O…	M1(Oxidation)	0	0	3.06e-05	84.08	1.34901e-05	2	1481.72	-0.0107759	32.1306	0
	High	MSGGDHIHAGTVVGK	37	17683	150	Q6VW40;A0A0F7C9H2;I2BGM7;C0J9R6;C6G1P2;Q33032;A0A1S6WN23;A0A1C9HG87;U5XM28;A6XBH8;Q4L1C7;A0A286M593;F2X4H9;Q9GEK5;D5FUN6;Q9TN58;Q9GGI5;Q37212;Q8HUZ9;I2E9L8;A0A0F7G5V4;Q8MCY1;A0A2H4UGI3;Q31807;A0A0F7G570;A0A1S5QS34;M1S1D7;Q7YJP8;Q5I221;A0A0U4D534;Q8MCX1;Q9MT23;A0A286SFD8;J9QG76;Q7YJR1;Q7YJM3;A0A1C9HG42;L0N8B1;I6N589;A0A0B5KTH7;P92447;A5X5W8;B1NFY5;C6G392;B8PRP3;A0A2H4P5N4;A0A249Y5N8;S4TA61;E0D8V0;…		0	0	1.702e-05	82.18	1.80249e-05	2	1465.72	1.01713	39.7551	0
	High	DDENVNSQPFMR	7	52171	357	Q05579;Q33107;Q40141;Q32701;P28421;P28392;Q9MTE7;Q539X0;O03648;D6MYK9;Q6VW40;A0A0F7C9H2;E6Y8Z3;Q32571;I2BGM7;B1NL21;C0J9R6;A0A291EY88;C6G1P2;Q5W520;P93904;Q33047;O98884;D6MYK4;E7DMY2;Q31807;A0PD98;Q71N70;B8LIV8;Q85ZK3;C7AQR6;Q8WL19;Q33032;Q5K3Y8;I2E962;C3RXF1;A0PDB8;A0A1S6WN23;Q9GHZ1;A0A1C9HG87;A0A2H4UGI3;U5XM28;B8PRL7;Q7YMT1;Q5WPP7;R4QE58;B5SW52;A5X4D3;Q8WIX2;A0A0F7G570;Q1XEJ9;O09420;A6XBH8;C7A6…		0	0	0.0002679	77.73	6.2862e-05	2	1451.62	0.893699	69.7641	0
	High	GHYLNATAGTcEEMIKR	5	14767	146	Q32701;Q6VW40;C0J9R6;C6G1P2;Q33032;A0A1C9HG87;U5XM28;F2X4H9;D5FUN6;Q9GGI5;D6MYJ6;Q4KUE1;Q7YJP8;Q7GH77;O98551;A0A0C5KNQ4;E7DMW3;I2E9A4;W5RVG3;Q7YJR1;Q5NUA5;Q37140;L0N8B1;P28392;Q9MTE7;Q5W520;I2FL31;Q32553;Q32803;Q4VI99;B8PRM1;E7DMV3;Q4VI80;Q3L1K9;Q4VI78;Q37220;B1PHQ2;S6CNQ3;A0A249Y5Q9;Q85VA4;A0A1Q1MQ40;Q9GHM7;A0A291L2S1;A0A286SF63;Q36851;A0A1C9HG15;C1JAT3;Q3I534;E7DMY2;A0A2H4UGV5;B8LIV8;I2E962;A0A…	C11(Carbamidomethyl)	0	0	2.769e-06	75.53	7.26434e-05	3	1950.92	0.993705	59.9217	1
	High	TFQGPPHGIQVER	38	58045	331	Q40141;Q9MTE7;Q6VW40;I2BGM7;C0J9R6;A0A291EY88;C6G1P2;Q5W520;E7DMY2;Q33032;A0A1S6WN23;B5SW52;A6XBH8;A0A0F7EV98;Q9MT32;F2X4H9;Q4VI99;Q9GGI5;B8PRM1;Q8HUZ9;Q3T8E9;I2E9L8;Q4VI80;Q4VI78;A0A0F7C9H2;B8LIV8;I2E962;C3RXF1;A0A1C9HG87;U5XM28;B8PRL7;Q8WIX2;O09420;A0A0F7G5C0;A0A1C9HFL0;A0A286M593;Q9GEK5;A0A1S6Q3X8;D5FUN6;T1WGF1;C1JAT3;Q71N81;O03839;M1S1D7;Q71N69;Q5I221;G0WZM4;A0A0U4D534;A0A0F7G5V4;C4NWF4;C3S8W…		0	0	1.615e-05	72.52	0.000348113	2	1465.76	1.40553	60.8787	0
	High	GHYLNATAGTcEEmIKR	8	14767	146	D5FUN6;Q8ME51;Q31895;Q95631;Q37220;Q8MCW3;Q32701;P28392;Q9MTE7;Q6VW40;C0J9R6;C6G1P2;Q5W520;Q33032;A0A1C9HG87;U5XM28;F2X4H9;A0A1C9HG15;I2FL31;Q32553;Q32803;Q4VI99;C1JAT3;Q9GGI5;D6MYJ6;B8PRM1;Q4KUE1;E7DMV3;Q7YJP8;Q7GH77;O98551;A0A0C5KNQ4;E7DMW3;Q4VI80;Q3I534;Q3L1K9;I2E9A4;Q4VI78;W5RVG3;G0WZL1;F4ZDP9;B1PHQ2;A0A142I7F3;Q7YJR1;P92434;Q5NUA5;S6CNQ3;A0A1C9HGX6;J9QH20;A0A249Y5Q4;A0A249Y5Q9;Q85VA4;A0A1Q1M…	C11(Carbamidomethyl); M14(Oxidation)	0	0	5.566e-07	65.98	0.000617735	3	1966.91	1.02636	50.4957	1
	High	VALEAcVQAR	41	29518	272	P28392;Q9MTE7;C0J9R6;C6G1P2;Q5W520;A5X4D3;C7A609;F2X4H9;D5FUN6;Q32803;Q4VI99;Q9GGI5;D6MYJ6;B8PRM1;Q7YJP8;Q5I221;A0A0U4D534;Q4VI80;Q4VI78;C4NWF4;A0A0F7G633;O09424;G0WZ98;A0A249Y5Y5;G0WZL1;Q37220;Q7YJR1;A0A291L2W8;Q37279;A0A1C9HGX6;J9QH20;A0A1Q1MQ40;Q37140;L0N8B1;Q9GHM7;A0A291L2S1;Q05579;Q40141;Q32701;P28421;Q6VW40;A0A0F7C9H2;Q32571;I2BGM7;A0A291EY88;Q33047;Q31807;Q33032;Q5K3Y8;C3RXF1;A0A1S6WN23;A0…	C6(Carbamidomethyl)	0	0	0.003372	61.39	0.00279246	2	1116.58	-0.118181	113.661	0
	High	PLLxcTIKPK	8	64838	363	Q32701;Q6VW40;A0A0F7C9H2;I2BGM7;C0J9R6;C6G1P2;E7DMY2;Q31807;Q33032;A0A1S6WN23;A0A1C9HG87;U5XM28;A0A0F7G570;A6XBH8;A0A286M593;F2X4H9;Q9GEK5;D5FUN6;Q9GGI5;D6MYJ6;Q9XQ93;A0A248SN48;Q4KUE1;Q7YJP8;Q7GH77;Q8HUZ9;O98551;A0A0C5KNQ4;E7DMW3;I2E9L8;A0A0F7G5V4;I2E9A4;Q8WKT6;W5RVG3;B7P0E9;J9QG76;Q9TML5;O99016;Q5YKU0;Q8HVI8;A0A291L206;Q7YJR1;Q5NUA5;G8EEM9;A0A2D0WHN2;Q7YJM3;A0A1C9HG42;Q37140;L0N8B1;O98893;I6N58…	X4(G); C5(Carbamidomethyl)	0	0	0.006806	54.89	0.0183231	3	1126.67	-0.097187	51.7976	1
	High	FLFcAEAIYK	11	13080	164	Q9GHZ1;Q9MTE7;C0J9R6;A0A291EY88;C6G1P2;Q5W520;C3RXF1;B8PRL7;A6XBH8;C7AQU9;A0A286M593;F2X4H9;D5FUN6;Q4VI99;Q9GGI5;B8PRM1;Q8HUZ9;Q4VI80;A0A0F7G5V4;Q4VI78;C3S8W2;P28392;Q31807;Q5K3Y8;A0A0F7G570;O09420;E6Y8K1;A0A1S5QS34;Q32803;M1S1D7;B1NL34;Q7YJP8;Q5I221;A0A0U4D534;C4NWF4;Q95DW1;A0A0F7G5U4;Q9MT23;Q7YJR1;L0N8B1;A0A0B5KTH7;Q8MCX1;A0A286SFD8;J9QG76;Q7YJM3;A0A1C9HG42;I6N589;A0A1C9HFM1;A0A1W6L1X3;Q9TLG5;Q…	C4(Carbamidomethyl)	0	0	0.006111	52.9	0.0168383	2	1261.63	0.663293	108.525	0
	High	AMHAVIDR	10	44488	366	Q6VW40;A0A0F7C9H2;I2BGM7;C0J9R6;C6G1P2;Q33032;A0A1S6WN23;A0A1C9HG87;U5XM28;A6XBH8;A0A286M593;F2X4H9;Q9GEK5;D5FUN6;Q9GGI5;Q8HUZ9;I2E9L8;A0A0F7G5V4;A0A291EY88;Q5W520;C3RXF1;C3S8W2;Q32701;P28392;Q9MTE7;A0A1C9HG15;I2FL31;Q32553;Q32803;Q4VI99;C1JAT3;D6MYJ6;B8PRM1;Q4KUE1;E7DMV3;Q7YJP8;Q7GH77;O98551;A0A0C5KNQ4;E7DMW3;Q4VI80;Q3I534;Q3L1K9;I2E9A4;Q4VI78;W5RVG3;G0WZL1;Q37220;F4ZDP9;B1PHQ2;A0A142I7F3;Q7YJR1…		0	0	0.02138	52.29	0.0217926	2	912.472	-0.020645	32.8214	0
	High	EITLGFVDLLR	1	11021	147	Q6VW40;I2BGM7;C0J9R6;C6G1P2;Q33032;A0A1S6WN23;A6XBH8;F2X4H9;Q9GGI5;M1S1D7;Q8HUZ9;Q5I221;A0A0U4D534;I2E9L8;A0A249Y5N8;A0A286SFD8;S4TA61;J9QG76;E0D8V0;A0A249Y5N1;A0A0F7G5Y0;Q5W520;Q8WIX2;A0A0F7EV98;B8PRM1;Q71N81;Q3T8E9;Q37212;A0A286NQF2;Q7YJM6;F5B3G0;I2BGN0;A0A0B5KTH7;Q40141;Q9MTE7;A0A291EY88;B5SW52;Q9MT32;A0A0F7G5C0;A0A0F7G4Y4;Q4VI99;Q4VI80;Q4VI78;C4NWF4;C3RXF1;T1WGF1;A0A1C9HG87;U5XM28;D5FUN6;C1JA…		0	0	0.00459	50.94	0.017401	2	1275.73	0.270747	114.985	0
	High	DDENVNSQPFmR	5	52171	357	Q9MTE7;Q6VW40;C0J9R6;C6G1P2;Q5W520;Q33032;A0A1C9HG87;U5XM28;F2X4H9;D5FUN6;Q4VI99;C1JAT3;Q9GGI5;B8PRM1;Q4VI80;Q4VI78;Q37212;Q5I221;A0A0U4D534;Q32701;Q539X0;A0A0F7C9H2;I2BGM7;Q31807;Q85ZK3;A0A1S6WN23;A0A2H4UGI3;A5X4D3;Q8WIX2;A0A0F7G570;A6XBH8;V5K6K1;Q4L1C7;Q8MD81;A0A286M593;Q9GEK5;O20245;A0A1S5QS34;Q9TN58;O98429;D6MYJ6;Q9XQ93;Q71N81;A0A1W6BQF9;A0A248SN48;Q4KUE1;M1S1D7;Q7YJP8;Q7GH77;Q71N69;Q8HUZ9;G0…	M11(Oxidation)	0	0	0.001003	47.07	0.0719729	2	1467.62	0.855373	56.5527	0
	High	DTDTLAAFR	11	738	16	B8PRM1;C0J9R6;C6G1P2;Q37212;E7DMW3;I2BGM7;E7DMY2;B8PRL7;A0A0F7EV98;C4NWF4;E7DMV3;Q3I534;B8PRP3;G8D4B8;Q71N78;H9AK14		0	0	0.01869	46.43	0.0384992	2	1009.5	1.4207	76.985	0
	High	YGRPLLxcTIKPK	3	20	6	D6MYK4;E7DMY2;Q95631;P93976;Q31750;Q33369	X7(N); C8(Carbamidomethyl)	0	0	0.003251	39.91	0.182115	3	1559.86	-7.50659	61.9798	2
	High	EITLGFVDLLRDDFIEKDR	1	5694	76	Q9GGI5;Q5W520;B8PRM1;C4NWF4;Q9MTE7;C0J9R6;C6G1P2;F2X4H9;Q4VI99;Q4VI80;Q4VI78;Q9GHM7;A0A0B5KNG0;A0A0B5KTH7;Q40141;A0A291EY88;A0A1S6WN23;B5SW52;Q9MT32;Q3T8E9;A0A1C9HFM1;A0A249Y5Q9;A0A0F7C961;Q9TLG5;A0A286SF63;Q36851;Q6VW40;I2BGM7;Q33032;A6XBH8;M1S1D7;Q8HUZ9;Q5I221;A0A0U4D534;I2E9L8;A0A249Y5N8;A0A286SFD8;S4TA61;J9QG76;E0D8V0;A0A249Y5N1;A0A0F7G5Y0;Q37212;A0A286NQF2;Q7YJM6;F5B3G0;I2BGN0;O09420;Q8MAM0;…		0	0	7.362e-05	38.91	0.274042	3	2294.2	0.364455	114.716	2
	High	DDFIEKDR	8	17693	197	Q9MTE7;Q5W520;Q9GGI5;B8PRM1;O03839;C4NWF4;A0A291EY88;O09420;M1S1D7;C0J9R6;C6G1P2;E7DMY2;F2X4H9;Q4VI99;Q37212;Q5I221;A0A0U4D534;Q4VI80;Q4VI78;I2BGM7;Q33032;C6G392;Q9XQ90;Q31807;A0A0F7G570;A6XBH8;Q7YJP8;Q8HUZ9;Q05579;P28392;A0PD98;Q5K3Y8;E6Y8K1;Q32803;B1NL34;Q8MCX1;Q9MT23;Q37222;J9QG76;Q37220;A0A1C9HFM1;Q7YJR1;A0A078BR81;A0A0F6TFY2;Q7YJM3;A0A1C9HG42;A0A1Q1MQ40;L0N8B1;Q9TLG5;Q9GHM7;A0A0B5KNG0;I6N589…		0	0.001	0.03154	58.5	0.00349751	2	1037.49	0.160515	43.155	1
	High	AQAETGEIK	6	27913	269	Q9MTE7;C0J9R6;A0A291EY88;C6G1P2;Q5W520;A6XBH8;F2X4H9;Q4VI99;Q9GGI5;B8PRM1;Q8HUZ9;Q4VI80;Q4VI78;Q32701;P28392;Q6VW40;Q33032;Q5WPP7;I2FL31;Q32553;Q32803;Q4KUE1;E7DMV3;Q37212;Q7YJP8;Q7GH77;A0A0C5KNQ4;Q3L1K9;I2E9A4;E7DMY2;Q31807;Q5K3Y8;A0A0F7G570;E6Y8K1;B1NL34;I2BGN0;A0A0B5KTH7;A0A1C9HG87;U5XM28;D5FUN6;C1JAT3;W5RVG3;G0WZL1;P92434;S6CNQ3;J9QH20;A0A249Y5Q9;Q9GHM7;A0A286SF63;Q36851;D6MYJ6;O98551;E7DMW3;…		0	0.001	0.04518	42.18	0.221524	2	946.485	0.650237	25.4007	0
	High	LGLSAKNYGR	1	66272	360	Q9GGI5;Q32701;P28392;Q9MTE7;Q6VW40;C0J9R6;C6G1P2;Q5W520;E7DMY2;B8LIV8;Q33032;I2E962;A0A1C9HG87;A0A2H4UGI3;U5XM28;A5X4D3;C7A609;Q95631;A0A1C9HFL0;F2X4H9;A0A1C9HG15;I2FL31;A0A1S6Q3X8;D5FUN6;O98429;Q32553;Q32803;Q4VI99;C1JAT3;D6MYJ6;B8PRM1;O03839;Q4KUE1;E7DMV3;Q7YJP8;Q7GH77;Q5I221;A0A0U4D534;O98551;A0A0C5KNQ4;E7DMW3;Q4VI80;Q3I534;Q3L1K9;I2E9A4;Q9T2E4;Q4VI78;C4NWF4;A0A0F7G633;O09424;Q58U40;Q9MT23;I2B…		0	0.006	0.1014	29.43	7.47958	3	1078.6	-2.97533	46.7976	1
	High	EGNEIIR	1	14511	172	Q8MCX1;Q58U40;C7A5Z4;Q9MTE7;C0J9R6;A0A291EY88;C6G1P2;Q5W520;A6XBH8;Q71N79;F2X4H9;Q4VI99;Q9GGI5;B8PRM1;Q8HUZ9;Q4VI80;Q4VI78;Q40141;Q6VW40;I2BGM7;Q33032;A0A1S6WN23;B5SW52;A0A0F7EV98;Q9MT32;Q3T8E9;I2E9L8;P28392;A5X4D3;C7A609;D5FUN6;Q32803;D6MYJ6;Q7YJP8;Q5I221;A0A0U4D534;C4NWF4;A0A0F7G633;O09424;I2FL31;E7DMV3;Q3L1K9;Q32701;P28421;A0A0F7C9H2;Q32571;Q33047;Q31807;Q5K3Y8;C3RXF1;A0A1C9HG87;U5XM28;B8PRL7;…		0	0.007	0.1187	41.51	0.170833	2	830.437	-0.230359	38.1663	0
Q9GGI5	Ribulose bisphosphate carboxylase large chain (Fragment) OS=Weinmannia madagascariensis OX=138893 GN=rbcL PE=3 SV=1 - [Q9GGI5_9ROSI]	2747.38	47.1	63090	0	22	292	431	47.624	6.68311
	High	GGLDFTKDDENVNSQPFMR	12	51638	331	P28392;Q9MTE7;C0J9R6;C6G1P2;Q5W520;A5X4D3;C7A609;F2X4H9;D5FUN6;Q32803;Q4VI99;Q9GGI5;D6MYJ6;B8PRM1;Q7YJP8;Q5I221;A0A0U4D534;Q4VI80;Q4VI78;C4NWF4;A0A0F7G633;O09424;G0WZ98;A0A249Y5Y5;G0WZL1;Q37220;Q7YJR1;A0A291L2W8;Q37279;A0A1C9HGX6;J9QH20;A0A1Q1MQ40;Q37140;L0N8B1;Q9GHM7;A0A291L2S1;Q05579;Q40141;Q32701;P28421;Q6VW40;A0A0F7C9H2;Q32571;I2BGM7;A0A291EY88;Q33047;Q31807;Q33032;Q5K3Y8;C3RXF1;A0A1S6WN23;A0…		0	0	4.066e-09	109.63	4.54743e-08	2	2169.99	0.0169797	93.1914	1
	High	GHYLNATAGTcEEMIK	15	14794	147	Q32701;Q6VW40;C0J9R6;C6G1P2;Q33032;A0A1C9HG87;U5XM28;F2X4H9;D5FUN6;Q9GGI5;D6MYJ6;Q4KUE1;Q7YJP8;Q7GH77;O98551;A0A0C5KNQ4;E7DMW3;I2E9A4;W5RVG3;Q7YJR1;Q5NUA5;Q37140;L0N8B1;P28392;Q9MTE7;Q5W520;I2FL31;Q32553;Q32803;Q4VI99;B8PRM1;E7DMV3;Q4VI80;Q3L1K9;Q4VI78;Q37220;B1PHQ2;S6CNQ3;A0A249Y5Q9;Q85VA4;A0A1Q1MQ40;Q9GHM7;A0A291L2S1;A0A286SF63;Q36851;A0A1C9HG15;C1JAT3;Q3I534;E7DMY2;A0A2H4UGV5;B8LIV8;I2E962;A0A…	C11(Carbamidomethyl)	0	0	6.822e-08	102.48	1.2293e-07	2	1794.82	1.62322	66.1378	0
	High	DNGLLLHIHR	13	41878	340	Q9MTE7;Q5W520;Q9GGI5;B8PRM1;C4NWF4;O09424;Q6VW40;I2BGM7;C0J9R6;C6G1P2;E7DMY2;Q33032;A0A1S6WN23;A6XBH8;F2X4H9;Q37212;M1S1D7;Q8HUZ9;Q5I221;A0A0U4D534;I2E9L8;Q32701;P28392;A0A1C9HG87;U5XM28;Q5WPP7;Q4L1C7;Q8MD81;A0A1C9HG15;I2FL31;D5FUN6;Q9TN58;Q32553;Q32803;Q4VI99;C1JAT3;D6MYJ6;Q4KUE1;E7DMV3;Q7YJP8;Q7GH77;J9QER6;O98551;A0A0C5KNQ4;E7DMW3;Q4VI80;Q3I534;Q3L1K9;I2E9A4;Q8MCY1;Q4VI78;A0A291EY88;C3RXF1;B8PR…		0	0	0.00142	89.6	5.16343e-06	3	1187.67	0.557325	64.5309	0
	High	GGLDFTKDDENVNSQPFmR	8	51638	331	Q4VIC0;O98426;B1PHQ2;A0A2D0WHN2;Q95CE8;Q9GGJ5;B5LBY9;Q8MFT9;P28392;Q9MTE7;C0J9R6;C6G1P2;Q5W520;A5X4D3;C7A609;F2X4H9;D5FUN6;Q32803;Q4VI99;Q9GGI5;D6MYJ6;B8PRM1;Q7YJP8;Q5I221;A0A0U4D534;Q4VI80;Q4VI78;C4NWF4;A0A0F7G633;O09424;G0WZ98;A0A249Y5Y5;G0WZL1;Q37220;Q7YJR1;A0A291L2W8;Q37279;A0A1C9HGX6;J9QH20;A0A1Q1MQ40;Q37140;L0N8B1;Q9GHM7;A0A291L2S1;Q05579;Q40141;Q32701;P28421;Q6VW40;A0A0F7C9H2;Q32571;I2BGM7…	M18(Oxidation)	0	0	2.308e-06	87.88	6.6173e-06	2	2185.98	1.11451	83.4729	1
	High	EITLGFVDLLRDDFIEK	2	5735	76	Q9GGI5;Q5W520;B8PRM1;C4NWF4;Q9MTE7;C0J9R6;C6G1P2;F2X4H9;Q4VI99;Q4VI80;Q4VI78;Q9GHM7;A0A0B5KNG0;A0A0B5KTH7;Q40141;A0A291EY88;A0A1S6WN23;B5SW52;Q9MT32;Q3T8E9;A0A1C9HFM1;A0A249Y5Q9;A0A0F7C961;Q9TLG5;A0A286SF63;Q36851;Q6VW40;I2BGM7;Q33032;A6XBH8;M1S1D7;Q8HUZ9;Q5I221;A0A0U4D534;I2E9L8;A0A249Y5N8;A0A286SFD8;S4TA61;J9QG76;E0D8V0;A0A249Y5N1;A0A0F7G5Y0;Q37212;A0A286NQF2;Q7YJM6;F5B3G0;I2BGN0;O09420;Q8MAM0;…		0	0	4.197e-08	87.3	4.18551e-06	2	2023.08	0.247945	115.076	1
	High	GHYLNATAGTcEEmIK	9	14794	147	P28392;Q9MTE7;C0J9R6;C6G1P2;Q5W520;A5X4D3;C7A609;F2X4H9;D5FUN6;Q32803;Q4VI99;Q9GGI5;D6MYJ6;B8PRM1;Q7YJP8;Q5I221;A0A0U4D534;Q4VI80;Q4VI78;C4NWF4;A0A0F7G633;O09424;G0WZ98;A0A249Y5Y5;G0WZL1;Q37220;Q7YJR1;A0A291L2W8;Q37279;A0A1C9HGX6;J9QH20;A0A1Q1MQ40;Q37140;L0N8B1;Q9GHM7;A0A291L2S1;Q32701;Q6VW40;P93904;D6MYK4;E7DMY2;B8LIV8;Q33032;I2E962;A0A1C9HG87;A0A2H4UGI3;U5XM28;Q7YMT1;Q5WPP7;R4QE58;I2E906;Q4L1C7…	C11(Carbamidomethyl); M14(Oxidation)	0	0	1.134e-07	86.24	4.78494e-06	2	1810.81	1.45089	55.8797	0
	High	mSGGDHIHxGTVVGK	38	17683	150	C0J9R6;C6G1P2;F2X4H9;Q9GGI5;Q5I221;A0A0U4D534;Q7YJP8;O98551;Q9T2E4;Q32701;Q539X0;Q6VW40;A0A0F7C9H2;I2BGM7;Q31807;Q85ZK3;Q33032;A0A1S6WN23;A0A1C9HG87;A0A2H4UGI3;U5XM28;A5X4D3;Q8WIX2;A0A0F7G570;A6XBH8;A0A286M593;Q9GEK5;A0A1S5QS34;D5FUN6;O98429;D6MYJ6;Q9XQ93;Q71N81;A0A248SN48;Q4KUE1;M1S1D7;Q7GH77;Q71N69;Q8HUZ9;G0WZM4;A0A0C5KNQ4;E7DMW3;I2E9L8;A0A0F7G5V4;I2E9A4;A0A286NQF2;Q8WKT6;Q7YJM6;Q8MCX1;Q9MT23;O…	M1(Oxidation); X9(A)	0	0	3.06e-05	84.08	1.34901e-05	2	1481.72	-0.0107759	32.1306	0
	High	MSGGDHIHxGTVVGK	30	17683	150	Q6VW40;A0A0F7C9H2;I2BGM7;C0J9R6;C6G1P2;Q33032;A0A1S6WN23;A0A1C9HG87;U5XM28;A6XBH8;Q4L1C7;A0A286M593;F2X4H9;Q9GEK5;D5FUN6;Q9TN58;Q9GGI5;Q37212;Q8HUZ9;I2E9L8;A0A0F7G5V4;Q8MCY1;A0A2H4UGI3;Q31807;A0A0F7G570;A0A1S5QS34;M1S1D7;Q7YJP8;Q5I221;A0A0U4D534;Q8MCX1;Q9MT23;A0A286SFD8;J9QG76;Q7YJR1;Q7YJM3;A0A1C9HG42;L0N8B1;I6N589;A0A0B5KTH7;P92447;A5X5W8;B1NFY5;C6G392;B8PRP3;A0A2H4P5N4;A0A249Y5N8;S4TA61;E0D8V0;…	X9(A)	0	0	1.702e-05	82.18	1.80249e-05	2	1465.72	1.01713	39.7551	0
	High	DDENVNSQPFMR	7	52171	357	Q05579;Q33107;Q40141;Q32701;P28421;P28392;Q9MTE7;Q539X0;O03648;D6MYK9;Q6VW40;A0A0F7C9H2;E6Y8Z3;Q32571;I2BGM7;B1NL21;C0J9R6;A0A291EY88;C6G1P2;Q5W520;P93904;Q33047;O98884;D6MYK4;E7DMY2;Q31807;A0PD98;Q71N70;B8LIV8;Q85ZK3;C7AQR6;Q8WL19;Q33032;Q5K3Y8;I2E962;C3RXF1;A0PDB8;A0A1S6WN23;Q9GHZ1;A0A1C9HG87;A0A2H4UGI3;U5XM28;B8PRL7;Q7YMT1;Q5WPP7;R4QE58;B5SW52;A5X4D3;Q8WIX2;A0A0F7G570;Q1XEJ9;O09420;A6XBH8;C7A6…		0	0	0.0002679	77.73	6.2862e-05	2	1451.62	0.893699	69.7641	0
	High	GHYLNATAGTcEEMIKR	5	14767	146	Q32701;Q6VW40;C0J9R6;C6G1P2;Q33032;A0A1C9HG87;U5XM28;F2X4H9;D5FUN6;Q9GGI5;D6MYJ6;Q4KUE1;Q7YJP8;Q7GH77;O98551;A0A0C5KNQ4;E7DMW3;I2E9A4;W5RVG3;Q7YJR1;Q5NUA5;Q37140;L0N8B1;P28392;Q9MTE7;Q5W520;I2FL31;Q32553;Q32803;Q4VI99;B8PRM1;E7DMV3;Q4VI80;Q3L1K9;Q4VI78;Q37220;B1PHQ2;S6CNQ3;A0A249Y5Q9;Q85VA4;A0A1Q1MQ40;Q9GHM7;A0A291L2S1;A0A286SF63;Q36851;A0A1C9HG15;C1JAT3;Q3I534;E7DMY2;A0A2H4UGV5;B8LIV8;I2E962;A0A…	C11(Carbamidomethyl)	0	0	2.769e-06	75.53	7.26434e-05	3	1950.92	0.993705	59.9217	1
	High	TFQGPPHGIQVER	38	58045	331	Q40141;Q9MTE7;Q6VW40;I2BGM7;C0J9R6;A0A291EY88;C6G1P2;Q5W520;E7DMY2;Q33032;A0A1S6WN23;B5SW52;A6XBH8;A0A0F7EV98;Q9MT32;F2X4H9;Q4VI99;Q9GGI5;B8PRM1;Q8HUZ9;Q3T8E9;I2E9L8;Q4VI80;Q4VI78;A0A0F7C9H2;B8LIV8;I2E962;C3RXF1;A0A1C9HG87;U5XM28;B8PRL7;Q8WIX2;O09420;A0A0F7G5C0;A0A1C9HFL0;A0A286M593;Q9GEK5;A0A1S6Q3X8;D5FUN6;T1WGF1;C1JAT3;Q71N81;O03839;M1S1D7;Q71N69;Q5I221;G0WZM4;A0A0U4D534;A0A0F7G5V4;C4NWF4;C3S8W…		0	0	1.615e-05	72.52	0.000348113	2	1465.76	1.40553	60.8787	0
	High	GHYLNATAGTcEEmIKR	8	14767	146	D5FUN6;Q8ME51;Q31895;Q95631;Q37220;Q8MCW3;Q32701;P28392;Q9MTE7;Q6VW40;C0J9R6;C6G1P2;Q5W520;Q33032;A0A1C9HG87;U5XM28;F2X4H9;A0A1C9HG15;I2FL31;Q32553;Q32803;Q4VI99;C1JAT3;Q9GGI5;D6MYJ6;B8PRM1;Q4KUE1;E7DMV3;Q7YJP8;Q7GH77;O98551;A0A0C5KNQ4;E7DMW3;Q4VI80;Q3I534;Q3L1K9;I2E9A4;Q4VI78;W5RVG3;G0WZL1;F4ZDP9;B1PHQ2;A0A142I7F3;Q7YJR1;P92434;Q5NUA5;S6CNQ3;A0A1C9HGX6;J9QH20;A0A249Y5Q4;A0A249Y5Q9;Q85VA4;A0A1Q1M…	C11(Carbamidomethyl); M14(Oxidation)	0	0	5.566e-07	65.98	0.000617735	3	1966.91	1.02636	50.4957	1
	High	VALEAcVQAR	41	29518	272	P28392;Q9MTE7;C0J9R6;C6G1P2;Q5W520;A5X4D3;C7A609;F2X4H9;D5FUN6;Q32803;Q4VI99;Q9GGI5;D6MYJ6;B8PRM1;Q7YJP8;Q5I221;A0A0U4D534;Q4VI80;Q4VI78;C4NWF4;A0A0F7G633;O09424;G0WZ98;A0A249Y5Y5;G0WZL1;Q37220;Q7YJR1;A0A291L2W8;Q37279;A0A1C9HGX6;J9QH20;A0A1Q1MQ40;Q37140;L0N8B1;Q9GHM7;A0A291L2S1;Q05579;Q40141;Q32701;P28421;Q6VW40;A0A0F7C9H2;Q32571;I2BGM7;A0A291EY88;Q33047;Q31807;Q33032;Q5K3Y8;C3RXF1;A0A1S6WN23;A0…	C6(Carbamidomethyl)	0	0	0.003372	61.39	0.00279246	2	1116.58	-0.118181	113.661	0
	High	PLLGcTIKPK	8	64838	363	Q32701;Q6VW40;A0A0F7C9H2;I2BGM7;C0J9R6;C6G1P2;E7DMY2;Q31807;Q33032;A0A1S6WN23;A0A1C9HG87;U5XM28;A0A0F7G570;A6XBH8;A0A286M593;F2X4H9;Q9GEK5;D5FUN6;Q9GGI5;D6MYJ6;Q9XQ93;A0A248SN48;Q4KUE1;Q7YJP8;Q7GH77;Q8HUZ9;O98551;A0A0C5KNQ4;E7DMW3;I2E9L8;A0A0F7G5V4;I2E9A4;Q8WKT6;W5RVG3;B7P0E9;J9QG76;Q9TML5;O99016;Q5YKU0;Q8HVI8;A0A291L206;Q7YJR1;Q5NUA5;G8EEM9;A0A2D0WHN2;Q7YJM3;A0A1C9HG42;Q37140;L0N8B1;O98893;I6N58…	C5(Carbamidomethyl)	0	0	0.006806	54.89	0.0183231	3	1126.67	-0.097187	51.7976	1
	High	FLFcAEAIYK	11	13080	164	Q9GHZ1;Q9MTE7;C0J9R6;A0A291EY88;C6G1P2;Q5W520;C3RXF1;B8PRL7;A6XBH8;C7AQU9;A0A286M593;F2X4H9;D5FUN6;Q4VI99;Q9GGI5;B8PRM1;Q8HUZ9;Q4VI80;A0A0F7G5V4;Q4VI78;C3S8W2;P28392;Q31807;Q5K3Y8;A0A0F7G570;O09420;E6Y8K1;A0A1S5QS34;Q32803;M1S1D7;B1NL34;Q7YJP8;Q5I221;A0A0U4D534;C4NWF4;Q95DW1;A0A0F7G5U4;Q9MT23;Q7YJR1;L0N8B1;A0A0B5KTH7;Q8MCX1;A0A286SFD8;J9QG76;Q7YJM3;A0A1C9HG42;I6N589;A0A1C9HFM1;A0A1W6L1X3;Q9TLG5;Q…	C4(Carbamidomethyl)	0	0	0.006111	52.9	0.0168383	2	1261.63	0.663293	108.525	0
	High	AMHAVIDR	10	44488	366	Q6VW40;A0A0F7C9H2;I2BGM7;C0J9R6;C6G1P2;Q33032;A0A1S6WN23;A0A1C9HG87;U5XM28;A6XBH8;A0A286M593;F2X4H9;Q9GEK5;D5FUN6;Q9GGI5;Q8HUZ9;I2E9L8;A0A0F7G5V4;A0A291EY88;Q5W520;C3RXF1;C3S8W2;Q32701;P28392;Q9MTE7;A0A1C9HG15;I2FL31;Q32553;Q32803;Q4VI99;C1JAT3;D6MYJ6;B8PRM1;Q4KUE1;E7DMV3;Q7YJP8;Q7GH77;O98551;A0A0C5KNQ4;E7DMW3;Q4VI80;Q3I534;Q3L1K9;I2E9A4;Q4VI78;W5RVG3;G0WZL1;Q37220;F4ZDP9;B1PHQ2;A0A142I7F3;Q7YJR1…		0	0	0.02138	52.29	0.0217926	2	912.472	-0.020645	32.8214	0
	High	EITLGFVDLLR	1	11021	147	Q6VW40;I2BGM7;C0J9R6;C6G1P2;Q33032;A0A1S6WN23;A6XBH8;F2X4H9;Q9GGI5;M1S1D7;Q8HUZ9;Q5I221;A0A0U4D534;I2E9L8;A0A249Y5N8;A0A286SFD8;S4TA61;J9QG76;E0D8V0;A0A249Y5N1;A0A0F7G5Y0;Q5W520;Q8WIX2;A0A0F7EV98;B8PRM1;Q71N81;Q3T8E9;Q37212;A0A286NQF2;Q7YJM6;F5B3G0;I2BGN0;A0A0B5KTH7;Q40141;Q9MTE7;A0A291EY88;B5SW52;Q9MT32;A0A0F7G5C0;A0A0F7G4Y4;Q4VI99;Q4VI80;Q4VI78;C4NWF4;C3RXF1;T1WGF1;A0A1C9HG87;U5XM28;D5FUN6;C1JA…		0	0	0.00459	50.94	0.017401	2	1275.73	0.270747	114.985	0
	High	DDENVNSQPFmR	5	52171	357	Q9MTE7;Q6VW40;C0J9R6;C6G1P2;Q5W520;Q33032;A0A1C9HG87;U5XM28;F2X4H9;D5FUN6;Q4VI99;C1JAT3;Q9GGI5;B8PRM1;Q4VI80;Q4VI78;Q37212;Q5I221;A0A0U4D534;Q32701;Q539X0;A0A0F7C9H2;I2BGM7;Q31807;Q85ZK3;A0A1S6WN23;A0A2H4UGI3;A5X4D3;Q8WIX2;A0A0F7G570;A6XBH8;V5K6K1;Q4L1C7;Q8MD81;A0A286M593;Q9GEK5;O20245;A0A1S5QS34;Q9TN58;O98429;D6MYJ6;Q9XQ93;Q71N81;A0A1W6BQF9;A0A248SN48;Q4KUE1;M1S1D7;Q7YJP8;Q7GH77;Q71N69;Q8HUZ9;G0…	M11(Oxidation)	0	0	0.001003	47.07	0.0719729	2	1467.62	0.855373	56.5527	0
	High	YGRPLLGcTIKPK	9	64650	355	Q9MTE7;Q6VW40;C0J9R6;C6G1P2;Q5W520;Q33032;F2X4H9;Q4VI99;Q9GGI5;B8PRM1;Q4VI80;Q4VI78;Q32701;R4QE58;Q4KUE1;Q7YJP8;Q7GH77;A0A0C5KNQ4;I2E9A4;Q9T2E4;Q9MT23;Q5I221;A0A0U4D534;A0A0B5KTH7;A0A0F7C9H2;I2BGM7;Q31807;A0A1S6WN23;A0A1C9HG87;U5XM28;A0A0F7G570;A6XBH8;A0A286M593;Q9GEK5;D5FUN6;D6MYJ6;Q9XQ93;A0A248SN48;Q8HUZ9;O98551;E7DMW3;I2E9L8;A0A0F7G5V4;Q8WKT6;W5RVG3;B7P0E9;J9QG76;Q9TML5;O99016;Q5YKU0;Q8HVI8;A0…	C8(Carbamidomethyl)	0	0	0.0001068	44.24	0.218149	3	1502.85	0.761758	53.5092	2
	High	MSGGDHIHxGTVVGKLEGER	2	57	8	Q9GGI5;A0A1S6WN23;Q37212;M1S1D7;C6G392;I6N589;B8PRP3;A0A2H4P5N4	X9(N)	0.0444	0	1.179e-05	43.21	0.0838971	3	2093.02	-0.0530685	75.6358	1
	High	VSPQPGVPPEEAGAAVAAESSTGTWTTVWTDGLTSLDR	2	2208	42	C3RXF1;A0A0F7G5C0;T1WGF1;Q9GGI5;M1S1D7;C4NWF4;L0N8C5;Q9TLG5;C6G1P2;G8XV60;I2FL31;E7DMV3;Q3L1K9;A0A0F7G5H6;Q58U40;A0A291L2S1;A0A249Y5K0;G0WZL1;O03654;Q33032;O03613;I2BGM7;A0A1Q1MQ40;Q539X0;Q7YMT1;Q7YMT4;Q3T5L7;A0A249Y5N8;A0A120KLC1;F4ZDP9;A0A249Y5N1;Q8M9L6;P28413;O03656;O03628;A0A0S1VX78;A0A1X9ZQP4;A0A223LNB4;O03648;A0A1G5SCC7;A0A1W6BQF9;B5LBY9		0	0	7.556e-08	42.94	0.065827	4	3840.85	-0.729759	115.055	0
	High	EITLGFVDLLRDDFIEKDR	1	5694	76	Q9GGI5;Q5W520;B8PRM1;C4NWF4;Q9MTE7;C0J9R6;C6G1P2;F2X4H9;Q4VI99;Q4VI80;Q4VI78;Q9GHM7;A0A0B5KNG0;A0A0B5KTH7;Q40141;A0A291EY88;A0A1S6WN23;B5SW52;Q9MT32;Q3T8E9;A0A1C9HFM1;A0A249Y5Q9;A0A0F7C961;Q9TLG5;A0A286SF63;Q36851;Q6VW40;I2BGM7;Q33032;A6XBH8;M1S1D7;Q8HUZ9;Q5I221;A0A0U4D534;I2E9L8;A0A249Y5N8;A0A286SFD8;S4TA61;J9QG76;E0D8V0;A0A249Y5N1;A0A0F7G5Y0;Q37212;A0A286NQF2;Q7YJM6;F5B3G0;I2BGN0;O09420;Q8MAM0;…		0	0	7.362e-05	38.91	0.274042	3	2294.2	0.364455	114.716	2
	High	DDFIEKDR	8	17693	197	Q9MTE7;Q5W520;Q9GGI5;B8PRM1;O03839;C4NWF4;A0A291EY88;O09420;M1S1D7;C0J9R6;C6G1P2;E7DMY2;F2X4H9;Q4VI99;Q37212;Q5I221;A0A0U4D534;Q4VI80;Q4VI78;I2BGM7;Q33032;C6G392;Q9XQ90;Q31807;A0A0F7G570;A6XBH8;Q7YJP8;Q8HUZ9;Q05579;P28392;A0PD98;Q5K3Y8;E6Y8K1;Q32803;B1NL34;Q8MCX1;Q9MT23;Q37222;J9QG76;Q37220;A0A1C9HFM1;Q7YJR1;A0A078BR81;A0A0F6TFY2;Q7YJM3;A0A1C9HG42;A0A1Q1MQ40;L0N8B1;Q9TLG5;Q9GHM7;A0A0B5KNG0;I6N589…		0	0.001	0.03154	58.5	0.00349751	2	1037.49	0.160515	43.155	1
	High	AQAETGEIK	6	27913	269	Q9MTE7;C0J9R6;A0A291EY88;C6G1P2;Q5W520;A6XBH8;F2X4H9;Q4VI99;Q9GGI5;B8PRM1;Q8HUZ9;Q4VI80;Q4VI78;Q32701;P28392;Q6VW40;Q33032;Q5WPP7;I2FL31;Q32553;Q32803;Q4KUE1;E7DMV3;Q37212;Q7YJP8;Q7GH77;A0A0C5KNQ4;Q3L1K9;I2E9A4;E7DMY2;Q31807;Q5K3Y8;A0A0F7G570;E6Y8K1;B1NL34;I2BGN0;A0A0B5KTH7;A0A1C9HG87;U5XM28;D5FUN6;C1JAT3;W5RVG3;G0WZL1;P92434;S6CNQ3;J9QH20;A0A249Y5Q9;Q9GHM7;A0A286SF63;Q36851;D6MYJ6;O98551;E7DMW3;…		0	0.001	0.04518	42.18	0.221524	2	946.485	0.650237	25.4007	0
	High	LGLSAKNYGR	1	66272	360	Q9GGI5;Q32701;P28392;Q9MTE7;Q6VW40;C0J9R6;C6G1P2;Q5W520;E7DMY2;B8LIV8;Q33032;I2E962;A0A1C9HG87;A0A2H4UGI3;U5XM28;A5X4D3;C7A609;Q95631;A0A1C9HFL0;F2X4H9;A0A1C9HG15;I2FL31;A0A1S6Q3X8;D5FUN6;O98429;Q32553;Q32803;Q4VI99;C1JAT3;D6MYJ6;B8PRM1;O03839;Q4KUE1;E7DMV3;Q7YJP8;Q7GH77;Q5I221;A0A0U4D534;O98551;A0A0C5KNQ4;E7DMW3;Q4VI80;Q3I534;Q3L1K9;I2E9A4;Q9T2E4;Q4VI78;C4NWF4;A0A0F7G633;O09424;Q58U40;Q9MT23;I2B…		0	0.006	0.1014	29.43	7.47958	3	1078.6	-2.97533	46.7976	1
	High	EGNEIIR	1	14511	172	Q8MCX1;Q58U40;C7A5Z4;Q9MTE7;C0J9R6;A0A291EY88;C6G1P2;Q5W520;A6XBH8;Q71N79;F2X4H9;Q4VI99;Q9GGI5;B8PRM1;Q8HUZ9;Q4VI80;Q4VI78;Q40141;Q6VW40;I2BGM7;Q33032;A0A1S6WN23;B5SW52;A0A0F7EV98;Q9MT32;Q3T8E9;I2E9L8;P28392;A5X4D3;C7A609;D5FUN6;Q32803;D6MYJ6;Q7YJP8;Q5I221;A0A0U4D534;C4NWF4;A0A0F7G633;O09424;I2FL31;E7DMV3;Q3L1K9;Q32701;P28421;A0A0F7C9H2;Q32571;Q33047;Q31807;Q5K3Y8;C3RXF1;A0A1C9HG87;U5XM28;B8PRL7;…		0	0.007	0.1187	41.51	0.170833	2	830.437	-0.230359	38.1663	0
	High	MSGGDHIHxGTVVGK	1	8770	141	Q5W520;O09420;B8PRM1;M1S1D7;C4NWF4;A0A0F7G4Y4;I2FL31;Q9GGI5;E7DMV3;Q3L1K9;Q58U40;Q32224;Q32496;Q05579;Q33107;Q40141;P28421;P28392;Q9MTE7;E6Y8Z3;Q32571;B1NL21;A0A291EY88;A0PD98;Q5K3Y8;C3RXF1;A0A1S6WN23;B8PRL7;B5SW52;C7A609;A0A219PXQ5;Q8MAM0;Q9MT32;G8XV60;A0A0F7G5C0;A0A1C9HFL0;E6Y8K1;A0A1C9HG15;A0A1S6Q3X8;Q9XQ90;T1WGF1;Q32553;Q32803;A0PDB2;O03839;Q37212;B1NL34;A0PDB5;Q8WIA7;Q3T8E9;A0A0F7G5H6;C3S8W2…	X9(S)	0	0.007	0.1179	12.77	181.864	2	1481.72	0.98121	46.0097	0
Q7YJP8	Ribulose bisphosphate carboxylase large chain (Fragment) OS=Aloe viguieri OX=210948 GN=rbcL PE=3 SV=1 - [Q7YJP8_9ASPA]	2743.21	33.04	48570	0	17	295	451	50.0821	6.87354
	High	GGLDFTKDDENVNSQPFMR	12	51638	331	P28392;Q9MTE7;C0J9R6;C6G1P2;Q5W520;A5X4D3;C7A609;F2X4H9;D5FUN6;Q32803;Q4VI99;Q9GGI5;D6MYJ6;B8PRM1;Q7YJP8;Q5I221;A0A0U4D534;Q4VI80;Q4VI78;C4NWF4;A0A0F7G633;O09424;G0WZ98;A0A249Y5Y5;G0WZL1;Q37220;Q7YJR1;A0A291L2W8;Q37279;A0A1C9HGX6;J9QH20;A0A1Q1MQ40;Q37140;L0N8B1;Q9GHM7;A0A291L2S1;Q05579;Q40141;Q32701;P28421;Q6VW40;A0A0F7C9H2;Q32571;I2BGM7;A0A291EY88;Q33047;Q31807;Q33032;Q5K3Y8;C3RXF1;A0A1S6WN23;A0…		0	0	4.066e-09	109.63	4.54743e-08	2	2169.99	0.0169797	93.1914	1
	High	GHYLNATAGTcEEMIK	15	14794	147	Q32701;Q6VW40;C0J9R6;C6G1P2;Q33032;A0A1C9HG87;U5XM28;F2X4H9;D5FUN6;Q9GGI5;D6MYJ6;Q4KUE1;Q7YJP8;Q7GH77;O98551;A0A0C5KNQ4;E7DMW3;I2E9A4;W5RVG3;Q7YJR1;Q5NUA5;Q37140;L0N8B1;P28392;Q9MTE7;Q5W520;I2FL31;Q32553;Q32803;Q4VI99;B8PRM1;E7DMV3;Q4VI80;Q3L1K9;Q4VI78;Q37220;B1PHQ2;S6CNQ3;A0A249Y5Q9;Q85VA4;A0A1Q1MQ40;Q9GHM7;A0A291L2S1;A0A286SF63;Q36851;A0A1C9HG15;C1JAT3;Q3I534;E7DMY2;A0A2H4UGV5;B8LIV8;I2E962;A0A…	C11(Carbamidomethyl)	0	0	6.822e-08	102.48	1.2293e-07	2	1794.82	1.62322	66.1378	0
	High	DNGLLLHIHR	13	41878	340	Q9MTE7;Q5W520;Q9GGI5;B8PRM1;C4NWF4;O09424;Q6VW40;I2BGM7;C0J9R6;C6G1P2;E7DMY2;Q33032;A0A1S6WN23;A6XBH8;F2X4H9;Q37212;M1S1D7;Q8HUZ9;Q5I221;A0A0U4D534;I2E9L8;Q32701;P28392;A0A1C9HG87;U5XM28;Q5WPP7;Q4L1C7;Q8MD81;A0A1C9HG15;I2FL31;D5FUN6;Q9TN58;Q32553;Q32803;Q4VI99;C1JAT3;D6MYJ6;Q4KUE1;E7DMV3;Q7YJP8;Q7GH77;J9QER6;O98551;A0A0C5KNQ4;E7DMW3;Q4VI80;Q3I534;Q3L1K9;I2E9A4;Q8MCY1;Q4VI78;A0A291EY88;C3RXF1;B8PR…		0	0	0.00142	89.6	5.16343e-06	3	1187.67	0.557325	64.5309	0
	High	GGLDFTKDDENVNSQPFmR	8	51638	331	Q4VIC0;O98426;B1PHQ2;A0A2D0WHN2;Q95CE8;Q9GGJ5;B5LBY9;Q8MFT9;P28392;Q9MTE7;C0J9R6;C6G1P2;Q5W520;A5X4D3;C7A609;F2X4H9;D5FUN6;Q32803;Q4VI99;Q9GGI5;D6MYJ6;B8PRM1;Q7YJP8;Q5I221;A0A0U4D534;Q4VI80;Q4VI78;C4NWF4;A0A0F7G633;O09424;G0WZ98;A0A249Y5Y5;G0WZL1;Q37220;Q7YJR1;A0A291L2W8;Q37279;A0A1C9HGX6;J9QH20;A0A1Q1MQ40;Q37140;L0N8B1;Q9GHM7;A0A291L2S1;Q05579;Q40141;Q32701;P28421;Q6VW40;A0A0F7C9H2;Q32571;I2BGM7…	M18(Oxidation)	0	0	2.308e-06	87.88	6.6173e-06	2	2185.98	1.11451	83.4729	1
	High	GHYLNATAGTcEEmIK	9	14794	147	P28392;Q9MTE7;C0J9R6;C6G1P2;Q5W520;A5X4D3;C7A609;F2X4H9;D5FUN6;Q32803;Q4VI99;Q9GGI5;D6MYJ6;B8PRM1;Q7YJP8;Q5I221;A0A0U4D534;Q4VI80;Q4VI78;C4NWF4;A0A0F7G633;O09424;G0WZ98;A0A249Y5Y5;G0WZL1;Q37220;Q7YJR1;A0A291L2W8;Q37279;A0A1C9HGX6;J9QH20;A0A1Q1MQ40;Q37140;L0N8B1;Q9GHM7;A0A291L2S1;Q32701;Q6VW40;P93904;D6MYK4;E7DMY2;B8LIV8;Q33032;I2E962;A0A1C9HG87;A0A2H4UGI3;U5XM28;Q7YMT1;Q5WPP7;R4QE58;I2E906;Q4L1C7…	C11(Carbamidomethyl); M14(Oxidation)	0	0	1.134e-07	86.24	4.78494e-06	2	1810.81	1.45089	55.8797	0
	High	mSGGDHIHAGTVVGK	39	17683	150	C0J9R6;C6G1P2;F2X4H9;Q9GGI5;Q5I221;A0A0U4D534;Q7YJP8;O98551;Q9T2E4;Q32701;Q539X0;Q6VW40;A0A0F7C9H2;I2BGM7;Q31807;Q85ZK3;Q33032;A0A1S6WN23;A0A1C9HG87;A0A2H4UGI3;U5XM28;A5X4D3;Q8WIX2;A0A0F7G570;A6XBH8;A0A286M593;Q9GEK5;A0A1S5QS34;D5FUN6;O98429;D6MYJ6;Q9XQ93;Q71N81;A0A248SN48;Q4KUE1;M1S1D7;Q7GH77;Q71N69;Q8HUZ9;G0WZM4;A0A0C5KNQ4;E7DMW3;I2E9L8;A0A0F7G5V4;I2E9A4;A0A286NQF2;Q8WKT6;Q7YJM6;Q8MCX1;Q9MT23;O…	M1(Oxidation)	0	0	3.06e-05	84.08	1.34901e-05	2	1481.72	-0.0107759	32.1306	0
	High	MSGGDHIHAGTVVGK	37	17683	150	Q6VW40;A0A0F7C9H2;I2BGM7;C0J9R6;C6G1P2;Q33032;A0A1S6WN23;A0A1C9HG87;U5XM28;A6XBH8;Q4L1C7;A0A286M593;F2X4H9;Q9GEK5;D5FUN6;Q9TN58;Q9GGI5;Q37212;Q8HUZ9;I2E9L8;A0A0F7G5V4;Q8MCY1;A0A2H4UGI3;Q31807;A0A0F7G570;A0A1S5QS34;M1S1D7;Q7YJP8;Q5I221;A0A0U4D534;Q8MCX1;Q9MT23;A0A286SFD8;J9QG76;Q7YJR1;Q7YJM3;A0A1C9HG42;L0N8B1;I6N589;A0A0B5KTH7;P92447;A5X5W8;B1NFY5;C6G392;B8PRP3;A0A2H4P5N4;A0A249Y5N8;S4TA61;E0D8V0;…		0	0	1.702e-05	82.18	1.80249e-05	2	1465.72	1.01713	39.7551	0
	High	DDENVNSQPFMR	7	52171	357	Q05579;Q33107;Q40141;Q32701;P28421;P28392;Q9MTE7;Q539X0;O03648;D6MYK9;Q6VW40;A0A0F7C9H2;E6Y8Z3;Q32571;I2BGM7;B1NL21;C0J9R6;A0A291EY88;C6G1P2;Q5W520;P93904;Q33047;O98884;D6MYK4;E7DMY2;Q31807;A0PD98;Q71N70;B8LIV8;Q85ZK3;C7AQR6;Q8WL19;Q33032;Q5K3Y8;I2E962;C3RXF1;A0PDB8;A0A1S6WN23;Q9GHZ1;A0A1C9HG87;A0A2H4UGI3;U5XM28;B8PRL7;Q7YMT1;Q5WPP7;R4QE58;B5SW52;A5X4D3;Q8WIX2;A0A0F7G570;Q1XEJ9;O09420;A6XBH8;C7A6…		0	0	0.0002679	77.73	6.2862e-05	2	1451.62	0.893699	69.7641	0
	High	GHYLNATAGTcEEMIKR	5	14767	146	Q32701;Q6VW40;C0J9R6;C6G1P2;Q33032;A0A1C9HG87;U5XM28;F2X4H9;D5FUN6;Q9GGI5;D6MYJ6;Q4KUE1;Q7YJP8;Q7GH77;O98551;A0A0C5KNQ4;E7DMW3;I2E9A4;W5RVG3;Q7YJR1;Q5NUA5;Q37140;L0N8B1;P28392;Q9MTE7;Q5W520;I2FL31;Q32553;Q32803;Q4VI99;B8PRM1;E7DMV3;Q4VI80;Q3L1K9;Q4VI78;Q37220;B1PHQ2;S6CNQ3;A0A249Y5Q9;Q85VA4;A0A1Q1MQ40;Q9GHM7;A0A291L2S1;A0A286SF63;Q36851;A0A1C9HG15;C1JAT3;Q3I534;E7DMY2;A0A2H4UGV5;B8LIV8;I2E962;A0A…	C11(Carbamidomethyl)	0	0	2.769e-06	75.53	7.26434e-05	3	1950.92	0.993705	59.9217	1
	High	xFQGPPHGIQVER	38	58045	331	Q40141;Q9MTE7;Q6VW40;I2BGM7;C0J9R6;A0A291EY88;C6G1P2;Q5W520;E7DMY2;Q33032;A0A1S6WN23;B5SW52;A6XBH8;A0A0F7EV98;Q9MT32;F2X4H9;Q4VI99;Q9GGI5;B8PRM1;Q8HUZ9;Q3T8E9;I2E9L8;Q4VI80;Q4VI78;A0A0F7C9H2;B8LIV8;I2E962;C3RXF1;A0A1C9HG87;U5XM28;B8PRL7;Q8WIX2;O09420;A0A0F7G5C0;A0A1C9HFL0;A0A286M593;Q9GEK5;A0A1S6Q3X8;D5FUN6;T1WGF1;C1JAT3;Q71N81;O03839;M1S1D7;Q71N69;Q5I221;G0WZM4;A0A0U4D534;A0A0F7G5V4;C4NWF4;C3S8W…	X1(T)	0	0	1.615e-05	72.52	0.000348113	2	1465.76	1.40553	60.8787	0
	High	GHYLNATAGTcEEmIKR	8	14767	146	D5FUN6;Q8ME51;Q31895;Q95631;Q37220;Q8MCW3;Q32701;P28392;Q9MTE7;Q6VW40;C0J9R6;C6G1P2;Q5W520;Q33032;A0A1C9HG87;U5XM28;F2X4H9;A0A1C9HG15;I2FL31;Q32553;Q32803;Q4VI99;C1JAT3;Q9GGI5;D6MYJ6;B8PRM1;Q4KUE1;E7DMV3;Q7YJP8;Q7GH77;O98551;A0A0C5KNQ4;E7DMW3;Q4VI80;Q3I534;Q3L1K9;I2E9A4;Q4VI78;W5RVG3;G0WZL1;F4ZDP9;B1PHQ2;A0A142I7F3;Q7YJR1;P92434;Q5NUA5;S6CNQ3;A0A1C9HGX6;J9QH20;A0A249Y5Q4;A0A249Y5Q9;Q85VA4;A0A1Q1M…	C11(Carbamidomethyl); M14(Oxidation)	0	0	5.566e-07	65.98	0.000617735	3	1966.91	1.02636	50.4957	1
	High	VALEAcVQAR	41	29518	272	P28392;Q9MTE7;C0J9R6;C6G1P2;Q5W520;A5X4D3;C7A609;F2X4H9;D5FUN6;Q32803;Q4VI99;Q9GGI5;D6MYJ6;B8PRM1;Q7YJP8;Q5I221;A0A0U4D534;Q4VI80;Q4VI78;C4NWF4;A0A0F7G633;O09424;G0WZ98;A0A249Y5Y5;G0WZL1;Q37220;Q7YJR1;A0A291L2W8;Q37279;A0A1C9HGX6;J9QH20;A0A1Q1MQ40;Q37140;L0N8B1;Q9GHM7;A0A291L2S1;Q05579;Q40141;Q32701;P28421;Q6VW40;A0A0F7C9H2;Q32571;I2BGM7;A0A291EY88;Q33047;Q31807;Q33032;Q5K3Y8;C3RXF1;A0A1S6WN23;A0…	C6(Carbamidomethyl)	0	0	0.003372	61.39	0.00279246	2	1116.58	-0.118181	113.661	0
	High	xFQGPPHGIQVER	3	18	11	Q4VI99;D6MYJ6;Q7YJP8;Q7YJR9;A0A0N7ABA9;Q8HVI8;O98431;A0A0F7EVY4;Q9XQR0;O03628;O03613	X1(G)	0	0	0.0004627	55.87	0.00637865	2	1421.73	0.394031	60.5382	0
	High	PLLGcTIKPK	8	64838	363	Q32701;Q6VW40;A0A0F7C9H2;I2BGM7;C0J9R6;C6G1P2;E7DMY2;Q31807;Q33032;A0A1S6WN23;A0A1C9HG87;U5XM28;A0A0F7G570;A6XBH8;A0A286M593;F2X4H9;Q9GEK5;D5FUN6;Q9GGI5;D6MYJ6;Q9XQ93;A0A248SN48;Q4KUE1;Q7YJP8;Q7GH77;Q8HUZ9;O98551;A0A0C5KNQ4;E7DMW3;I2E9L8;A0A0F7G5V4;I2E9A4;Q8WKT6;W5RVG3;B7P0E9;J9QG76;Q9TML5;O99016;Q5YKU0;Q8HVI8;A0A291L206;Q7YJR1;Q5NUA5;G8EEM9;A0A2D0WHN2;Q7YJM3;A0A1C9HG42;Q37140;L0N8B1;O98893;I6N58…	C5(Carbamidomethyl)	0	0	0.006806	54.89	0.0183231	3	1126.67	-0.097187	51.7976	1
	High	FLFcAEAIYK	11	13080	164	Q9GHZ1;Q9MTE7;C0J9R6;A0A291EY88;C6G1P2;Q5W520;C3RXF1;B8PRL7;A6XBH8;C7AQU9;A0A286M593;F2X4H9;D5FUN6;Q4VI99;Q9GGI5;B8PRM1;Q8HUZ9;Q4VI80;A0A0F7G5V4;Q4VI78;C3S8W2;P28392;Q31807;Q5K3Y8;A0A0F7G570;O09420;E6Y8K1;A0A1S5QS34;Q32803;M1S1D7;B1NL34;Q7YJP8;Q5I221;A0A0U4D534;C4NWF4;Q95DW1;A0A0F7G5U4;Q9MT23;Q7YJR1;L0N8B1;A0A0B5KTH7;Q8MCX1;A0A286SFD8;J9QG76;Q7YJM3;A0A1C9HG42;I6N589;A0A1C9HFM1;A0A1W6L1X3;Q9TLG5;Q…	C4(Carbamidomethyl)	0	0	0.006111	52.9	0.0168383	2	1261.63	0.663293	108.525	0
	High	AMHAVIDR	10	44488	366	Q6VW40;A0A0F7C9H2;I2BGM7;C0J9R6;C6G1P2;Q33032;A0A1S6WN23;A0A1C9HG87;U5XM28;A6XBH8;A0A286M593;F2X4H9;Q9GEK5;D5FUN6;Q9GGI5;Q8HUZ9;I2E9L8;A0A0F7G5V4;A0A291EY88;Q5W520;C3RXF1;C3S8W2;Q32701;P28392;Q9MTE7;A0A1C9HG15;I2FL31;Q32553;Q32803;Q4VI99;C1JAT3;D6MYJ6;B8PRM1;Q4KUE1;E7DMV3;Q7YJP8;Q7GH77;O98551;A0A0C5KNQ4;E7DMW3;Q4VI80;Q3I534;Q3L1K9;I2E9A4;Q4VI78;W5RVG3;G0WZL1;Q37220;F4ZDP9;B1PHQ2;A0A142I7F3;Q7YJR1…		0	0	0.02138	52.29	0.0217926	2	912.472	-0.020645	32.8214	0
	High	DDENVNSQPFmR	5	52171	357	Q9MTE7;Q6VW40;C0J9R6;C6G1P2;Q5W520;Q33032;A0A1C9HG87;U5XM28;F2X4H9;D5FUN6;Q4VI99;C1JAT3;Q9GGI5;B8PRM1;Q4VI80;Q4VI78;Q37212;Q5I221;A0A0U4D534;Q32701;Q539X0;A0A0F7C9H2;I2BGM7;Q31807;Q85ZK3;A0A1S6WN23;A0A2H4UGI3;A5X4D3;Q8WIX2;A0A0F7G570;A6XBH8;V5K6K1;Q4L1C7;Q8MD81;A0A286M593;Q9GEK5;O20245;A0A1S5QS34;Q9TN58;O98429;D6MYJ6;Q9XQ93;Q71N81;A0A1W6BQF9;A0A248SN48;Q4KUE1;M1S1D7;Q7YJP8;Q7GH77;Q71N69;Q8HUZ9;G0…	M11(Oxidation)	0	0	0.001003	47.07	0.0719729	2	1467.62	0.855373	56.5527	0
	High	YGRPLLGcTIKPK	9	64650	355	Q9MTE7;Q6VW40;C0J9R6;C6G1P2;Q5W520;Q33032;F2X4H9;Q4VI99;Q9GGI5;B8PRM1;Q4VI80;Q4VI78;Q32701;R4QE58;Q4KUE1;Q7YJP8;Q7GH77;A0A0C5KNQ4;I2E9A4;Q9T2E4;Q9MT23;Q5I221;A0A0U4D534;A0A0B5KTH7;A0A0F7C9H2;I2BGM7;Q31807;A0A1S6WN23;A0A1C9HG87;U5XM28;A0A0F7G570;A6XBH8;A0A286M593;Q9GEK5;D5FUN6;D6MYJ6;Q9XQ93;A0A248SN48;Q8HUZ9;O98551;E7DMW3;I2E9L8;A0A0F7G5V4;Q8WKT6;W5RVG3;B7P0E9;J9QG76;Q9TML5;O99016;Q5YKU0;Q8HVI8;A0…	C8(Carbamidomethyl)	0	0	0.0001068	44.24	0.218149	3	1502.85	0.761758	53.5092	2
	High	xFQGPPHGIQVER	1	18	11	Q4VI99;D6MYJ6;Q7YJP8;Q7YJR9;A0A0N7ABA9;Q8HVI8;O98431;A0A0F7EVY4;Q9XQR0;O03628;O03613	X1(Q)	0	0	0.009065	33.76	0.920823	2	1492.77	5.85373	73.6549	0
	High	DDFIEKDR	8	17693	197	Q9MTE7;Q5W520;Q9GGI5;B8PRM1;O03839;C4NWF4;A0A291EY88;O09420;M1S1D7;C0J9R6;C6G1P2;E7DMY2;F2X4H9;Q4VI99;Q37212;Q5I221;A0A0U4D534;Q4VI80;Q4VI78;I2BGM7;Q33032;C6G392;Q9XQ90;Q31807;A0A0F7G570;A6XBH8;Q7YJP8;Q8HUZ9;Q05579;P28392;A0PD98;Q5K3Y8;E6Y8K1;Q32803;B1NL34;Q8MCX1;Q9MT23;Q37222;J9QG76;Q37220;A0A1C9HFM1;Q7YJR1;A0A078BR81;A0A0F6TFY2;Q7YJM3;A0A1C9HG42;A0A1Q1MQ40;L0N8B1;Q9TLG5;Q9GHM7;A0A0B5KNG0;I6N589…		0	0.001	0.03154	58.5	0.00349751	2	1037.49	0.160515	43.155	1
	High	AQAETGEIK	6	27913	269	Q9MTE7;C0J9R6;A0A291EY88;C6G1P2;Q5W520;A6XBH8;F2X4H9;Q4VI99;Q9GGI5;B8PRM1;Q8HUZ9;Q4VI80;Q4VI78;Q32701;P28392;Q6VW40;Q33032;Q5WPP7;I2FL31;Q32553;Q32803;Q4KUE1;E7DMV3;Q37212;Q7YJP8;Q7GH77;A0A0C5KNQ4;Q3L1K9;I2E9A4;E7DMY2;Q31807;Q5K3Y8;A0A0F7G570;E6Y8K1;B1NL34;I2BGN0;A0A0B5KTH7;A0A1C9HG87;U5XM28;D5FUN6;C1JAT3;W5RVG3;G0WZL1;P92434;S6CNQ3;J9QH20;A0A249Y5Q9;Q9GHM7;A0A286SF63;Q36851;D6MYJ6;O98551;E7DMW3;…		0	0.001	0.04518	42.18	0.221524	2	946.485	0.650237	25.4007	0
	High	LGLSAKNYGR	1	66272	360	Q9GGI5;Q32701;P28392;Q9MTE7;Q6VW40;C0J9R6;C6G1P2;Q5W520;E7DMY2;B8LIV8;Q33032;I2E962;A0A1C9HG87;A0A2H4UGI3;U5XM28;A5X4D3;C7A609;Q95631;A0A1C9HFL0;F2X4H9;A0A1C9HG15;I2FL31;A0A1S6Q3X8;D5FUN6;O98429;Q32553;Q32803;Q4VI99;C1JAT3;D6MYJ6;B8PRM1;O03839;Q4KUE1;E7DMV3;Q7YJP8;Q7GH77;Q5I221;A0A0U4D534;O98551;A0A0C5KNQ4;E7DMW3;Q4VI80;Q3I534;Q3L1K9;I2E9A4;Q9T2E4;Q4VI78;C4NWF4;A0A0F7G633;O09424;Q58U40;Q9MT23;I2B…		0	0.006	0.1014	29.43	7.47958	3	1078.6	-2.97533	46.7976	1
	High	EGNEIIR	1	14511	172	Q8MCX1;Q58U40;C7A5Z4;Q9MTE7;C0J9R6;A0A291EY88;C6G1P2;Q5W520;A6XBH8;Q71N79;F2X4H9;Q4VI99;Q9GGI5;B8PRM1;Q8HUZ9;Q4VI80;Q4VI78;Q40141;Q6VW40;I2BGM7;Q33032;A0A1S6WN23;B5SW52;A0A0F7EV98;Q9MT32;Q3T8E9;I2E9L8;P28392;A5X4D3;C7A609;D5FUN6;Q32803;D6MYJ6;Q7YJP8;Q5I221;A0A0U4D534;C4NWF4;A0A0F7G633;O09424;I2FL31;E7DMV3;Q3L1K9;Q32701;P28421;A0A0F7C9H2;Q32571;Q33047;Q31807;Q5K3Y8;C3RXF1;A0A1C9HG87;U5XM28;B8PRL7;…		0	0.007	0.1187	41.51	0.170833	2	830.437	-0.230359	38.1663	0
D6MYK4	Ribulose bisphosphate carboxylase large chain OS=Arum maculatum OX=4458 GN=rbcL PE=3 SV=1 - [D6MYK4_ARUMA]	2742.98	35	1856	0	16	289	480	53.2863	6.68311
	High	GGLDFTKDDENVNSQPFMR	12	51638	331	P28392;Q9MTE7;C0J9R6;C6G1P2;Q5W520;A5X4D3;C7A609;F2X4H9;D5FUN6;Q32803;Q4VI99;Q9GGI5;D6MYJ6;B8PRM1;Q7YJP8;Q5I221;A0A0U4D534;Q4VI80;Q4VI78;C4NWF4;A0A0F7G633;O09424;G0WZ98;A0A249Y5Y5;G0WZL1;Q37220;Q7YJR1;A0A291L2W8;Q37279;A0A1C9HGX6;J9QH20;A0A1Q1MQ40;Q37140;L0N8B1;Q9GHM7;A0A291L2S1;Q05579;Q40141;Q32701;P28421;Q6VW40;A0A0F7C9H2;Q32571;I2BGM7;A0A291EY88;Q33047;Q31807;Q33032;Q5K3Y8;C3RXF1;A0A1S6WN23;A0…		0	0	4.066e-09	109.63	4.54743e-08	2	2169.99	0.0169797	93.1914	1
	High	GHYLNATAGTcEEMIK	15	14794	147	Q32701;Q6VW40;C0J9R6;C6G1P2;Q33032;A0A1C9HG87;U5XM28;F2X4H9;D5FUN6;Q9GGI5;D6MYJ6;Q4KUE1;Q7YJP8;Q7GH77;O98551;A0A0C5KNQ4;E7DMW3;I2E9A4;W5RVG3;Q7YJR1;Q5NUA5;Q37140;L0N8B1;P28392;Q9MTE7;Q5W520;I2FL31;Q32553;Q32803;Q4VI99;B8PRM1;E7DMV3;Q4VI80;Q3L1K9;Q4VI78;Q37220;B1PHQ2;S6CNQ3;A0A249Y5Q9;Q85VA4;A0A1Q1MQ40;Q9GHM7;A0A291L2S1;A0A286SF63;Q36851;A0A1C9HG15;C1JAT3;Q3I534;E7DMY2;A0A2H4UGV5;B8LIV8;I2E962;A0A…	C11(Carbamidomethyl)	0	0	6.822e-08	102.48	1.2293e-07	2	1794.82	1.62322	66.1378	0
	High	DNGLLLHIHR	13	41878	340	Q9MTE7;Q5W520;Q9GGI5;B8PRM1;C4NWF4;O09424;Q6VW40;I2BGM7;C0J9R6;C6G1P2;E7DMY2;Q33032;A0A1S6WN23;A6XBH8;F2X4H9;Q37212;M1S1D7;Q8HUZ9;Q5I221;A0A0U4D534;I2E9L8;Q32701;P28392;A0A1C9HG87;U5XM28;Q5WPP7;Q4L1C7;Q8MD81;A0A1C9HG15;I2FL31;D5FUN6;Q9TN58;Q32553;Q32803;Q4VI99;C1JAT3;D6MYJ6;Q4KUE1;E7DMV3;Q7YJP8;Q7GH77;J9QER6;O98551;A0A0C5KNQ4;E7DMW3;Q4VI80;Q3I534;Q3L1K9;I2E9A4;Q8MCY1;Q4VI78;A0A291EY88;C3RXF1;B8PR…		0	0	0.00142	89.6	5.16343e-06	3	1187.67	0.557325	64.5309	0
	High	GGLDFTKDDENVNSQPFmR	8	51638	331	Q4VIC0;O98426;B1PHQ2;A0A2D0WHN2;Q95CE8;Q9GGJ5;B5LBY9;Q8MFT9;P28392;Q9MTE7;C0J9R6;C6G1P2;Q5W520;A5X4D3;C7A609;F2X4H9;D5FUN6;Q32803;Q4VI99;Q9GGI5;D6MYJ6;B8PRM1;Q7YJP8;Q5I221;A0A0U4D534;Q4VI80;Q4VI78;C4NWF4;A0A0F7G633;O09424;G0WZ98;A0A249Y5Y5;G0WZL1;Q37220;Q7YJR1;A0A291L2W8;Q37279;A0A1C9HGX6;J9QH20;A0A1Q1MQ40;Q37140;L0N8B1;Q9GHM7;A0A291L2S1;Q05579;Q40141;Q32701;P28421;Q6VW40;A0A0F7C9H2;Q32571;I2BGM7…	M18(Oxidation)	0	0	2.308e-06	87.88	6.6173e-06	2	2185.98	1.11451	83.4729	1
	High	GHYLNATAGTcEEmIK	9	14794	147	P28392;Q9MTE7;C0J9R6;C6G1P2;Q5W520;A5X4D3;C7A609;F2X4H9;D5FUN6;Q32803;Q4VI99;Q9GGI5;D6MYJ6;B8PRM1;Q7YJP8;Q5I221;A0A0U4D534;Q4VI80;Q4VI78;C4NWF4;A0A0F7G633;O09424;G0WZ98;A0A249Y5Y5;G0WZL1;Q37220;Q7YJR1;A0A291L2W8;Q37279;A0A1C9HGX6;J9QH20;A0A1Q1MQ40;Q37140;L0N8B1;Q9GHM7;A0A291L2S1;Q32701;Q6VW40;P93904;D6MYK4;E7DMY2;B8LIV8;Q33032;I2E962;A0A1C9HG87;A0A2H4UGI3;U5XM28;Q7YMT1;Q5WPP7;R4QE58;I2E906;Q4L1C7…	C11(Carbamidomethyl); M14(Oxidation)	0	0	1.134e-07	86.24	4.78494e-06	2	1810.81	1.45089	55.8797	0
	High	mSGGDHIHAGTVVGK	39	17683	150	C0J9R6;C6G1P2;F2X4H9;Q9GGI5;Q5I221;A0A0U4D534;Q7YJP8;O98551;Q9T2E4;Q32701;Q539X0;Q6VW40;A0A0F7C9H2;I2BGM7;Q31807;Q85ZK3;Q33032;A0A1S6WN23;A0A1C9HG87;A0A2H4UGI3;U5XM28;A5X4D3;Q8WIX2;A0A0F7G570;A6XBH8;A0A286M593;Q9GEK5;A0A1S5QS34;D5FUN6;O98429;D6MYJ6;Q9XQ93;Q71N81;A0A248SN48;Q4KUE1;M1S1D7;Q7GH77;Q71N69;Q8HUZ9;G0WZM4;A0A0C5KNQ4;E7DMW3;I2E9L8;A0A0F7G5V4;I2E9A4;A0A286NQF2;Q8WKT6;Q7YJM6;Q8MCX1;Q9MT23;O…	M1(Oxidation)	0	0	3.06e-05	84.08	1.34901e-05	2	1481.72	-0.0107759	32.1306	0
	High	MSGGDHIHAGTVVGK	37	17683	150	Q6VW40;A0A0F7C9H2;I2BGM7;C0J9R6;C6G1P2;Q33032;A0A1S6WN23;A0A1C9HG87;U5XM28;A6XBH8;Q4L1C7;A0A286M593;F2X4H9;Q9GEK5;D5FUN6;Q9TN58;Q9GGI5;Q37212;Q8HUZ9;I2E9L8;A0A0F7G5V4;Q8MCY1;A0A2H4UGI3;Q31807;A0A0F7G570;A0A1S5QS34;M1S1D7;Q7YJP8;Q5I221;A0A0U4D534;Q8MCX1;Q9MT23;A0A286SFD8;J9QG76;Q7YJR1;Q7YJM3;A0A1C9HG42;L0N8B1;I6N589;A0A0B5KTH7;P92447;A5X5W8;B1NFY5;C6G392;B8PRP3;A0A2H4P5N4;A0A249Y5N8;S4TA61;E0D8V0;…		0	0	1.702e-05	82.18	1.80249e-05	2	1465.72	1.01713	39.7551	0
	High	DDENVNSQPFMR	7	52171	357	Q05579;Q33107;Q40141;Q32701;P28421;P28392;Q9MTE7;Q539X0;O03648;D6MYK9;Q6VW40;A0A0F7C9H2;E6Y8Z3;Q32571;I2BGM7;B1NL21;C0J9R6;A0A291EY88;C6G1P2;Q5W520;P93904;Q33047;O98884;D6MYK4;E7DMY2;Q31807;A0PD98;Q71N70;B8LIV8;Q85ZK3;C7AQR6;Q8WL19;Q33032;Q5K3Y8;I2E962;C3RXF1;A0PDB8;A0A1S6WN23;Q9GHZ1;A0A1C9HG87;A0A2H4UGI3;U5XM28;B8PRL7;Q7YMT1;Q5WPP7;R4QE58;B5SW52;A5X4D3;Q8WIX2;A0A0F7G570;Q1XEJ9;O09420;A6XBH8;C7A6…		0	0	0.0002679	77.73	6.2862e-05	2	1451.62	0.893699	69.7641	0
	High	GHYLNATAGTcEEMIKR	5	14767	146	Q32701;Q6VW40;C0J9R6;C6G1P2;Q33032;A0A1C9HG87;U5XM28;F2X4H9;D5FUN6;Q9GGI5;D6MYJ6;Q4KUE1;Q7YJP8;Q7GH77;O98551;A0A0C5KNQ4;E7DMW3;I2E9A4;W5RVG3;Q7YJR1;Q5NUA5;Q37140;L0N8B1;P28392;Q9MTE7;Q5W520;I2FL31;Q32553;Q32803;Q4VI99;B8PRM1;E7DMV3;Q4VI80;Q3L1K9;Q4VI78;Q37220;B1PHQ2;S6CNQ3;A0A249Y5Q9;Q85VA4;A0A1Q1MQ40;Q9GHM7;A0A291L2S1;A0A286SF63;Q36851;A0A1C9HG15;C1JAT3;Q3I534;E7DMY2;A0A2H4UGV5;B8LIV8;I2E962;A0A…	C11(Carbamidomethyl)	0	0	2.769e-06	75.53	7.26434e-05	3	1950.92	0.993705	59.9217	1
	High	TFQGPPHGIQVER	38	58045	331	Q40141;Q9MTE7;Q6VW40;I2BGM7;C0J9R6;A0A291EY88;C6G1P2;Q5W520;E7DMY2;Q33032;A0A1S6WN23;B5SW52;A6XBH8;A0A0F7EV98;Q9MT32;F2X4H9;Q4VI99;Q9GGI5;B8PRM1;Q8HUZ9;Q3T8E9;I2E9L8;Q4VI80;Q4VI78;A0A0F7C9H2;B8LIV8;I2E962;C3RXF1;A0A1C9HG87;U5XM28;B8PRL7;Q8WIX2;O09420;A0A0F7G5C0;A0A1C9HFL0;A0A286M593;Q9GEK5;A0A1S6Q3X8;D5FUN6;T1WGF1;C1JAT3;Q71N81;O03839;M1S1D7;Q71N69;Q5I221;G0WZM4;A0A0U4D534;A0A0F7G5V4;C4NWF4;C3S8W…		0	0	1.615e-05	72.52	0.000348113	2	1465.76	1.40553	60.8787	0
	High	ELGVPIVMHDYITGGFTANTSLAHYcR	2	839	31	A0A291EY88;Q5W520;C3RXF1;C3S8W2;C0J9R6;D6MYJ6;I2FL31;Q32553;Q33032;I2BGM7;Q31807;A0A2H4UGV5;D6MYK9;D6MYK4;C7AQV0;C7AQT3;C7AQV2;D6MYI7;G0WZL1;A0A249Y5Q4;A0A142DPV4;A0A023Q3H2;A0A023Q1H7;A0A120KLC1;A0A0A7W5U3;A0A291L2W8;D6MYJ0;A0A0C5AUW0;Q31889;A0A023Q1K4;C7AQU9	C26(Carbamidomethyl)	0	0	2.373e-10	68.03	0.000418349	3	3022.46	1.4023	114.112	0
	High	GHYLNATAGTcEEmIKR	8	14767	146	D5FUN6;Q8ME51;Q31895;Q95631;Q37220;Q8MCW3;Q32701;P28392;Q9MTE7;Q6VW40;C0J9R6;C6G1P2;Q5W520;Q33032;A0A1C9HG87;U5XM28;F2X4H9;A0A1C9HG15;I2FL31;Q32553;Q32803;Q4VI99;C1JAT3;Q9GGI5;D6MYJ6;B8PRM1;Q4KUE1;E7DMV3;Q7YJP8;Q7GH77;O98551;A0A0C5KNQ4;E7DMW3;Q4VI80;Q3I534;Q3L1K9;I2E9A4;Q4VI78;W5RVG3;G0WZL1;F4ZDP9;B1PHQ2;A0A142I7F3;Q7YJR1;P92434;Q5NUA5;S6CNQ3;A0A1C9HGX6;J9QH20;A0A249Y5Q4;A0A249Y5Q9;Q85VA4;A0A1Q1M…	C11(Carbamidomethyl); M14(Oxidation)	0	0	5.566e-07	65.98	0.000617735	3	1966.91	1.02636	50.4957	1
	High	VALEAcVQAR	41	29518	272	P28392;Q9MTE7;C0J9R6;C6G1P2;Q5W520;A5X4D3;C7A609;F2X4H9;D5FUN6;Q32803;Q4VI99;Q9GGI5;D6MYJ6;B8PRM1;Q7YJP8;Q5I221;A0A0U4D534;Q4VI80;Q4VI78;C4NWF4;A0A0F7G633;O09424;G0WZ98;A0A249Y5Y5;G0WZL1;Q37220;Q7YJR1;A0A291L2W8;Q37279;A0A1C9HGX6;J9QH20;A0A1Q1MQ40;Q37140;L0N8B1;Q9GHM7;A0A291L2S1;Q05579;Q40141;Q32701;P28421;Q6VW40;A0A0F7C9H2;Q32571;I2BGM7;A0A291EY88;Q33047;Q31807;Q33032;Q5K3Y8;C3RXF1;A0A1S6WN23;A0…	C6(Carbamidomethyl)	0	0	0.003372	61.39	0.00279246	2	1116.58	-0.118181	113.661	0
	High	ELGVPIVmHDYITGGFTANTSLAHYcR	8	839	31	C7AQU9;C0J9R6;D6MYJ6;Q5W520;I2FL31;Q32553;Q33032;I2BGM7;A0A291EY88;Q31807;C3RXF1;C3S8W2;A0A2H4UGV5;D6MYK9;D6MYK4;C7AQV0;C7AQT3;C7AQV2;D6MYI7;G0WZL1;A0A249Y5Q4;A0A142DPV4;A0A023Q3H2;A0A023Q1H7;A0A120KLC1;A0A0A7W5U3;A0A291L2W8;D6MYJ0;A0A0C5AUW0;Q31889;A0A023Q1K4	M8(Oxidation); C26(Carbamidomethyl)	0	0	7.207e-06	56.48	0.00573475	3	3038.46	2.56628	111.084	0
	High	PLLxcTIKPK	8	64838	363	Q32701;Q6VW40;A0A0F7C9H2;I2BGM7;C0J9R6;C6G1P2;E7DMY2;Q31807;Q33032;A0A1S6WN23;A0A1C9HG87;U5XM28;A0A0F7G570;A6XBH8;A0A286M593;F2X4H9;Q9GEK5;D5FUN6;Q9GGI5;D6MYJ6;Q9XQ93;A0A248SN48;Q4KUE1;Q7YJP8;Q7GH77;Q8HUZ9;O98551;A0A0C5KNQ4;E7DMW3;I2E9L8;A0A0F7G5V4;I2E9A4;Q8WKT6;W5RVG3;B7P0E9;J9QG76;Q9TML5;O99016;Q5YKU0;Q8HVI8;A0A291L206;Q7YJR1;Q5NUA5;G8EEM9;A0A2D0WHN2;Q7YJM3;A0A1C9HG42;Q37140;L0N8B1;O98893;I6N58…	X4(G); C5(Carbamidomethyl)	0	0	0.006806	54.89	0.0183231	3	1126.67	-0.097187	51.7976	1
	High	FLFcAEAIYK	11	13080	164	Q9GHZ1;Q9MTE7;C0J9R6;A0A291EY88;C6G1P2;Q5W520;C3RXF1;B8PRL7;A6XBH8;C7AQU9;A0A286M593;F2X4H9;D5FUN6;Q4VI99;Q9GGI5;B8PRM1;Q8HUZ9;Q4VI80;A0A0F7G5V4;Q4VI78;C3S8W2;P28392;Q31807;Q5K3Y8;A0A0F7G570;O09420;E6Y8K1;A0A1S5QS34;Q32803;M1S1D7;B1NL34;Q7YJP8;Q5I221;A0A0U4D534;C4NWF4;Q95DW1;A0A0F7G5U4;Q9MT23;Q7YJR1;L0N8B1;A0A0B5KTH7;Q8MCX1;A0A286SFD8;J9QG76;Q7YJM3;A0A1C9HG42;I6N589;A0A1C9HFM1;A0A1W6L1X3;Q9TLG5;Q…	C4(Carbamidomethyl)	0	0	0.006111	52.9	0.0168383	2	1261.63	0.663293	108.525	0
	High	AMHAVIDR	10	44488	366	Q6VW40;A0A0F7C9H2;I2BGM7;C0J9R6;C6G1P2;Q33032;A0A1S6WN23;A0A1C9HG87;U5XM28;A6XBH8;A0A286M593;F2X4H9;Q9GEK5;D5FUN6;Q9GGI5;Q8HUZ9;I2E9L8;A0A0F7G5V4;A0A291EY88;Q5W520;C3RXF1;C3S8W2;Q32701;P28392;Q9MTE7;A0A1C9HG15;I2FL31;Q32553;Q32803;Q4VI99;C1JAT3;D6MYJ6;B8PRM1;Q4KUE1;E7DMV3;Q7YJP8;Q7GH77;O98551;A0A0C5KNQ4;E7DMW3;Q4VI80;Q3I534;Q3L1K9;I2E9A4;Q4VI78;W5RVG3;G0WZL1;Q37220;F4ZDP9;B1PHQ2;A0A142I7F3;Q7YJR1…		0	0	0.02138	52.29	0.0217926	2	912.472	-0.020645	32.8214	0
	High	DDENVNSQPFmR	5	52171	357	Q9MTE7;Q6VW40;C0J9R6;C6G1P2;Q5W520;Q33032;A0A1C9HG87;U5XM28;F2X4H9;D5FUN6;Q4VI99;C1JAT3;Q9GGI5;B8PRM1;Q4VI80;Q4VI78;Q37212;Q5I221;A0A0U4D534;Q32701;Q539X0;A0A0F7C9H2;I2BGM7;Q31807;Q85ZK3;A0A1S6WN23;A0A2H4UGI3;A5X4D3;Q8WIX2;A0A0F7G570;A6XBH8;V5K6K1;Q4L1C7;Q8MD81;A0A286M593;Q9GEK5;O20245;A0A1S5QS34;Q9TN58;O98429;D6MYJ6;Q9XQ93;Q71N81;A0A1W6BQF9;A0A248SN48;Q4KUE1;M1S1D7;Q7YJP8;Q7GH77;Q71N69;Q8HUZ9;G0…	M11(Oxidation)	0	0	0.001003	47.07	0.0719729	2	1467.62	0.855373	56.5527	0
	High	YGRPLLxcTIKPK	3	20	6	D6MYK4;E7DMY2;Q95631;P93976;Q31750;Q33369	X7(N); C8(Carbamidomethyl)	0	0	0.003251	39.91	0.182115	3	1559.86	-7.50659	61.9798	2
	High	AQAETGEIK	6	27913	269	Q9MTE7;C0J9R6;A0A291EY88;C6G1P2;Q5W520;A6XBH8;F2X4H9;Q4VI99;Q9GGI5;B8PRM1;Q8HUZ9;Q4VI80;Q4VI78;Q32701;P28392;Q6VW40;Q33032;Q5WPP7;I2FL31;Q32553;Q32803;Q4KUE1;E7DMV3;Q37212;Q7YJP8;Q7GH77;A0A0C5KNQ4;Q3L1K9;I2E9A4;E7DMY2;Q31807;Q5K3Y8;A0A0F7G570;E6Y8K1;B1NL34;I2BGN0;A0A0B5KTH7;A0A1C9HG87;U5XM28;D5FUN6;C1JAT3;W5RVG3;G0WZL1;P92434;S6CNQ3;J9QH20;A0A249Y5Q9;Q9GHM7;A0A286SF63;Q36851;D6MYJ6;O98551;E7DMW3;…		0	0.001	0.04518	42.18	0.221524	2	946.485	0.650237	25.4007	0
	High	LGLSxKNYGR	3	22	6	P93904;O98884;D6MYK4;Q7YMT1;Q1X6Q9;Q6YLP8	X5(N)	0	0.002	0.06089	49.56	0.0210685	2	1121.61	0.350998	63.6319	1
	High	EGNEIIR	1	14511	172	Q8MCX1;Q58U40;C7A5Z4;Q9MTE7;C0J9R6;A0A291EY88;C6G1P2;Q5W520;A6XBH8;Q71N79;F2X4H9;Q4VI99;Q9GGI5;B8PRM1;Q8HUZ9;Q4VI80;Q4VI78;Q40141;Q6VW40;I2BGM7;Q33032;A0A1S6WN23;B5SW52;A0A0F7EV98;Q9MT32;Q3T8E9;I2E9L8;P28392;A5X4D3;C7A609;D5FUN6;Q32803;D6MYJ6;Q7YJP8;Q5I221;A0A0U4D534;C4NWF4;A0A0F7G633;O09424;I2FL31;E7DMV3;Q3L1K9;Q32701;P28421;A0A0F7C9H2;Q32571;Q33047;Q31807;Q5K3Y8;C3RXF1;A0A1C9HG87;U5XM28;B8PRL7;…		0	0.007	0.1187	41.51	0.170833	2	830.437	-0.230359	38.1663	0
A0A291L2W8	Ribulose bisphosphate carboxylase large chain (Fragment) OS=Loeflingia squarrosa OX=191451 GN=rbcL PE=3 SV=1 - [A0A291L2W8_9CARY]	2737.82	37.06	31278	0	15	287	429	47.3808	6.68311
	High	GGLDFTKDDENVNSQPFMR	12	51638	331	P28392;Q9MTE7;C0J9R6;C6G1P2;Q5W520;A5X4D3;C7A609;F2X4H9;D5FUN6;Q32803;Q4VI99;Q9GGI5;D6MYJ6;B8PRM1;Q7YJP8;Q5I221;A0A0U4D534;Q4VI80;Q4VI78;C4NWF4;A0A0F7G633;O09424;G0WZ98;A0A249Y5Y5;G0WZL1;Q37220;Q7YJR1;A0A291L2W8;Q37279;A0A1C9HGX6;J9QH20;A0A1Q1MQ40;Q37140;L0N8B1;Q9GHM7;A0A291L2S1;Q05579;Q40141;Q32701;P28421;Q6VW40;A0A0F7C9H2;Q32571;I2BGM7;A0A291EY88;Q33047;Q31807;Q33032;Q5K3Y8;C3RXF1;A0A1S6WN23;A0…		0	0	4.066e-09	109.63	4.54743e-08	2	2169.99	0.0169797	93.1914	1
	High	GHYLNATAGTcEEMIK	15	14794	147	Q32701;Q6VW40;C0J9R6;C6G1P2;Q33032;A0A1C9HG87;U5XM28;F2X4H9;D5FUN6;Q9GGI5;D6MYJ6;Q4KUE1;Q7YJP8;Q7GH77;O98551;A0A0C5KNQ4;E7DMW3;I2E9A4;W5RVG3;Q7YJR1;Q5NUA5;Q37140;L0N8B1;P28392;Q9MTE7;Q5W520;I2FL31;Q32553;Q32803;Q4VI99;B8PRM1;E7DMV3;Q4VI80;Q3L1K9;Q4VI78;Q37220;B1PHQ2;S6CNQ3;A0A249Y5Q9;Q85VA4;A0A1Q1MQ40;Q9GHM7;A0A291L2S1;A0A286SF63;Q36851;A0A1C9HG15;C1JAT3;Q3I534;E7DMY2;A0A2H4UGV5;B8LIV8;I2E962;A0A…	C11(Carbamidomethyl)	0	0	6.822e-08	102.48	1.2293e-07	2	1794.82	1.62322	66.1378	0
	High	DNGLLLHIHR	13	41878	340	Q9MTE7;Q5W520;Q9GGI5;B8PRM1;C4NWF4;O09424;Q6VW40;I2BGM7;C0J9R6;C6G1P2;E7DMY2;Q33032;A0A1S6WN23;A6XBH8;F2X4H9;Q37212;M1S1D7;Q8HUZ9;Q5I221;A0A0U4D534;I2E9L8;Q32701;P28392;A0A1C9HG87;U5XM28;Q5WPP7;Q4L1C7;Q8MD81;A0A1C9HG15;I2FL31;D5FUN6;Q9TN58;Q32553;Q32803;Q4VI99;C1JAT3;D6MYJ6;Q4KUE1;E7DMV3;Q7YJP8;Q7GH77;J9QER6;O98551;A0A0C5KNQ4;E7DMW3;Q4VI80;Q3I534;Q3L1K9;I2E9A4;Q8MCY1;Q4VI78;A0A291EY88;C3RXF1;B8PR…		0	0	0.00142	89.6	5.16343e-06	3	1187.67	0.557325	64.5309	0
	High	GGLDFTKDDENVNSQPFmR	8	51638	331	Q4VIC0;O98426;B1PHQ2;A0A2D0WHN2;Q95CE8;Q9GGJ5;B5LBY9;Q8MFT9;P28392;Q9MTE7;C0J9R6;C6G1P2;Q5W520;A5X4D3;C7A609;F2X4H9;D5FUN6;Q32803;Q4VI99;Q9GGI5;D6MYJ6;B8PRM1;Q7YJP8;Q5I221;A0A0U4D534;Q4VI80;Q4VI78;C4NWF4;A0A0F7G633;O09424;G0WZ98;A0A249Y5Y5;G0WZL1;Q37220;Q7YJR1;A0A291L2W8;Q37279;A0A1C9HGX6;J9QH20;A0A1Q1MQ40;Q37140;L0N8B1;Q9GHM7;A0A291L2S1;Q05579;Q40141;Q32701;P28421;Q6VW40;A0A0F7C9H2;Q32571;I2BGM7…	M18(Oxidation)	0	0	2.308e-06	87.88	6.6173e-06	2	2185.98	1.11451	83.4729	1
	High	GHYLNATAGTcEEmIK	9	14794	147	P28392;Q9MTE7;C0J9R6;C6G1P2;Q5W520;A5X4D3;C7A609;F2X4H9;D5FUN6;Q32803;Q4VI99;Q9GGI5;D6MYJ6;B8PRM1;Q7YJP8;Q5I221;A0A0U4D534;Q4VI80;Q4VI78;C4NWF4;A0A0F7G633;O09424;G0WZ98;A0A249Y5Y5;G0WZL1;Q37220;Q7YJR1;A0A291L2W8;Q37279;A0A1C9HGX6;J9QH20;A0A1Q1MQ40;Q37140;L0N8B1;Q9GHM7;A0A291L2S1;Q32701;Q6VW40;P93904;D6MYK4;E7DMY2;B8LIV8;Q33032;I2E962;A0A1C9HG87;A0A2H4UGI3;U5XM28;Q7YMT1;Q5WPP7;R4QE58;I2E906;Q4L1C7…	C11(Carbamidomethyl); M14(Oxidation)	0	0	1.134e-07	86.24	4.78494e-06	2	1810.81	1.45089	55.8797	0
	High	mSGGDHIHAGTVVGK	39	17683	150	C0J9R6;C6G1P2;F2X4H9;Q9GGI5;Q5I221;A0A0U4D534;Q7YJP8;O98551;Q9T2E4;Q32701;Q539X0;Q6VW40;A0A0F7C9H2;I2BGM7;Q31807;Q85ZK3;Q33032;A0A1S6WN23;A0A1C9HG87;A0A2H4UGI3;U5XM28;A5X4D3;Q8WIX2;A0A0F7G570;A6XBH8;A0A286M593;Q9GEK5;A0A1S5QS34;D5FUN6;O98429;D6MYJ6;Q9XQ93;Q71N81;A0A248SN48;Q4KUE1;M1S1D7;Q7GH77;Q71N69;Q8HUZ9;G0WZM4;A0A0C5KNQ4;E7DMW3;I2E9L8;A0A0F7G5V4;I2E9A4;A0A286NQF2;Q8WKT6;Q7YJM6;Q8MCX1;Q9MT23;O…	M1(Oxidation)	0	0	3.06e-05	84.08	1.34901e-05	2	1481.72	-0.0107759	32.1306	0
	High	MSGGDHIHAGTVVGK	37	17683	150	Q6VW40;A0A0F7C9H2;I2BGM7;C0J9R6;C6G1P2;Q33032;A0A1S6WN23;A0A1C9HG87;U5XM28;A6XBH8;Q4L1C7;A0A286M593;F2X4H9;Q9GEK5;D5FUN6;Q9TN58;Q9GGI5;Q37212;Q8HUZ9;I2E9L8;A0A0F7G5V4;Q8MCY1;A0A2H4UGI3;Q31807;A0A0F7G570;A0A1S5QS34;M1S1D7;Q7YJP8;Q5I221;A0A0U4D534;Q8MCX1;Q9MT23;A0A286SFD8;J9QG76;Q7YJR1;Q7YJM3;A0A1C9HG42;L0N8B1;I6N589;A0A0B5KTH7;P92447;A5X5W8;B1NFY5;C6G392;B8PRP3;A0A2H4P5N4;A0A249Y5N8;S4TA61;E0D8V0;…		0	0	1.702e-05	82.18	1.80249e-05	2	1465.72	1.01713	39.7551	0
	High	DDENVNSQPFMR	7	52171	357	Q05579;Q33107;Q40141;Q32701;P28421;P28392;Q9MTE7;Q539X0;O03648;D6MYK9;Q6VW40;A0A0F7C9H2;E6Y8Z3;Q32571;I2BGM7;B1NL21;C0J9R6;A0A291EY88;C6G1P2;Q5W520;P93904;Q33047;O98884;D6MYK4;E7DMY2;Q31807;A0PD98;Q71N70;B8LIV8;Q85ZK3;C7AQR6;Q8WL19;Q33032;Q5K3Y8;I2E962;C3RXF1;A0PDB8;A0A1S6WN23;Q9GHZ1;A0A1C9HG87;A0A2H4UGI3;U5XM28;B8PRL7;Q7YMT1;Q5WPP7;R4QE58;B5SW52;A5X4D3;Q8WIX2;A0A0F7G570;Q1XEJ9;O09420;A6XBH8;C7A6…		0	0	0.0002679	77.73	6.2862e-05	2	1451.62	0.893699	69.7641	0
	High	GHYLNATAGTcEEMIKR	5	14767	146	Q32701;Q6VW40;C0J9R6;C6G1P2;Q33032;A0A1C9HG87;U5XM28;F2X4H9;D5FUN6;Q9GGI5;D6MYJ6;Q4KUE1;Q7YJP8;Q7GH77;O98551;A0A0C5KNQ4;E7DMW3;I2E9A4;W5RVG3;Q7YJR1;Q5NUA5;Q37140;L0N8B1;P28392;Q9MTE7;Q5W520;I2FL31;Q32553;Q32803;Q4VI99;B8PRM1;E7DMV3;Q4VI80;Q3L1K9;Q4VI78;Q37220;B1PHQ2;S6CNQ3;A0A249Y5Q9;Q85VA4;A0A1Q1MQ40;Q9GHM7;A0A291L2S1;A0A286SF63;Q36851;A0A1C9HG15;C1JAT3;Q3I534;E7DMY2;A0A2H4UGV5;B8LIV8;I2E962;A0A…	C11(Carbamidomethyl)	0	0	2.769e-06	75.53	7.26434e-05	3	1950.92	0.993705	59.9217	1
	High	TFQGPPHGIQVER	38	58045	331	Q40141;Q9MTE7;Q6VW40;I2BGM7;C0J9R6;A0A291EY88;C6G1P2;Q5W520;E7DMY2;Q33032;A0A1S6WN23;B5SW52;A6XBH8;A0A0F7EV98;Q9MT32;F2X4H9;Q4VI99;Q9GGI5;B8PRM1;Q8HUZ9;Q3T8E9;I2E9L8;Q4VI80;Q4VI78;A0A0F7C9H2;B8LIV8;I2E962;C3RXF1;A0A1C9HG87;U5XM28;B8PRL7;Q8WIX2;O09420;A0A0F7G5C0;A0A1C9HFL0;A0A286M593;Q9GEK5;A0A1S6Q3X8;D5FUN6;T1WGF1;C1JAT3;Q71N81;O03839;M1S1D7;Q71N69;Q5I221;G0WZM4;A0A0U4D534;A0A0F7G5V4;C4NWF4;C3S8W…		0	0	1.615e-05	72.52	0.000348113	2	1465.76	1.40553	60.8787	0
	High	ELGVPIVMHDYITGGFTANTSLAHYcR	2	839	31	A0A291EY88;Q5W520;C3RXF1;C3S8W2;C0J9R6;D6MYJ6;I2FL31;Q32553;Q33032;I2BGM7;Q31807;A0A2H4UGV5;D6MYK9;D6MYK4;C7AQV0;C7AQT3;C7AQV2;D6MYI7;G0WZL1;A0A249Y5Q4;A0A142DPV4;A0A023Q3H2;A0A023Q1H7;A0A120KLC1;A0A0A7W5U3;A0A291L2W8;D6MYJ0;A0A0C5AUW0;Q31889;A0A023Q1K4;C7AQU9	C26(Carbamidomethyl)	0	0	2.373e-10	68.03	0.000418349	3	3022.46	1.4023	114.112	0
	High	GHYLNATAGTcEEmIKR	8	14767	146	D5FUN6;Q8ME51;Q31895;Q95631;Q37220;Q8MCW3;Q32701;P28392;Q9MTE7;Q6VW40;C0J9R6;C6G1P2;Q5W520;Q33032;A0A1C9HG87;U5XM28;F2X4H9;A0A1C9HG15;I2FL31;Q32553;Q32803;Q4VI99;C1JAT3;Q9GGI5;D6MYJ6;B8PRM1;Q4KUE1;E7DMV3;Q7YJP8;Q7GH77;O98551;A0A0C5KNQ4;E7DMW3;Q4VI80;Q3I534;Q3L1K9;I2E9A4;Q4VI78;W5RVG3;G0WZL1;F4ZDP9;B1PHQ2;A0A142I7F3;Q7YJR1;P92434;Q5NUA5;S6CNQ3;A0A1C9HGX6;J9QH20;A0A249Y5Q4;A0A249Y5Q9;Q85VA4;A0A1Q1M…	C11(Carbamidomethyl); M14(Oxidation)	0	0	5.566e-07	65.98	0.000617735	3	1966.91	1.02636	50.4957	1
	High	VALEAcVQAR	41	29518	272	P28392;Q9MTE7;C0J9R6;C6G1P2;Q5W520;A5X4D3;C7A609;F2X4H9;D5FUN6;Q32803;Q4VI99;Q9GGI5;D6MYJ6;B8PRM1;Q7YJP8;Q5I221;A0A0U4D534;Q4VI80;Q4VI78;C4NWF4;A0A0F7G633;O09424;G0WZ98;A0A249Y5Y5;G0WZL1;Q37220;Q7YJR1;A0A291L2W8;Q37279;A0A1C9HGX6;J9QH20;A0A1Q1MQ40;Q37140;L0N8B1;Q9GHM7;A0A291L2S1;Q05579;Q40141;Q32701;P28421;Q6VW40;A0A0F7C9H2;Q32571;I2BGM7;A0A291EY88;Q33047;Q31807;Q33032;Q5K3Y8;C3RXF1;A0A1S6WN23;A0…	C6(Carbamidomethyl)	0	0	0.003372	61.39	0.00279246	2	1116.58	-0.118181	113.661	0
	High	ELGVPIVmHDYITGGFTANTSLAHYcR	8	839	31	C7AQU9;C0J9R6;D6MYJ6;Q5W520;I2FL31;Q32553;Q33032;I2BGM7;A0A291EY88;Q31807;C3RXF1;C3S8W2;A0A2H4UGV5;D6MYK9;D6MYK4;C7AQV0;C7AQT3;C7AQV2;D6MYI7;G0WZL1;A0A249Y5Q4;A0A142DPV4;A0A023Q3H2;A0A023Q1H7;A0A120KLC1;A0A0A7W5U3;A0A291L2W8;D6MYJ0;A0A0C5AUW0;Q31889;A0A023Q1K4	M8(Oxidation); C26(Carbamidomethyl)	0	0	7.207e-06	56.48	0.00573475	3	3038.46	2.56628	111.084	0
	High	PLLGcTIKPK	8	64838	363	Q32701;Q6VW40;A0A0F7C9H2;I2BGM7;C0J9R6;C6G1P2;E7DMY2;Q31807;Q33032;A0A1S6WN23;A0A1C9HG87;U5XM28;A0A0F7G570;A6XBH8;A0A286M593;F2X4H9;Q9GEK5;D5FUN6;Q9GGI5;D6MYJ6;Q9XQ93;A0A248SN48;Q4KUE1;Q7YJP8;Q7GH77;Q8HUZ9;O98551;A0A0C5KNQ4;E7DMW3;I2E9L8;A0A0F7G5V4;I2E9A4;Q8WKT6;W5RVG3;B7P0E9;J9QG76;Q9TML5;O99016;Q5YKU0;Q8HVI8;A0A291L206;Q7YJR1;Q5NUA5;G8EEM9;A0A2D0WHN2;Q7YJM3;A0A1C9HG42;Q37140;L0N8B1;O98893;I6N58…	C5(Carbamidomethyl)	0	0	0.006806	54.89	0.0183231	3	1126.67	-0.097187	51.7976	1
	High	FLFcAEAIYK	11	13080	164	Q9GHZ1;Q9MTE7;C0J9R6;A0A291EY88;C6G1P2;Q5W520;C3RXF1;B8PRL7;A6XBH8;C7AQU9;A0A286M593;F2X4H9;D5FUN6;Q4VI99;Q9GGI5;B8PRM1;Q8HUZ9;Q4VI80;A0A0F7G5V4;Q4VI78;C3S8W2;P28392;Q31807;Q5K3Y8;A0A0F7G570;O09420;E6Y8K1;A0A1S5QS34;Q32803;M1S1D7;B1NL34;Q7YJP8;Q5I221;A0A0U4D534;C4NWF4;Q95DW1;A0A0F7G5U4;Q9MT23;Q7YJR1;L0N8B1;A0A0B5KTH7;Q8MCX1;A0A286SFD8;J9QG76;Q7YJM3;A0A1C9HG42;I6N589;A0A1C9HFM1;A0A1W6L1X3;Q9TLG5;Q…	C4(Carbamidomethyl)	0	0	0.006111	52.9	0.0168383	2	1261.63	0.663293	108.525	0
	High	AMHAVIDR	10	44488	366	Q6VW40;A0A0F7C9H2;I2BGM7;C0J9R6;C6G1P2;Q33032;A0A1S6WN23;A0A1C9HG87;U5XM28;A6XBH8;A0A286M593;F2X4H9;Q9GEK5;D5FUN6;Q9GGI5;Q8HUZ9;I2E9L8;A0A0F7G5V4;A0A291EY88;Q5W520;C3RXF1;C3S8W2;Q32701;P28392;Q9MTE7;A0A1C9HG15;I2FL31;Q32553;Q32803;Q4VI99;C1JAT3;D6MYJ6;B8PRM1;Q4KUE1;E7DMV3;Q7YJP8;Q7GH77;O98551;A0A0C5KNQ4;E7DMW3;Q4VI80;Q3I534;Q3L1K9;I2E9A4;Q4VI78;W5RVG3;G0WZL1;Q37220;F4ZDP9;B1PHQ2;A0A142I7F3;Q7YJR1…		0	0	0.02138	52.29	0.0217926	2	912.472	-0.020645	32.8214	0
	High	DDENVNSQPFmR	5	52171	357	Q9MTE7;Q6VW40;C0J9R6;C6G1P2;Q5W520;Q33032;A0A1C9HG87;U5XM28;F2X4H9;D5FUN6;Q4VI99;C1JAT3;Q9GGI5;B8PRM1;Q4VI80;Q4VI78;Q37212;Q5I221;A0A0U4D534;Q32701;Q539X0;A0A0F7C9H2;I2BGM7;Q31807;Q85ZK3;A0A1S6WN23;A0A2H4UGI3;A5X4D3;Q8WIX2;A0A0F7G570;A6XBH8;V5K6K1;Q4L1C7;Q8MD81;A0A286M593;Q9GEK5;O20245;A0A1S5QS34;Q9TN58;O98429;D6MYJ6;Q9XQ93;Q71N81;A0A1W6BQF9;A0A248SN48;Q4KUE1;M1S1D7;Q7YJP8;Q7GH77;Q71N69;Q8HUZ9;G0…	M11(Oxidation)	0	0	0.001003	47.07	0.0719729	2	1467.62	0.855373	56.5527	0
	High	YGRPLLGcTIKPK	9	64650	355	Q9MTE7;Q6VW40;C0J9R6;C6G1P2;Q5W520;Q33032;F2X4H9;Q4VI99;Q9GGI5;B8PRM1;Q4VI80;Q4VI78;Q32701;R4QE58;Q4KUE1;Q7YJP8;Q7GH77;A0A0C5KNQ4;I2E9A4;Q9T2E4;Q9MT23;Q5I221;A0A0U4D534;A0A0B5KTH7;A0A0F7C9H2;I2BGM7;Q31807;A0A1S6WN23;A0A1C9HG87;U5XM28;A0A0F7G570;A6XBH8;A0A286M593;Q9GEK5;D5FUN6;D6MYJ6;Q9XQ93;A0A248SN48;Q8HUZ9;O98551;E7DMW3;I2E9L8;A0A0F7G5V4;Q8WKT6;W5RVG3;B7P0E9;J9QG76;Q9TML5;O99016;Q5YKU0;Q8HVI8;A0…	C8(Carbamidomethyl)	0	0	0.0001068	44.24	0.218149	3	1502.85	0.761758	53.5092	2
	High	IPVAYVK	1	4672	72	C6G1P2;Q33032;A6XBH8;Q31807;A0A1C9HG42;O98893;Q05579;P28421;E6Y8Z3;Q5W520;Q8WIX2;O09420;A0A219PXQ5;A0A0F7EV98;A0A0F7G5C0;Q9THU3;O20245;B8PRM1;Q71N81;O03839;Q71N78;M1S1D7;Q8WIA7;Q3T8E9;Q3L1K9;C4NWF4;A0A0F7G633;A0A0F7G5U4;A0A0F7G4Y4;C7A5Z4;B8PRP3;Q32920;A0A249Y5Y5;A0A0F7EX13;Q6PZ98;A0A0F6Y5H7;A0A291L2W8;A1XM46;Q9TLG5;A0A1C9HFU8;Q8ME74;Q9MV62;C7AF22;Q31889;Q9GGJ5;O03612;W0HG77;J9QH44;O03656;A0A0M3R7…		0	0.005	0.09395	26.38	3.20407	2	789.487	-0.471789	54.6584	0
	High	LGLSAKNYGR	1	66272	360	Q9GGI5;Q32701;P28392;Q9MTE7;Q6VW40;C0J9R6;C6G1P2;Q5W520;E7DMY2;B8LIV8;Q33032;I2E962;A0A1C9HG87;A0A2H4UGI3;U5XM28;A5X4D3;C7A609;Q95631;A0A1C9HFL0;F2X4H9;A0A1C9HG15;I2FL31;A0A1S6Q3X8;D5FUN6;O98429;Q32553;Q32803;Q4VI99;C1JAT3;D6MYJ6;B8PRM1;O03839;Q4KUE1;E7DMV3;Q7YJP8;Q7GH77;Q5I221;A0A0U4D534;O98551;A0A0C5KNQ4;E7DMW3;Q4VI80;Q3I534;Q3L1K9;I2E9A4;Q9T2E4;Q4VI78;C4NWF4;A0A0F7G633;O09424;Q58U40;Q9MT23;I2B…		0	0.006	0.1014	29.43	7.47958	3	1078.6	-2.97533	46.7976	1
S6CMZ7	Ribulose bisphosphate carboxylase large chain (Fragment) OS=Anthaenantia rufa OX=1056846 GN=rbcL PE=3 SV=1 - [S6CMZ7_9POAL]	2730.84	33.33	4448	0	14	280	447	49.4694	6.91748
	High	GGLDFTKDDENVNSQPFMR	12	51638	331	P28392;Q9MTE7;C0J9R6;C6G1P2;Q5W520;A5X4D3;C7A609;F2X4H9;D5FUN6;Q32803;Q4VI99;Q9GGI5;D6MYJ6;B8PRM1;Q7YJP8;Q5I221;A0A0U4D534;Q4VI80;Q4VI78;C4NWF4;A0A0F7G633;O09424;G0WZ98;A0A249Y5Y5;G0WZL1;Q37220;Q7YJR1;A0A291L2W8;Q37279;A0A1C9HGX6;J9QH20;A0A1Q1MQ40;Q37140;L0N8B1;Q9GHM7;A0A291L2S1;Q05579;Q40141;Q32701;P28421;Q6VW40;A0A0F7C9H2;Q32571;I2BGM7;A0A291EY88;Q33047;Q31807;Q33032;Q5K3Y8;C3RXF1;A0A1S6WN23;A0…		0	0	4.066e-09	109.63	4.54743e-08	2	2169.99	0.0169797	93.1914	1
	High	GHYLNATAGTcEEMIK	15	14794	147	Q32701;Q6VW40;C0J9R6;C6G1P2;Q33032;A0A1C9HG87;U5XM28;F2X4H9;D5FUN6;Q9GGI5;D6MYJ6;Q4KUE1;Q7YJP8;Q7GH77;O98551;A0A0C5KNQ4;E7DMW3;I2E9A4;W5RVG3;Q7YJR1;Q5NUA5;Q37140;L0N8B1;P28392;Q9MTE7;Q5W520;I2FL31;Q32553;Q32803;Q4VI99;B8PRM1;E7DMV3;Q4VI80;Q3L1K9;Q4VI78;Q37220;B1PHQ2;S6CNQ3;A0A249Y5Q9;Q85VA4;A0A1Q1MQ40;Q9GHM7;A0A291L2S1;A0A286SF63;Q36851;A0A1C9HG15;C1JAT3;Q3I534;E7DMY2;A0A2H4UGV5;B8LIV8;I2E962;A0A…	C11(Carbamidomethyl)	0	0	6.822e-08	102.48	1.2293e-07	2	1794.82	1.62322	66.1378	0
	High	DNGLLLHIHR	13	41878	340	Q9MTE7;Q5W520;Q9GGI5;B8PRM1;C4NWF4;O09424;Q6VW40;I2BGM7;C0J9R6;C6G1P2;E7DMY2;Q33032;A0A1S6WN23;A6XBH8;F2X4H9;Q37212;M1S1D7;Q8HUZ9;Q5I221;A0A0U4D534;I2E9L8;Q32701;P28392;A0A1C9HG87;U5XM28;Q5WPP7;Q4L1C7;Q8MD81;A0A1C9HG15;I2FL31;D5FUN6;Q9TN58;Q32553;Q32803;Q4VI99;C1JAT3;D6MYJ6;Q4KUE1;E7DMV3;Q7YJP8;Q7GH77;J9QER6;O98551;A0A0C5KNQ4;E7DMW3;Q4VI80;Q3I534;Q3L1K9;I2E9A4;Q8MCY1;Q4VI78;A0A291EY88;C3RXF1;B8PR…		0	0	0.00142	89.6	5.16343e-06	3	1187.67	0.557325	64.5309	0
	High	GGLDFTKDDENVNSQPFmR	8	51638	331	Q4VIC0;O98426;B1PHQ2;A0A2D0WHN2;Q95CE8;Q9GGJ5;B5LBY9;Q8MFT9;P28392;Q9MTE7;C0J9R6;C6G1P2;Q5W520;A5X4D3;C7A609;F2X4H9;D5FUN6;Q32803;Q4VI99;Q9GGI5;D6MYJ6;B8PRM1;Q7YJP8;Q5I221;A0A0U4D534;Q4VI80;Q4VI78;C4NWF4;A0A0F7G633;O09424;G0WZ98;A0A249Y5Y5;G0WZL1;Q37220;Q7YJR1;A0A291L2W8;Q37279;A0A1C9HGX6;J9QH20;A0A1Q1MQ40;Q37140;L0N8B1;Q9GHM7;A0A291L2S1;Q05579;Q40141;Q32701;P28421;Q6VW40;A0A0F7C9H2;Q32571;I2BGM7…	M18(Oxidation)	0	0	2.308e-06	87.88	6.6173e-06	2	2185.98	1.11451	83.4729	1
	High	GHYLNATAGTcEEmIK	9	14794	147	P28392;Q9MTE7;C0J9R6;C6G1P2;Q5W520;A5X4D3;C7A609;F2X4H9;D5FUN6;Q32803;Q4VI99;Q9GGI5;D6MYJ6;B8PRM1;Q7YJP8;Q5I221;A0A0U4D534;Q4VI80;Q4VI78;C4NWF4;A0A0F7G633;O09424;G0WZ98;A0A249Y5Y5;G0WZL1;Q37220;Q7YJR1;A0A291L2W8;Q37279;A0A1C9HGX6;J9QH20;A0A1Q1MQ40;Q37140;L0N8B1;Q9GHM7;A0A291L2S1;Q32701;Q6VW40;P93904;D6MYK4;E7DMY2;B8LIV8;Q33032;I2E962;A0A1C9HG87;A0A2H4UGI3;U5XM28;Q7YMT1;Q5WPP7;R4QE58;I2E906;Q4L1C7…	C11(Carbamidomethyl); M14(Oxidation)	0	0	1.134e-07	86.24	4.78494e-06	2	1810.81	1.45089	55.8797	0
	High	mSGGDHIHAGTVVGK	39	17683	150	C0J9R6;C6G1P2;F2X4H9;Q9GGI5;Q5I221;A0A0U4D534;Q7YJP8;O98551;Q9T2E4;Q32701;Q539X0;Q6VW40;A0A0F7C9H2;I2BGM7;Q31807;Q85ZK3;Q33032;A0A1S6WN23;A0A1C9HG87;A0A2H4UGI3;U5XM28;A5X4D3;Q8WIX2;A0A0F7G570;A6XBH8;A0A286M593;Q9GEK5;A0A1S5QS34;D5FUN6;O98429;D6MYJ6;Q9XQ93;Q71N81;A0A248SN48;Q4KUE1;M1S1D7;Q7GH77;Q71N69;Q8HUZ9;G0WZM4;A0A0C5KNQ4;E7DMW3;I2E9L8;A0A0F7G5V4;I2E9A4;A0A286NQF2;Q8WKT6;Q7YJM6;Q8MCX1;Q9MT23;O…	M1(Oxidation)	0	0	3.06e-05	84.08	1.34901e-05	2	1481.72	-0.0107759	32.1306	0
	High	MSGGDHIHAGTVVGK	37	17683	150	Q6VW40;A0A0F7C9H2;I2BGM7;C0J9R6;C6G1P2;Q33032;A0A1S6WN23;A0A1C9HG87;U5XM28;A6XBH8;Q4L1C7;A0A286M593;F2X4H9;Q9GEK5;D5FUN6;Q9TN58;Q9GGI5;Q37212;Q8HUZ9;I2E9L8;A0A0F7G5V4;Q8MCY1;A0A2H4UGI3;Q31807;A0A0F7G570;A0A1S5QS34;M1S1D7;Q7YJP8;Q5I221;A0A0U4D534;Q8MCX1;Q9MT23;A0A286SFD8;J9QG76;Q7YJR1;Q7YJM3;A0A1C9HG42;L0N8B1;I6N589;A0A0B5KTH7;P92447;A5X5W8;B1NFY5;C6G392;B8PRP3;A0A2H4P5N4;A0A249Y5N8;S4TA61;E0D8V0;…		0	0	1.702e-05	82.18	1.80249e-05	2	1465.72	1.01713	39.7551	0
	High	DDENVNSQPFMR	7	52171	357	Q05579;Q33107;Q40141;Q32701;P28421;P28392;Q9MTE7;Q539X0;O03648;D6MYK9;Q6VW40;A0A0F7C9H2;E6Y8Z3;Q32571;I2BGM7;B1NL21;C0J9R6;A0A291EY88;C6G1P2;Q5W520;P93904;Q33047;O98884;D6MYK4;E7DMY2;Q31807;A0PD98;Q71N70;B8LIV8;Q85ZK3;C7AQR6;Q8WL19;Q33032;Q5K3Y8;I2E962;C3RXF1;A0PDB8;A0A1S6WN23;Q9GHZ1;A0A1C9HG87;A0A2H4UGI3;U5XM28;B8PRL7;Q7YMT1;Q5WPP7;R4QE58;B5SW52;A5X4D3;Q8WIX2;A0A0F7G570;Q1XEJ9;O09420;A6XBH8;C7A6…		0	0	0.0002679	77.73	6.2862e-05	2	1451.62	0.893699	69.7641	0
	High	ELGVPIVmHDYLTGGFTANTSLxHYcR	2	5	5	O47280;Q8MD81;D6C5Z6;S6CMZ7;A0A1C9HFU8	M8(Oxidation); X23(Q); C26(Carbamidomethyl)	0	0	0.0001065	75.65	3.37111e-05	4	3095.46	-2.88008	113.726	0
	High	GHYLNATAGTcEEMIKR	5	14767	146	Q32701;Q6VW40;C0J9R6;C6G1P2;Q33032;A0A1C9HG87;U5XM28;F2X4H9;D5FUN6;Q9GGI5;D6MYJ6;Q4KUE1;Q7YJP8;Q7GH77;O98551;A0A0C5KNQ4;E7DMW3;I2E9A4;W5RVG3;Q7YJR1;Q5NUA5;Q37140;L0N8B1;P28392;Q9MTE7;Q5W520;I2FL31;Q32553;Q32803;Q4VI99;B8PRM1;E7DMV3;Q4VI80;Q3L1K9;Q4VI78;Q37220;B1PHQ2;S6CNQ3;A0A249Y5Q9;Q85VA4;A0A1Q1MQ40;Q9GHM7;A0A291L2S1;A0A286SF63;Q36851;A0A1C9HG15;C1JAT3;Q3I534;E7DMY2;A0A2H4UGV5;B8LIV8;I2E962;A0A…	C11(Carbamidomethyl)	0	0	2.769e-06	75.53	7.26434e-05	3	1950.92	0.993705	59.9217	1
	High	TFQGPPHGIQVER	38	58045	331	Q40141;Q9MTE7;Q6VW40;I2BGM7;C0J9R6;A0A291EY88;C6G1P2;Q5W520;E7DMY2;Q33032;A0A1S6WN23;B5SW52;A6XBH8;A0A0F7EV98;Q9MT32;F2X4H9;Q4VI99;Q9GGI5;B8PRM1;Q8HUZ9;Q3T8E9;I2E9L8;Q4VI80;Q4VI78;A0A0F7C9H2;B8LIV8;I2E962;C3RXF1;A0A1C9HG87;U5XM28;B8PRL7;Q8WIX2;O09420;A0A0F7G5C0;A0A1C9HFL0;A0A286M593;Q9GEK5;A0A1S6Q3X8;D5FUN6;T1WGF1;C1JAT3;Q71N81;O03839;M1S1D7;Q71N69;Q5I221;G0WZM4;A0A0U4D534;A0A0F7G5V4;C4NWF4;C3S8W…		0	0	1.615e-05	72.52	0.000348113	2	1465.76	1.40553	60.8787	0
[truncated: 14,257 more rows]
