# Supplementary material for: Comparative Proteomic Analysis Reveals Elevated Capacity for Photosynthesis in Polyphenol Oxidase Expression-Silenced Clematis terniflora DC. Leaves
Source: Int J Mol Sci. 2018 Dec 5;19(12):3897. doi: 10.3390/ijms19123897 (PMC6321541; doi:10.3390/ijms19123897)
Supplement: Supplementary file 1 [file ijms-19-03897-s001.zip › ijms-368388 sp for final/Supplementary materials/Supplemental figures 2/VC Starting point3-protein-peptide.xlsx]

## Sheet: Sheet1
Accession	Description	Score	Coverage	# Proteins	# Unique Peptides	# Peptides	# PSMs	# AAs	MW [kDa]	calc. pI
A0A0M3LBA7	ATP synthase subunit beta, chloroplastic OS=Clematis terniflora OX=231663 GN=atpB PE=3 SV=1 - [A0A0M3LBA7_CLETE]	3445.1	73.6	9035	1	26	190	500	53.7559	5.24951
	A2	Sequence	# PSMs	# Proteins	# Protein Groups	Protein Group Accessions	Modifications	ΔCn	q-Value	PEP	IonScore	Exp Value	Charge	MH+ [Da]	ΔM [ppm]	RT [min]	# Missed Cleavages
	High	IAQIIGPVLDVSFPPGK	2	158	4	A0A0M3LBA7;A0A1C9HCV0;A0A1D8D815;A0A191SDX6		0	0	4.105e-09	125.66	1.69438e-10	2	1751.01	0.569252	114.372	0
	High	MPSAVGYQPTLSTEMGSLQER	7	5647	16	A0A1C9HCV0;Q5J038;A0A1I7PIU6;A0A1I7PIS3;A0A1I7PIS8;B8PRK2;Q95FJ8;A0A0M3LBA7;C0J9J3;C0J9K5;C0J9P4;Q597J4;A0A1D8D815;A0A191SDX6;A9L9Y0;B7S4V7		0	0	2.634e-12	111.6	1.35568e-08	2	2282.08	1.45298	104.74	0
	High	YKELQDIIAILGLDELSEEDR	1	7741	15	A0A0M3LBA7;Q597J4;A0A1C9HCV0;Q5J038;C0J9K5;C0J9P4;Q95FJ8;A0A1I7PIS3;A0A1I7PIU6;A0A1I7PIS8;B8PRK2;A0A1D8D815;A0A191SDX6;A9L9Y0;B7S4V7		0	0	2.053e-11	109.25	2.69962e-08	3	2462.27	0.701042	115.246	1
	High	DVNEQDVLLFIDNIFR	1	5066	12	A0A1C9HCV0;Q5J038;A0A1I7PIS3;Q95FJ8;A0A0M3LBA7;C0J9K5;C0J9P4;C0J9J3;A0A1I7PIU6;A0A1I7PIS8;Q597J4;B8PRK2		0	0	9.468e-10	100.58	2.4577e-07	2	1950	-0.280965	116.5	0
	High	IFNVLGEPVDNLGPVDTR	3	3009	9	A0A0M3LBA7;Q597J4;C0J9J3;A0A1C9HCV0;Q5J038;A0A1I7PIU6;A0A1D8D815;A0A191SDX6;B7S4V7		0	0	7.248e-08	100.58	1.78234e-07	2	1955.03	1.55675	114.297	0
	High	mPSAVGYQPTLSTEMGSLQER	11	5647	16	A0A0M3LBA7;C0J9J3;A0A1C9HCV0;A0A1D8D815;A0A1I7PIS3;C0J9K5;C0J9P4;A0A1I7PIS8;Q95FJ8;Q597J4;Q5J038;A0A1I7PIU6;A0A191SDX6;B8PRK2;A9L9Y0;B7S4V7	M1(Oxidation)	0	0	1.17e-10	99.06	2.03345e-07	2	2298.08	1.84956	98.3396	0
	High	ELQDIIAILGLDELSEEDR	1	7752	15	A0A0M3LBA7;Q597J4;A0A1C9HCV0;Q5J038;C0J9K5;C0J9P4;Q95FJ8;A0A1I7PIS3;A0A1I7PIU6;A0A1I7PIS8;B8PRK2;A0A1D8D815;A0A191SDX6;A9L9Y0;B7S4V7		0	0	1.147e-11	97.98	3.95401e-07	2	2171.11	-0.311347	115.746	0
	High	GIYPAVDPLDSTSTMLQPR	1	5449	17	A0A0M3LBA7;A0A1C9HCV0;A0A1D8D815;A0A1I7PIS3;C0J9K5;C0J9P4;A0A1I7PIS8;Q95FJ8;Q597J4;C0J9J3;A0A191SDX6;Q5J038;A0A1I7PIU6;B8PRK2;A9L9Y0;Q9MRM1;B7S4V7		0	0	1.492e-08	96.04	6.30216e-07	3	2061.03	1.06046	114.221	0
	High	VALVYGQMNEPPGAR	13	9490	19	A0A0M3LBA7;Q597J4;Q9MRM1;A0A1C9HCV0;A0A1D8D815;A0A1I7PIS3;C0J9K5;C0J9P4;A0A1I7PIS8;Q95FJ8;A0A191SDX6;Q5J038;A0A1I7PIU6;B8PRK2;A9L9Y0;C0J9J3;B7S4V7;A0A0A7DB11;O03067		0	0	4.098e-07	89.82	2.77236e-06	2	1601.81	1.11259	80.7616	0
	High	VALVYGQmNEPPGAR	7	9490	19	A0A0M3LBA7;Q597J4;C0J9J3;A0A1C9HCV0;A0A191SDX6;Q5J038;A0A1D8D815;A0A1I7PIU6;A0A1I7PIS3;C0J9K5;C0J9P4;B7S4V7;A0A1I7PIS8;B8PRK2;A9L9Y0;Q95FJ8;Q9MRM1;A0A0A7DB11;O03067	M8(Oxidation)	0	0	2.649e-07	89.58	2.82853e-06	2	1617.81	0.924748	66.9041	0
	High	FVQAGSEVSALLGR	13	9158	17	A0A0M3LBA7;Q597J4;A0A1C9HCV0;Q5J038;C0J9K5;C0J9P4;Q95FJ8;A0A1I7PIU6;A0A1I7PIS3;A0A1I7PIS8;B8PRK2;A0A1D8D815;B7S4V7;A9L9Y0;C0J9J3;A0A191SDX6;A0A0A7DB11		0	0	2.579e-08	88.08	4.33087e-06	2	1433.78	1.05415	104.671	0
	High	mPNIYNALVVK	4	4063	13	A0A0M3LBA7;Q597J4;A0A1C9HCV0;C0J9J3;Q5J038;C0J9K5;C0J9P4;Q95FJ8;A0A1I7PIU6;A0A1I7PIS8;B8PRK2;A0A1D8D815;B7S4V7	M1(Oxidation)	0	0	5.738e-06	86.81	1.44e-05	2	1277.69	0.693854	91.0599	0
	High	INPTTSTSGPGVSALEEK	3	2	1	A0A0M3LBA7		0	0	1.346e-09	86.79	4.39481e-06	2	1787.9	1.04538	70.3159	0
	High	GmEVIDTGAPLSVPVGGATLGR	6	3356	14	A0A0M3LBA7;A0A1C9HCV0;C0J9J3;Q5J038;A0A1D8D815;A0A1I7PIU6;A0A1I7PIS3;Q95FJ8;C0J9K5;C0J9P4;A0A1I7PIS8;A0A191SDX6;B8PRK2;A9L9Y0	M2(Oxidation)	0	0	1.444e-08	86.64	4.47273e-06	2	2113.1	1.53916	103.671	0
	High	AVAMSATDGLMR	6	3822	14	O03067;A0A0M3LBA7;Q597J4;C0J9J3;A0A1C9HCV0;A0A191SDX6;A0A1D8D815;A0A1I7PIS3;C0J9K5;C0J9P4;A0A1I7PIS8;Q95FJ8;B8PRK2;Q9MRM1		0	0	2.955e-05	82.26	1.20805e-05	2	1222.59	0.42003	73.1197	0
	High	AMNLDVESK	5	51	5	A0A0M3LBA7;C0J9J3;Q5J038;A0A1D8D815;B8PRK2		0	0	0.004175	77.77	2.29491e-05	2	1006.49	0.285346	54.4895	0
	High	VGLTALTmAEYFR	3	7808	18	A0A0M3LBA7;A0A1C9HCV0;A0A1D8D815;Q5J038;C0J9K5;C0J9P4;Q95FJ8;Q597J4;A0A1I7PIU6;A0A1I7PIS3;A0A1I7PIS8;A9L9Y0;A0A191SDX6;C0J9J3;B8PRK2;A0A0A7DB11;Q9MRM1;B7S4V7	M8(Oxidation)	0	0	1.303e-05	75.46	7.42987e-05	2	1487.76	1.26365	109.755	0
	High	GIYPAVDPLDSTSTmLQPR	7	5449	17	A0A0M3LBA7;Q597J4;C0J9J3;A0A1C9HCV0;A0A191SDX6;Q5J038;A0A1D8D815;A0A1I7PIU6;A0A1I7PIS3;C0J9K5;C0J9P4;A0A1I7PIS8;A9L9Y0;Q95FJ8;B7S4V7;B8PRK2;Q9MRM1	M15(Oxidation)	0	0	2.434e-09	74.74	7.89353e-05	2	2077.03	1.65567	104.656	0
	High	MPNIYNALVVK	7	4063	13	A0A0M3LBA7;A0A1C9HCV0;C0J9K5;C0J9P4;Q95FJ8;Q5J038;Q597J4;A0A1D8D815;A0A1I7PIU6;A0A1I7PIS8;C0J9J3;B8PRK2;B7S4V7		0	0	1.405e-05	73.12	0.000109845	2	1261.7	0.44565	104.976	0
	High	IVGEEHYETAQK	8	150	4	A0A0M3LBA7;A0A1I7PIS3;A0A1I7PIU6;A0A1I7PIS8		0	0	3.515e-08	68.27	0.000239802	2	1403.68	0.377836	38.7356	0
	High	ESGVINEQNIAESK	4	2238	3	A0A0M3LBA7;Q597J4;C0J9J3		0	0	7.794e-08	64.1	0.000768189	2	1517.74	0.434425	59.4675	0
	High	SAPAFIQLDTK	5	4550	11	A0A0M3LBA7;A0A1C9HCV0;C0J9J3;Q5J038;C0J9K5;C0J9P4;Q95FJ8;A0A1I7PIS3;Q597J4;A0A1D8D815;A0A191SDX6		0	0	0.0001949	62.71	0.00154607	2	1190.64	0.638549	84.4882	0
	High	EGNDLYMEMK	4	8238	16	A0A0M3LBA7;A0A1C9HCV0;Q5J038;C0J9K5;C0J9P4;Q95FJ8;Q597J4;C0J9J3;A0A1D8D815;A0A1I7PIU6;A0A1I7PIS3;A0A1I7PIS8;A0A0A7DB11;A9L9Y0;B7S4V7;B8PRK2		0	0	0.0001835	61.45	0.000597371	2	1229.52	0.394281	74.7962	0
	High	mPSAVGYQPTLSTEmGSLQER	3	5647	16	A0A1C9HCV0;Q5J038;A0A1I7PIU6;A0A1I7PIS3;A0A1I7PIS8;B8PRK2;Q95FJ8;A0A0M3LBA7;C0J9J3;C0J9K5;C0J9P4;Q597J4;A0A1D8D815;A0A191SDX6;A9L9Y0;B7S4V7	M1(Oxidation); M15(Oxidation)	0	0	8.523e-08	61.45	0.00104811	3	2314.07	1.12707	81.2769	0
	High	GMEVIDTGAPLSVPVGGATLGR	7	3356	14	A0A1C9HCV0;Q5J038;A0A1I7PIS3;Q95FJ8;A0A0M3LBA7;A0A1D8D815;C0J9K5;C0J9P4;A0A1I7PIS8;C0J9J3;A0A191SDX6;A0A1I7PIU6;B8PRK2;A9L9Y0		0	0	1.448e-07	61.42	0.00319667	2	2097.11	2.15299	112.149	0
	High	TVLImELINNIAK	1	8267	18	A0A0M3LBA7;A0A1C9HCV0;Q597J4;A0A1D8D815;A0A1I7PIS3;C0J9K5;C0J9P4;A0A1I7PIS8;Q95FJ8;Q5J038;A0A1I7PIU6;A9L9Y0;B8PRK2;C0J9J3;A0A0A7DB11;A0A191SDX6;Q9MRM1;O03067	M5(Oxidation)	0	0	3.124e-05	59.08	0.00191479	2	1487.85	1.07399	114.918	0
	High	AVAMSATDGLmR	7	3822	14	A0A0M3LBA7;A0A1C9HCV0;A0A1I7PIS3;Q95FJ8;C0J9J3;A0A1I7PIS8;B8PRK2;Q597J4;C0J9K5;C0J9P4;A0A1D8D815;A0A191SDX6;Q9MRM1;O03067	M11(Oxidation)	0	0	0.0003622	58.01	0.00259325	2	1238.59	0.282178	59.4526	0
	High	LSIFETGIK	6	9003	18	A0A0M3LBA7;Q597J4;A0A1C9HCV0;Q5J038;C0J9K5;C0J9P4;Q95FJ8;A0A1I7PIS3;A0A1D8D815;A0A1I7PIU6;A0A1I7PIS8;A9L9Y0;C0J9J3;A0A191SDX6;A0A0A7DB11;Q9MRM1;B7S4V7;O03067		0	0	0.0107	57.94	0.00225783	2	1007.58	0.277807	93.139	0
	High	VGLTALTMAEYFR	2	7808	18	A0A0M3LBA7;A0A1C9HCV0;A0A1D8D815;Q5J038;C0J9K5;C0J9P4;Q95FJ8;Q597J4;A0A1I7PIU6;A0A1I7PIS3;A0A1I7PIS8;A9L9Y0;A0A191SDX6;C0J9J3;B8PRK2;A0A0A7DB11;Q9MRM1;B7S4V7		0	0	2.897e-05	57.73	0.00418535	2	1471.76	0.808242	114.651	0
	High	AHGGVSVFGGVGER	10	7920	18	A0A0M3LBA7;Q597J4;C0J9J3;A0A1C9HCV0;Q5J038;A0A1I7PIU6;A0A1I7PIS3;A0A1I7PIS8;B8PRK2;Q95FJ8;C0J9K5;C0J9P4;A0A1D8D815;A9L9Y0;A0A191SDX6;B7S4V7;Q9MRM1;A0A0A7DB11		0	0	0.0004703	56.87	0.00432786	2	1328.67	-0.42129	68.2213	0
	High	TVLIMELINNIAK	1	8267	18	A0A0M3LBA7;A0A1C9HCV0;Q597J4;A0A1D8D815;A0A1I7PIS3;C0J9K5;C0J9P4;A0A1I7PIS8;Q95FJ8;Q5J038;A0A1I7PIU6;A9L9Y0;B8PRK2;C0J9J3;A0A0A7DB11;A0A191SDX6;Q9MRM1;O03067		0	0	1.051e-05	54.1	0.00663983	2	1471.86	0.450676	115.449	0
	High	VVDLLAPYR	8	9267	19	A0A0M3LBA7;A0A1C9HCV0;A0A1I7PIS3;C0J9K5;C0J9P4;Q95FJ8;C0J9J3;A0A191SDX6;Q5J038;A0A1D8D815;A0A1I7PIU6;B7S4V7;A0A1I7PIS8;A0A0A7DB11;Q597J4;A9L9Y0;B8PRK2;Q9MRM1;O03067		0	0	0.006337	51.37	0.0157395	2	1045.6	0.419361	98.2984	0
	High	IGLFGGAGVGK	6	9628	25	Q597J4;A0A0M3LBA7;C0J9J3;A0A1C9HCV0;A0A191SDX6;Q5J038;A0A1D8D815;A0A1I7PIU6;A0A1I7PIS3;C0J9K5;C0J9P4;A0A1I7PIS8;Q95FJ8;A0A0A7DB11;B8PRK2;A9L9Y0;A0A2G5F6R8;A0A1S3Y5A9;B9T1V8;A0A2H3ZCK5;A0A251U5D0;Q9MRM1;B7S4V7;A0A0D6QRT0;O03067		0	0	0.0005525	50.77	0.0200848	2	975.564	1.41962	82.3761	0
	High	AmNLDVESK	5	51	5	Q5J038;A0A0M3LBA7;C0J9J3;A0A1D8D815;B8PRK2	M2(Oxidation)	0	0	0.009692	49.46	0.0145989	2	1022.48	0.00107918	36.4874	0
	High	AVAmSATDGLmR	4	3822	14	A0A0M3LBA7;Q597J4;C0J9J3;A0A1C9HCV0;A0A191SDX6;A0A1D8D815;A0A1I7PIS3;C0J9K5;C0J9P4;A0A1I7PIS8;Q95FJ8;O03067;B8PRK2;Q9MRM1	M4(Oxidation); M11(Oxidation)	0	0	0.007333	47.56	0.0228408	2	1254.58	0.537039	45.1569	0
	High	EGSITSIQAVYVPADDLTDPAPATTFAHLDATTVLSR	1	6155	16	A0A0M3LBA7;A0A1C9HCV0;Q5J038;A0A1I7PIU6;C0J9J3;A0A191SDX6;A0A1D8D815;A0A1I7PIS3;C0J9K5;C0J9P4;A0A1I7PIS8;A0A0A7DB11;Q95FJ8;B8PRK2;O03067;B7S4V7		0.0476	0	7.867e-12	39.75	0.173225	4	3843.94	1.83731	114.547	0
	High	EGNDLYmEMK	4	8238	16	A0A0A7DB11;A0A0M3LBA7;C0J9J3;A0A1C9HCV0;Q5J038;Q95FJ8;Q597J4;A0A1D8D815;A0A1I7PIU6;A0A1I7PIS3;C0J9K5;C0J9P4;B7S4V7;A0A1I7PIS8;A9L9Y0;B8PRK2	M7(Oxidation)	0	0	0.002121	30.45	0.673383	2	1245.51	0.747566	63.4104	0
	High	TREGNDLYMEMK	3	8225	16	A0A0A7DB11;A0A0M3LBA7;Q597J4;C0J9J3;A0A1C9HCV0;Q5J038;A0A1D8D815;A0A1I7PIU6;A0A1I7PIS3;C0J9K5;C0J9P4;A0A1I7PIS8;A9L9Y0;Q95FJ8;B7S4V7;B8PRK2		0	0.003	0.0389	36.12	0.297683	2	1486.67	1.14968	61.8821	1
D6MYI7	Ribulose bisphosphate carboxylase large chain OS=Arum cylindraceum OX=491969 GN=rbcL PE=3 SV=1 - [D6MYI7_9ARAE]	3210.06	35	24674	0	16	287	480	53.1831	6.80029
	High	GGLDFTKDDENVNSQPFMR	13	51638	281	Q8M9K0;Q9XQI4;Q8MFT9;Q5S838;A0A126G0V3;A0A0H4SWH4;Q4VIC0;O98426;B1PHQ2;A0A2D0WHN2;Q95CE8;Q9GGJ5;B5LBY9;C0J9R6;C6G1P2;Q5W520;A5X4D3;Q9GF14;F2X4H9;A0A0K2SQY8;F2X4N9;Q4VI99;D6MYJ6;Q7YJP8;Q9MS09;Q5I221;A0A0U4D534;Q4VI78;A0A0F7G633;A0A0F7C969;A0A249Y5Y5;G0WZL1;Q37220;B2BY95;A0A291L2W8;Q37279;J9QH20;A0A1Q1MQ40;Q37140;L0N8B1;Q6VW40;A0A0F7C9H2;I2BGM7;Q33047;Q31807;Q33032;A0A1C9HG87;B8PRL7;Q9THL1;A0A286M5…		0	0	1.232e-13	133.64	1.81455e-10	2	2169.99	1.02955	93.118	1
	High	DbGLLLHIHR	27	18	8	D6MYK9;R4QE58;I2E906;D6MYI7;A5H757;P93976;A0A0N7D4V6;Q9MV62	B2(D)	0	0	9.619e-07	105.05	8.63845e-08	2	1188.65	0.353351	70.492	0
	High	GHYLNATAGTcEEMIKR	2	14767	123	Q6VW40;C0J9R6;C6G1P2;Q33032;A0A1C9HG87;R4QE58;Q4L1C7;F2X4H9;A0A0K2SQY8;F2X4N9;O98429;D6MYJ6;Q7YJP8;Q7GH77;Q9MS09;O98551;A0A0C5KNQ4;I2E9A4;Q9T2E4;D6MYI7;O98426;A0A0B4M1K8;A0A0N7AB69;A0A0B5L1K2;B2BY95;B6GUV5;Q37347;Q5NUA5;K4EPE7;Q37176;I2BGN0;Q95CE8;Q37140;H9ZGI0;L0N8B1;P94046;Q8ME51;A5X4D3;Q339G9;A0A2H4UGV5;I2E964;Q32750;Q5I221;A0A0U4D534;A0A249Y5N8;Q7YJR9;A0A291L2W8;D6MYJ0;A0A249Y5N1;Q5W520;Q9THL…	C11(Carbamidomethyl)	0	0	4.954e-13	102.08	1.60767e-07	3	1950.92	0.993705	59.7238	1
	High	GHYLNATAGTcEEMIK	15	14794	124	Q6VW40;C0J9R6;C6G1P2;Q33032;A0A1C9HG87;F2X4H9;A0A0K2SQY8;F2X4N9;D6MYJ6;Q7YJP8;Q7GH77;Q9MS09;O98551;A0A0C5KNQ4;I2E9A4;B2BY95;Q5NUA5;Q37140;H9ZGI0;L0N8B1;Q5W520;Q9THL1;Q9GF14;Q4VI99;Q4VI78;Q37220;B1PHQ2;A0A1Q1MQ40;C1JAT3;Q3I534;G0WZL1;F4ZDP9;A0A142I7F3;P92434;J9QH20;A0A249Y5Q4;E7DMY2;A0A2H4UGV5;B8LIV8;I2E962;A0A1C9HFL0;O98429;Q9T2E4;A0A0C5AUW0;A0A0B4M1K8;A0A0N7AB69;A0A0B5L1K2;A0A142I7A5;B8YHE7;A0A0…	C11(Carbamidomethyl)	0	0	9.225e-11	99.52	2.43029e-07	2	1794.82	1.69124	66.3509	0
	High	GHYLNATAGTcEEmIK	8	14794	124	C0J9R6;C6G1P2;Q5W520;A5X4D3;Q9GF14;F2X4H9;A0A0K2SQY8;F2X4N9;Q4VI99;D6MYJ6;Q7YJP8;Q9MS09;Q5I221;A0A0U4D534;Q4VI78;A0A0F7G633;A0A0F7C969;A0A249Y5Y5;G0WZL1;Q37220;B2BY95;A0A291L2W8;Q37279;J9QH20;A0A1Q1MQ40;Q37140;L0N8B1;Q9GEN6;Q32701;Q6VW40;D6MYK4;E7DMY2;B8LIV8;Q33032;I2E962;A0A1C9HG87;Q7YMT1;R4QE58;Q9THL1;I2E906;Q339G9;Q4L1C7;Q95631;Q8MD81;A0A1C9HFL0;Q6VW13;Q3T5L7;Q9TN58;O98429;Q32553;C1JAT3;I2E964…	C11(Carbamidomethyl); M14(Oxidation)	0	0	1.755e-09	92.48	1.1373e-06	2	1810.81	1.38348	55.6064	0
	High	mSGGDHIHAGTVVGK	32	17683	150	I2E9A4;Q9BAJ3;Q6VW40;I2BGM7;C0J9R6;C6G1P2;Q33032;A6XBH8;F2X4H9;F2X4N9;Q8HUZ9;Q5I221;A0A0U4D534;A0A1Z2QS57;I2E9L8;A0A249Y5N8;A0A286SFD8;S4TA61;J9QG76;E0D8V0;A0A249Y5N1;A0A0F7G5Y0;Q32701;E7DMY2;Q31807;P92447;O47280;R4QE58;Q339G9;Q6VW13;Q3T5L7;A0A2H4UGV5;I2E964;D2Y0X3;A0A248SN48;Q7YJP8;Q7GH77;A0A0C5KNQ4;K7TIF7;A0A024HRQ0;Q9MSY8;Q8WJX3;B5L2V5;D4N1T9;Q9BAI7;O99016;A0A0F7CRW4;A0A0E3KV09;Q5YKU0;A0A291L2…	M1(Oxidation)	0	0	4.962e-10	84.02	1.37168e-05	2	1481.72	0.318762	32.1251	0
	High	GHYLNATAGTcEEmIKR	4	14767	123	C0J9R6;C6G1P2;Q5W520;A5X4D3;Q9GF14;F2X4H9;A0A0K2SQY8;F2X4N9;Q4VI99;D6MYJ6;Q7YJP8;Q9MS09;Q5I221;A0A0U4D534;Q4VI78;A0A0F7G633;A0A0F7C969;A0A249Y5Y5;G0WZL1;Q37220;B2BY95;A0A291L2W8;Q37279;J9QH20;A0A1Q1MQ40;Q37140;L0N8B1;Q9GEN6;Q32701;Q6VW40;D6MYK4;E7DMY2;B8LIV8;Q33032;I2E962;A0A1C9HG87;Q7YMT1;R4QE58;Q9THL1;I2E906;Q339G9;Q4L1C7;Q95631;Q8MD81;A0A1C9HFL0;Q6VW13;Q3T5L7;Q9TN58;O98429;Q32553;C1JAT3;I2E964…	C11(Carbamidomethyl); M14(Oxidation)	0	0	8.168e-09	80.25	2.35855e-05	3	1966.91	1.11945	51.1056	1
	High	ELGVPIVmHDYITGGFTANTSLAHYcR	9	839	27	C0J9R6;D6MYJ6;Q5W520;Q33032;I2BGM7;Q31807;A0A142DPV4;A0A291EY88;G0WZL1;A0A023Q3H2;A0A023Q1H7;Q32553;A0A2H4UGV5;D6MYK9;A0A249Y5Q4;D6MYK4;Q31889;A0A0C5AUW0;A0A0A7W5U3;A0A023Q1K4;C7AQV0;A0A291L2W8;C7AQT3;C7AQV2;D6MYI7;A0A120KLC1;D6MYJ0	M8(Oxidation); C26(Carbamidomethyl)	0	0	5.972e-13	80.15	2.42754e-05	4	3038.45	0.512923	109.952	0
	High	GGLDFTKDDENVNSQPFmR	8	51638	281	C0J9R6;A0A291EY88;C6G1P2;Q5W520;B8PRL7;O09420;A6XBH8;Q9GF14;A0A286M593;F2X4H9;O78309;F2X4N9;Q4VI99;Q8HUZ9;Q9MS09;Q5I221;A0A0U4D534;A0A1Z2QS57;A0A0F7G5V4;Q4VI78;A0A0F7G633;A0A0F7G5U4;O09424;P48689;A0A286SFD8;A0A249Y5Y5;G0WZL1;J9QG76;J9QH20;Q9GHM7;O03612;O03654;A0A023Q3H2;A0A023Q1H7;I2BGM7;Q33032;A0A142DPV4;Q6VW40;Q05579;Q9GEN6;Q32701;A0A0F7C9H2;Q32571;Q33047;Q31807;A0A1C9HG87;Q9THL1;A0A0F7EV98;Q9M…	M18(Oxidation)	0	0	1.423e-10	78.81	5.35809e-05	2	2185.99	1.44956	83.4347	1
	High	DDENVNSQPFMR	8	52171	305	Q05579;Q9ZS70;Q32701;Q31896;D6MYK9;Q6VW40;Q32776;A0A0F7C9H2;Q32571;I2BGM7;B1NL21;C0J9R6;A0A291EY88;C6G1P2;Q5W520;Q33047;D6MYK4;E7DMY2;Q31807;B8LIV8;C7AQR6;Q8WL19;Q33032;I2E962;A0A286NQG4;Q9GHZ1;A0A1C9HG87;B8PRL7;Q7YMT1;R4QE58;Q9THL1;A5X4D3;Q8WIX2;O09420;A6XBH8;I2E906;V5K6K1;A5X4K9;Q9XQI4;Q9GF14;A0A0F7EV98;O98993;Q9MT32;Q339G9;Q4L1C7;Q95631;A0A286NQM2;Q8MD81;A0A0F7G5C0;A0A1C9HFL0;Q6VW13;A0A286M593…		0	0	3.163e-06	77.76	6.24293e-05	2	1451.62	0.893699	69.9479	0
	High	TFQGPPHGIQVER	28	58045	299	Q6VW40;C0J9R6;C6G1P2;Q33032;F2X4H9;F2X4N9;Q7YJP8;Q7GH77;A0A0C5KNQ4;I2E9A4;L0N8B1;E7DMY2;Q9ZS70;A0A0F7C9H2;I2BGM7;Q5W520;Q33047;D6MYK4;Q31807;B8LIV8;I2E962;A0A286NQG4;A0A1C9HG87;B8PRL7;Q9THL1;Q8WIX2;Q9GF14;A0A1C9HFL0;A0A286M593;Q9GEK5;A0A0K2SQY8;Q9T2B5;O98429;Q4VI99;C1JAT3;D6MYJ6;Q33156;Q8HUZ9;Q9MS09;A0A1Z2QS57;O98551;I2E9L8;Q3I534;A0A0F7G5V4;Q9T2E4;Q4VI78;E0D8W6;A0A286NQF2;Q8WKT6;Q7YJM6;K7TIF7;P4…		0	0	5.43e-09	76.99	0.000124659	2	1465.76	0.989124	59.1038	0
	High	MSGGDHIHAGTVVGK	36	17683	150	C0J9R6;C6G1P2;F2X4H9;F2X4N9;Q7YJP8;L0N8B1;O98551;Q9T2E4;Q6PZ98;Q9ZS70;Q6VW40;A0A0F7C9H2;I2BGM7;Q31807;Q33032;A0A286NQG4;A0A1C9HG87;A5X4D3;Q8WIX2;Q339G9;A0A286M593;Q9GEK5;A0A0K2SQY8;O98429;D6MYJ6;I2E964;Q7GH77;Q8HUZ9;Q9MS09;Q5I221;G0WZM4;A0A0U4D534;A0A1Z2QS57;A0A0C5KNQ4;I2E9L8;A0A0F7G5V4;I2E9A4;A0A286NQF2;Q8WKT6;Q7YJM6;K7TIF7;A0A249Y5N8;A0A0B5KNF5;A0A286SFD8;A0A120KLC1;A0A0B4M1K8;B5L2V5;A0A0N7AB69…		0	0	2.428e-07	71.56	0.000207916	2	1465.72	0.933846	40.4824	0
	High	VALEAcVQAR	48	29518	219	C6G1P2;A0A0F7EV98;L0N8B1;Q05579;C0J9R6;A0A291EY88;Q5W520;Q31807;R4QE58;A6XBH8;Q9GF14;F2X4H9;F2X4N9;Q4VI99;Q7YJP8;Q8HUZ9;A0A1Z2QS57;Q4VI78;A2VAL3;K7TIF7;P48689;J9QG76;Q37220;A0A0F7CRW4;A0A0E3KV09;Q7YJM3;A0A1C9HG42;A0A1Q1MQ40;Q9GHM7;I6N589;A0A291L2S1;Q32701;Q6VW40;I2BGM7;Q33032;Q339G9;I2E964;A0A248SN48;Q7GH77;Q5I221;A0A0U4D534;A0A0C5KNQ4;I2E9L8;I2E9A4;A0A249Y5N8;A0A286SFD8;Q8WJX3;B5L2V5;S4TA61;D4N1…	C6(Carbamidomethyl)	0	0	0.0002074	67.58	0.000700406	2	1116.58	0.319118	112.957	0
	High	ELGVPIVMHDYITGGFTANTSLAHYcR	2	839	27	I2BGM7;C0J9R6;A0A291EY88;Q5W520;Q33032;A0A142DPV4;G0WZL1;A0A023Q3H2;A0A023Q1H7;D6MYJ6;Q31807;Q32553;A0A2H4UGV5;D6MYK9;A0A249Y5Q4;D6MYK4;Q31889;A0A0C5AUW0;A0A0A7W5U3;A0A023Q1K4;C7AQV0;A0A291L2W8;C7AQT3;C7AQV2;D6MYI7;A0A120KLC1;D6MYJ0	C26(Carbamidomethyl)	0	0	1.002e-13	63.45	0.0011929	3	3022.45	-0.0516561	114.11	0
	High	YGRPLLGcTIKPK	7	64650	311	I2E962;Q9ZS70;Q6VW40;A0A0F7C9H2;I2BGM7;C0J9R6;C6G1P2;Q5W520;B8LIV8;Q33032;A0A286NQG4;A0A1C9HG87;B8PRL7;Q8WIX2;Q9GF14;A0A1C9HFL0;A0A286M593;F2X4H9;Q9GEK5;O78309;F2X4N9;Q4VI99;C1JAT3;Q9TI75;Q8HUZ9;Q9MS09;Q5I221;G0WZM4;A0A0U4D534;B7VFB3;A0A1Z2QS57;I2E9L8;A0A0F7G5V4;Q4VI78;A0A0F7G633;E0D8W6;A0A286NQF2;A0A0F7G5U4;Q7YJM6;P48689;A0A249Y5N8;A0A0B5KNF5;A0A286SFD8;A0A142DPV4;A0A249Y5Y5;H5ZW43;S4TA61;G0WZL1…	C8(Carbamidomethyl)	0	0	6.466e-08	60.97	0.00464336	3	1502.85	0.518081	53.6582	2
	High	FLFcAEAIYK	9	13080	133	C0J9R6;C6G1P2;Q5W520;Q9GF14;F2X4H9;A0A0K2SQY8;F2X4N9;Q4VI99;D6MYJ6;Q7YJP8;Q9MS09;Q4VI78;G0WZL1;Q37220;B2BY95;J9QH20;A0A1Q1MQ40;Q37140;L0N8B1;Q5I221;A0A0U4D534;A0A0B5L1K2;A0A142I7A5;B8YHE7;A0A078BR81;Q37347;K4EPE7;A0A0F6TFY2;Q95CE8;Q4L1D3;G0LNJ9;Q31807;A0A291L2W8;A0A1C9HG42;Q8HUZ9;A0A1Z2QS57;K7TIF7;P48689;A0A0B5KNF5;H5ZW43;J9QG76;A0A0F7CRW4;A0A0E3KV09;Q7YJM3;E7DMY2;A6XBH8;A0A286M593;Q9TN58;A0A0F7G…	C4(Carbamidomethyl)	0	0	0.0008225	56.83	0.00681983	2	1261.63	-0.110756	114.082	0
	High	AMHAVIDR	9	44488	304	A0A0C5KNQ4;Q32701;Q6VW40;C0J9R6;C6G1P2;Q5W520;Q33032;A0A1C9HG87;Q9THL1;Q9GF14;F2X4H9;A0A0K2SQY8;F2X4N9;Q32553;Q4VI99;C1JAT3;D6MYJ6;Q7YJP8;Q7GH77;Q9MS09;O98551;Q3I534;I2E9A4;Q4VI78;G0WZL1;Q37220;F4ZDP9;B2BY95;B1PHQ2;A0A142I7F3;P92434;Q5NUA5;S6CMZ7;Q8MFT9;J9QH20;A0A249Y5Q4;A0A1Q1MQ40;Q37140;H9ZGI0;L0N8B1;Q9GHM7;Q8ME74;A0A291L2S1;A0A286SF63;I2BGM7;Q33047;Q31807;Q33156;Q8HUZ9;A0A1Z2QS57;I2E9L8;E0D8W6…		0	0	0.009502	52.34	0.0215431	2	912.471	-0.689544	33.5689	0
	High	DDENVNSQPFmR	4	52171	305	Q6VW40;I2BGM7;C0J9R6;C6G1P2;Q31807;Q33032;A0A286NQG4;F2X4H9;F2X4N9;Q7YJP8;Q7GH77;Q8HUZ9;A0A1Z2QS57;A0A0C5KNQ4;I2E9L8;I2E9A4;Q9T2E4;A0A286NQF2;Q7YJM6;K7TIF7;A0A0B5KNF5;Q7YJR9;A0A0B4M1K8;A0A0N7AB69;A0A0B5L1K2;D4N1T9;A0A1D5AHD9;J9QG76;O99016;A0A0F7CRW4;A0A0E3KV09;Q5YKU0;A0A291L206;Q8M9K0;A0A1D5AHD5;G8EEM9;A0A2D0WHN2;I2BGN0;Q7YJM3;A0A1C9HG42;L0N8B1;P94046;Q05579;Q32701;A0A0F7C9H2;Q32571;A0A291EY88;Q5…	M11(Oxidation)	0	0	8.285e-05	50.28	0.0343804	2	1467.62	1.02172	57.083	0
	High	PLLGcTIKPK	7	64838	316	C0J9R6;C6G1P2;Q5W520;A5X4D3;Q9GF14;F2X4H9;A0A0K2SQY8;F2X4N9;Q4VI99;D6MYJ6;Q7YJP8;Q9MS09;Q5I221;A0A0U4D534;Q4VI78;A0A0F7G633;A0A0F7C969;A0A249Y5Y5;G0WZL1;Q37220;B2BY95;A0A291L2W8;Q37279;J9QH20;A0A1Q1MQ40;Q37140;L0N8B1;Q6VW40;A0A0F7C9H2;I2BGM7;Q33047;Q31807;Q33032;A0A1C9HG87;B8PRL7;Q9THL1;A0A286M593;Q9GEK5;C1JAT3;Q7GH77;Q33156;Q8HUZ9;A0A1Z2QS57;O98551;A0A0C5KNQ4;I2E9L8;Q3I534;A0A0F7G5V4;I2E9A4;E0D8…	C5(Carbamidomethyl)	0	0	0.0004377	49.69	0.0607706	2	1126.67	0.212701	52.3831	1
	High	LGLSAKNYGR	1	66237	322	Q6VW40;C0J9R6;C6G1P2;D6MYK4;E7DMY2;Q33032;A0A1C9HG87;A5X4D3;Q339G9;F2X4H9;A0A0K2SQY8;F2X4N9;D6MYJ6;I2E964;Q7YJP8;Q7GH77;Q9MS09;Q5I221;A0A0U4D534;O98551;A0A0C5KNQ4;I2E9A4;A0A249Y5N8;B2BY95;A0A291L2W8;Q5NUA5;A0A249Y5N1;Q37140;H9ZGI0;L0N8B1;Q5W520;B8LIV8;I2E962;Q7YMT1;Q9THL1;Q9GF14;Q95631;A0A1C9HFL0;O98429;Q4VI99;C1JAT3;Q9TI75;Q3I534;Q9T2E4;Q4VI78;A0A0F7G633;Q58U40;A0A0F7C969;A0A0C5AUW0;A0A0B4M1K8;A…		0	0	0.009617	24.43	23.5864	3	1078.6	-2.89045	46.765	1
	High	AQAETGEIK	7	27913	230	Q6VW40;A0A291L206;A0A0F6TFY2;A0A1W6BQF9;Q71N78;J9QER6;C7A5Z4;A5X5W8;J9QH20;Q6PZC1;B6GUV5;A1XM46;C7SN35;C0J9R6;C6G1P2;F2X4H9;F2X4N9;Q9MS09;Q9GHZ1;Q8ME51;O98993;Q9GEN6;A0A0F7C9H2;I2BGM7;A0A291EY88;Q5W520;Q33032;A0A1C9HG87;B8PRL7;A6XBH8;Q9GF14;A0A0F7EV98;Q9MT32;Q4L1C7;A0A286NQM2;A0A286M593;Q9GEK5;Q9TN58;T1WGF1;Q4VI99;C1JAT3;Q8HUZ9;A0A1Z2QS57;I2E9L8;A0A0F7G5V4;Q4VI78;E0D8W6;P48689;A0A142DPV4;G0WZL1;J…		0	0.001	0.02621	39.46	0.414951	2	946.484	-0.317056	25.8707	0
	High	AmHAVIDR	2	44488	304	Q6VW40;C0J9R6;C6G1P2;Q33032;F2X4H9;F2X4N9;Q5I221;A0A0U4D534;A0A249Y5N8;A0A249Y5N1;Q5W520;Q31807;Q9GF14;Q4VI99;Q7YJP8;Q8HUZ9;A0A1Z2QS57;Q4VI78;K7TIF7;P48689;J9QG76;Q37220;A0A0F7CRW4;A0A0E3KV09;Q7YJM3;A0A1C9HG42;A0A1Q1MQ40;L0N8B1;I2BGM7;Q7GH77;A0A0C5KNQ4;I2E9L8;I2E9A4;D4N1T9;O99016;Q5YKU0;A0A291L206;G8EEM9;A0A2D0WHN2;A0A218KDZ0;A0A0B5KNF5;H5ZW43;A0A0B5L1K2;A0A078BR81;A0A0F6TFY2;G0LNJ9;Q05579;Q32701…	M2(Oxidation)	0	0.005	0.07043	47.76	0.0664751	2	928.467	0.328951	21.0214	0
	High	NHGMHFR	1	30695	237	C0J9R6;C6G1P2;Q5W520;E7DMY2;Q9GF14;F2X4H9;F2X4N9;Q4VI99;Q4VI78;Q6VW40;Q33032;A0A1C9HG87;C1JAT3;Q9TI75;Q9MS09;Q5I221;A0A0U4D534;A0A0F7G633;A0A249Y5N8;A0A249Y5Y5;G0WZL1;C1JAS8;P92434;A0A249Y5N1;J9QH20;H9ZGI0;Q33047;Q9GEN6;Q9THL1;A0A0K2SQY8;D6MYJ6;Q7YJP8;Q7GH77;O98551;A0A0C5KNQ4;Q3I534;I2E9A4;Q37220;F4ZDP9;B2BY95;B1PHQ2;A0A142I7F3;Q5NUA5;A0A249Y5Q4;A0A1Q1MQ40;Q37140;L0N8B1;Q9T2E4;I2BGM7;B1NL21;Q3180…		0	0.008	0.1044	23.19	12.1473	2	898.41	0.114145	29.4959	0
R4QE58	Ribulose bisphosphate carboxylase large chain (Fragment) OS=Stypandra glauca OX=59111 GN=rbcL PE=3 SV=1 - [R4QE58_9ASPA]	3125.31	33.48	25141	0	16	283	445	49.2086	6.75635
	High	GGLDFTKDDENVNSQPFMR	13	51638	281	Q8M9K0;Q9XQI4;Q8MFT9;Q5S838;A0A126G0V3;A0A0H4SWH4;Q4VIC0;O98426;B1PHQ2;A0A2D0WHN2;Q95CE8;Q9GGJ5;B5LBY9;C0J9R6;C6G1P2;Q5W520;A5X4D3;Q9GF14;F2X4H9;A0A0K2SQY8;F2X4N9;Q4VI99;D6MYJ6;Q7YJP8;Q9MS09;Q5I221;A0A0U4D534;Q4VI78;A0A0F7G633;A0A0F7C969;A0A249Y5Y5;G0WZL1;Q37220;B2BY95;A0A291L2W8;Q37279;J9QH20;A0A1Q1MQ40;Q37140;L0N8B1;Q6VW40;A0A0F7C9H2;I2BGM7;Q33047;Q31807;Q33032;A0A1C9HG87;B8PRL7;Q9THL1;A0A286M5…		0	0	1.232e-13	133.64	1.81455e-10	2	2169.99	1.02955	93.118	1
	High	DxGLLLHIHR	27	18	8	D6MYK9;R4QE58;I2E906;D6MYI7;A5H757;P93976;A0A0N7D4V6;Q9MV62	X2(D)	0	0	9.619e-07	105.05	8.63845e-08	2	1188.65	0.353351	70.492	0
	High	GHYLNATAGTcEEMIKR	2	14767	123	Q6VW40;C0J9R6;C6G1P2;Q33032;A0A1C9HG87;R4QE58;Q4L1C7;F2X4H9;A0A0K2SQY8;F2X4N9;O98429;D6MYJ6;Q7YJP8;Q7GH77;Q9MS09;O98551;A0A0C5KNQ4;I2E9A4;Q9T2E4;D6MYI7;O98426;A0A0B4M1K8;A0A0N7AB69;A0A0B5L1K2;B2BY95;B6GUV5;Q37347;Q5NUA5;K4EPE7;Q37176;I2BGN0;Q95CE8;Q37140;H9ZGI0;L0N8B1;P94046;Q8ME51;A5X4D3;Q339G9;A0A2H4UGV5;I2E964;Q32750;Q5I221;A0A0U4D534;A0A249Y5N8;Q7YJR9;A0A291L2W8;D6MYJ0;A0A249Y5N1;Q5W520;Q9THL…	C11(Carbamidomethyl)	0	0	4.954e-13	102.08	1.60767e-07	3	1950.92	0.993705	59.7238	1
	High	GHYLNATAGTcEEMIK	15	14794	124	Q6VW40;C0J9R6;C6G1P2;Q33032;A0A1C9HG87;F2X4H9;A0A0K2SQY8;F2X4N9;D6MYJ6;Q7YJP8;Q7GH77;Q9MS09;O98551;A0A0C5KNQ4;I2E9A4;B2BY95;Q5NUA5;Q37140;H9ZGI0;L0N8B1;Q5W520;Q9THL1;Q9GF14;Q4VI99;Q4VI78;Q37220;B1PHQ2;A0A1Q1MQ40;C1JAT3;Q3I534;G0WZL1;F4ZDP9;A0A142I7F3;P92434;J9QH20;A0A249Y5Q4;E7DMY2;A0A2H4UGV5;B8LIV8;I2E962;A0A1C9HFL0;O98429;Q9T2E4;A0A0C5AUW0;A0A0B4M1K8;A0A0N7AB69;A0A0B5L1K2;A0A142I7A5;B8YHE7;A0A0…	C11(Carbamidomethyl)	0	0	9.225e-11	99.52	2.43029e-07	2	1794.82	1.69124	66.3509	0
	High	GHYLNATAGTcEEmIK	8	14794	124	C0J9R6;C6G1P2;Q5W520;A5X4D3;Q9GF14;F2X4H9;A0A0K2SQY8;F2X4N9;Q4VI99;D6MYJ6;Q7YJP8;Q9MS09;Q5I221;A0A0U4D534;Q4VI78;A0A0F7G633;A0A0F7C969;A0A249Y5Y5;G0WZL1;Q37220;B2BY95;A0A291L2W8;Q37279;J9QH20;A0A1Q1MQ40;Q37140;L0N8B1;Q9GEN6;Q32701;Q6VW40;D6MYK4;E7DMY2;B8LIV8;Q33032;I2E962;A0A1C9HG87;Q7YMT1;R4QE58;Q9THL1;I2E906;Q339G9;Q4L1C7;Q95631;Q8MD81;A0A1C9HFL0;Q6VW13;Q3T5L7;Q9TN58;O98429;Q32553;C1JAT3;I2E964…	C11(Carbamidomethyl); M14(Oxidation)	0	0	1.755e-09	92.48	1.1373e-06	2	1810.81	1.38348	55.6064	0
	High	mSGGDHIHAGTVVGK	32	17683	150	I2E9A4;Q9BAJ3;Q6VW40;I2BGM7;C0J9R6;C6G1P2;Q33032;A6XBH8;F2X4H9;F2X4N9;Q8HUZ9;Q5I221;A0A0U4D534;A0A1Z2QS57;I2E9L8;A0A249Y5N8;A0A286SFD8;S4TA61;J9QG76;E0D8V0;A0A249Y5N1;A0A0F7G5Y0;Q32701;E7DMY2;Q31807;P92447;O47280;R4QE58;Q339G9;Q6VW13;Q3T5L7;A0A2H4UGV5;I2E964;D2Y0X3;A0A248SN48;Q7YJP8;Q7GH77;A0A0C5KNQ4;K7TIF7;A0A024HRQ0;Q9MSY8;Q8WJX3;B5L2V5;D4N1T9;Q9BAI7;O99016;A0A0F7CRW4;A0A0E3KV09;Q5YKU0;A0A291L2…	M1(Oxidation)	0	0	4.962e-10	84.02	1.37168e-05	2	1481.72	0.318762	32.1251	0
	High	GHYLNATAGTcEEmIKR	4	14767	123	C0J9R6;C6G1P2;Q5W520;A5X4D3;Q9GF14;F2X4H9;A0A0K2SQY8;F2X4N9;Q4VI99;D6MYJ6;Q7YJP8;Q9MS09;Q5I221;A0A0U4D534;Q4VI78;A0A0F7G633;A0A0F7C969;A0A249Y5Y5;G0WZL1;Q37220;B2BY95;A0A291L2W8;Q37279;J9QH20;A0A1Q1MQ40;Q37140;L0N8B1;Q9GEN6;Q32701;Q6VW40;D6MYK4;E7DMY2;B8LIV8;Q33032;I2E962;A0A1C9HG87;Q7YMT1;R4QE58;Q9THL1;I2E906;Q339G9;Q4L1C7;Q95631;Q8MD81;A0A1C9HFL0;Q6VW13;Q3T5L7;Q9TN58;O98429;Q32553;C1JAT3;I2E964…	C11(Carbamidomethyl); M14(Oxidation)	0	0	8.168e-09	80.25	2.35855e-05	3	1966.91	1.11945	51.1056	1
	High	GGLDFTKDDENVNSQPFmR	8	51638	281	C0J9R6;A0A291EY88;C6G1P2;Q5W520;B8PRL7;O09420;A6XBH8;Q9GF14;A0A286M593;F2X4H9;O78309;F2X4N9;Q4VI99;Q8HUZ9;Q9MS09;Q5I221;A0A0U4D534;A0A1Z2QS57;A0A0F7G5V4;Q4VI78;A0A0F7G633;A0A0F7G5U4;O09424;P48689;A0A286SFD8;A0A249Y5Y5;G0WZL1;J9QG76;J9QH20;Q9GHM7;O03612;O03654;A0A023Q3H2;A0A023Q1H7;I2BGM7;Q33032;A0A142DPV4;Q6VW40;Q05579;Q9GEN6;Q32701;A0A0F7C9H2;Q32571;Q33047;Q31807;A0A1C9HG87;Q9THL1;A0A0F7EV98;Q9M…	M18(Oxidation)	0	0	1.423e-10	78.81	5.35809e-05	2	2185.99	1.44956	83.4347	1
	High	DDENVNSQPFMR	8	52171	305	Q05579;Q9ZS70;Q32701;Q31896;D6MYK9;Q6VW40;Q32776;A0A0F7C9H2;Q32571;I2BGM7;B1NL21;C0J9R6;A0A291EY88;C6G1P2;Q5W520;Q33047;D6MYK4;E7DMY2;Q31807;B8LIV8;C7AQR6;Q8WL19;Q33032;I2E962;A0A286NQG4;Q9GHZ1;A0A1C9HG87;B8PRL7;Q7YMT1;R4QE58;Q9THL1;A5X4D3;Q8WIX2;O09420;A6XBH8;I2E906;V5K6K1;A5X4K9;Q9XQI4;Q9GF14;A0A0F7EV98;O98993;Q9MT32;Q339G9;Q4L1C7;Q95631;A0A286NQM2;Q8MD81;A0A0F7G5C0;A0A1C9HFL0;Q6VW13;A0A286M593…		0	0	3.163e-06	77.76	6.24293e-05	2	1451.62	0.893699	69.9479	0
	High	TFQGPPHGIQVER	28	58045	299	Q6VW40;C0J9R6;C6G1P2;Q33032;F2X4H9;F2X4N9;Q7YJP8;Q7GH77;A0A0C5KNQ4;I2E9A4;L0N8B1;E7DMY2;Q9ZS70;A0A0F7C9H2;I2BGM7;Q5W520;Q33047;D6MYK4;Q31807;B8LIV8;I2E962;A0A286NQG4;A0A1C9HG87;B8PRL7;Q9THL1;Q8WIX2;Q9GF14;A0A1C9HFL0;A0A286M593;Q9GEK5;A0A0K2SQY8;Q9T2B5;O98429;Q4VI99;C1JAT3;D6MYJ6;Q33156;Q8HUZ9;Q9MS09;A0A1Z2QS57;O98551;I2E9L8;Q3I534;A0A0F7G5V4;Q9T2E4;Q4VI78;E0D8W6;A0A286NQF2;Q8WKT6;Q7YJM6;K7TIF7;P4…		0	0	5.43e-09	76.99	0.000124659	2	1465.76	0.989124	59.1038	0
	High	MSGGDHIHAGTVVGK	36	17683	150	C0J9R6;C6G1P2;F2X4H9;F2X4N9;Q7YJP8;L0N8B1;O98551;Q9T2E4;Q6PZ98;Q9ZS70;Q6VW40;A0A0F7C9H2;I2BGM7;Q31807;Q33032;A0A286NQG4;A0A1C9HG87;A5X4D3;Q8WIX2;Q339G9;A0A286M593;Q9GEK5;A0A0K2SQY8;O98429;D6MYJ6;I2E964;Q7GH77;Q8HUZ9;Q9MS09;Q5I221;G0WZM4;A0A0U4D534;A0A1Z2QS57;A0A0C5KNQ4;I2E9L8;A0A0F7G5V4;I2E9A4;A0A286NQF2;Q8WKT6;Q7YJM6;K7TIF7;A0A249Y5N8;A0A0B5KNF5;A0A286SFD8;A0A120KLC1;A0A0B4M1K8;B5L2V5;A0A0N7AB69…		0	0	2.428e-07	71.56	0.000207916	2	1465.72	0.933846	40.4824	0
	High	VALEAcVQAR	48	29518	219	C6G1P2;A0A0F7EV98;L0N8B1;Q05579;C0J9R6;A0A291EY88;Q5W520;Q31807;R4QE58;A6XBH8;Q9GF14;F2X4H9;F2X4N9;Q4VI99;Q7YJP8;Q8HUZ9;A0A1Z2QS57;Q4VI78;A2VAL3;K7TIF7;P48689;J9QG76;Q37220;A0A0F7CRW4;A0A0E3KV09;Q7YJM3;A0A1C9HG42;A0A1Q1MQ40;Q9GHM7;I6N589;A0A291L2S1;Q32701;Q6VW40;I2BGM7;Q33032;Q339G9;I2E964;A0A248SN48;Q7GH77;Q5I221;A0A0U4D534;A0A0C5KNQ4;I2E9L8;I2E9A4;A0A249Y5N8;A0A286SFD8;Q8WJX3;B5L2V5;S4TA61;D4N1…	C6(Carbamidomethyl)	0	0	0.0002074	67.58	0.000700406	2	1116.58	0.319118	112.957	0
	High	DDxIEKDR	7	17693	161	C0J9R6;C6G1P2;F2X4H9;F2X4N9;Q7YJP8;L0N8B1;Q33032;Q6VW40;Q5W520;Q9GF14;Q4VI99;Q9TI75;Q5I221;A0A0U4D534;Q4VI78;A0A249Y5N8;A0A249Y5N1;Q9GHM7;A0A286SF63;I2BGM7;A0A291EY88;A6XBH8;A0A0F7EV98;Q9MT32;Q8HUZ9;A0A1Z2QS57;I2E9L8;E0D8W6;P48689;A0A142DPV4;J9QG76;A2VAL3;E7DMY2;Q339G9;I2E964;Q7GH77;A0A0C5KNQ4;I2E9A4;Q31807;K7TIF7;D4N1T9;O99016;A0A0F7CRW4;A0A0E3KV09;Q5YKU0;A0A291L206;G8EEM9;A0A2D0WHN2;Q7YJM3;A0A1…	X3(F)	0	0	0.0127	64.12	0.00104486	2	1037.49	1.80774	42.5919	1
	High	YGRPLLGcTIKPK	7	64650	311	I2E962;Q9ZS70;Q6VW40;A0A0F7C9H2;I2BGM7;C0J9R6;C6G1P2;Q5W520;B8LIV8;Q33032;A0A286NQG4;A0A1C9HG87;B8PRL7;Q8WIX2;Q9GF14;A0A1C9HFL0;A0A286M593;F2X4H9;Q9GEK5;O78309;F2X4N9;Q4VI99;C1JAT3;Q9TI75;Q8HUZ9;Q9MS09;Q5I221;G0WZM4;A0A0U4D534;B7VFB3;A0A1Z2QS57;I2E9L8;A0A0F7G5V4;Q4VI78;A0A0F7G633;E0D8W6;A0A286NQF2;A0A0F7G5U4;Q7YJM6;P48689;A0A249Y5N8;A0A0B5KNF5;A0A286SFD8;A0A142DPV4;A0A249Y5Y5;H5ZW43;S4TA61;G0WZL1…	C8(Carbamidomethyl)	0	0	6.466e-08	60.97	0.00464336	3	1502.85	0.518081	53.6582	2
	High	FLFcAEAIYK	9	13080	133	C0J9R6;C6G1P2;Q5W520;Q9GF14;F2X4H9;A0A0K2SQY8;F2X4N9;Q4VI99;D6MYJ6;Q7YJP8;Q9MS09;Q4VI78;G0WZL1;Q37220;B2BY95;J9QH20;A0A1Q1MQ40;Q37140;L0N8B1;Q5I221;A0A0U4D534;A0A0B5L1K2;A0A142I7A5;B8YHE7;A0A078BR81;Q37347;K4EPE7;A0A0F6TFY2;Q95CE8;Q4L1D3;G0LNJ9;Q31807;A0A291L2W8;A0A1C9HG42;Q8HUZ9;A0A1Z2QS57;K7TIF7;P48689;A0A0B5KNF5;H5ZW43;J9QG76;A0A0F7CRW4;A0A0E3KV09;Q7YJM3;E7DMY2;A6XBH8;A0A286M593;Q9TN58;A0A0F7G…	C4(Carbamidomethyl)	0	0	0.0008225	56.83	0.00681983	2	1261.63	-0.110756	114.082	0
	High	AMHAVIDR	9	44488	304	A0A0C5KNQ4;Q32701;Q6VW40;C0J9R6;C6G1P2;Q5W520;Q33032;A0A1C9HG87;Q9THL1;Q9GF14;F2X4H9;A0A0K2SQY8;F2X4N9;Q32553;Q4VI99;C1JAT3;D6MYJ6;Q7YJP8;Q7GH77;Q9MS09;O98551;Q3I534;I2E9A4;Q4VI78;G0WZL1;Q37220;F4ZDP9;B2BY95;B1PHQ2;A0A142I7F3;P92434;Q5NUA5;S6CMZ7;Q8MFT9;J9QH20;A0A249Y5Q4;A0A1Q1MQ40;Q37140;H9ZGI0;L0N8B1;Q9GHM7;Q8ME74;A0A291L2S1;A0A286SF63;I2BGM7;Q33047;Q31807;Q33156;Q8HUZ9;A0A1Z2QS57;I2E9L8;E0D8W6…		0	0	0.009502	52.34	0.0215431	2	912.471	-0.689544	33.5689	0
	High	DDENVNSQPFmR	4	52171	305	Q6VW40;I2BGM7;C0J9R6;C6G1P2;Q31807;Q33032;A0A286NQG4;F2X4H9;F2X4N9;Q7YJP8;Q7GH77;Q8HUZ9;A0A1Z2QS57;A0A0C5KNQ4;I2E9L8;I2E9A4;Q9T2E4;A0A286NQF2;Q7YJM6;K7TIF7;A0A0B5KNF5;Q7YJR9;A0A0B4M1K8;A0A0N7AB69;A0A0B5L1K2;D4N1T9;A0A1D5AHD9;J9QG76;O99016;A0A0F7CRW4;A0A0E3KV09;Q5YKU0;A0A291L206;Q8M9K0;A0A1D5AHD5;G8EEM9;A0A2D0WHN2;I2BGN0;Q7YJM3;A0A1C9HG42;L0N8B1;P94046;Q05579;Q32701;A0A0F7C9H2;Q32571;A0A291EY88;Q5…	M11(Oxidation)	0	0	8.285e-05	50.28	0.0343804	2	1467.62	1.02172	57.083	0
	High	PLLGcTIKPK	7	64838	316	C0J9R6;C6G1P2;Q5W520;A5X4D3;Q9GF14;F2X4H9;A0A0K2SQY8;F2X4N9;Q4VI99;D6MYJ6;Q7YJP8;Q9MS09;Q5I221;A0A0U4D534;Q4VI78;A0A0F7G633;A0A0F7C969;A0A249Y5Y5;G0WZL1;Q37220;B2BY95;A0A291L2W8;Q37279;J9QH20;A0A1Q1MQ40;Q37140;L0N8B1;Q6VW40;A0A0F7C9H2;I2BGM7;Q33047;Q31807;Q33032;A0A1C9HG87;B8PRL7;Q9THL1;A0A286M593;Q9GEK5;C1JAT3;Q7GH77;Q33156;Q8HUZ9;A0A1Z2QS57;O98551;A0A0C5KNQ4;I2E9L8;Q3I534;A0A0F7G5V4;I2E9A4;E0D8…	C5(Carbamidomethyl)	0	0	0.0004377	49.69	0.0607706	2	1126.67	0.212701	52.3831	1
	High	LGLSAKNYGR	1	66237	322	Q6VW40;C0J9R6;C6G1P2;D6MYK4;E7DMY2;Q33032;A0A1C9HG87;A5X4D3;Q339G9;F2X4H9;A0A0K2SQY8;F2X4N9;D6MYJ6;I2E964;Q7YJP8;Q7GH77;Q9MS09;Q5I221;A0A0U4D534;O98551;A0A0C5KNQ4;I2E9A4;A0A249Y5N8;B2BY95;A0A291L2W8;Q5NUA5;A0A249Y5N1;Q37140;H9ZGI0;L0N8B1;Q5W520;B8LIV8;I2E962;Q7YMT1;Q9THL1;Q9GF14;Q95631;A0A1C9HFL0;O98429;Q4VI99;C1JAT3;Q9TI75;Q3I534;Q9T2E4;Q4VI78;A0A0F7G633;Q58U40;A0A0F7C969;A0A0C5AUW0;A0A0B4M1K8;A…		0	0	0.009617	24.43	23.5864	3	1078.6	-2.89045	46.765	1
	High	AQAETGEIK	7	27913	230	Q6VW40;A0A291L206;A0A0F6TFY2;A0A1W6BQF9;Q71N78;J9QER6;C7A5Z4;A5X5W8;J9QH20;Q6PZC1;B6GUV5;A1XM46;C7SN35;C0J9R6;C6G1P2;F2X4H9;F2X4N9;Q9MS09;Q9GHZ1;Q8ME51;O98993;Q9GEN6;A0A0F7C9H2;I2BGM7;A0A291EY88;Q5W520;Q33032;A0A1C9HG87;B8PRL7;A6XBH8;Q9GF14;A0A0F7EV98;Q9MT32;Q4L1C7;A0A286NQM2;A0A286M593;Q9GEK5;Q9TN58;T1WGF1;Q4VI99;C1JAT3;Q8HUZ9;A0A1Z2QS57;I2E9L8;A0A0F7G5V4;Q4VI78;E0D8W6;P48689;A0A142DPV4;G0WZL1;J…		0	0.001	0.02621	39.46	0.414951	2	946.484	-0.317056	25.8707	0
	High	AmHAVIDR	2	44488	304	Q6VW40;C0J9R6;C6G1P2;Q33032;F2X4H9;F2X4N9;Q5I221;A0A0U4D534;A0A249Y5N8;A0A249Y5N1;Q5W520;Q31807;Q9GF14;Q4VI99;Q7YJP8;Q8HUZ9;A0A1Z2QS57;Q4VI78;K7TIF7;P48689;J9QG76;Q37220;A0A0F7CRW4;A0A0E3KV09;Q7YJM3;A0A1C9HG42;A0A1Q1MQ40;L0N8B1;I2BGM7;Q7GH77;A0A0C5KNQ4;I2E9L8;I2E9A4;D4N1T9;O99016;Q5YKU0;A0A291L206;G8EEM9;A0A2D0WHN2;A0A218KDZ0;A0A0B5KNF5;H5ZW43;A0A0B5L1K2;A0A078BR81;A0A0F6TFY2;G0LNJ9;Q05579;Q32701…	M2(Oxidation)	0	0.005	0.07043	47.76	0.0664751	2	928.467	0.328951	21.0214	0
	High	NHGMHFR	1	30695	237	C0J9R6;C6G1P2;Q5W520;E7DMY2;Q9GF14;F2X4H9;F2X4N9;Q4VI99;Q4VI78;Q6VW40;Q33032;A0A1C9HG87;C1JAT3;Q9TI75;Q9MS09;Q5I221;A0A0U4D534;A0A0F7G633;A0A249Y5N8;A0A249Y5Y5;G0WZL1;C1JAS8;P92434;A0A249Y5N1;J9QH20;H9ZGI0;Q33047;Q9GEN6;Q9THL1;A0A0K2SQY8;D6MYJ6;Q7YJP8;Q7GH77;O98551;A0A0C5KNQ4;Q3I534;I2E9A4;Q37220;F4ZDP9;B2BY95;B1PHQ2;A0A142I7F3;Q5NUA5;A0A249Y5Q4;A0A1Q1MQ40;Q37140;L0N8B1;Q9T2E4;I2BGM7;B1NL21;Q3180…		0	0.008	0.1044	23.19	12.1473	2	898.41	0.114145	29.4959	0
A0A1D8D815	ATP synthase subunit beta, chloroplastic OS=Aconitum japonicum subsp. napiforme OX=1905021 GN=atpB PE=3 SV=1 - [A0A1D8D815_9MAGN]	3051.24	64.66	4968	0	23	176	498	53.5828	5.19873
	High	IAQIIGPVLDVSFPPGK	2	158	4	A0A0M3LBA7;A0A1C9HCV0;A0A1D8D815;A0A191SDX6		0	0	4.105e-09	125.66	1.69438e-10	2	1751.01	0.569252	114.372	0
	High	MPSAVGYQPTLSTEMGSLQER	7	5647	16	A0A1C9HCV0;Q5J038;A0A1I7PIU6;A0A1I7PIS3;A0A1I7PIS8;B8PRK2;Q95FJ8;A0A0M3LBA7;C0J9J3;C0J9K5;C0J9P4;Q597J4;A0A1D8D815;A0A191SDX6;A9L9Y0;B7S4V7		0	0	2.634e-12	111.6	1.35568e-08	2	2282.08	1.45298	104.74	0
	High	YKELQDIIAILGLDELSEEDR	1	7741	15	A0A0M3LBA7;Q597J4;A0A1C9HCV0;Q5J038;C0J9K5;C0J9P4;Q95FJ8;A0A1I7PIS3;A0A1I7PIU6;A0A1I7PIS8;B8PRK2;A0A1D8D815;A0A191SDX6;A9L9Y0;B7S4V7		0	0	2.053e-11	109.25	2.69962e-08	3	2462.27	0.701042	115.246	1
	High	IFNVLGEPVDNLGPVDTR	3	3009	9	A0A0M3LBA7;Q597J4;C0J9J3;A0A1C9HCV0;Q5J038;A0A1I7PIU6;A0A1D8D815;A0A191SDX6;B7S4V7		0	0	7.248e-08	100.58	1.78234e-07	2	1955.03	1.55675	114.297	0
	High	mPSAVGYQPTLSTEMGSLQER	11	5647	16	A0A0M3LBA7;C0J9J3;A0A1C9HCV0;A0A1D8D815;A0A1I7PIS3;C0J9K5;C0J9P4;A0A1I7PIS8;Q95FJ8;Q597J4;Q5J038;A0A1I7PIU6;A0A191SDX6;B8PRK2;A9L9Y0;B7S4V7	M1(Oxidation)	0	0	1.17e-10	99.06	2.03345e-07	2	2298.08	1.84956	98.3396	0
	High	ELQDIIAILGLDELSEEDR	1	7752	15	A0A0M3LBA7;Q597J4;A0A1C9HCV0;Q5J038;C0J9K5;C0J9P4;Q95FJ8;A0A1I7PIS3;A0A1I7PIU6;A0A1I7PIS8;B8PRK2;A0A1D8D815;A0A191SDX6;A9L9Y0;B7S4V7		0	0	1.147e-11	97.98	3.95401e-07	2	2171.11	-0.311347	115.746	0
	High	GIYPAVDPLDSTSTMLQPR	1	5449	17	A0A0M3LBA7;A0A1C9HCV0;A0A1D8D815;A0A1I7PIS3;C0J9K5;C0J9P4;A0A1I7PIS8;Q95FJ8;Q597J4;C0J9J3;A0A191SDX6;Q5J038;A0A1I7PIU6;B8PRK2;A9L9Y0;Q9MRM1;B7S4V7		0	0	1.492e-08	96.04	6.30216e-07	3	2061.03	1.06046	114.221	0
	High	VALVYGQMNEPPGAR	13	9490	19	A0A0M3LBA7;Q597J4;Q9MRM1;A0A1C9HCV0;A0A1D8D815;A0A1I7PIS3;C0J9K5;C0J9P4;A0A1I7PIS8;Q95FJ8;A0A191SDX6;Q5J038;A0A1I7PIU6;B8PRK2;A9L9Y0;C0J9J3;B7S4V7;A0A0A7DB11;O03067		0	0	4.098e-07	89.82	2.77236e-06	2	1601.81	1.11259	80.7616	0
	High	VALVYGQmNEPPGAR	7	9490	19	A0A0M3LBA7;Q597J4;C0J9J3;A0A1C9HCV0;A0A191SDX6;Q5J038;A0A1D8D815;A0A1I7PIU6;A0A1I7PIS3;C0J9K5;C0J9P4;B7S4V7;A0A1I7PIS8;B8PRK2;A9L9Y0;Q95FJ8;Q9MRM1;A0A0A7DB11;O03067	M8(Oxidation)	0	0	2.649e-07	89.58	2.82853e-06	2	1617.81	0.924748	66.9041	0
	High	FVQAGSEVSALLGR	13	9158	17	A0A0M3LBA7;Q597J4;A0A1C9HCV0;Q5J038;C0J9K5;C0J9P4;Q95FJ8;A0A1I7PIU6;A0A1I7PIS3;A0A1I7PIS8;B8PRK2;A0A1D8D815;B7S4V7;A9L9Y0;C0J9J3;A0A191SDX6;A0A0A7DB11		0	0	2.579e-08	88.08	4.33087e-06	2	1433.78	1.05415	104.671	0
	High	mPNIYNALVVK	4	4063	13	A0A0M3LBA7;Q597J4;A0A1C9HCV0;C0J9J3;Q5J038;C0J9K5;C0J9P4;Q95FJ8;A0A1I7PIU6;A0A1I7PIS8;B8PRK2;A0A1D8D815;B7S4V7	M1(Oxidation)	0	0	5.738e-06	86.81	1.44e-05	2	1277.69	0.693854	91.0599	0
	High	GmEVIDTGAPLSVPVGGATLGR	6	3356	14	A0A0M3LBA7;A0A1C9HCV0;C0J9J3;Q5J038;A0A1D8D815;A0A1I7PIU6;A0A1I7PIS3;Q95FJ8;C0J9K5;C0J9P4;A0A1I7PIS8;A0A191SDX6;B8PRK2;A9L9Y0	M2(Oxidation)	0	0	1.444e-08	86.64	4.47273e-06	2	2113.1	1.53916	103.671	0
	High	AVAMSATDGLMR	6	3822	14	O03067;A0A0M3LBA7;Q597J4;C0J9J3;A0A1C9HCV0;A0A191SDX6;A0A1D8D815;A0A1I7PIS3;C0J9K5;C0J9P4;A0A1I7PIS8;Q95FJ8;B8PRK2;Q9MRM1		0	0	2.955e-05	82.26	1.20805e-05	2	1222.59	0.42003	73.1197	0
	High	AMNLDVESK	5	51	5	A0A0M3LBA7;C0J9J3;Q5J038;A0A1D8D815;B8PRK2		0	0	0.004175	77.77	2.29491e-05	2	1006.49	0.285346	54.4895	0
	High	VGLTALTmAEYFR	3	7808	18	A0A0M3LBA7;A0A1C9HCV0;A0A1D8D815;Q5J038;C0J9K5;C0J9P4;Q95FJ8;Q597J4;A0A1I7PIU6;A0A1I7PIS3;A0A1I7PIS8;A9L9Y0;A0A191SDX6;C0J9J3;B8PRK2;A0A0A7DB11;Q9MRM1;B7S4V7	M8(Oxidation)	0	0	1.303e-05	75.46	7.42987e-05	2	1487.76	1.26365	109.755	0
	High	GIYPAVDPLDSTSTmLQPR	7	5449	17	A0A0M3LBA7;Q597J4;C0J9J3;A0A1C9HCV0;A0A191SDX6;Q5J038;A0A1D8D815;A0A1I7PIU6;A0A1I7PIS3;C0J9K5;C0J9P4;A0A1I7PIS8;A9L9Y0;Q95FJ8;B7S4V7;B8PRK2;Q9MRM1	M15(Oxidation)	0	0	2.434e-09	74.74	7.89353e-05	2	2077.03	1.65567	104.656	0
	High	MPNIYNALVVK	7	4063	13	A0A0M3LBA7;A0A1C9HCV0;C0J9K5;C0J9P4;Q95FJ8;Q5J038;Q597J4;A0A1D8D815;A0A1I7PIU6;A0A1I7PIS8;C0J9J3;B8PRK2;B7S4V7		0	0	1.405e-05	73.12	0.000109845	2	1261.7	0.44565	104.976	0
	High	SAPAFIQLDTK	5	4550	11	A0A0M3LBA7;A0A1C9HCV0;C0J9J3;Q5J038;C0J9K5;C0J9P4;Q95FJ8;A0A1I7PIS3;Q597J4;A0A1D8D815;A0A191SDX6		0	0	0.0001949	62.71	0.00154607	2	1190.64	0.638549	84.4882	0
	High	EGNDLYMEMK	4	8238	16	A0A0M3LBA7;A0A1C9HCV0;Q5J038;C0J9K5;C0J9P4;Q95FJ8;Q597J4;C0J9J3;A0A1D8D815;A0A1I7PIU6;A0A1I7PIS3;A0A1I7PIS8;A0A0A7DB11;A9L9Y0;B7S4V7;B8PRK2		0	0	0.0001835	61.45	0.000597371	2	1229.52	0.394281	74.7962	0
	High	mPSAVGYQPTLSTEmGSLQER	3	5647	16	A0A1C9HCV0;Q5J038;A0A1I7PIU6;A0A1I7PIS3;A0A1I7PIS8;B8PRK2;Q95FJ8;A0A0M3LBA7;C0J9J3;C0J9K5;C0J9P4;Q597J4;A0A1D8D815;A0A191SDX6;A9L9Y0;B7S4V7	M1(Oxidation); M15(Oxidation)	0	0	8.523e-08	61.45	0.00104811	3	2314.07	1.12707	81.2769	0
	High	GMEVIDTGAPLSVPVGGATLGR	7	3356	14	A0A1C9HCV0;Q5J038;A0A1I7PIS3;Q95FJ8;A0A0M3LBA7;A0A1D8D815;C0J9K5;C0J9P4;A0A1I7PIS8;C0J9J3;A0A191SDX6;A0A1I7PIU6;B8PRK2;A9L9Y0		0	0	1.448e-07	61.42	0.00319667	2	2097.11	2.15299	112.149	0
	High	TVLImELINNIAK	1	8267	18	A0A0M3LBA7;A0A1C9HCV0;Q597J4;A0A1D8D815;A0A1I7PIS3;C0J9K5;C0J9P4;A0A1I7PIS8;Q95FJ8;Q5J038;A0A1I7PIU6;A9L9Y0;B8PRK2;C0J9J3;A0A0A7DB11;A0A191SDX6;Q9MRM1;O03067	M5(Oxidation)	0	0	3.124e-05	59.08	0.00191479	2	1487.85	1.07399	114.918	0
	High	AVAMSATDGLmR	7	3822	14	A0A0M3LBA7;A0A1C9HCV0;A0A1I7PIS3;Q95FJ8;C0J9J3;A0A1I7PIS8;B8PRK2;Q597J4;C0J9K5;C0J9P4;A0A1D8D815;A0A191SDX6;Q9MRM1;O03067	M11(Oxidation)	0	0	0.0003622	58.01	0.00259325	2	1238.59	0.282178	59.4526	0
	High	LSIFETGIK	6	9003	18	A0A0M3LBA7;Q597J4;A0A1C9HCV0;Q5J038;C0J9K5;C0J9P4;Q95FJ8;A0A1I7PIS3;A0A1D8D815;A0A1I7PIU6;A0A1I7PIS8;A9L9Y0;C0J9J3;A0A191SDX6;A0A0A7DB11;Q9MRM1;B7S4V7;O03067		0	0	0.0107	57.94	0.00225783	2	1007.58	0.277807	93.139	0
	High	VGLTALTMAEYFR	2	7808	18	A0A0M3LBA7;A0A1C9HCV0;A0A1D8D815;Q5J038;C0J9K5;C0J9P4;Q95FJ8;Q597J4;A0A1I7PIU6;A0A1I7PIS3;A0A1I7PIS8;A9L9Y0;A0A191SDX6;C0J9J3;B8PRK2;A0A0A7DB11;Q9MRM1;B7S4V7		0	0	2.897e-05	57.73	0.00418535	2	1471.76	0.808242	114.651	0
	High	AHGGVSVFGGVGER	10	7920	18	A0A0M3LBA7;Q597J4;C0J9J3;A0A1C9HCV0;Q5J038;A0A1I7PIU6;A0A1I7PIS3;A0A1I7PIS8;B8PRK2;Q95FJ8;C0J9K5;C0J9P4;A0A1D8D815;A9L9Y0;A0A191SDX6;B7S4V7;Q9MRM1;A0A0A7DB11		0	0	0.0004703	56.87	0.00432786	2	1328.67	-0.42129	68.2213	0
	High	TVLIMELINNIAK	1	8267	18	A0A0M3LBA7;A0A1C9HCV0;Q597J4;A0A1D8D815;A0A1I7PIS3;C0J9K5;C0J9P4;A0A1I7PIS8;Q95FJ8;Q5J038;A0A1I7PIU6;A9L9Y0;B8PRK2;C0J9J3;A0A0A7DB11;A0A191SDX6;Q9MRM1;O03067		0	0	1.051e-05	54.1	0.00663983	2	1471.86	0.450676	115.449	0
	High	VVDLLAPYR	8	9267	19	A0A0M3LBA7;A0A1C9HCV0;A0A1I7PIS3;C0J9K5;C0J9P4;Q95FJ8;C0J9J3;A0A191SDX6;Q5J038;A0A1D8D815;A0A1I7PIU6;B7S4V7;A0A1I7PIS8;A0A0A7DB11;Q597J4;A9L9Y0;B8PRK2;Q9MRM1;O03067		0	0	0.006337	51.37	0.0157395	2	1045.6	0.419361	98.2984	0
	High	IGLFGGAGVGK	6	9628	25	Q597J4;A0A0M3LBA7;C0J9J3;A0A1C9HCV0;A0A191SDX6;Q5J038;A0A1D8D815;A0A1I7PIU6;A0A1I7PIS3;C0J9K5;C0J9P4;A0A1I7PIS8;Q95FJ8;A0A0A7DB11;B8PRK2;A9L9Y0;A0A2G5F6R8;A0A1S3Y5A9;B9T1V8;A0A2H3ZCK5;A0A251U5D0;Q9MRM1;B7S4V7;A0A0D6QRT0;O03067		0	0	0.0005525	50.77	0.0200848	2	975.564	1.41962	82.3761	0
	High	ESGVINEENIAESK	2	1255	9	A0A1C9HCV0;Q5J038;A0A1I7PIS3;Q95FJ8;A0A1I7PIU6;A0A1I7PIS8;B8PRK2;A0A1D8D815;A0A191SDX6		0	0	3.814e-06	50.41	0.0184894	2	1518.73	1.23053	61.1666	0
	High	AmNLDVESK	5	51	5	Q5J038;A0A0M3LBA7;C0J9J3;A0A1D8D815;B8PRK2	M2(Oxidation)	0	0	0.009692	49.46	0.0145989	2	1022.48	0.00107918	36.4874	0
	High	AVAmSATDGLmR	4	3822	14	A0A0M3LBA7;Q597J4;C0J9J3;A0A1C9HCV0;A0A191SDX6;A0A1D8D815;A0A1I7PIS3;C0J9K5;C0J9P4;A0A1I7PIS8;Q95FJ8;O03067;B8PRK2;Q9MRM1	M4(Oxidation); M11(Oxidation)	0	0	0.007333	47.56	0.0228408	2	1254.58	0.537039	45.1569	0
	High	EGSITSIQAVYVPADDLTDPAPATTFAHLDATTVLSR	1	6155	16	A0A0M3LBA7;A0A1C9HCV0;Q5J038;A0A1I7PIU6;C0J9J3;A0A191SDX6;A0A1D8D815;A0A1I7PIS3;C0J9K5;C0J9P4;A0A1I7PIS8;A0A0A7DB11;Q95FJ8;B8PRK2;O03067;B7S4V7		0.0476	0	7.867e-12	39.75	0.173225	4	3843.94	1.83731	114.547	0
	High	EGNDLYmEMK	4	8238	16	A0A0A7DB11;A0A0M3LBA7;C0J9J3;A0A1C9HCV0;Q5J038;Q95FJ8;Q597J4;A0A1D8D815;A0A1I7PIU6;A0A1I7PIS3;C0J9K5;C0J9P4;B7S4V7;A0A1I7PIS8;A9L9Y0;B8PRK2	M7(Oxidation)	0	0	0.002121	30.45	0.673383	2	1245.51	0.747566	63.4104	0
	High	TREGNDLYMEMK	3	8225	16	A0A0A7DB11;A0A0M3LBA7;Q597J4;C0J9J3;A0A1C9HCV0;Q5J038;A0A1D8D815;A0A1I7PIU6;A0A1I7PIS3;C0J9K5;C0J9P4;A0A1I7PIS8;A9L9Y0;Q95FJ8;B7S4V7;B8PRK2		0	0.003	0.0389	36.12	0.297683	2	1486.67	1.14968	61.8821	1
I2E906	Ribulose bisphosphate carboxylase large chain (Fragment) OS=Mouriri sagotiana OX=323213 GN=rbcl PE=3 SV=1 - [I2E906_9MYRT]	2969.92	27.89	19815	0	13	214	441	48.9167	6.58057
	High	GGLDFTKDDENVNSQPFMR	13	51638	281	Q8M9K0;Q9XQI4;Q8MFT9;Q5S838;A0A126G0V3;A0A0H4SWH4;Q4VIC0;O98426;B1PHQ2;A0A2D0WHN2;Q95CE8;Q9GGJ5;B5LBY9;C0J9R6;C6G1P2;Q5W520;A5X4D3;Q9GF14;F2X4H9;A0A0K2SQY8;F2X4N9;Q4VI99;D6MYJ6;Q7YJP8;Q9MS09;Q5I221;A0A0U4D534;Q4VI78;A0A0F7G633;A0A0F7C969;A0A249Y5Y5;G0WZL1;Q37220;B2BY95;A0A291L2W8;Q37279;J9QH20;A0A1Q1MQ40;Q37140;L0N8B1;Q6VW40;A0A0F7C9H2;I2BGM7;Q33047;Q31807;Q33032;A0A1C9HG87;B8PRL7;Q9THL1;A0A286M5…		0	0	1.232e-13	133.64	1.81455e-10	2	2169.99	1.02955	93.118	1
	High	DDGLLLHIHR	27	18	8	D6MYK9;R4QE58;I2E906;D6MYI7;A5H757;P93976;A0A0N7D4V6;Q9MV62		0	0	9.619e-07	105.05	8.63845e-08	2	1188.65	0.353351	70.492	0
	High	GHYLNATAGTcEEMIKR	2	14767	123	Q6VW40;C0J9R6;C6G1P2;Q33032;A0A1C9HG87;R4QE58;Q4L1C7;F2X4H9;A0A0K2SQY8;F2X4N9;O98429;D6MYJ6;Q7YJP8;Q7GH77;Q9MS09;O98551;A0A0C5KNQ4;I2E9A4;Q9T2E4;D6MYI7;O98426;A0A0B4M1K8;A0A0N7AB69;A0A0B5L1K2;B2BY95;B6GUV5;Q37347;Q5NUA5;K4EPE7;Q37176;I2BGN0;Q95CE8;Q37140;H9ZGI0;L0N8B1;P94046;Q8ME51;A5X4D3;Q339G9;A0A2H4UGV5;I2E964;Q32750;Q5I221;A0A0U4D534;A0A249Y5N8;Q7YJR9;A0A291L2W8;D6MYJ0;A0A249Y5N1;Q5W520;Q9THL…	C11(Carbamidomethyl)	0	0	4.954e-13	102.08	1.60767e-07	3	1950.92	0.993705	59.7238	1
	High	GHYLNATAGTcEEMIK	15	14794	124	Q6VW40;C0J9R6;C6G1P2;Q33032;A0A1C9HG87;F2X4H9;A0A0K2SQY8;F2X4N9;D6MYJ6;Q7YJP8;Q7GH77;Q9MS09;O98551;A0A0C5KNQ4;I2E9A4;B2BY95;Q5NUA5;Q37140;H9ZGI0;L0N8B1;Q5W520;Q9THL1;Q9GF14;Q4VI99;Q4VI78;Q37220;B1PHQ2;A0A1Q1MQ40;C1JAT3;Q3I534;G0WZL1;F4ZDP9;A0A142I7F3;P92434;J9QH20;A0A249Y5Q4;E7DMY2;A0A2H4UGV5;B8LIV8;I2E962;A0A1C9HFL0;O98429;Q9T2E4;A0A0C5AUW0;A0A0B4M1K8;A0A0N7AB69;A0A0B5L1K2;A0A142I7A5;B8YHE7;A0A0…	C11(Carbamidomethyl)	0	0	9.225e-11	99.52	2.43029e-07	2	1794.82	1.69124	66.3509	0
	High	GHYLNATAGTcEEmIK	8	14794	124	C0J9R6;C6G1P2;Q5W520;A5X4D3;Q9GF14;F2X4H9;A0A0K2SQY8;F2X4N9;Q4VI99;D6MYJ6;Q7YJP8;Q9MS09;Q5I221;A0A0U4D534;Q4VI78;A0A0F7G633;A0A0F7C969;A0A249Y5Y5;G0WZL1;Q37220;B2BY95;A0A291L2W8;Q37279;J9QH20;A0A1Q1MQ40;Q37140;L0N8B1;Q9GEN6;Q32701;Q6VW40;D6MYK4;E7DMY2;B8LIV8;Q33032;I2E962;A0A1C9HG87;Q7YMT1;R4QE58;Q9THL1;I2E906;Q339G9;Q4L1C7;Q95631;Q8MD81;A0A1C9HFL0;Q6VW13;Q3T5L7;Q9TN58;O98429;Q32553;C1JAT3;I2E964…	C11(Carbamidomethyl); M14(Oxidation)	0	0	1.755e-09	92.48	1.1373e-06	2	1810.81	1.38348	55.6064	0
	High	mSGGDHIHAGTVVGK	32	17683	150	I2E9A4;Q9BAJ3;Q6VW40;I2BGM7;C0J9R6;C6G1P2;Q33032;A6XBH8;F2X4H9;F2X4N9;Q8HUZ9;Q5I221;A0A0U4D534;A0A1Z2QS57;I2E9L8;A0A249Y5N8;A0A286SFD8;S4TA61;J9QG76;E0D8V0;A0A249Y5N1;A0A0F7G5Y0;Q32701;E7DMY2;Q31807;P92447;O47280;R4QE58;Q339G9;Q6VW13;Q3T5L7;A0A2H4UGV5;I2E964;D2Y0X3;A0A248SN48;Q7YJP8;Q7GH77;A0A0C5KNQ4;K7TIF7;A0A024HRQ0;Q9MSY8;Q8WJX3;B5L2V5;D4N1T9;Q9BAI7;O99016;A0A0F7CRW4;A0A0E3KV09;Q5YKU0;A0A291L2…	M1(Oxidation)	0	0	4.962e-10	84.02	1.37168e-05	2	1481.72	0.318762	32.1251	0
	High	GHYLNATAGTcEEmIKR	4	14767	123	C0J9R6;C6G1P2;Q5W520;A5X4D3;Q9GF14;F2X4H9;A0A0K2SQY8;F2X4N9;Q4VI99;D6MYJ6;Q7YJP8;Q9MS09;Q5I221;A0A0U4D534;Q4VI78;A0A0F7G633;A0A0F7C969;A0A249Y5Y5;G0WZL1;Q37220;B2BY95;A0A291L2W8;Q37279;J9QH20;A0A1Q1MQ40;Q37140;L0N8B1;Q9GEN6;Q32701;Q6VW40;D6MYK4;E7DMY2;B8LIV8;Q33032;I2E962;A0A1C9HG87;Q7YMT1;R4QE58;Q9THL1;I2E906;Q339G9;Q4L1C7;Q95631;Q8MD81;A0A1C9HFL0;Q6VW13;Q3T5L7;Q9TN58;O98429;Q32553;C1JAT3;I2E964…	C11(Carbamidomethyl); M14(Oxidation)	0	0	8.168e-09	80.25	2.35855e-05	3	1966.91	1.11945	51.1056	1
	High	GGLDFTKDDENVNSQPFmR	8	51638	281	C0J9R6;A0A291EY88;C6G1P2;Q5W520;B8PRL7;O09420;A6XBH8;Q9GF14;A0A286M593;F2X4H9;O78309;F2X4N9;Q4VI99;Q8HUZ9;Q9MS09;Q5I221;A0A0U4D534;A0A1Z2QS57;A0A0F7G5V4;Q4VI78;A0A0F7G633;A0A0F7G5U4;O09424;P48689;A0A286SFD8;A0A249Y5Y5;G0WZL1;J9QG76;J9QH20;Q9GHM7;O03612;O03654;A0A023Q3H2;A0A023Q1H7;I2BGM7;Q33032;A0A142DPV4;Q6VW40;Q05579;Q9GEN6;Q32701;A0A0F7C9H2;Q32571;Q33047;Q31807;A0A1C9HG87;Q9THL1;A0A0F7EV98;Q9M…	M18(Oxidation)	0	0	1.423e-10	78.81	5.35809e-05	2	2185.99	1.44956	83.4347	1
	High	DDENVNSQPFMR	8	52171	305	Q05579;Q9ZS70;Q32701;Q31896;D6MYK9;Q6VW40;Q32776;A0A0F7C9H2;Q32571;I2BGM7;B1NL21;C0J9R6;A0A291EY88;C6G1P2;Q5W520;Q33047;D6MYK4;E7DMY2;Q31807;B8LIV8;C7AQR6;Q8WL19;Q33032;I2E962;A0A286NQG4;Q9GHZ1;A0A1C9HG87;B8PRL7;Q7YMT1;R4QE58;Q9THL1;A5X4D3;Q8WIX2;O09420;A6XBH8;I2E906;V5K6K1;A5X4K9;Q9XQI4;Q9GF14;A0A0F7EV98;O98993;Q9MT32;Q339G9;Q4L1C7;Q95631;A0A286NQM2;Q8MD81;A0A0F7G5C0;A0A1C9HFL0;Q6VW13;A0A286M593…		0	0	3.163e-06	77.76	6.24293e-05	2	1451.62	0.893699	69.9479	0
	High	TFQGPPHGIQVER	28	58045	299	Q6VW40;C0J9R6;C6G1P2;Q33032;F2X4H9;F2X4N9;Q7YJP8;Q7GH77;A0A0C5KNQ4;I2E9A4;L0N8B1;E7DMY2;Q9ZS70;A0A0F7C9H2;I2BGM7;Q5W520;Q33047;D6MYK4;Q31807;B8LIV8;I2E962;A0A286NQG4;A0A1C9HG87;B8PRL7;Q9THL1;Q8WIX2;Q9GF14;A0A1C9HFL0;A0A286M593;Q9GEK5;A0A0K2SQY8;Q9T2B5;O98429;Q4VI99;C1JAT3;D6MYJ6;Q33156;Q8HUZ9;Q9MS09;A0A1Z2QS57;O98551;I2E9L8;Q3I534;A0A0F7G5V4;Q9T2E4;Q4VI78;E0D8W6;A0A286NQF2;Q8WKT6;Q7YJM6;K7TIF7;P4…		0	0	5.43e-09	76.99	0.000124659	2	1465.76	0.989124	59.1038	0
	High	MSGGDHIHAGTVVGK	36	17683	150	C0J9R6;C6G1P2;F2X4H9;F2X4N9;Q7YJP8;L0N8B1;O98551;Q9T2E4;Q6PZ98;Q9ZS70;Q6VW40;A0A0F7C9H2;I2BGM7;Q31807;Q33032;A0A286NQG4;A0A1C9HG87;A5X4D3;Q8WIX2;Q339G9;A0A286M593;Q9GEK5;A0A0K2SQY8;O98429;D6MYJ6;I2E964;Q7GH77;Q8HUZ9;Q9MS09;Q5I221;G0WZM4;A0A0U4D534;A0A1Z2QS57;A0A0C5KNQ4;I2E9L8;A0A0F7G5V4;I2E9A4;A0A286NQF2;Q8WKT6;Q7YJM6;K7TIF7;A0A249Y5N8;A0A0B5KNF5;A0A286SFD8;A0A120KLC1;A0A0B4M1K8;B5L2V5;A0A0N7AB69…		0	0	2.428e-07	71.56	0.000207916	2	1465.72	0.933846	40.4824	0
	High	YGRPLLGcTIKPK	7	64650	311	I2E962;Q9ZS70;Q6VW40;A0A0F7C9H2;I2BGM7;C0J9R6;C6G1P2;Q5W520;B8LIV8;Q33032;A0A286NQG4;A0A1C9HG87;B8PRL7;Q8WIX2;Q9GF14;A0A1C9HFL0;A0A286M593;F2X4H9;Q9GEK5;O78309;F2X4N9;Q4VI99;C1JAT3;Q9TI75;Q8HUZ9;Q9MS09;Q5I221;G0WZM4;A0A0U4D534;B7VFB3;A0A1Z2QS57;I2E9L8;A0A0F7G5V4;Q4VI78;A0A0F7G633;E0D8W6;A0A286NQF2;A0A0F7G5U4;Q7YJM6;P48689;A0A249Y5N8;A0A0B5KNF5;A0A286SFD8;A0A142DPV4;A0A249Y5Y5;H5ZW43;S4TA61;G0WZL1…	C8(Carbamidomethyl)	0	0	6.466e-08	60.97	0.00464336	3	1502.85	0.518081	53.6582	2
	High	EITLGFVDLLR	2	11021	130	Q6VW40;I2BGM7;C0J9R6;C6G1P2;Q33032;A6XBH8;F2X4H9;F2X4N9;Q8HUZ9;Q5I221;A0A0U4D534;A0A1Z2QS57;I2E9L8;A0A249Y5N8;A0A286SFD8;S4TA61;J9QG76;E0D8V0;A0A249Y5N1;A0A0F7G5Y0;Q5W520;Q8WIX2;A0A0F7EV98;Q71N81;O03612;A0A286NQG4;A0A286NQF2;Q7YJM6;A0A0B5KNF5;F5B3G0;Q8M9K0;I2BGN0;E2FGZ3;A0A0B5KTH7;A0A291EY88;Q9GF14;Q9MT32;Q4VI99;Q4VI78;E0D8W6;P48689;A0A142DPV4;Q9GHM7;A0A286SF63;A0A0F7G5C0;E7DMY2;Q9ZS70;Q9TI75;Q9G…		0	0	0.0002901	55.96	0.0054774	2	1275.73	0.557806	35.8049	0
	High	AMHAVIDR	9	44488	304	A0A0C5KNQ4;Q32701;Q6VW40;C0J9R6;C6G1P2;Q5W520;Q33032;A0A1C9HG87;Q9THL1;Q9GF14;F2X4H9;A0A0K2SQY8;F2X4N9;Q32553;Q4VI99;C1JAT3;D6MYJ6;Q7YJP8;Q7GH77;Q9MS09;O98551;Q3I534;I2E9A4;Q4VI78;G0WZL1;Q37220;F4ZDP9;B2BY95;B1PHQ2;A0A142I7F3;P92434;Q5NUA5;S6CMZ7;Q8MFT9;J9QH20;A0A249Y5Q4;A0A1Q1MQ40;Q37140;H9ZGI0;L0N8B1;Q9GHM7;Q8ME74;A0A291L2S1;A0A286SF63;I2BGM7;Q33047;Q31807;Q33156;Q8HUZ9;A0A1Z2QS57;I2E9L8;E0D8W6…		0	0	0.009502	52.34	0.0215431	2	912.471	-0.689544	33.5689	0
	High	DDENVNSQPFmR	4	52171	305	Q6VW40;I2BGM7;C0J9R6;C6G1P2;Q31807;Q33032;A0A286NQG4;F2X4H9;F2X4N9;Q7YJP8;Q7GH77;Q8HUZ9;A0A1Z2QS57;A0A0C5KNQ4;I2E9L8;I2E9A4;Q9T2E4;A0A286NQF2;Q7YJM6;K7TIF7;A0A0B5KNF5;Q7YJR9;A0A0B4M1K8;A0A0N7AB69;A0A0B5L1K2;D4N1T9;A0A1D5AHD9;J9QG76;O99016;A0A0F7CRW4;A0A0E3KV09;Q5YKU0;A0A291L206;Q8M9K0;A0A1D5AHD5;G8EEM9;A0A2D0WHN2;I2BGN0;Q7YJM3;A0A1C9HG42;L0N8B1;P94046;Q05579;Q32701;A0A0F7C9H2;Q32571;A0A291EY88;Q5…	M11(Oxidation)	0	0	8.285e-05	50.28	0.0343804	2	1467.62	1.02172	57.083	0
	High	PLLGcTIKPK	7	64838	316	C0J9R6;C6G1P2;Q5W520;A5X4D3;Q9GF14;F2X4H9;A0A0K2SQY8;F2X4N9;Q4VI99;D6MYJ6;Q7YJP8;Q9MS09;Q5I221;A0A0U4D534;Q4VI78;A0A0F7G633;A0A0F7C969;A0A249Y5Y5;G0WZL1;Q37220;B2BY95;A0A291L2W8;Q37279;J9QH20;A0A1Q1MQ40;Q37140;L0N8B1;Q6VW40;A0A0F7C9H2;I2BGM7;Q33047;Q31807;Q33032;A0A1C9HG87;B8PRL7;Q9THL1;A0A286M593;Q9GEK5;C1JAT3;Q7GH77;Q33156;Q8HUZ9;A0A1Z2QS57;O98551;A0A0C5KNQ4;I2E9L8;Q3I534;A0A0F7G5V4;I2E9A4;E0D8…	C5(Carbamidomethyl)	0	0	0.0004377	49.69	0.0607706	2	1126.67	0.212701	52.3831	1
	High	LGLSAKNYGR	1	66237	322	Q6VW40;C0J9R6;C6G1P2;D6MYK4;E7DMY2;Q33032;A0A1C9HG87;A5X4D3;Q339G9;F2X4H9;A0A0K2SQY8;F2X4N9;D6MYJ6;I2E964;Q7YJP8;Q7GH77;Q9MS09;Q5I221;A0A0U4D534;O98551;A0A0C5KNQ4;I2E9A4;A0A249Y5N8;B2BY95;A0A291L2W8;Q5NUA5;A0A249Y5N1;Q37140;H9ZGI0;L0N8B1;Q5W520;B8LIV8;I2E962;Q7YMT1;Q9THL1;Q9GF14;Q95631;A0A1C9HFL0;O98429;Q4VI99;C1JAT3;Q9TI75;Q3I534;Q9T2E4;Q4VI78;A0A0F7G633;Q58U40;A0A0F7C969;A0A0C5AUW0;A0A0B4M1K8;A…		0	0	0.009617	24.43	23.5864	3	1078.6	-2.89045	46.765	1
	High	AmHAVIDR	2	44488	304	Q6VW40;C0J9R6;C6G1P2;Q33032;F2X4H9;F2X4N9;Q5I221;A0A0U4D534;A0A249Y5N8;A0A249Y5N1;Q5W520;Q31807;Q9GF14;Q4VI99;Q7YJP8;Q8HUZ9;A0A1Z2QS57;Q4VI78;K7TIF7;P48689;J9QG76;Q37220;A0A0F7CRW4;A0A0E3KV09;Q7YJM3;A0A1C9HG42;A0A1Q1MQ40;L0N8B1;I2BGM7;Q7GH77;A0A0C5KNQ4;I2E9L8;I2E9A4;D4N1T9;O99016;Q5YKU0;A0A291L206;G8EEM9;A0A2D0WHN2;A0A218KDZ0;A0A0B5KNF5;H5ZW43;A0A0B5L1K2;A0A078BR81;A0A0F6TFY2;G0LNJ9;Q05579;Q32701…	M2(Oxidation)	0	0.005	0.07043	47.76	0.0664751	2	928.467	0.328951	21.0214	0
	High	NHGMHFR	1	30695	237	C0J9R6;C6G1P2;Q5W520;E7DMY2;Q9GF14;F2X4H9;F2X4N9;Q4VI99;Q4VI78;Q6VW40;Q33032;A0A1C9HG87;C1JAT3;Q9TI75;Q9MS09;Q5I221;A0A0U4D534;A0A0F7G633;A0A249Y5N8;A0A249Y5Y5;G0WZL1;C1JAS8;P92434;A0A249Y5N1;J9QH20;H9ZGI0;Q33047;Q9GEN6;Q9THL1;A0A0K2SQY8;D6MYJ6;Q7YJP8;Q7GH77;O98551;A0A0C5KNQ4;Q3I534;I2E9A4;Q37220;F4ZDP9;B2BY95;B1PHQ2;A0A142I7F3;Q5NUA5;A0A249Y5Q4;A0A1Q1MQ40;Q37140;L0N8B1;Q9T2E4;I2BGM7;B1NL21;Q3180…		0	0.008	0.1044	23.19	12.1473	2	898.41	0.114145	29.4959	0
A0A1C9HCV0	ATP synthase subunit beta (Fragment) OS=Batrachium foeniculaceum OX=1898905 GN=atpB PE=3 SV=1 - [A0A1C9HCV0_9MAGN]	2964.58	70.45	7935	0	23	167	467	50.2161	5.09717
	High	IAQIIGPVLDVSFPPGK	2	158	4	A0A0M3LBA7;A0A1C9HCV0;A0A1D8D815;A0A191SDX6		0	0	4.105e-09	125.66	1.69438e-10	2	1751.01	0.569252	114.372	0
	High	MPSAVGYQPTLSTEMGSLQER	7	5647	16	A0A1C9HCV0;Q5J038;A0A1I7PIU6;A0A1I7PIS3;A0A1I7PIS8;B8PRK2;Q95FJ8;A0A0M3LBA7;C0J9J3;C0J9K5;C0J9P4;Q597J4;A0A1D8D815;A0A191SDX6;A9L9Y0;B7S4V7		0	0	2.634e-12	111.6	1.35568e-08	2	2282.08	1.45298	104.74	0
	High	YKELQDIIAILGLDELSEEDR	1	7741	15	A0A0M3LBA7;Q597J4;A0A1C9HCV0;Q5J038;C0J9K5;C0J9P4;Q95FJ8;A0A1I7PIS3;A0A1I7PIU6;A0A1I7PIS8;B8PRK2;A0A1D8D815;A0A191SDX6;A9L9Y0;B7S4V7		0	0	2.053e-11	109.25	2.69962e-08	3	2462.27	0.701042	115.246	1
	High	DVNEQDVLLFIDNIFR	1	5066	12	A0A1C9HCV0;Q5J038;A0A1I7PIS3;Q95FJ8;A0A0M3LBA7;C0J9K5;C0J9P4;C0J9J3;A0A1I7PIU6;A0A1I7PIS8;Q597J4;B8PRK2		0	0	9.468e-10	100.58	2.4577e-07	2	1950	-0.280965	116.5	0
	High	IFNVLGEPVDNLGPVDTR	3	3009	9	A0A0M3LBA7;Q597J4;C0J9J3;A0A1C9HCV0;Q5J038;A0A1I7PIU6;A0A1D8D815;A0A191SDX6;B7S4V7		0	0	7.248e-08	100.58	1.78234e-07	2	1955.03	1.55675	114.297	0
	High	mPSAVGYQPTLSTEMGSLQER	11	5647	16	A0A0M3LBA7;C0J9J3;A0A1C9HCV0;A0A1D8D815;A0A1I7PIS3;C0J9K5;C0J9P4;A0A1I7PIS8;Q95FJ8;Q597J4;Q5J038;A0A1I7PIU6;A0A191SDX6;B8PRK2;A9L9Y0;B7S4V7	M1(Oxidation)	0	0	1.17e-10	99.06	2.03345e-07	2	2298.08	1.84956	98.3396	0
	High	ELQDIIAILGLDELSEEDR	1	7752	15	A0A0M3LBA7;Q597J4;A0A1C9HCV0;Q5J038;C0J9K5;C0J9P4;Q95FJ8;A0A1I7PIS3;A0A1I7PIU6;A0A1I7PIS8;B8PRK2;A0A1D8D815;A0A191SDX6;A9L9Y0;B7S4V7		0	0	1.147e-11	97.98	3.95401e-07	2	2171.11	-0.311347	115.746	0
	High	GIYPAVDPLDSTSTMLQPR	1	5449	17	A0A0M3LBA7;A0A1C9HCV0;A0A1D8D815;A0A1I7PIS3;C0J9K5;C0J9P4;A0A1I7PIS8;Q95FJ8;Q597J4;C0J9J3;A0A191SDX6;Q5J038;A0A1I7PIU6;B8PRK2;A9L9Y0;Q9MRM1;B7S4V7		0	0	1.492e-08	96.04	6.30216e-07	3	2061.03	1.06046	114.221	0
	High	VALVYGQMNEPPGAR	13	9490	19	A0A0M3LBA7;Q597J4;Q9MRM1;A0A1C9HCV0;A0A1D8D815;A0A1I7PIS3;C0J9K5;C0J9P4;A0A1I7PIS8;Q95FJ8;A0A191SDX6;Q5J038;A0A1I7PIU6;B8PRK2;A9L9Y0;C0J9J3;B7S4V7;A0A0A7DB11;O03067		0	0	4.098e-07	89.82	2.77236e-06	2	1601.81	1.11259	80.7616	0
	High	VALVYGQmNEPPGAR	7	9490	19	A0A0M3LBA7;Q597J4;C0J9J3;A0A1C9HCV0;A0A191SDX6;Q5J038;A0A1D8D815;A0A1I7PIU6;A0A1I7PIS3;C0J9K5;C0J9P4;B7S4V7;A0A1I7PIS8;B8PRK2;A9L9Y0;Q95FJ8;Q9MRM1;A0A0A7DB11;O03067	M8(Oxidation)	0	0	2.649e-07	89.58	2.82853e-06	2	1617.81	0.924748	66.9041	0
	High	FVQAGSEVSALLGR	13	9158	17	A0A0M3LBA7;Q597J4;A0A1C9HCV0;Q5J038;C0J9K5;C0J9P4;Q95FJ8;A0A1I7PIU6;A0A1I7PIS3;A0A1I7PIS8;B8PRK2;A0A1D8D815;B7S4V7;A9L9Y0;C0J9J3;A0A191SDX6;A0A0A7DB11		0	0	2.579e-08	88.08	4.33087e-06	2	1433.78	1.05415	104.671	0
	High	mPNIYNALVVK	4	4063	13	A0A0M3LBA7;Q597J4;A0A1C9HCV0;C0J9J3;Q5J038;C0J9K5;C0J9P4;Q95FJ8;A0A1I7PIU6;A0A1I7PIS8;B8PRK2;A0A1D8D815;B7S4V7	M1(Oxidation)	0	0	5.738e-06	86.81	1.44e-05	2	1277.69	0.693854	91.0599	0
	High	GmEVIDTGAPLSVPVGGATLGR	6	3356	14	A0A0M3LBA7;A0A1C9HCV0;C0J9J3;Q5J038;A0A1D8D815;A0A1I7PIU6;A0A1I7PIS3;Q95FJ8;C0J9K5;C0J9P4;A0A1I7PIS8;A0A191SDX6;B8PRK2;A9L9Y0	M2(Oxidation)	0	0	1.444e-08	86.64	4.47273e-06	2	2113.1	1.53916	103.671	0
	High	AVAMSATDGLMR	6	3822	14	O03067;A0A0M3LBA7;Q597J4;C0J9J3;A0A1C9HCV0;A0A191SDX6;A0A1D8D815;A0A1I7PIS3;C0J9K5;C0J9P4;A0A1I7PIS8;Q95FJ8;B8PRK2;Q9MRM1		0	0	2.955e-05	82.26	1.20805e-05	2	1222.59	0.42003	73.1197	0
	High	VGLTALTmAEYFR	3	7808	18	A0A0M3LBA7;A0A1C9HCV0;A0A1D8D815;Q5J038;C0J9K5;C0J9P4;Q95FJ8;Q597J4;A0A1I7PIU6;A0A1I7PIS3;A0A1I7PIS8;A9L9Y0;A0A191SDX6;C0J9J3;B8PRK2;A0A0A7DB11;Q9MRM1;B7S4V7	M8(Oxidation)	0	0	1.303e-05	75.46	7.42987e-05	2	1487.76	1.26365	109.755	0
	High	GIYPAVDPLDSTSTmLQPR	7	5449	17	A0A0M3LBA7;Q597J4;C0J9J3;A0A1C9HCV0;A0A191SDX6;Q5J038;A0A1D8D815;A0A1I7PIU6;A0A1I7PIS3;C0J9K5;C0J9P4;A0A1I7PIS8;A9L9Y0;Q95FJ8;B7S4V7;B8PRK2;Q9MRM1	M15(Oxidation)	0	0	2.434e-09	74.74	7.89353e-05	2	2077.03	1.65567	104.656	0
	High	MPNIYNALVVK	7	4063	13	A0A0M3LBA7;A0A1C9HCV0;C0J9K5;C0J9P4;Q95FJ8;Q5J038;Q597J4;A0A1D8D815;A0A1I7PIU6;A0A1I7PIS8;C0J9J3;B8PRK2;B7S4V7		0	0	1.405e-05	73.12	0.000109845	2	1261.7	0.44565	104.976	0
	High	SAPAFIQLDTK	5	4550	11	A0A0M3LBA7;A0A1C9HCV0;C0J9J3;Q5J038;C0J9K5;C0J9P4;Q95FJ8;A0A1I7PIS3;Q597J4;A0A1D8D815;A0A191SDX6		0	0	0.0001949	62.71	0.00154607	2	1190.64	0.638549	84.4882	0
	High	EGNDLYMEMK	4	8238	16	A0A0M3LBA7;A0A1C9HCV0;Q5J038;C0J9K5;C0J9P4;Q95FJ8;Q597J4;C0J9J3;A0A1D8D815;A0A1I7PIU6;A0A1I7PIS3;A0A1I7PIS8;A0A0A7DB11;A9L9Y0;B7S4V7;B8PRK2		0	0	0.0001835	61.45	0.000597371	2	1229.52	0.394281	74.7962	0
	High	mPSAVGYQPTLSTEmGSLQER	3	5647	16	A0A1C9HCV0;Q5J038;A0A1I7PIU6;A0A1I7PIS3;A0A1I7PIS8;B8PRK2;Q95FJ8;A0A0M3LBA7;C0J9J3;C0J9K5;C0J9P4;Q597J4;A0A1D8D815;A0A191SDX6;A9L9Y0;B7S4V7	M1(Oxidation); M15(Oxidation)	0	0	8.523e-08	61.45	0.00104811	3	2314.07	1.12707	81.2769	0
	High	GMEVIDTGAPLSVPVGGATLGR	7	3356	14	A0A1C9HCV0;Q5J038;A0A1I7PIS3;Q95FJ8;A0A0M3LBA7;A0A1D8D815;C0J9K5;C0J9P4;A0A1I7PIS8;C0J9J3;A0A191SDX6;A0A1I7PIU6;B8PRK2;A9L9Y0		0	0	1.448e-07	61.42	0.00319667	2	2097.11	2.15299	112.149	0
	High	TVLImELINNIAK	1	8267	18	A0A0M3LBA7;A0A1C9HCV0;Q597J4;A0A1D8D815;A0A1I7PIS3;C0J9K5;C0J9P4;A0A1I7PIS8;Q95FJ8;Q5J038;A0A1I7PIU6;A9L9Y0;B8PRK2;C0J9J3;A0A0A7DB11;A0A191SDX6;Q9MRM1;O03067	M5(Oxidation)	0	0	3.124e-05	59.08	0.00191479	2	1487.85	1.07399	114.918	0
	High	AVAMSATDGLmR	7	3822	14	A0A0M3LBA7;A0A1C9HCV0;A0A1I7PIS3;Q95FJ8;C0J9J3;A0A1I7PIS8;B8PRK2;Q597J4;C0J9K5;C0J9P4;A0A1D8D815;A0A191SDX6;Q9MRM1;O03067	M11(Oxidation)	0	0	0.0003622	58.01	0.00259325	2	1238.59	0.282178	59.4526	0
	High	LSIFETGIK	6	9003	18	A0A0M3LBA7;Q597J4;A0A1C9HCV0;Q5J038;C0J9K5;C0J9P4;Q95FJ8;A0A1I7PIS3;A0A1D8D815;A0A1I7PIU6;A0A1I7PIS8;A9L9Y0;C0J9J3;A0A191SDX6;A0A0A7DB11;Q9MRM1;B7S4V7;O03067		0	0	0.0107	57.94	0.00225783	2	1007.58	0.277807	93.139	0
	High	VGLTALTMAEYFR	2	7808	18	A0A0M3LBA7;A0A1C9HCV0;A0A1D8D815;Q5J038;C0J9K5;C0J9P4;Q95FJ8;Q597J4;A0A1I7PIU6;A0A1I7PIS3;A0A1I7PIS8;A9L9Y0;A0A191SDX6;C0J9J3;B8PRK2;A0A0A7DB11;Q9MRM1;B7S4V7		0	0	2.897e-05	57.73	0.00418535	2	1471.76	0.808242	114.651	0
	High	AHGGVSVFGGVGER	10	7920	18	A0A0M3LBA7;Q597J4;C0J9J3;A0A1C9HCV0;Q5J038;A0A1I7PIU6;A0A1I7PIS3;A0A1I7PIS8;B8PRK2;Q95FJ8;C0J9K5;C0J9P4;A0A1D8D815;A9L9Y0;A0A191SDX6;B7S4V7;Q9MRM1;A0A0A7DB11		0	0	0.0004703	56.87	0.00432786	2	1328.67	-0.42129	68.2213	0
	High	TVLIMELINNIAK	1	8267	18	A0A0M3LBA7;A0A1C9HCV0;Q597J4;A0A1D8D815;A0A1I7PIS3;C0J9K5;C0J9P4;A0A1I7PIS8;Q95FJ8;Q5J038;A0A1I7PIU6;A9L9Y0;B8PRK2;C0J9J3;A0A0A7DB11;A0A191SDX6;Q9MRM1;O03067		0	0	1.051e-05	54.1	0.00663983	2	1471.86	0.450676	115.449	0
	High	VVDLLAPYR	8	9267	19	A0A0M3LBA7;A0A1C9HCV0;A0A1I7PIS3;C0J9K5;C0J9P4;Q95FJ8;C0J9J3;A0A191SDX6;Q5J038;A0A1D8D815;A0A1I7PIU6;B7S4V7;A0A1I7PIS8;A0A0A7DB11;Q597J4;A9L9Y0;B8PRK2;Q9MRM1;O03067		0	0	0.006337	51.37	0.0157395	2	1045.6	0.419361	98.2984	0
	High	IGLFGGAGVGK	6	9628	25	Q597J4;A0A0M3LBA7;C0J9J3;A0A1C9HCV0;A0A191SDX6;Q5J038;A0A1D8D815;A0A1I7PIU6;A0A1I7PIS3;C0J9K5;C0J9P4;A0A1I7PIS8;Q95FJ8;A0A0A7DB11;B8PRK2;A9L9Y0;A0A2G5F6R8;A0A1S3Y5A9;B9T1V8;A0A2H3ZCK5;A0A251U5D0;Q9MRM1;B7S4V7;A0A0D6QRT0;O03067		0	0	0.0005525	50.77	0.0200848	2	975.564	1.41962	82.3761	0
	High	ESGVINEENIAESK	2	1255	9	A0A1C9HCV0;Q5J038;A0A1I7PIS3;Q95FJ8;A0A1I7PIU6;A0A1I7PIS8;B8PRK2;A0A1D8D815;A0A191SDX6		0	0	3.814e-06	50.41	0.0184894	2	1518.73	1.23053	61.1666	0
	High	AVAmSATDGLmR	4	3822	14	A0A0M3LBA7;Q597J4;C0J9J3;A0A1C9HCV0;A0A191SDX6;A0A1D8D815;A0A1I7PIS3;C0J9K5;C0J9P4;A0A1I7PIS8;Q95FJ8;O03067;B8PRK2;Q9MRM1	M4(Oxidation); M11(Oxidation)	0	0	0.007333	47.56	0.0228408	2	1254.58	0.537039	45.1569	0
	High	EGSITSIQAVYVPADDLTDPAPATTFAHLDATTVLSR	1	6155	16	A0A0M3LBA7;A0A1C9HCV0;Q5J038;A0A1I7PIU6;C0J9J3;A0A191SDX6;A0A1D8D815;A0A1I7PIS3;C0J9K5;C0J9P4;A0A1I7PIS8;A0A0A7DB11;Q95FJ8;B8PRK2;O03067;B7S4V7		0.0476	0	7.867e-12	39.75	0.173225	4	3843.94	1.83731	114.547	0
	High	EGNDLYmEMK	4	8238	16	A0A0A7DB11;A0A0M3LBA7;C0J9J3;A0A1C9HCV0;Q5J038;Q95FJ8;Q597J4;A0A1D8D815;A0A1I7PIU6;A0A1I7PIS3;C0J9K5;C0J9P4;B7S4V7;A0A1I7PIS8;A9L9Y0;B8PRK2	M7(Oxidation)	0	0	0.002121	30.45	0.673383	2	1245.51	0.747566	63.4104	0
	High	TREGNDLYMEMK	3	8225	16	A0A0A7DB11;A0A0M3LBA7;Q597J4;C0J9J3;A0A1C9HCV0;Q5J038;A0A1D8D815;A0A1I7PIU6;A0A1I7PIS3;C0J9K5;C0J9P4;A0A1I7PIS8;A9L9Y0;Q95FJ8;B7S4V7;B8PRK2		0	0.003	0.0389	36.12	0.297683	2	1486.67	1.14968	61.8821	1
C0J9J3	ATP synthase subunit beta (Fragment) OS=Nandina domestica OX=41776 GN=atpB PE=3 SV=1 - [C0J9J3_NANDO]	2945.58	63.8	2355	1	22	176	489	52.5833	5.07178
	High	MPSAVGYQPTLSTEMGSLQER	7	5647	16	A0A1C9HCV0;Q5J038;A0A1I7PIU6;A0A1I7PIS3;A0A1I7PIS8;B8PRK2;Q95FJ8;A0A0M3LBA7;C0J9J3;C0J9K5;C0J9P4;Q597J4;A0A1D8D815;A0A191SDX6;A9L9Y0;B7S4V7		0	0	2.634e-12	111.6	1.35568e-08	2	2282.08	1.45298	104.74	0
	High	DVNEQDVLLFIDNIFR	1	5066	12	A0A1C9HCV0;Q5J038;A0A1I7PIS3;Q95FJ8;A0A0M3LBA7;C0J9K5;C0J9P4;C0J9J3;A0A1I7PIU6;A0A1I7PIS8;Q597J4;B8PRK2		0	0	9.468e-10	100.58	2.4577e-07	2	1950	-0.280965	116.5	0
	High	IFNVLGEPVDNLGPVDTR	3	3009	9	A0A0M3LBA7;Q597J4;C0J9J3;A0A1C9HCV0;Q5J038;A0A1I7PIU6;A0A1D8D815;A0A191SDX6;B7S4V7		0	0	7.248e-08	100.58	1.78234e-07	2	1955.03	1.55675	114.297	0
	High	mPSAVGYQPTLSTEMGSLQER	11	5647	16	A0A0M3LBA7;C0J9J3;A0A1C9HCV0;A0A1D8D815;A0A1I7PIS3;C0J9K5;C0J9P4;A0A1I7PIS8;Q95FJ8;Q597J4;Q5J038;A0A1I7PIU6;A0A191SDX6;B8PRK2;A9L9Y0;B7S4V7	M1(Oxidation)	0	0	1.17e-10	99.06	2.03345e-07	2	2298.08	1.84956	98.3396	0
	High	GIYPAVDPLDSTSTMLQPR	1	5449	17	A0A0M3LBA7;A0A1C9HCV0;A0A1D8D815;A0A1I7PIS3;C0J9K5;C0J9P4;A0A1I7PIS8;Q95FJ8;Q597J4;C0J9J3;A0A191SDX6;Q5J038;A0A1I7PIU6;B8PRK2;A9L9Y0;Q9MRM1;B7S4V7		0	0	1.492e-08	96.04	6.30216e-07	3	2061.03	1.06046	114.221	0
	High	VALVYGQMNEPPGAR	13	9490	19	A0A0M3LBA7;Q597J4;Q9MRM1;A0A1C9HCV0;A0A1D8D815;A0A1I7PIS3;C0J9K5;C0J9P4;A0A1I7PIS8;Q95FJ8;A0A191SDX6;Q5J038;A0A1I7PIU6;B8PRK2;A9L9Y0;C0J9J3;B7S4V7;A0A0A7DB11;O03067		0	0	4.098e-07	89.82	2.77236e-06	2	1601.81	1.11259	80.7616	0
	High	VALVYGQmNEPPGAR	7	9490	19	A0A0M3LBA7;Q597J4;C0J9J3;A0A1C9HCV0;A0A191SDX6;Q5J038;A0A1D8D815;A0A1I7PIU6;A0A1I7PIS3;C0J9K5;C0J9P4;B7S4V7;A0A1I7PIS8;B8PRK2;A9L9Y0;Q95FJ8;Q9MRM1;A0A0A7DB11;O03067	M8(Oxidation)	0	0	2.649e-07	89.58	2.82853e-06	2	1617.81	0.924748	66.9041	0
	High	FVQAGSEVSALLGR	13	9158	17	A0A0M3LBA7;Q597J4;A0A1C9HCV0;Q5J038;C0J9K5;C0J9P4;Q95FJ8;A0A1I7PIU6;A0A1I7PIS3;A0A1I7PIS8;B8PRK2;A0A1D8D815;B7S4V7;A9L9Y0;C0J9J3;A0A191SDX6;A0A0A7DB11		0	0	2.579e-08	88.08	4.33087e-06	2	1433.78	1.05415	104.671	0
	High	mPNIYNALVVK	4	4063	13	A0A0M3LBA7;Q597J4;A0A1C9HCV0;C0J9J3;Q5J038;C0J9K5;C0J9P4;Q95FJ8;A0A1I7PIU6;A0A1I7PIS8;B8PRK2;A0A1D8D815;B7S4V7	M1(Oxidation)	0	0	5.738e-06	86.81	1.44e-05	2	1277.69	0.693854	91.0599	0
	High	GmEVIDTGAPLSVPVGGATLGR	6	3356	14	A0A0M3LBA7;A0A1C9HCV0;C0J9J3;Q5J038;A0A1D8D815;A0A1I7PIU6;A0A1I7PIS3;Q95FJ8;C0J9K5;C0J9P4;A0A1I7PIS8;A0A191SDX6;B8PRK2;A9L9Y0	M2(Oxidation)	0	0	1.444e-08	86.64	4.47273e-06	2	2113.1	1.53916	103.671	0
	High	AVAMSATDGLMR	6	3822	14	O03067;A0A0M3LBA7;Q597J4;C0J9J3;A0A1C9HCV0;A0A191SDX6;A0A1D8D815;A0A1I7PIS3;C0J9K5;C0J9P4;A0A1I7PIS8;Q95FJ8;B8PRK2;Q9MRM1		0	0	2.955e-05	82.26	1.20805e-05	2	1222.59	0.42003	73.1197	0
	High	AMNLDVESK	5	51	5	A0A0M3LBA7;C0J9J3;Q5J038;A0A1D8D815;B8PRK2		0	0	0.004175	77.77	2.29491e-05	2	1006.49	0.285346	54.4895	0
	High	VGLTALTmAEYFR	3	7808	18	A0A0M3LBA7;A0A1C9HCV0;A0A1D8D815;Q5J038;C0J9K5;C0J9P4;Q95FJ8;Q597J4;A0A1I7PIU6;A0A1I7PIS3;A0A1I7PIS8;A9L9Y0;A0A191SDX6;C0J9J3;B8PRK2;A0A0A7DB11;Q9MRM1;B7S4V7	M8(Oxidation)	0	0	1.303e-05	75.46	7.42987e-05	2	1487.76	1.26365	109.755	0
	High	GIYPAVDPLDSTSTmLQPR	7	5449	17	A0A0M3LBA7;Q597J4;C0J9J3;A0A1C9HCV0;A0A191SDX6;Q5J038;A0A1D8D815;A0A1I7PIU6;A0A1I7PIS3;C0J9K5;C0J9P4;A0A1I7PIS8;A9L9Y0;Q95FJ8;B7S4V7;B8PRK2;Q9MRM1	M15(Oxidation)	0	0	2.434e-09	74.74	7.89353e-05	2	2077.03	1.65567	104.656	0
	High	MPNIYNALVVK	7	4063	13	A0A0M3LBA7;A0A1C9HCV0;C0J9K5;C0J9P4;Q95FJ8;Q5J038;Q597J4;A0A1D8D815;A0A1I7PIU6;A0A1I7PIS8;C0J9J3;B8PRK2;B7S4V7		0	0	1.405e-05	73.12	0.000109845	2	1261.7	0.44565	104.976	0
	High	ESGVINEQNIAESK	4	2238	3	A0A0M3LBA7;Q597J4;C0J9J3		0	0	7.794e-08	64.1	0.000768189	2	1517.74	0.434425	59.4675	0
	High	SAPAFIQLDTK	5	4550	11	A0A0M3LBA7;A0A1C9HCV0;C0J9J3;Q5J038;C0J9K5;C0J9P4;Q95FJ8;A0A1I7PIS3;Q597J4;A0A1D8D815;A0A191SDX6		0	0	0.0001949	62.71	0.00154607	2	1190.64	0.638549	84.4882	0
	High	EGNDLYMEMK	4	8238	16	A0A0M3LBA7;A0A1C9HCV0;Q5J038;C0J9K5;C0J9P4;Q95FJ8;Q597J4;C0J9J3;A0A1D8D815;A0A1I7PIU6;A0A1I7PIS3;A0A1I7PIS8;A0A0A7DB11;A9L9Y0;B7S4V7;B8PRK2		0	0	0.0001835	61.45	0.000597371	2	1229.52	0.394281	74.7962	0
	High	mPSAVGYQPTLSTEmGSLQER	3	5647	16	A0A1C9HCV0;Q5J038;A0A1I7PIU6;A0A1I7PIS3;A0A1I7PIS8;B8PRK2;Q95FJ8;A0A0M3LBA7;C0J9J3;C0J9K5;C0J9P4;Q597J4;A0A1D8D815;A0A191SDX6;A9L9Y0;B7S4V7	M1(Oxidation); M15(Oxidation)	0	0	8.523e-08	61.45	0.00104811	3	2314.07	1.12707	81.2769	0
	High	GMEVIDTGAPLSVPVGGATLGR	7	3356	14	A0A1C9HCV0;Q5J038;A0A1I7PIS3;Q95FJ8;A0A0M3LBA7;A0A1D8D815;C0J9K5;C0J9P4;A0A1I7PIS8;C0J9J3;A0A191SDX6;A0A1I7PIU6;B8PRK2;A9L9Y0		0	0	1.448e-07	61.42	0.00319667	2	2097.11	2.15299	112.149	0
	High	TVLImELINNIAK	1	8267	18	A0A0M3LBA7;A0A1C9HCV0;Q597J4;A0A1D8D815;A0A1I7PIS3;C0J9K5;C0J9P4;A0A1I7PIS8;Q95FJ8;Q5J038;A0A1I7PIU6;A9L9Y0;B8PRK2;C0J9J3;A0A0A7DB11;A0A191SDX6;Q9MRM1;O03067	M5(Oxidation)	0	0	3.124e-05	59.08	0.00191479	2	1487.85	1.07399	114.918	0
	High	AVAMSATDGLmR	7	3822	14	A0A0M3LBA7;A0A1C9HCV0;A0A1I7PIS3;Q95FJ8;C0J9J3;A0A1I7PIS8;B8PRK2;Q597J4;C0J9K5;C0J9P4;A0A1D8D815;A0A191SDX6;Q9MRM1;O03067	M11(Oxidation)	0	0	0.0003622	58.01	0.00259325	2	1238.59	0.282178	59.4526	0
	High	LSIFETGIK	6	9003	18	A0A0M3LBA7;Q597J4;A0A1C9HCV0;Q5J038;C0J9K5;C0J9P4;Q95FJ8;A0A1I7PIS3;A0A1D8D815;A0A1I7PIU6;A0A1I7PIS8;A9L9Y0;C0J9J3;A0A191SDX6;A0A0A7DB11;Q9MRM1;B7S4V7;O03067		0	0	0.0107	57.94	0.00225783	2	1007.58	0.277807	93.139	0
	High	VGLTALTMAEYFR	2	7808	18	A0A0M3LBA7;A0A1C9HCV0;A0A1D8D815;Q5J038;C0J9K5;C0J9P4;Q95FJ8;Q597J4;A0A1I7PIU6;A0A1I7PIS3;A0A1I7PIS8;A9L9Y0;A0A191SDX6;C0J9J3;B8PRK2;A0A0A7DB11;Q9MRM1;B7S4V7		0	0	2.897e-05	57.73	0.00418535	2	1471.76	0.808242	114.651	0
	High	AHGGVSVFGGVGER	10	7920	18	A0A0M3LBA7;Q597J4;C0J9J3;A0A1C9HCV0;Q5J038;A0A1I7PIU6;A0A1I7PIS3;A0A1I7PIS8;B8PRK2;Q95FJ8;C0J9K5;C0J9P4;A0A1D8D815;A9L9Y0;A0A191SDX6;B7S4V7;Q9MRM1;A0A0A7DB11		0	0	0.0004703	56.87	0.00432786	2	1328.67	-0.42129	68.2213	0
	High	TVLIMELINNIAK	1	8267	18	A0A0M3LBA7;A0A1C9HCV0;Q597J4;A0A1D8D815;A0A1I7PIS3;C0J9K5;C0J9P4;A0A1I7PIS8;Q95FJ8;Q5J038;A0A1I7PIU6;A9L9Y0;B8PRK2;C0J9J3;A0A0A7DB11;A0A191SDX6;Q9MRM1;O03067		0	0	1.051e-05	54.1	0.00663983	2	1471.86	0.450676	115.449	0
	High	VVDLLAPYR	8	9267	19	A0A0M3LBA7;A0A1C9HCV0;A0A1I7PIS3;C0J9K5;C0J9P4;Q95FJ8;C0J9J3;A0A191SDX6;Q5J038;A0A1D8D815;A0A1I7PIU6;B7S4V7;A0A1I7PIS8;A0A0A7DB11;Q597J4;A9L9Y0;B8PRK2;Q9MRM1;O03067		0	0	0.006337	51.37	0.0157395	2	1045.6	0.419361	98.2984	0
	High	IGLFGGAGVGK	6	9628	25	Q597J4;A0A0M3LBA7;C0J9J3;A0A1C9HCV0;A0A191SDX6;Q5J038;A0A1D8D815;A0A1I7PIU6;A0A1I7PIS3;C0J9K5;C0J9P4;A0A1I7PIS8;Q95FJ8;A0A0A7DB11;B8PRK2;A9L9Y0;A0A2G5F6R8;A0A1S3Y5A9;B9T1V8;A0A2H3ZCK5;A0A251U5D0;Q9MRM1;B7S4V7;A0A0D6QRT0;O03067		0	0	0.0005525	50.77	0.0200848	2	975.564	1.41962	82.3761	0
	High	AmNLDVESK	5	51	5	Q5J038;A0A0M3LBA7;C0J9J3;A0A1D8D815;B8PRK2	M2(Oxidation)	0	0	0.009692	49.46	0.0145989	2	1022.48	0.00107918	36.4874	0
	High	AVAmSATDGLmR	4	3822	14	A0A0M3LBA7;Q597J4;C0J9J3;A0A1C9HCV0;A0A191SDX6;A0A1D8D815;A0A1I7PIS3;C0J9K5;C0J9P4;A0A1I7PIS8;Q95FJ8;O03067;B8PRK2;Q9MRM1	M4(Oxidation); M11(Oxidation)	0	0	0.007333	47.56	0.0228408	2	1254.58	0.537039	45.1569	0
	High	EGSITSIQAVYVPADDLTDPAPATTFAHLDATTVLSR	1	6155	16	A0A0M3LBA7;A0A1C9HCV0;Q5J038;A0A1I7PIU6;C0J9J3;A0A191SDX6;A0A1D8D815;A0A1I7PIS3;C0J9K5;C0J9P4;A0A1I7PIS8;A0A0A7DB11;Q95FJ8;B8PRK2;O03067;B7S4V7		0.0476	0	7.867e-12	39.75	0.173225	4	3843.94	1.83731	114.547	0
	High	EGNDLYmEMK	4	8238	16	A0A0A7DB11;A0A0M3LBA7;C0J9J3;A0A1C9HCV0;Q5J038;Q95FJ8;Q597J4;A0A1D8D815;A0A1I7PIU6;A0A1I7PIS3;C0J9K5;C0J9P4;B7S4V7;A0A1I7PIS8;A9L9Y0;B8PRK2	M7(Oxidation)	0	0	0.002121	30.45	0.673383	2	1245.51	0.747566	63.4104	0
	High	TSGPGVSALEEK	1	18	1	C0J9J3		0	0	0.002375	10.66	193.562	2	1174.6	0.994133	54.5	0
	High	TREGNDLYMEMK	3	8225	16	A0A0A7DB11;A0A0M3LBA7;Q597J4;C0J9J3;A0A1C9HCV0;Q5J038;A0A1D8D815;A0A1I7PIU6;A0A1I7PIS3;C0J9K5;C0J9P4;A0A1I7PIS8;A9L9Y0;Q95FJ8;B7S4V7;B8PRK2		0	0.003	0.0389	36.12	0.297683	2	1486.67	1.14968	61.8821	1
A0A1I7PIS8	ATP synthase subunit beta (Fragment) OS=Lasianthus japonicus subsp. longicaudus OX=1905576 GN=atpB PE=3 SV=1 - [A0A1I7PIS8_9GENT]	2911.12	64.41	5005	0	21	165	458	49.2266	5.04639
	High	MPSAVGYQPTLSTEMGSLQER	7	5647	16	A0A1C9HCV0;Q5J038;A0A1I7PIU6;A0A1I7PIS3;A0A1I7PIS8;B8PRK2;Q95FJ8;A0A0M3LBA7;C0J9J3;C0J9K5;C0J9P4;Q597J4;A0A1D8D815;A0A191SDX6;A9L9Y0;B7S4V7		0	0	2.634e-12	111.6	1.35568e-08	2	2282.08	1.45298	104.74	0
	High	YKELQDIIAILGLDELSEEDR	1	7741	15	A0A0M3LBA7;Q597J4;A0A1C9HCV0;Q5J038;C0J9K5;C0J9P4;Q95FJ8;A0A1I7PIS3;A0A1I7PIU6;A0A1I7PIS8;B8PRK2;A0A1D8D815;A0A191SDX6;A9L9Y0;B7S4V7		0	0	2.053e-11	109.25	2.69962e-08	3	2462.27	0.701042	115.246	1
	High	DVNEQDVLLFIDNIFR	1	5066	12	A0A1C9HCV0;Q5J038;A0A1I7PIS3;Q95FJ8;A0A0M3LBA7;C0J9K5;C0J9P4;C0J9J3;A0A1I7PIU6;A0A1I7PIS8;Q597J4;B8PRK2		0	0	9.468e-10	100.58	2.4577e-07	2	1950	-0.280965	116.5	0
	High	mPSAVGYQPTLSTEMGSLQER	11	5647	16	A0A0M3LBA7;C0J9J3;A0A1C9HCV0;A0A1D8D815;A0A1I7PIS3;C0J9K5;C0J9P4;A0A1I7PIS8;Q95FJ8;Q597J4;Q5J038;A0A1I7PIU6;A0A191SDX6;B8PRK2;A9L9Y0;B7S4V7	M1(Oxidation)	0	0	1.17e-10	99.06	2.03345e-07	2	2298.08	1.84956	98.3396	0
	High	ELQDIIAILGLDELSEEDR	1	7752	15	A0A0M3LBA7;Q597J4;A0A1C9HCV0;Q5J038;C0J9K5;C0J9P4;Q95FJ8;A0A1I7PIS3;A0A1I7PIU6;A0A1I7PIS8;B8PRK2;A0A1D8D815;A0A191SDX6;A9L9Y0;B7S4V7		0	0	1.147e-11	97.98	3.95401e-07	2	2171.11	-0.311347	115.746	0
	High	GIYPAVDPLDSTSTMLQPR	1	5449	17	A0A0M3LBA7;A0A1C9HCV0;A0A1D8D815;A0A1I7PIS3;C0J9K5;C0J9P4;A0A1I7PIS8;Q95FJ8;Q597J4;C0J9J3;A0A191SDX6;Q5J038;A0A1I7PIU6;B8PRK2;A9L9Y0;Q9MRM1;B7S4V7		0	0	1.492e-08	96.04	6.30216e-07	3	2061.03	1.06046	114.221	0
	High	VALVYGQMNEPPGAR	13	9490	19	A0A0M3LBA7;Q597J4;Q9MRM1;A0A1C9HCV0;A0A1D8D815;A0A1I7PIS3;C0J9K5;C0J9P4;A0A1I7PIS8;Q95FJ8;A0A191SDX6;Q5J038;A0A1I7PIU6;B8PRK2;A9L9Y0;C0J9J3;B7S4V7;A0A0A7DB11;O03067		0	0	4.098e-07	89.82	2.77236e-06	2	1601.81	1.11259	80.7616	0
	High	VALVYGQmNEPPGAR	7	9490	19	A0A0M3LBA7;Q597J4;C0J9J3;A0A1C9HCV0;A0A191SDX6;Q5J038;A0A1D8D815;A0A1I7PIU6;A0A1I7PIS3;C0J9K5;C0J9P4;B7S4V7;A0A1I7PIS8;B8PRK2;A9L9Y0;Q95FJ8;Q9MRM1;A0A0A7DB11;O03067	M8(Oxidation)	0	0	2.649e-07	89.58	2.82853e-06	2	1617.81	0.924748	66.9041	0
	High	FVQAGSEVSALLGR	13	9158	17	A0A0M3LBA7;Q597J4;A0A1C9HCV0;Q5J038;C0J9K5;C0J9P4;Q95FJ8;A0A1I7PIU6;A0A1I7PIS3;A0A1I7PIS8;B8PRK2;A0A1D8D815;B7S4V7;A9L9Y0;C0J9J3;A0A191SDX6;A0A0A7DB11		0	0	2.579e-08	88.08	4.33087e-06	2	1433.78	1.05415	104.671	0
	High	mPNIYNALVVK	4	4063	13	A0A0M3LBA7;Q597J4;A0A1C9HCV0;C0J9J3;Q5J038;C0J9K5;C0J9P4;Q95FJ8;A0A1I7PIU6;A0A1I7PIS8;B8PRK2;A0A1D8D815;B7S4V7	M1(Oxidation)	0	0	5.738e-06	86.81	1.44e-05	2	1277.69	0.693854	91.0599	0
	High	GmEVIDTGAPLSVPVGGATLGR	6	3356	14	A0A0M3LBA7;A0A1C9HCV0;C0J9J3;Q5J038;A0A1D8D815;A0A1I7PIU6;A0A1I7PIS3;Q95FJ8;C0J9K5;C0J9P4;A0A1I7PIS8;A0A191SDX6;B8PRK2;A9L9Y0	M2(Oxidation)	0	0	1.444e-08	86.64	4.47273e-06	2	2113.1	1.53916	103.671	0
	High	AVAMSATDGLMR	6	3822	14	O03067;A0A0M3LBA7;Q597J4;C0J9J3;A0A1C9HCV0;A0A191SDX6;A0A1D8D815;A0A1I7PIS3;C0J9K5;C0J9P4;A0A1I7PIS8;Q95FJ8;B8PRK2;Q9MRM1		0	0	2.955e-05	82.26	1.20805e-05	2	1222.59	0.42003	73.1197	0
	High	VGLTALTmAEYFR	3	7808	18	A0A0M3LBA7;A0A1C9HCV0;A0A1D8D815;Q5J038;C0J9K5;C0J9P4;Q95FJ8;Q597J4;A0A1I7PIU6;A0A1I7PIS3;A0A1I7PIS8;A9L9Y0;A0A191SDX6;C0J9J3;B8PRK2;A0A0A7DB11;Q9MRM1;B7S4V7	M8(Oxidation)	0	0	1.303e-05	75.46	7.42987e-05	2	1487.76	1.26365	109.755	0
	High	GIYPAVDPLDSTSTmLQPR	7	5449	17	A0A0M3LBA7;Q597J4;C0J9J3;A0A1C9HCV0;A0A191SDX6;Q5J038;A0A1D8D815;A0A1I7PIU6;A0A1I7PIS3;C0J9K5;C0J9P4;A0A1I7PIS8;A9L9Y0;Q95FJ8;B7S4V7;B8PRK2;Q9MRM1	M15(Oxidation)	0	0	2.434e-09	74.74	7.89353e-05	2	2077.03	1.65567	104.656	0
	High	MPNIYNALVVK	7	4063	13	A0A0M3LBA7;A0A1C9HCV0;C0J9K5;C0J9P4;Q95FJ8;Q5J038;Q597J4;A0A1D8D815;A0A1I7PIU6;A0A1I7PIS8;C0J9J3;B8PRK2;B7S4V7		0	0	1.405e-05	73.12	0.000109845	2	1261.7	0.44565	104.976	0
	High	IVGEEHYETAQK	8	150	4	A0A0M3LBA7;A0A1I7PIS3;A0A1I7PIU6;A0A1I7PIS8		0	0	3.515e-08	68.27	0.000239802	2	1403.68	0.377836	38.7356	0
	High	EGNDLYMEMK	4	8238	16	A0A0M3LBA7;A0A1C9HCV0;Q5J038;C0J9K5;C0J9P4;Q95FJ8;Q597J4;C0J9J3;A0A1D8D815;A0A1I7PIU6;A0A1I7PIS3;A0A1I7PIS8;A0A0A7DB11;A9L9Y0;B7S4V7;B8PRK2		0	0	0.0001835	61.45	0.000597371	2	1229.52	0.394281	74.7962	0
	High	mPSAVGYQPTLSTEmGSLQER	3	5647	16	A0A1C9HCV0;Q5J038;A0A1I7PIU6;A0A1I7PIS3;A0A1I7PIS8;B8PRK2;Q95FJ8;A0A0M3LBA7;C0J9J3;C0J9K5;C0J9P4;Q597J4;A0A1D8D815;A0A191SDX6;A9L9Y0;B7S4V7	M1(Oxidation); M15(Oxidation)	0	0	8.523e-08	61.45	0.00104811	3	2314.07	1.12707	81.2769	0
	High	GMEVIDTGAPLSVPVGGATLGR	7	3356	14	A0A1C9HCV0;Q5J038;A0A1I7PIS3;Q95FJ8;A0A0M3LBA7;A0A1D8D815;C0J9K5;C0J9P4;A0A1I7PIS8;C0J9J3;A0A191SDX6;A0A1I7PIU6;B8PRK2;A9L9Y0		0	0	1.448e-07	61.42	0.00319667	2	2097.11	2.15299	112.149	0
	High	TVLImELINNIAK	1	8267	18	A0A0M3LBA7;A0A1C9HCV0;Q597J4;A0A1D8D815;A0A1I7PIS3;C0J9K5;C0J9P4;A0A1I7PIS8;Q95FJ8;Q5J038;A0A1I7PIU6;A9L9Y0;B8PRK2;C0J9J3;A0A0A7DB11;A0A191SDX6;Q9MRM1;O03067	M5(Oxidation)	0	0	3.124e-05	59.08	0.00191479	2	1487.85	1.07399	114.918	0
	High	AVAMSATDGLmR	7	3822	14	A0A0M3LBA7;A0A1C9HCV0;A0A1I7PIS3;Q95FJ8;C0J9J3;A0A1I7PIS8;B8PRK2;Q597J4;C0J9K5;C0J9P4;A0A1D8D815;A0A191SDX6;Q9MRM1;O03067	M11(Oxidation)	0	0	0.0003622	58.01	0.00259325	2	1238.59	0.282178	59.4526	0
	High	LSIFETGIK	6	9003	18	A0A0M3LBA7;Q597J4;A0A1C9HCV0;Q5J038;C0J9K5;C0J9P4;Q95FJ8;A0A1I7PIS3;A0A1D8D815;A0A1I7PIU6;A0A1I7PIS8;A9L9Y0;C0J9J3;A0A191SDX6;A0A0A7DB11;Q9MRM1;B7S4V7;O03067		0	0	0.0107	57.94	0.00225783	2	1007.58	0.277807	93.139	0
	High	VGLTALTMAEYFR	2	7808	18	A0A0M3LBA7;A0A1C9HCV0;A0A1D8D815;Q5J038;C0J9K5;C0J9P4;Q95FJ8;Q597J4;A0A1I7PIU6;A0A1I7PIS3;A0A1I7PIS8;A9L9Y0;A0A191SDX6;C0J9J3;B8PRK2;A0A0A7DB11;Q9MRM1;B7S4V7		0	0	2.897e-05	57.73	0.00418535	2	1471.76	0.808242	114.651	0
	High	AHGGVSVFGGVGER	10	7920	18	A0A0M3LBA7;Q597J4;C0J9J3;A0A1C9HCV0;Q5J038;A0A1I7PIU6;A0A1I7PIS3;A0A1I7PIS8;B8PRK2;Q95FJ8;C0J9K5;C0J9P4;A0A1D8D815;A9L9Y0;A0A191SDX6;B7S4V7;Q9MRM1;A0A0A7DB11		0	0	0.0004703	56.87	0.00432786	2	1328.67	-0.42129	68.2213	0
	High	TVLIMELINNIAK	1	8267	18	A0A0M3LBA7;A0A1C9HCV0;Q597J4;A0A1D8D815;A0A1I7PIS3;C0J9K5;C0J9P4;A0A1I7PIS8;Q95FJ8;Q5J038;A0A1I7PIU6;A9L9Y0;B8PRK2;C0J9J3;A0A0A7DB11;A0A191SDX6;Q9MRM1;O03067		0	0	1.051e-05	54.1	0.00663983	2	1471.86	0.450676	115.449	0
	High	VVDLLAPYR	8	9267	19	A0A0M3LBA7;A0A1C9HCV0;A0A1I7PIS3;C0J9K5;C0J9P4;Q95FJ8;C0J9J3;A0A191SDX6;Q5J038;A0A1D8D815;A0A1I7PIU6;B7S4V7;A0A1I7PIS8;A0A0A7DB11;Q597J4;A9L9Y0;B8PRK2;Q9MRM1;O03067		0	0	0.006337	51.37	0.0157395	2	1045.6	0.419361	98.2984	0
	High	IGLFGGAGVGK	6	9628	25	Q597J4;A0A0M3LBA7;C0J9J3;A0A1C9HCV0;A0A191SDX6;Q5J038;A0A1D8D815;A0A1I7PIU6;A0A1I7PIS3;C0J9K5;C0J9P4;A0A1I7PIS8;Q95FJ8;A0A0A7DB11;B8PRK2;A9L9Y0;A0A2G5F6R8;A0A1S3Y5A9;B9T1V8;A0A2H3ZCK5;A0A251U5D0;Q9MRM1;B7S4V7;A0A0D6QRT0;O03067		0	0	0.0005525	50.77	0.0200848	2	975.564	1.41962	82.3761	0
	High	ESGVINEENIAESK	2	1255	9	A0A1C9HCV0;Q5J038;A0A1I7PIS3;Q95FJ8;A0A1I7PIU6;A0A1I7PIS8;B8PRK2;A0A1D8D815;A0A191SDX6		0	0	3.814e-06	50.41	0.0184894	2	1518.73	1.23053	61.1666	0
	High	AVAmSATDGLmR	4	3822	14	A0A0M3LBA7;Q597J4;C0J9J3;A0A1C9HCV0;A0A191SDX6;A0A1D8D815;A0A1I7PIS3;C0J9K5;C0J9P4;A0A1I7PIS8;Q95FJ8;O03067;B8PRK2;Q9MRM1	M4(Oxidation); M11(Oxidation)	0	0	0.007333	47.56	0.0228408	2	1254.58	0.537039	45.1569	0
	High	EGSITSIQAVYVPADDLTDPAPATTFAHLDATTVLSR	1	6155	16	A0A0M3LBA7;A0A1C9HCV0;Q5J038;A0A1I7PIU6;C0J9J3;A0A191SDX6;A0A1D8D815;A0A1I7PIS3;C0J9K5;C0J9P4;A0A1I7PIS8;A0A0A7DB11;Q95FJ8;B8PRK2;O03067;B7S4V7		0.0476	0	7.867e-12	39.75	0.173225	4	3843.94	1.83731	114.547	0
	High	EGNDLYmEMK	4	8238	16	A0A0A7DB11;A0A0M3LBA7;C0J9J3;A0A1C9HCV0;Q5J038;Q95FJ8;Q597J4;A0A1D8D815;A0A1I7PIU6;A0A1I7PIS3;C0J9K5;C0J9P4;B7S4V7;A0A1I7PIS8;A9L9Y0;B8PRK2	M7(Oxidation)	0	0	0.002121	30.45	0.673383	2	1245.51	0.747566	63.4104	0
	High	TREGNDLYMEMK	3	8225	16	A0A0A7DB11;A0A0M3LBA7;Q597J4;C0J9J3;A0A1C9HCV0;Q5J038;A0A1D8D815;A0A1I7PIU6;A0A1I7PIS3;C0J9K5;C0J9P4;A0A1I7PIS8;A9L9Y0;Q95FJ8;B7S4V7;B8PRK2		0	0.003	0.0389	36.12	0.297683	2	1486.67	1.14968	61.8821	1
C6G1P2	Ribulose bisphosphate carboxylase large chain (Fragment) OS=Clematis armandii OX=487159 GN=rbcL PE=3 SV=1 - [C6G1P2_9MAGN]	2835.32	48.6	68695	0	24	298	463	51.5159	6.58057
	High	GGLDFTKDDENVNSQPFMR	13	51638	281	Q8M9K0;Q9XQI4;Q8MFT9;Q5S838;A0A126G0V3;A0A0H4SWH4;Q4VIC0;O98426;B1PHQ2;A0A2D0WHN2;Q95CE8;Q9GGJ5;B5LBY9;C0J9R6;C6G1P2;Q5W520;A5X4D3;Q9GF14;F2X4H9;A0A0K2SQY8;F2X4N9;Q4VI99;D6MYJ6;Q7YJP8;Q9MS09;Q5I221;A0A0U4D534;Q4VI78;A0A0F7G633;A0A0F7C969;A0A249Y5Y5;G0WZL1;Q37220;B2BY95;A0A291L2W8;Q37279;J9QH20;A0A1Q1MQ40;Q37140;L0N8B1;Q6VW40;A0A0F7C9H2;I2BGM7;Q33047;Q31807;Q33032;A0A1C9HG87;B8PRL7;Q9THL1;A0A286M5…		0	0	1.232e-13	133.64	1.81455e-10	2	2169.99	1.02955	93.118	1
	High	GHYLNATAGTcEEMIKR	2	14767	123	Q6VW40;C0J9R6;C6G1P2;Q33032;A0A1C9HG87;R4QE58;Q4L1C7;F2X4H9;A0A0K2SQY8;F2X4N9;O98429;D6MYJ6;Q7YJP8;Q7GH77;Q9MS09;O98551;A0A0C5KNQ4;I2E9A4;Q9T2E4;D6MYI7;O98426;A0A0B4M1K8;A0A0N7AB69;A0A0B5L1K2;B2BY95;B6GUV5;Q37347;Q5NUA5;K4EPE7;Q37176;I2BGN0;Q95CE8;Q37140;H9ZGI0;L0N8B1;P94046;Q8ME51;A5X4D3;Q339G9;A0A2H4UGV5;I2E964;Q32750;Q5I221;A0A0U4D534;A0A249Y5N8;Q7YJR9;A0A291L2W8;D6MYJ0;A0A249Y5N1;Q5W520;Q9THL…	C11(Carbamidomethyl)	0	0	4.954e-13	102.08	1.60767e-07	3	1950.92	0.993705	59.7238	1
	High	GHYLNATAGTcEEMIK	15	14794	124	Q6VW40;C0J9R6;C6G1P2;Q33032;A0A1C9HG87;F2X4H9;A0A0K2SQY8;F2X4N9;D6MYJ6;Q7YJP8;Q7GH77;Q9MS09;O98551;A0A0C5KNQ4;I2E9A4;B2BY95;Q5NUA5;Q37140;H9ZGI0;L0N8B1;Q5W520;Q9THL1;Q9GF14;Q4VI99;Q4VI78;Q37220;B1PHQ2;A0A1Q1MQ40;C1JAT3;Q3I534;G0WZL1;F4ZDP9;A0A142I7F3;P92434;J9QH20;A0A249Y5Q4;E7DMY2;A0A2H4UGV5;B8LIV8;I2E962;A0A1C9HFL0;O98429;Q9T2E4;A0A0C5AUW0;A0A0B4M1K8;A0A0N7AB69;A0A0B5L1K2;A0A142I7A5;B8YHE7;A0A0…	C11(Carbamidomethyl)	0	0	9.225e-11	99.52	2.43029e-07	2	1794.82	1.69124	66.3509	0
	High	GHYLNATAGTcEEmIK	8	14794	124	C0J9R6;C6G1P2;Q5W520;A5X4D3;Q9GF14;F2X4H9;A0A0K2SQY8;F2X4N9;Q4VI99;D6MYJ6;Q7YJP8;Q9MS09;Q5I221;A0A0U4D534;Q4VI78;A0A0F7G633;A0A0F7C969;A0A249Y5Y5;G0WZL1;Q37220;B2BY95;A0A291L2W8;Q37279;J9QH20;A0A1Q1MQ40;Q37140;L0N8B1;Q9GEN6;Q32701;Q6VW40;D6MYK4;E7DMY2;B8LIV8;Q33032;I2E962;A0A1C9HG87;Q7YMT1;R4QE58;Q9THL1;I2E906;Q339G9;Q4L1C7;Q95631;Q8MD81;A0A1C9HFL0;Q6VW13;Q3T5L7;Q9TN58;O98429;Q32553;C1JAT3;I2E964…	C11(Carbamidomethyl); M14(Oxidation)	0	0	1.755e-09	92.48	1.1373e-06	2	1810.81	1.38348	55.6064	0
	High	EITLGFVDLLRDDFIEK	2	5735	61	Q6VW40;C0J9R6;C6G1P2;Q5W520;Q33032;Q9GF14;F2X4H9;F2X4N9;Q4VI99;Q9TI75;Q5I221;A0A0U4D534;Q4VI78;A0A249Y5N8;A0A249Y5N1;I2BGM7;Q31895;O78309;Q8HUZ9;A0A1Z2QS57;I2E9L8;E0D8W6;A0A0F7G5U4;P48689;A0A286SFD8;A0A142DPV4;S4TA61;J9QG76;E0D8V0;Q8MFT9;A0A0F7G5Y0;A0A1W6L1X3;A6XBH8;A0A286NQG4;A0A286NQF2;Q7YJM6;A0A0B5KNF5;F5B3G0;Q8M9K0;I2BGN0;E2FGZ3;A0A0B5KTH7;A0A291EY88;A0A0F7EV98;Q9MT32;Q9GHM7;A0A286SF63;E7DMY2…		0	0	8.837e-12	85.31	6.60228e-06	2	2023.08	1.21337	115.129	1
	High	mSGGDHIHAGTVVGK	32	17683	150	I2E9A4;Q9BAJ3;Q6VW40;I2BGM7;C0J9R6;C6G1P2;Q33032;A6XBH8;F2X4H9;F2X4N9;Q8HUZ9;Q5I221;A0A0U4D534;A0A1Z2QS57;I2E9L8;A0A249Y5N8;A0A286SFD8;S4TA61;J9QG76;E0D8V0;A0A249Y5N1;A0A0F7G5Y0;Q32701;E7DMY2;Q31807;P92447;O47280;R4QE58;Q339G9;Q6VW13;Q3T5L7;A0A2H4UGV5;I2E964;D2Y0X3;A0A248SN48;Q7YJP8;Q7GH77;A0A0C5KNQ4;K7TIF7;A0A024HRQ0;Q9MSY8;Q8WJX3;B5L2V5;D4N1T9;Q9BAI7;O99016;A0A0F7CRW4;A0A0E3KV09;Q5YKU0;A0A291L2…	M1(Oxidation)	0	0	4.962e-10	84.02	1.37168e-05	2	1481.72	0.318762	32.1251	0
	High	DNGLLLHIHR	12	41878	285	C0J9R6;C6G1P2;Q5W520;Q9GF14;F2X4H9;F2X4N9;Q4VI99;Q9MS09;Q5I221;A0A0U4D534;Q4VI78;A0A0F7G633;O09424;A0A249Y5Y5;G0WZL1;J9QH20;Q9GHM7;Q6VW40;I2BGM7;E7DMY2;Q33032;Q8HUZ9;A0A1Z2QS57;I2E9L8;A0A249Y5N8;A0A286SFD8;S4TA61;J9QG76;E0D8V0;Q8MFT9;A0A249Y5N1;A0A0F7G5Y0;A0A1C9HG87;Q9THL1;Q4L1C7;A0A0K2SQY8;C1JAT3;D6MYJ6;Q7YJP8;Q7GH77;J9QER6;O98551;A0A0C5KNQ4;Q3I534;I2E9A4;Q37220;F4ZDP9;B2BY95;B1PHQ2;A0A142I7F3;P…		0	0	2.487e-05	83.17	2.26954e-05	3	1187.67	0.557325	64.4414	0
	High	GHYLNATAGTcEEmIKR	4	14767	123	C0J9R6;C6G1P2;Q5W520;A5X4D3;Q9GF14;F2X4H9;A0A0K2SQY8;F2X4N9;Q4VI99;D6MYJ6;Q7YJP8;Q9MS09;Q5I221;A0A0U4D534;Q4VI78;A0A0F7G633;A0A0F7C969;A0A249Y5Y5;G0WZL1;Q37220;B2BY95;A0A291L2W8;Q37279;J9QH20;A0A1Q1MQ40;Q37140;L0N8B1;Q9GEN6;Q32701;Q6VW40;D6MYK4;E7DMY2;B8LIV8;Q33032;I2E962;A0A1C9HG87;Q7YMT1;R4QE58;Q9THL1;I2E906;Q339G9;Q4L1C7;Q95631;Q8MD81;A0A1C9HFL0;Q6VW13;Q3T5L7;Q9TN58;O98429;Q32553;C1JAT3;I2E964…	C11(Carbamidomethyl); M14(Oxidation)	0	0	8.168e-09	80.25	2.35855e-05	3	1966.91	1.11945	51.1056	1
	High	GGLDFTKDDENVNSQPFmR	8	51638	281	C0J9R6;A0A291EY88;C6G1P2;Q5W520;B8PRL7;O09420;A6XBH8;Q9GF14;A0A286M593;F2X4H9;O78309;F2X4N9;Q4VI99;Q8HUZ9;Q9MS09;Q5I221;A0A0U4D534;A0A1Z2QS57;A0A0F7G5V4;Q4VI78;A0A0F7G633;A0A0F7G5U4;O09424;P48689;A0A286SFD8;A0A249Y5Y5;G0WZL1;J9QG76;J9QH20;Q9GHM7;O03612;O03654;A0A023Q3H2;A0A023Q1H7;I2BGM7;Q33032;A0A142DPV4;Q6VW40;Q05579;Q9GEN6;Q32701;A0A0F7C9H2;Q32571;Q33047;Q31807;A0A1C9HG87;Q9THL1;A0A0F7EV98;Q9M…	M18(Oxidation)	0	0	1.423e-10	78.81	5.35809e-05	2	2185.99	1.44956	83.4347	1
	High	DDENVNSQPFMR	8	52171	305	Q05579;Q9ZS70;Q32701;Q31896;D6MYK9;Q6VW40;Q32776;A0A0F7C9H2;Q32571;I2BGM7;B1NL21;C0J9R6;A0A291EY88;C6G1P2;Q5W520;Q33047;D6MYK4;E7DMY2;Q31807;B8LIV8;C7AQR6;Q8WL19;Q33032;I2E962;A0A286NQG4;Q9GHZ1;A0A1C9HG87;B8PRL7;Q7YMT1;R4QE58;Q9THL1;A5X4D3;Q8WIX2;O09420;A6XBH8;I2E906;V5K6K1;A5X4K9;Q9XQI4;Q9GF14;A0A0F7EV98;O98993;Q9MT32;Q339G9;Q4L1C7;Q95631;A0A286NQM2;Q8MD81;A0A0F7G5C0;A0A1C9HFL0;Q6VW13;A0A286M593…		0	0	3.163e-06	77.76	6.24293e-05	2	1451.62	0.893699	69.9479	0
	High	TFQGPPHGIQVER	28	58045	299	Q6VW40;C0J9R6;C6G1P2;Q33032;F2X4H9;F2X4N9;Q7YJP8;Q7GH77;A0A0C5KNQ4;I2E9A4;L0N8B1;E7DMY2;Q9ZS70;A0A0F7C9H2;I2BGM7;Q5W520;Q33047;D6MYK4;Q31807;B8LIV8;I2E962;A0A286NQG4;A0A1C9HG87;B8PRL7;Q9THL1;Q8WIX2;Q9GF14;A0A1C9HFL0;A0A286M593;Q9GEK5;A0A0K2SQY8;Q9T2B5;O98429;Q4VI99;C1JAT3;D6MYJ6;Q33156;Q8HUZ9;Q9MS09;A0A1Z2QS57;O98551;I2E9L8;Q3I534;A0A0F7G5V4;Q9T2E4;Q4VI78;E0D8W6;A0A286NQF2;Q8WKT6;Q7YJM6;K7TIF7;P4…		0	0	5.43e-09	76.99	0.000124659	2	1465.76	0.989124	59.1038	0
	High	MSGGDHIHAGTVVGK	36	17683	150	C0J9R6;C6G1P2;F2X4H9;F2X4N9;Q7YJP8;L0N8B1;O98551;Q9T2E4;Q6PZ98;Q9ZS70;Q6VW40;A0A0F7C9H2;I2BGM7;Q31807;Q33032;A0A286NQG4;A0A1C9HG87;A5X4D3;Q8WIX2;Q339G9;A0A286M593;Q9GEK5;A0A0K2SQY8;O98429;D6MYJ6;I2E964;Q7GH77;Q8HUZ9;Q9MS09;Q5I221;G0WZM4;A0A0U4D534;A0A1Z2QS57;A0A0C5KNQ4;I2E9L8;A0A0F7G5V4;I2E9A4;A0A286NQF2;Q8WKT6;Q7YJM6;K7TIF7;A0A249Y5N8;A0A0B5KNF5;A0A286SFD8;A0A120KLC1;A0A0B4M1K8;B5L2V5;A0A0N7AB69…		0	0	2.428e-07	71.56	0.000207916	2	1465.72	0.933846	40.4824	0
	High	VALEAcVQAR	48	29518	219	C6G1P2;A0A0F7EV98;L0N8B1;Q05579;C0J9R6;A0A291EY88;Q5W520;Q31807;R4QE58;A6XBH8;Q9GF14;F2X4H9;F2X4N9;Q4VI99;Q7YJP8;Q8HUZ9;A0A1Z2QS57;Q4VI78;A2VAL3;K7TIF7;P48689;J9QG76;Q37220;A0A0F7CRW4;A0A0E3KV09;Q7YJM3;A0A1C9HG42;A0A1Q1MQ40;Q9GHM7;I6N589;A0A291L2S1;Q32701;Q6VW40;I2BGM7;Q33032;Q339G9;I2E964;A0A248SN48;Q7GH77;Q5I221;A0A0U4D534;A0A0C5KNQ4;I2E9L8;I2E9A4;A0A249Y5N8;A0A286SFD8;Q8WJX3;B5L2V5;S4TA61;D4N1…	C6(Carbamidomethyl)	0	0	0.0002074	67.58	0.000700406	2	1116.58	0.319118	112.957	0
	High	DDFIEKDR	7	17693	161	C0J9R6;C6G1P2;F2X4H9;F2X4N9;Q7YJP8;L0N8B1;Q33032;Q6VW40;Q5W520;Q9GF14;Q4VI99;Q9TI75;Q5I221;A0A0U4D534;Q4VI78;A0A249Y5N8;A0A249Y5N1;Q9GHM7;A0A286SF63;I2BGM7;A0A291EY88;A6XBH8;A0A0F7EV98;Q9MT32;Q8HUZ9;A0A1Z2QS57;I2E9L8;E0D8W6;P48689;A0A142DPV4;J9QG76;A2VAL3;E7DMY2;Q339G9;I2E964;Q7GH77;A0A0C5KNQ4;I2E9A4;Q31807;K7TIF7;D4N1T9;O99016;A0A0F7CRW4;A0A0E3KV09;Q5YKU0;A0A291L206;G8EEM9;A0A2D0WHN2;Q7YJM3;A0A1…		0	0	0.0127	64.12	0.00104486	2	1037.49	1.80774	42.5919	1
	High	YGRPLLGcTIKPK	7	64650	311	I2E962;Q9ZS70;Q6VW40;A0A0F7C9H2;I2BGM7;C0J9R6;C6G1P2;Q5W520;B8LIV8;Q33032;A0A286NQG4;A0A1C9HG87;B8PRL7;Q8WIX2;Q9GF14;A0A1C9HFL0;A0A286M593;F2X4H9;Q9GEK5;O78309;F2X4N9;Q4VI99;C1JAT3;Q9TI75;Q8HUZ9;Q9MS09;Q5I221;G0WZM4;A0A0U4D534;B7VFB3;A0A1Z2QS57;I2E9L8;A0A0F7G5V4;Q4VI78;A0A0F7G633;E0D8W6;A0A286NQF2;A0A0F7G5U4;Q7YJM6;P48689;A0A249Y5N8;A0A0B5KNF5;A0A286SFD8;A0A142DPV4;A0A249Y5Y5;H5ZW43;S4TA61;G0WZL1…	C8(Carbamidomethyl)	0	0	6.466e-08	60.97	0.00464336	3	1502.85	0.518081	53.6582	2
	High	FLFcAEAIYK	9	13080	133	C0J9R6;C6G1P2;Q5W520;Q9GF14;F2X4H9;A0A0K2SQY8;F2X4N9;Q4VI99;D6MYJ6;Q7YJP8;Q9MS09;Q4VI78;G0WZL1;Q37220;B2BY95;J9QH20;A0A1Q1MQ40;Q37140;L0N8B1;Q5I221;A0A0U4D534;A0A0B5L1K2;A0A142I7A5;B8YHE7;A0A078BR81;Q37347;K4EPE7;A0A0F6TFY2;Q95CE8;Q4L1D3;G0LNJ9;Q31807;A0A291L2W8;A0A1C9HG42;Q8HUZ9;A0A1Z2QS57;K7TIF7;P48689;A0A0B5KNF5;H5ZW43;J9QG76;A0A0F7CRW4;A0A0E3KV09;Q7YJM3;E7DMY2;A6XBH8;A0A286M593;Q9TN58;A0A0F7G…	C4(Carbamidomethyl)	0	0	0.0008225	56.83	0.00681983	2	1261.63	-0.110756	114.082	0
	High	EITLGFVDLLR	2	11021	130	Q6VW40;I2BGM7;C0J9R6;C6G1P2;Q33032;A6XBH8;F2X4H9;F2X4N9;Q8HUZ9;Q5I221;A0A0U4D534;A0A1Z2QS57;I2E9L8;A0A249Y5N8;A0A286SFD8;S4TA61;J9QG76;E0D8V0;A0A249Y5N1;A0A0F7G5Y0;Q5W520;Q8WIX2;A0A0F7EV98;Q71N81;O03612;A0A286NQG4;A0A286NQF2;Q7YJM6;A0A0B5KNF5;F5B3G0;Q8M9K0;I2BGN0;E2FGZ3;A0A0B5KTH7;A0A291EY88;Q9GF14;Q9MT32;Q4VI99;Q4VI78;E0D8W6;P48689;A0A142DPV4;Q9GHM7;A0A286SF63;A0A0F7G5C0;E7DMY2;Q9ZS70;Q9TI75;Q9G…		0	0	0.0002901	55.96	0.0054774	2	1275.73	0.557806	35.8049	0
	High	DTDTLAAFR	10	738	14	B8PRL7;A0A0F7EV98;Q9GEN6;I2BGM7;C0J9R6;C6G1P2;Q9GF14;Q71N78;E7DMY2;Q3I534;J7H9H4;A0A1I9WNX8;G8D4B8;H9AK14		0	0	0.003227	54.41	0.00612988	2	1009.5	1.4207	77.2687	0
	High	AMHAVIDR	9	44488	304	A0A0C5KNQ4;Q32701;Q6VW40;C0J9R6;C6G1P2;Q5W520;Q33032;A0A1C9HG87;Q9THL1;Q9GF14;F2X4H9;A0A0K2SQY8;F2X4N9;Q32553;Q4VI99;C1JAT3;D6MYJ6;Q7YJP8;Q7GH77;Q9MS09;O98551;Q3I534;I2E9A4;Q4VI78;G0WZL1;Q37220;F4ZDP9;B2BY95;B1PHQ2;A0A142I7F3;P92434;Q5NUA5;S6CMZ7;Q8MFT9;J9QH20;A0A249Y5Q4;A0A1Q1MQ40;Q37140;H9ZGI0;L0N8B1;Q9GHM7;Q8ME74;A0A291L2S1;A0A286SF63;I2BGM7;Q33047;Q31807;Q33156;Q8HUZ9;A0A1Z2QS57;I2E9L8;E0D8W6…		0	0	0.009502	52.34	0.0215431	2	912.471	-0.689544	33.5689	0
	High	LNYYTPEYETK	10	607	21	Q9ZS70;C6G1P2;Q9GHZ1;A1X469;Q9GF14;A0A248SN48;Q3I534;A0A1W6BU17;A9X7D4;B3THI4;Q5DK04;Q5J065;I6N589;Q31889;M9V782;G8D4P0;A0A0H4SVB3;A0A0H4SSE1;A0A0F7EV89;A5H777;A0A0N7EK30		0	0	0.0001208	51.08	0.0090433	2	1420.66	0.71009	74.3609	0
	High	DDENVNSQPFmR	4	52171	305	Q6VW40;I2BGM7;C0J9R6;C6G1P2;Q31807;Q33032;A0A286NQG4;F2X4H9;F2X4N9;Q7YJP8;Q7GH77;Q8HUZ9;A0A1Z2QS57;A0A0C5KNQ4;I2E9L8;I2E9A4;Q9T2E4;A0A286NQF2;Q7YJM6;K7TIF7;A0A0B5KNF5;Q7YJR9;A0A0B4M1K8;A0A0N7AB69;A0A0B5L1K2;D4N1T9;A0A1D5AHD9;J9QG76;O99016;A0A0F7CRW4;A0A0E3KV09;Q5YKU0;A0A291L206;Q8M9K0;A0A1D5AHD5;G8EEM9;A0A2D0WHN2;I2BGN0;Q7YJM3;A0A1C9HG42;L0N8B1;P94046;Q05579;Q32701;A0A0F7C9H2;Q32571;A0A291EY88;Q5…	M11(Oxidation)	0	0	8.285e-05	50.28	0.0343804	2	1467.62	1.02172	57.083	0
	High	PLLGcTIKPK	7	64838	316	C0J9R6;C6G1P2;Q5W520;A5X4D3;Q9GF14;F2X4H9;A0A0K2SQY8;F2X4N9;Q4VI99;D6MYJ6;Q7YJP8;Q9MS09;Q5I221;A0A0U4D534;Q4VI78;A0A0F7G633;A0A0F7C969;A0A249Y5Y5;G0WZL1;Q37220;B2BY95;A0A291L2W8;Q37279;J9QH20;A0A1Q1MQ40;Q37140;L0N8B1;Q6VW40;A0A0F7C9H2;I2BGM7;Q33047;Q31807;Q33032;A0A1C9HG87;B8PRL7;Q9THL1;A0A286M593;Q9GEK5;C1JAT3;Q7GH77;Q33156;Q8HUZ9;A0A1Z2QS57;O98551;A0A0C5KNQ4;I2E9L8;Q3I534;A0A0F7G5V4;I2E9A4;E0D8…	C5(Carbamidomethyl)	0	0	0.0004377	49.69	0.0607706	2	1126.67	0.212701	52.3831	1
	High	VSPQPGVPPEEAGAAVAAESSTGTWTTVWTDGLTSLDR	2	2208	46	O03643;I2BGM7;C6G1P2;Q33032;A0A286NQM2;A0A0F7G5C0;T1WGF1;E0D8W6;A0A249Y5N8;G0WZL1;D0Q0K2;A0A249Y5N1;L0N8C5;O03654;Q7YMT1;A0A286NQE9;Q58U40;F4ZDP9;A0A1Q1MQ40;Q8M9L6;A0A291L2S1;A0A249Y5K0;O03613;Q7YMT4;Q3T5L7;A0A120KLC1;A0A0A7NXA5;Q8M9K0;Q8M9J0;Q8M9H5;P28413;O03656;O03628;A0A126G0V3;A0A1I9WNX8;A0A0S1VX78;A0A1X9ZQP4;A0A1X9ZPC7;A0A2D2CG74;A0A0H4SVB3;G8D4Z3;A0A0H4SSE1;A0A223LNB4;A0A1G5SCC7;A0A1W6BQF9;…		0	0	1.07e-10	40.17	0.126091	4	3840.86	0.223703	115.098	0
	High	EITLGFVDLLRDDFIEKDR	1	5694	61	Q6VW40;C0J9R6;C6G1P2;Q33032;F2X4H9;F2X4N9;Q5W520;Q9GF14;Q4VI99;Q4VI78;Q9GHM7;A0A0B5KTH7;I2BGM7;A0A291EY88;A6XBH8;A0A0F7EV98;Q9MT32;Q8HUZ9;A0A1Z2QS57;I2E9L8;E0D8W6;P48689;A0A142DPV4;J9QG76;A0A286SF63;Q5I221;A0A0U4D534;A0A249Y5N8;A0A286SFD8;S4TA61;E0D8V0;A0A249Y5N1;A0A0F7G5Y0;A0A286NQG4;A0A286NQF2;Q7YJM6;A0A0B5KNF5;F5B3G0;Q8M9K0;I2BGN0;E2FGZ3;E7DMY2;Q9TI75;O78309;A0A0F7G5U4;A0A249Y5J7;A0A249Y5J3;A0…		0	0	1.101e-06	38.95	0.258133	3	2294.21	1.00295	114.748	2
	High	LNYYTPEYETKDTDTLAAFR	2	40	3	C6G1P2;Q3I534;Q9GF14		0	0	1.641e-06	36.35	0.33155	3	2411.14	1.47675	101.672	1
	High	LGLSAKNYGR	1	66237	322	Q6VW40;C0J9R6;C6G1P2;D6MYK4;E7DMY2;Q33032;A0A1C9HG87;A5X4D3;Q339G9;F2X4H9;A0A0K2SQY8;F2X4N9;D6MYJ6;I2E964;Q7YJP8;Q7GH77;Q9MS09;Q5I221;A0A0U4D534;O98551;A0A0C5KNQ4;I2E9A4;A0A249Y5N8;B2BY95;A0A291L2W8;Q5NUA5;A0A249Y5N1;Q37140;H9ZGI0;L0N8B1;Q5W520;B8LIV8;I2E962;Q7YMT1;Q9THL1;Q9GF14;Q95631;A0A1C9HFL0;O98429;Q4VI99;C1JAT3;Q9TI75;Q3I534;Q9T2E4;Q4VI78;A0A0F7G633;Q58U40;A0A0F7C969;A0A0C5AUW0;A0A0B4M1K8;A…		0	0	0.009617	24.43	23.5864	3	1078.6	-2.89045	46.765	1
	High	AQAETGEIK	7	27913	230	Q6VW40;A0A291L206;A0A0F6TFY2;A0A1W6BQF9;Q71N78;J9QER6;C7A5Z4;A5X5W8;J9QH20;Q6PZC1;B6GUV5;A1XM46;C7SN35;C0J9R6;C6G1P2;F2X4H9;F2X4N9;Q9MS09;Q9GHZ1;Q8ME51;O98993;Q9GEN6;A0A0F7C9H2;I2BGM7;A0A291EY88;Q5W520;Q33032;A0A1C9HG87;B8PRL7;A6XBH8;Q9GF14;A0A0F7EV98;Q9MT32;Q4L1C7;A0A286NQM2;A0A286M593;Q9GEK5;Q9TN58;T1WGF1;Q4VI99;C1JAT3;Q8HUZ9;A0A1Z2QS57;I2E9L8;A0A0F7G5V4;Q4VI78;E0D8W6;P48689;A0A142DPV4;G0WZL1;J…		0	0.001	0.02621	39.46	0.414951	2	946.484	-0.317056	25.8707	0
	High	AmHAVIDR	2	44488	304	Q6VW40;C0J9R6;C6G1P2;Q33032;F2X4H9;F2X4N9;Q5I221;A0A0U4D534;A0A249Y5N8;A0A249Y5N1;Q5W520;Q31807;Q9GF14;Q4VI99;Q7YJP8;Q8HUZ9;A0A1Z2QS57;Q4VI78;K7TIF7;P48689;J9QG76;Q37220;A0A0F7CRW4;A0A0E3KV09;Q7YJM3;A0A1C9HG42;A0A1Q1MQ40;L0N8B1;I2BGM7;Q7GH77;A0A0C5KNQ4;I2E9L8;I2E9A4;D4N1T9;O99016;Q5YKU0;A0A291L206;G8EEM9;A0A2D0WHN2;A0A218KDZ0;A0A0B5KNF5;H5ZW43;A0A0B5L1K2;A0A078BR81;A0A0F6TFY2;G0LNJ9;Q05579;Q32701…	M2(Oxidation)	0	0.005	0.07043	47.76	0.0664751	2	928.467	0.328951	21.0214	0
	High	NHGMHFR	1	30695	237	C0J9R6;C6G1P2;Q5W520;E7DMY2;Q9GF14;F2X4H9;F2X4N9;Q4VI99;Q4VI78;Q6VW40;Q33032;A0A1C9HG87;C1JAT3;Q9TI75;Q9MS09;Q5I221;A0A0U4D534;A0A0F7G633;A0A249Y5N8;A0A249Y5Y5;G0WZL1;C1JAS8;P92434;A0A249Y5N1;J9QH20;H9ZGI0;Q33047;Q9GEN6;Q9THL1;A0A0K2SQY8;D6MYJ6;Q7YJP8;Q7GH77;O98551;A0A0C5KNQ4;Q3I534;I2E9A4;Q37220;F4ZDP9;B2BY95;B1PHQ2;A0A142I7F3;Q5NUA5;A0A249Y5Q4;A0A1Q1MQ40;Q37140;L0N8B1;Q9T2E4;I2BGM7;B1NL21;Q3180…		0	0.008	0.1044	23.19	12.1473	2	898.41	0.114145	29.4959	0
	High	IPVAYVK	1	4672	57	C6G1P2;Q71N78;Q5W520;Q05579;Q31807;O09420;A6XBH8;A0A0F7G633;A0A0F7G5U4;A0A249Y5Y5;A0A291L2W8;A0A1C9HG42;A1XM46;O03612;A0A249Y5K0;Q33032;Q32776;Q8WIX2;A0A0F7EV98;A0A0F7G5C0;Q71N81;J9QER6;Q8WIA7;A0A249Y5J7;Q6PZ98;A0A249Y5J3;Q32785;A0A0F7EV89;E2FGZ3;A0A1C9HFU8;Q31889;Q9GGJ5;Q6Y2Y1;M9VST8;A0A1I9WNX8;Q9TIC4;M9V782;H1ZY46;Q9THU3;O20245;C7A5Z4;A0A0A7NXA5;Q9MV62;O03656;G8D4B8;H9AK14;G8D4P0;G8D4Z3;G9DN52;…		0	0.009	0.1193	31.75	0.930468	2	789.487	0.0693809	52.6382	0
Q7YJR9	Ribulose bisphosphate carboxylase large chain (Fragment) OS=Gasteria glomerata OX=210960 GN=rbcL PE=3 SV=1 - [Q7YJR9_9ASPA]	2829.61	31.38	15474	0	17	234	443	49.0602	6.75635
	High	GGLDFTKDDENVxSQPFMR	13	25	6	C7AQV2;Q7YJR9;Q6PZC1;A5H757;X2D2J7;Q7YJL9	X13(D)	0	0	3.602e-13	127.88	1.1647e-10	2	2170.97	1.30506	94.3838	1
	High	GHYLNATAGTcEEMIKR	2	14767	123	Q6VW40;C0J9R6;C6G1P2;Q33032;A0A1C9HG87;R4QE58;Q4L1C7;F2X4H9;A0A0K2SQY8;F2X4N9;O98429;D6MYJ6;Q7YJP8;Q7GH77;Q9MS09;O98551;A0A0C5KNQ4;I2E9A4;Q9T2E4;D6MYI7;O98426;A0A0B4M1K8;A0A0N7AB69;A0A0B5L1K2;B2BY95;B6GUV5;Q37347;Q5NUA5;K4EPE7;Q37176;I2BGN0;Q95CE8;Q37140;H9ZGI0;L0N8B1;P94046;Q8ME51;A5X4D3;Q339G9;A0A2H4UGV5;I2E964;Q32750;Q5I221;A0A0U4D534;A0A249Y5N8;Q7YJR9;A0A291L2W8;D6MYJ0;A0A249Y5N1;Q5W520;Q9THL…	C11(Carbamidomethyl)	0	0	4.954e-13	102.08	1.60767e-07	3	1950.92	0.993705	59.7238	1
	High	GHYLNATAGTcEEMIK	15	14794	124	Q6VW40;C0J9R6;C6G1P2;Q33032;A0A1C9HG87;F2X4H9;A0A0K2SQY8;F2X4N9;D6MYJ6;Q7YJP8;Q7GH77;Q9MS09;O98551;A0A0C5KNQ4;I2E9A4;B2BY95;Q5NUA5;Q37140;H9ZGI0;L0N8B1;Q5W520;Q9THL1;Q9GF14;Q4VI99;Q4VI78;Q37220;B1PHQ2;A0A1Q1MQ40;C1JAT3;Q3I534;G0WZL1;F4ZDP9;A0A142I7F3;P92434;J9QH20;A0A249Y5Q4;E7DMY2;A0A2H4UGV5;B8LIV8;I2E962;A0A1C9HFL0;O98429;Q9T2E4;A0A0C5AUW0;A0A0B4M1K8;A0A0N7AB69;A0A0B5L1K2;A0A142I7A5;B8YHE7;A0A0…	C11(Carbamidomethyl)	0	0	9.225e-11	99.52	2.43029e-07	2	1794.82	1.69124	66.3509	0
	High	GHYLNATAGTcEEmIK	8	14794	124	C0J9R6;C6G1P2;Q5W520;A5X4D3;Q9GF14;F2X4H9;A0A0K2SQY8;F2X4N9;Q4VI99;D6MYJ6;Q7YJP8;Q9MS09;Q5I221;A0A0U4D534;Q4VI78;A0A0F7G633;A0A0F7C969;A0A249Y5Y5;G0WZL1;Q37220;B2BY95;A0A291L2W8;Q37279;J9QH20;A0A1Q1MQ40;Q37140;L0N8B1;Q9GEN6;Q32701;Q6VW40;D6MYK4;E7DMY2;B8LIV8;Q33032;I2E962;A0A1C9HG87;Q7YMT1;R4QE58;Q9THL1;I2E906;Q339G9;Q4L1C7;Q95631;Q8MD81;A0A1C9HFL0;Q6VW13;Q3T5L7;Q9TN58;O98429;Q32553;C1JAT3;I2E964…	C11(Carbamidomethyl); M14(Oxidation)	0	0	1.755e-09	92.48	1.1373e-06	2	1810.81	1.38348	55.6064	0
	High	mSGGDHIHAGTVVGK	32	17683	150	I2E9A4;Q9BAJ3;Q6VW40;I2BGM7;C0J9R6;C6G1P2;Q33032;A6XBH8;F2X4H9;F2X4N9;Q8HUZ9;Q5I221;A0A0U4D534;A0A1Z2QS57;I2E9L8;A0A249Y5N8;A0A286SFD8;S4TA61;J9QG76;E0D8V0;A0A249Y5N1;A0A0F7G5Y0;Q32701;E7DMY2;Q31807;P92447;O47280;R4QE58;Q339G9;Q6VW13;Q3T5L7;A0A2H4UGV5;I2E964;D2Y0X3;A0A248SN48;Q7YJP8;Q7GH77;A0A0C5KNQ4;K7TIF7;A0A024HRQ0;Q9MSY8;Q8WJX3;B5L2V5;D4N1T9;Q9BAI7;O99016;A0A0F7CRW4;A0A0E3KV09;Q5YKU0;A0A291L2…	M1(Oxidation)	0	0	4.962e-10	84.02	1.37168e-05	2	1481.72	0.318762	32.1251	0
	High	DNGLLLHIHR	12	41878	285	C0J9R6;C6G1P2;Q5W520;Q9GF14;F2X4H9;F2X4N9;Q4VI99;Q9MS09;Q5I221;A0A0U4D534;Q4VI78;A0A0F7G633;O09424;A0A249Y5Y5;G0WZL1;J9QH20;Q9GHM7;Q6VW40;I2BGM7;E7DMY2;Q33032;Q8HUZ9;A0A1Z2QS57;I2E9L8;A0A249Y5N8;A0A286SFD8;S4TA61;J9QG76;E0D8V0;Q8MFT9;A0A249Y5N1;A0A0F7G5Y0;A0A1C9HG87;Q9THL1;Q4L1C7;A0A0K2SQY8;C1JAT3;D6MYJ6;Q7YJP8;Q7GH77;J9QER6;O98551;A0A0C5KNQ4;Q3I534;I2E9A4;Q37220;F4ZDP9;B2BY95;B1PHQ2;A0A142I7F3;P…		0	0	2.487e-05	83.17	2.26954e-05	3	1187.67	0.557325	64.4414	0
	High	GHYLNATAGTcEEmIKR	4	14767	123	C0J9R6;C6G1P2;Q5W520;A5X4D3;Q9GF14;F2X4H9;A0A0K2SQY8;F2X4N9;Q4VI99;D6MYJ6;Q7YJP8;Q9MS09;Q5I221;A0A0U4D534;Q4VI78;A0A0F7G633;A0A0F7C969;A0A249Y5Y5;G0WZL1;Q37220;B2BY95;A0A291L2W8;Q37279;J9QH20;A0A1Q1MQ40;Q37140;L0N8B1;Q9GEN6;Q32701;Q6VW40;D6MYK4;E7DMY2;B8LIV8;Q33032;I2E962;A0A1C9HG87;Q7YMT1;R4QE58;Q9THL1;I2E906;Q339G9;Q4L1C7;Q95631;Q8MD81;A0A1C9HFL0;Q6VW13;Q3T5L7;Q9TN58;O98429;Q32553;C1JAT3;I2E964…	C11(Carbamidomethyl); M14(Oxidation)	0	0	8.168e-09	80.25	2.35855e-05	3	1966.91	1.11945	51.1056	1
	High	DDENVxSQPFMR	8	52171	305	Q05579;Q9ZS70;Q32701;Q31896;D6MYK9;Q6VW40;Q32776;A0A0F7C9H2;Q32571;I2BGM7;B1NL21;C0J9R6;A0A291EY88;C6G1P2;Q5W520;Q33047;D6MYK4;E7DMY2;Q31807;B8LIV8;C7AQR6;Q8WL19;Q33032;I2E962;A0A286NQG4;Q9GHZ1;A0A1C9HG87;B8PRL7;Q7YMT1;R4QE58;Q9THL1;A5X4D3;Q8WIX2;O09420;A6XBH8;I2E906;V5K6K1;A5X4K9;Q9XQI4;Q9GF14;A0A0F7EV98;O98993;Q9MT32;Q339G9;Q4L1C7;Q95631;A0A286NQM2;Q8MD81;A0A0F7G5C0;A0A1C9HFL0;Q6VW13;A0A286M593…	X6(N)	0	0	3.163e-06	77.76	6.24293e-05	2	1451.62	0.893699	69.9479	0
	High	DDENVxSQPFMR	6	32	6	C7AQV2;Q7YJR9;Q6PZC1;Q7YJL9;A5H757;X2D2J7	X6(D)	0	0	7.838e-06	77.73	4.33275e-06	2	1452.61	0.717305	70.8812	0
	High	xFQGPPHGIQVER	28	58045	299	Q6VW40;C0J9R6;C6G1P2;Q33032;F2X4H9;F2X4N9;Q7YJP8;Q7GH77;A0A0C5KNQ4;I2E9A4;L0N8B1;E7DMY2;Q9ZS70;A0A0F7C9H2;I2BGM7;Q5W520;Q33047;D6MYK4;Q31807;B8LIV8;I2E962;A0A286NQG4;A0A1C9HG87;B8PRL7;Q9THL1;Q8WIX2;Q9GF14;A0A1C9HFL0;A0A286M593;Q9GEK5;A0A0K2SQY8;Q9T2B5;O98429;Q4VI99;C1JAT3;D6MYJ6;Q33156;Q8HUZ9;Q9MS09;A0A1Z2QS57;O98551;I2E9L8;Q3I534;A0A0F7G5V4;Q9T2E4;Q4VI78;E0D8W6;A0A286NQF2;Q8WKT6;Q7YJM6;K7TIF7;P4…	X1(T)	0	0	5.43e-09	76.99	0.000124659	2	1465.76	0.989124	59.1038	0
	High	MSGGDHIHAGTVVGK	36	17683	150	C0J9R6;C6G1P2;F2X4H9;F2X4N9;Q7YJP8;L0N8B1;O98551;Q9T2E4;Q6PZ98;Q9ZS70;Q6VW40;A0A0F7C9H2;I2BGM7;Q31807;Q33032;A0A286NQG4;A0A1C9HG87;A5X4D3;Q8WIX2;Q339G9;A0A286M593;Q9GEK5;A0A0K2SQY8;O98429;D6MYJ6;I2E964;Q7GH77;Q8HUZ9;Q9MS09;Q5I221;G0WZM4;A0A0U4D534;A0A1Z2QS57;A0A0C5KNQ4;I2E9L8;A0A0F7G5V4;I2E9A4;A0A286NQF2;Q8WKT6;Q7YJM6;K7TIF7;A0A249Y5N8;A0A0B5KNF5;A0A286SFD8;A0A120KLC1;A0A0B4M1K8;B5L2V5;A0A0N7AB69…		0	0	2.428e-07	71.56	0.000207916	2	1465.72	0.933846	40.4824	0
	High	GGLDFTKDDENVxSQPFmR	10	25	6	C7AQV2;Q7YJR9;Q6PZC1;A5H757;X2D2J7;Q7YJL9	X13(D); M18(Oxidation)	0	0	0.01021	66	0.000142399	2	2186.97	1.27633	86.6588	1
	High	DDFIEKDR	7	17693	161	C0J9R6;C6G1P2;F2X4H9;F2X4N9;Q7YJP8;L0N8B1;Q33032;Q6VW40;Q5W520;Q9GF14;Q4VI99;Q9TI75;Q5I221;A0A0U4D534;Q4VI78;A0A249Y5N8;A0A249Y5N1;Q9GHM7;A0A286SF63;I2BGM7;A0A291EY88;A6XBH8;A0A0F7EV98;Q9MT32;Q8HUZ9;A0A1Z2QS57;I2E9L8;E0D8W6;P48689;A0A142DPV4;J9QG76;A2VAL3;E7DMY2;Q339G9;I2E964;Q7GH77;A0A0C5KNQ4;I2E9A4;Q31807;K7TIF7;D4N1T9;O99016;A0A0F7CRW4;A0A0E3KV09;Q5YKU0;A0A291L206;G8EEM9;A0A2D0WHN2;Q7YJM3;A0A1…		0	0	0.0127	64.12	0.00104486	2	1037.49	1.80774	42.5919	1
	High	YGRPLLGcTIKPK	7	64650	311	I2E962;Q9ZS70;Q6VW40;A0A0F7C9H2;I2BGM7;C0J9R6;C6G1P2;Q5W520;B8LIV8;Q33032;A0A286NQG4;A0A1C9HG87;B8PRL7;Q8WIX2;Q9GF14;A0A1C9HFL0;A0A286M593;F2X4H9;Q9GEK5;O78309;F2X4N9;Q4VI99;C1JAT3;Q9TI75;Q8HUZ9;Q9MS09;Q5I221;G0WZM4;A0A0U4D534;B7VFB3;A0A1Z2QS57;I2E9L8;A0A0F7G5V4;Q4VI78;A0A0F7G633;E0D8W6;A0A286NQF2;A0A0F7G5U4;Q7YJM6;P48689;A0A249Y5N8;A0A0B5KNF5;A0A286SFD8;A0A142DPV4;A0A249Y5Y5;H5ZW43;S4TA61;G0WZL1…	C8(Carbamidomethyl)	0	0	6.466e-08	60.97	0.00464336	3	1502.85	0.518081	53.6582	2
	High	FLFcAEAIYK	9	13080	133	C0J9R6;C6G1P2;Q5W520;Q9GF14;F2X4H9;A0A0K2SQY8;F2X4N9;Q4VI99;D6MYJ6;Q7YJP8;Q9MS09;Q4VI78;G0WZL1;Q37220;B2BY95;J9QH20;A0A1Q1MQ40;Q37140;L0N8B1;Q5I221;A0A0U4D534;A0A0B5L1K2;A0A142I7A5;B8YHE7;A0A078BR81;Q37347;K4EPE7;A0A0F6TFY2;Q95CE8;Q4L1D3;G0LNJ9;Q31807;A0A291L2W8;A0A1C9HG42;Q8HUZ9;A0A1Z2QS57;K7TIF7;P48689;A0A0B5KNF5;H5ZW43;J9QG76;A0A0F7CRW4;A0A0E3KV09;Q7YJM3;E7DMY2;A6XBH8;A0A286M593;Q9TN58;A0A0F7G…	C4(Carbamidomethyl)	0	0	0.0008225	56.83	0.00681983	2	1261.63	-0.110756	114.082	0
	High	AMHAVIDR	9	44488	304	A0A0C5KNQ4;Q32701;Q6VW40;C0J9R6;C6G1P2;Q5W520;Q33032;A0A1C9HG87;Q9THL1;Q9GF14;F2X4H9;A0A0K2SQY8;F2X4N9;Q32553;Q4VI99;C1JAT3;D6MYJ6;Q7YJP8;Q7GH77;Q9MS09;O98551;Q3I534;I2E9A4;Q4VI78;G0WZL1;Q37220;F4ZDP9;B2BY95;B1PHQ2;A0A142I7F3;P92434;Q5NUA5;S6CMZ7;Q8MFT9;J9QH20;A0A249Y5Q4;A0A1Q1MQ40;Q37140;H9ZGI0;L0N8B1;Q9GHM7;Q8ME74;A0A291L2S1;A0A286SF63;I2BGM7;Q33047;Q31807;Q33156;Q8HUZ9;A0A1Z2QS57;I2E9L8;E0D8W6…		0	0	0.009502	52.34	0.0215431	2	912.471	-0.689544	33.5689	0
	High	DDENVxSQPFmR	4	52171	305	Q6VW40;I2BGM7;C0J9R6;C6G1P2;Q31807;Q33032;A0A286NQG4;F2X4H9;F2X4N9;Q7YJP8;Q7GH77;Q8HUZ9;A0A1Z2QS57;A0A0C5KNQ4;I2E9L8;I2E9A4;Q9T2E4;A0A286NQF2;Q7YJM6;K7TIF7;A0A0B5KNF5;Q7YJR9;A0A0B4M1K8;A0A0N7AB69;A0A0B5L1K2;D4N1T9;A0A1D5AHD9;J9QG76;O99016;A0A0F7CRW4;A0A0E3KV09;Q5YKU0;A0A291L206;Q8M9K0;A0A1D5AHD5;G8EEM9;A0A2D0WHN2;I2BGN0;Q7YJM3;A0A1C9HG42;L0N8B1;P94046;Q05579;Q32701;A0A0F7C9H2;Q32571;A0A291EY88;Q5…	X6(N); M11(Oxidation)	0	0	8.285e-05	50.28	0.0343804	2	1467.62	1.02172	57.083	0
	High	PLLGcTIKPK	7	64838	316	C0J9R6;C6G1P2;Q5W520;A5X4D3;Q9GF14;F2X4H9;A0A0K2SQY8;F2X4N9;Q4VI99;D6MYJ6;Q7YJP8;Q9MS09;Q5I221;A0A0U4D534;Q4VI78;A0A0F7G633;A0A0F7C969;A0A249Y5Y5;G0WZL1;Q37220;B2BY95;A0A291L2W8;Q37279;J9QH20;A0A1Q1MQ40;Q37140;L0N8B1;Q6VW40;A0A0F7C9H2;I2BGM7;Q33047;Q31807;Q33032;A0A1C9HG87;B8PRL7;Q9THL1;A0A286M593;Q9GEK5;C1JAT3;Q7GH77;Q33156;Q8HUZ9;A0A1Z2QS57;O98551;A0A0C5KNQ4;I2E9L8;Q3I534;A0A0F7G5V4;I2E9A4;E0D8…	C5(Carbamidomethyl)	0	0	0.0004377	49.69	0.0607706	2	1126.67	0.212701	52.3831	1
	High	DDENVxSQPFmR	3	32	6	C7AQV2;Q7YJR9;Q7YJL9;A5H757;Q6PZC1;X2D2J7	X6(D); M11(Oxidation)	0	0	0.0001075	42.39	0.0104539	2	1468.6	1.01341	57.9315	0
	High	xFQGPPHGIQVER	3	18	9	Q4VI99;D6MYJ6;Q7YJP8;Q7YJR9;A0A0N7ABA9;Q8HVI8;Q9XQR0;O03628;O03613	X1(G)	0	0	0.0001851	41.09	0.182267	2	1421.73	-0.893877	60.016	0
	High	LGLSAKNYGR	1	66237	322	Q6VW40;C0J9R6;C6G1P2;D6MYK4;E7DMY2;Q33032;A0A1C9HG87;A5X4D3;Q339G9;F2X4H9;A0A0K2SQY8;F2X4N9;D6MYJ6;I2E964;Q7YJP8;Q7GH77;Q9MS09;Q5I221;A0A0U4D534;O98551;A0A0C5KNQ4;I2E9A4;A0A249Y5N8;B2BY95;A0A291L2W8;Q5NUA5;A0A249Y5N1;Q37140;H9ZGI0;L0N8B1;Q5W520;B8LIV8;I2E962;Q7YMT1;Q9THL1;Q9GF14;Q95631;A0A1C9HFL0;O98429;Q4VI99;C1JAT3;Q9TI75;Q3I534;Q9T2E4;Q4VI78;A0A0F7G633;Q58U40;A0A0F7C969;A0A0C5AUW0;A0A0B4M1K8;A…		0	0	0.009617	24.43	23.5864	3	1078.6	-2.89045	46.765	1
	High	AQAETGEIK	7	27913	230	Q6VW40;A0A291L206;A0A0F6TFY2;A0A1W6BQF9;Q71N78;J9QER6;C7A5Z4;A5X5W8;J9QH20;Q6PZC1;B6GUV5;A1XM46;C7SN35;C0J9R6;C6G1P2;F2X4H9;F2X4N9;Q9MS09;Q9GHZ1;Q8ME51;O98993;Q9GEN6;A0A0F7C9H2;I2BGM7;A0A291EY88;Q5W520;Q33032;A0A1C9HG87;B8PRL7;A6XBH8;Q9GF14;A0A0F7EV98;Q9MT32;Q4L1C7;A0A286NQM2;A0A286M593;Q9GEK5;Q9TN58;T1WGF1;Q4VI99;C1JAT3;Q8HUZ9;A0A1Z2QS57;I2E9L8;A0A0F7G5V4;Q4VI78;E0D8W6;P48689;A0A142DPV4;G0WZL1;J…		0	0.001	0.02621	39.46	0.414951	2	946.484	-0.317056	25.8707	0
	High	AmHAVIDR	2	44488	304	Q6VW40;C0J9R6;C6G1P2;Q33032;F2X4H9;F2X4N9;Q5I221;A0A0U4D534;A0A249Y5N8;A0A249Y5N1;Q5W520;Q31807;Q9GF14;Q4VI99;Q7YJP8;Q8HUZ9;A0A1Z2QS57;Q4VI78;K7TIF7;P48689;J9QG76;Q37220;A0A0F7CRW4;A0A0E3KV09;Q7YJM3;A0A1C9HG42;A0A1Q1MQ40;L0N8B1;I2BGM7;Q7GH77;A0A0C5KNQ4;I2E9L8;I2E9A4;D4N1T9;O99016;Q5YKU0;A0A291L206;G8EEM9;A0A2D0WHN2;A0A218KDZ0;A0A0B5KNF5;H5ZW43;A0A0B5L1K2;A0A078BR81;A0A0F6TFY2;G0LNJ9;Q05579;Q32701…	M2(Oxidation)	0	0.005	0.07043	47.76	0.0664751	2	928.467	0.328951	21.0214	0
	High	NHGMHFR	1	30695	237	C0J9R6;C6G1P2;Q5W520;E7DMY2;Q9GF14;F2X4H9;F2X4N9;Q4VI99;Q4VI78;Q6VW40;Q33032;A0A1C9HG87;C1JAT3;Q9TI75;Q9MS09;Q5I221;A0A0U4D534;A0A0F7G633;A0A249Y5N8;A0A249Y5Y5;G0WZL1;C1JAS8;P92434;A0A249Y5N1;J9QH20;H9ZGI0;Q33047;Q9GEN6;Q9THL1;A0A0K2SQY8;D6MYJ6;Q7YJP8;Q7GH77;O98551;A0A0C5KNQ4;Q3I534;I2E9A4;Q37220;F4ZDP9;B2BY95;B1PHQ2;A0A142I7F3;Q5NUA5;A0A249Y5Q4;A0A1Q1MQ40;Q37140;L0N8B1;Q9T2E4;I2BGM7;B1NL21;Q3180…		0	0.008	0.1044	23.19	12.1473	2	898.41	0.114145	29.4959	0
Q5J038	ATP synthase subunit beta (Fragment) OS=Cinnamosma madagascariensis OX=132965 GN=atpB PE=3 SV=1 - [Q5J038_9MAGN]	2826.69	64.78	5067	0	22	158	477	51.3257	5.17334
	High	MPSAVGYQPTLSTEMGSLQER	7	5647	16	A0A1C9HCV0;Q5J038;A0A1I7PIU6;A0A1I7PIS3;A0A1I7PIS8;B8PRK2;Q95FJ8;A0A0M3LBA7;C0J9J3;C0J9K5;C0J9P4;Q597J4;A0A1D8D815;A0A191SDX6;A9L9Y0;B7S4V7		0	0	2.634e-12	111.6	1.35568e-08	2	2282.08	1.45298	104.74	0
	High	YKELQDIIAILGLDELSEEDR	1	7741	15	A0A0M3LBA7;Q597J4;A0A1C9HCV0;Q5J038;C0J9K5;C0J9P4;Q95FJ8;A0A1I7PIS3;A0A1I7PIU6;A0A1I7PIS8;B8PRK2;A0A1D8D815;A0A191SDX6;A9L9Y0;B7S4V7		0	0	2.053e-11	109.25	2.69962e-08	3	2462.27	0.701042	115.246	1
	High	DVNEQDVLLFIDNIFR	1	5066	12	A0A1C9HCV0;Q5J038;A0A1I7PIS3;Q95FJ8;A0A0M3LBA7;C0J9K5;C0J9P4;C0J9J3;A0A1I7PIU6;A0A1I7PIS8;Q597J4;B8PRK2		0	0	9.468e-10	100.58	2.4577e-07	2	1950	-0.280965	116.5	0
	High	IFNVLGEPVDNLGPVDTR	3	3009	9	A0A0M3LBA7;Q597J4;C0J9J3;A0A1C9HCV0;Q5J038;A0A1I7PIU6;A0A1D8D815;A0A191SDX6;B7S4V7		0	0	7.248e-08	100.58	1.78234e-07	2	1955.03	1.55675	114.297	0
	High	mPSAVGYQPTLSTEMGSLQER	11	5647	16	A0A0M3LBA7;C0J9J3;A0A1C9HCV0;A0A1D8D815;A0A1I7PIS3;C0J9K5;C0J9P4;A0A1I7PIS8;Q95FJ8;Q597J4;Q5J038;A0A1I7PIU6;A0A191SDX6;B8PRK2;A9L9Y0;B7S4V7	M1(Oxidation)	0	0	1.17e-10	99.06	2.03345e-07	2	2298.08	1.84956	98.3396	0
	High	ELQDIIAILGLDELSEEDR	1	7752	15	A0A0M3LBA7;Q597J4;A0A1C9HCV0;Q5J038;C0J9K5;C0J9P4;Q95FJ8;A0A1I7PIS3;A0A1I7PIU6;A0A1I7PIS8;B8PRK2;A0A1D8D815;A0A191SDX6;A9L9Y0;B7S4V7		0	0	1.147e-11	97.98	3.95401e-07	2	2171.11	-0.311347	115.746	0
	High	GIYPAVDPLDSTSTMLQPR	1	5449	17	A0A0M3LBA7;A0A1C9HCV0;A0A1D8D815;A0A1I7PIS3;C0J9K5;C0J9P4;A0A1I7PIS8;Q95FJ8;Q597J4;C0J9J3;A0A191SDX6;Q5J038;A0A1I7PIU6;B8PRK2;A9L9Y0;Q9MRM1;B7S4V7		0	0	1.492e-08	96.04	6.30216e-07	3	2061.03	1.06046	114.221	0
	High	VALVYGQMNEPPGAR	13	9490	19	A0A0M3LBA7;Q597J4;Q9MRM1;A0A1C9HCV0;A0A1D8D815;A0A1I7PIS3;C0J9K5;C0J9P4;A0A1I7PIS8;Q95FJ8;A0A191SDX6;Q5J038;A0A1I7PIU6;B8PRK2;A9L9Y0;C0J9J3;B7S4V7;A0A0A7DB11;O03067		0	0	4.098e-07	89.82	2.77236e-06	2	1601.81	1.11259	80.7616	0
	High	VALVYGQmNEPPGAR	7	9490	19	A0A0M3LBA7;Q597J4;C0J9J3;A0A1C9HCV0;A0A191SDX6;Q5J038;A0A1D8D815;A0A1I7PIU6;A0A1I7PIS3;C0J9K5;C0J9P4;B7S4V7;A0A1I7PIS8;B8PRK2;A9L9Y0;Q95FJ8;Q9MRM1;A0A0A7DB11;O03067	M8(Oxidation)	0	0	2.649e-07	89.58	2.82853e-06	2	1617.81	0.924748	66.9041	0
	High	FVQAGSEVSALLGR	13	9158	17	A0A0M3LBA7;Q597J4;A0A1C9HCV0;Q5J038;C0J9K5;C0J9P4;Q95FJ8;A0A1I7PIU6;A0A1I7PIS3;A0A1I7PIS8;B8PRK2;A0A1D8D815;B7S4V7;A9L9Y0;C0J9J3;A0A191SDX6;A0A0A7DB11		0	0	2.579e-08	88.08	4.33087e-06	2	1433.78	1.05415	104.671	0
	High	mPNIYNALVVK	4	4063	13	A0A0M3LBA7;Q597J4;A0A1C9HCV0;C0J9J3;Q5J038;C0J9K5;C0J9P4;Q95FJ8;A0A1I7PIU6;A0A1I7PIS8;B8PRK2;A0A1D8D815;B7S4V7	M1(Oxidation)	0	0	5.738e-06	86.81	1.44e-05	2	1277.69	0.693854	91.0599	0
	High	GmEVIDTGAPLSVPVGGATLGR	6	3356	14	A0A0M3LBA7;A0A1C9HCV0;C0J9J3;Q5J038;A0A1D8D815;A0A1I7PIU6;A0A1I7PIS3;Q95FJ8;C0J9K5;C0J9P4;A0A1I7PIS8;A0A191SDX6;B8PRK2;A9L9Y0	M2(Oxidation)	0	0	1.444e-08	86.64	4.47273e-06	2	2113.1	1.53916	103.671	0
	High	AMNLDVESK	5	51	5	A0A0M3LBA7;C0J9J3;Q5J038;A0A1D8D815;B8PRK2		0	0	0.004175	77.77	2.29491e-05	2	1006.49	0.285346	54.4895	0
	High	VGLTALTmAEYFR	3	7808	18	A0A0M3LBA7;A0A1C9HCV0;A0A1D8D815;Q5J038;C0J9K5;C0J9P4;Q95FJ8;Q597J4;A0A1I7PIU6;A0A1I7PIS3;A0A1I7PIS8;A9L9Y0;A0A191SDX6;C0J9J3;B8PRK2;A0A0A7DB11;Q9MRM1;B7S4V7	M8(Oxidation)	0	0	1.303e-05	75.46	7.42987e-05	2	1487.76	1.26365	109.755	0
	High	GIYPAVDPLDSTSTmLQPR	7	5449	17	A0A0M3LBA7;Q597J4;C0J9J3;A0A1C9HCV0;A0A191SDX6;Q5J038;A0A1D8D815;A0A1I7PIU6;A0A1I7PIS3;C0J9K5;C0J9P4;A0A1I7PIS8;A9L9Y0;Q95FJ8;B7S4V7;B8PRK2;Q9MRM1	M15(Oxidation)	0	0	2.434e-09	74.74	7.89353e-05	2	2077.03	1.65567	104.656	0
	High	MPNIYNALVVK	7	4063	13	A0A0M3LBA7;A0A1C9HCV0;C0J9K5;C0J9P4;Q95FJ8;Q5J038;Q597J4;A0A1D8D815;A0A1I7PIU6;A0A1I7PIS8;C0J9J3;B8PRK2;B7S4V7		0	0	1.405e-05	73.12	0.000109845	2	1261.7	0.44565	104.976	0
	High	SAPAFIQLDTK	5	4550	11	A0A0M3LBA7;A0A1C9HCV0;C0J9J3;Q5J038;C0J9K5;C0J9P4;Q95FJ8;A0A1I7PIS3;Q597J4;A0A1D8D815;A0A191SDX6		0	0	0.0001949	62.71	0.00154607	2	1190.64	0.638549	84.4882	0
	High	EGNDLYMEMK	4	8238	16	A0A0M3LBA7;A0A1C9HCV0;Q5J038;C0J9K5;C0J9P4;Q95FJ8;Q597J4;C0J9J3;A0A1D8D815;A0A1I7PIU6;A0A1I7PIS3;A0A1I7PIS8;A0A0A7DB11;A9L9Y0;B7S4V7;B8PRK2		0	0	0.0001835	61.45	0.000597371	2	1229.52	0.394281	74.7962	0
	High	mPSAVGYQPTLSTEmGSLQER	3	5647	16	A0A1C9HCV0;Q5J038;A0A1I7PIU6;A0A1I7PIS3;A0A1I7PIS8;B8PRK2;Q95FJ8;A0A0M3LBA7;C0J9J3;C0J9K5;C0J9P4;Q597J4;A0A1D8D815;A0A191SDX6;A9L9Y0;B7S4V7	M1(Oxidation); M15(Oxidation)	0	0	8.523e-08	61.45	0.00104811	3	2314.07	1.12707	81.2769	0
	High	GMEVIDTGAPLSVPVGGATLGR	7	3356	14	A0A1C9HCV0;Q5J038;A0A1I7PIS3;Q95FJ8;A0A0M3LBA7;A0A1D8D815;C0J9K5;C0J9P4;A0A1I7PIS8;C0J9J3;A0A191SDX6;A0A1I7PIU6;B8PRK2;A9L9Y0		0	0	1.448e-07	61.42	0.00319667	2	2097.11	2.15299	112.149	0
	High	TVLImELINNIAK	1	8267	18	A0A0M3LBA7;A0A1C9HCV0;Q597J4;A0A1D8D815;A0A1I7PIS3;C0J9K5;C0J9P4;A0A1I7PIS8;Q95FJ8;Q5J038;A0A1I7PIU6;A9L9Y0;B8PRK2;C0J9J3;A0A0A7DB11;A0A191SDX6;Q9MRM1;O03067	M5(Oxidation)	0	0	3.124e-05	59.08	0.00191479	2	1487.85	1.07399	114.918	0
	High	LSIFETGIK	6	9003	18	A0A0M3LBA7;Q597J4;A0A1C9HCV0;Q5J038;C0J9K5;C0J9P4;Q95FJ8;A0A1I7PIS3;A0A1D8D815;A0A1I7PIU6;A0A1I7PIS8;A9L9Y0;C0J9J3;A0A191SDX6;A0A0A7DB11;Q9MRM1;B7S4V7;O03067		0	0	0.0107	57.94	0.00225783	2	1007.58	0.277807	93.139	0
	High	VGLTALTMAEYFR	2	7808	18	A0A0M3LBA7;A0A1C9HCV0;A0A1D8D815;Q5J038;C0J9K5;C0J9P4;Q95FJ8;Q597J4;A0A1I7PIU6;A0A1I7PIS3;A0A1I7PIS8;A9L9Y0;A0A191SDX6;C0J9J3;B8PRK2;A0A0A7DB11;Q9MRM1;B7S4V7		0	0	2.897e-05	57.73	0.00418535	2	1471.76	0.808242	114.651	0
	High	AHGGVSVFGGVGER	10	7920	18	A0A0M3LBA7;Q597J4;C0J9J3;A0A1C9HCV0;Q5J038;A0A1I7PIU6;A0A1I7PIS3;A0A1I7PIS8;B8PRK2;Q95FJ8;C0J9K5;C0J9P4;A0A1D8D815;A9L9Y0;A0A191SDX6;B7S4V7;Q9MRM1;A0A0A7DB11		0	0	0.0004703	56.87	0.00432786	2	1328.67	-0.42129	68.2213	0
	High	TVLIMELINNIAK	1	8267	18	A0A0M3LBA7;A0A1C9HCV0;Q597J4;A0A1D8D815;A0A1I7PIS3;C0J9K5;C0J9P4;A0A1I7PIS8;Q95FJ8;Q5J038;A0A1I7PIU6;A9L9Y0;B8PRK2;C0J9J3;A0A0A7DB11;A0A191SDX6;Q9MRM1;O03067		0	0	1.051e-05	54.1	0.00663983	2	1471.86	0.450676	115.449	0
	High	VVDLLAPYR	8	9267	19	A0A0M3LBA7;A0A1C9HCV0;A0A1I7PIS3;C0J9K5;C0J9P4;Q95FJ8;C0J9J3;A0A191SDX6;Q5J038;A0A1D8D815;A0A1I7PIU6;B7S4V7;A0A1I7PIS8;A0A0A7DB11;Q597J4;A9L9Y0;B8PRK2;Q9MRM1;O03067		0	0	0.006337	51.37	0.0157395	2	1045.6	0.419361	98.2984	0
	High	IGLFGGAGVGK	6	9628	25	Q597J4;A0A0M3LBA7;C0J9J3;A0A1C9HCV0;A0A191SDX6;Q5J038;A0A1D8D815;A0A1I7PIU6;A0A1I7PIS3;C0J9K5;C0J9P4;A0A1I7PIS8;Q95FJ8;A0A0A7DB11;B8PRK2;A9L9Y0;A0A2G5F6R8;A0A1S3Y5A9;B9T1V8;A0A2H3ZCK5;A0A251U5D0;Q9MRM1;B7S4V7;A0A0D6QRT0;O03067		0	0	0.0005525	50.77	0.0200848	2	975.564	1.41962	82.3761	0
	High	ESGVINEENIAESK	2	1255	9	A0A1C9HCV0;Q5J038;A0A1I7PIS3;Q95FJ8;A0A1I7PIU6;A0A1I7PIS8;B8PRK2;A0A1D8D815;A0A191SDX6		0	0	3.814e-06	50.41	0.0184894	2	1518.73	1.23053	61.1666	0
	High	AmNLDVESK	5	51	5	Q5J038;A0A0M3LBA7;C0J9J3;A0A1D8D815;B8PRK2	M2(Oxidation)	0	0	0.009692	49.46	0.0145989	2	1022.48	0.00107918	36.4874	0
	High	EGSITSIQAVYVPADDLTDPAPATTFAHLDATTVLSR	1	6155	16	A0A0M3LBA7;A0A1C9HCV0;Q5J038;A0A1I7PIU6;C0J9J3;A0A191SDX6;A0A1D8D815;A0A1I7PIS3;C0J9K5;C0J9P4;A0A1I7PIS8;A0A0A7DB11;Q95FJ8;B8PRK2;O03067;B7S4V7		0.0476	0	7.867e-12	39.75	0.173225	4	3843.94	1.83731	114.547	0
	High	EGNDLYmEMK	4	8238	16	A0A0A7DB11;A0A0M3LBA7;C0J9J3;A0A1C9HCV0;Q5J038;Q95FJ8;Q597J4;A0A1D8D815;A0A1I7PIU6;A0A1I7PIS3;C0J9K5;C0J9P4;B7S4V7;A0A1I7PIS8;A9L9Y0;B8PRK2	M7(Oxidation)	0	0	0.002121	30.45	0.673383	2	1245.51	0.747566	63.4104	0
	High	TREGNDLYMEMK	3	8225	16	A0A0A7DB11;A0A0M3LBA7;Q597J4;C0J9J3;A0A1C9HCV0;Q5J038;A0A1D8D815;A0A1I7PIU6;A0A1I7PIS3;C0J9K5;C0J9P4;A0A1I7PIS8;A9L9Y0;Q95FJ8;B7S4V7;B8PRK2		0	0.003	0.0389	36.12	0.297683	2	1486.67	1.14968	61.8821	1
A0A1I7PIU6	ATP synthase subunit beta (Fragment) OS=Spiradiclis sp. wang1125 OX=1905662 GN=atpB PE=3 SV=1 - [A0A1I7PIU6_9GENT]	2823.11	65.72	3529	0	21	151	458	49.2536	5.09717
	High	MPSAVGYQPTLSTEMGSLQER	7	5647	16	A0A1C9HCV0;Q5J038;A0A1I7PIU6;A0A1I7PIS3;A0A1I7PIS8;B8PRK2;Q95FJ8;A0A0M3LBA7;C0J9J3;C0J9K5;C0J9P4;Q597J4;A0A1D8D815;A0A191SDX6;A9L9Y0;B7S4V7		0	0	2.634e-12	111.6	1.35568e-08	2	2282.08	1.45298	104.74	0
	High	YKELQDIIAILGLDELSEEDR	1	7741	15	A0A0M3LBA7;Q597J4;A0A1C9HCV0;Q5J038;C0J9K5;C0J9P4;Q95FJ8;A0A1I7PIS3;A0A1I7PIU6;A0A1I7PIS8;B8PRK2;A0A1D8D815;A0A191SDX6;A9L9Y0;B7S4V7		0	0	2.053e-11	109.25	2.69962e-08	3	2462.27	0.701042	115.246	1
	High	DVNEQDVLLFIDNIFR	1	5066	12	A0A1C9HCV0;Q5J038;A0A1I7PIS3;Q95FJ8;A0A0M3LBA7;C0J9K5;C0J9P4;C0J9J3;A0A1I7PIU6;A0A1I7PIS8;Q597J4;B8PRK2		0	0	9.468e-10	100.58	2.4577e-07	2	1950	-0.280965	116.5	0
	High	IFNVLGEPVDNLGPVDTR	3	3009	9	A0A0M3LBA7;Q597J4;C0J9J3;A0A1C9HCV0;Q5J038;A0A1I7PIU6;A0A1D8D815;A0A191SDX6;B7S4V7		0	0	7.248e-08	100.58	1.78234e-07	2	1955.03	1.55675	114.297	0
	High	mPSAVGYQPTLSTEMGSLQER	11	5647	16	A0A0M3LBA7;C0J9J3;A0A1C9HCV0;A0A1D8D815;A0A1I7PIS3;C0J9K5;C0J9P4;A0A1I7PIS8;Q95FJ8;Q597J4;Q5J038;A0A1I7PIU6;A0A191SDX6;B8PRK2;A9L9Y0;B7S4V7	M1(Oxidation)	0	0	1.17e-10	99.06	2.03345e-07	2	2298.08	1.84956	98.3396	0
	High	ELQDIIAILGLDELSEEDR	1	7752	15	A0A0M3LBA7;Q597J4;A0A1C9HCV0;Q5J038;C0J9K5;C0J9P4;Q95FJ8;A0A1I7PIS3;A0A1I7PIU6;A0A1I7PIS8;B8PRK2;A0A1D8D815;A0A191SDX6;A9L9Y0;B7S4V7		0	0	1.147e-11	97.98	3.95401e-07	2	2171.11	-0.311347	115.746	0
	High	GIYPAVDPLDSTSTMLQPR	1	5449	17	A0A0M3LBA7;A0A1C9HCV0;A0A1D8D815;A0A1I7PIS3;C0J9K5;C0J9P4;A0A1I7PIS8;Q95FJ8;Q597J4;C0J9J3;A0A191SDX6;Q5J038;A0A1I7PIU6;B8PRK2;A9L9Y0;Q9MRM1;B7S4V7		0	0	1.492e-08	96.04	6.30216e-07	3	2061.03	1.06046	114.221	0
	High	VALVYGQMNEPPGAR	13	9490	19	A0A0M3LBA7;Q597J4;Q9MRM1;A0A1C9HCV0;A0A1D8D815;A0A1I7PIS3;C0J9K5;C0J9P4;A0A1I7PIS8;Q95FJ8;A0A191SDX6;Q5J038;A0A1I7PIU6;B8PRK2;A9L9Y0;C0J9J3;B7S4V7;A0A0A7DB11;O03067		0	0	4.098e-07	89.82	2.77236e-06	2	1601.81	1.11259	80.7616	0
	High	VALVYGQmNEPPGAR	7	9490	19	A0A0M3LBA7;Q597J4;C0J9J3;A0A1C9HCV0;A0A191SDX6;Q5J038;A0A1D8D815;A0A1I7PIU6;A0A1I7PIS3;C0J9K5;C0J9P4;B7S4V7;A0A1I7PIS8;B8PRK2;A9L9Y0;Q95FJ8;Q9MRM1;A0A0A7DB11;O03067	M8(Oxidation)	0	0	2.649e-07	89.58	2.82853e-06	2	1617.81	0.924748	66.9041	0
	High	FVQAGSEVSALLGR	13	9158	17	A0A0M3LBA7;Q597J4;A0A1C9HCV0;Q5J038;C0J9K5;C0J9P4;Q95FJ8;A0A1I7PIU6;A0A1I7PIS3;A0A1I7PIS8;B8PRK2;A0A1D8D815;B7S4V7;A9L9Y0;C0J9J3;A0A191SDX6;A0A0A7DB11		0	0	2.579e-08	88.08	4.33087e-06	2	1433.78	1.05415	104.671	0
	High	mPNIYNALVVK	4	4063	13	A0A0M3LBA7;Q597J4;A0A1C9HCV0;C0J9J3;Q5J038;C0J9K5;C0J9P4;Q95FJ8;A0A1I7PIU6;A0A1I7PIS8;B8PRK2;A0A1D8D815;B7S4V7	M1(Oxidation)	0	0	5.738e-06	86.81	1.44e-05	2	1277.69	0.693854	91.0599	0
	High	GmEVIDTGAPLSVPVGGATLGR	6	3356	14	A0A0M3LBA7;A0A1C9HCV0;C0J9J3;Q5J038;A0A1D8D815;A0A1I7PIU6;A0A1I7PIS3;Q95FJ8;C0J9K5;C0J9P4;A0A1I7PIS8;A0A191SDX6;B8PRK2;A9L9Y0	M2(Oxidation)	0	0	1.444e-08	86.64	4.47273e-06	2	2113.1	1.53916	103.671	0
	High	VGLTALTmAEYFR	3	7808	18	A0A0M3LBA7;A0A1C9HCV0;A0A1D8D815;Q5J038;C0J9K5;C0J9P4;Q95FJ8;Q597J4;A0A1I7PIU6;A0A1I7PIS3;A0A1I7PIS8;A9L9Y0;A0A191SDX6;C0J9J3;B8PRK2;A0A0A7DB11;Q9MRM1;B7S4V7	M8(Oxidation)	0	0	1.303e-05	75.46	7.42987e-05	2	1487.76	1.26365	109.755	0
	High	GIYPAVDPLDSTSTmLQPR	7	5449	17	A0A0M3LBA7;Q597J4;C0J9J3;A0A1C9HCV0;A0A191SDX6;Q5J038;A0A1D8D815;A0A1I7PIU6;A0A1I7PIS3;C0J9K5;C0J9P4;A0A1I7PIS8;A9L9Y0;Q95FJ8;B7S4V7;B8PRK2;Q9MRM1	M15(Oxidation)	0	0	2.434e-09	74.74	7.89353e-05	2	2077.03	1.65567	104.656	0
	High	MPNIYNALVVK	7	4063	13	A0A0M3LBA7;A0A1C9HCV0;C0J9K5;C0J9P4;Q95FJ8;Q5J038;Q597J4;A0A1D8D815;A0A1I7PIU6;A0A1I7PIS8;C0J9J3;B8PRK2;B7S4V7		0	0	1.405e-05	73.12	0.000109845	2	1261.7	0.44565	104.976	0
	High	IVGEEHYETAQK	8	150	4	A0A0M3LBA7;A0A1I7PIS3;A0A1I7PIU6;A0A1I7PIS8		0	0	3.515e-08	68.27	0.000239802	2	1403.68	0.377836	38.7356	0
	High	EGNDLYMEMK	4	8238	16	A0A0M3LBA7;A0A1C9HCV0;Q5J038;C0J9K5;C0J9P4;Q95FJ8;Q597J4;C0J9J3;A0A1D8D815;A0A1I7PIU6;A0A1I7PIS3;A0A1I7PIS8;A0A0A7DB11;A9L9Y0;B7S4V7;B8PRK2		0	0	0.0001835	61.45	0.000597371	2	1229.52	0.394281	74.7962	0
	High	mPSAVGYQPTLSTEmGSLQER	3	5647	16	A0A1C9HCV0;Q5J038;A0A1I7PIU6;A0A1I7PIS3;A0A1I7PIS8;B8PRK2;Q95FJ8;A0A0M3LBA7;C0J9J3;C0J9K5;C0J9P4;Q597J4;A0A1D8D815;A0A191SDX6;A9L9Y0;B7S4V7	M1(Oxidation); M15(Oxidation)	0	0	8.523e-08	61.45	0.00104811	3	2314.07	1.12707	81.2769	0
	High	GMEVIDTGAPLSVPVGGATLGR	7	3356	14	A0A1C9HCV0;Q5J038;A0A1I7PIS3;Q95FJ8;A0A0M3LBA7;A0A1D8D815;C0J9K5;C0J9P4;A0A1I7PIS8;C0J9J3;A0A191SDX6;A0A1I7PIU6;B8PRK2;A9L9Y0		0	0	1.448e-07	61.42	0.00319667	2	2097.11	2.15299	112.149	0
	High	TVLImELINNIAK	1	8267	18	A0A0M3LBA7;A0A1C9HCV0;Q597J4;A0A1D8D815;A0A1I7PIS3;C0J9K5;C0J9P4;A0A1I7PIS8;Q95FJ8;Q5J038;A0A1I7PIU6;A9L9Y0;B8PRK2;C0J9J3;A0A0A7DB11;A0A191SDX6;Q9MRM1;O03067	M5(Oxidation)	0	0	3.124e-05	59.08	0.00191479	2	1487.85	1.07399	114.918	0
	High	LSIFETGIK	6	9003	18	A0A0M3LBA7;Q597J4;A0A1C9HCV0;Q5J038;C0J9K5;C0J9P4;Q95FJ8;A0A1I7PIS3;A0A1D8D815;A0A1I7PIU6;A0A1I7PIS8;A9L9Y0;C0J9J3;A0A191SDX6;A0A0A7DB11;Q9MRM1;B7S4V7;O03067		0	0	0.0107	57.94	0.00225783	2	1007.58	0.277807	93.139	0
	High	VGLTALTMAEYFR	2	7808	18	A0A0M3LBA7;A0A1C9HCV0;A0A1D8D815;Q5J038;C0J9K5;C0J9P4;Q95FJ8;Q597J4;A0A1I7PIU6;A0A1I7PIS3;A0A1I7PIS8;A9L9Y0;A0A191SDX6;C0J9J3;B8PRK2;A0A0A7DB11;Q9MRM1;B7S4V7		0	0	2.897e-05	57.73	0.00418535	2	1471.76	0.808242	114.651	0
	High	AHGGVSVFGGVGER	10	7920	18	A0A0M3LBA7;Q597J4;C0J9J3;A0A1C9HCV0;Q5J038;A0A1I7PIU6;A0A1I7PIS3;A0A1I7PIS8;B8PRK2;Q95FJ8;C0J9K5;C0J9P4;A0A1D8D815;A9L9Y0;A0A191SDX6;B7S4V7;Q9MRM1;A0A0A7DB11		0	0	0.0004703	56.87	0.00432786	2	1328.67	-0.42129	68.2213	0
	High	TVLIMELINNIAK	1	8267	18	A0A0M3LBA7;A0A1C9HCV0;Q597J4;A0A1D8D815;A0A1I7PIS3;C0J9K5;C0J9P4;A0A1I7PIS8;Q95FJ8;Q5J038;A0A1I7PIU6;A9L9Y0;B8PRK2;C0J9J3;A0A0A7DB11;A0A191SDX6;Q9MRM1;O03067		0	0	1.051e-05	54.1	0.00663983	2	1471.86	0.450676	115.449	0
	High	VVDLLAPYR	8	9267	19	A0A0M3LBA7;A0A1C9HCV0;A0A1I7PIS3;C0J9K5;C0J9P4;Q95FJ8;C0J9J3;A0A191SDX6;Q5J038;A0A1D8D815;A0A1I7PIU6;B7S4V7;A0A1I7PIS8;A0A0A7DB11;Q597J4;A9L9Y0;B8PRK2;Q9MRM1;O03067		0	0	0.006337	51.37	0.0157395	2	1045.6	0.419361	98.2984	0
	High	IGLFGGAGVGK	6	9628	25	Q597J4;A0A0M3LBA7;C0J9J3;A0A1C9HCV0;A0A191SDX6;Q5J038;A0A1D8D815;A0A1I7PIU6;A0A1I7PIS3;C0J9K5;C0J9P4;A0A1I7PIS8;Q95FJ8;A0A0A7DB11;B8PRK2;A9L9Y0;A0A2G5F6R8;A0A1S3Y5A9;B9T1V8;A0A2H3ZCK5;A0A251U5D0;Q9MRM1;B7S4V7;A0A0D6QRT0;O03067		0	0	0.0005525	50.77	0.0200848	2	975.564	1.41962	82.3761	0
	High	ESGVINEENIAESK	2	1255	9	A0A1C9HCV0;Q5J038;A0A1I7PIS3;Q95FJ8;A0A1I7PIU6;A0A1I7PIS8;B8PRK2;A0A1D8D815;A0A191SDX6		0	0	3.814e-06	50.41	0.0184894	2	1518.73	1.23053	61.1666	0
	High	EGSITSIQAVYVPADDLTDPAPATTFAHLDATTVLSR	1	6155	16	A0A0M3LBA7;A0A1C9HCV0;Q5J038;A0A1I7PIU6;C0J9J3;A0A191SDX6;A0A1D8D815;A0A1I7PIS3;C0J9K5;C0J9P4;A0A1I7PIS8;A0A0A7DB11;Q95FJ8;B8PRK2;O03067;B7S4V7		0.0476	0	7.867e-12	39.75	0.173225	4	3843.94	1.83731	114.547	0
	High	EGNDLYmEMK	4	8238	16	A0A0A7DB11;A0A0M3LBA7;C0J9J3;A0A1C9HCV0;Q5J038;Q95FJ8;Q597J4;A0A1D8D815;A0A1I7PIU6;A0A1I7PIS3;C0J9K5;C0J9P4;B7S4V7;A0A1I7PIS8;A9L9Y0;B8PRK2	M7(Oxidation)	0	0	0.002121	30.45	0.673383	2	1245.51	0.747566	63.4104	0
	High	TREGNDLYMEMK	3	8225	16	A0A0A7DB11;A0A0M3LBA7;Q597J4;C0J9J3;A0A1C9HCV0;Q5J038;A0A1D8D815;A0A1I7PIU6;A0A1I7PIS3;C0J9K5;C0J9P4;A0A1I7PIS8;A9L9Y0;Q95FJ8;B7S4V7;B8PRK2		0	0.003	0.0389	36.12	0.297683	2	1486.67	1.14968	61.8821	1
C0J9R6	Ribulose bisphosphate carboxylase large chain (Fragment) OS=Cissampelos capensis OX=379217 GN=rbcL PE=3 SV=1 - [C0J9R6_9MAGN]	2813.09	41.88	62763	0	21	294	468	51.8532	6.68311
	High	GGLDFTKDDENVNSQPFMR	13	51638	281	Q8M9K0;Q9XQI4;Q8MFT9;Q5S838;A0A126G0V3;A0A0H4SWH4;Q4VIC0;O98426;B1PHQ2;A0A2D0WHN2;Q95CE8;Q9GGJ5;B5LBY9;C0J9R6;C6G1P2;Q5W520;A5X4D3;Q9GF14;F2X4H9;A0A0K2SQY8;F2X4N9;Q4VI99;D6MYJ6;Q7YJP8;Q9MS09;Q5I221;A0A0U4D534;Q4VI78;A0A0F7G633;A0A0F7C969;A0A249Y5Y5;G0WZL1;Q37220;B2BY95;A0A291L2W8;Q37279;J9QH20;A0A1Q1MQ40;Q37140;L0N8B1;Q6VW40;A0A0F7C9H2;I2BGM7;Q33047;Q31807;Q33032;A0A1C9HG87;B8PRL7;Q9THL1;A0A286M5…		0	0	1.232e-13	133.64	1.81455e-10	2	2169.99	1.02955	93.118	1
	High	GHYLNATAGTcEEMIKR	2	14767	123	Q6VW40;C0J9R6;C6G1P2;Q33032;A0A1C9HG87;R4QE58;Q4L1C7;F2X4H9;A0A0K2SQY8;F2X4N9;O98429;D6MYJ6;Q7YJP8;Q7GH77;Q9MS09;O98551;A0A0C5KNQ4;I2E9A4;Q9T2E4;D6MYI7;O98426;A0A0B4M1K8;A0A0N7AB69;A0A0B5L1K2;B2BY95;B6GUV5;Q37347;Q5NUA5;K4EPE7;Q37176;I2BGN0;Q95CE8;Q37140;H9ZGI0;L0N8B1;P94046;Q8ME51;A5X4D3;Q339G9;A0A2H4UGV5;I2E964;Q32750;Q5I221;A0A0U4D534;A0A249Y5N8;Q7YJR9;A0A291L2W8;D6MYJ0;A0A249Y5N1;Q5W520;Q9THL…	C11(Carbamidomethyl)	0	0	4.954e-13	102.08	1.60767e-07	3	1950.92	0.993705	59.7238	1
	High	GHYLNATAGTcEEMIK	15	14794	124	Q6VW40;C0J9R6;C6G1P2;Q33032;A0A1C9HG87;F2X4H9;A0A0K2SQY8;F2X4N9;D6MYJ6;Q7YJP8;Q7GH77;Q9MS09;O98551;A0A0C5KNQ4;I2E9A4;B2BY95;Q5NUA5;Q37140;H9ZGI0;L0N8B1;Q5W520;Q9THL1;Q9GF14;Q4VI99;Q4VI78;Q37220;B1PHQ2;A0A1Q1MQ40;C1JAT3;Q3I534;G0WZL1;F4ZDP9;A0A142I7F3;P92434;J9QH20;A0A249Y5Q4;E7DMY2;A0A2H4UGV5;B8LIV8;I2E962;A0A1C9HFL0;O98429;Q9T2E4;A0A0C5AUW0;A0A0B4M1K8;A0A0N7AB69;A0A0B5L1K2;A0A142I7A5;B8YHE7;A0A0…	C11(Carbamidomethyl)	0	0	9.225e-11	99.52	2.43029e-07	2	1794.82	1.69124	66.3509	0
	High	GHYLNATAGTcEEmIK	8	14794	124	C0J9R6;C6G1P2;Q5W520;A5X4D3;Q9GF14;F2X4H9;A0A0K2SQY8;F2X4N9;Q4VI99;D6MYJ6;Q7YJP8;Q9MS09;Q5I221;A0A0U4D534;Q4VI78;A0A0F7G633;A0A0F7C969;A0A249Y5Y5;G0WZL1;Q37220;B2BY95;A0A291L2W8;Q37279;J9QH20;A0A1Q1MQ40;Q37140;L0N8B1;Q9GEN6;Q32701;Q6VW40;D6MYK4;E7DMY2;B8LIV8;Q33032;I2E962;A0A1C9HG87;Q7YMT1;R4QE58;Q9THL1;I2E906;Q339G9;Q4L1C7;Q95631;Q8MD81;A0A1C9HFL0;Q6VW13;Q3T5L7;Q9TN58;O98429;Q32553;C1JAT3;I2E964…	C11(Carbamidomethyl); M14(Oxidation)	0	0	1.755e-09	92.48	1.1373e-06	2	1810.81	1.38348	55.6064	0
	High	EITLGFVDLLRDDFIEK	2	5735	61	Q6VW40;C0J9R6;C6G1P2;Q5W520;Q33032;Q9GF14;F2X4H9;F2X4N9;Q4VI99;Q9TI75;Q5I221;A0A0U4D534;Q4VI78;A0A249Y5N8;A0A249Y5N1;I2BGM7;Q31895;O78309;Q8HUZ9;A0A1Z2QS57;I2E9L8;E0D8W6;A0A0F7G5U4;P48689;A0A286SFD8;A0A142DPV4;S4TA61;J9QG76;E0D8V0;Q8MFT9;A0A0F7G5Y0;A0A1W6L1X3;A6XBH8;A0A286NQG4;A0A286NQF2;Q7YJM6;A0A0B5KNF5;F5B3G0;Q8M9K0;I2BGN0;E2FGZ3;A0A0B5KTH7;A0A291EY88;A0A0F7EV98;Q9MT32;Q9GHM7;A0A286SF63;E7DMY2…		0	0	8.837e-12	85.31	6.60228e-06	2	2023.08	1.21337	115.129	1
	High	mSGGDHIHAGTVVGK	32	17683	150	I2E9A4;Q9BAJ3;Q6VW40;I2BGM7;C0J9R6;C6G1P2;Q33032;A6XBH8;F2X4H9;F2X4N9;Q8HUZ9;Q5I221;A0A0U4D534;A0A1Z2QS57;I2E9L8;A0A249Y5N8;A0A286SFD8;S4TA61;J9QG76;E0D8V0;A0A249Y5N1;A0A0F7G5Y0;Q32701;E7DMY2;Q31807;P92447;O47280;R4QE58;Q339G9;Q6VW13;Q3T5L7;A0A2H4UGV5;I2E964;D2Y0X3;A0A248SN48;Q7YJP8;Q7GH77;A0A0C5KNQ4;K7TIF7;A0A024HRQ0;Q9MSY8;Q8WJX3;B5L2V5;D4N1T9;Q9BAI7;O99016;A0A0F7CRW4;A0A0E3KV09;Q5YKU0;A0A291L2…	M1(Oxidation)	0	0	4.962e-10	84.02	1.37168e-05	2	1481.72	0.318762	32.1251	0
	High	DNGLLLHIHR	12	41878	285	C0J9R6;C6G1P2;Q5W520;Q9GF14;F2X4H9;F2X4N9;Q4VI99;Q9MS09;Q5I221;A0A0U4D534;Q4VI78;A0A0F7G633;O09424;A0A249Y5Y5;G0WZL1;J9QH20;Q9GHM7;Q6VW40;I2BGM7;E7DMY2;Q33032;Q8HUZ9;A0A1Z2QS57;I2E9L8;A0A249Y5N8;A0A286SFD8;S4TA61;J9QG76;E0D8V0;Q8MFT9;A0A249Y5N1;A0A0F7G5Y0;A0A1C9HG87;Q9THL1;Q4L1C7;A0A0K2SQY8;C1JAT3;D6MYJ6;Q7YJP8;Q7GH77;J9QER6;O98551;A0A0C5KNQ4;Q3I534;I2E9A4;Q37220;F4ZDP9;B2BY95;B1PHQ2;A0A142I7F3;P…		0	0	2.487e-05	83.17	2.26954e-05	3	1187.67	0.557325	64.4414	0
	High	GHYLNATAGTcEEmIKR	4	14767	123	C0J9R6;C6G1P2;Q5W520;A5X4D3;Q9GF14;F2X4H9;A0A0K2SQY8;F2X4N9;Q4VI99;D6MYJ6;Q7YJP8;Q9MS09;Q5I221;A0A0U4D534;Q4VI78;A0A0F7G633;A0A0F7C969;A0A249Y5Y5;G0WZL1;Q37220;B2BY95;A0A291L2W8;Q37279;J9QH20;A0A1Q1MQ40;Q37140;L0N8B1;Q9GEN6;Q32701;Q6VW40;D6MYK4;E7DMY2;B8LIV8;Q33032;I2E962;A0A1C9HG87;Q7YMT1;R4QE58;Q9THL1;I2E906;Q339G9;Q4L1C7;Q95631;Q8MD81;A0A1C9HFL0;Q6VW13;Q3T5L7;Q9TN58;O98429;Q32553;C1JAT3;I2E964…	C11(Carbamidomethyl); M14(Oxidation)	0	0	8.168e-09	80.25	2.35855e-05	3	1966.91	1.11945	51.1056	1
	High	ELGVPIVmHDYITGGFTANTSLAHYcR	9	839	27	C0J9R6;D6MYJ6;Q5W520;Q33032;I2BGM7;Q31807;A0A142DPV4;A0A291EY88;G0WZL1;A0A023Q3H2;A0A023Q1H7;Q32553;A0A2H4UGV5;D6MYK9;A0A249Y5Q4;D6MYK4;Q31889;A0A0C5AUW0;A0A0A7W5U3;A0A023Q1K4;C7AQV0;A0A291L2W8;C7AQT3;C7AQV2;D6MYI7;A0A120KLC1;D6MYJ0	M8(Oxidation); C26(Carbamidomethyl)	0	0	5.972e-13	80.15	2.42754e-05	4	3038.45	0.512923	109.952	0
	High	GGLDFTKDDENVNSQPFmR	8	51638	281	C0J9R6;A0A291EY88;C6G1P2;Q5W520;B8PRL7;O09420;A6XBH8;Q9GF14;A0A286M593;F2X4H9;O78309;F2X4N9;Q4VI99;Q8HUZ9;Q9MS09;Q5I221;A0A0U4D534;A0A1Z2QS57;A0A0F7G5V4;Q4VI78;A0A0F7G633;A0A0F7G5U4;O09424;P48689;A0A286SFD8;A0A249Y5Y5;G0WZL1;J9QG76;J9QH20;Q9GHM7;O03612;O03654;A0A023Q3H2;A0A023Q1H7;I2BGM7;Q33032;A0A142DPV4;Q6VW40;Q05579;Q9GEN6;Q32701;A0A0F7C9H2;Q32571;Q33047;Q31807;A0A1C9HG87;Q9THL1;A0A0F7EV98;Q9M…	M18(Oxidation)	0	0	1.423e-10	78.81	5.35809e-05	2	2185.99	1.44956	83.4347	1
	High	DDENVNSQPFMR	8	52171	305	Q05579;Q9ZS70;Q32701;Q31896;D6MYK9;Q6VW40;Q32776;A0A0F7C9H2;Q32571;I2BGM7;B1NL21;C0J9R6;A0A291EY88;C6G1P2;Q5W520;Q33047;D6MYK4;E7DMY2;Q31807;B8LIV8;C7AQR6;Q8WL19;Q33032;I2E962;A0A286NQG4;Q9GHZ1;A0A1C9HG87;B8PRL7;Q7YMT1;R4QE58;Q9THL1;A5X4D3;Q8WIX2;O09420;A6XBH8;I2E906;V5K6K1;A5X4K9;Q9XQI4;Q9GF14;A0A0F7EV98;O98993;Q9MT32;Q339G9;Q4L1C7;Q95631;A0A286NQM2;Q8MD81;A0A0F7G5C0;A0A1C9HFL0;Q6VW13;A0A286M593…		0	0	3.163e-06	77.76	6.24293e-05	2	1451.62	0.893699	69.9479	0
	High	TFQGPPHGIQVER	28	58045	299	Q6VW40;C0J9R6;C6G1P2;Q33032;F2X4H9;F2X4N9;Q7YJP8;Q7GH77;A0A0C5KNQ4;I2E9A4;L0N8B1;E7DMY2;Q9ZS70;A0A0F7C9H2;I2BGM7;Q5W520;Q33047;D6MYK4;Q31807;B8LIV8;I2E962;A0A286NQG4;A0A1C9HG87;B8PRL7;Q9THL1;Q8WIX2;Q9GF14;A0A1C9HFL0;A0A286M593;Q9GEK5;A0A0K2SQY8;Q9T2B5;O98429;Q4VI99;C1JAT3;D6MYJ6;Q33156;Q8HUZ9;Q9MS09;A0A1Z2QS57;O98551;I2E9L8;Q3I534;A0A0F7G5V4;Q9T2E4;Q4VI78;E0D8W6;A0A286NQF2;Q8WKT6;Q7YJM6;K7TIF7;P4…		0	0	5.43e-09	76.99	0.000124659	2	1465.76	0.989124	59.1038	0
	High	MSGGDHIHAGTVVGK	36	17683	150	C0J9R6;C6G1P2;F2X4H9;F2X4N9;Q7YJP8;L0N8B1;O98551;Q9T2E4;Q6PZ98;Q9ZS70;Q6VW40;A0A0F7C9H2;I2BGM7;Q31807;Q33032;A0A286NQG4;A0A1C9HG87;A5X4D3;Q8WIX2;Q339G9;A0A286M593;Q9GEK5;A0A0K2SQY8;O98429;D6MYJ6;I2E964;Q7GH77;Q8HUZ9;Q9MS09;Q5I221;G0WZM4;A0A0U4D534;A0A1Z2QS57;A0A0C5KNQ4;I2E9L8;A0A0F7G5V4;I2E9A4;A0A286NQF2;Q8WKT6;Q7YJM6;K7TIF7;A0A249Y5N8;A0A0B5KNF5;A0A286SFD8;A0A120KLC1;A0A0B4M1K8;B5L2V5;A0A0N7AB69…		0	0	2.428e-07	71.56	0.000207916	2	1465.72	0.933846	40.4824	0
	High	VALEAcVQAR	48	29518	219	C6G1P2;A0A0F7EV98;L0N8B1;Q05579;C0J9R6;A0A291EY88;Q5W520;Q31807;R4QE58;A6XBH8;Q9GF14;F2X4H9;F2X4N9;Q4VI99;Q7YJP8;Q8HUZ9;A0A1Z2QS57;Q4VI78;A2VAL3;K7TIF7;P48689;J9QG76;Q37220;A0A0F7CRW4;A0A0E3KV09;Q7YJM3;A0A1C9HG42;A0A1Q1MQ40;Q9GHM7;I6N589;A0A291L2S1;Q32701;Q6VW40;I2BGM7;Q33032;Q339G9;I2E964;A0A248SN48;Q7GH77;Q5I221;A0A0U4D534;A0A0C5KNQ4;I2E9L8;I2E9A4;A0A249Y5N8;A0A286SFD8;Q8WJX3;B5L2V5;S4TA61;D4N1…	C6(Carbamidomethyl)	0	0	0.0002074	67.58	0.000700406	2	1116.58	0.319118	112.957	0
	High	DDFIEKDR	7	17693	161	C0J9R6;C6G1P2;F2X4H9;F2X4N9;Q7YJP8;L0N8B1;Q33032;Q6VW40;Q5W520;Q9GF14;Q4VI99;Q9TI75;Q5I221;A0A0U4D534;Q4VI78;A0A249Y5N8;A0A249Y5N1;Q9GHM7;A0A286SF63;I2BGM7;A0A291EY88;A6XBH8;A0A0F7EV98;Q9MT32;Q8HUZ9;A0A1Z2QS57;I2E9L8;E0D8W6;P48689;A0A142DPV4;J9QG76;A2VAL3;E7DMY2;Q339G9;I2E964;Q7GH77;A0A0C5KNQ4;I2E9A4;Q31807;K7TIF7;D4N1T9;O99016;A0A0F7CRW4;A0A0E3KV09;Q5YKU0;A0A291L206;G8EEM9;A0A2D0WHN2;Q7YJM3;A0A1…		0	0	0.0127	64.12	0.00104486	2	1037.49	1.80774	42.5919	1
	High	ELGVPIVMHDYITGGFTANTSLAHYcR	2	839	27	I2BGM7;C0J9R6;A0A291EY88;Q5W520;Q33032;A0A142DPV4;G0WZL1;A0A023Q3H2;A0A023Q1H7;D6MYJ6;Q31807;Q32553;A0A2H4UGV5;D6MYK9;A0A249Y5Q4;D6MYK4;Q31889;A0A0C5AUW0;A0A0A7W5U3;A0A023Q1K4;C7AQV0;A0A291L2W8;C7AQT3;C7AQV2;D6MYI7;A0A120KLC1;D6MYJ0	C26(Carbamidomethyl)	0	0	1.002e-13	63.45	0.0011929	3	3022.45	-0.0516561	114.11	0
	High	YGRPLLGcTIKPK	7	64650	311	I2E962;Q9ZS70;Q6VW40;A0A0F7C9H2;I2BGM7;C0J9R6;C6G1P2;Q5W520;B8LIV8;Q33032;A0A286NQG4;A0A1C9HG87;B8PRL7;Q8WIX2;Q9GF14;A0A1C9HFL0;A0A286M593;F2X4H9;Q9GEK5;O78309;F2X4N9;Q4VI99;C1JAT3;Q9TI75;Q8HUZ9;Q9MS09;Q5I221;G0WZM4;A0A0U4D534;B7VFB3;A0A1Z2QS57;I2E9L8;A0A0F7G5V4;Q4VI78;A0A0F7G633;E0D8W6;A0A286NQF2;A0A0F7G5U4;Q7YJM6;P48689;A0A249Y5N8;A0A0B5KNF5;A0A286SFD8;A0A142DPV4;A0A249Y5Y5;H5ZW43;S4TA61;G0WZL1…	C8(Carbamidomethyl)	0	0	6.466e-08	60.97	0.00464336	3	1502.85	0.518081	53.6582	2
	High	FLFcAEAIYK	9	13080	133	C0J9R6;C6G1P2;Q5W520;Q9GF14;F2X4H9;A0A0K2SQY8;F2X4N9;Q4VI99;D6MYJ6;Q7YJP8;Q9MS09;Q4VI78;G0WZL1;Q37220;B2BY95;J9QH20;A0A1Q1MQ40;Q37140;L0N8B1;Q5I221;A0A0U4D534;A0A0B5L1K2;A0A142I7A5;B8YHE7;A0A078BR81;Q37347;K4EPE7;A0A0F6TFY2;Q95CE8;Q4L1D3;G0LNJ9;Q31807;A0A291L2W8;A0A1C9HG42;Q8HUZ9;A0A1Z2QS57;K7TIF7;P48689;A0A0B5KNF5;H5ZW43;J9QG76;A0A0F7CRW4;A0A0E3KV09;Q7YJM3;E7DMY2;A6XBH8;A0A286M593;Q9TN58;A0A0F7G…	C4(Carbamidomethyl)	0	0	0.0008225	56.83	0.00681983	2	1261.63	-0.110756	114.082	0
	High	EITLGFVDLLR	2	11021	130	Q6VW40;I2BGM7;C0J9R6;C6G1P2;Q33032;A6XBH8;F2X4H9;F2X4N9;Q8HUZ9;Q5I221;A0A0U4D534;A0A1Z2QS57;I2E9L8;A0A249Y5N8;A0A286SFD8;S4TA61;J9QG76;E0D8V0;A0A249Y5N1;A0A0F7G5Y0;Q5W520;Q8WIX2;A0A0F7EV98;Q71N81;O03612;A0A286NQG4;A0A286NQF2;Q7YJM6;A0A0B5KNF5;F5B3G0;Q8M9K0;I2BGN0;E2FGZ3;A0A0B5KTH7;A0A291EY88;Q9GF14;Q9MT32;Q4VI99;Q4VI78;E0D8W6;P48689;A0A142DPV4;Q9GHM7;A0A286SF63;A0A0F7G5C0;E7DMY2;Q9ZS70;Q9TI75;Q9G…		0	0	0.0002901	55.96	0.0054774	2	1275.73	0.557806	35.8049	0
	High	DTDTLAAFR	10	738	14	B8PRL7;A0A0F7EV98;Q9GEN6;I2BGM7;C0J9R6;C6G1P2;Q9GF14;Q71N78;E7DMY2;Q3I534;J7H9H4;A0A1I9WNX8;G8D4B8;H9AK14		0	0	0.003227	54.41	0.00612988	2	1009.5	1.4207	77.2687	0
	High	AMHAVIDR	9	44488	304	A0A0C5KNQ4;Q32701;Q6VW40;C0J9R6;C6G1P2;Q5W520;Q33032;A0A1C9HG87;Q9THL1;Q9GF14;F2X4H9;A0A0K2SQY8;F2X4N9;Q32553;Q4VI99;C1JAT3;D6MYJ6;Q7YJP8;Q7GH77;Q9MS09;O98551;Q3I534;I2E9A4;Q4VI78;G0WZL1;Q37220;F4ZDP9;B2BY95;B1PHQ2;A0A142I7F3;P92434;Q5NUA5;S6CMZ7;Q8MFT9;J9QH20;A0A249Y5Q4;A0A1Q1MQ40;Q37140;H9ZGI0;L0N8B1;Q9GHM7;Q8ME74;A0A291L2S1;A0A286SF63;I2BGM7;Q33047;Q31807;Q33156;Q8HUZ9;A0A1Z2QS57;I2E9L8;E0D8W6…		0	0	0.009502	52.34	0.0215431	2	912.471	-0.689544	33.5689	0
	High	DDENVNSQPFmR	4	52171	305	Q6VW40;I2BGM7;C0J9R6;C6G1P2;Q31807;Q33032;A0A286NQG4;F2X4H9;F2X4N9;Q7YJP8;Q7GH77;Q8HUZ9;A0A1Z2QS57;A0A0C5KNQ4;I2E9L8;I2E9A4;Q9T2E4;A0A286NQF2;Q7YJM6;K7TIF7;A0A0B5KNF5;Q7YJR9;A0A0B4M1K8;A0A0N7AB69;A0A0B5L1K2;D4N1T9;A0A1D5AHD9;J9QG76;O99016;A0A0F7CRW4;A0A0E3KV09;Q5YKU0;A0A291L206;Q8M9K0;A0A1D5AHD5;G8EEM9;A0A2D0WHN2;I2BGN0;Q7YJM3;A0A1C9HG42;L0N8B1;P94046;Q05579;Q32701;A0A0F7C9H2;Q32571;A0A291EY88;Q5…	M11(Oxidation)	0	0	8.285e-05	50.28	0.0343804	2	1467.62	1.02172	57.083	0
	High	PLLGcTIKPK	7	64838	316	C0J9R6;C6G1P2;Q5W520;A5X4D3;Q9GF14;F2X4H9;A0A0K2SQY8;F2X4N9;Q4VI99;D6MYJ6;Q7YJP8;Q9MS09;Q5I221;A0A0U4D534;Q4VI78;A0A0F7G633;A0A0F7C969;A0A249Y5Y5;G0WZL1;Q37220;B2BY95;A0A291L2W8;Q37279;J9QH20;A0A1Q1MQ40;Q37140;L0N8B1;Q6VW40;A0A0F7C9H2;I2BGM7;Q33047;Q31807;Q33032;A0A1C9HG87;B8PRL7;Q9THL1;A0A286M593;Q9GEK5;C1JAT3;Q7GH77;Q33156;Q8HUZ9;A0A1Z2QS57;O98551;A0A0C5KNQ4;I2E9L8;Q3I534;A0A0F7G5V4;I2E9A4;E0D8…	C5(Carbamidomethyl)	0	0	0.0004377	49.69	0.0607706	2	1126.67	0.212701	52.3831	1
	High	EITLGFVDLLRDDFIEKDR	1	5694	61	Q6VW40;C0J9R6;C6G1P2;Q33032;F2X4H9;F2X4N9;Q5W520;Q9GF14;Q4VI99;Q4VI78;Q9GHM7;A0A0B5KTH7;I2BGM7;A0A291EY88;A6XBH8;A0A0F7EV98;Q9MT32;Q8HUZ9;A0A1Z2QS57;I2E9L8;E0D8W6;P48689;A0A142DPV4;J9QG76;A0A286SF63;Q5I221;A0A0U4D534;A0A249Y5N8;A0A286SFD8;S4TA61;E0D8V0;A0A249Y5N1;A0A0F7G5Y0;A0A286NQG4;A0A286NQF2;Q7YJM6;A0A0B5KNF5;F5B3G0;Q8M9K0;I2BGN0;E2FGZ3;E7DMY2;Q9TI75;O78309;A0A0F7G5U4;A0A249Y5J7;A0A249Y5J3;A0…		0	0	1.101e-06	38.95	0.258133	3	2294.21	1.00295	114.748	2
	High	LGLSAKNYGR	1	66237	322	Q6VW40;C0J9R6;C6G1P2;D6MYK4;E7DMY2;Q33032;A0A1C9HG87;A5X4D3;Q339G9;F2X4H9;A0A0K2SQY8;F2X4N9;D6MYJ6;I2E964;Q7YJP8;Q7GH77;Q9MS09;Q5I221;A0A0U4D534;O98551;A0A0C5KNQ4;I2E9A4;A0A249Y5N8;B2BY95;A0A291L2W8;Q5NUA5;A0A249Y5N1;Q37140;H9ZGI0;L0N8B1;Q5W520;B8LIV8;I2E962;Q7YMT1;Q9THL1;Q9GF14;Q95631;A0A1C9HFL0;O98429;Q4VI99;C1JAT3;Q9TI75;Q3I534;Q9T2E4;Q4VI78;A0A0F7G633;Q58U40;A0A0F7C969;A0A0C5AUW0;A0A0B4M1K8;A…		0	0	0.009617	24.43	23.5864	3	1078.6	-2.89045	46.765	1
	High	AQAETGEIK	7	27913	230	Q6VW40;A0A291L206;A0A0F6TFY2;A0A1W6BQF9;Q71N78;J9QER6;C7A5Z4;A5X5W8;J9QH20;Q6PZC1;B6GUV5;A1XM46;C7SN35;C0J9R6;C6G1P2;F2X4H9;F2X4N9;Q9MS09;Q9GHZ1;Q8ME51;O98993;Q9GEN6;A0A0F7C9H2;I2BGM7;A0A291EY88;Q5W520;Q33032;A0A1C9HG87;B8PRL7;A6XBH8;Q9GF14;A0A0F7EV98;Q9MT32;Q4L1C7;A0A286NQM2;A0A286M593;Q9GEK5;Q9TN58;T1WGF1;Q4VI99;C1JAT3;Q8HUZ9;A0A1Z2QS57;I2E9L8;A0A0F7G5V4;Q4VI78;E0D8W6;P48689;A0A142DPV4;G0WZL1;J…		0	0.001	0.02621	39.46	0.414951	2	946.484	-0.317056	25.8707	0
	High	AmHAVIDR	2	44488	304	Q6VW40;C0J9R6;C6G1P2;Q33032;F2X4H9;F2X4N9;Q5I221;A0A0U4D534;A0A249Y5N8;A0A249Y5N1;Q5W520;Q31807;Q9GF14;Q4VI99;Q7YJP8;Q8HUZ9;A0A1Z2QS57;Q4VI78;K7TIF7;P48689;J9QG76;Q37220;A0A0F7CRW4;A0A0E3KV09;Q7YJM3;A0A1C9HG42;A0A1Q1MQ40;L0N8B1;I2BGM7;Q7GH77;A0A0C5KNQ4;I2E9L8;I2E9A4;D4N1T9;O99016;Q5YKU0;A0A291L206;G8EEM9;A0A2D0WHN2;A0A218KDZ0;A0A0B5KNF5;H5ZW43;A0A0B5L1K2;A0A078BR81;A0A0F6TFY2;G0LNJ9;Q05579;Q32701…	M2(Oxidation)	0	0.005	0.07043	47.76	0.0664751	2	928.467	0.328951	21.0214	0
	High	NHGMHFR	1	30695	237	C0J9R6;C6G1P2;Q5W520;E7DMY2;Q9GF14;F2X4H9;F2X4N9;Q4VI99;Q4VI78;Q6VW40;Q33032;A0A1C9HG87;C1JAT3;Q9TI75;Q9MS09;Q5I221;A0A0U4D534;A0A0F7G633;A0A249Y5N8;A0A249Y5Y5;G0WZL1;C1JAS8;P92434;A0A249Y5N1;J9QH20;H9ZGI0;Q33047;Q9GEN6;Q9THL1;A0A0K2SQY8;D6MYJ6;Q7YJP8;Q7GH77;O98551;A0A0C5KNQ4;Q3I534;I2E9A4;Q37220;F4ZDP9;B2BY95;B1PHQ2;A0A142I7F3;Q5NUA5;A0A249Y5Q4;A0A1Q1MQ40;Q37140;L0N8B1;Q9T2E4;I2BGM7;B1NL21;Q3180…		0	0.008	0.1044	23.19	12.1473	2	898.41	0.114145	29.4959	0
Q95FJ8	ATP synthase subunit beta (Fragment) OS=Spigelia marilandica OX=28544 GN=atpB PE=3 SV=1 - [Q95FJ8_SPIMR]	2796.34	59.76	6471	0	22	164	492	52.8534	5.18604
	High	MPSAVGYQPTLSTEMGSLQER	7	5647	16	A0A1C9HCV0;Q5J038;A0A1I7PIU6;A0A1I7PIS3;A0A1I7PIS8;B8PRK2;Q95FJ8;A0A0M3LBA7;C0J9J3;C0J9K5;C0J9P4;Q597J4;A0A1D8D815;A0A191SDX6;A9L9Y0;B7S4V7		0	0	2.634e-12	111.6	1.35568e-08	2	2282.08	1.45298	104.74	0
	High	YKELQDIIAILGLDELSEEDR	1	7741	15	A0A0M3LBA7;Q597J4;A0A1C9HCV0;Q5J038;C0J9K5;C0J9P4;Q95FJ8;A0A1I7PIS3;A0A1I7PIU6;A0A1I7PIS8;B8PRK2;A0A1D8D815;A0A191SDX6;A9L9Y0;B7S4V7		0	0	2.053e-11	109.25	2.69962e-08	3	2462.27	0.701042	115.246	1
	High	DVNEQDVLLFIDNIFR	1	5066	12	A0A1C9HCV0;Q5J038;A0A1I7PIS3;Q95FJ8;A0A0M3LBA7;C0J9K5;C0J9P4;C0J9J3;A0A1I7PIU6;A0A1I7PIS8;Q597J4;B8PRK2		0	0	9.468e-10	100.58	2.4577e-07	2	1950	-0.280965	116.5	0
	High	mPSAVGYQPTLSTEMGSLQER	11	5647	16	A0A0M3LBA7;C0J9J3;A0A1C9HCV0;A0A1D8D815;A0A1I7PIS3;C0J9K5;C0J9P4;A0A1I7PIS8;Q95FJ8;Q597J4;Q5J038;A0A1I7PIU6;A0A191SDX6;B8PRK2;A9L9Y0;B7S4V7	M1(Oxidation)	0	0	1.17e-10	99.06	2.03345e-07	2	2298.08	1.84956	98.3396	0
	High	ELQDIIAILGLDELSEEDR	1	7752	15	A0A0M3LBA7;Q597J4;A0A1C9HCV0;Q5J038;C0J9K5;C0J9P4;Q95FJ8;A0A1I7PIS3;A0A1I7PIU6;A0A1I7PIS8;B8PRK2;A0A1D8D815;A0A191SDX6;A9L9Y0;B7S4V7		0	0	1.147e-11	97.98	3.95401e-07	2	2171.11	-0.311347	115.746	0
	High	GIYPAVDPLDSTSTMLQPR	1	5449	17	A0A0M3LBA7;A0A1C9HCV0;A0A1D8D815;A0A1I7PIS3;C0J9K5;C0J9P4;A0A1I7PIS8;Q95FJ8;Q597J4;C0J9J3;A0A191SDX6;Q5J038;A0A1I7PIU6;B8PRK2;A9L9Y0;Q9MRM1;B7S4V7		0	0	1.492e-08	96.04	6.30216e-07	3	2061.03	1.06046	114.221	0
	High	VALVYGQMNEPPGAR	13	9490	19	A0A0M3LBA7;Q597J4;Q9MRM1;A0A1C9HCV0;A0A1D8D815;A0A1I7PIS3;C0J9K5;C0J9P4;A0A1I7PIS8;Q95FJ8;A0A191SDX6;Q5J038;A0A1I7PIU6;B8PRK2;A9L9Y0;C0J9J3;B7S4V7;A0A0A7DB11;O03067		0	0	4.098e-07	89.82	2.77236e-06	2	1601.81	1.11259	80.7616	0
	High	VALVYGQmNEPPGAR	7	9490	19	A0A0M3LBA7;Q597J4;C0J9J3;A0A1C9HCV0;A0A191SDX6;Q5J038;A0A1D8D815;A0A1I7PIU6;A0A1I7PIS3;C0J9K5;C0J9P4;B7S4V7;A0A1I7PIS8;B8PRK2;A9L9Y0;Q95FJ8;Q9MRM1;A0A0A7DB11;O03067	M8(Oxidation)	0	0	2.649e-07	89.58	2.82853e-06	2	1617.81	0.924748	66.9041	0
	High	FVQAGSEVSALLGR	13	9158	17	A0A0M3LBA7;Q597J4;A0A1C9HCV0;Q5J038;C0J9K5;C0J9P4;Q95FJ8;A0A1I7PIU6;A0A1I7PIS3;A0A1I7PIS8;B8PRK2;A0A1D8D815;B7S4V7;A9L9Y0;C0J9J3;A0A191SDX6;A0A0A7DB11		0	0	2.579e-08	88.08	4.33087e-06	2	1433.78	1.05415	104.671	0
	High	mPNIYxALVVK	4	4063	13	A0A0M3LBA7;Q597J4;A0A1C9HCV0;C0J9J3;Q5J038;C0J9K5;C0J9P4;Q95FJ8;A0A1I7PIU6;A0A1I7PIS8;B8PRK2;A0A1D8D815;B7S4V7	M1(Oxidation); X6(N)	0	0	5.738e-06	86.81	1.44e-05	2	1277.69	0.693854	91.0599	0
	High	GmEVIDTGAPLSVPVGGATLGR	6	3356	14	A0A0M3LBA7;A0A1C9HCV0;C0J9J3;Q5J038;A0A1D8D815;A0A1I7PIU6;A0A1I7PIS3;Q95FJ8;C0J9K5;C0J9P4;A0A1I7PIS8;A0A191SDX6;B8PRK2;A9L9Y0	M2(Oxidation)	0	0	1.444e-08	86.64	4.47273e-06	2	2113.1	1.53916	103.671	0
	High	AVAMSATDGLMR	6	3822	14	O03067;A0A0M3LBA7;Q597J4;C0J9J3;A0A1C9HCV0;A0A191SDX6;A0A1D8D815;A0A1I7PIS3;C0J9K5;C0J9P4;A0A1I7PIS8;Q95FJ8;B8PRK2;Q9MRM1		0	0	2.955e-05	82.26	1.20805e-05	2	1222.59	0.42003	73.1197	0
	High	VGLTALTmAEYFR	3	7808	18	A0A0M3LBA7;A0A1C9HCV0;A0A1D8D815;Q5J038;C0J9K5;C0J9P4;Q95FJ8;Q597J4;A0A1I7PIU6;A0A1I7PIS3;A0A1I7PIS8;A9L9Y0;A0A191SDX6;C0J9J3;B8PRK2;A0A0A7DB11;Q9MRM1;B7S4V7	M8(Oxidation)	0	0	1.303e-05	75.46	7.42987e-05	2	1487.76	1.26365	109.755	0
	High	GIYPAVDPLDSTSTmLQPR	7	5449	17	A0A0M3LBA7;Q597J4;C0J9J3;A0A1C9HCV0;A0A191SDX6;Q5J038;A0A1D8D815;A0A1I7PIU6;A0A1I7PIS3;C0J9K5;C0J9P4;A0A1I7PIS8;A9L9Y0;Q95FJ8;B7S4V7;B8PRK2;Q9MRM1	M15(Oxidation)	0	0	2.434e-09	74.74	7.89353e-05	2	2077.03	1.65567	104.656	0
	High	MPNIYxALVVK	7	4063	13	A0A0M3LBA7;A0A1C9HCV0;C0J9K5;C0J9P4;Q95FJ8;Q5J038;Q597J4;A0A1D8D815;A0A1I7PIU6;A0A1I7PIS8;C0J9J3;B8PRK2;B7S4V7	X6(N)	0	0	1.405e-05	73.12	0.000109845	2	1261.7	0.44565	104.976	0
	High	MPNIYxALVVK	2	26	2	Q95FJ8;A0A1I7PIS3	X6(D)	0	0	7.744e-06	68.44	0.000356837	2	1262.68	0.243073	94.61	0
	High	SAPAFIQLDTK	5	4550	11	A0A0M3LBA7;A0A1C9HCV0;C0J9J3;Q5J038;C0J9K5;C0J9P4;Q95FJ8;A0A1I7PIS3;Q597J4;A0A1D8D815;A0A191SDX6		0	0	0.0001949	62.71	0.00154607	2	1190.64	0.638549	84.4882	0
	High	EGNDLYMEMK	4	8238	16	A0A0M3LBA7;A0A1C9HCV0;Q5J038;C0J9K5;C0J9P4;Q95FJ8;Q597J4;C0J9J3;A0A1D8D815;A0A1I7PIU6;A0A1I7PIS3;A0A1I7PIS8;A0A0A7DB11;A9L9Y0;B7S4V7;B8PRK2		0	0	0.0001835	61.45	0.000597371	2	1229.52	0.394281	74.7962	0
	High	mPSAVGYQPTLSTEmGSLQER	3	5647	16	A0A1C9HCV0;Q5J038;A0A1I7PIU6;A0A1I7PIS3;A0A1I7PIS8;B8PRK2;Q95FJ8;A0A0M3LBA7;C0J9J3;C0J9K5;C0J9P4;Q597J4;A0A1D8D815;A0A191SDX6;A9L9Y0;B7S4V7	M1(Oxidation); M15(Oxidation)	0	0	8.523e-08	61.45	0.00104811	3	2314.07	1.12707	81.2769	0
	High	GMEVIDTGAPLSVPVGGATLGR	7	3356	14	A0A1C9HCV0;Q5J038;A0A1I7PIS3;Q95FJ8;A0A0M3LBA7;A0A1D8D815;C0J9K5;C0J9P4;A0A1I7PIS8;C0J9J3;A0A191SDX6;A0A1I7PIU6;B8PRK2;A9L9Y0		0	0	1.448e-07	61.42	0.00319667	2	2097.11	2.15299	112.149	0
	High	TVLImELINNIAK	1	8267	18	A0A0M3LBA7;A0A1C9HCV0;Q597J4;A0A1D8D815;A0A1I7PIS3;C0J9K5;C0J9P4;A0A1I7PIS8;Q95FJ8;Q5J038;A0A1I7PIU6;A9L9Y0;B8PRK2;C0J9J3;A0A0A7DB11;A0A191SDX6;Q9MRM1;O03067	M5(Oxidation)	0	0	3.124e-05	59.08	0.00191479	2	1487.85	1.07399	114.918	0
	High	AVAMSATDGLmR	7	3822	14	A0A0M3LBA7;A0A1C9HCV0;A0A1I7PIS3;Q95FJ8;C0J9J3;A0A1I7PIS8;B8PRK2;Q597J4;C0J9K5;C0J9P4;A0A1D8D815;A0A191SDX6;Q9MRM1;O03067	M11(Oxidation)	0	0	0.0003622	58.01	0.00259325	2	1238.59	0.282178	59.4526	0
	High	LSIFETGIK	6	9003	18	A0A0M3LBA7;Q597J4;A0A1C9HCV0;Q5J038;C0J9K5;C0J9P4;Q95FJ8;A0A1I7PIS3;A0A1D8D815;A0A1I7PIU6;A0A1I7PIS8;A9L9Y0;C0J9J3;A0A191SDX6;A0A0A7DB11;Q9MRM1;B7S4V7;O03067		0	0	0.0107	57.94	0.00225783	2	1007.58	0.277807	93.139	0
	High	VGLTALTMAEYFR	2	7808	18	A0A0M3LBA7;A0A1C9HCV0;A0A1D8D815;Q5J038;C0J9K5;C0J9P4;Q95FJ8;Q597J4;A0A1I7PIU6;A0A1I7PIS3;A0A1I7PIS8;A9L9Y0;A0A191SDX6;C0J9J3;B8PRK2;A0A0A7DB11;Q9MRM1;B7S4V7		0	0	2.897e-05	57.73	0.00418535	2	1471.76	0.808242	114.651	0
	High	AHGGVSVFGGVGER	10	7920	18	A0A0M3LBA7;Q597J4;C0J9J3;A0A1C9HCV0;Q5J038;A0A1I7PIU6;A0A1I7PIS3;A0A1I7PIS8;B8PRK2;Q95FJ8;C0J9K5;C0J9P4;A0A1D8D815;A9L9Y0;A0A191SDX6;B7S4V7;Q9MRM1;A0A0A7DB11		0	0	0.0004703	56.87	0.00432786	2	1328.67	-0.42129	68.2213	0
	High	TVLIMELINNIAK	1	8267	18	A0A0M3LBA7;A0A1C9HCV0;Q597J4;A0A1D8D815;A0A1I7PIS3;C0J9K5;C0J9P4;A0A1I7PIS8;Q95FJ8;Q5J038;A0A1I7PIU6;A9L9Y0;B8PRK2;C0J9J3;A0A0A7DB11;A0A191SDX6;Q9MRM1;O03067		0	0	1.051e-05	54.1	0.00663983	2	1471.86	0.450676	115.449	0
	High	VVDLLAPYR	8	9267	19	A0A0M3LBA7;A0A1C9HCV0;A0A1I7PIS3;C0J9K5;C0J9P4;Q95FJ8;C0J9J3;A0A191SDX6;Q5J038;A0A1D8D815;A0A1I7PIU6;B7S4V7;A0A1I7PIS8;A0A0A7DB11;Q597J4;A9L9Y0;B8PRK2;Q9MRM1;O03067		0	0	0.006337	51.37	0.0157395	2	1045.6	0.419361	98.2984	0
	High	IGLFGGAGVGK	6	9628	25	Q597J4;A0A0M3LBA7;C0J9J3;A0A1C9HCV0;A0A191SDX6;Q5J038;A0A1D8D815;A0A1I7PIU6;A0A1I7PIS3;C0J9K5;C0J9P4;A0A1I7PIS8;Q95FJ8;A0A0A7DB11;B8PRK2;A9L9Y0;A0A2G5F6R8;A0A1S3Y5A9;B9T1V8;A0A2H3ZCK5;A0A251U5D0;Q9MRM1;B7S4V7;A0A0D6QRT0;O03067		0	0	0.0005525	50.77	0.0200848	2	975.564	1.41962	82.3761	0
	High	ESGVINEENIAESK	2	1255	9	A0A1C9HCV0;Q5J038;A0A1I7PIS3;Q95FJ8;A0A1I7PIU6;A0A1I7PIS8;B8PRK2;A0A1D8D815;A0A191SDX6		0	0	3.814e-06	50.41	0.0184894	2	1518.73	1.23053	61.1666	0
	High	AVAmSATDGLmR	4	3822	14	A0A0M3LBA7;Q597J4;C0J9J3;A0A1C9HCV0;A0A191SDX6;A0A1D8D815;A0A1I7PIS3;C0J9K5;C0J9P4;A0A1I7PIS8;Q95FJ8;O03067;B8PRK2;Q9MRM1	M4(Oxidation); M11(Oxidation)	0	0	0.007333	47.56	0.0228408	2	1254.58	0.537039	45.1569	0
	High	EGSITSIQAVYVPADDLTDPAPATTFAHLDATTVLSR	1	6155	16	A0A0M3LBA7;A0A1C9HCV0;Q5J038;A0A1I7PIU6;C0J9J3;A0A191SDX6;A0A1D8D815;A0A1I7PIS3;C0J9K5;C0J9P4;A0A1I7PIS8;A0A0A7DB11;Q95FJ8;B8PRK2;O03067;B7S4V7		0.0476	0	7.867e-12	39.75	0.173225	4	3843.94	1.83731	114.547	0
	High	EGNDLYmEMK	4	8238	16	A0A0A7DB11;A0A0M3LBA7;C0J9J3;A0A1C9HCV0;Q5J038;Q95FJ8;Q597J4;A0A1D8D815;A0A1I7PIU6;A0A1I7PIS3;C0J9K5;C0J9P4;B7S4V7;A0A1I7PIS8;A9L9Y0;B8PRK2	M7(Oxidation)	0	0	0.002121	30.45	0.673383	2	1245.51	0.747566	63.4104	0
	High	TREGNDLYMEMK	3	8225	16	A0A0A7DB11;A0A0M3LBA7;Q597J4;C0J9J3;A0A1C9HCV0;Q5J038;A0A1D8D815;A0A1I7PIU6;A0A1I7PIS3;C0J9K5;C0J9P4;A0A1I7PIS8;A9L9Y0;Q95FJ8;B7S4V7;B8PRK2		0	0.003	0.0389	36.12	0.297683	2	1486.67	1.14968	61.8821	1
A0A1I7PIS3	ATP synthase subunit beta (Fragment) OS=Geophila repens OX=58419 GN=atpB PE=3 SV=1 - [A0A1I7PIS3_9GENT]	2791.84	66.81	5191	0	22	161	458	49.2346	5.05908
	High	MPSAVGYQPTLSTEMGSLQER	7	5647	16	A0A1C9HCV0;Q5J038;A0A1I7PIU6;A0A1I7PIS3;A0A1I7PIS8;B8PRK2;Q95FJ8;A0A0M3LBA7;C0J9J3;C0J9K5;C0J9P4;Q597J4;A0A1D8D815;A0A191SDX6;A9L9Y0;B7S4V7		0	0	2.634e-12	111.6	1.35568e-08	2	2282.08	1.45298	104.74	0
	High	YKELQDIIAILGLDELSEEDR	1	7741	15	A0A0M3LBA7;Q597J4;A0A1C9HCV0;Q5J038;C0J9K5;C0J9P4;Q95FJ8;A0A1I7PIS3;A0A1I7PIU6;A0A1I7PIS8;B8PRK2;A0A1D8D815;A0A191SDX6;A9L9Y0;B7S4V7		0	0	2.053e-11	109.25	2.69962e-08	3	2462.27	0.701042	115.246	1
	High	DVNEQDVLLFIDNIFR	1	5066	12	A0A1C9HCV0;Q5J038;A0A1I7PIS3;Q95FJ8;A0A0M3LBA7;C0J9K5;C0J9P4;C0J9J3;A0A1I7PIU6;A0A1I7PIS8;Q597J4;B8PRK2		0	0	9.468e-10	100.58	2.4577e-07	2	1950	-0.280965	116.5	0
	High	mPSAVGYQPTLSTEMGSLQER	11	5647	16	A0A0M3LBA7;C0J9J3;A0A1C9HCV0;A0A1D8D815;A0A1I7PIS3;C0J9K5;C0J9P4;A0A1I7PIS8;Q95FJ8;Q597J4;Q5J038;A0A1I7PIU6;A0A191SDX6;B8PRK2;A9L9Y0;B7S4V7	M1(Oxidation)	0	0	1.17e-10	99.06	2.03345e-07	2	2298.08	1.84956	98.3396	0
	High	ELQDIIAILGLDELSEEDR	1	7752	15	A0A0M3LBA7;Q597J4;A0A1C9HCV0;Q5J038;C0J9K5;C0J9P4;Q95FJ8;A0A1I7PIS3;A0A1I7PIU6;A0A1I7PIS8;B8PRK2;A0A1D8D815;A0A191SDX6;A9L9Y0;B7S4V7		0	0	1.147e-11	97.98	3.95401e-07	2	2171.11	-0.311347	115.746	0
	High	GIYPAVDPLDSTSTMLQPR	1	5449	17	A0A0M3LBA7;A0A1C9HCV0;A0A1D8D815;A0A1I7PIS3;C0J9K5;C0J9P4;A0A1I7PIS8;Q95FJ8;Q597J4;C0J9J3;A0A191SDX6;Q5J038;A0A1I7PIU6;B8PRK2;A9L9Y0;Q9MRM1;B7S4V7		0	0	1.492e-08	96.04	6.30216e-07	3	2061.03	1.06046	114.221	0
	High	VALVYGQMNEPPGAR	13	9490	19	A0A0M3LBA7;Q597J4;Q9MRM1;A0A1C9HCV0;A0A1D8D815;A0A1I7PIS3;C0J9K5;C0J9P4;A0A1I7PIS8;Q95FJ8;A0A191SDX6;Q5J038;A0A1I7PIU6;B8PRK2;A9L9Y0;C0J9J3;B7S4V7;A0A0A7DB11;O03067		0	0	4.098e-07	89.82	2.77236e-06	2	1601.81	1.11259	80.7616	0
	High	VALVYGQmNEPPGAR	7	9490	19	A0A0M3LBA7;Q597J4;C0J9J3;A0A1C9HCV0;A0A191SDX6;Q5J038;A0A1D8D815;A0A1I7PIU6;A0A1I7PIS3;C0J9K5;C0J9P4;B7S4V7;A0A1I7PIS8;B8PRK2;A9L9Y0;Q95FJ8;Q9MRM1;A0A0A7DB11;O03067	M8(Oxidation)	0	0	2.649e-07	89.58	2.82853e-06	2	1617.81	0.924748	66.9041	0
	High	FVQAGSEVSALLGR	13	9158	17	A0A0M3LBA7;Q597J4;A0A1C9HCV0;Q5J038;C0J9K5;C0J9P4;Q95FJ8;A0A1I7PIU6;A0A1I7PIS3;A0A1I7PIS8;B8PRK2;A0A1D8D815;B7S4V7;A9L9Y0;C0J9J3;A0A191SDX6;A0A0A7DB11		0	0	2.579e-08	88.08	4.33087e-06	2	1433.78	1.05415	104.671	0
	High	GmEVIDTGAPLSVPVGGATLGR	6	3356	14	A0A0M3LBA7;A0A1C9HCV0;C0J9J3;Q5J038;A0A1D8D815;A0A1I7PIU6;A0A1I7PIS3;Q95FJ8;C0J9K5;C0J9P4;A0A1I7PIS8;A0A191SDX6;B8PRK2;A9L9Y0	M2(Oxidation)	0	0	1.444e-08	86.64	4.47273e-06	2	2113.1	1.53916	103.671	0
	High	AVAMSATDGLMR	6	3822	14	O03067;A0A0M3LBA7;Q597J4;C0J9J3;A0A1C9HCV0;A0A191SDX6;A0A1D8D815;A0A1I7PIS3;C0J9K5;C0J9P4;A0A1I7PIS8;Q95FJ8;B8PRK2;Q9MRM1		0	0	2.955e-05	82.26	1.20805e-05	2	1222.59	0.42003	73.1197	0
	High	VGLTALTmAEYFR	3	7808	18	A0A0M3LBA7;A0A1C9HCV0;A0A1D8D815;Q5J038;C0J9K5;C0J9P4;Q95FJ8;Q597J4;A0A1I7PIU6;A0A1I7PIS3;A0A1I7PIS8;A9L9Y0;A0A191SDX6;C0J9J3;B8PRK2;A0A0A7DB11;Q9MRM1;B7S4V7	M8(Oxidation)	0	0	1.303e-05	75.46	7.42987e-05	2	1487.76	1.26365	109.755	0
	High	GIYPAVDPLDSTSTmLQPR	7	5449	17	A0A0M3LBA7;Q597J4;C0J9J3;A0A1C9HCV0;A0A191SDX6;Q5J038;A0A1D8D815;A0A1I7PIU6;A0A1I7PIS3;C0J9K5;C0J9P4;A0A1I7PIS8;A9L9Y0;Q95FJ8;B7S4V7;B8PRK2;Q9MRM1	M15(Oxidation)	0	0	2.434e-09	74.74	7.89353e-05	2	2077.03	1.65567	104.656	0
	High	MPNIYDALVVK	2	26	2	Q95FJ8;A0A1I7PIS3		0	0	7.744e-06	68.44	0.000356837	2	1262.68	0.243073	94.61	0
	High	IVGEEHYETAQK	8	150	4	A0A0M3LBA7;A0A1I7PIS3;A0A1I7PIU6;A0A1I7PIS8		0	0	3.515e-08	68.27	0.000239802	2	1403.68	0.377836	38.7356	0
	High	SAPAFIQLDTK	5	4550	11	A0A0M3LBA7;A0A1C9HCV0;C0J9J3;Q5J038;C0J9K5;C0J9P4;Q95FJ8;A0A1I7PIS3;Q597J4;A0A1D8D815;A0A191SDX6		0	0	0.0001949	62.71	0.00154607	2	1190.64	0.638549	84.4882	0
	High	EGNDLYMEMK	4	8238	16	A0A0M3LBA7;A0A1C9HCV0;Q5J038;C0J9K5;C0J9P4;Q95FJ8;Q597J4;C0J9J3;A0A1D8D815;A0A1I7PIU6;A0A1I7PIS3;A0A1I7PIS8;A0A0A7DB11;A9L9Y0;B7S4V7;B8PRK2		0	0	0.0001835	61.45	0.000597371	2	1229.52	0.394281	74.7962	0
	High	mPSAVGYQPTLSTEmGSLQER	3	5647	16	A0A1C9HCV0;Q5J038;A0A1I7PIU6;A0A1I7PIS3;A0A1I7PIS8;B8PRK2;Q95FJ8;A0A0M3LBA7;C0J9J3;C0J9K5;C0J9P4;Q597J4;A0A1D8D815;A0A191SDX6;A9L9Y0;B7S4V7	M1(Oxidation); M15(Oxidation)	0	0	8.523e-08	61.45	0.00104811	3	2314.07	1.12707	81.2769	0
	High	GMEVIDTGAPLSVPVGGATLGR	7	3356	14	A0A1C9HCV0;Q5J038;A0A1I7PIS3;Q95FJ8;A0A0M3LBA7;A0A1D8D815;C0J9K5;C0J9P4;A0A1I7PIS8;C0J9J3;A0A191SDX6;A0A1I7PIU6;B8PRK2;A9L9Y0		0	0	1.448e-07	61.42	0.00319667	2	2097.11	2.15299	112.149	0
	High	TVLImELINNIAK	1	8267	18	A0A0M3LBA7;A0A1C9HCV0;Q597J4;A0A1D8D815;A0A1I7PIS3;C0J9K5;C0J9P4;A0A1I7PIS8;Q95FJ8;Q5J038;A0A1I7PIU6;A9L9Y0;B8PRK2;C0J9J3;A0A0A7DB11;A0A191SDX6;Q9MRM1;O03067	M5(Oxidation)	0	0	3.124e-05	59.08	0.00191479	2	1487.85	1.07399	114.918	0
	High	AVAMSATDGLmR	7	3822	14	A0A0M3LBA7;A0A1C9HCV0;A0A1I7PIS3;Q95FJ8;C0J9J3;A0A1I7PIS8;B8PRK2;Q597J4;C0J9K5;C0J9P4;A0A1D8D815;A0A191SDX6;Q9MRM1;O03067	M11(Oxidation)	0	0	0.0003622	58.01	0.00259325	2	1238.59	0.282178	59.4526	0
	High	LSIFETGIK	6	9003	18	A0A0M3LBA7;Q597J4;A0A1C9HCV0;Q5J038;C0J9K5;C0J9P4;Q95FJ8;A0A1I7PIS3;A0A1D8D815;A0A1I7PIU6;A0A1I7PIS8;A9L9Y0;C0J9J3;A0A191SDX6;A0A0A7DB11;Q9MRM1;B7S4V7;O03067		0	0	0.0107	57.94	0.00225783	2	1007.58	0.277807	93.139	0
	High	VGLTALTMAEYFR	2	7808	18	A0A0M3LBA7;A0A1C9HCV0;A0A1D8D815;Q5J038;C0J9K5;C0J9P4;Q95FJ8;Q597J4;A0A1I7PIU6;A0A1I7PIS3;A0A1I7PIS8;A9L9Y0;A0A191SDX6;C0J9J3;B8PRK2;A0A0A7DB11;Q9MRM1;B7S4V7		0	0	2.897e-05	57.73	0.00418535	2	1471.76	0.808242	114.651	0
	High	AHGGVSVFGGVGER	10	7920	18	A0A0M3LBA7;Q597J4;C0J9J3;A0A1C9HCV0;Q5J038;A0A1I7PIU6;A0A1I7PIS3;A0A1I7PIS8;B8PRK2;Q95FJ8;C0J9K5;C0J9P4;A0A1D8D815;A9L9Y0;A0A191SDX6;B7S4V7;Q9MRM1;A0A0A7DB11		0	0	0.0004703	56.87	0.00432786	2	1328.67	-0.42129	68.2213	0
	High	TVLIMELINNIAK	1	8267	18	A0A0M3LBA7;A0A1C9HCV0;Q597J4;A0A1D8D815;A0A1I7PIS3;C0J9K5;C0J9P4;A0A1I7PIS8;Q95FJ8;Q5J038;A0A1I7PIU6;A9L9Y0;B8PRK2;C0J9J3;A0A0A7DB11;A0A191SDX6;Q9MRM1;O03067		0	0	1.051e-05	54.1	0.00663983	2	1471.86	0.450676	115.449	0
	High	VVDLLAPYR	8	9267	19	A0A0M3LBA7;A0A1C9HCV0;A0A1I7PIS3;C0J9K5;C0J9P4;Q95FJ8;C0J9J3;A0A191SDX6;Q5J038;A0A1D8D815;A0A1I7PIU6;B7S4V7;A0A1I7PIS8;A0A0A7DB11;Q597J4;A9L9Y0;B8PRK2;Q9MRM1;O03067		0	0	0.006337	51.37	0.0157395	2	1045.6	0.419361	98.2984	0
	High	IGLFGGAGVGK	6	9628	25	Q597J4;A0A0M3LBA7;C0J9J3;A0A1C9HCV0;A0A191SDX6;Q5J038;A0A1D8D815;A0A1I7PIU6;A0A1I7PIS3;C0J9K5;C0J9P4;A0A1I7PIS8;Q95FJ8;A0A0A7DB11;B8PRK2;A9L9Y0;A0A2G5F6R8;A0A1S3Y5A9;B9T1V8;A0A2H3ZCK5;A0A251U5D0;Q9MRM1;B7S4V7;A0A0D6QRT0;O03067		0	0	0.0005525	50.77	0.0200848	2	975.564	1.41962	82.3761	0
	High	ESGVINEENIAESK	2	1255	9	A0A1C9HCV0;Q5J038;A0A1I7PIS3;Q95FJ8;A0A1I7PIU6;A0A1I7PIS8;B8PRK2;A0A1D8D815;A0A191SDX6		0	0	3.814e-06	50.41	0.0184894	2	1518.73	1.23053	61.1666	0
	High	AVAmSATDGLmR	4	3822	14	A0A0M3LBA7;Q597J4;C0J9J3;A0A1C9HCV0;A0A191SDX6;A0A1D8D815;A0A1I7PIS3;C0J9K5;C0J9P4;A0A1I7PIS8;Q95FJ8;O03067;B8PRK2;Q9MRM1	M4(Oxidation); M11(Oxidation)	0	0	0.007333	47.56	0.0228408	2	1254.58	0.537039	45.1569	0
	High	EGSITSIQAVYVPADDLTDPAPATTFAHLDATTVLSR	1	6155	16	A0A0M3LBA7;A0A1C9HCV0;Q5J038;A0A1I7PIU6;C0J9J3;A0A191SDX6;A0A1D8D815;A0A1I7PIS3;C0J9K5;C0J9P4;A0A1I7PIS8;A0A0A7DB11;Q95FJ8;B8PRK2;O03067;B7S4V7		0.0476	0	7.867e-12	39.75	0.173225	4	3843.94	1.83731	114.547	0
	High	EGNDLYmEMK	4	8238	16	A0A0A7DB11;A0A0M3LBA7;C0J9J3;A0A1C9HCV0;Q5J038;Q95FJ8;Q597J4;A0A1D8D815;A0A1I7PIU6;A0A1I7PIS3;C0J9K5;C0J9P4;B7S4V7;A0A1I7PIS8;A9L9Y0;B8PRK2	M7(Oxidation)	0	0	0.002121	30.45	0.673383	2	1245.51	0.747566	63.4104	0
	High	TREGNDLYMEMK	3	8225	16	A0A0A7DB11;A0A0M3LBA7;Q597J4;C0J9J3;A0A1C9HCV0;Q5J038;A0A1D8D815;A0A1I7PIU6;A0A1I7PIS3;C0J9K5;C0J9P4;A0A1I7PIS8;A9L9Y0;Q95FJ8;B7S4V7;B8PRK2		0	0.003	0.0389	36.12	0.297683	2	1486.67	1.14968	61.8821	1
C0J9K5	ATP synthase subunit beta (Fragment) OS=Cissampelos andromorpha OX=461569 GN=atpB PE=3 SV=1 - [C0J9K5_9MAGN]	2780.99	59.83	5655	1	21	163	468	50.3982	5.43994
	High	MPSAVGYQPTLSTEMGSLQER	7	5647	16	A0A1C9HCV0;Q5J038;A0A1I7PIU6;A0A1I7PIS3;A0A1I7PIS8;B8PRK2;Q95FJ8;A0A0M3LBA7;C0J9J3;C0J9K5;C0J9P4;Q597J4;A0A1D8D815;A0A191SDX6;A9L9Y0;B7S4V7		0	0	2.634e-12	111.6	1.35568e-08	2	2282.08	1.45298	104.74	0
	High	YKELQDIIAILGLDELSEEDR	1	7741	15	A0A0M3LBA7;Q597J4;A0A1C9HCV0;Q5J038;C0J9K5;C0J9P4;Q95FJ8;A0A1I7PIS3;A0A1I7PIU6;A0A1I7PIS8;B8PRK2;A0A1D8D815;A0A191SDX6;A9L9Y0;B7S4V7		0	0	2.053e-11	109.25	2.69962e-08	3	2462.27	0.701042	115.246	1
	High	DVNEQDVLLFIDNIFR	1	5066	12	A0A1C9HCV0;Q5J038;A0A1I7PIS3;Q95FJ8;A0A0M3LBA7;C0J9K5;C0J9P4;C0J9J3;A0A1I7PIU6;A0A1I7PIS8;Q597J4;B8PRK2		0	0	9.468e-10	100.58	2.4577e-07	2	1950	-0.280965	116.5	0
	High	mPSAVGYQPTLSTEMGSLQER	11	5647	16	A0A0M3LBA7;C0J9J3;A0A1C9HCV0;A0A1D8D815;A0A1I7PIS3;C0J9K5;C0J9P4;A0A1I7PIS8;Q95FJ8;Q597J4;Q5J038;A0A1I7PIU6;A0A191SDX6;B8PRK2;A9L9Y0;B7S4V7	M1(Oxidation)	0	0	1.17e-10	99.06	2.03345e-07	2	2298.08	1.84956	98.3396	0
	High	ELQDIIAILGLDELSEEDR	1	7752	15	A0A0M3LBA7;Q597J4;A0A1C9HCV0;Q5J038;C0J9K5;C0J9P4;Q95FJ8;A0A1I7PIS3;A0A1I7PIU6;A0A1I7PIS8;B8PRK2;A0A1D8D815;A0A191SDX6;A9L9Y0;B7S4V7		0	0	1.147e-11	97.98	3.95401e-07	2	2171.11	-0.311347	115.746	0
	High	GIYPAVDPLDSTSTMLQPR	1	5449	17	A0A0M3LBA7;A0A1C9HCV0;A0A1D8D815;A0A1I7PIS3;C0J9K5;C0J9P4;A0A1I7PIS8;Q95FJ8;Q597J4;C0J9J3;A0A191SDX6;Q5J038;A0A1I7PIU6;B8PRK2;A9L9Y0;Q9MRM1;B7S4V7		0	0	1.492e-08	96.04	6.30216e-07	3	2061.03	1.06046	114.221	0
	High	VALVYGxMNEPPGAR	13	9490	19	A0A0M3LBA7;Q597J4;Q9MRM1;A0A1C9HCV0;A0A1D8D815;A0A1I7PIS3;C0J9K5;C0J9P4;A0A1I7PIS8;Q95FJ8;A0A191SDX6;Q5J038;A0A1I7PIU6;B8PRK2;A9L9Y0;C0J9J3;B7S4V7;A0A0A7DB11;O03067	X7(Q)	0	0	4.098e-07	89.82	2.77236e-06	2	1601.81	1.11259	80.7616	0
	High	VALVYGxmNEPPGAR	7	9490	19	A0A0M3LBA7;Q597J4;C0J9J3;A0A1C9HCV0;A0A191SDX6;Q5J038;A0A1D8D815;A0A1I7PIU6;A0A1I7PIS3;C0J9K5;C0J9P4;B7S4V7;A0A1I7PIS8;B8PRK2;A9L9Y0;Q95FJ8;Q9MRM1;A0A0A7DB11;O03067	X7(Q); M8(Oxidation)	0	0	2.649e-07	89.58	2.82853e-06	2	1617.81	0.924748	66.9041	0
	High	FVQAGSEVSALLGR	13	9158	17	A0A0M3LBA7;Q597J4;A0A1C9HCV0;Q5J038;C0J9K5;C0J9P4;Q95FJ8;A0A1I7PIU6;A0A1I7PIS3;A0A1I7PIS8;B8PRK2;A0A1D8D815;B7S4V7;A9L9Y0;C0J9J3;A0A191SDX6;A0A0A7DB11		0	0	2.579e-08	88.08	4.33087e-06	2	1433.78	1.05415	104.671	0
	High	mPNIYNALVVK	4	4063	13	A0A0M3LBA7;Q597J4;A0A1C9HCV0;C0J9J3;Q5J038;C0J9K5;C0J9P4;Q95FJ8;A0A1I7PIU6;A0A1I7PIS8;B8PRK2;A0A1D8D815;B7S4V7	M1(Oxidation)	0	0	5.738e-06	86.81	1.44e-05	2	1277.69	0.693854	91.0599	0
	High	GmEVIDTGAPLSVPVGGATLGR	6	3356	14	A0A0M3LBA7;A0A1C9HCV0;C0J9J3;Q5J038;A0A1D8D815;A0A1I7PIU6;A0A1I7PIS3;Q95FJ8;C0J9K5;C0J9P4;A0A1I7PIS8;A0A191SDX6;B8PRK2;A9L9Y0	M2(Oxidation)	0	0	1.444e-08	86.64	4.47273e-06	2	2113.1	1.53916	103.671	0
	High	AVAMSATDGLMR	6	3822	14	O03067;A0A0M3LBA7;Q597J4;C0J9J3;A0A1C9HCV0;A0A191SDX6;A0A1D8D815;A0A1I7PIS3;C0J9K5;C0J9P4;A0A1I7PIS8;Q95FJ8;B8PRK2;Q9MRM1		0	0	2.955e-05	82.26	1.20805e-05	2	1222.59	0.42003	73.1197	0
	High	VGLTALTmAEYFR	3	7808	18	A0A0M3LBA7;A0A1C9HCV0;A0A1D8D815;Q5J038;C0J9K5;C0J9P4;Q95FJ8;Q597J4;A0A1I7PIU6;A0A1I7PIS3;A0A1I7PIS8;A9L9Y0;A0A191SDX6;C0J9J3;B8PRK2;A0A0A7DB11;Q9MRM1;B7S4V7	M8(Oxidation)	0	0	1.303e-05	75.46	7.42987e-05	2	1487.76	1.26365	109.755	0
	High	GIYPAVDPLDSTSTmLQPR	7	5449	17	A0A0M3LBA7;Q597J4;C0J9J3;A0A1C9HCV0;A0A191SDX6;Q5J038;A0A1D8D815;A0A1I7PIU6;A0A1I7PIS3;C0J9K5;C0J9P4;A0A1I7PIS8;A9L9Y0;Q95FJ8;B7S4V7;B8PRK2;Q9MRM1	M15(Oxidation)	0	0	2.434e-09	74.74	7.89353e-05	2	2077.03	1.65567	104.656	0
	High	MPNIYNALVVK	7	4063	13	A0A0M3LBA7;A0A1C9HCV0;C0J9K5;C0J9P4;Q95FJ8;Q5J038;Q597J4;A0A1D8D815;A0A1I7PIU6;A0A1I7PIS8;C0J9J3;B8PRK2;B7S4V7		0	0	1.405e-05	73.12	0.000109845	2	1261.7	0.44565	104.976	0
	High	SAPAFIQLDTK	5	4550	11	A0A0M3LBA7;A0A1C9HCV0;C0J9J3;Q5J038;C0J9K5;C0J9P4;Q95FJ8;A0A1I7PIS3;Q597J4;A0A1D8D815;A0A191SDX6		0	0	0.0001949	62.71	0.00154607	2	1190.64	0.638549	84.4882	0
	High	EGNDLYMEMK	4	8238	16	A0A0M3LBA7;A0A1C9HCV0;Q5J038;C0J9K5;C0J9P4;Q95FJ8;Q597J4;C0J9J3;A0A1D8D815;A0A1I7PIU6;A0A1I7PIS3;A0A1I7PIS8;A0A0A7DB11;A9L9Y0;B7S4V7;B8PRK2		0	0	0.0001835	61.45	0.000597371	2	1229.52	0.394281	74.7962	0
	High	mPSAVGYQPTLSTEmGSLQER	3	5647	16	A0A1C9HCV0;Q5J038;A0A1I7PIU6;A0A1I7PIS3;A0A1I7PIS8;B8PRK2;Q95FJ8;A0A0M3LBA7;C0J9J3;C0J9K5;C0J9P4;Q597J4;A0A1D8D815;A0A191SDX6;A9L9Y0;B7S4V7	M1(Oxidation); M15(Oxidation)	0	0	8.523e-08	61.45	0.00104811	3	2314.07	1.12707	81.2769	0
	High	GMEVIDTGAPLSVPVGGATLGR	7	3356	14	A0A1C9HCV0;Q5J038;A0A1I7PIS3;Q95FJ8;A0A0M3LBA7;A0A1D8D815;C0J9K5;C0J9P4;A0A1I7PIS8;C0J9J3;A0A191SDX6;A0A1I7PIU6;B8PRK2;A9L9Y0		0	0	1.448e-07	61.42	0.00319667	2	2097.11	2.15299	112.149	0
	High	TVLImELINNIAK	1	8267	18	A0A0M3LBA7;A0A1C9HCV0;Q597J4;A0A1D8D815;A0A1I7PIS3;C0J9K5;C0J9P4;A0A1I7PIS8;Q95FJ8;Q5J038;A0A1I7PIU6;A9L9Y0;B8PRK2;C0J9J3;A0A0A7DB11;A0A191SDX6;Q9MRM1;O03067	M5(Oxidation)	0	0	3.124e-05	59.08	0.00191479	2	1487.85	1.07399	114.918	0
	High	AVAMSATDGLmR	7	3822	14	A0A0M3LBA7;A0A1C9HCV0;A0A1I7PIS3;Q95FJ8;C0J9J3;A0A1I7PIS8;B8PRK2;Q597J4;C0J9K5;C0J9P4;A0A1D8D815;A0A191SDX6;Q9MRM1;O03067	M11(Oxidation)	0	0	0.0003622	58.01	0.00259325	2	1238.59	0.282178	59.4526	0
	High	LSIFETGIK	6	9003	18	A0A0M3LBA7;Q597J4;A0A1C9HCV0;Q5J038;C0J9K5;C0J9P4;Q95FJ8;A0A1I7PIS3;A0A1D8D815;A0A1I7PIU6;A0A1I7PIS8;A9L9Y0;C0J9J3;A0A191SDX6;A0A0A7DB11;Q9MRM1;B7S4V7;O03067		0	0	0.0107	57.94	0.00225783	2	1007.58	0.277807	93.139	0
	High	VGLTALTMAEYFR	2	7808	18	A0A0M3LBA7;A0A1C9HCV0;A0A1D8D815;Q5J038;C0J9K5;C0J9P4;Q95FJ8;Q597J4;A0A1I7PIU6;A0A1I7PIS3;A0A1I7PIS8;A9L9Y0;A0A191SDX6;C0J9J3;B8PRK2;A0A0A7DB11;Q9MRM1;B7S4V7		0	0	2.897e-05	57.73	0.00418535	2	1471.76	0.808242	114.651	0
	High	AHGGVSVFGGVGER	10	7920	18	A0A0M3LBA7;Q597J4;C0J9J3;A0A1C9HCV0;Q5J038;A0A1I7PIU6;A0A1I7PIS3;A0A1I7PIS8;B8PRK2;Q95FJ8;C0J9K5;C0J9P4;A0A1D8D815;A9L9Y0;A0A191SDX6;B7S4V7;Q9MRM1;A0A0A7DB11		0	0	0.0004703	56.87	0.00432786	2	1328.67	-0.42129	68.2213	0
	High	TVLIMELINNIAK	1	8267	18	A0A0M3LBA7;A0A1C9HCV0;Q597J4;A0A1D8D815;A0A1I7PIS3;C0J9K5;C0J9P4;A0A1I7PIS8;Q95FJ8;Q5J038;A0A1I7PIU6;A9L9Y0;B8PRK2;C0J9J3;A0A0A7DB11;A0A191SDX6;Q9MRM1;O03067		0	0	1.051e-05	54.1	0.00663983	2	1471.86	0.450676	115.449	0
	High	VVDLLAPYR	8	9267	19	A0A0M3LBA7;A0A1C9HCV0;A0A1I7PIS3;C0J9K5;C0J9P4;Q95FJ8;C0J9J3;A0A191SDX6;Q5J038;A0A1D8D815;A0A1I7PIU6;B7S4V7;A0A1I7PIS8;A0A0A7DB11;Q597J4;A9L9Y0;B8PRK2;Q9MRM1;O03067		0	0	0.006337	51.37	0.0157395	2	1045.6	0.419361	98.2984	0
	High	IGLFGGAGVGK	6	9628	25	Q597J4;A0A0M3LBA7;C0J9J3;A0A1C9HCV0;A0A191SDX6;Q5J038;A0A1D8D815;A0A1I7PIU6;A0A1I7PIS3;C0J9K5;C0J9P4;A0A1I7PIS8;Q95FJ8;A0A0A7DB11;B8PRK2;A9L9Y0;A0A2G5F6R8;A0A1S3Y5A9;B9T1V8;A0A2H3ZCK5;A0A251U5D0;Q9MRM1;B7S4V7;A0A0D6QRT0;O03067		0	0	0.0005525	50.77	0.0200848	2	975.564	1.41962	82.3761	0
	High	AVAmSATDGLmR	4	3822	14	A0A0M3LBA7;Q597J4;C0J9J3;A0A1C9HCV0;A0A191SDX6;A0A1D8D815;A0A1I7PIS3;C0J9K5;C0J9P4;A0A1I7PIS8;Q95FJ8;O03067;B8PRK2;Q9MRM1	M4(Oxidation); M11(Oxidation)	0	0	0.007333	47.56	0.0228408	2	1254.58	0.537039	45.1569	0
	High	EGSITSIQAVYVPADDLTDPAPATTFAHLDATTVLSR	1	6155	16	A0A0M3LBA7;A0A1C9HCV0;Q5J038;A0A1I7PIU6;C0J9J3;A0A191SDX6;A0A1D8D815;A0A1I7PIS3;C0J9K5;C0J9P4;A0A1I7PIS8;A0A0A7DB11;Q95FJ8;B8PRK2;O03067;B7S4V7		0.0476	0	7.867e-12	39.75	0.173225	4	3843.94	1.83731	114.547	0
	High	VALVYGxMNEPPGAR	3	1	1	C0J9K5	X7(E)	0	0	0.001942	31.68	1.22002	2	1602.79	-4.37869	82.4385	0
	High	EGNDLYmEMK	4	8238	16	A0A0A7DB11;A0A0M3LBA7;C0J9J3;A0A1C9HCV0;Q5J038;Q95FJ8;Q597J4;A0A1D8D815;A0A1I7PIU6;A0A1I7PIS3;C0J9K5;C0J9P4;B7S4V7;A0A1I7PIS8;A9L9Y0;B8PRK2	M7(Oxidation)	0	0	0.002121	30.45	0.673383	2	1245.51	0.747566	63.4104	0
	High	TREGNDLYMEMK	3	8225	16	A0A0A7DB11;A0A0M3LBA7;Q597J4;C0J9J3;A0A1C9HCV0;Q5J038;A0A1D8D815;A0A1I7PIU6;A0A1I7PIS3;C0J9K5;C0J9P4;A0A1I7PIS8;A9L9Y0;Q95FJ8;B7S4V7;B8PRK2		0	0.003	0.0389	36.12	0.297683	2	1486.67	1.14968	61.8821	1
B8PRK2	ATP synthase subunit beta (Fragment) OS=Helleborus orientalis OX=171898 GN=atpB PE=3 SV=1 - [B8PRK2_9MAGN]	2780.31	59.7	1013	0	20	161	474	51.1708	5.09717
	High	MPSAVGYQPTLSTEMGSLQER	7	5647	16	A0A1C9HCV0;Q5J038;A0A1I7PIU6;A0A1I7PIS3;A0A1I7PIS8;B8PRK2;Q95FJ8;A0A0M3LBA7;C0J9J3;C0J9K5;C0J9P4;Q597J4;A0A1D8D815;A0A191SDX6;A9L9Y0;B7S4V7		0	0	2.634e-12	111.6	1.35568e-08	2	2282.08	1.45298	104.74	0
	High	YKELQDIIAILGLDELSEEDR	1	7741	15	A0A0M3LBA7;Q597J4;A0A1C9HCV0;Q5J038;C0J9K5;C0J9P4;Q95FJ8;A0A1I7PIS3;A0A1I7PIU6;A0A1I7PIS8;B8PRK2;A0A1D8D815;A0A191SDX6;A9L9Y0;B7S4V7		0	0	2.053e-11	109.25	2.69962e-08	3	2462.27	0.701042	115.246	1
	High	DVNEQDVLLFIDNIFR	1	5066	12	A0A1C9HCV0;Q5J038;A0A1I7PIS3;Q95FJ8;A0A0M3LBA7;C0J9K5;C0J9P4;C0J9J3;A0A1I7PIU6;A0A1I7PIS8;Q597J4;B8PRK2		0	0	9.468e-10	100.58	2.4577e-07	2	1950	-0.280965	116.5	0
	High	mPSAVGYQPTLSTEMGSLQER	11	5647	16	A0A0M3LBA7;C0J9J3;A0A1C9HCV0;A0A1D8D815;A0A1I7PIS3;C0J9K5;C0J9P4;A0A1I7PIS8;Q95FJ8;Q597J4;Q5J038;A0A1I7PIU6;A0A191SDX6;B8PRK2;A9L9Y0;B7S4V7	M1(Oxidation)	0	0	1.17e-10	99.06	2.03345e-07	2	2298.08	1.84956	98.3396	0
	High	ELQDIIAILGLDELSEEDR	1	7752	15	A0A0M3LBA7;Q597J4;A0A1C9HCV0;Q5J038;C0J9K5;C0J9P4;Q95FJ8;A0A1I7PIS3;A0A1I7PIU6;A0A1I7PIS8;B8PRK2;A0A1D8D815;A0A191SDX6;A9L9Y0;B7S4V7		0	0	1.147e-11	97.98	3.95401e-07	2	2171.11	-0.311347	115.746	0
	High	GIYPAVDPLDSTSTMLQPR	1	5449	17	A0A0M3LBA7;A0A1C9HCV0;A0A1D8D815;A0A1I7PIS3;C0J9K5;C0J9P4;A0A1I7PIS8;Q95FJ8;Q597J4;C0J9J3;A0A191SDX6;Q5J038;A0A1I7PIU6;B8PRK2;A9L9Y0;Q9MRM1;B7S4V7		0	0	1.492e-08	96.04	6.30216e-07	3	2061.03	1.06046	114.221	0
	High	VALVYGQMNEPPGAR	13	9490	19	A0A0M3LBA7;Q597J4;Q9MRM1;A0A1C9HCV0;A0A1D8D815;A0A1I7PIS3;C0J9K5;C0J9P4;A0A1I7PIS8;Q95FJ8;A0A191SDX6;Q5J038;A0A1I7PIU6;B8PRK2;A9L9Y0;C0J9J3;B7S4V7;A0A0A7DB11;O03067		0	0	4.098e-07	89.82	2.77236e-06	2	1601.81	1.11259	80.7616	0
	High	VALVYGQmNEPPGAR	7	9490	19	A0A0M3LBA7;Q597J4;C0J9J3;A0A1C9HCV0;A0A191SDX6;Q5J038;A0A1D8D815;A0A1I7PIU6;A0A1I7PIS3;C0J9K5;C0J9P4;B7S4V7;A0A1I7PIS8;B8PRK2;A9L9Y0;Q95FJ8;Q9MRM1;A0A0A7DB11;O03067	M8(Oxidation)	0	0	2.649e-07	89.58	2.82853e-06	2	1617.81	0.924748	66.9041	0
	High	FVQAGSEVSALLGR	13	9158	17	A0A0M3LBA7;Q597J4;A0A1C9HCV0;Q5J038;C0J9K5;C0J9P4;Q95FJ8;A0A1I7PIU6;A0A1I7PIS3;A0A1I7PIS8;B8PRK2;A0A1D8D815;B7S4V7;A9L9Y0;C0J9J3;A0A191SDX6;A0A0A7DB11		0	0	2.579e-08	88.08	4.33087e-06	2	1433.78	1.05415	104.671	0
	High	mPNIYNALVVK	4	4063	13	A0A0M3LBA7;Q597J4;A0A1C9HCV0;C0J9J3;Q5J038;C0J9K5;C0J9P4;Q95FJ8;A0A1I7PIU6;A0A1I7PIS8;B8PRK2;A0A1D8D815;B7S4V7	M1(Oxidation)	0	0	5.738e-06	86.81	1.44e-05	2	1277.69	0.693854	91.0599	0
	High	GmEVIDTGAPLSVPVGGATLGR	6	3356	14	A0A0M3LBA7;A0A1C9HCV0;C0J9J3;Q5J038;A0A1D8D815;A0A1I7PIU6;A0A1I7PIS3;Q95FJ8;C0J9K5;C0J9P4;A0A1I7PIS8;A0A191SDX6;B8PRK2;A9L9Y0	M2(Oxidation)	0	0	1.444e-08	86.64	4.47273e-06	2	2113.1	1.53916	103.671	0
	High	AVAMSATDGLMR	6	3822	14	O03067;A0A0M3LBA7;Q597J4;C0J9J3;A0A1C9HCV0;A0A191SDX6;A0A1D8D815;A0A1I7PIS3;C0J9K5;C0J9P4;A0A1I7PIS8;Q95FJ8;B8PRK2;Q9MRM1		0	0	2.955e-05	82.26	1.20805e-05	2	1222.59	0.42003	73.1197	0
	High	AMNLDVESK	5	51	5	A0A0M3LBA7;C0J9J3;Q5J038;A0A1D8D815;B8PRK2		0	0	0.004175	77.77	2.29491e-05	2	1006.49	0.285346	54.4895	0
	High	VGLTALTmAEYFR	3	7808	18	A0A0M3LBA7;A0A1C9HCV0;A0A1D8D815;Q5J038;C0J9K5;C0J9P4;Q95FJ8;Q597J4;A0A1I7PIU6;A0A1I7PIS3;A0A1I7PIS8;A9L9Y0;A0A191SDX6;C0J9J3;B8PRK2;A0A0A7DB11;Q9MRM1;B7S4V7	M8(Oxidation)	0	0	1.303e-05	75.46	7.42987e-05	2	1487.76	1.26365	109.755	0
	High	GIYPAVDPLDSTSTmLQPR	7	5449	17	A0A0M3LBA7;Q597J4;C0J9J3;A0A1C9HCV0;A0A191SDX6;Q5J038;A0A1D8D815;A0A1I7PIU6;A0A1I7PIS3;C0J9K5;C0J9P4;A0A1I7PIS8;A9L9Y0;Q95FJ8;B7S4V7;B8PRK2;Q9MRM1	M15(Oxidation)	0	0	2.434e-09	74.74	7.89353e-05	2	2077.03	1.65567	104.656	0
	High	MPNIYNALVVK	7	4063	13	A0A0M3LBA7;A0A1C9HCV0;C0J9K5;C0J9P4;Q95FJ8;Q5J038;Q597J4;A0A1D8D815;A0A1I7PIU6;A0A1I7PIS8;C0J9J3;B8PRK2;B7S4V7		0	0	1.405e-05	73.12	0.000109845	2	1261.7	0.44565	104.976	0
	High	EGNDLYMEMK	4	8238	16	A0A0M3LBA7;A0A1C9HCV0;Q5J038;C0J9K5;C0J9P4;Q95FJ8;Q597J4;C0J9J3;A0A1D8D815;A0A1I7PIU6;A0A1I7PIS3;A0A1I7PIS8;A0A0A7DB11;A9L9Y0;B7S4V7;B8PRK2		0	0	0.0001835	61.45	0.000597371	2	1229.52	0.394281	74.7962	0
	High	mPSAVGYQPTLSTEmGSLQER	3	5647	16	A0A1C9HCV0;Q5J038;A0A1I7PIU6;A0A1I7PIS3;A0A1I7PIS8;B8PRK2;Q95FJ8;A0A0M3LBA7;C0J9J3;C0J9K5;C0J9P4;Q597J4;A0A1D8D815;A0A191SDX6;A9L9Y0;B7S4V7	M1(Oxidation); M15(Oxidation)	0	0	8.523e-08	61.45	0.00104811	3	2314.07	1.12707	81.2769	0
	High	GMEVIDTGAPLSVPVGGATLGR	7	3356	14	A0A1C9HCV0;Q5J038;A0A1I7PIS3;Q95FJ8;A0A0M3LBA7;A0A1D8D815;C0J9K5;C0J9P4;A0A1I7PIS8;C0J9J3;A0A191SDX6;A0A1I7PIU6;B8PRK2;A9L9Y0		0	0	1.448e-07	61.42	0.00319667	2	2097.11	2.15299	112.149	0
	High	TVLImELINNIAK	1	8267	18	A0A0M3LBA7;A0A1C9HCV0;Q597J4;A0A1D8D815;A0A1I7PIS3;C0J9K5;C0J9P4;A0A1I7PIS8;Q95FJ8;Q5J038;A0A1I7PIU6;A9L9Y0;B8PRK2;C0J9J3;A0A0A7DB11;A0A191SDX6;Q9MRM1;O03067	M5(Oxidation)	0	0	3.124e-05	59.08	0.00191479	2	1487.85	1.07399	114.918	0
	High	AVAMSATDGLmR	7	3822	14	A0A0M3LBA7;A0A1C9HCV0;A0A1I7PIS3;Q95FJ8;C0J9J3;A0A1I7PIS8;B8PRK2;Q597J4;C0J9K5;C0J9P4;A0A1D8D815;A0A191SDX6;Q9MRM1;O03067	M11(Oxidation)	0	0	0.0003622	58.01	0.00259325	2	1238.59	0.282178	59.4526	0
	High	VGLTALTMAEYFR	2	7808	18	A0A0M3LBA7;A0A1C9HCV0;A0A1D8D815;Q5J038;C0J9K5;C0J9P4;Q95FJ8;Q597J4;A0A1I7PIU6;A0A1I7PIS3;A0A1I7PIS8;A9L9Y0;A0A191SDX6;C0J9J3;B8PRK2;A0A0A7DB11;Q9MRM1;B7S4V7		0	0	2.897e-05	57.73	0.00418535	2	1471.76	0.808242	114.651	0
	High	AHGGVSVFGGVGER	10	7920	18	A0A0M3LBA7;Q597J4;C0J9J3;A0A1C9HCV0;Q5J038;A0A1I7PIU6;A0A1I7PIS3;A0A1I7PIS8;B8PRK2;Q95FJ8;C0J9K5;C0J9P4;A0A1D8D815;A9L9Y0;A0A191SDX6;B7S4V7;Q9MRM1;A0A0A7DB11		0	0	0.0004703	56.87	0.00432786	2	1328.67	-0.42129	68.2213	0
	High	TVLIMELINNIAK	1	8267	18	A0A0M3LBA7;A0A1C9HCV0;Q597J4;A0A1D8D815;A0A1I7PIS3;C0J9K5;C0J9P4;A0A1I7PIS8;Q95FJ8;Q5J038;A0A1I7PIU6;A9L9Y0;B8PRK2;C0J9J3;A0A0A7DB11;A0A191SDX6;Q9MRM1;O03067		0	0	1.051e-05	54.1	0.00663983	2	1471.86	0.450676	115.449	0
	High	VVDLLAPYR	8	9267	19	A0A0M3LBA7;A0A1C9HCV0;A0A1I7PIS3;C0J9K5;C0J9P4;Q95FJ8;C0J9J3;A0A191SDX6;Q5J038;A0A1D8D815;A0A1I7PIU6;B7S4V7;A0A1I7PIS8;A0A0A7DB11;Q597J4;A9L9Y0;B8PRK2;Q9MRM1;O03067		0	0	0.006337	51.37	0.0157395	2	1045.6	0.419361	98.2984	0
	High	IGLFGGAGVGK	6	9628	25	Q597J4;A0A0M3LBA7;C0J9J3;A0A1C9HCV0;A0A191SDX6;Q5J038;A0A1D8D815;A0A1I7PIU6;A0A1I7PIS3;C0J9K5;C0J9P4;A0A1I7PIS8;Q95FJ8;A0A0A7DB11;B8PRK2;A9L9Y0;A0A2G5F6R8;A0A1S3Y5A9;B9T1V8;A0A2H3ZCK5;A0A251U5D0;Q9MRM1;B7S4V7;A0A0D6QRT0;O03067		0	0	0.0005525	50.77	0.0200848	2	975.564	1.41962	82.3761	0
	High	ESGVINEENIAESK	2	1255	9	A0A1C9HCV0;Q5J038;A0A1I7PIS3;Q95FJ8;A0A1I7PIU6;A0A1I7PIS8;B8PRK2;A0A1D8D815;A0A191SDX6		0	0	3.814e-06	50.41	0.0184894	2	1518.73	1.23053	61.1666	0
	High	AmNLDVESK	5	51	5	Q5J038;A0A0M3LBA7;C0J9J3;A0A1D8D815;B8PRK2	M2(Oxidation)	0	0	0.009692	49.46	0.0145989	2	1022.48	0.00107918	36.4874	0
	High	AVAmSATDGLmR	4	3822	14	A0A0M3LBA7;Q597J4;C0J9J3;A0A1C9HCV0;A0A191SDX6;A0A1D8D815;A0A1I7PIS3;C0J9K5;C0J9P4;A0A1I7PIS8;Q95FJ8;O03067;B8PRK2;Q9MRM1	M4(Oxidation); M11(Oxidation)	0	0	0.007333	47.56	0.0228408	2	1254.58	0.537039	45.1569	0
	High	EGSITSIQAVYVPADDLTDPAPATTFAHLDATTVLSR	1	6155	16	A0A0M3LBA7;A0A1C9HCV0;Q5J038;A0A1I7PIU6;C0J9J3;A0A191SDX6;A0A1D8D815;A0A1I7PIS3;C0J9K5;C0J9P4;A0A1I7PIS8;A0A0A7DB11;Q95FJ8;B8PRK2;O03067;B7S4V7		0.0476	0	7.867e-12	39.75	0.173225	4	3843.94	1.83731	114.547	0
	High	EGNDLYmEMK	4	8238	16	A0A0A7DB11;A0A0M3LBA7;C0J9J3;A0A1C9HCV0;Q5J038;Q95FJ8;Q597J4;A0A1D8D815;A0A1I7PIU6;A0A1I7PIS3;C0J9K5;C0J9P4;B7S4V7;A0A1I7PIS8;A9L9Y0;B8PRK2	M7(Oxidation)	0	0	0.002121	30.45	0.673383	2	1245.51	0.747566	63.4104	0
	High	TREGNDLYMEMK	3	8225	16	A0A0A7DB11;A0A0M3LBA7;Q597J4;C0J9J3;A0A1C9HCV0;Q5J038;A0A1D8D815;A0A1I7PIU6;A0A1I7PIS3;C0J9K5;C0J9P4;A0A1I7PIS8;A9L9Y0;Q95FJ8;B7S4V7;B8PRK2		0	0.003	0.0389	36.12	0.297683	2	1486.67	1.14968	61.8821	1
Q8MFT9	Ribulose bisphosphate carboxylase large chain (Fragment) OS=Ephedra sp. CR33 OX=173368 GN=rbcL PE=3 SV=1 - [Q8MFT9_9SPER]	2776.94	32.33	5027	0	18	290	433	48.0791	6.88818
	High	GGxDFTKDDENVNSQPFMR	26	51638	281	Q8M9K0;Q9XQI4;Q8MFT9;Q5S838;A0A126G0V3;A0A0H4SWH4;Q4VIC0;O98426;B1PHQ2;A0A2D0WHN2;Q95CE8;Q9GGJ5;B5LBY9;C0J9R6;C6G1P2;Q5W520;A5X4D3;Q9GF14;F2X4H9;A0A0K2SQY8;F2X4N9;Q4VI99;D6MYJ6;Q7YJP8;Q9MS09;Q5I221;A0A0U4D534;Q4VI78;A0A0F7G633;A0A0F7C969;A0A249Y5Y5;G0WZL1;Q37220;B2BY95;A0A291L2W8;Q37279;J9QH20;A0A1Q1MQ40;Q37140;L0N8B1;Q6VW40;A0A0F7C9H2;I2BGM7;Q33047;Q31807;Q33032;A0A1C9HG87;B8PRL7;Q9THL1;A0A286M5…	X3(L)	0	0	1.232e-13	133.64	1.81455e-10	2	2169.99	1.02955	93.118	1
	High	GGxDFTKDDENVNSQPFMR	5	9	5	Q9XQI4;Q8MFT9;Q5S838;A0A126G0V3;A0A0H4SWH4	X3(R)	0	0	1.576e-06	109.13	8.45302e-09	2	2213	-3.71627	106.292	2
	High	GHYLNATAGTcEEMIKR	2	14767	123	Q6VW40;C0J9R6;C6G1P2;Q33032;A0A1C9HG87;R4QE58;Q4L1C7;F2X4H9;A0A0K2SQY8;F2X4N9;O98429;D6MYJ6;Q7YJP8;Q7GH77;Q9MS09;O98551;A0A0C5KNQ4;I2E9A4;Q9T2E4;D6MYI7;O98426;A0A0B4M1K8;A0A0N7AB69;A0A0B5L1K2;B2BY95;B6GUV5;Q37347;Q5NUA5;K4EPE7;Q37176;I2BGN0;Q95CE8;Q37140;H9ZGI0;L0N8B1;P94046;Q8ME51;A5X4D3;Q339G9;A0A2H4UGV5;I2E964;Q32750;Q5I221;A0A0U4D534;A0A249Y5N8;Q7YJR9;A0A291L2W8;D6MYJ0;A0A249Y5N1;Q5W520;Q9THL…	C11(Carbamidomethyl)	0	0	4.954e-13	102.08	1.60767e-07	3	1950.92	0.993705	59.7238	1
	High	GHYLNATAGTcEEMIK	15	14794	124	Q6VW40;C0J9R6;C6G1P2;Q33032;A0A1C9HG87;F2X4H9;A0A0K2SQY8;F2X4N9;D6MYJ6;Q7YJP8;Q7GH77;Q9MS09;O98551;A0A0C5KNQ4;I2E9A4;B2BY95;Q5NUA5;Q37140;H9ZGI0;L0N8B1;Q5W520;Q9THL1;Q9GF14;Q4VI99;Q4VI78;Q37220;B1PHQ2;A0A1Q1MQ40;C1JAT3;Q3I534;G0WZL1;F4ZDP9;A0A142I7F3;P92434;J9QH20;A0A249Y5Q4;E7DMY2;A0A2H4UGV5;B8LIV8;I2E962;A0A1C9HFL0;O98429;Q9T2E4;A0A0C5AUW0;A0A0B4M1K8;A0A0N7AB69;A0A0B5L1K2;A0A142I7A5;B8YHE7;A0A0…	C11(Carbamidomethyl)	0	0	9.225e-11	99.52	2.43029e-07	2	1794.82	1.69124	66.3509	0
	High	GHYLNATAGTcEEmIK	8	14794	124	C0J9R6;C6G1P2;Q5W520;A5X4D3;Q9GF14;F2X4H9;A0A0K2SQY8;F2X4N9;Q4VI99;D6MYJ6;Q7YJP8;Q9MS09;Q5I221;A0A0U4D534;Q4VI78;A0A0F7G633;A0A0F7C969;A0A249Y5Y5;G0WZL1;Q37220;B2BY95;A0A291L2W8;Q37279;J9QH20;A0A1Q1MQ40;Q37140;L0N8B1;Q9GEN6;Q32701;Q6VW40;D6MYK4;E7DMY2;B8LIV8;Q33032;I2E962;A0A1C9HG87;Q7YMT1;R4QE58;Q9THL1;I2E906;Q339G9;Q4L1C7;Q95631;Q8MD81;A0A1C9HFL0;Q6VW13;Q3T5L7;Q9TN58;O98429;Q32553;C1JAT3;I2E964…	C11(Carbamidomethyl); M14(Oxidation)	0	0	1.755e-09	92.48	1.1373e-06	2	1810.81	1.38348	55.6064	0
	High	EITLGFVDLLRDDFIEK	2	5735	61	Q6VW40;C0J9R6;C6G1P2;Q5W520;Q33032;Q9GF14;F2X4H9;F2X4N9;Q4VI99;Q9TI75;Q5I221;A0A0U4D534;Q4VI78;A0A249Y5N8;A0A249Y5N1;I2BGM7;Q31895;O78309;Q8HUZ9;A0A1Z2QS57;I2E9L8;E0D8W6;A0A0F7G5U4;P48689;A0A286SFD8;A0A142DPV4;S4TA61;J9QG76;E0D8V0;Q8MFT9;A0A0F7G5Y0;A0A1W6L1X3;A6XBH8;A0A286NQG4;A0A286NQF2;Q7YJM6;A0A0B5KNF5;F5B3G0;Q8M9K0;I2BGN0;E2FGZ3;A0A0B5KTH7;A0A291EY88;A0A0F7EV98;Q9MT32;Q9GHM7;A0A286SF63;E7DMY2…		0	0	8.837e-12	85.31	6.60228e-06	2	2023.08	1.21337	115.129	1
	High	mSGGDHIHAGTVVGK	32	17683	150	I2E9A4;Q9BAJ3;Q6VW40;I2BGM7;C0J9R6;C6G1P2;Q33032;A6XBH8;F2X4H9;F2X4N9;Q8HUZ9;Q5I221;A0A0U4D534;A0A1Z2QS57;I2E9L8;A0A249Y5N8;A0A286SFD8;S4TA61;J9QG76;E0D8V0;A0A249Y5N1;A0A0F7G5Y0;Q32701;E7DMY2;Q31807;P92447;O47280;R4QE58;Q339G9;Q6VW13;Q3T5L7;A0A2H4UGV5;I2E964;D2Y0X3;A0A248SN48;Q7YJP8;Q7GH77;A0A0C5KNQ4;K7TIF7;A0A024HRQ0;Q9MSY8;Q8WJX3;B5L2V5;D4N1T9;Q9BAI7;O99016;A0A0F7CRW4;A0A0E3KV09;Q5YKU0;A0A291L2…	M1(Oxidation)	0	0	4.962e-10	84.02	1.37168e-05	2	1481.72	0.318762	32.1251	0
	High	DNGLLLHIHR	12	41878	285	C0J9R6;C6G1P2;Q5W520;Q9GF14;F2X4H9;F2X4N9;Q4VI99;Q9MS09;Q5I221;A0A0U4D534;Q4VI78;A0A0F7G633;O09424;A0A249Y5Y5;G0WZL1;J9QH20;Q9GHM7;Q6VW40;I2BGM7;E7DMY2;Q33032;Q8HUZ9;A0A1Z2QS57;I2E9L8;A0A249Y5N8;A0A286SFD8;S4TA61;J9QG76;E0D8V0;Q8MFT9;A0A249Y5N1;A0A0F7G5Y0;A0A1C9HG87;Q9THL1;Q4L1C7;A0A0K2SQY8;C1JAT3;D6MYJ6;Q7YJP8;Q7GH77;J9QER6;O98551;A0A0C5KNQ4;Q3I534;I2E9A4;Q37220;F4ZDP9;B2BY95;B1PHQ2;A0A142I7F3;P…		0	0	2.487e-05	83.17	2.26954e-05	3	1187.67	0.557325	64.4414	0
	High	GHYLNATAGTcEEmIKR	4	14767	123	C0J9R6;C6G1P2;Q5W520;A5X4D3;Q9GF14;F2X4H9;A0A0K2SQY8;F2X4N9;Q4VI99;D6MYJ6;Q7YJP8;Q9MS09;Q5I221;A0A0U4D534;Q4VI78;A0A0F7G633;A0A0F7C969;A0A249Y5Y5;G0WZL1;Q37220;B2BY95;A0A291L2W8;Q37279;J9QH20;A0A1Q1MQ40;Q37140;L0N8B1;Q9GEN6;Q32701;Q6VW40;D6MYK4;E7DMY2;B8LIV8;Q33032;I2E962;A0A1C9HG87;Q7YMT1;R4QE58;Q9THL1;I2E906;Q339G9;Q4L1C7;Q95631;Q8MD81;A0A1C9HFL0;Q6VW13;Q3T5L7;Q9TN58;O98429;Q32553;C1JAT3;I2E964…	C11(Carbamidomethyl); M14(Oxidation)	0	0	8.168e-09	80.25	2.35855e-05	3	1966.91	1.11945	51.1056	1
	High	GGxDFTKDDENVNSQPFmR	16	51638	281	C0J9R6;A0A291EY88;C6G1P2;Q5W520;B8PRL7;O09420;A6XBH8;Q9GF14;A0A286M593;F2X4H9;O78309;F2X4N9;Q4VI99;Q8HUZ9;Q9MS09;Q5I221;A0A0U4D534;A0A1Z2QS57;A0A0F7G5V4;Q4VI78;A0A0F7G633;A0A0F7G5U4;O09424;P48689;A0A286SFD8;A0A249Y5Y5;G0WZL1;J9QG76;J9QH20;Q9GHM7;O03612;O03654;A0A023Q3H2;A0A023Q1H7;I2BGM7;Q33032;A0A142DPV4;Q6VW40;Q05579;Q9GEN6;Q32701;A0A0F7C9H2;Q32571;Q33047;Q31807;A0A1C9HG87;Q9THL1;A0A0F7EV98;Q9M…	X3(I); M18(Oxidation)	0	0	1.423e-10	78.81	5.35809e-05	2	2185.99	1.44956	83.4347	1
	High	DDENVNSQPFMR	8	52171	305	Q05579;Q9ZS70;Q32701;Q31896;D6MYK9;Q6VW40;Q32776;A0A0F7C9H2;Q32571;I2BGM7;B1NL21;C0J9R6;A0A291EY88;C6G1P2;Q5W520;Q33047;D6MYK4;E7DMY2;Q31807;B8LIV8;C7AQR6;Q8WL19;Q33032;I2E962;A0A286NQG4;Q9GHZ1;A0A1C9HG87;B8PRL7;Q7YMT1;R4QE58;Q9THL1;A5X4D3;Q8WIX2;O09420;A6XBH8;I2E906;V5K6K1;A5X4K9;Q9XQI4;Q9GF14;A0A0F7EV98;O98993;Q9MT32;Q339G9;Q4L1C7;Q95631;A0A286NQM2;Q8MD81;A0A0F7G5C0;A0A1C9HFL0;Q6VW13;A0A286M593…		0	0	3.163e-06	77.76	6.24293e-05	2	1451.62	0.893699	69.9479	0
	High	TFQGPPHGIQVER	28	58045	299	Q6VW40;C0J9R6;C6G1P2;Q33032;F2X4H9;F2X4N9;Q7YJP8;Q7GH77;A0A0C5KNQ4;I2E9A4;L0N8B1;E7DMY2;Q9ZS70;A0A0F7C9H2;I2BGM7;Q5W520;Q33047;D6MYK4;Q31807;B8LIV8;I2E962;A0A286NQG4;A0A1C9HG87;B8PRL7;Q9THL1;Q8WIX2;Q9GF14;A0A1C9HFL0;A0A286M593;Q9GEK5;A0A0K2SQY8;Q9T2B5;O98429;Q4VI99;C1JAT3;D6MYJ6;Q33156;Q8HUZ9;Q9MS09;A0A1Z2QS57;O98551;I2E9L8;Q3I534;A0A0F7G5V4;Q9T2E4;Q4VI78;E0D8W6;A0A286NQF2;Q8WKT6;Q7YJM6;K7TIF7;P4…		0	0	5.43e-09	76.99	0.000124659	2	1465.76	0.989124	59.1038	0
	High	MSGGDHIHAGTVVGK	36	17683	150	C0J9R6;C6G1P2;F2X4H9;F2X4N9;Q7YJP8;L0N8B1;O98551;Q9T2E4;Q6PZ98;Q9ZS70;Q6VW40;A0A0F7C9H2;I2BGM7;Q31807;Q33032;A0A286NQG4;A0A1C9HG87;A5X4D3;Q8WIX2;Q339G9;A0A286M593;Q9GEK5;A0A0K2SQY8;O98429;D6MYJ6;I2E964;Q7GH77;Q8HUZ9;Q9MS09;Q5I221;G0WZM4;A0A0U4D534;A0A1Z2QS57;A0A0C5KNQ4;I2E9L8;A0A0F7G5V4;I2E9A4;A0A286NQF2;Q8WKT6;Q7YJM6;K7TIF7;A0A249Y5N8;A0A0B5KNF5;A0A286SFD8;A0A120KLC1;A0A0B4M1K8;B5L2V5;A0A0N7AB69…		0	0	2.428e-07	71.56	0.000207916	2	1465.72	0.933846	40.4824	0
	High	VALEAcVQAR	48	29518	219	C6G1P2;A0A0F7EV98;L0N8B1;Q05579;C0J9R6;A0A291EY88;Q5W520;Q31807;R4QE58;A6XBH8;Q9GF14;F2X4H9;F2X4N9;Q4VI99;Q7YJP8;Q8HUZ9;A0A1Z2QS57;Q4VI78;A2VAL3;K7TIF7;P48689;J9QG76;Q37220;A0A0F7CRW4;A0A0E3KV09;Q7YJM3;A0A1C9HG42;A0A1Q1MQ40;Q9GHM7;I6N589;A0A291L2S1;Q32701;Q6VW40;I2BGM7;Q33032;Q339G9;I2E964;A0A248SN48;Q7GH77;Q5I221;A0A0U4D534;A0A0C5KNQ4;I2E9L8;I2E9A4;A0A249Y5N8;A0A286SFD8;Q8WJX3;B5L2V5;S4TA61;D4N1…	C6(Carbamidomethyl)	0	0	0.0002074	67.58	0.000700406	2	1116.58	0.319118	112.957	0
	High	DDFIEKDR	7	17693	161	C0J9R6;C6G1P2;F2X4H9;F2X4N9;Q7YJP8;L0N8B1;Q33032;Q6VW40;Q5W520;Q9GF14;Q4VI99;Q9TI75;Q5I221;A0A0U4D534;Q4VI78;A0A249Y5N8;A0A249Y5N1;Q9GHM7;A0A286SF63;I2BGM7;A0A291EY88;A6XBH8;A0A0F7EV98;Q9MT32;Q8HUZ9;A0A1Z2QS57;I2E9L8;E0D8W6;P48689;A0A142DPV4;J9QG76;A2VAL3;E7DMY2;Q339G9;I2E964;Q7GH77;A0A0C5KNQ4;I2E9A4;Q31807;K7TIF7;D4N1T9;O99016;A0A0F7CRW4;A0A0E3KV09;Q5YKU0;A0A291L206;G8EEM9;A0A2D0WHN2;Q7YJM3;A0A1…		0	0	0.0127	64.12	0.00104486	2	1037.49	1.80774	42.5919	1
	High	YGRPLLGcTIKPK	7	64650	311	I2E962;Q9ZS70;Q6VW40;A0A0F7C9H2;I2BGM7;C0J9R6;C6G1P2;Q5W520;B8LIV8;Q33032;A0A286NQG4;A0A1C9HG87;B8PRL7;Q8WIX2;Q9GF14;A0A1C9HFL0;A0A286M593;F2X4H9;Q9GEK5;O78309;F2X4N9;Q4VI99;C1JAT3;Q9TI75;Q8HUZ9;Q9MS09;Q5I221;G0WZM4;A0A0U4D534;B7VFB3;A0A1Z2QS57;I2E9L8;A0A0F7G5V4;Q4VI78;A0A0F7G633;E0D8W6;A0A286NQF2;A0A0F7G5U4;Q7YJM6;P48689;A0A249Y5N8;A0A0B5KNF5;A0A286SFD8;A0A142DPV4;A0A249Y5Y5;H5ZW43;S4TA61;G0WZL1…	C8(Carbamidomethyl)	0	0	6.466e-08	60.97	0.00464336	3	1502.85	0.518081	53.6582	2
	High	EITLGFVDLLR	2	11021	130	Q6VW40;I2BGM7;C0J9R6;C6G1P2;Q33032;A6XBH8;F2X4H9;F2X4N9;Q8HUZ9;Q5I221;A0A0U4D534;A0A1Z2QS57;I2E9L8;A0A249Y5N8;A0A286SFD8;S4TA61;J9QG76;E0D8V0;A0A249Y5N1;A0A0F7G5Y0;Q5W520;Q8WIX2;A0A0F7EV98;Q71N81;O03612;A0A286NQG4;A0A286NQF2;Q7YJM6;A0A0B5KNF5;F5B3G0;Q8M9K0;I2BGN0;E2FGZ3;A0A0B5KTH7;A0A291EY88;Q9GF14;Q9MT32;Q4VI99;Q4VI78;E0D8W6;P48689;A0A142DPV4;Q9GHM7;A0A286SF63;A0A0F7G5C0;E7DMY2;Q9ZS70;Q9TI75;Q9G…		0	0	0.0002901	55.96	0.0054774	2	1275.73	0.557806	35.8049	0
	High	AMHAVIDR	9	44488	304	A0A0C5KNQ4;Q32701;Q6VW40;C0J9R6;C6G1P2;Q5W520;Q33032;A0A1C9HG87;Q9THL1;Q9GF14;F2X4H9;A0A0K2SQY8;F2X4N9;Q32553;Q4VI99;C1JAT3;D6MYJ6;Q7YJP8;Q7GH77;Q9MS09;O98551;Q3I534;I2E9A4;Q4VI78;G0WZL1;Q37220;F4ZDP9;B2BY95;B1PHQ2;A0A142I7F3;P92434;Q5NUA5;S6CMZ7;Q8MFT9;J9QH20;A0A249Y5Q4;A0A1Q1MQ40;Q37140;H9ZGI0;L0N8B1;Q9GHM7;Q8ME74;A0A291L2S1;A0A286SF63;I2BGM7;Q33047;Q31807;Q33156;Q8HUZ9;A0A1Z2QS57;I2E9L8;E0D8W6…		0	0	0.009502	52.34	0.0215431	2	912.471	-0.689544	33.5689	0
	High	DDENVNSQPFmR	4	52171	305	Q6VW40;I2BGM7;C0J9R6;C6G1P2;Q31807;Q33032;A0A286NQG4;F2X4H9;F2X4N9;Q7YJP8;Q7GH77;Q8HUZ9;A0A1Z2QS57;A0A0C5KNQ4;I2E9L8;I2E9A4;Q9T2E4;A0A286NQF2;Q7YJM6;K7TIF7;A0A0B5KNF5;Q7YJR9;A0A0B4M1K8;A0A0N7AB69;A0A0B5L1K2;D4N1T9;A0A1D5AHD9;J9QG76;O99016;A0A0F7CRW4;A0A0E3KV09;Q5YKU0;A0A291L206;Q8M9K0;A0A1D5AHD5;G8EEM9;A0A2D0WHN2;I2BGN0;Q7YJM3;A0A1C9HG42;L0N8B1;P94046;Q05579;Q32701;A0A0F7C9H2;Q32571;A0A291EY88;Q5…	M11(Oxidation)	0	0	8.285e-05	50.28	0.0343804	2	1467.62	1.02172	57.083	0
	High	PLLGcTIKPK	7	64838	316	C0J9R6;C6G1P2;Q5W520;A5X4D3;Q9GF14;F2X4H9;A0A0K2SQY8;F2X4N9;Q4VI99;D6MYJ6;Q7YJP8;Q9MS09;Q5I221;A0A0U4D534;Q4VI78;A0A0F7G633;A0A0F7C969;A0A249Y5Y5;G0WZL1;Q37220;B2BY95;A0A291L2W8;Q37279;J9QH20;A0A1Q1MQ40;Q37140;L0N8B1;Q6VW40;A0A0F7C9H2;I2BGM7;Q33047;Q31807;Q33032;A0A1C9HG87;B8PRL7;Q9THL1;A0A286M593;Q9GEK5;C1JAT3;Q7GH77;Q33156;Q8HUZ9;A0A1Z2QS57;O98551;A0A0C5KNQ4;I2E9L8;Q3I534;A0A0F7G5V4;I2E9A4;E0D8…	C5(Carbamidomethyl)	0	0	0.0004377	49.69	0.0607706	2	1126.67	0.212701	52.3831	1
	High	EITLGFVDLLRDDFIEKDR	1	5694	61	Q6VW40;C0J9R6;C6G1P2;Q33032;F2X4H9;F2X4N9;Q5W520;Q9GF14;Q4VI99;Q4VI78;Q9GHM7;A0A0B5KTH7;I2BGM7;A0A291EY88;A6XBH8;A0A0F7EV98;Q9MT32;Q8HUZ9;A0A1Z2QS57;I2E9L8;E0D8W6;P48689;A0A142DPV4;J9QG76;A0A286SF63;Q5I221;A0A0U4D534;A0A249Y5N8;A0A286SFD8;S4TA61;E0D8V0;A0A249Y5N1;A0A0F7G5Y0;A0A286NQG4;A0A286NQF2;Q7YJM6;A0A0B5KNF5;F5B3G0;Q8M9K0;I2BGN0;E2FGZ3;E7DMY2;Q9TI75;O78309;A0A0F7G5U4;A0A249Y5J7;A0A249Y5J3;A0…		0	0	1.101e-06	38.95	0.258133	3	2294.21	1.00295	114.748	2
	High	GGxDFTKDDENVNSQPFmR	1	9	5	Q9XQI4;Q8MFT9;Q5S838;A0A126G0V3;A0A0H4SWH4	X3(R); M18(Oxidation)	0	0	0.004979	10.67	47.8356	3	2228.99	-4.75499	96.1981	2
	High	AQAETGEIK	7	27913	230	Q6VW40;A0A291L206;A0A0F6TFY2;A0A1W6BQF9;Q71N78;J9QER6;C7A5Z4;A5X5W8;J9QH20;Q6PZC1;B6GUV5;A1XM46;C7SN35;C0J9R6;C6G1P2;F2X4H9;F2X4N9;Q9MS09;Q9GHZ1;Q8ME51;O98993;Q9GEN6;A0A0F7C9H2;I2BGM7;A0A291EY88;Q5W520;Q33032;A0A1C9HG87;B8PRL7;A6XBH8;Q9GF14;A0A0F7EV98;Q9MT32;Q4L1C7;A0A286NQM2;A0A286M593;Q9GEK5;Q9TN58;T1WGF1;Q4VI99;C1JAT3;Q8HUZ9;A0A1Z2QS57;I2E9L8;A0A0F7G5V4;Q4VI78;E0D8W6;P48689;A0A142DPV4;G0WZL1;J…		0	0.001	0.02621	39.46	0.414951	2	946.484	-0.317056	25.8707	0
	High	AmHAVIDR	2	44488	304	Q6VW40;C0J9R6;C6G1P2;Q33032;F2X4H9;F2X4N9;Q5I221;A0A0U4D534;A0A249Y5N8;A0A249Y5N1;Q5W520;Q31807;Q9GF14;Q4VI99;Q7YJP8;Q8HUZ9;A0A1Z2QS57;Q4VI78;K7TIF7;P48689;J9QG76;Q37220;A0A0F7CRW4;A0A0E3KV09;Q7YJM3;A0A1C9HG42;A0A1Q1MQ40;L0N8B1;I2BGM7;Q7GH77;A0A0C5KNQ4;I2E9L8;I2E9A4;D4N1T9;O99016;Q5YKU0;A0A291L206;G8EEM9;A0A2D0WHN2;A0A218KDZ0;A0A0B5KNF5;H5ZW43;A0A0B5L1K2;A0A078BR81;A0A0F6TFY2;G0LNJ9;Q05579;Q32701…	M2(Oxidation)	0	0.005	0.07043	47.76	0.0664751	2	928.467	0.328951	21.0214	0
	High	NHGMHFR	1	30695	237	C0J9R6;C6G1P2;Q5W520;E7DMY2;Q9GF14;F2X4H9;F2X4N9;Q4VI99;Q4VI78;Q6VW40;Q33032;A0A1C9HG87;C1JAT3;Q9TI75;Q9MS09;Q5I221;A0A0U4D534;A0A0F7G633;A0A249Y5N8;A0A249Y5Y5;G0WZL1;C1JAS8;P92434;A0A249Y5N1;J9QH20;H9ZGI0;Q33047;Q9GEN6;Q9THL1;A0A0K2SQY8;D6MYJ6;Q7YJP8;Q7GH77;O98551;A0A0C5KNQ4;Q3I534;I2E9A4;Q37220;F4ZDP9;B2BY95;B1PHQ2;A0A142I7F3;Q5NUA5;A0A249Y5Q4;A0A1Q1MQ40;Q37140;L0N8B1;Q9T2E4;I2BGM7;B1NL21;Q3180…		0	0.008	0.1044	23.19	12.1473	2	898.41	0.114145	29.4959	0
C0J9P4	ATP synthase subunit beta (Fragment) OS=Stephania rotunda OX=461634 GN=atpB PE=3 SV=1 - [C0J9P4_9MAGN]	2774.28	68.99	5655	1	21	161	445	47.8759	5.24951
	High	MPSAVGYQPTLSTEMGSLQER	7	5647	16	A0A1C9HCV0;Q5J038;A0A1I7PIU6;A0A1I7PIS3;A0A1I7PIS8;B8PRK2;Q95FJ8;A0A0M3LBA7;C0J9J3;C0J9K5;C0J9P4;Q597J4;A0A1D8D815;A0A191SDX6;A9L9Y0;B7S4V7		0	0	2.634e-12	111.6	1.35568e-08	2	2282.08	1.45298	104.74	0
	High	YKELQDIIAILGLDELSEEDR	1	7741	15	A0A0M3LBA7;Q597J4;A0A1C9HCV0;Q5J038;C0J9K5;C0J9P4;Q95FJ8;A0A1I7PIS3;A0A1I7PIU6;A0A1I7PIS8;B8PRK2;A0A1D8D815;A0A191SDX6;A9L9Y0;B7S4V7		0	0	2.053e-11	109.25	2.69962e-08	3	2462.27	0.701042	115.246	1
	High	DVNEQDVLLFIDNIFR	1	5066	12	A0A1C9HCV0;Q5J038;A0A1I7PIS3;Q95FJ8;A0A0M3LBA7;C0J9K5;C0J9P4;C0J9J3;A0A1I7PIU6;A0A1I7PIS8;Q597J4;B8PRK2		0	0	9.468e-10	100.58	2.4577e-07	2	1950	-0.280965	116.5	0
	High	mPSAVGYQPTLSTEMGSLQER	11	5647	16	A0A0M3LBA7;C0J9J3;A0A1C9HCV0;A0A1D8D815;A0A1I7PIS3;C0J9K5;C0J9P4;A0A1I7PIS8;Q95FJ8;Q597J4;Q5J038;A0A1I7PIU6;A0A191SDX6;B8PRK2;A9L9Y0;B7S4V7	M1(Oxidation)	0	0	1.17e-10	99.06	2.03345e-07	2	2298.08	1.84956	98.3396	0
	High	ELQDIIAILGLDELSEEDR	1	7752	15	A0A0M3LBA7;Q597J4;A0A1C9HCV0;Q5J038;C0J9K5;C0J9P4;Q95FJ8;A0A1I7PIS3;A0A1I7PIU6;A0A1I7PIS8;B8PRK2;A0A1D8D815;A0A191SDX6;A9L9Y0;B7S4V7		0	0	1.147e-11	97.98	3.95401e-07	2	2171.11	-0.311347	115.746	0
	High	GIYPAVDPLDSTSTMLQPR	1	5449	17	A0A0M3LBA7;A0A1C9HCV0;A0A1D8D815;A0A1I7PIS3;C0J9K5;C0J9P4;A0A1I7PIS8;Q95FJ8;Q597J4;C0J9J3;A0A191SDX6;Q5J038;A0A1I7PIU6;B8PRK2;A9L9Y0;Q9MRM1;B7S4V7		0	0	1.492e-08	96.04	6.30216e-07	3	2061.03	1.06046	114.221	0
	High	VALVYGQMNEPPGAR	13	9490	19	A0A0M3LBA7;Q597J4;Q9MRM1;A0A1C9HCV0;A0A1D8D815;A0A1I7PIS3;C0J9K5;C0J9P4;A0A1I7PIS8;Q95FJ8;A0A191SDX6;Q5J038;A0A1I7PIU6;B8PRK2;A9L9Y0;C0J9J3;B7S4V7;A0A0A7DB11;O03067		0	0	4.098e-07	89.82	2.77236e-06	2	1601.81	1.11259	80.7616	0
	High	VALVYGQmNEPPGAR	7	9490	19	A0A0M3LBA7;Q597J4;C0J9J3;A0A1C9HCV0;A0A191SDX6;Q5J038;A0A1D8D815;A0A1I7PIU6;A0A1I7PIS3;C0J9K5;C0J9P4;B7S4V7;A0A1I7PIS8;B8PRK2;A9L9Y0;Q95FJ8;Q9MRM1;A0A0A7DB11;O03067	M8(Oxidation)	0	0	2.649e-07	89.58	2.82853e-06	2	1617.81	0.924748	66.9041	0
	High	FVQAGSEVSALLGR	13	9158	17	A0A0M3LBA7;Q597J4;A0A1C9HCV0;Q5J038;C0J9K5;C0J9P4;Q95FJ8;A0A1I7PIU6;A0A1I7PIS3;A0A1I7PIS8;B8PRK2;A0A1D8D815;B7S4V7;A9L9Y0;C0J9J3;A0A191SDX6;A0A0A7DB11		0	0	2.579e-08	88.08	4.33087e-06	2	1433.78	1.05415	104.671	0
	High	mPNIYNALVVK	4	4063	13	A0A0M3LBA7;Q597J4;A0A1C9HCV0;C0J9J3;Q5J038;C0J9K5;C0J9P4;Q95FJ8;A0A1I7PIU6;A0A1I7PIS8;B8PRK2;A0A1D8D815;B7S4V7	M1(Oxidation)	0	0	5.738e-06	86.81	1.44e-05	2	1277.69	0.693854	91.0599	0
	High	GmEVIDTGAPLSVPVGGATLGR	6	3356	14	A0A0M3LBA7;A0A1C9HCV0;C0J9J3;Q5J038;A0A1D8D815;A0A1I7PIU6;A0A1I7PIS3;Q95FJ8;C0J9K5;C0J9P4;A0A1I7PIS8;A0A191SDX6;B8PRK2;A9L9Y0	M2(Oxidation)	0	0	1.444e-08	86.64	4.47273e-06	2	2113.1	1.53916	103.671	0
	High	AVAMSATDGLMR	6	3822	14	O03067;A0A0M3LBA7;Q597J4;C0J9J3;A0A1C9HCV0;A0A191SDX6;A0A1D8D815;A0A1I7PIS3;C0J9K5;C0J9P4;A0A1I7PIS8;Q95FJ8;B8PRK2;Q9MRM1		0	0	2.955e-05	82.26	1.20805e-05	2	1222.59	0.42003	73.1197	0
	High	VGLTALTmAEYFR	3	7808	18	A0A0M3LBA7;A0A1C9HCV0;A0A1D8D815;Q5J038;C0J9K5;C0J9P4;Q95FJ8;Q597J4;A0A1I7PIU6;A0A1I7PIS3;A0A1I7PIS8;A9L9Y0;A0A191SDX6;C0J9J3;B8PRK2;A0A0A7DB11;Q9MRM1;B7S4V7	M8(Oxidation)	0	0	1.303e-05	75.46	7.42987e-05	2	1487.76	1.26365	109.755	0
	High	GIYPAVDPLDSTSTmLQPR	7	5449	17	A0A0M3LBA7;Q597J4;C0J9J3;A0A1C9HCV0;A0A191SDX6;Q5J038;A0A1D8D815;A0A1I7PIU6;A0A1I7PIS3;C0J9K5;C0J9P4;A0A1I7PIS8;A9L9Y0;Q95FJ8;B7S4V7;B8PRK2;Q9MRM1	M15(Oxidation)	0	0	2.434e-09	74.74	7.89353e-05	2	2077.03	1.65567	104.656	0
	High	MPNIYNALVVK	7	4063	13	A0A0M3LBA7;A0A1C9HCV0;C0J9K5;C0J9P4;Q95FJ8;Q5J038;Q597J4;A0A1D8D815;A0A1I7PIU6;A0A1I7PIS8;C0J9J3;B8PRK2;B7S4V7		0	0	1.405e-05	73.12	0.000109845	2	1261.7	0.44565	104.976	0
	High	SAPAFIQLDTK	5	4550	11	A0A0M3LBA7;A0A1C9HCV0;C0J9J3;Q5J038;C0J9K5;C0J9P4;Q95FJ8;A0A1I7PIS3;Q597J4;A0A1D8D815;A0A191SDX6		0	0	0.0001949	62.71	0.00154607	2	1190.64	0.638549	84.4882	0
	High	EGNDLYMEMK	4	8238	16	A0A0M3LBA7;A0A1C9HCV0;Q5J038;C0J9K5;C0J9P4;Q95FJ8;Q597J4;C0J9J3;A0A1D8D815;A0A1I7PIU6;A0A1I7PIS3;A0A1I7PIS8;A0A0A7DB11;A9L9Y0;B7S4V7;B8PRK2		0	0	0.0001835	61.45	0.000597371	2	1229.52	0.394281	74.7962	0
	High	mPSAVGYQPTLSTEmGSLQER	3	5647	16	A0A1C9HCV0;Q5J038;A0A1I7PIU6;A0A1I7PIS3;A0A1I7PIS8;B8PRK2;Q95FJ8;A0A0M3LBA7;C0J9J3;C0J9K5;C0J9P4;Q597J4;A0A1D8D815;A0A191SDX6;A9L9Y0;B7S4V7	M1(Oxidation); M15(Oxidation)	0	0	8.523e-08	61.45	0.00104811	3	2314.07	1.12707	81.2769	0
	High	GMEVIDTGAPLSVPVGGATLGR	7	3356	14	A0A1C9HCV0;Q5J038;A0A1I7PIS3;Q95FJ8;A0A0M3LBA7;A0A1D8D815;C0J9K5;C0J9P4;A0A1I7PIS8;C0J9J3;A0A191SDX6;A0A1I7PIU6;B8PRK2;A9L9Y0		0	0	1.448e-07	61.42	0.00319667	2	2097.11	2.15299	112.149	0
	High	TVLImELINNIAK	1	8267	18	A0A0M3LBA7;A0A1C9HCV0;Q597J4;A0A1D8D815;A0A1I7PIS3;C0J9K5;C0J9P4;A0A1I7PIS8;Q95FJ8;Q5J038;A0A1I7PIU6;A9L9Y0;B8PRK2;C0J9J3;A0A0A7DB11;A0A191SDX6;Q9MRM1;O03067	M5(Oxidation)	0	0	3.124e-05	59.08	0.00191479	2	1487.85	1.07399	114.918	0
	High	AVAMSATDGLmR	7	3822	14	A0A0M3LBA7;A0A1C9HCV0;A0A1I7PIS3;Q95FJ8;C0J9J3;A0A1I7PIS8;B8PRK2;Q597J4;C0J9K5;C0J9P4;A0A1D8D815;A0A191SDX6;Q9MRM1;O03067	M11(Oxidation)	0	0	0.0003622	58.01	0.00259325	2	1238.59	0.282178	59.4526	0
	High	LSIFETGIK	6	9003	18	A0A0M3LBA7;Q597J4;A0A1C9HCV0;Q5J038;C0J9K5;C0J9P4;Q95FJ8;A0A1I7PIS3;A0A1D8D815;A0A1I7PIU6;A0A1I7PIS8;A9L9Y0;C0J9J3;A0A191SDX6;A0A0A7DB11;Q9MRM1;B7S4V7;O03067		0	0	0.0107	57.94	0.00225783	2	1007.58	0.277807	93.139	0
	High	VGLTALTMAEYFR	2	7808	18	A0A0M3LBA7;A0A1C9HCV0;A0A1D8D815;Q5J038;C0J9K5;C0J9P4;Q95FJ8;Q597J4;A0A1I7PIU6;A0A1I7PIS3;A0A1I7PIS8;A9L9Y0;A0A191SDX6;C0J9J3;B8PRK2;A0A0A7DB11;Q9MRM1;B7S4V7		0	0	2.897e-05	57.73	0.00418535	2	1471.76	0.808242	114.651	0
	High	AHGGVSVFGGVGER	10	7920	18	A0A0M3LBA7;Q597J4;C0J9J3;A0A1C9HCV0;Q5J038;A0A1I7PIU6;A0A1I7PIS3;A0A1I7PIS8;B8PRK2;Q95FJ8;C0J9K5;C0J9P4;A0A1D8D815;A9L9Y0;A0A191SDX6;B7S4V7;Q9MRM1;A0A0A7DB11		0	0	0.0004703	56.87	0.00432786	2	1328.67	-0.42129	68.2213	0
	High	TVLIMELINNIAK	1	8267	18	A0A0M3LBA7;A0A1C9HCV0;Q597J4;A0A1D8D815;A0A1I7PIS3;C0J9K5;C0J9P4;A0A1I7PIS8;Q95FJ8;Q5J038;A0A1I7PIU6;A9L9Y0;B8PRK2;C0J9J3;A0A0A7DB11;A0A191SDX6;Q9MRM1;O03067		0	0	1.051e-05	54.1	0.00663983	2	1471.86	0.450676	115.449	0
	High	VVDLLAPYR	8	9267	19	A0A0M3LBA7;A0A1C9HCV0;A0A1I7PIS3;C0J9K5;C0J9P4;Q95FJ8;C0J9J3;A0A191SDX6;Q5J038;A0A1D8D815;A0A1I7PIU6;B7S4V7;A0A1I7PIS8;A0A0A7DB11;Q597J4;A9L9Y0;B8PRK2;Q9MRM1;O03067		0	0	0.006337	51.37	0.0157395	2	1045.6	0.419361	98.2984	0
	High	IGLFGGAGVGK	6	9628	25	Q597J4;A0A0M3LBA7;C0J9J3;A0A1C9HCV0;A0A191SDX6;Q5J038;A0A1D8D815;A0A1I7PIU6;A0A1I7PIS3;C0J9K5;C0J9P4;A0A1I7PIS8;Q95FJ8;A0A0A7DB11;B8PRK2;A9L9Y0;A0A2G5F6R8;A0A1S3Y5A9;B9T1V8;A0A2H3ZCK5;A0A251U5D0;Q9MRM1;B7S4V7;A0A0D6QRT0;O03067		0	0	0.0005525	50.77	0.0200848	2	975.564	1.41962	82.3761	0
	High	AVAmSATDGLmR	4	3822	14	A0A0M3LBA7;Q597J4;C0J9J3;A0A1C9HCV0;A0A191SDX6;A0A1D8D815;A0A1I7PIS3;C0J9K5;C0J9P4;A0A1I7PIS8;Q95FJ8;O03067;B8PRK2;Q9MRM1	M4(Oxidation); M11(Oxidation)	0	0	0.007333	47.56	0.0228408	2	1254.58	0.537039	45.1569	0
	High	FLSQPFFVAEVFTGSPGxYVGLTETIR	1	1	1	C0J9P4	X18(R)	0	0	4.643e-09	46.72	0.0208707	3	3018.6	9.71956	114.928	1
	High	EGSITSIQAVYVPADDLTDPAPATTFAHLDATTVLSR	1	6155	16	A0A0M3LBA7;A0A1C9HCV0;Q5J038;A0A1I7PIU6;C0J9J3;A0A191SDX6;A0A1D8D815;A0A1I7PIS3;C0J9K5;C0J9P4;A0A1I7PIS8;A0A0A7DB11;Q95FJ8;B8PRK2;O03067;B7S4V7		0.0476	0	7.867e-12	39.75	0.173225	4	3843.94	1.83731	114.547	0
	High	EGNDLYmEMK	4	8238	16	A0A0A7DB11;A0A0M3LBA7;C0J9J3;A0A1C9HCV0;Q5J038;Q95FJ8;Q597J4;A0A1D8D815;A0A1I7PIU6;A0A1I7PIS3;C0J9K5;C0J9P4;B7S4V7;A0A1I7PIS8;A9L9Y0;B8PRK2	M7(Oxidation)	0	0	0.002121	30.45	0.673383	2	1245.51	0.747566	63.4104	0
	High	TREGNDLYMEMK	3	8225	16	A0A0A7DB11;A0A0M3LBA7;Q597J4;C0J9J3;A0A1C9HCV0;Q5J038;A0A1D8D815;A0A1I7PIU6;A0A1I7PIS3;C0J9K5;C0J9P4;A0A1I7PIS8;A9L9Y0;Q95FJ8;B7S4V7;B8PRK2		0	0.003	0.0389	36.12	0.297683	2	1486.67	1.14968	61.8821	1
Q33032	Ribulose bisphosphate carboxylase large chain (Fragment) OS=Rhynchocalyx lawsonioides OX=40034 GN=rbcL PE=3 SV=2 - [Q33032_9MYRT]	2748.79	47.44	55790	0	21	278	468	52.0061	6.48096
	High	GGLDFTKDDENVNSQPFMR	13	51638	281	Q8M9K0;Q9XQI4;Q8MFT9;Q5S838;A0A126G0V3;A0A0H4SWH4;Q4VIC0;O98426;B1PHQ2;A0A2D0WHN2;Q95CE8;Q9GGJ5;B5LBY9;C0J9R6;C6G1P2;Q5W520;A5X4D3;Q9GF14;F2X4H9;A0A0K2SQY8;F2X4N9;Q4VI99;D6MYJ6;Q7YJP8;Q9MS09;Q5I221;A0A0U4D534;Q4VI78;A0A0F7G633;A0A0F7C969;A0A249Y5Y5;G0WZL1;Q37220;B2BY95;A0A291L2W8;Q37279;J9QH20;A0A1Q1MQ40;Q37140;L0N8B1;Q6VW40;A0A0F7C9H2;I2BGM7;Q33047;Q31807;Q33032;A0A1C9HG87;B8PRL7;Q9THL1;A0A286M5…		0	0	1.232e-13	133.64	1.81455e-10	2	2169.99	1.02955	93.118	1
	High	GHYLNATAGTcEEMIKR	2	14767	123	Q6VW40;C0J9R6;C6G1P2;Q33032;A0A1C9HG87;R4QE58;Q4L1C7;F2X4H9;A0A0K2SQY8;F2X4N9;O98429;D6MYJ6;Q7YJP8;Q7GH77;Q9MS09;O98551;A0A0C5KNQ4;I2E9A4;Q9T2E4;D6MYI7;O98426;A0A0B4M1K8;A0A0N7AB69;A0A0B5L1K2;B2BY95;B6GUV5;Q37347;Q5NUA5;K4EPE7;Q37176;I2BGN0;Q95CE8;Q37140;H9ZGI0;L0N8B1;P94046;Q8ME51;A5X4D3;Q339G9;A0A2H4UGV5;I2E964;Q32750;Q5I221;A0A0U4D534;A0A249Y5N8;Q7YJR9;A0A291L2W8;D6MYJ0;A0A249Y5N1;Q5W520;Q9THL…	C11(Carbamidomethyl)	0	0	4.954e-13	102.08	1.60767e-07	3	1950.92	0.993705	59.7238	1
	High	GHYLNATAGTcEEMIK	15	14794	124	Q6VW40;C0J9R6;C6G1P2;Q33032;A0A1C9HG87;F2X4H9;A0A0K2SQY8;F2X4N9;D6MYJ6;Q7YJP8;Q7GH77;Q9MS09;O98551;A0A0C5KNQ4;I2E9A4;B2BY95;Q5NUA5;Q37140;H9ZGI0;L0N8B1;Q5W520;Q9THL1;Q9GF14;Q4VI99;Q4VI78;Q37220;B1PHQ2;A0A1Q1MQ40;C1JAT3;Q3I534;G0WZL1;F4ZDP9;A0A142I7F3;P92434;J9QH20;A0A249Y5Q4;E7DMY2;A0A2H4UGV5;B8LIV8;I2E962;A0A1C9HFL0;O98429;Q9T2E4;A0A0C5AUW0;A0A0B4M1K8;A0A0N7AB69;A0A0B5L1K2;A0A142I7A5;B8YHE7;A0A0…	C11(Carbamidomethyl)	0	0	9.225e-11	99.52	2.43029e-07	2	1794.82	1.69124	66.3509	0
	High	GHYLNATAGTcEEmIK	8	14794	124	C0J9R6;C6G1P2;Q5W520;A5X4D3;Q9GF14;F2X4H9;A0A0K2SQY8;F2X4N9;Q4VI99;D6MYJ6;Q7YJP8;Q9MS09;Q5I221;A0A0U4D534;Q4VI78;A0A0F7G633;A0A0F7C969;A0A249Y5Y5;G0WZL1;Q37220;B2BY95;A0A291L2W8;Q37279;J9QH20;A0A1Q1MQ40;Q37140;L0N8B1;Q9GEN6;Q32701;Q6VW40;D6MYK4;E7DMY2;B8LIV8;Q33032;I2E962;A0A1C9HG87;Q7YMT1;R4QE58;Q9THL1;I2E906;Q339G9;Q4L1C7;Q95631;Q8MD81;A0A1C9HFL0;Q6VW13;Q3T5L7;Q9TN58;O98429;Q32553;C1JAT3;I2E964…	C11(Carbamidomethyl); M14(Oxidation)	0	0	1.755e-09	92.48	1.1373e-06	2	1810.81	1.38348	55.6064	0
	High	EITLGFVDLLRDDFIEK	2	5735	61	Q6VW40;C0J9R6;C6G1P2;Q5W520;Q33032;Q9GF14;F2X4H9;F2X4N9;Q4VI99;Q9TI75;Q5I221;A0A0U4D534;Q4VI78;A0A249Y5N8;A0A249Y5N1;I2BGM7;Q31895;O78309;Q8HUZ9;A0A1Z2QS57;I2E9L8;E0D8W6;A0A0F7G5U4;P48689;A0A286SFD8;A0A142DPV4;S4TA61;J9QG76;E0D8V0;Q8MFT9;A0A0F7G5Y0;A0A1W6L1X3;A6XBH8;A0A286NQG4;A0A286NQF2;Q7YJM6;A0A0B5KNF5;F5B3G0;Q8M9K0;I2BGN0;E2FGZ3;A0A0B5KTH7;A0A291EY88;A0A0F7EV98;Q9MT32;Q9GHM7;A0A286SF63;E7DMY2…		0	0	8.837e-12	85.31	6.60228e-06	2	2023.08	1.21337	115.129	1
	High	mSGGDHIHAGTVVGK	32	17683	150	I2E9A4;Q9BAJ3;Q6VW40;I2BGM7;C0J9R6;C6G1P2;Q33032;A6XBH8;F2X4H9;F2X4N9;Q8HUZ9;Q5I221;A0A0U4D534;A0A1Z2QS57;I2E9L8;A0A249Y5N8;A0A286SFD8;S4TA61;J9QG76;E0D8V0;A0A249Y5N1;A0A0F7G5Y0;Q32701;E7DMY2;Q31807;P92447;O47280;R4QE58;Q339G9;Q6VW13;Q3T5L7;A0A2H4UGV5;I2E964;D2Y0X3;A0A248SN48;Q7YJP8;Q7GH77;A0A0C5KNQ4;K7TIF7;A0A024HRQ0;Q9MSY8;Q8WJX3;B5L2V5;D4N1T9;Q9BAI7;O99016;A0A0F7CRW4;A0A0E3KV09;Q5YKU0;A0A291L2…	M1(Oxidation)	0	0	4.962e-10	84.02	1.37168e-05	2	1481.72	0.318762	32.1251	0
	High	DNGLLLHIHR	12	41878	285	C0J9R6;C6G1P2;Q5W520;Q9GF14;F2X4H9;F2X4N9;Q4VI99;Q9MS09;Q5I221;A0A0U4D534;Q4VI78;A0A0F7G633;O09424;A0A249Y5Y5;G0WZL1;J9QH20;Q9GHM7;Q6VW40;I2BGM7;E7DMY2;Q33032;Q8HUZ9;A0A1Z2QS57;I2E9L8;A0A249Y5N8;A0A286SFD8;S4TA61;J9QG76;E0D8V0;Q8MFT9;A0A249Y5N1;A0A0F7G5Y0;A0A1C9HG87;Q9THL1;Q4L1C7;A0A0K2SQY8;C1JAT3;D6MYJ6;Q7YJP8;Q7GH77;J9QER6;O98551;A0A0C5KNQ4;Q3I534;I2E9A4;Q37220;F4ZDP9;B2BY95;B1PHQ2;A0A142I7F3;P…		0	0	2.487e-05	83.17	2.26954e-05	3	1187.67	0.557325	64.4414	0
	High	GHYLNATAGTcEEmIKR	4	14767	123	C0J9R6;C6G1P2;Q5W520;A5X4D3;Q9GF14;F2X4H9;A0A0K2SQY8;F2X4N9;Q4VI99;D6MYJ6;Q7YJP8;Q9MS09;Q5I221;A0A0U4D534;Q4VI78;A0A0F7G633;A0A0F7C969;A0A249Y5Y5;G0WZL1;Q37220;B2BY95;A0A291L2W8;Q37279;J9QH20;A0A1Q1MQ40;Q37140;L0N8B1;Q9GEN6;Q32701;Q6VW40;D6MYK4;E7DMY2;B8LIV8;Q33032;I2E962;A0A1C9HG87;Q7YMT1;R4QE58;Q9THL1;I2E906;Q339G9;Q4L1C7;Q95631;Q8MD81;A0A1C9HFL0;Q6VW13;Q3T5L7;Q9TN58;O98429;Q32553;C1JAT3;I2E964…	C11(Carbamidomethyl); M14(Oxidation)	0	0	8.168e-09	80.25	2.35855e-05	3	1966.91	1.11945	51.1056	1
	High	ELGVPIVmHDYITGGFTANTSLAHYcR	9	839	27	C0J9R6;D6MYJ6;Q5W520;Q33032;I2BGM7;Q31807;A0A142DPV4;A0A291EY88;G0WZL1;A0A023Q3H2;A0A023Q1H7;Q32553;A0A2H4UGV5;D6MYK9;A0A249Y5Q4;D6MYK4;Q31889;A0A0C5AUW0;A0A0A7W5U3;A0A023Q1K4;C7AQV0;A0A291L2W8;C7AQT3;C7AQV2;D6MYI7;A0A120KLC1;D6MYJ0	M8(Oxidation); C26(Carbamidomethyl)	0	0	5.972e-13	80.15	2.42754e-05	4	3038.45	0.512923	109.952	0
	High	GGLDFTKDDENVNSQPFmR	8	51638	281	C0J9R6;A0A291EY88;C6G1P2;Q5W520;B8PRL7;O09420;A6XBH8;Q9GF14;A0A286M593;F2X4H9;O78309;F2X4N9;Q4VI99;Q8HUZ9;Q9MS09;Q5I221;A0A0U4D534;A0A1Z2QS57;A0A0F7G5V4;Q4VI78;A0A0F7G633;A0A0F7G5U4;O09424;P48689;A0A286SFD8;A0A249Y5Y5;G0WZL1;J9QG76;J9QH20;Q9GHM7;O03612;O03654;A0A023Q3H2;A0A023Q1H7;I2BGM7;Q33032;A0A142DPV4;Q6VW40;Q05579;Q9GEN6;Q32701;A0A0F7C9H2;Q32571;Q33047;Q31807;A0A1C9HG87;Q9THL1;A0A0F7EV98;Q9M…	M18(Oxidation)	0	0	1.423e-10	78.81	5.35809e-05	2	2185.99	1.44956	83.4347	1
	High	DDENVNSQPFMR	8	52171	305	Q05579;Q9ZS70;Q32701;Q31896;D6MYK9;Q6VW40;Q32776;A0A0F7C9H2;Q32571;I2BGM7;B1NL21;C0J9R6;A0A291EY88;C6G1P2;Q5W520;Q33047;D6MYK4;E7DMY2;Q31807;B8LIV8;C7AQR6;Q8WL19;Q33032;I2E962;A0A286NQG4;Q9GHZ1;A0A1C9HG87;B8PRL7;Q7YMT1;R4QE58;Q9THL1;A5X4D3;Q8WIX2;O09420;A6XBH8;I2E906;V5K6K1;A5X4K9;Q9XQI4;Q9GF14;A0A0F7EV98;O98993;Q9MT32;Q339G9;Q4L1C7;Q95631;A0A286NQM2;Q8MD81;A0A0F7G5C0;A0A1C9HFL0;Q6VW13;A0A286M593…		0	0	3.163e-06	77.76	6.24293e-05	2	1451.62	0.893699	69.9479	0
	High	TFQGPPHGIQVER	28	58045	299	Q6VW40;C0J9R6;C6G1P2;Q33032;F2X4H9;F2X4N9;Q7YJP8;Q7GH77;A0A0C5KNQ4;I2E9A4;L0N8B1;E7DMY2;Q9ZS70;A0A0F7C9H2;I2BGM7;Q5W520;Q33047;D6MYK4;Q31807;B8LIV8;I2E962;A0A286NQG4;A0A1C9HG87;B8PRL7;Q9THL1;Q8WIX2;Q9GF14;A0A1C9HFL0;A0A286M593;Q9GEK5;A0A0K2SQY8;Q9T2B5;O98429;Q4VI99;C1JAT3;D6MYJ6;Q33156;Q8HUZ9;Q9MS09;A0A1Z2QS57;O98551;I2E9L8;Q3I534;A0A0F7G5V4;Q9T2E4;Q4VI78;E0D8W6;A0A286NQF2;Q8WKT6;Q7YJM6;K7TIF7;P4…		0	0	5.43e-09	76.99	0.000124659	2	1465.76	0.989124	59.1038	0
	High	MSGGDHIHAGTVVGK	36	17683	150	C0J9R6;C6G1P2;F2X4H9;F2X4N9;Q7YJP8;L0N8B1;O98551;Q9T2E4;Q6PZ98;Q9ZS70;Q6VW40;A0A0F7C9H2;I2BGM7;Q31807;Q33032;A0A286NQG4;A0A1C9HG87;A5X4D3;Q8WIX2;Q339G9;A0A286M593;Q9GEK5;A0A0K2SQY8;O98429;D6MYJ6;I2E964;Q7GH77;Q8HUZ9;Q9MS09;Q5I221;G0WZM4;A0A0U4D534;A0A1Z2QS57;A0A0C5KNQ4;I2E9L8;A0A0F7G5V4;I2E9A4;A0A286NQF2;Q8WKT6;Q7YJM6;K7TIF7;A0A249Y5N8;A0A0B5KNF5;A0A286SFD8;A0A120KLC1;A0A0B4M1K8;B5L2V5;A0A0N7AB69…		0	0	2.428e-07	71.56	0.000207916	2	1465.72	0.933846	40.4824	0
	High	VALEAcVQAR	48	29518	219	C6G1P2;A0A0F7EV98;L0N8B1;Q05579;C0J9R6;A0A291EY88;Q5W520;Q31807;R4QE58;A6XBH8;Q9GF14;F2X4H9;F2X4N9;Q4VI99;Q7YJP8;Q8HUZ9;A0A1Z2QS57;Q4VI78;A2VAL3;K7TIF7;P48689;J9QG76;Q37220;A0A0F7CRW4;A0A0E3KV09;Q7YJM3;A0A1C9HG42;A0A1Q1MQ40;Q9GHM7;I6N589;A0A291L2S1;Q32701;Q6VW40;I2BGM7;Q33032;Q339G9;I2E964;A0A248SN48;Q7GH77;Q5I221;A0A0U4D534;A0A0C5KNQ4;I2E9L8;I2E9A4;A0A249Y5N8;A0A286SFD8;Q8WJX3;B5L2V5;S4TA61;D4N1…	C6(Carbamidomethyl)	0	0	0.0002074	67.58	0.000700406	2	1116.58	0.319118	112.957	0
	High	DDFIEKDR	7	17693	161	C0J9R6;C6G1P2;F2X4H9;F2X4N9;Q7YJP8;L0N8B1;Q33032;Q6VW40;Q5W520;Q9GF14;Q4VI99;Q9TI75;Q5I221;A0A0U4D534;Q4VI78;A0A249Y5N8;A0A249Y5N1;Q9GHM7;A0A286SF63;I2BGM7;A0A291EY88;A6XBH8;A0A0F7EV98;Q9MT32;Q8HUZ9;A0A1Z2QS57;I2E9L8;E0D8W6;P48689;A0A142DPV4;J9QG76;A2VAL3;E7DMY2;Q339G9;I2E964;Q7GH77;A0A0C5KNQ4;I2E9A4;Q31807;K7TIF7;D4N1T9;O99016;A0A0F7CRW4;A0A0E3KV09;Q5YKU0;A0A291L206;G8EEM9;A0A2D0WHN2;Q7YJM3;A0A1…		0	0	0.0127	64.12	0.00104486	2	1037.49	1.80774	42.5919	1
	High	ELGVPIVMHDYITGGFTANTSLAHYcR	2	839	27	I2BGM7;C0J9R6;A0A291EY88;Q5W520;Q33032;A0A142DPV4;G0WZL1;A0A023Q3H2;A0A023Q1H7;D6MYJ6;Q31807;Q32553;A0A2H4UGV5;D6MYK9;A0A249Y5Q4;D6MYK4;Q31889;A0A0C5AUW0;A0A0A7W5U3;A0A023Q1K4;C7AQV0;A0A291L2W8;C7AQT3;C7AQV2;D6MYI7;A0A120KLC1;D6MYJ0	C26(Carbamidomethyl)	0	0	1.002e-13	63.45	0.0011929	3	3022.45	-0.0516561	114.11	0
	High	YGRPLLGcTIKPK	7	64650	311	I2E962;Q9ZS70;Q6VW40;A0A0F7C9H2;I2BGM7;C0J9R6;C6G1P2;Q5W520;B8LIV8;Q33032;A0A286NQG4;A0A1C9HG87;B8PRL7;Q8WIX2;Q9GF14;A0A1C9HFL0;A0A286M593;F2X4H9;Q9GEK5;O78309;F2X4N9;Q4VI99;C1JAT3;Q9TI75;Q8HUZ9;Q9MS09;Q5I221;G0WZM4;A0A0U4D534;B7VFB3;A0A1Z2QS57;I2E9L8;A0A0F7G5V4;Q4VI78;A0A0F7G633;E0D8W6;A0A286NQF2;A0A0F7G5U4;Q7YJM6;P48689;A0A249Y5N8;A0A0B5KNF5;A0A286SFD8;A0A142DPV4;A0A249Y5Y5;H5ZW43;S4TA61;G0WZL1…	C8(Carbamidomethyl)	0	0	6.466e-08	60.97	0.00464336	3	1502.85	0.518081	53.6582	2
	High	EITLGFVDLLR	2	11021	130	Q6VW40;I2BGM7;C0J9R6;C6G1P2;Q33032;A6XBH8;F2X4H9;F2X4N9;Q8HUZ9;Q5I221;A0A0U4D534;A0A1Z2QS57;I2E9L8;A0A249Y5N8;A0A286SFD8;S4TA61;J9QG76;E0D8V0;A0A249Y5N1;A0A0F7G5Y0;Q5W520;Q8WIX2;A0A0F7EV98;Q71N81;O03612;A0A286NQG4;A0A286NQF2;Q7YJM6;A0A0B5KNF5;F5B3G0;Q8M9K0;I2BGN0;E2FGZ3;A0A0B5KTH7;A0A291EY88;Q9GF14;Q9MT32;Q4VI99;Q4VI78;E0D8W6;P48689;A0A142DPV4;Q9GHM7;A0A286SF63;A0A0F7G5C0;E7DMY2;Q9ZS70;Q9TI75;Q9G…		0	0	0.0002901	55.96	0.0054774	2	1275.73	0.557806	35.8049	0
	High	AMHAVIDR	9	44488	304	A0A0C5KNQ4;Q32701;Q6VW40;C0J9R6;C6G1P2;Q5W520;Q33032;A0A1C9HG87;Q9THL1;Q9GF14;F2X4H9;A0A0K2SQY8;F2X4N9;Q32553;Q4VI99;C1JAT3;D6MYJ6;Q7YJP8;Q7GH77;Q9MS09;O98551;Q3I534;I2E9A4;Q4VI78;G0WZL1;Q37220;F4ZDP9;B2BY95;B1PHQ2;A0A142I7F3;P92434;Q5NUA5;S6CMZ7;Q8MFT9;J9QH20;A0A249Y5Q4;A0A1Q1MQ40;Q37140;H9ZGI0;L0N8B1;Q9GHM7;Q8ME74;A0A291L2S1;A0A286SF63;I2BGM7;Q33047;Q31807;Q33156;Q8HUZ9;A0A1Z2QS57;I2E9L8;E0D8W6…		0	0	0.009502	52.34	0.0215431	2	912.471	-0.689544	33.5689	0
	High	DDENVNSQPFmR	4	52171	305	Q6VW40;I2BGM7;C0J9R6;C6G1P2;Q31807;Q33032;A0A286NQG4;F2X4H9;F2X4N9;Q7YJP8;Q7GH77;Q8HUZ9;A0A1Z2QS57;A0A0C5KNQ4;I2E9L8;I2E9A4;Q9T2E4;A0A286NQF2;Q7YJM6;K7TIF7;A0A0B5KNF5;Q7YJR9;A0A0B4M1K8;A0A0N7AB69;A0A0B5L1K2;D4N1T9;A0A1D5AHD9;J9QG76;O99016;A0A0F7CRW4;A0A0E3KV09;Q5YKU0;A0A291L206;Q8M9K0;A0A1D5AHD5;G8EEM9;A0A2D0WHN2;I2BGN0;Q7YJM3;A0A1C9HG42;L0N8B1;P94046;Q05579;Q32701;A0A0F7C9H2;Q32571;A0A291EY88;Q5…	M11(Oxidation)	0	0	8.285e-05	50.28	0.0343804	2	1467.62	1.02172	57.083	0
	High	PLLGcTIKPK	7	64838	316	C0J9R6;C6G1P2;Q5W520;A5X4D3;Q9GF14;F2X4H9;A0A0K2SQY8;F2X4N9;Q4VI99;D6MYJ6;Q7YJP8;Q9MS09;Q5I221;A0A0U4D534;Q4VI78;A0A0F7G633;A0A0F7C969;A0A249Y5Y5;G0WZL1;Q37220;B2BY95;A0A291L2W8;Q37279;J9QH20;A0A1Q1MQ40;Q37140;L0N8B1;Q6VW40;A0A0F7C9H2;I2BGM7;Q33047;Q31807;Q33032;A0A1C9HG87;B8PRL7;Q9THL1;A0A286M593;Q9GEK5;C1JAT3;Q7GH77;Q33156;Q8HUZ9;A0A1Z2QS57;O98551;A0A0C5KNQ4;I2E9L8;Q3I534;A0A0F7G5V4;I2E9A4;E0D8…	C5(Carbamidomethyl)	0	0	0.0004377	49.69	0.0607706	2	1126.67	0.212701	52.3831	1
	High	VxPQPGVPPEEAGAAVAAESSTGTWTTVWTDGLTSLDR	2	2208	46	O03643;I2BGM7;C6G1P2;Q33032;A0A286NQM2;A0A0F7G5C0;T1WGF1;E0D8W6;A0A249Y5N8;G0WZL1;D0Q0K2;A0A249Y5N1;L0N8C5;O03654;Q7YMT1;A0A286NQE9;Q58U40;F4ZDP9;A0A1Q1MQ40;Q8M9L6;A0A291L2S1;A0A249Y5K0;O03613;Q7YMT4;Q3T5L7;A0A120KLC1;A0A0A7NXA5;Q8M9K0;Q8M9J0;Q8M9H5;P28413;O03656;O03628;A0A126G0V3;A0A1I9WNX8;A0A0S1VX78;A0A1X9ZQP4;A0A1X9ZPC7;A0A2D2CG74;A0A0H4SVB3;G8D4Z3;A0A0H4SSE1;A0A223LNB4;A0A1G5SCC7;A0A1W6BQF9;…	X2(S)	0	0	1.07e-10	40.17	0.126091	4	3840.86	0.223703	115.098	0
	High	EITLGFVDLLRDDFIEKDR	1	5694	61	Q6VW40;C0J9R6;C6G1P2;Q33032;F2X4H9;F2X4N9;Q5W520;Q9GF14;Q4VI99;Q4VI78;Q9GHM7;A0A0B5KTH7;I2BGM7;A0A291EY88;A6XBH8;A0A0F7EV98;Q9MT32;Q8HUZ9;A0A1Z2QS57;I2E9L8;E0D8W6;P48689;A0A142DPV4;J9QG76;A0A286SF63;Q5I221;A0A0U4D534;A0A249Y5N8;A0A286SFD8;S4TA61;E0D8V0;A0A249Y5N1;A0A0F7G5Y0;A0A286NQG4;A0A286NQF2;Q7YJM6;A0A0B5KNF5;F5B3G0;Q8M9K0;I2BGN0;E2FGZ3;E7DMY2;Q9TI75;O78309;A0A0F7G5U4;A0A249Y5J7;A0A249Y5J3;A0…		0	0	1.101e-06	38.95	0.258133	3	2294.21	1.00295	114.748	2
	High	LGLSAKNYGR	1	66237	322	Q6VW40;C0J9R6;C6G1P2;D6MYK4;E7DMY2;Q33032;A0A1C9HG87;A5X4D3;Q339G9;F2X4H9;A0A0K2SQY8;F2X4N9;D6MYJ6;I2E964;Q7YJP8;Q7GH77;Q9MS09;Q5I221;A0A0U4D534;O98551;A0A0C5KNQ4;I2E9A4;A0A249Y5N8;B2BY95;A0A291L2W8;Q5NUA5;A0A249Y5N1;Q37140;H9ZGI0;L0N8B1;Q5W520;B8LIV8;I2E962;Q7YMT1;Q9THL1;Q9GF14;Q95631;A0A1C9HFL0;O98429;Q4VI99;C1JAT3;Q9TI75;Q3I534;Q9T2E4;Q4VI78;A0A0F7G633;Q58U40;A0A0F7C969;A0A0C5AUW0;A0A0B4M1K8;A…		0	0	0.009617	24.43	23.5864	3	1078.6	-2.89045	46.765	1
	High	AQAETGEIK	7	27913	230	Q6VW40;A0A291L206;A0A0F6TFY2;A0A1W6BQF9;Q71N78;J9QER6;C7A5Z4;A5X5W8;J9QH20;Q6PZC1;B6GUV5;A1XM46;C7SN35;C0J9R6;C6G1P2;F2X4H9;F2X4N9;Q9MS09;Q9GHZ1;Q8ME51;O98993;Q9GEN6;A0A0F7C9H2;I2BGM7;A0A291EY88;Q5W520;Q33032;A0A1C9HG87;B8PRL7;A6XBH8;Q9GF14;A0A0F7EV98;Q9MT32;Q4L1C7;A0A286NQM2;A0A286M593;Q9GEK5;Q9TN58;T1WGF1;Q4VI99;C1JAT3;Q8HUZ9;A0A1Z2QS57;I2E9L8;A0A0F7G5V4;Q4VI78;E0D8W6;P48689;A0A142DPV4;G0WZL1;J…		0	0.001	0.02621	39.46	0.414951	2	946.484	-0.317056	25.8707	0
	High	AmHAVIDR	2	44488	304	Q6VW40;C0J9R6;C6G1P2;Q33032;F2X4H9;F2X4N9;Q5I221;A0A0U4D534;A0A249Y5N8;A0A249Y5N1;Q5W520;Q31807;Q9GF14;Q4VI99;Q7YJP8;Q8HUZ9;A0A1Z2QS57;Q4VI78;K7TIF7;P48689;J9QG76;Q37220;A0A0F7CRW4;A0A0E3KV09;Q7YJM3;A0A1C9HG42;A0A1Q1MQ40;L0N8B1;I2BGM7;Q7GH77;A0A0C5KNQ4;I2E9L8;I2E9A4;D4N1T9;O99016;Q5YKU0;A0A291L206;G8EEM9;A0A2D0WHN2;A0A218KDZ0;A0A0B5KNF5;H5ZW43;A0A0B5L1K2;A0A078BR81;A0A0F6TFY2;G0LNJ9;Q05579;Q32701…	M2(Oxidation)	0	0.005	0.07043	47.76	0.0664751	2	928.467	0.328951	21.0214	0
	High	NHGMHFR	1	30695	237	C0J9R6;C6G1P2;Q5W520;E7DMY2;Q9GF14;F2X4H9;F2X4N9;Q4VI99;Q4VI78;Q6VW40;Q33032;A0A1C9HG87;C1JAT3;Q9TI75;Q9MS09;Q5I221;A0A0U4D534;A0A0F7G633;A0A249Y5N8;A0A249Y5Y5;G0WZL1;C1JAS8;P92434;A0A249Y5N1;J9QH20;H9ZGI0;Q33047;Q9GEN6;Q9THL1;A0A0K2SQY8;D6MYJ6;Q7YJP8;Q7GH77;O98551;A0A0C5KNQ4;Q3I534;I2E9A4;Q37220;F4ZDP9;B2BY95;B1PHQ2;A0A142I7F3;Q5NUA5;A0A249Y5Q4;A0A1Q1MQ40;Q37140;L0N8B1;Q9T2E4;I2BGM7;B1NL21;Q3180…		0	0.008	0.1044	23.19	12.1473	2	898.41	0.114145	29.4959	0
	High	IPVAYVK	1	4672	57	C6G1P2;Q71N78;Q5W520;Q05579;Q31807;O09420;A6XBH8;A0A0F7G633;A0A0F7G5U4;A0A249Y5Y5;A0A291L2W8;A0A1C9HG42;A1XM46;O03612;A0A249Y5K0;Q33032;Q32776;Q8WIX2;A0A0F7EV98;A0A0F7G5C0;Q71N81;J9QER6;Q8WIA7;A0A249Y5J7;Q6PZ98;A0A249Y5J3;Q32785;A0A0F7EV89;E2FGZ3;A0A1C9HFU8;Q31889;Q9GGJ5;Q6Y2Y1;M9VST8;A0A1I9WNX8;Q9TIC4;M9V782;H1ZY46;Q9THU3;O20245;C7A5Z4;A0A0A7NXA5;Q9MV62;O03656;G8D4B8;H9AK14;G8D4P0;G8D4Z3;G9DN52;…		0	0.009	0.1193	31.75	0.930468	2	789.487	0.0693809	52.6382	0
F2X4H9	Ribulose bisphosphate carboxylase large chain (Fragment) OS=Calophyllum longifolium OX=158928 GN=rbcL PE=3 SV=1 - [F2X4H9_9ROSI]	2741.61	37.98	62040	0	20	280	445	49.3818	6.48096
	High	GGLDFTKDDENVNSQPFMR	13	51638	281	Q8M9K0;Q9XQI4;Q8MFT9;Q5S838;A0A126G0V3;A0A0H4SWH4;Q4VIC0;O98426;B1PHQ2;A0A2D0WHN2;Q95CE8;Q9GGJ5;B5LBY9;C0J9R6;C6G1P2;Q5W520;A5X4D3;Q9GF14;F2X4H9;A0A0K2SQY8;F2X4N9;Q4VI99;D6MYJ6;Q7YJP8;Q9MS09;Q5I221;A0A0U4D534;Q4VI78;A0A0F7G633;A0A0F7C969;A0A249Y5Y5;G0WZL1;Q37220;B2BY95;A0A291L2W8;Q37279;J9QH20;A0A1Q1MQ40;Q37140;L0N8B1;Q6VW40;A0A0F7C9H2;I2BGM7;Q33047;Q31807;Q33032;A0A1C9HG87;B8PRL7;Q9THL1;A0A286M5…		0	0	1.232e-13	133.64	1.81455e-10	2	2169.99	1.02955	93.118	1
	High	GHYLNATAGTcEEMIKR	2	14767	123	Q6VW40;C0J9R6;C6G1P2;Q33032;A0A1C9HG87;R4QE58;Q4L1C7;F2X4H9;A0A0K2SQY8;F2X4N9;O98429;D6MYJ6;Q7YJP8;Q7GH77;Q9MS09;O98551;A0A0C5KNQ4;I2E9A4;Q9T2E4;D6MYI7;O98426;A0A0B4M1K8;A0A0N7AB69;A0A0B5L1K2;B2BY95;B6GUV5;Q37347;Q5NUA5;K4EPE7;Q37176;I2BGN0;Q95CE8;Q37140;H9ZGI0;L0N8B1;P94046;Q8ME51;A5X4D3;Q339G9;A0A2H4UGV5;I2E964;Q32750;Q5I221;A0A0U4D534;A0A249Y5N8;Q7YJR9;A0A291L2W8;D6MYJ0;A0A249Y5N1;Q5W520;Q9THL…	C11(Carbamidomethyl)	0	0	4.954e-13	102.08	1.60767e-07	3	1950.92	0.993705	59.7238	1
	High	GHYLNATAGTcEEMIK	15	14794	124	Q6VW40;C0J9R6;C6G1P2;Q33032;A0A1C9HG87;F2X4H9;A0A0K2SQY8;F2X4N9;D6MYJ6;Q7YJP8;Q7GH77;Q9MS09;O98551;A0A0C5KNQ4;I2E9A4;B2BY95;Q5NUA5;Q37140;H9ZGI0;L0N8B1;Q5W520;Q9THL1;Q9GF14;Q4VI99;Q4VI78;Q37220;B1PHQ2;A0A1Q1MQ40;C1JAT3;Q3I534;G0WZL1;F4ZDP9;A0A142I7F3;P92434;J9QH20;A0A249Y5Q4;E7DMY2;A0A2H4UGV5;B8LIV8;I2E962;A0A1C9HFL0;O98429;Q9T2E4;A0A0C5AUW0;A0A0B4M1K8;A0A0N7AB69;A0A0B5L1K2;A0A142I7A5;B8YHE7;A0A0…	C11(Carbamidomethyl)	0	0	9.225e-11	99.52	2.43029e-07	2	1794.82	1.69124	66.3509	0
	High	GHYLNATAGTcEEmIK	8	14794	124	C0J9R6;C6G1P2;Q5W520;A5X4D3;Q9GF14;F2X4H9;A0A0K2SQY8;F2X4N9;Q4VI99;D6MYJ6;Q7YJP8;Q9MS09;Q5I221;A0A0U4D534;Q4VI78;A0A0F7G633;A0A0F7C969;A0A249Y5Y5;G0WZL1;Q37220;B2BY95;A0A291L2W8;Q37279;J9QH20;A0A1Q1MQ40;Q37140;L0N8B1;Q9GEN6;Q32701;Q6VW40;D6MYK4;E7DMY2;B8LIV8;Q33032;I2E962;A0A1C9HG87;Q7YMT1;R4QE58;Q9THL1;I2E906;Q339G9;Q4L1C7;Q95631;Q8MD81;A0A1C9HFL0;Q6VW13;Q3T5L7;Q9TN58;O98429;Q32553;C1JAT3;I2E964…	C11(Carbamidomethyl); M14(Oxidation)	0	0	1.755e-09	92.48	1.1373e-06	2	1810.81	1.38348	55.6064	0
	High	EITLGFVDLLRDDFIEK	2	5735	61	Q6VW40;C0J9R6;C6G1P2;Q5W520;Q33032;Q9GF14;F2X4H9;F2X4N9;Q4VI99;Q9TI75;Q5I221;A0A0U4D534;Q4VI78;A0A249Y5N8;A0A249Y5N1;I2BGM7;Q31895;O78309;Q8HUZ9;A0A1Z2QS57;I2E9L8;E0D8W6;A0A0F7G5U4;P48689;A0A286SFD8;A0A142DPV4;S4TA61;J9QG76;E0D8V0;Q8MFT9;A0A0F7G5Y0;A0A1W6L1X3;A6XBH8;A0A286NQG4;A0A286NQF2;Q7YJM6;A0A0B5KNF5;F5B3G0;Q8M9K0;I2BGN0;E2FGZ3;A0A0B5KTH7;A0A291EY88;A0A0F7EV98;Q9MT32;Q9GHM7;A0A286SF63;E7DMY2…		0	0	8.837e-12	85.31	6.60228e-06	2	2023.08	1.21337	115.129	1
	High	mSGGDHIHAGTVVGK	32	17683	150	I2E9A4;Q9BAJ3;Q6VW40;I2BGM7;C0J9R6;C6G1P2;Q33032;A6XBH8;F2X4H9;F2X4N9;Q8HUZ9;Q5I221;A0A0U4D534;A0A1Z2QS57;I2E9L8;A0A249Y5N8;A0A286SFD8;S4TA61;J9QG76;E0D8V0;A0A249Y5N1;A0A0F7G5Y0;Q32701;E7DMY2;Q31807;P92447;O47280;R4QE58;Q339G9;Q6VW13;Q3T5L7;A0A2H4UGV5;I2E964;D2Y0X3;A0A248SN48;Q7YJP8;Q7GH77;A0A0C5KNQ4;K7TIF7;A0A024HRQ0;Q9MSY8;Q8WJX3;B5L2V5;D4N1T9;Q9BAI7;O99016;A0A0F7CRW4;A0A0E3KV09;Q5YKU0;A0A291L2…	M1(Oxidation)	0	0	4.962e-10	84.02	1.37168e-05	2	1481.72	0.318762	32.1251	0
	High	DNGLLLHIHR	12	41878	285	C0J9R6;C6G1P2;Q5W520;Q9GF14;F2X4H9;F2X4N9;Q4VI99;Q9MS09;Q5I221;A0A0U4D534;Q4VI78;A0A0F7G633;O09424;A0A249Y5Y5;G0WZL1;J9QH20;Q9GHM7;Q6VW40;I2BGM7;E7DMY2;Q33032;Q8HUZ9;A0A1Z2QS57;I2E9L8;A0A249Y5N8;A0A286SFD8;S4TA61;J9QG76;E0D8V0;Q8MFT9;A0A249Y5N1;A0A0F7G5Y0;A0A1C9HG87;Q9THL1;Q4L1C7;A0A0K2SQY8;C1JAT3;D6MYJ6;Q7YJP8;Q7GH77;J9QER6;O98551;A0A0C5KNQ4;Q3I534;I2E9A4;Q37220;F4ZDP9;B2BY95;B1PHQ2;A0A142I7F3;P…		0	0	2.487e-05	83.17	2.26954e-05	3	1187.67	0.557325	64.4414	0
	High	GHYLNATAGTcEEmIKR	4	14767	123	C0J9R6;C6G1P2;Q5W520;A5X4D3;Q9GF14;F2X4H9;A0A0K2SQY8;F2X4N9;Q4VI99;D6MYJ6;Q7YJP8;Q9MS09;Q5I221;A0A0U4D534;Q4VI78;A0A0F7G633;A0A0F7C969;A0A249Y5Y5;G0WZL1;Q37220;B2BY95;A0A291L2W8;Q37279;J9QH20;A0A1Q1MQ40;Q37140;L0N8B1;Q9GEN6;Q32701;Q6VW40;D6MYK4;E7DMY2;B8LIV8;Q33032;I2E962;A0A1C9HG87;Q7YMT1;R4QE58;Q9THL1;I2E906;Q339G9;Q4L1C7;Q95631;Q8MD81;A0A1C9HFL0;Q6VW13;Q3T5L7;Q9TN58;O98429;Q32553;C1JAT3;I2E964…	C11(Carbamidomethyl); M14(Oxidation)	0	0	8.168e-09	80.25	2.35855e-05	3	1966.91	1.11945	51.1056	1
	High	GGLDFTKDDENVNSQPFmR	8	51638	281	C0J9R6;A0A291EY88;C6G1P2;Q5W520;B8PRL7;O09420;A6XBH8;Q9GF14;A0A286M593;F2X4H9;O78309;F2X4N9;Q4VI99;Q8HUZ9;Q9MS09;Q5I221;A0A0U4D534;A0A1Z2QS57;A0A0F7G5V4;Q4VI78;A0A0F7G633;A0A0F7G5U4;O09424;P48689;A0A286SFD8;A0A249Y5Y5;G0WZL1;J9QG76;J9QH20;Q9GHM7;O03612;O03654;A0A023Q3H2;A0A023Q1H7;I2BGM7;Q33032;A0A142DPV4;Q6VW40;Q05579;Q9GEN6;Q32701;A0A0F7C9H2;Q32571;Q33047;Q31807;A0A1C9HG87;Q9THL1;A0A0F7EV98;Q9M…	M18(Oxidation)	0	0	1.423e-10	78.81	5.35809e-05	2	2185.99	1.44956	83.4347	1
	High	DDENVNSQPFMR	8	52171	305	Q05579;Q9ZS70;Q32701;Q31896;D6MYK9;Q6VW40;Q32776;A0A0F7C9H2;Q32571;I2BGM7;B1NL21;C0J9R6;A0A291EY88;C6G1P2;Q5W520;Q33047;D6MYK4;E7DMY2;Q31807;B8LIV8;C7AQR6;Q8WL19;Q33032;I2E962;A0A286NQG4;Q9GHZ1;A0A1C9HG87;B8PRL7;Q7YMT1;R4QE58;Q9THL1;A5X4D3;Q8WIX2;O09420;A6XBH8;I2E906;V5K6K1;A5X4K9;Q9XQI4;Q9GF14;A0A0F7EV98;O98993;Q9MT32;Q339G9;Q4L1C7;Q95631;A0A286NQM2;Q8MD81;A0A0F7G5C0;A0A1C9HFL0;Q6VW13;A0A286M593…		0	0	3.163e-06	77.76	6.24293e-05	2	1451.62	0.893699	69.9479	0
	High	TFQGPPHGIQVER	28	58045	299	Q6VW40;C0J9R6;C6G1P2;Q33032;F2X4H9;F2X4N9;Q7YJP8;Q7GH77;A0A0C5KNQ4;I2E9A4;L0N8B1;E7DMY2;Q9ZS70;A0A0F7C9H2;I2BGM7;Q5W520;Q33047;D6MYK4;Q31807;B8LIV8;I2E962;A0A286NQG4;A0A1C9HG87;B8PRL7;Q9THL1;Q8WIX2;Q9GF14;A0A1C9HFL0;A0A286M593;Q9GEK5;A0A0K2SQY8;Q9T2B5;O98429;Q4VI99;C1JAT3;D6MYJ6;Q33156;Q8HUZ9;Q9MS09;A0A1Z2QS57;O98551;I2E9L8;Q3I534;A0A0F7G5V4;Q9T2E4;Q4VI78;E0D8W6;A0A286NQF2;Q8WKT6;Q7YJM6;K7TIF7;P4…		0	0	5.43e-09	76.99	0.000124659	2	1465.76	0.989124	59.1038	0
	High	MSGGDHIHAGTVVGK	36	17683	150	C0J9R6;C6G1P2;F2X4H9;F2X4N9;Q7YJP8;L0N8B1;O98551;Q9T2E4;Q6PZ98;Q9ZS70;Q6VW40;A0A0F7C9H2;I2BGM7;Q31807;Q33032;A0A286NQG4;A0A1C9HG87;A5X4D3;Q8WIX2;Q339G9;A0A286M593;Q9GEK5;A0A0K2SQY8;O98429;D6MYJ6;I2E964;Q7GH77;Q8HUZ9;Q9MS09;Q5I221;G0WZM4;A0A0U4D534;A0A1Z2QS57;A0A0C5KNQ4;I2E9L8;A0A0F7G5V4;I2E9A4;A0A286NQF2;Q8WKT6;Q7YJM6;K7TIF7;A0A249Y5N8;A0A0B5KNF5;A0A286SFD8;A0A120KLC1;A0A0B4M1K8;B5L2V5;A0A0N7AB69…		0	0	2.428e-07	71.56	0.000207916	2	1465.72	0.933846	40.4824	0
	High	VALEAcVQAR	48	29518	219	C6G1P2;A0A0F7EV98;L0N8B1;Q05579;C0J9R6;A0A291EY88;Q5W520;Q31807;R4QE58;A6XBH8;Q9GF14;F2X4H9;F2X4N9;Q4VI99;Q7YJP8;Q8HUZ9;A0A1Z2QS57;Q4VI78;A2VAL3;K7TIF7;P48689;J9QG76;Q37220;A0A0F7CRW4;A0A0E3KV09;Q7YJM3;A0A1C9HG42;A0A1Q1MQ40;Q9GHM7;I6N589;A0A291L2S1;Q32701;Q6VW40;I2BGM7;Q33032;Q339G9;I2E964;A0A248SN48;Q7GH77;Q5I221;A0A0U4D534;A0A0C5KNQ4;I2E9L8;I2E9A4;A0A249Y5N8;A0A286SFD8;Q8WJX3;B5L2V5;S4TA61;D4N1…	C6(Carbamidomethyl)	0	0	0.0002074	67.58	0.000700406	2	1116.58	0.319118	112.957	0
	High	DDFIEKDR	7	17693	161	C0J9R6;C6G1P2;F2X4H9;F2X4N9;Q7YJP8;L0N8B1;Q33032;Q6VW40;Q5W520;Q9GF14;Q4VI99;Q9TI75;Q5I221;A0A0U4D534;Q4VI78;A0A249Y5N8;A0A249Y5N1;Q9GHM7;A0A286SF63;I2BGM7;A0A291EY88;A6XBH8;A0A0F7EV98;Q9MT32;Q8HUZ9;A0A1Z2QS57;I2E9L8;E0D8W6;P48689;A0A142DPV4;J9QG76;A2VAL3;E7DMY2;Q339G9;I2E964;Q7GH77;A0A0C5KNQ4;I2E9A4;Q31807;K7TIF7;D4N1T9;O99016;A0A0F7CRW4;A0A0E3KV09;Q5YKU0;A0A291L206;G8EEM9;A0A2D0WHN2;Q7YJM3;A0A1…		0	0	0.0127	64.12	0.00104486	2	1037.49	1.80774	42.5919	1
	High	YGRPLLGcTIKPK	7	64650	311	I2E962;Q9ZS70;Q6VW40;A0A0F7C9H2;I2BGM7;C0J9R6;C6G1P2;Q5W520;B8LIV8;Q33032;A0A286NQG4;A0A1C9HG87;B8PRL7;Q8WIX2;Q9GF14;A0A1C9HFL0;A0A286M593;F2X4H9;Q9GEK5;O78309;F2X4N9;Q4VI99;C1JAT3;Q9TI75;Q8HUZ9;Q9MS09;Q5I221;G0WZM4;A0A0U4D534;B7VFB3;A0A1Z2QS57;I2E9L8;A0A0F7G5V4;Q4VI78;A0A0F7G633;E0D8W6;A0A286NQF2;A0A0F7G5U4;Q7YJM6;P48689;A0A249Y5N8;A0A0B5KNF5;A0A286SFD8;A0A142DPV4;A0A249Y5Y5;H5ZW43;S4TA61;G0WZL1…	C8(Carbamidomethyl)	0	0	6.466e-08	60.97	0.00464336	3	1502.85	0.518081	53.6582	2
	High	FLFcAEAIYK	9	13080	133	C0J9R6;C6G1P2;Q5W520;Q9GF14;F2X4H9;A0A0K2SQY8;F2X4N9;Q4VI99;D6MYJ6;Q7YJP8;Q9MS09;Q4VI78;G0WZL1;Q37220;B2BY95;J9QH20;A0A1Q1MQ40;Q37140;L0N8B1;Q5I221;A0A0U4D534;A0A0B5L1K2;A0A142I7A5;B8YHE7;A0A078BR81;Q37347;K4EPE7;A0A0F6TFY2;Q95CE8;Q4L1D3;G0LNJ9;Q31807;A0A291L2W8;A0A1C9HG42;Q8HUZ9;A0A1Z2QS57;K7TIF7;P48689;A0A0B5KNF5;H5ZW43;J9QG76;A0A0F7CRW4;A0A0E3KV09;Q7YJM3;E7DMY2;A6XBH8;A0A286M593;Q9TN58;A0A0F7G…	C4(Carbamidomethyl)	0	0	0.0008225	56.83	0.00681983	2	1261.63	-0.110756	114.082	0
	High	EITLGFVDLLR	2	11021	130	Q6VW40;I2BGM7;C0J9R6;C6G1P2;Q33032;A6XBH8;F2X4H9;F2X4N9;Q8HUZ9;Q5I221;A0A0U4D534;A0A1Z2QS57;I2E9L8;A0A249Y5N8;A0A286SFD8;S4TA61;J9QG76;E0D8V0;A0A249Y5N1;A0A0F7G5Y0;Q5W520;Q8WIX2;A0A0F7EV98;Q71N81;O03612;A0A286NQG4;A0A286NQF2;Q7YJM6;A0A0B5KNF5;F5B3G0;Q8M9K0;I2BGN0;E2FGZ3;A0A0B5KTH7;A0A291EY88;Q9GF14;Q9MT32;Q4VI99;Q4VI78;E0D8W6;P48689;A0A142DPV4;Q9GHM7;A0A286SF63;A0A0F7G5C0;E7DMY2;Q9ZS70;Q9TI75;Q9G…		0	0	0.0002901	55.96	0.0054774	2	1275.73	0.557806	35.8049	0
	High	YYTPEYETK	7	361	12	F2X4H9;A0A0U4D534;A0A249Y5N8;A0A249Y5Y5;B5L2V5;A0A1C9HG42;F2X4T4;A0A291L2S1;A0A024HRQ0;A0A249Y5J7;C7SN35;A0A223LNB4		0	0	0.003902	53.4	0.00438279	2	1193.54	0.782216	57.9818	0
	High	AMHAVIDR	9	44488	304	A0A0C5KNQ4;Q32701;Q6VW40;C0J9R6;C6G1P2;Q5W520;Q33032;A0A1C9HG87;Q9THL1;Q9GF14;F2X4H9;A0A0K2SQY8;F2X4N9;Q32553;Q4VI99;C1JAT3;D6MYJ6;Q7YJP8;Q7GH77;Q9MS09;O98551;Q3I534;I2E9A4;Q4VI78;G0WZL1;Q37220;F4ZDP9;B2BY95;B1PHQ2;A0A142I7F3;P92434;Q5NUA5;S6CMZ7;Q8MFT9;J9QH20;A0A249Y5Q4;A0A1Q1MQ40;Q37140;H9ZGI0;L0N8B1;Q9GHM7;Q8ME74;A0A291L2S1;A0A286SF63;I2BGM7;Q33047;Q31807;Q33156;Q8HUZ9;A0A1Z2QS57;I2E9L8;E0D8W6…		0	0	0.009502	52.34	0.0215431	2	912.471	-0.689544	33.5689	0
	High	DDENVNSQPFmR	4	52171	305	Q6VW40;I2BGM7;C0J9R6;C6G1P2;Q31807;Q33032;A0A286NQG4;F2X4H9;F2X4N9;Q7YJP8;Q7GH77;Q8HUZ9;A0A1Z2QS57;A0A0C5KNQ4;I2E9L8;I2E9A4;Q9T2E4;A0A286NQF2;Q7YJM6;K7TIF7;A0A0B5KNF5;Q7YJR9;A0A0B4M1K8;A0A0N7AB69;A0A0B5L1K2;D4N1T9;A0A1D5AHD9;J9QG76;O99016;A0A0F7CRW4;A0A0E3KV09;Q5YKU0;A0A291L206;Q8M9K0;A0A1D5AHD5;G8EEM9;A0A2D0WHN2;I2BGN0;Q7YJM3;A0A1C9HG42;L0N8B1;P94046;Q05579;Q32701;A0A0F7C9H2;Q32571;A0A291EY88;Q5…	M11(Oxidation)	0	0	8.285e-05	50.28	0.0343804	2	1467.62	1.02172	57.083	0
	High	PLLGcTIKPK	7	64838	316	C0J9R6;C6G1P2;Q5W520;A5X4D3;Q9GF14;F2X4H9;A0A0K2SQY8;F2X4N9;Q4VI99;D6MYJ6;Q7YJP8;Q9MS09;Q5I221;A0A0U4D534;Q4VI78;A0A0F7G633;A0A0F7C969;A0A249Y5Y5;G0WZL1;Q37220;B2BY95;A0A291L2W8;Q37279;J9QH20;A0A1Q1MQ40;Q37140;L0N8B1;Q6VW40;A0A0F7C9H2;I2BGM7;Q33047;Q31807;Q33032;A0A1C9HG87;B8PRL7;Q9THL1;A0A286M593;Q9GEK5;C1JAT3;Q7GH77;Q33156;Q8HUZ9;A0A1Z2QS57;O98551;A0A0C5KNQ4;I2E9L8;Q3I534;A0A0F7G5V4;I2E9A4;E0D8…	C5(Carbamidomethyl)	0	0	0.0004377	49.69	0.0607706	2	1126.67	0.212701	52.3831	1
	High	EITLGFVDLLRDDFIEKDR	1	5694	61	Q6VW40;C0J9R6;C6G1P2;Q33032;F2X4H9;F2X4N9;Q5W520;Q9GF14;Q4VI99;Q4VI78;Q9GHM7;A0A0B5KTH7;I2BGM7;A0A291EY88;A6XBH8;A0A0F7EV98;Q9MT32;Q8HUZ9;A0A1Z2QS57;I2E9L8;E0D8W6;P48689;A0A142DPV4;J9QG76;A0A286SF63;Q5I221;A0A0U4D534;A0A249Y5N8;A0A286SFD8;S4TA61;E0D8V0;A0A249Y5N1;A0A0F7G5Y0;A0A286NQG4;A0A286NQF2;Q7YJM6;A0A0B5KNF5;F5B3G0;Q8M9K0;I2BGN0;E2FGZ3;E7DMY2;Q9TI75;O78309;A0A0F7G5U4;A0A249Y5J7;A0A249Y5J3;A0…		0	0	1.101e-06	38.95	0.258133	3	2294.21	1.00295	114.748	2
	High	LGLSAKNYGR	1	66237	322	Q6VW40;C0J9R6;C6G1P2;D6MYK4;E7DMY2;Q33032;A0A1C9HG87;A5X4D3;Q339G9;F2X4H9;A0A0K2SQY8;F2X4N9;D6MYJ6;I2E964;Q7YJP8;Q7GH77;Q9MS09;Q5I221;A0A0U4D534;O98551;A0A0C5KNQ4;I2E9A4;A0A249Y5N8;B2BY95;A0A291L2W8;Q5NUA5;A0A249Y5N1;Q37140;H9ZGI0;L0N8B1;Q5W520;B8LIV8;I2E962;Q7YMT1;Q9THL1;Q9GF14;Q95631;A0A1C9HFL0;O98429;Q4VI99;C1JAT3;Q9TI75;Q3I534;Q9T2E4;Q4VI78;A0A0F7G633;Q58U40;A0A0F7C969;A0A0C5AUW0;A0A0B4M1K8;A…		0	0	0.009617	24.43	23.5864	3	1078.6	-2.89045	46.765	1
	High	AQAETGEIK	7	27913	230	Q6VW40;A0A291L206;A0A0F6TFY2;A0A1W6BQF9;Q71N78;J9QER6;C7A5Z4;A5X5W8;J9QH20;Q6PZC1;B6GUV5;A1XM46;C7SN35;C0J9R6;C6G1P2;F2X4H9;F2X4N9;Q9MS09;Q9GHZ1;Q8ME51;O98993;Q9GEN6;A0A0F7C9H2;I2BGM7;A0A291EY88;Q5W520;Q33032;A0A1C9HG87;B8PRL7;A6XBH8;Q9GF14;A0A0F7EV98;Q9MT32;Q4L1C7;A0A286NQM2;A0A286M593;Q9GEK5;Q9TN58;T1WGF1;Q4VI99;C1JAT3;Q8HUZ9;A0A1Z2QS57;I2E9L8;A0A0F7G5V4;Q4VI78;E0D8W6;P48689;A0A142DPV4;G0WZL1;J…		0	0.001	0.02621	39.46	0.414951	2	946.484	-0.317056	25.8707	0
	High	AmHAVIDR	2	44488	304	Q6VW40;C0J9R6;C6G1P2;Q33032;F2X4H9;F2X4N9;Q5I221;A0A0U4D534;A0A249Y5N8;A0A249Y5N1;Q5W520;Q31807;Q9GF14;Q4VI99;Q7YJP8;Q8HUZ9;A0A1Z2QS57;Q4VI78;K7TIF7;P48689;J9QG76;Q37220;A0A0F7CRW4;A0A0E3KV09;Q7YJM3;A0A1C9HG42;A0A1Q1MQ40;L0N8B1;I2BGM7;Q7GH77;A0A0C5KNQ4;I2E9L8;I2E9A4;D4N1T9;O99016;Q5YKU0;A0A291L206;G8EEM9;A0A2D0WHN2;A0A218KDZ0;A0A0B5KNF5;H5ZW43;A0A0B5L1K2;A0A078BR81;A0A0F6TFY2;G0LNJ9;Q05579;Q32701…	M2(Oxidation)	0	0.005	0.07043	47.76	0.0664751	2	928.467	0.328951	21.0214	0
	High	NHGMHFR	1	30695	237	C0J9R6;C6G1P2;Q5W520;E7DMY2;Q9GF14;F2X4H9;F2X4N9;Q4VI99;Q4VI78;Q6VW40;Q33032;A0A1C9HG87;C1JAT3;Q9TI75;Q9MS09;Q5I221;A0A0U4D534;A0A0F7G633;A0A249Y5N8;A0A249Y5Y5;G0WZL1;C1JAS8;P92434;A0A249Y5N1;J9QH20;H9ZGI0;Q33047;Q9GEN6;Q9THL1;A0A0K2SQY8;D6MYJ6;Q7YJP8;Q7GH77;O98551;A0A0C5KNQ4;Q3I534;I2E9A4;Q37220;F4ZDP9;B2BY95;B1PHQ2;A0A142I7F3;Q5NUA5;A0A249Y5Q4;A0A1Q1MQ40;Q37140;L0N8B1;Q9T2E4;I2BGM7;B1NL21;Q3180…		0	0.008	0.1044	23.19	12.1473	2	898.41	0.114145	29.4959	0
A0A0U4D534	Ribulose bisphosphate carboxylase large chain (Fragment) OS=Benincasa hispida OX=102211 GN=rbcL PE=3 SV=1 - [A0A0U4D534_BENHI]	2706.71	42.99	38227	0	20	274	435	48.0902	6.53662
	High	GGLDFTKDDENVNSQPFMR	13	51638	281	Q8M9K0;Q9XQI4;Q8MFT9;Q5S838;A0A126G0V3;A0A0H4SWH4;Q4VIC0;O98426;B1PHQ2;A0A2D0WHN2;Q95CE8;Q9GGJ5;B5LBY9;C0J9R6;C6G1P2;Q5W520;A5X4D3;Q9GF14;F2X4H9;A0A0K2SQY8;F2X4N9;Q4VI99;D6MYJ6;Q7YJP8;Q9MS09;Q5I221;A0A0U4D534;Q4VI78;A0A0F7G633;A0A0F7C969;A0A249Y5Y5;G0WZL1;Q37220;B2BY95;A0A291L2W8;Q37279;J9QH20;A0A1Q1MQ40;Q37140;L0N8B1;Q6VW40;A0A0F7C9H2;I2BGM7;Q33047;Q31807;Q33032;A0A1C9HG87;B8PRL7;Q9THL1;A0A286M5…		0	0	1.232e-13	133.64	1.81455e-10	2	2169.99	1.02955	93.118	1
	High	GHYLNATAGTcEEMIKR	2	14767	123	Q6VW40;C0J9R6;C6G1P2;Q33032;A0A1C9HG87;R4QE58;Q4L1C7;F2X4H9;A0A0K2SQY8;F2X4N9;O98429;D6MYJ6;Q7YJP8;Q7GH77;Q9MS09;O98551;A0A0C5KNQ4;I2E9A4;Q9T2E4;D6MYI7;O98426;A0A0B4M1K8;A0A0N7AB69;A0A0B5L1K2;B2BY95;B6GUV5;Q37347;Q5NUA5;K4EPE7;Q37176;I2BGN0;Q95CE8;Q37140;H9ZGI0;L0N8B1;P94046;Q8ME51;A5X4D3;Q339G9;A0A2H4UGV5;I2E964;Q32750;Q5I221;A0A0U4D534;A0A249Y5N8;Q7YJR9;A0A291L2W8;D6MYJ0;A0A249Y5N1;Q5W520;Q9THL…	C11(Carbamidomethyl)	0	0	4.954e-13	102.08	1.60767e-07	3	1950.92	0.993705	59.7238	1
	High	GHYLNATAGTcEEMIK	15	14794	124	Q6VW40;C0J9R6;C6G1P2;Q33032;A0A1C9HG87;F2X4H9;A0A0K2SQY8;F2X4N9;D6MYJ6;Q7YJP8;Q7GH77;Q9MS09;O98551;A0A0C5KNQ4;I2E9A4;B2BY95;Q5NUA5;Q37140;H9ZGI0;L0N8B1;Q5W520;Q9THL1;Q9GF14;Q4VI99;Q4VI78;Q37220;B1PHQ2;A0A1Q1MQ40;C1JAT3;Q3I534;G0WZL1;F4ZDP9;A0A142I7F3;P92434;J9QH20;A0A249Y5Q4;E7DMY2;A0A2H4UGV5;B8LIV8;I2E962;A0A1C9HFL0;O98429;Q9T2E4;A0A0C5AUW0;A0A0B4M1K8;A0A0N7AB69;A0A0B5L1K2;A0A142I7A5;B8YHE7;A0A0…	C11(Carbamidomethyl)	0	0	9.225e-11	99.52	2.43029e-07	2	1794.82	1.69124	66.3509	0
	High	GHYLNATAGTcEEmIK	8	14794	124	C0J9R6;C6G1P2;Q5W520;A5X4D3;Q9GF14;F2X4H9;A0A0K2SQY8;F2X4N9;Q4VI99;D6MYJ6;Q7YJP8;Q9MS09;Q5I221;A0A0U4D534;Q4VI78;A0A0F7G633;A0A0F7C969;A0A249Y5Y5;G0WZL1;Q37220;B2BY95;A0A291L2W8;Q37279;J9QH20;A0A1Q1MQ40;Q37140;L0N8B1;Q9GEN6;Q32701;Q6VW40;D6MYK4;E7DMY2;B8LIV8;Q33032;I2E962;A0A1C9HG87;Q7YMT1;R4QE58;Q9THL1;I2E906;Q339G9;Q4L1C7;Q95631;Q8MD81;A0A1C9HFL0;Q6VW13;Q3T5L7;Q9TN58;O98429;Q32553;C1JAT3;I2E964…	C11(Carbamidomethyl); M14(Oxidation)	0	0	1.755e-09	92.48	1.1373e-06	2	1810.81	1.38348	55.6064	0
	High	EITLGFVDLLRDDFIEK	2	5735	61	Q6VW40;C0J9R6;C6G1P2;Q5W520;Q33032;Q9GF14;F2X4H9;F2X4N9;Q4VI99;Q9TI75;Q5I221;A0A0U4D534;Q4VI78;A0A249Y5N8;A0A249Y5N1;I2BGM7;Q31895;O78309;Q8HUZ9;A0A1Z2QS57;I2E9L8;E0D8W6;A0A0F7G5U4;P48689;A0A286SFD8;A0A142DPV4;S4TA61;J9QG76;E0D8V0;Q8MFT9;A0A0F7G5Y0;A0A1W6L1X3;A6XBH8;A0A286NQG4;A0A286NQF2;Q7YJM6;A0A0B5KNF5;F5B3G0;Q8M9K0;I2BGN0;E2FGZ3;A0A0B5KTH7;A0A291EY88;A0A0F7EV98;Q9MT32;Q9GHM7;A0A286SF63;E7DMY2…		0	0	8.837e-12	85.31	6.60228e-06	2	2023.08	1.21337	115.129	1
	High	mSGGDHIHAGTVVGK	32	17683	150	I2E9A4;Q9BAJ3;Q6VW40;I2BGM7;C0J9R6;C6G1P2;Q33032;A6XBH8;F2X4H9;F2X4N9;Q8HUZ9;Q5I221;A0A0U4D534;A0A1Z2QS57;I2E9L8;A0A249Y5N8;A0A286SFD8;S4TA61;J9QG76;E0D8V0;A0A249Y5N1;A0A0F7G5Y0;Q32701;E7DMY2;Q31807;P92447;O47280;R4QE58;Q339G9;Q6VW13;Q3T5L7;A0A2H4UGV5;I2E964;D2Y0X3;A0A248SN48;Q7YJP8;Q7GH77;A0A0C5KNQ4;K7TIF7;A0A024HRQ0;Q9MSY8;Q8WJX3;B5L2V5;D4N1T9;Q9BAI7;O99016;A0A0F7CRW4;A0A0E3KV09;Q5YKU0;A0A291L2…	M1(Oxidation)	0	0	4.962e-10	84.02	1.37168e-05	2	1481.72	0.318762	32.1251	0
	High	DNGLLLHIHR	12	41878	285	C0J9R6;C6G1P2;Q5W520;Q9GF14;F2X4H9;F2X4N9;Q4VI99;Q9MS09;Q5I221;A0A0U4D534;Q4VI78;A0A0F7G633;O09424;A0A249Y5Y5;G0WZL1;J9QH20;Q9GHM7;Q6VW40;I2BGM7;E7DMY2;Q33032;Q8HUZ9;A0A1Z2QS57;I2E9L8;A0A249Y5N8;A0A286SFD8;S4TA61;J9QG76;E0D8V0;Q8MFT9;A0A249Y5N1;A0A0F7G5Y0;A0A1C9HG87;Q9THL1;Q4L1C7;A0A0K2SQY8;C1JAT3;D6MYJ6;Q7YJP8;Q7GH77;J9QER6;O98551;A0A0C5KNQ4;Q3I534;I2E9A4;Q37220;F4ZDP9;B2BY95;B1PHQ2;A0A142I7F3;P…		0	0	2.487e-05	83.17	2.26954e-05	3	1187.67	0.557325	64.4414	0
	High	GHYLNATAGTcEEmIKR	4	14767	123	C0J9R6;C6G1P2;Q5W520;A5X4D3;Q9GF14;F2X4H9;A0A0K2SQY8;F2X4N9;Q4VI99;D6MYJ6;Q7YJP8;Q9MS09;Q5I221;A0A0U4D534;Q4VI78;A0A0F7G633;A0A0F7C969;A0A249Y5Y5;G0WZL1;Q37220;B2BY95;A0A291L2W8;Q37279;J9QH20;A0A1Q1MQ40;Q37140;L0N8B1;Q9GEN6;Q32701;Q6VW40;D6MYK4;E7DMY2;B8LIV8;Q33032;I2E962;A0A1C9HG87;Q7YMT1;R4QE58;Q9THL1;I2E906;Q339G9;Q4L1C7;Q95631;Q8MD81;A0A1C9HFL0;Q6VW13;Q3T5L7;Q9TN58;O98429;Q32553;C1JAT3;I2E964…	C11(Carbamidomethyl); M14(Oxidation)	0	0	8.168e-09	80.25	2.35855e-05	3	1966.91	1.11945	51.1056	1
	High	GGLDFTKDDENVNSQPFmR	8	51638	281	C0J9R6;A0A291EY88;C6G1P2;Q5W520;B8PRL7;O09420;A6XBH8;Q9GF14;A0A286M593;F2X4H9;O78309;F2X4N9;Q4VI99;Q8HUZ9;Q9MS09;Q5I221;A0A0U4D534;A0A1Z2QS57;A0A0F7G5V4;Q4VI78;A0A0F7G633;A0A0F7G5U4;O09424;P48689;A0A286SFD8;A0A249Y5Y5;G0WZL1;J9QG76;J9QH20;Q9GHM7;O03612;O03654;A0A023Q3H2;A0A023Q1H7;I2BGM7;Q33032;A0A142DPV4;Q6VW40;Q05579;Q9GEN6;Q32701;A0A0F7C9H2;Q32571;Q33047;Q31807;A0A1C9HG87;Q9THL1;A0A0F7EV98;Q9M…	M18(Oxidation)	0	0	1.423e-10	78.81	5.35809e-05	2	2185.99	1.44956	83.4347	1
	High	DDENVNSQPFMR	8	52171	305	Q05579;Q9ZS70;Q32701;Q31896;D6MYK9;Q6VW40;Q32776;A0A0F7C9H2;Q32571;I2BGM7;B1NL21;C0J9R6;A0A291EY88;C6G1P2;Q5W520;Q33047;D6MYK4;E7DMY2;Q31807;B8LIV8;C7AQR6;Q8WL19;Q33032;I2E962;A0A286NQG4;Q9GHZ1;A0A1C9HG87;B8PRL7;Q7YMT1;R4QE58;Q9THL1;A5X4D3;Q8WIX2;O09420;A6XBH8;I2E906;V5K6K1;A5X4K9;Q9XQI4;Q9GF14;A0A0F7EV98;O98993;Q9MT32;Q339G9;Q4L1C7;Q95631;A0A286NQM2;Q8MD81;A0A0F7G5C0;A0A1C9HFL0;Q6VW13;A0A286M593…		0	0	3.163e-06	77.76	6.24293e-05	2	1451.62	0.893699	69.9479	0
	High	TFQGPPHGIQVER	28	58045	299	Q6VW40;C0J9R6;C6G1P2;Q33032;F2X4H9;F2X4N9;Q7YJP8;Q7GH77;A0A0C5KNQ4;I2E9A4;L0N8B1;E7DMY2;Q9ZS70;A0A0F7C9H2;I2BGM7;Q5W520;Q33047;D6MYK4;Q31807;B8LIV8;I2E962;A0A286NQG4;A0A1C9HG87;B8PRL7;Q9THL1;Q8WIX2;Q9GF14;A0A1C9HFL0;A0A286M593;Q9GEK5;A0A0K2SQY8;Q9T2B5;O98429;Q4VI99;C1JAT3;D6MYJ6;Q33156;Q8HUZ9;Q9MS09;A0A1Z2QS57;O98551;I2E9L8;Q3I534;A0A0F7G5V4;Q9T2E4;Q4VI78;E0D8W6;A0A286NQF2;Q8WKT6;Q7YJM6;K7TIF7;P4…		0	0	5.43e-09	76.99	0.000124659	2	1465.76	0.989124	59.1038	0
	High	MSGGDHIHAGTVVGK	36	17683	150	C0J9R6;C6G1P2;F2X4H9;F2X4N9;Q7YJP8;L0N8B1;O98551;Q9T2E4;Q6PZ98;Q9ZS70;Q6VW40;A0A0F7C9H2;I2BGM7;Q31807;Q33032;A0A286NQG4;A0A1C9HG87;A5X4D3;Q8WIX2;Q339G9;A0A286M593;Q9GEK5;A0A0K2SQY8;O98429;D6MYJ6;I2E964;Q7GH77;Q8HUZ9;Q9MS09;Q5I221;G0WZM4;A0A0U4D534;A0A1Z2QS57;A0A0C5KNQ4;I2E9L8;A0A0F7G5V4;I2E9A4;A0A286NQF2;Q8WKT6;Q7YJM6;K7TIF7;A0A249Y5N8;A0A0B5KNF5;A0A286SFD8;A0A120KLC1;A0A0B4M1K8;B5L2V5;A0A0N7AB69…		0	0	2.428e-07	71.56	0.000207916	2	1465.72	0.933846	40.4824	0
	High	VALEAcVQAR	48	29518	219	C6G1P2;A0A0F7EV98;L0N8B1;Q05579;C0J9R6;A0A291EY88;Q5W520;Q31807;R4QE58;A6XBH8;Q9GF14;F2X4H9;F2X4N9;Q4VI99;Q7YJP8;Q8HUZ9;A0A1Z2QS57;Q4VI78;A2VAL3;K7TIF7;P48689;J9QG76;Q37220;A0A0F7CRW4;A0A0E3KV09;Q7YJM3;A0A1C9HG42;A0A1Q1MQ40;Q9GHM7;I6N589;A0A291L2S1;Q32701;Q6VW40;I2BGM7;Q33032;Q339G9;I2E964;A0A248SN48;Q7GH77;Q5I221;A0A0U4D534;A0A0C5KNQ4;I2E9L8;I2E9A4;A0A249Y5N8;A0A286SFD8;Q8WJX3;B5L2V5;S4TA61;D4N1…	C6(Carbamidomethyl)	0	0	0.0002074	67.58	0.000700406	2	1116.58	0.319118	112.957	0
	High	DDFIEKDR	7	17693	161	C0J9R6;C6G1P2;F2X4H9;F2X4N9;Q7YJP8;L0N8B1;Q33032;Q6VW40;Q5W520;Q9GF14;Q4VI99;Q9TI75;Q5I221;A0A0U4D534;Q4VI78;A0A249Y5N8;A0A249Y5N1;Q9GHM7;A0A286SF63;I2BGM7;A0A291EY88;A6XBH8;A0A0F7EV98;Q9MT32;Q8HUZ9;A0A1Z2QS57;I2E9L8;E0D8W6;P48689;A0A142DPV4;J9QG76;A2VAL3;E7DMY2;Q339G9;I2E964;Q7GH77;A0A0C5KNQ4;I2E9A4;Q31807;K7TIF7;D4N1T9;O99016;A0A0F7CRW4;A0A0E3KV09;Q5YKU0;A0A291L206;G8EEM9;A0A2D0WHN2;Q7YJM3;A0A1…		0	0	0.0127	64.12	0.00104486	2	1037.49	1.80774	42.5919	1
	High	YGRPLLGcTIKPK	7	64650	311	I2E962;Q9ZS70;Q6VW40;A0A0F7C9H2;I2BGM7;C0J9R6;C6G1P2;Q5W520;B8LIV8;Q33032;A0A286NQG4;A0A1C9HG87;B8PRL7;Q8WIX2;Q9GF14;A0A1C9HFL0;A0A286M593;F2X4H9;Q9GEK5;O78309;F2X4N9;Q4VI99;C1JAT3;Q9TI75;Q8HUZ9;Q9MS09;Q5I221;G0WZM4;A0A0U4D534;B7VFB3;A0A1Z2QS57;I2E9L8;A0A0F7G5V4;Q4VI78;A0A0F7G633;E0D8W6;A0A286NQF2;A0A0F7G5U4;Q7YJM6;P48689;A0A249Y5N8;A0A0B5KNF5;A0A286SFD8;A0A142DPV4;A0A249Y5Y5;H5ZW43;S4TA61;G0WZL1…	C8(Carbamidomethyl)	0	0	6.466e-08	60.97	0.00464336	3	1502.85	0.518081	53.6582	2
	High	FLFcAEAIYK	9	13080	133	C0J9R6;C6G1P2;Q5W520;Q9GF14;F2X4H9;A0A0K2SQY8;F2X4N9;Q4VI99;D6MYJ6;Q7YJP8;Q9MS09;Q4VI78;G0WZL1;Q37220;B2BY95;J9QH20;A0A1Q1MQ40;Q37140;L0N8B1;Q5I221;A0A0U4D534;A0A0B5L1K2;A0A142I7A5;B8YHE7;A0A078BR81;Q37347;K4EPE7;A0A0F6TFY2;Q95CE8;Q4L1D3;G0LNJ9;Q31807;A0A291L2W8;A0A1C9HG42;Q8HUZ9;A0A1Z2QS57;K7TIF7;P48689;A0A0B5KNF5;H5ZW43;J9QG76;A0A0F7CRW4;A0A0E3KV09;Q7YJM3;E7DMY2;A6XBH8;A0A286M593;Q9TN58;A0A0F7G…	C4(Carbamidomethyl)	0	0	0.0008225	56.83	0.00681983	2	1261.63	-0.110756	114.082	0
	High	EITLGFVDLLR	2	11021	130	Q6VW40;I2BGM7;C0J9R6;C6G1P2;Q33032;A6XBH8;F2X4H9;F2X4N9;Q8HUZ9;Q5I221;A0A0U4D534;A0A1Z2QS57;I2E9L8;A0A249Y5N8;A0A286SFD8;S4TA61;J9QG76;E0D8V0;A0A249Y5N1;A0A0F7G5Y0;Q5W520;Q8WIX2;A0A0F7EV98;Q71N81;O03612;A0A286NQG4;A0A286NQF2;Q7YJM6;A0A0B5KNF5;F5B3G0;Q8M9K0;I2BGN0;E2FGZ3;A0A0B5KTH7;A0A291EY88;Q9GF14;Q9MT32;Q4VI99;Q4VI78;E0D8W6;P48689;A0A142DPV4;Q9GHM7;A0A286SF63;A0A0F7G5C0;E7DMY2;Q9ZS70;Q9TI75;Q9G…		0	0	0.0002901	55.96	0.0054774	2	1275.73	0.557806	35.8049	0
	High	YYTPEYETK	7	361	12	F2X4H9;A0A0U4D534;A0A249Y5N8;A0A249Y5Y5;B5L2V5;A0A1C9HG42;F2X4T4;A0A291L2S1;A0A024HRQ0;A0A249Y5J7;C7SN35;A0A223LNB4		0	0	0.003902	53.4	0.00438279	2	1193.54	0.782216	57.9818	0
	High	AMHAVIDR	9	44488	304	A0A0C5KNQ4;Q32701;Q6VW40;C0J9R6;C6G1P2;Q5W520;Q33032;A0A1C9HG87;Q9THL1;Q9GF14;F2X4H9;A0A0K2SQY8;F2X4N9;Q32553;Q4VI99;C1JAT3;D6MYJ6;Q7YJP8;Q7GH77;Q9MS09;O98551;Q3I534;I2E9A4;Q4VI78;G0WZL1;Q37220;F4ZDP9;B2BY95;B1PHQ2;A0A142I7F3;P92434;Q5NUA5;S6CMZ7;Q8MFT9;J9QH20;A0A249Y5Q4;A0A1Q1MQ40;Q37140;H9ZGI0;L0N8B1;Q9GHM7;Q8ME74;A0A291L2S1;A0A286SF63;I2BGM7;Q33047;Q31807;Q33156;Q8HUZ9;A0A1Z2QS57;I2E9L8;E0D8W6…		0	0	0.009502	52.34	0.0215431	2	912.471	-0.689544	33.5689	0
	High	DDENVNSQPFmR	4	52171	305	Q6VW40;I2BGM7;C0J9R6;C6G1P2;Q31807;Q33032;A0A286NQG4;F2X4H9;F2X4N9;Q7YJP8;Q7GH77;Q8HUZ9;A0A1Z2QS57;A0A0C5KNQ4;I2E9L8;I2E9A4;Q9T2E4;A0A286NQF2;Q7YJM6;K7TIF7;A0A0B5KNF5;Q7YJR9;A0A0B4M1K8;A0A0N7AB69;A0A0B5L1K2;D4N1T9;A0A1D5AHD9;J9QG76;O99016;A0A0F7CRW4;A0A0E3KV09;Q5YKU0;A0A291L206;Q8M9K0;A0A1D5AHD5;G8EEM9;A0A2D0WHN2;I2BGN0;Q7YJM3;A0A1C9HG42;L0N8B1;P94046;Q05579;Q32701;A0A0F7C9H2;Q32571;A0A291EY88;Q5…	M11(Oxidation)	0	0	8.285e-05	50.28	0.0343804	2	1467.62	1.02172	57.083	0
	High	PLLGcTIKPK	7	64838	316	C0J9R6;C6G1P2;Q5W520;A5X4D3;Q9GF14;F2X4H9;A0A0K2SQY8;F2X4N9;Q4VI99;D6MYJ6;Q7YJP8;Q9MS09;Q5I221;A0A0U4D534;Q4VI78;A0A0F7G633;A0A0F7C969;A0A249Y5Y5;G0WZL1;Q37220;B2BY95;A0A291L2W8;Q37279;J9QH20;A0A1Q1MQ40;Q37140;L0N8B1;Q6VW40;A0A0F7C9H2;I2BGM7;Q33047;Q31807;Q33032;A0A1C9HG87;B8PRL7;Q9THL1;A0A286M593;Q9GEK5;C1JAT3;Q7GH77;Q33156;Q8HUZ9;A0A1Z2QS57;O98551;A0A0C5KNQ4;I2E9L8;Q3I534;A0A0F7G5V4;I2E9A4;E0D8…	C5(Carbamidomethyl)	0	0	0.0004377	49.69	0.0607706	2	1126.67	0.212701	52.3831	1
	High	EITLGFVDLLRDDFIEKDR	1	5694	61	Q6VW40;C0J9R6;C6G1P2;Q33032;F2X4H9;F2X4N9;Q5W520;Q9GF14;Q4VI99;Q4VI78;Q9GHM7;A0A0B5KTH7;I2BGM7;A0A291EY88;A6XBH8;A0A0F7EV98;Q9MT32;Q8HUZ9;A0A1Z2QS57;I2E9L8;E0D8W6;P48689;A0A142DPV4;J9QG76;A0A286SF63;Q5I221;A0A0U4D534;A0A249Y5N8;A0A286SFD8;S4TA61;E0D8V0;A0A249Y5N1;A0A0F7G5Y0;A0A286NQG4;A0A286NQF2;Q7YJM6;A0A0B5KNF5;F5B3G0;Q8M9K0;I2BGN0;E2FGZ3;E7DMY2;Q9TI75;O78309;A0A0F7G5U4;A0A249Y5J7;A0A249Y5J3;A0…		0	0	1.101e-06	38.95	0.258133	3	2294.21	1.00295	114.748	2
	High	ELGVPIVmHDYLTGGFTAxTSLAHYcR	1	4	3	A0A0U4D534;B8YHE7;Q8MGP2	M8(Oxidation); X19(D); C26(Carbamidomethyl)	0	0	4.21e-06	37.93	0.201645	3	3039.45	3.82686	112.656	0
	High	LGLSAKNYGR	1	66237	322	Q6VW40;C0J9R6;C6G1P2;D6MYK4;E7DMY2;Q33032;A0A1C9HG87;A5X4D3;Q339G9;F2X4H9;A0A0K2SQY8;F2X4N9;D6MYJ6;I2E964;Q7YJP8;Q7GH77;Q9MS09;Q5I221;A0A0U4D534;O98551;A0A0C5KNQ4;I2E9A4;A0A249Y5N8;B2BY95;A0A291L2W8;Q5NUA5;A0A249Y5N1;Q37140;H9ZGI0;L0N8B1;Q5W520;B8LIV8;I2E962;Q7YMT1;Q9THL1;Q9GF14;Q95631;A0A1C9HFL0;O98429;Q4VI99;C1JAT3;Q9TI75;Q3I534;Q9T2E4;Q4VI78;A0A0F7G633;Q58U40;A0A0F7C969;A0A0C5AUW0;A0A0B4M1K8;A…		0	0	0.009617	24.43	23.5864	3	1078.6	-2.89045	46.765	1
	High	AmHAVIDR	2	44488	304	Q6VW40;C0J9R6;C6G1P2;Q33032;F2X4H9;F2X4N9;Q5I221;A0A0U4D534;A0A249Y5N8;A0A249Y5N1;Q5W520;Q31807;Q9GF14;Q4VI99;Q7YJP8;Q8HUZ9;A0A1Z2QS57;Q4VI78;K7TIF7;P48689;J9QG76;Q37220;A0A0F7CRW4;A0A0E3KV09;Q7YJM3;A0A1C9HG42;A0A1Q1MQ40;L0N8B1;I2BGM7;Q7GH77;A0A0C5KNQ4;I2E9L8;I2E9A4;D4N1T9;O99016;Q5YKU0;A0A291L206;G8EEM9;A0A2D0WHN2;A0A218KDZ0;A0A0B5KNF5;H5ZW43;A0A0B5L1K2;A0A078BR81;A0A0F6TFY2;G0LNJ9;Q05579;Q32701…	M2(Oxidation)	0	0.005	0.07043	47.76	0.0664751	2	928.467	0.328951	21.0214	0
	High	NHGMHFR	1	30695	237	C0J9R6;C6G1P2;Q5W520;E7DMY2;Q9GF14;F2X4H9;F2X4N9;Q4VI99;Q4VI78;Q6VW40;Q33032;A0A1C9HG87;C1JAT3;Q9TI75;Q9MS09;Q5I221;A0A0U4D534;A0A0F7G633;A0A249Y5N8;A0A249Y5Y5;G0WZL1;C1JAS8;P92434;A0A249Y5N1;J9QH20;H9ZGI0;Q33047;Q9GEN6;Q9THL1;A0A0K2SQY8;D6MYJ6;Q7YJP8;Q7GH77;O98551;A0A0C5KNQ4;Q3I534;I2E9A4;Q37220;F4ZDP9;B2BY95;B1PHQ2;A0A142I7F3;Q5NUA5;A0A249Y5Q4;A0A1Q1MQ40;Q37140;L0N8B1;Q9T2E4;I2BGM7;B1NL21;Q3180…		0	0.008	0.1044	23.19	12.1473	2	898.41	0.114145	29.4959	0
A0A191SDX6	ATP synthase subunit beta (Fragment) OS=Delphinium ajacis OX=37494 GN=atpB PE=3 SV=1 - [A0A191SDX6_DELAJ]	2688.45	64.12	1278	1	20	145	471	50.7463	5.021
	High	IAQIIGPVLDVSFPPGK	2	158	4	A0A0M3LBA7;A0A1C9HCV0;A0A1D8D815;A0A191SDX6		0	0	4.105e-09	125.66	1.69438e-10	2	1751.01	0.569252	114.372	0
	High	MPSAVGYQPTLSTEMGSLQER	7	5647	16	A0A1C9HCV0;Q5J038;A0A1I7PIU6;A0A1I7PIS3;A0A1I7PIS8;B8PRK2;Q95FJ8;A0A0M3LBA7;C0J9J3;C0J9K5;C0J9P4;Q597J4;A0A1D8D815;A0A191SDX6;A9L9Y0;B7S4V7		0	0	2.634e-12	111.6	1.35568e-08	2	2282.08	1.45298	104.74	0
	High	YKELQDIIAILGLDELSEEDR	1	7741	15	A0A0M3LBA7;Q597J4;A0A1C9HCV0;Q5J038;C0J9K5;C0J9P4;Q95FJ8;A0A1I7PIS3;A0A1I7PIU6;A0A1I7PIS8;B8PRK2;A0A1D8D815;A0A191SDX6;A9L9Y0;B7S4V7		0	0	2.053e-11	109.25	2.69962e-08	3	2462.27	0.701042	115.246	1
	High	IFNVLGEPVDNLGPVDTR	3	3009	9	A0A0M3LBA7;Q597J4;C0J9J3;A0A1C9HCV0;Q5J038;A0A1I7PIU6;A0A1D8D815;A0A191SDX6;B7S4V7		0	0	7.248e-08	100.58	1.78234e-07	2	1955.03	1.55675	114.297	0
	High	mPSAVGYQPTLSTEMGSLQER	11	5647	16	A0A0M3LBA7;C0J9J3;A0A1C9HCV0;A0A1D8D815;A0A1I7PIS3;C0J9K5;C0J9P4;A0A1I7PIS8;Q95FJ8;Q597J4;Q5J038;A0A1I7PIU6;A0A191SDX6;B8PRK2;A9L9Y0;B7S4V7	M1(Oxidation)	0	0	1.17e-10	99.06	2.03345e-07	2	2298.08	1.84956	98.3396	0
	High	ELQDIIAILGLDELSEEDR	1	7752	15	A0A0M3LBA7;Q597J4;A0A1C9HCV0;Q5J038;C0J9K5;C0J9P4;Q95FJ8;A0A1I7PIS3;A0A1I7PIU6;A0A1I7PIS8;B8PRK2;A0A1D8D815;A0A191SDX6;A9L9Y0;B7S4V7		0	0	1.147e-11	97.98	3.95401e-07	2	2171.11	-0.311347	115.746	0
	High	GIYPAVDPLDSTSTMLQPR	1	5449	17	A0A0M3LBA7;A0A1C9HCV0;A0A1D8D815;A0A1I7PIS3;C0J9K5;C0J9P4;A0A1I7PIS8;Q95FJ8;Q597J4;C0J9J3;A0A191SDX6;Q5J038;A0A1I7PIU6;B8PRK2;A9L9Y0;Q9MRM1;B7S4V7		0	0	1.492e-08	96.04	6.30216e-07	3	2061.03	1.06046	114.221	0
	High	VALVYGQMNEPPGAR	13	9490	19	A0A0M3LBA7;Q597J4;Q9MRM1;A0A1C9HCV0;A0A1D8D815;A0A1I7PIS3;C0J9K5;C0J9P4;A0A1I7PIS8;Q95FJ8;A0A191SDX6;Q5J038;A0A1I7PIU6;B8PRK2;A9L9Y0;C0J9J3;B7S4V7;A0A0A7DB11;O03067		0	0	4.098e-07	89.82	2.77236e-06	2	1601.81	1.11259	80.7616	0
	High	VALVYGQmNEPPGAR	7	9490	19	A0A0M3LBA7;Q597J4;C0J9J3;A0A1C9HCV0;A0A191SDX6;Q5J038;A0A1D8D815;A0A1I7PIU6;A0A1I7PIS3;C0J9K5;C0J9P4;B7S4V7;A0A1I7PIS8;B8PRK2;A9L9Y0;Q95FJ8;Q9MRM1;A0A0A7DB11;O03067	M8(Oxidation)	0	0	2.649e-07	89.58	2.82853e-06	2	1617.81	0.924748	66.9041	0
	High	FVQAGSEVSALLGR	13	9158	17	A0A0M3LBA7;Q597J4;A0A1C9HCV0;Q5J038;C0J9K5;C0J9P4;Q95FJ8;A0A1I7PIU6;A0A1I7PIS3;A0A1I7PIS8;B8PRK2;A0A1D8D815;B7S4V7;A9L9Y0;C0J9J3;A0A191SDX6;A0A0A7DB11		0	0	2.579e-08	88.08	4.33087e-06	2	1433.78	1.05415	104.671	0
	High	GmEVIDTGAPLSVPVGGATLGR	6	3356	14	A0A0M3LBA7;A0A1C9HCV0;C0J9J3;Q5J038;A0A1D8D815;A0A1I7PIU6;A0A1I7PIS3;Q95FJ8;C0J9K5;C0J9P4;A0A1I7PIS8;A0A191SDX6;B8PRK2;A9L9Y0	M2(Oxidation)	0	0	1.444e-08	86.64	4.47273e-06	2	2113.1	1.53916	103.671	0
	High	AVAMSATDGLMR	6	3822	14	O03067;A0A0M3LBA7;Q597J4;C0J9J3;A0A1C9HCV0;A0A191SDX6;A0A1D8D815;A0A1I7PIS3;C0J9K5;C0J9P4;A0A1I7PIS8;Q95FJ8;B8PRK2;Q9MRM1		0	0	2.955e-05	82.26	1.20805e-05	2	1222.59	0.42003	73.1197	0
	High	VGLTALTmAEYFR	3	7808	18	A0A0M3LBA7;A0A1C9HCV0;A0A1D8D815;Q5J038;C0J9K5;C0J9P4;Q95FJ8;Q597J4;A0A1I7PIU6;A0A1I7PIS3;A0A1I7PIS8;A9L9Y0;A0A191SDX6;C0J9J3;B8PRK2;A0A0A7DB11;Q9MRM1;B7S4V7	M8(Oxidation)	0	0	1.303e-05	75.46	7.42987e-05	2	1487.76	1.26365	109.755	0
	High	GIYPAVDPLDSTSTmLQPR	7	5449	17	A0A0M3LBA7;Q597J4;C0J9J3;A0A1C9HCV0;A0A191SDX6;Q5J038;A0A1D8D815;A0A1I7PIU6;A0A1I7PIS3;C0J9K5;C0J9P4;A0A1I7PIS8;A9L9Y0;Q95FJ8;B7S4V7;B8PRK2;Q9MRM1	M15(Oxidation)	0	0	2.434e-09	74.74	7.89353e-05	2	2077.03	1.65567	104.656	0
	High	SAPAFIQLDTK	5	4550	11	A0A0M3LBA7;A0A1C9HCV0;C0J9J3;Q5J038;C0J9K5;C0J9P4;Q95FJ8;A0A1I7PIS3;Q597J4;A0A1D8D815;A0A191SDX6		0	0	0.0001949	62.71	0.00154607	2	1190.64	0.638549	84.4882	0
	High	mPSAVGYQPTLSTEmGSLQER	3	5647	16	A0A1C9HCV0;Q5J038;A0A1I7PIU6;A0A1I7PIS3;A0A1I7PIS8;B8PRK2;Q95FJ8;A0A0M3LBA7;C0J9J3;C0J9K5;C0J9P4;Q597J4;A0A1D8D815;A0A191SDX6;A9L9Y0;B7S4V7	M1(Oxidation); M15(Oxidation)	0	0	8.523e-08	61.45	0.00104811	3	2314.07	1.12707	81.2769	0
	High	GMEVIDTGAPLSVPVGGATLGR	7	3356	14	A0A1C9HCV0;Q5J038;A0A1I7PIS3;Q95FJ8;A0A0M3LBA7;A0A1D8D815;C0J9K5;C0J9P4;A0A1I7PIS8;C0J9J3;A0A191SDX6;A0A1I7PIU6;B8PRK2;A9L9Y0		0	0	1.448e-07	61.42	0.00319667	2	2097.11	2.15299	112.149	0
	High	TVLImELINNIAK	1	8267	18	A0A0M3LBA7;A0A1C9HCV0;Q597J4;A0A1D8D815;A0A1I7PIS3;C0J9K5;C0J9P4;A0A1I7PIS8;Q95FJ8;Q5J038;A0A1I7PIU6;A9L9Y0;B8PRK2;C0J9J3;A0A0A7DB11;A0A191SDX6;Q9MRM1;O03067	M5(Oxidation)	0	0	3.124e-05	59.08	0.00191479	2	1487.85	1.07399	114.918	0
	High	AVAMSATDGLmR	7	3822	14	A0A0M3LBA7;A0A1C9HCV0;A0A1I7PIS3;Q95FJ8;C0J9J3;A0A1I7PIS8;B8PRK2;Q597J4;C0J9K5;C0J9P4;A0A1D8D815;A0A191SDX6;Q9MRM1;O03067	M11(Oxidation)	0	0	0.0003622	58.01	0.00259325	2	1238.59	0.282178	59.4526	0
	High	LSIFETGIK	6	9003	18	A0A0M3LBA7;Q597J4;A0A1C9HCV0;Q5J038;C0J9K5;C0J9P4;Q95FJ8;A0A1I7PIS3;A0A1D8D815;A0A1I7PIU6;A0A1I7PIS8;A9L9Y0;C0J9J3;A0A191SDX6;A0A0A7DB11;Q9MRM1;B7S4V7;O03067		0	0	0.0107	57.94	0.00225783	2	1007.58	0.277807	93.139	0
	High	VGLTALTMAEYFR	2	7808	18	A0A0M3LBA7;A0A1C9HCV0;A0A1D8D815;Q5J038;C0J9K5;C0J9P4;Q95FJ8;Q597J4;A0A1I7PIU6;A0A1I7PIS3;A0A1I7PIS8;A9L9Y0;A0A191SDX6;C0J9J3;B8PRK2;A0A0A7DB11;Q9MRM1;B7S4V7		0	0	2.897e-05	57.73	0.00418535	2	1471.76	0.808242	114.651	0
	High	AHGGVSVFGGVGER	10	7920	18	A0A0M3LBA7;Q597J4;C0J9J3;A0A1C9HCV0;Q5J038;A0A1I7PIU6;A0A1I7PIS3;A0A1I7PIS8;B8PRK2;Q95FJ8;C0J9K5;C0J9P4;A0A1D8D815;A9L9Y0;A0A191SDX6;B7S4V7;Q9MRM1;A0A0A7DB11		0	0	0.0004703	56.87	0.00432786	2	1328.67	-0.42129	68.2213	0
	High	TVLIMELINNIAK	1	8267	18	A0A0M3LBA7;A0A1C9HCV0;Q597J4;A0A1D8D815;A0A1I7PIS3;C0J9K5;C0J9P4;A0A1I7PIS8;Q95FJ8;Q5J038;A0A1I7PIU6;A9L9Y0;B8PRK2;C0J9J3;A0A0A7DB11;A0A191SDX6;Q9MRM1;O03067		0	0	1.051e-05	54.1	0.00663983	2	1471.86	0.450676	115.449	0
	High	VVDLLAPYR	8	9267	19	A0A0M3LBA7;A0A1C9HCV0;A0A1I7PIS3;C0J9K5;C0J9P4;Q95FJ8;C0J9J3;A0A191SDX6;Q5J038;A0A1D8D815;A0A1I7PIU6;B7S4V7;A0A1I7PIS8;A0A0A7DB11;Q597J4;A9L9Y0;B8PRK2;Q9MRM1;O03067		0	0	0.006337	51.37	0.0157395	2	1045.6	0.419361	98.2984	0
	High	IGLFGGAGVGK	6	9628	25	Q597J4;A0A0M3LBA7;C0J9J3;A0A1C9HCV0;A0A191SDX6;Q5J038;A0A1D8D815;A0A1I7PIU6;A0A1I7PIS3;C0J9K5;C0J9P4;A0A1I7PIS8;Q95FJ8;A0A0A7DB11;B8PRK2;A9L9Y0;A0A2G5F6R8;A0A1S3Y5A9;B9T1V8;A0A2H3ZCK5;A0A251U5D0;Q9MRM1;B7S4V7;A0A0D6QRT0;O03067		0	0	0.0005525	50.77	0.0200848	2	975.564	1.41962	82.3761	0
	High	ESGVINEENIAESK	2	1255	9	A0A1C9HCV0;Q5J038;A0A1I7PIS3;Q95FJ8;A0A1I7PIU6;A0A1I7PIS8;B8PRK2;A0A1D8D815;A0A191SDX6		0	0	3.814e-06	50.41	0.0184894	2	1518.73	1.23053	61.1666	0
	High	AVAmSATDGLmR	4	3822	14	A0A0M3LBA7;Q597J4;C0J9J3;A0A1C9HCV0;A0A191SDX6;A0A1D8D815;A0A1I7PIS3;C0J9K5;C0J9P4;A0A1I7PIS8;Q95FJ8;O03067;B8PRK2;Q9MRM1	M4(Oxidation); M11(Oxidation)	0	0	0.007333	47.56	0.0228408	2	1254.58	0.537039	45.1569	0
	High	EGSITSIQAVYVPADDLTDPAPATTFAHLDATTVLSR	1	6155	16	A0A0M3LBA7;A0A1C9HCV0;Q5J038;A0A1I7PIU6;C0J9J3;A0A191SDX6;A0A1D8D815;A0A1I7PIS3;C0J9K5;C0J9P4;A0A1I7PIS8;A0A0A7DB11;Q95FJ8;B8PRK2;O03067;B7S4V7		0.0476	0	7.867e-12	39.75	0.173225	4	3843.94	1.83731	114.547	0
	High	TREGDDLYMEMK	1	4	1	A0A191SDX6		0	0.005	0.06587	54.18	0.00162174	2	1487.65	-0.253566	66.8324	1
Q5I221	Ribulose bisphosphate carboxylase large chain OS=Benincasa hispida OX=102211 GN=rbcL PE=3 SV=1 - [Q5I221_BENHI]	2675.75	33.68	38025	0	19	272	475	52.6705	6.43018
	High	GGLDFTKDDENVNSQPFMR	13	51638	281	Q8M9K0;Q9XQI4;Q8MFT9;Q5S838;A0A126G0V3;A0A0H4SWH4;Q4VIC0;O98426;B1PHQ2;A0A2D0WHN2;Q95CE8;Q9GGJ5;B5LBY9;C0J9R6;C6G1P2;Q5W520;A5X4D3;Q9GF14;F2X4H9;A0A0K2SQY8;F2X4N9;Q4VI99;D6MYJ6;Q7YJP8;Q9MS09;Q5I221;A0A0U4D534;Q4VI78;A0A0F7G633;A0A0F7C969;A0A249Y5Y5;G0WZL1;Q37220;B2BY95;A0A291L2W8;Q37279;J9QH20;A0A1Q1MQ40;Q37140;L0N8B1;Q6VW40;A0A0F7C9H2;I2BGM7;Q33047;Q31807;Q33032;A0A1C9HG87;B8PRL7;Q9THL1;A0A286M5…		0	0	1.232e-13	133.64	1.81455e-10	2	2169.99	1.02955	93.118	1
	High	GHYLNATAGTcEEMIKR	2	14767	123	Q6VW40;C0J9R6;C6G1P2;Q33032;A0A1C9HG87;R4QE58;Q4L1C7;F2X4H9;A0A0K2SQY8;F2X4N9;O98429;D6MYJ6;Q7YJP8;Q7GH77;Q9MS09;O98551;A0A0C5KNQ4;I2E9A4;Q9T2E4;D6MYI7;O98426;A0A0B4M1K8;A0A0N7AB69;A0A0B5L1K2;B2BY95;B6GUV5;Q37347;Q5NUA5;K4EPE7;Q37176;I2BGN0;Q95CE8;Q37140;H9ZGI0;L0N8B1;P94046;Q8ME51;A5X4D3;Q339G9;A0A2H4UGV5;I2E964;Q32750;Q5I221;A0A0U4D534;A0A249Y5N8;Q7YJR9;A0A291L2W8;D6MYJ0;A0A249Y5N1;Q5W520;Q9THL…	C11(Carbamidomethyl)	0	0	4.954e-13	102.08	1.60767e-07	3	1950.92	0.993705	59.7238	1
	High	GHYLNATAGTcEEMIK	15	14794	124	Q6VW40;C0J9R6;C6G1P2;Q33032;A0A1C9HG87;F2X4H9;A0A0K2SQY8;F2X4N9;D6MYJ6;Q7YJP8;Q7GH77;Q9MS09;O98551;A0A0C5KNQ4;I2E9A4;B2BY95;Q5NUA5;Q37140;H9ZGI0;L0N8B1;Q5W520;Q9THL1;Q9GF14;Q4VI99;Q4VI78;Q37220;B1PHQ2;A0A1Q1MQ40;C1JAT3;Q3I534;G0WZL1;F4ZDP9;A0A142I7F3;P92434;J9QH20;A0A249Y5Q4;E7DMY2;A0A2H4UGV5;B8LIV8;I2E962;A0A1C9HFL0;O98429;Q9T2E4;A0A0C5AUW0;A0A0B4M1K8;A0A0N7AB69;A0A0B5L1K2;A0A142I7A5;B8YHE7;A0A0…	C11(Carbamidomethyl)	0	0	9.225e-11	99.52	2.43029e-07	2	1794.82	1.69124	66.3509	0
	High	GHYLNATAGTcEEmIK	8	14794	124	C0J9R6;C6G1P2;Q5W520;A5X4D3;Q9GF14;F2X4H9;A0A0K2SQY8;F2X4N9;Q4VI99;D6MYJ6;Q7YJP8;Q9MS09;Q5I221;A0A0U4D534;Q4VI78;A0A0F7G633;A0A0F7C969;A0A249Y5Y5;G0WZL1;Q37220;B2BY95;A0A291L2W8;Q37279;J9QH20;A0A1Q1MQ40;Q37140;L0N8B1;Q9GEN6;Q32701;Q6VW40;D6MYK4;E7DMY2;B8LIV8;Q33032;I2E962;A0A1C9HG87;Q7YMT1;R4QE58;Q9THL1;I2E906;Q339G9;Q4L1C7;Q95631;Q8MD81;A0A1C9HFL0;Q6VW13;Q3T5L7;Q9TN58;O98429;Q32553;C1JAT3;I2E964…	C11(Carbamidomethyl); M14(Oxidation)	0	0	1.755e-09	92.48	1.1373e-06	2	1810.81	1.38348	55.6064	0
	High	EITLGFVDLLRDDFIEK	2	5735	61	Q6VW40;C0J9R6;C6G1P2;Q5W520;Q33032;Q9GF14;F2X4H9;F2X4N9;Q4VI99;Q9TI75;Q5I221;A0A0U4D534;Q4VI78;A0A249Y5N8;A0A249Y5N1;I2BGM7;Q31895;O78309;Q8HUZ9;A0A1Z2QS57;I2E9L8;E0D8W6;A0A0F7G5U4;P48689;A0A286SFD8;A0A142DPV4;S4TA61;J9QG76;E0D8V0;Q8MFT9;A0A0F7G5Y0;A0A1W6L1X3;A6XBH8;A0A286NQG4;A0A286NQF2;Q7YJM6;A0A0B5KNF5;F5B3G0;Q8M9K0;I2BGN0;E2FGZ3;A0A0B5KTH7;A0A291EY88;A0A0F7EV98;Q9MT32;Q9GHM7;A0A286SF63;E7DMY2…		0	0	8.837e-12	85.31	6.60228e-06	2	2023.08	1.21337	115.129	1
	High	mSGGDHIHAGTVVGK	32	17683	150	I2E9A4;Q9BAJ3;Q6VW40;I2BGM7;C0J9R6;C6G1P2;Q33032;A6XBH8;F2X4H9;F2X4N9;Q8HUZ9;Q5I221;A0A0U4D534;A0A1Z2QS57;I2E9L8;A0A249Y5N8;A0A286SFD8;S4TA61;J9QG76;E0D8V0;A0A249Y5N1;A0A0F7G5Y0;Q32701;E7DMY2;Q31807;P92447;O47280;R4QE58;Q339G9;Q6VW13;Q3T5L7;A0A2H4UGV5;I2E964;D2Y0X3;A0A248SN48;Q7YJP8;Q7GH77;A0A0C5KNQ4;K7TIF7;A0A024HRQ0;Q9MSY8;Q8WJX3;B5L2V5;D4N1T9;Q9BAI7;O99016;A0A0F7CRW4;A0A0E3KV09;Q5YKU0;A0A291L2…	M1(Oxidation)	0	0	4.962e-10	84.02	1.37168e-05	2	1481.72	0.318762	32.1251	0
	High	DNGLLLHIHR	12	41878	285	C0J9R6;C6G1P2;Q5W520;Q9GF14;F2X4H9;F2X4N9;Q4VI99;Q9MS09;Q5I221;A0A0U4D534;Q4VI78;A0A0F7G633;O09424;A0A249Y5Y5;G0WZL1;J9QH20;Q9GHM7;Q6VW40;I2BGM7;E7DMY2;Q33032;Q8HUZ9;A0A1Z2QS57;I2E9L8;A0A249Y5N8;A0A286SFD8;S4TA61;J9QG76;E0D8V0;Q8MFT9;A0A249Y5N1;A0A0F7G5Y0;A0A1C9HG87;Q9THL1;Q4L1C7;A0A0K2SQY8;C1JAT3;D6MYJ6;Q7YJP8;Q7GH77;J9QER6;O98551;A0A0C5KNQ4;Q3I534;I2E9A4;Q37220;F4ZDP9;B2BY95;B1PHQ2;A0A142I7F3;P…		0	0	2.487e-05	83.17	2.26954e-05	3	1187.67	0.557325	64.4414	0
	High	GHYLNATAGTcEEmIKR	4	14767	123	C0J9R6;C6G1P2;Q5W520;A5X4D3;Q9GF14;F2X4H9;A0A0K2SQY8;F2X4N9;Q4VI99;D6MYJ6;Q7YJP8;Q9MS09;Q5I221;A0A0U4D534;Q4VI78;A0A0F7G633;A0A0F7C969;A0A249Y5Y5;G0WZL1;Q37220;B2BY95;A0A291L2W8;Q37279;J9QH20;A0A1Q1MQ40;Q37140;L0N8B1;Q9GEN6;Q32701;Q6VW40;D6MYK4;E7DMY2;B8LIV8;Q33032;I2E962;A0A1C9HG87;Q7YMT1;R4QE58;Q9THL1;I2E906;Q339G9;Q4L1C7;Q95631;Q8MD81;A0A1C9HFL0;Q6VW13;Q3T5L7;Q9TN58;O98429;Q32553;C1JAT3;I2E964…	C11(Carbamidomethyl); M14(Oxidation)	0	0	8.168e-09	80.25	2.35855e-05	3	1966.91	1.11945	51.1056	1
	High	GGLDFTKDDENVNSQPFmR	8	51638	281	C0J9R6;A0A291EY88;C6G1P2;Q5W520;B8PRL7;O09420;A6XBH8;Q9GF14;A0A286M593;F2X4H9;O78309;F2X4N9;Q4VI99;Q8HUZ9;Q9MS09;Q5I221;A0A0U4D534;A0A1Z2QS57;A0A0F7G5V4;Q4VI78;A0A0F7G633;A0A0F7G5U4;O09424;P48689;A0A286SFD8;A0A249Y5Y5;G0WZL1;J9QG76;J9QH20;Q9GHM7;O03612;O03654;A0A023Q3H2;A0A023Q1H7;I2BGM7;Q33032;A0A142DPV4;Q6VW40;Q05579;Q9GEN6;Q32701;A0A0F7C9H2;Q32571;Q33047;Q31807;A0A1C9HG87;Q9THL1;A0A0F7EV98;Q9M…	M18(Oxidation)	0	0	1.423e-10	78.81	5.35809e-05	2	2185.99	1.44956	83.4347	1
	High	DDENVNSQPFMR	8	52171	305	Q05579;Q9ZS70;Q32701;Q31896;D6MYK9;Q6VW40;Q32776;A0A0F7C9H2;Q32571;I2BGM7;B1NL21;C0J9R6;A0A291EY88;C6G1P2;Q5W520;Q33047;D6MYK4;E7DMY2;Q31807;B8LIV8;C7AQR6;Q8WL19;Q33032;I2E962;A0A286NQG4;Q9GHZ1;A0A1C9HG87;B8PRL7;Q7YMT1;R4QE58;Q9THL1;A5X4D3;Q8WIX2;O09420;A6XBH8;I2E906;V5K6K1;A5X4K9;Q9XQI4;Q9GF14;A0A0F7EV98;O98993;Q9MT32;Q339G9;Q4L1C7;Q95631;A0A286NQM2;Q8MD81;A0A0F7G5C0;A0A1C9HFL0;Q6VW13;A0A286M593…		0	0	3.163e-06	77.76	6.24293e-05	2	1451.62	0.893699	69.9479	0
	High	TFQGPPHGIQVER	28	58045	299	Q6VW40;C0J9R6;C6G1P2;Q33032;F2X4H9;F2X4N9;Q7YJP8;Q7GH77;A0A0C5KNQ4;I2E9A4;L0N8B1;E7DMY2;Q9ZS70;A0A0F7C9H2;I2BGM7;Q5W520;Q33047;D6MYK4;Q31807;B8LIV8;I2E962;A0A286NQG4;A0A1C9HG87;B8PRL7;Q9THL1;Q8WIX2;Q9GF14;A0A1C9HFL0;A0A286M593;Q9GEK5;A0A0K2SQY8;Q9T2B5;O98429;Q4VI99;C1JAT3;D6MYJ6;Q33156;Q8HUZ9;Q9MS09;A0A1Z2QS57;O98551;I2E9L8;Q3I534;A0A0F7G5V4;Q9T2E4;Q4VI78;E0D8W6;A0A286NQF2;Q8WKT6;Q7YJM6;K7TIF7;P4…		0	0	5.43e-09	76.99	0.000124659	2	1465.76	0.989124	59.1038	0
	High	MSGGDHIHAGTVVGK	36	17683	150	C0J9R6;C6G1P2;F2X4H9;F2X4N9;Q7YJP8;L0N8B1;O98551;Q9T2E4;Q6PZ98;Q9ZS70;Q6VW40;A0A0F7C9H2;I2BGM7;Q31807;Q33032;A0A286NQG4;A0A1C9HG87;A5X4D3;Q8WIX2;Q339G9;A0A286M593;Q9GEK5;A0A0K2SQY8;O98429;D6MYJ6;I2E964;Q7GH77;Q8HUZ9;Q9MS09;Q5I221;G0WZM4;A0A0U4D534;A0A1Z2QS57;A0A0C5KNQ4;I2E9L8;A0A0F7G5V4;I2E9A4;A0A286NQF2;Q8WKT6;Q7YJM6;K7TIF7;A0A249Y5N8;A0A0B5KNF5;A0A286SFD8;A0A120KLC1;A0A0B4M1K8;B5L2V5;A0A0N7AB69…		0	0	2.428e-07	71.56	0.000207916	2	1465.72	0.933846	40.4824	0
	High	VALEAcVQAR	48	29518	219	C6G1P2;A0A0F7EV98;L0N8B1;Q05579;C0J9R6;A0A291EY88;Q5W520;Q31807;R4QE58;A6XBH8;Q9GF14;F2X4H9;F2X4N9;Q4VI99;Q7YJP8;Q8HUZ9;A0A1Z2QS57;Q4VI78;A2VAL3;K7TIF7;P48689;J9QG76;Q37220;A0A0F7CRW4;A0A0E3KV09;Q7YJM3;A0A1C9HG42;A0A1Q1MQ40;Q9GHM7;I6N589;A0A291L2S1;Q32701;Q6VW40;I2BGM7;Q33032;Q339G9;I2E964;A0A248SN48;Q7GH77;Q5I221;A0A0U4D534;A0A0C5KNQ4;I2E9L8;I2E9A4;A0A249Y5N8;A0A286SFD8;Q8WJX3;B5L2V5;S4TA61;D4N1…	C6(Carbamidomethyl)	0	0	0.0002074	67.58	0.000700406	2	1116.58	0.319118	112.957	0
	High	DDFIEKDR	7	17693	161	C0J9R6;C6G1P2;F2X4H9;F2X4N9;Q7YJP8;L0N8B1;Q33032;Q6VW40;Q5W520;Q9GF14;Q4VI99;Q9TI75;Q5I221;A0A0U4D534;Q4VI78;A0A249Y5N8;A0A249Y5N1;Q9GHM7;A0A286SF63;I2BGM7;A0A291EY88;A6XBH8;A0A0F7EV98;Q9MT32;Q8HUZ9;A0A1Z2QS57;I2E9L8;E0D8W6;P48689;A0A142DPV4;J9QG76;A2VAL3;E7DMY2;Q339G9;I2E964;Q7GH77;A0A0C5KNQ4;I2E9A4;Q31807;K7TIF7;D4N1T9;O99016;A0A0F7CRW4;A0A0E3KV09;Q5YKU0;A0A291L206;G8EEM9;A0A2D0WHN2;Q7YJM3;A0A1…		0	0	0.0127	64.12	0.00104486	2	1037.49	1.80774	42.5919	1
	High	YGRPLLGcTIKPK	7	64650	311	I2E962;Q9ZS70;Q6VW40;A0A0F7C9H2;I2BGM7;C0J9R6;C6G1P2;Q5W520;B8LIV8;Q33032;A0A286NQG4;A0A1C9HG87;B8PRL7;Q8WIX2;Q9GF14;A0A1C9HFL0;A0A286M593;F2X4H9;Q9GEK5;O78309;F2X4N9;Q4VI99;C1JAT3;Q9TI75;Q8HUZ9;Q9MS09;Q5I221;G0WZM4;A0A0U4D534;B7VFB3;A0A1Z2QS57;I2E9L8;A0A0F7G5V4;Q4VI78;A0A0F7G633;E0D8W6;A0A286NQF2;A0A0F7G5U4;Q7YJM6;P48689;A0A249Y5N8;A0A0B5KNF5;A0A286SFD8;A0A142DPV4;A0A249Y5Y5;H5ZW43;S4TA61;G0WZL1…	C8(Carbamidomethyl)	0	0	6.466e-08	60.97	0.00464336	3	1502.85	0.518081	53.6582	2
	High	FLFcAEAIYK	9	13080	133	C0J9R6;C6G1P2;Q5W520;Q9GF14;F2X4H9;A0A0K2SQY8;F2X4N9;Q4VI99;D6MYJ6;Q7YJP8;Q9MS09;Q4VI78;G0WZL1;Q37220;B2BY95;J9QH20;A0A1Q1MQ40;Q37140;L0N8B1;Q5I221;A0A0U4D534;A0A0B5L1K2;A0A142I7A5;B8YHE7;A0A078BR81;Q37347;K4EPE7;A0A0F6TFY2;Q95CE8;Q4L1D3;G0LNJ9;Q31807;A0A291L2W8;A0A1C9HG42;Q8HUZ9;A0A1Z2QS57;K7TIF7;P48689;A0A0B5KNF5;H5ZW43;J9QG76;A0A0F7CRW4;A0A0E3KV09;Q7YJM3;E7DMY2;A6XBH8;A0A286M593;Q9TN58;A0A0F7G…	C4(Carbamidomethyl)	0	0	0.0008225	56.83	0.00681983	2	1261.63	-0.110756	114.082	0
	High	EITLGFVDLLR	2	11021	130	Q6VW40;I2BGM7;C0J9R6;C6G1P2;Q33032;A6XBH8;F2X4H9;F2X4N9;Q8HUZ9;Q5I221;A0A0U4D534;A0A1Z2QS57;I2E9L8;A0A249Y5N8;A0A286SFD8;S4TA61;J9QG76;E0D8V0;A0A249Y5N1;A0A0F7G5Y0;Q5W520;Q8WIX2;A0A0F7EV98;Q71N81;O03612;A0A286NQG4;A0A286NQF2;Q7YJM6;A0A0B5KNF5;F5B3G0;Q8M9K0;I2BGN0;E2FGZ3;A0A0B5KTH7;A0A291EY88;Q9GF14;Q9MT32;Q4VI99;Q4VI78;E0D8W6;P48689;A0A142DPV4;Q9GHM7;A0A286SF63;A0A0F7G5C0;E7DMY2;Q9ZS70;Q9TI75;Q9G…		0	0	0.0002901	55.96	0.0054774	2	1275.73	0.557806	35.8049	0
	High	AMHAVIDR	9	44488	304	A0A0C5KNQ4;Q32701;Q6VW40;C0J9R6;C6G1P2;Q5W520;Q33032;A0A1C9HG87;Q9THL1;Q9GF14;F2X4H9;A0A0K2SQY8;F2X4N9;Q32553;Q4VI99;C1JAT3;D6MYJ6;Q7YJP8;Q7GH77;Q9MS09;O98551;Q3I534;I2E9A4;Q4VI78;G0WZL1;Q37220;F4ZDP9;B2BY95;B1PHQ2;A0A142I7F3;P92434;Q5NUA5;S6CMZ7;Q8MFT9;J9QH20;A0A249Y5Q4;A0A1Q1MQ40;Q37140;H9ZGI0;L0N8B1;Q9GHM7;Q8ME74;A0A291L2S1;A0A286SF63;I2BGM7;Q33047;Q31807;Q33156;Q8HUZ9;A0A1Z2QS57;I2E9L8;E0D8W6…		0	0	0.009502	52.34	0.0215431	2	912.471	-0.689544	33.5689	0
	High	PQAETGEIK	6	38	14	Q6VW40;J9QER6;Q5I221;J9QH20;A0A291L206;Q71N78;C7A5Z4;Q6PZC1;A0A0F6TFY2;A1XM46;B6GUV5;A0A1W6BQF9;A5X5W8;C7SN35		0	0	0.00286	52.11	0.00851005	2	972.5	0.29333	30.7798	0
	High	DDENVNSQPFmR	4	52171	305	Q6VW40;I2BGM7;C0J9R6;C6G1P2;Q31807;Q33032;A0A286NQG4;F2X4H9;F2X4N9;Q7YJP8;Q7GH77;Q8HUZ9;A0A1Z2QS57;A0A0C5KNQ4;I2E9L8;I2E9A4;Q9T2E4;A0A286NQF2;Q7YJM6;K7TIF7;A0A0B5KNF5;Q7YJR9;A0A0B4M1K8;A0A0N7AB69;A0A0B5L1K2;D4N1T9;A0A1D5AHD9;J9QG76;O99016;A0A0F7CRW4;A0A0E3KV09;Q5YKU0;A0A291L206;Q8M9K0;A0A1D5AHD5;G8EEM9;A0A2D0WHN2;I2BGN0;Q7YJM3;A0A1C9HG42;L0N8B1;P94046;Q05579;Q32701;A0A0F7C9H2;Q32571;A0A291EY88;Q5…	M11(Oxidation)	0	0	8.285e-05	50.28	0.0343804	2	1467.62	1.02172	57.083	0
	High	PLLGcTIKPK	7	64838	316	C0J9R6;C6G1P2;Q5W520;A5X4D3;Q9GF14;F2X4H9;A0A0K2SQY8;F2X4N9;Q4VI99;D6MYJ6;Q7YJP8;Q9MS09;Q5I221;A0A0U4D534;Q4VI78;A0A0F7G633;A0A0F7C969;A0A249Y5Y5;G0WZL1;Q37220;B2BY95;A0A291L2W8;Q37279;J9QH20;A0A1Q1MQ40;Q37140;L0N8B1;Q6VW40;A0A0F7C9H2;I2BGM7;Q33047;Q31807;Q33032;A0A1C9HG87;B8PRL7;Q9THL1;A0A286M593;Q9GEK5;C1JAT3;Q7GH77;Q33156;Q8HUZ9;A0A1Z2QS57;O98551;A0A0C5KNQ4;I2E9L8;Q3I534;A0A0F7G5V4;I2E9A4;E0D8…	C5(Carbamidomethyl)	0	0	0.0004377	49.69	0.0607706	2	1126.67	0.212701	52.3831	1
	High	EITLGFVDLLRDDFIEKDR	1	5694	61	Q6VW40;C0J9R6;C6G1P2;Q33032;F2X4H9;F2X4N9;Q5W520;Q9GF14;Q4VI99;Q4VI78;Q9GHM7;A0A0B5KTH7;I2BGM7;A0A291EY88;A6XBH8;A0A0F7EV98;Q9MT32;Q8HUZ9;A0A1Z2QS57;I2E9L8;E0D8W6;P48689;A0A142DPV4;J9QG76;A0A286SF63;Q5I221;A0A0U4D534;A0A249Y5N8;A0A286SFD8;S4TA61;E0D8V0;A0A249Y5N1;A0A0F7G5Y0;A0A286NQG4;A0A286NQF2;Q7YJM6;A0A0B5KNF5;F5B3G0;Q8M9K0;I2BGN0;E2FGZ3;E7DMY2;Q9TI75;O78309;A0A0F7G5U4;A0A249Y5J7;A0A249Y5J3;A0…		0	0	1.101e-06	38.95	0.258133	3	2294.21	1.00295	114.748	2
	High	LGLSAKNYGR	1	66237	322	Q6VW40;C0J9R6;C6G1P2;D6MYK4;E7DMY2;Q33032;A0A1C9HG87;A5X4D3;Q339G9;F2X4H9;A0A0K2SQY8;F2X4N9;D6MYJ6;I2E964;Q7YJP8;Q7GH77;Q9MS09;Q5I221;A0A0U4D534;O98551;A0A0C5KNQ4;I2E9A4;A0A249Y5N8;B2BY95;A0A291L2W8;Q5NUA5;A0A249Y5N1;Q37140;H9ZGI0;L0N8B1;Q5W520;B8LIV8;I2E962;Q7YMT1;Q9THL1;Q9GF14;Q95631;A0A1C9HFL0;O98429;Q4VI99;C1JAT3;Q9TI75;Q3I534;Q9T2E4;Q4VI78;A0A0F7G633;Q58U40;A0A0F7C969;A0A0C5AUW0;A0A0B4M1K8;A…		0	0	0.009617	24.43	23.5864	3	1078.6	-2.89045	46.765	1
	High	AmHAVIDR	2	44488	304	Q6VW40;C0J9R6;C6G1P2;Q33032;F2X4H9;F2X4N9;Q5I221;A0A0U4D534;A0A249Y5N8;A0A249Y5N1;Q5W520;Q31807;Q9GF14;Q4VI99;Q7YJP8;Q8HUZ9;A0A1Z2QS57;Q4VI78;K7TIF7;P48689;J9QG76;Q37220;A0A0F7CRW4;A0A0E3KV09;Q7YJM3;A0A1C9HG42;A0A1Q1MQ40;L0N8B1;I2BGM7;Q7GH77;A0A0C5KNQ4;I2E9L8;I2E9A4;D4N1T9;O99016;Q5YKU0;A0A291L206;G8EEM9;A0A2D0WHN2;A0A218KDZ0;A0A0B5KNF5;H5ZW43;A0A0B5L1K2;A0A078BR81;A0A0F6TFY2;G0LNJ9;Q05579;Q32701…	M2(Oxidation)	0	0.005	0.07043	47.76	0.0664751	2	928.467	0.328951	21.0214	0
	High	NHGMHFR	1	30695	237	C0J9R6;C6G1P2;Q5W520;E7DMY2;Q9GF14;F2X4H9;F2X4N9;Q4VI99;Q4VI78;Q6VW40;Q33032;A0A1C9HG87;C1JAT3;Q9TI75;Q9MS09;Q5I221;A0A0U4D534;A0A0F7G633;A0A249Y5N8;A0A249Y5Y5;G0WZL1;C1JAS8;P92434;A0A249Y5N1;J9QH20;H9ZGI0;Q33047;Q9GEN6;Q9THL1;A0A0K2SQY8;D6MYJ6;Q7YJP8;Q7GH77;O98551;A0A0C5KNQ4;Q3I534;I2E9A4;Q37220;F4ZDP9;B2BY95;B1PHQ2;A0A142I7F3;Q5NUA5;A0A249Y5Q4;A0A1Q1MQ40;Q37140;L0N8B1;Q9T2E4;I2BGM7;B1NL21;Q3180…		0	0.008	0.1044	23.19	12.1473	2	898.41	0.114145	29.4959	0
D6MYJ6	Ribulose bisphosphate carboxylase large chain OS=Arum euxinum OX=749967 GN=rbcL PE=3 SV=1 - [D6MYJ6_9ARAE]	2675.48	35	42866	0	17	275	480	53.1766	6.91748
	High	GGLDFTKDDENVNSQPFMR	13	51638	281	Q8M9K0;Q9XQI4;Q8MFT9;Q5S838;A0A126G0V3;A0A0H4SWH4;Q4VIC0;O98426;B1PHQ2;A0A2D0WHN2;Q95CE8;Q9GGJ5;B5LBY9;C0J9R6;C6G1P2;Q5W520;A5X4D3;Q9GF14;F2X4H9;A0A0K2SQY8;F2X4N9;Q4VI99;D6MYJ6;Q7YJP8;Q9MS09;Q5I221;A0A0U4D534;Q4VI78;A0A0F7G633;A0A0F7C969;A0A249Y5Y5;G0WZL1;Q37220;B2BY95;A0A291L2W8;Q37279;J9QH20;A0A1Q1MQ40;Q37140;L0N8B1;Q6VW40;A0A0F7C9H2;I2BGM7;Q33047;Q31807;Q33032;A0A1C9HG87;B8PRL7;Q9THL1;A0A286M5…		0	0	1.232e-13	133.64	1.81455e-10	2	2169.99	1.02955	93.118	1
	High	GHYLNATAGTcEEMIKR	2	14767	123	Q6VW40;C0J9R6;C6G1P2;Q33032;A0A1C9HG87;R4QE58;Q4L1C7;F2X4H9;A0A0K2SQY8;F2X4N9;O98429;D6MYJ6;Q7YJP8;Q7GH77;Q9MS09;O98551;A0A0C5KNQ4;I2E9A4;Q9T2E4;D6MYI7;O98426;A0A0B4M1K8;A0A0N7AB69;A0A0B5L1K2;B2BY95;B6GUV5;Q37347;Q5NUA5;K4EPE7;Q37176;I2BGN0;Q95CE8;Q37140;H9ZGI0;L0N8B1;P94046;Q8ME51;A5X4D3;Q339G9;A0A2H4UGV5;I2E964;Q32750;Q5I221;A0A0U4D534;A0A249Y5N8;Q7YJR9;A0A291L2W8;D6MYJ0;A0A249Y5N1;Q5W520;Q9THL…	C11(Carbamidomethyl)	0	0	4.954e-13	102.08	1.60767e-07	3	1950.92	0.993705	59.7238	1
	High	GHYLNATAGTcEEMIK	15	14794	124	Q6VW40;C0J9R6;C6G1P2;Q33032;A0A1C9HG87;F2X4H9;A0A0K2SQY8;F2X4N9;D6MYJ6;Q7YJP8;Q7GH77;Q9MS09;O98551;A0A0C5KNQ4;I2E9A4;B2BY95;Q5NUA5;Q37140;H9ZGI0;L0N8B1;Q5W520;Q9THL1;Q9GF14;Q4VI99;Q4VI78;Q37220;B1PHQ2;A0A1Q1MQ40;C1JAT3;Q3I534;G0WZL1;F4ZDP9;A0A142I7F3;P92434;J9QH20;A0A249Y5Q4;E7DMY2;A0A2H4UGV5;B8LIV8;I2E962;A0A1C9HFL0;O98429;Q9T2E4;A0A0C5AUW0;A0A0B4M1K8;A0A0N7AB69;A0A0B5L1K2;A0A142I7A5;B8YHE7;A0A0…	C11(Carbamidomethyl)	0	0	9.225e-11	99.52	2.43029e-07	2	1794.82	1.69124	66.3509	0
	High	GHYLNATAGTcEEmIK	8	14794	124	C0J9R6;C6G1P2;Q5W520;A5X4D3;Q9GF14;F2X4H9;A0A0K2SQY8;F2X4N9;Q4VI99;D6MYJ6;Q7YJP8;Q9MS09;Q5I221;A0A0U4D534;Q4VI78;A0A0F7G633;A0A0F7C969;A0A249Y5Y5;G0WZL1;Q37220;B2BY95;A0A291L2W8;Q37279;J9QH20;A0A1Q1MQ40;Q37140;L0N8B1;Q9GEN6;Q32701;Q6VW40;D6MYK4;E7DMY2;B8LIV8;Q33032;I2E962;A0A1C9HG87;Q7YMT1;R4QE58;Q9THL1;I2E906;Q339G9;Q4L1C7;Q95631;Q8MD81;A0A1C9HFL0;Q6VW13;Q3T5L7;Q9TN58;O98429;Q32553;C1JAT3;I2E964…	C11(Carbamidomethyl); M14(Oxidation)	0	0	1.755e-09	92.48	1.1373e-06	2	1810.81	1.38348	55.6064	0
	High	mSGGDHIHAGTVVGK	32	17683	150	I2E9A4;Q9BAJ3;Q6VW40;I2BGM7;C0J9R6;C6G1P2;Q33032;A6XBH8;F2X4H9;F2X4N9;Q8HUZ9;Q5I221;A0A0U4D534;A0A1Z2QS57;I2E9L8;A0A249Y5N8;A0A286SFD8;S4TA61;J9QG76;E0D8V0;A0A249Y5N1;A0A0F7G5Y0;Q32701;E7DMY2;Q31807;P92447;O47280;R4QE58;Q339G9;Q6VW13;Q3T5L7;A0A2H4UGV5;I2E964;D2Y0X3;A0A248SN48;Q7YJP8;Q7GH77;A0A0C5KNQ4;K7TIF7;A0A024HRQ0;Q9MSY8;Q8WJX3;B5L2V5;D4N1T9;Q9BAI7;O99016;A0A0F7CRW4;A0A0E3KV09;Q5YKU0;A0A291L2…	M1(Oxidation)	0	0	4.962e-10	84.02	1.37168e-05	2	1481.72	0.318762	32.1251	0
	High	DNGLLLHIHR	12	41878	285	C0J9R6;C6G1P2;Q5W520;Q9GF14;F2X4H9;F2X4N9;Q4VI99;Q9MS09;Q5I221;A0A0U4D534;Q4VI78;A0A0F7G633;O09424;A0A249Y5Y5;G0WZL1;J9QH20;Q9GHM7;Q6VW40;I2BGM7;E7DMY2;Q33032;Q8HUZ9;A0A1Z2QS57;I2E9L8;A0A249Y5N8;A0A286SFD8;S4TA61;J9QG76;E0D8V0;Q8MFT9;A0A249Y5N1;A0A0F7G5Y0;A0A1C9HG87;Q9THL1;Q4L1C7;A0A0K2SQY8;C1JAT3;D6MYJ6;Q7YJP8;Q7GH77;J9QER6;O98551;A0A0C5KNQ4;Q3I534;I2E9A4;Q37220;F4ZDP9;B2BY95;B1PHQ2;A0A142I7F3;P…		0	0	2.487e-05	83.17	2.26954e-05	3	1187.67	0.557325	64.4414	0
	High	GHYLNATAGTcEEmIKR	4	14767	123	C0J9R6;C6G1P2;Q5W520;A5X4D3;Q9GF14;F2X4H9;A0A0K2SQY8;F2X4N9;Q4VI99;D6MYJ6;Q7YJP8;Q9MS09;Q5I221;A0A0U4D534;Q4VI78;A0A0F7G633;A0A0F7C969;A0A249Y5Y5;G0WZL1;Q37220;B2BY95;A0A291L2W8;Q37279;J9QH20;A0A1Q1MQ40;Q37140;L0N8B1;Q9GEN6;Q32701;Q6VW40;D6MYK4;E7DMY2;B8LIV8;Q33032;I2E962;A0A1C9HG87;Q7YMT1;R4QE58;Q9THL1;I2E906;Q339G9;Q4L1C7;Q95631;Q8MD81;A0A1C9HFL0;Q6VW13;Q3T5L7;Q9TN58;O98429;Q32553;C1JAT3;I2E964…	C11(Carbamidomethyl); M14(Oxidation)	0	0	8.168e-09	80.25	2.35855e-05	3	1966.91	1.11945	51.1056	1
	High	ELGVPIVmHDYITGGFTANTSLAHYcR	9	839	27	C0J9R6;D6MYJ6;Q5W520;Q33032;I2BGM7;Q31807;A0A142DPV4;A0A291EY88;G0WZL1;A0A023Q3H2;A0A023Q1H7;Q32553;A0A2H4UGV5;D6MYK9;A0A249Y5Q4;D6MYK4;Q31889;A0A0C5AUW0;A0A0A7W5U3;A0A023Q1K4;C7AQV0;A0A291L2W8;C7AQT3;C7AQV2;D6MYI7;A0A120KLC1;D6MYJ0	M8(Oxidation); C26(Carbamidomethyl)	0	0	5.972e-13	80.15	2.42754e-05	4	3038.45	0.512923	109.952	0
	High	GGLDFTKDDENVNSQPFmR	8	51638	281	C0J9R6;A0A291EY88;C6G1P2;Q5W520;B8PRL7;O09420;A6XBH8;Q9GF14;A0A286M593;F2X4H9;O78309;F2X4N9;Q4VI99;Q8HUZ9;Q9MS09;Q5I221;A0A0U4D534;A0A1Z2QS57;A0A0F7G5V4;Q4VI78;A0A0F7G633;A0A0F7G5U4;O09424;P48689;A0A286SFD8;A0A249Y5Y5;G0WZL1;J9QG76;J9QH20;Q9GHM7;O03612;O03654;A0A023Q3H2;A0A023Q1H7;I2BGM7;Q33032;A0A142DPV4;Q6VW40;Q05579;Q9GEN6;Q32701;A0A0F7C9H2;Q32571;Q33047;Q31807;A0A1C9HG87;Q9THL1;A0A0F7EV98;Q9M…	M18(Oxidation)	0	0	1.423e-10	78.81	5.35809e-05	2	2185.99	1.44956	83.4347	1
	High	DDENVNSQPFMR	8	52171	305	Q05579;Q9ZS70;Q32701;Q31896;D6MYK9;Q6VW40;Q32776;A0A0F7C9H2;Q32571;I2BGM7;B1NL21;C0J9R6;A0A291EY88;C6G1P2;Q5W520;Q33047;D6MYK4;E7DMY2;Q31807;B8LIV8;C7AQR6;Q8WL19;Q33032;I2E962;A0A286NQG4;Q9GHZ1;A0A1C9HG87;B8PRL7;Q7YMT1;R4QE58;Q9THL1;A5X4D3;Q8WIX2;O09420;A6XBH8;I2E906;V5K6K1;A5X4K9;Q9XQI4;Q9GF14;A0A0F7EV98;O98993;Q9MT32;Q339G9;Q4L1C7;Q95631;A0A286NQM2;Q8MD81;A0A0F7G5C0;A0A1C9HFL0;Q6VW13;A0A286M593…		0	0	3.163e-06	77.76	6.24293e-05	2	1451.62	0.893699	69.9479	0
	High	xFQGPPHGIQVER	28	58045	299	Q6VW40;C0J9R6;C6G1P2;Q33032;F2X4H9;F2X4N9;Q7YJP8;Q7GH77;A0A0C5KNQ4;I2E9A4;L0N8B1;E7DMY2;Q9ZS70;A0A0F7C9H2;I2BGM7;Q5W520;Q33047;D6MYK4;Q31807;B8LIV8;I2E962;A0A286NQG4;A0A1C9HG87;B8PRL7;Q9THL1;Q8WIX2;Q9GF14;A0A1C9HFL0;A0A286M593;Q9GEK5;A0A0K2SQY8;Q9T2B5;O98429;Q4VI99;C1JAT3;D6MYJ6;Q33156;Q8HUZ9;Q9MS09;A0A1Z2QS57;O98551;I2E9L8;Q3I534;A0A0F7G5V4;Q9T2E4;Q4VI78;E0D8W6;A0A286NQF2;Q8WKT6;Q7YJM6;K7TIF7;P4…	X1(T)	0	0	5.43e-09	76.99	0.000124659	2	1465.76	0.989124	59.1038	0
	High	MSGGDHIHAGTVVGK	36	17683	150	C0J9R6;C6G1P2;F2X4H9;F2X4N9;Q7YJP8;L0N8B1;O98551;Q9T2E4;Q6PZ98;Q9ZS70;Q6VW40;A0A0F7C9H2;I2BGM7;Q31807;Q33032;A0A286NQG4;A0A1C9HG87;A5X4D3;Q8WIX2;Q339G9;A0A286M593;Q9GEK5;A0A0K2SQY8;O98429;D6MYJ6;I2E964;Q7GH77;Q8HUZ9;Q9MS09;Q5I221;G0WZM4;A0A0U4D534;A0A1Z2QS57;A0A0C5KNQ4;I2E9L8;A0A0F7G5V4;I2E9A4;A0A286NQF2;Q8WKT6;Q7YJM6;K7TIF7;A0A249Y5N8;A0A0B5KNF5;A0A286SFD8;A0A120KLC1;A0A0B4M1K8;B5L2V5;A0A0N7AB69…		0	0	2.428e-07	71.56	0.000207916	2	1465.72	0.933846	40.4824	0
	High	VALEAcVQAR	48	29518	219	C6G1P2;A0A0F7EV98;L0N8B1;Q05579;C0J9R6;A0A291EY88;Q5W520;Q31807;R4QE58;A6XBH8;Q9GF14;F2X4H9;F2X4N9;Q4VI99;Q7YJP8;Q8HUZ9;A0A1Z2QS57;Q4VI78;A2VAL3;K7TIF7;P48689;J9QG76;Q37220;A0A0F7CRW4;A0A0E3KV09;Q7YJM3;A0A1C9HG42;A0A1Q1MQ40;Q9GHM7;I6N589;A0A291L2S1;Q32701;Q6VW40;I2BGM7;Q33032;Q339G9;I2E964;A0A248SN48;Q7GH77;Q5I221;A0A0U4D534;A0A0C5KNQ4;I2E9L8;I2E9A4;A0A249Y5N8;A0A286SFD8;Q8WJX3;B5L2V5;S4TA61;D4N1…	C6(Carbamidomethyl)	0	0	0.0002074	67.58	0.000700406	2	1116.58	0.319118	112.957	0
	High	ELGVPIVMHDYITGGFTANTSLAHYcR	2	839	27	I2BGM7;C0J9R6;A0A291EY88;Q5W520;Q33032;A0A142DPV4;G0WZL1;A0A023Q3H2;A0A023Q1H7;D6MYJ6;Q31807;Q32553;A0A2H4UGV5;D6MYK9;A0A249Y5Q4;D6MYK4;Q31889;A0A0C5AUW0;A0A0A7W5U3;A0A023Q1K4;C7AQV0;A0A291L2W8;C7AQT3;C7AQV2;D6MYI7;A0A120KLC1;D6MYJ0	C26(Carbamidomethyl)	0	0	1.002e-13	63.45	0.0011929	3	3022.45	-0.0516561	114.11	0
	High	YGRPLLGcTIKPK	7	64650	311	I2E962;Q9ZS70;Q6VW40;A0A0F7C9H2;I2BGM7;C0J9R6;C6G1P2;Q5W520;B8LIV8;Q33032;A0A286NQG4;A0A1C9HG87;B8PRL7;Q8WIX2;Q9GF14;A0A1C9HFL0;A0A286M593;F2X4H9;Q9GEK5;O78309;F2X4N9;Q4VI99;C1JAT3;Q9TI75;Q8HUZ9;Q9MS09;Q5I221;G0WZM4;A0A0U4D534;B7VFB3;A0A1Z2QS57;I2E9L8;A0A0F7G5V4;Q4VI78;A0A0F7G633;E0D8W6;A0A286NQF2;A0A0F7G5U4;Q7YJM6;P48689;A0A249Y5N8;A0A0B5KNF5;A0A286SFD8;A0A142DPV4;A0A249Y5Y5;H5ZW43;S4TA61;G0WZL1…	C8(Carbamidomethyl)	0	0	6.466e-08	60.97	0.00464336	3	1502.85	0.518081	53.6582	2
	High	FLFcAEAIYK	9	13080	133	C0J9R6;C6G1P2;Q5W520;Q9GF14;F2X4H9;A0A0K2SQY8;F2X4N9;Q4VI99;D6MYJ6;Q7YJP8;Q9MS09;Q4VI78;G0WZL1;Q37220;B2BY95;J9QH20;A0A1Q1MQ40;Q37140;L0N8B1;Q5I221;A0A0U4D534;A0A0B5L1K2;A0A142I7A5;B8YHE7;A0A078BR81;Q37347;K4EPE7;A0A0F6TFY2;Q95CE8;Q4L1D3;G0LNJ9;Q31807;A0A291L2W8;A0A1C9HG42;Q8HUZ9;A0A1Z2QS57;K7TIF7;P48689;A0A0B5KNF5;H5ZW43;J9QG76;A0A0F7CRW4;A0A0E3KV09;Q7YJM3;E7DMY2;A6XBH8;A0A286M593;Q9TN58;A0A0F7G…	C4(Carbamidomethyl)	0	0	0.0008225	56.83	0.00681983	2	1261.63	-0.110756	114.082	0
	High	AMHAVIDR	9	44488	304	A0A0C5KNQ4;Q32701;Q6VW40;C0J9R6;C6G1P2;Q5W520;Q33032;A0A1C9HG87;Q9THL1;Q9GF14;F2X4H9;A0A0K2SQY8;F2X4N9;Q32553;Q4VI99;C1JAT3;D6MYJ6;Q7YJP8;Q7GH77;Q9MS09;O98551;Q3I534;I2E9A4;Q4VI78;G0WZL1;Q37220;F4ZDP9;B2BY95;B1PHQ2;A0A142I7F3;P92434;Q5NUA5;S6CMZ7;Q8MFT9;J9QH20;A0A249Y5Q4;A0A1Q1MQ40;Q37140;H9ZGI0;L0N8B1;Q9GHM7;Q8ME74;A0A291L2S1;A0A286SF63;I2BGM7;Q33047;Q31807;Q33156;Q8HUZ9;A0A1Z2QS57;I2E9L8;E0D8W6…		0	0	0.009502	52.34	0.0215431	2	912.471	-0.689544	33.5689	0
	High	DDENVNSQPFmR	4	52171	305	Q6VW40;I2BGM7;C0J9R6;C6G1P2;Q31807;Q33032;A0A286NQG4;F2X4H9;F2X4N9;Q7YJP8;Q7GH77;Q8HUZ9;A0A1Z2QS57;A0A0C5KNQ4;I2E9L8;I2E9A4;Q9T2E4;A0A286NQF2;Q7YJM6;K7TIF7;A0A0B5KNF5;Q7YJR9;A0A0B4M1K8;A0A0N7AB69;A0A0B5L1K2;D4N1T9;A0A1D5AHD9;J9QG76;O99016;A0A0F7CRW4;A0A0E3KV09;Q5YKU0;A0A291L206;Q8M9K0;A0A1D5AHD5;G8EEM9;A0A2D0WHN2;I2BGN0;Q7YJM3;A0A1C9HG42;L0N8B1;P94046;Q05579;Q32701;A0A0F7C9H2;Q32571;A0A291EY88;Q5…	M11(Oxidation)	0	0	8.285e-05	50.28	0.0343804	2	1467.62	1.02172	57.083	0
	High	PLLGcTIKPK	7	64838	316	C0J9R6;C6G1P2;Q5W520;A5X4D3;Q9GF14;F2X4H9;A0A0K2SQY8;F2X4N9;Q4VI99;D6MYJ6;Q7YJP8;Q9MS09;Q5I221;A0A0U4D534;Q4VI78;A0A0F7G633;A0A0F7C969;A0A249Y5Y5;G0WZL1;Q37220;B2BY95;A0A291L2W8;Q37279;J9QH20;A0A1Q1MQ40;Q37140;L0N8B1;Q6VW40;A0A0F7C9H2;I2BGM7;Q33047;Q31807;Q33032;A0A1C9HG87;B8PRL7;Q9THL1;A0A286M593;Q9GEK5;C1JAT3;Q7GH77;Q33156;Q8HUZ9;A0A1Z2QS57;O98551;A0A0C5KNQ4;I2E9L8;Q3I534;A0A0F7G5V4;I2E9A4;E0D8…	C5(Carbamidomethyl)	0	0	0.0004377	49.69	0.0607706	2	1126.67	0.212701	52.3831	1
	High	xFQGPPHGIQVER	3	18	9	Q4VI99;D6MYJ6;Q7YJP8;Q7YJR9;A0A0N7ABA9;Q8HVI8;Q9XQR0;O03628;O03613	X1(G)	0	0	0.0001851	41.09	0.182267	2	1421.73	-0.893877	60.016	0
	High	LGLSAKNYGR	1	66237	322	Q6VW40;C0J9R6;C6G1P2;D6MYK4;E7DMY2;Q33032;A0A1C9HG87;A5X4D3;Q339G9;F2X4H9;A0A0K2SQY8;F2X4N9;D6MYJ6;I2E964;Q7YJP8;Q7GH77;Q9MS09;Q5I221;A0A0U4D534;O98551;A0A0C5KNQ4;I2E9A4;A0A249Y5N8;B2BY95;A0A291L2W8;Q5NUA5;A0A249Y5N1;Q37140;H9ZGI0;L0N8B1;Q5W520;B8LIV8;I2E962;Q7YMT1;Q9THL1;Q9GF14;Q95631;A0A1C9HFL0;O98429;Q4VI99;C1JAT3;Q9TI75;Q3I534;Q9T2E4;Q4VI78;A0A0F7G633;Q58U40;A0A0F7C969;A0A0C5AUW0;A0A0B4M1K8;A…		0	0	0.009617	24.43	23.5864	3	1078.6	-2.89045	46.765	1
	High	AQAETGEIK	7	27913	230	Q6VW40;A0A291L206;A0A0F6TFY2;A0A1W6BQF9;Q71N78;J9QER6;C7A5Z4;A5X5W8;J9QH20;Q6PZC1;B6GUV5;A1XM46;C7SN35;C0J9R6;C6G1P2;F2X4H9;F2X4N9;Q9MS09;Q9GHZ1;Q8ME51;O98993;Q9GEN6;A0A0F7C9H2;I2BGM7;A0A291EY88;Q5W520;Q33032;A0A1C9HG87;B8PRL7;A6XBH8;Q9GF14;A0A0F7EV98;Q9MT32;Q4L1C7;A0A286NQM2;A0A286M593;Q9GEK5;Q9TN58;T1WGF1;Q4VI99;C1JAT3;Q8HUZ9;A0A1Z2QS57;I2E9L8;A0A0F7G5V4;Q4VI78;E0D8W6;P48689;A0A142DPV4;G0WZL1;J…		0	0.001	0.02621	39.46	0.414951	2	946.484	-0.317056	25.8707	0
	High	AmHAVIDR	2	44488	304	Q6VW40;C0J9R6;C6G1P2;Q33032;F2X4H9;F2X4N9;Q5I221;A0A0U4D534;A0A249Y5N8;A0A249Y5N1;Q5W520;Q31807;Q9GF14;Q4VI99;Q7YJP8;Q8HUZ9;A0A1Z2QS57;Q4VI78;K7TIF7;P48689;J9QG76;Q37220;A0A0F7CRW4;A0A0E3KV09;Q7YJM3;A0A1C9HG42;A0A1Q1MQ40;L0N8B1;I2BGM7;Q7GH77;A0A0C5KNQ4;I2E9L8;I2E9A4;D4N1T9;O99016;Q5YKU0;A0A291L206;G8EEM9;A0A2D0WHN2;A0A218KDZ0;A0A0B5KNF5;H5ZW43;A0A0B5L1K2;A0A078BR81;A0A0F6TFY2;G0LNJ9;Q05579;Q32701…	M2(Oxidation)	0	0.005	0.07043	47.76	0.0664751	2	928.467	0.328951	21.0214	0
	High	NHGMHFR	1	30695	237	C0J9R6;C6G1P2;Q5W520;E7DMY2;Q9GF14;F2X4H9;F2X4N9;Q4VI99;Q4VI78;Q6VW40;Q33032;A0A1C9HG87;C1JAT3;Q9TI75;Q9MS09;Q5I221;A0A0U4D534;A0A0F7G633;A0A249Y5N8;A0A249Y5Y5;G0WZL1;C1JAS8;P92434;A0A249Y5N1;J9QH20;H9ZGI0;Q33047;Q9GEN6;Q9THL1;A0A0K2SQY8;D6MYJ6;Q7YJP8;Q7GH77;O98551;A0A0C5KNQ4;Q3I534;I2E9A4;Q37220;F4ZDP9;B2BY95;B1PHQ2;A0A142I7F3;Q5NUA5;A0A249Y5Q4;A0A1Q1MQ40;Q37140;L0N8B1;Q9T2E4;I2BGM7;B1NL21;Q3180…		0	0.008	0.1044	23.19	12.1473	2	898.41	0.114145	29.4959	0
Q6VW40	Ribulose bisphosphate carboxylase large chain (Fragment) OS=Haworthia resendeana OX=247097 GN=rbcL PE=3 SV=1 - [Q6VW40_9ASPA]	2674.28	35.55	51182	0	20	271	422	46.5208	6.75635
	High	GGLDFTKDDENVNSQPFMR	13	51638	281	Q8M9K0;Q9XQI4;Q8MFT9;Q5S838;A0A126G0V3;A0A0H4SWH4;Q4VIC0;O98426;B1PHQ2;A0A2D0WHN2;Q95CE8;Q9GGJ5;B5LBY9;C0J9R6;C6G1P2;Q5W520;A5X4D3;Q9GF14;F2X4H9;A0A0K2SQY8;F2X4N9;Q4VI99;D6MYJ6;Q7YJP8;Q9MS09;Q5I221;A0A0U4D534;Q4VI78;A0A0F7G633;A0A0F7C969;A0A249Y5Y5;G0WZL1;Q37220;B2BY95;A0A291L2W8;Q37279;J9QH20;A0A1Q1MQ40;Q37140;L0N8B1;Q6VW40;A0A0F7C9H2;I2BGM7;Q33047;Q31807;Q33032;A0A1C9HG87;B8PRL7;Q9THL1;A0A286M5…		0	0	1.232e-13	133.64	1.81455e-10	2	2169.99	1.02955	93.118	1
	High	GHYLNATAGTcEEMIKR	2	14767	123	Q6VW40;C0J9R6;C6G1P2;Q33032;A0A1C9HG87;R4QE58;Q4L1C7;F2X4H9;A0A0K2SQY8;F2X4N9;O98429;D6MYJ6;Q7YJP8;Q7GH77;Q9MS09;O98551;A0A0C5KNQ4;I2E9A4;Q9T2E4;D6MYI7;O98426;A0A0B4M1K8;A0A0N7AB69;A0A0B5L1K2;B2BY95;B6GUV5;Q37347;Q5NUA5;K4EPE7;Q37176;I2BGN0;Q95CE8;Q37140;H9ZGI0;L0N8B1;P94046;Q8ME51;A5X4D3;Q339G9;A0A2H4UGV5;I2E964;Q32750;Q5I221;A0A0U4D534;A0A249Y5N8;Q7YJR9;A0A291L2W8;D6MYJ0;A0A249Y5N1;Q5W520;Q9THL…	C11(Carbamidomethyl)	0	0	4.954e-13	102.08	1.60767e-07	3	1950.92	0.993705	59.7238	1
	High	GHYLNATAGTcEEMIK	15	14794	124	Q6VW40;C0J9R6;C6G1P2;Q33032;A0A1C9HG87;F2X4H9;A0A0K2SQY8;F2X4N9;D6MYJ6;Q7YJP8;Q7GH77;Q9MS09;O98551;A0A0C5KNQ4;I2E9A4;B2BY95;Q5NUA5;Q37140;H9ZGI0;L0N8B1;Q5W520;Q9THL1;Q9GF14;Q4VI99;Q4VI78;Q37220;B1PHQ2;A0A1Q1MQ40;C1JAT3;Q3I534;G0WZL1;F4ZDP9;A0A142I7F3;P92434;J9QH20;A0A249Y5Q4;E7DMY2;A0A2H4UGV5;B8LIV8;I2E962;A0A1C9HFL0;O98429;Q9T2E4;A0A0C5AUW0;A0A0B4M1K8;A0A0N7AB69;A0A0B5L1K2;A0A142I7A5;B8YHE7;A0A0…	C11(Carbamidomethyl)	0	0	9.225e-11	99.52	2.43029e-07	2	1794.82	1.69124	66.3509	0
	High	GHYLNATAGTcEEmIK	8	14794	124	C0J9R6;C6G1P2;Q5W520;A5X4D3;Q9GF14;F2X4H9;A0A0K2SQY8;F2X4N9;Q4VI99;D6MYJ6;Q7YJP8;Q9MS09;Q5I221;A0A0U4D534;Q4VI78;A0A0F7G633;A0A0F7C969;A0A249Y5Y5;G0WZL1;Q37220;B2BY95;A0A291L2W8;Q37279;J9QH20;A0A1Q1MQ40;Q37140;L0N8B1;Q9GEN6;Q32701;Q6VW40;D6MYK4;E7DMY2;B8LIV8;Q33032;I2E962;A0A1C9HG87;Q7YMT1;R4QE58;Q9THL1;I2E906;Q339G9;Q4L1C7;Q95631;Q8MD81;A0A1C9HFL0;Q6VW13;Q3T5L7;Q9TN58;O98429;Q32553;C1JAT3;I2E964…	C11(Carbamidomethyl); M14(Oxidation)	0	0	1.755e-09	92.48	1.1373e-06	2	1810.81	1.38348	55.6064	0
	High	ExTLGFVDLLRDDFIEK	2	5735	61	Q6VW40;C0J9R6;C6G1P2;Q5W520;Q33032;Q9GF14;F2X4H9;F2X4N9;Q4VI99;Q9TI75;Q5I221;A0A0U4D534;Q4VI78;A0A249Y5N8;A0A249Y5N1;I2BGM7;Q31895;O78309;Q8HUZ9;A0A1Z2QS57;I2E9L8;E0D8W6;A0A0F7G5U4;P48689;A0A286SFD8;A0A142DPV4;S4TA61;J9QG76;E0D8V0;Q8MFT9;A0A0F7G5Y0;A0A1W6L1X3;A6XBH8;A0A286NQG4;A0A286NQF2;Q7YJM6;A0A0B5KNF5;F5B3G0;Q8M9K0;I2BGN0;E2FGZ3;A0A0B5KTH7;A0A291EY88;A0A0F7EV98;Q9MT32;Q9GHM7;A0A286SF63;E7DMY2…	X2(I)	0	0	8.837e-12	85.31	6.60228e-06	2	2023.08	1.21337	115.129	1
	High	mSGGDHIHAGTVVGK	32	17683	150	I2E9A4;Q9BAJ3;Q6VW40;I2BGM7;C0J9R6;C6G1P2;Q33032;A6XBH8;F2X4H9;F2X4N9;Q8HUZ9;Q5I221;A0A0U4D534;A0A1Z2QS57;I2E9L8;A0A249Y5N8;A0A286SFD8;S4TA61;J9QG76;E0D8V0;A0A249Y5N1;A0A0F7G5Y0;Q32701;E7DMY2;Q31807;P92447;O47280;R4QE58;Q339G9;Q6VW13;Q3T5L7;A0A2H4UGV5;I2E964;D2Y0X3;A0A248SN48;Q7YJP8;Q7GH77;A0A0C5KNQ4;K7TIF7;A0A024HRQ0;Q9MSY8;Q8WJX3;B5L2V5;D4N1T9;Q9BAI7;O99016;A0A0F7CRW4;A0A0E3KV09;Q5YKU0;A0A291L2…	M1(Oxidation)	0	0	4.962e-10	84.02	1.37168e-05	2	1481.72	0.318762	32.1251	0
	High	DNGLLLHIHR	12	41878	285	C0J9R6;C6G1P2;Q5W520;Q9GF14;F2X4H9;F2X4N9;Q4VI99;Q9MS09;Q5I221;A0A0U4D534;Q4VI78;A0A0F7G633;O09424;A0A249Y5Y5;G0WZL1;J9QH20;Q9GHM7;Q6VW40;I2BGM7;E7DMY2;Q33032;Q8HUZ9;A0A1Z2QS57;I2E9L8;A0A249Y5N8;A0A286SFD8;S4TA61;J9QG76;E0D8V0;Q8MFT9;A0A249Y5N1;A0A0F7G5Y0;A0A1C9HG87;Q9THL1;Q4L1C7;A0A0K2SQY8;C1JAT3;D6MYJ6;Q7YJP8;Q7GH77;J9QER6;O98551;A0A0C5KNQ4;Q3I534;I2E9A4;Q37220;F4ZDP9;B2BY95;B1PHQ2;A0A142I7F3;P…		0	0	2.487e-05	83.17	2.26954e-05	3	1187.67	0.557325	64.4414	0
	High	GHYLNATAGTcEEmIKR	4	14767	123	C0J9R6;C6G1P2;Q5W520;A5X4D3;Q9GF14;F2X4H9;A0A0K2SQY8;F2X4N9;Q4VI99;D6MYJ6;Q7YJP8;Q9MS09;Q5I221;A0A0U4D534;Q4VI78;A0A0F7G633;A0A0F7C969;A0A249Y5Y5;G0WZL1;Q37220;B2BY95;A0A291L2W8;Q37279;J9QH20;A0A1Q1MQ40;Q37140;L0N8B1;Q9GEN6;Q32701;Q6VW40;D6MYK4;E7DMY2;B8LIV8;Q33032;I2E962;A0A1C9HG87;Q7YMT1;R4QE58;Q9THL1;I2E906;Q339G9;Q4L1C7;Q95631;Q8MD81;A0A1C9HFL0;Q6VW13;Q3T5L7;Q9TN58;O98429;Q32553;C1JAT3;I2E964…	C11(Carbamidomethyl); M14(Oxidation)	0	0	8.168e-09	80.25	2.35855e-05	3	1966.91	1.11945	51.1056	1
	High	GGLDFTKDDENVNSQPFmR	8	51638	281	C0J9R6;A0A291EY88;C6G1P2;Q5W520;B8PRL7;O09420;A6XBH8;Q9GF14;A0A286M593;F2X4H9;O78309;F2X4N9;Q4VI99;Q8HUZ9;Q9MS09;Q5I221;A0A0U4D534;A0A1Z2QS57;A0A0F7G5V4;Q4VI78;A0A0F7G633;A0A0F7G5U4;O09424;P48689;A0A286SFD8;A0A249Y5Y5;G0WZL1;J9QG76;J9QH20;Q9GHM7;O03612;O03654;A0A023Q3H2;A0A023Q1H7;I2BGM7;Q33032;A0A142DPV4;Q6VW40;Q05579;Q9GEN6;Q32701;A0A0F7C9H2;Q32571;Q33047;Q31807;A0A1C9HG87;Q9THL1;A0A0F7EV98;Q9M…	M18(Oxidation)	0	0	1.423e-10	78.81	5.35809e-05	2	2185.99	1.44956	83.4347	1
	High	DDENVNSQPFMR	8	52171	305	Q05579;Q9ZS70;Q32701;Q31896;D6MYK9;Q6VW40;Q32776;A0A0F7C9H2;Q32571;I2BGM7;B1NL21;C0J9R6;A0A291EY88;C6G1P2;Q5W520;Q33047;D6MYK4;E7DMY2;Q31807;B8LIV8;C7AQR6;Q8WL19;Q33032;I2E962;A0A286NQG4;Q9GHZ1;A0A1C9HG87;B8PRL7;Q7YMT1;R4QE58;Q9THL1;A5X4D3;Q8WIX2;O09420;A6XBH8;I2E906;V5K6K1;A5X4K9;Q9XQI4;Q9GF14;A0A0F7EV98;O98993;Q9MT32;Q339G9;Q4L1C7;Q95631;A0A286NQM2;Q8MD81;A0A0F7G5C0;A0A1C9HFL0;Q6VW13;A0A286M593…		0	0	3.163e-06	77.76	6.24293e-05	2	1451.62	0.893699	69.9479	0
	High	TFQGPPHGIQVER	28	58045	299	Q6VW40;C0J9R6;C6G1P2;Q33032;F2X4H9;F2X4N9;Q7YJP8;Q7GH77;A0A0C5KNQ4;I2E9A4;L0N8B1;E7DMY2;Q9ZS70;A0A0F7C9H2;I2BGM7;Q5W520;Q33047;D6MYK4;Q31807;B8LIV8;I2E962;A0A286NQG4;A0A1C9HG87;B8PRL7;Q9THL1;Q8WIX2;Q9GF14;A0A1C9HFL0;A0A286M593;Q9GEK5;A0A0K2SQY8;Q9T2B5;O98429;Q4VI99;C1JAT3;D6MYJ6;Q33156;Q8HUZ9;Q9MS09;A0A1Z2QS57;O98551;I2E9L8;Q3I534;A0A0F7G5V4;Q9T2E4;Q4VI78;E0D8W6;A0A286NQF2;Q8WKT6;Q7YJM6;K7TIF7;P4…		0	0	5.43e-09	76.99	0.000124659	2	1465.76	0.989124	59.1038	0
	High	MSGGDHIHAGTVVGK	36	17683	150	C0J9R6;C6G1P2;F2X4H9;F2X4N9;Q7YJP8;L0N8B1;O98551;Q9T2E4;Q6PZ98;Q9ZS70;Q6VW40;A0A0F7C9H2;I2BGM7;Q31807;Q33032;A0A286NQG4;A0A1C9HG87;A5X4D3;Q8WIX2;Q339G9;A0A286M593;Q9GEK5;A0A0K2SQY8;O98429;D6MYJ6;I2E964;Q7GH77;Q8HUZ9;Q9MS09;Q5I221;G0WZM4;A0A0U4D534;A0A1Z2QS57;A0A0C5KNQ4;I2E9L8;A0A0F7G5V4;I2E9A4;A0A286NQF2;Q8WKT6;Q7YJM6;K7TIF7;A0A249Y5N8;A0A0B5KNF5;A0A286SFD8;A0A120KLC1;A0A0B4M1K8;B5L2V5;A0A0N7AB69…		0	0	2.428e-07	71.56	0.000207916	2	1465.72	0.933846	40.4824	0
	High	VALEAcVQAR	48	29518	219	C6G1P2;A0A0F7EV98;L0N8B1;Q05579;C0J9R6;A0A291EY88;Q5W520;Q31807;R4QE58;A6XBH8;Q9GF14;F2X4H9;F2X4N9;Q4VI99;Q7YJP8;Q8HUZ9;A0A1Z2QS57;Q4VI78;A2VAL3;K7TIF7;P48689;J9QG76;Q37220;A0A0F7CRW4;A0A0E3KV09;Q7YJM3;A0A1C9HG42;A0A1Q1MQ40;Q9GHM7;I6N589;A0A291L2S1;Q32701;Q6VW40;I2BGM7;Q33032;Q339G9;I2E964;A0A248SN48;Q7GH77;Q5I221;A0A0U4D534;A0A0C5KNQ4;I2E9L8;I2E9A4;A0A249Y5N8;A0A286SFD8;Q8WJX3;B5L2V5;S4TA61;D4N1…	C6(Carbamidomethyl)	0	0	0.0002074	67.58	0.000700406	2	1116.58	0.319118	112.957	0
	High	DDFIEKDR	7	17693	161	C0J9R6;C6G1P2;F2X4H9;F2X4N9;Q7YJP8;L0N8B1;Q33032;Q6VW40;Q5W520;Q9GF14;Q4VI99;Q9TI75;Q5I221;A0A0U4D534;Q4VI78;A0A249Y5N8;A0A249Y5N1;Q9GHM7;A0A286SF63;I2BGM7;A0A291EY88;A6XBH8;A0A0F7EV98;Q9MT32;Q8HUZ9;A0A1Z2QS57;I2E9L8;E0D8W6;P48689;A0A142DPV4;J9QG76;A2VAL3;E7DMY2;Q339G9;I2E964;Q7GH77;A0A0C5KNQ4;I2E9A4;Q31807;K7TIF7;D4N1T9;O99016;A0A0F7CRW4;A0A0E3KV09;Q5YKU0;A0A291L206;G8EEM9;A0A2D0WHN2;Q7YJM3;A0A1…		0	0	0.0127	64.12	0.00104486	2	1037.49	1.80774	42.5919	1
	High	YGRPLLGcTIKPK	7	64650	311	I2E962;Q9ZS70;Q6VW40;A0A0F7C9H2;I2BGM7;C0J9R6;C6G1P2;Q5W520;B8LIV8;Q33032;A0A286NQG4;A0A1C9HG87;B8PRL7;Q8WIX2;Q9GF14;A0A1C9HFL0;A0A286M593;F2X4H9;Q9GEK5;O78309;F2X4N9;Q4VI99;C1JAT3;Q9TI75;Q8HUZ9;Q9MS09;Q5I221;G0WZM4;A0A0U4D534;B7VFB3;A0A1Z2QS57;I2E9L8;A0A0F7G5V4;Q4VI78;A0A0F7G633;E0D8W6;A0A286NQF2;A0A0F7G5U4;Q7YJM6;P48689;A0A249Y5N8;A0A0B5KNF5;A0A286SFD8;A0A142DPV4;A0A249Y5Y5;H5ZW43;S4TA61;G0WZL1…	C8(Carbamidomethyl)	0	0	6.466e-08	60.97	0.00464336	3	1502.85	0.518081	53.6582	2
	High	ExTLGFVDLLR	2	11021	130	Q6VW40;I2BGM7;C0J9R6;C6G1P2;Q33032;A6XBH8;F2X4H9;F2X4N9;Q8HUZ9;Q5I221;A0A0U4D534;A0A1Z2QS57;I2E9L8;A0A249Y5N8;A0A286SFD8;S4TA61;J9QG76;E0D8V0;A0A249Y5N1;A0A0F7G5Y0;Q5W520;Q8WIX2;A0A0F7EV98;Q71N81;O03612;A0A286NQG4;A0A286NQF2;Q7YJM6;A0A0B5KNF5;F5B3G0;Q8M9K0;I2BGN0;E2FGZ3;A0A0B5KTH7;A0A291EY88;Q9GF14;Q9MT32;Q4VI99;Q4VI78;E0D8W6;P48689;A0A142DPV4;Q9GHM7;A0A286SF63;A0A0F7G5C0;E7DMY2;Q9ZS70;Q9TI75;Q9G…	X2(I)	0	0	0.0002901	55.96	0.0054774	2	1275.73	0.557806	35.8049	0
	High	AMHAVIDR	9	44488	304	A0A0C5KNQ4;Q32701;Q6VW40;C0J9R6;C6G1P2;Q5W520;Q33032;A0A1C9HG87;Q9THL1;Q9GF14;F2X4H9;A0A0K2SQY8;F2X4N9;Q32553;Q4VI99;C1JAT3;D6MYJ6;Q7YJP8;Q7GH77;Q9MS09;O98551;Q3I534;I2E9A4;Q4VI78;G0WZL1;Q37220;F4ZDP9;B2BY95;B1PHQ2;A0A142I7F3;P92434;Q5NUA5;S6CMZ7;Q8MFT9;J9QH20;A0A249Y5Q4;A0A1Q1MQ40;Q37140;H9ZGI0;L0N8B1;Q9GHM7;Q8ME74;A0A291L2S1;A0A286SF63;I2BGM7;Q33047;Q31807;Q33156;Q8HUZ9;A0A1Z2QS57;I2E9L8;E0D8W6…		0	0	0.009502	52.34	0.0215431	2	912.471	-0.689544	33.5689	0
	High	xQAETGEIK	6	38	14	Q6VW40;J9QER6;Q5I221;J9QH20;A0A291L206;Q71N78;C7A5Z4;Q6PZC1;A0A0F6TFY2;A1XM46;B6GUV5;A0A1W6BQF9;A5X5W8;C7SN35	X1(P)	0	0	0.00286	52.11	0.00851005	2	972.5	0.29333	30.7798	0
	High	DDENVNSQPFmR	4	52171	305	Q6VW40;I2BGM7;C0J9R6;C6G1P2;Q31807;Q33032;A0A286NQG4;F2X4H9;F2X4N9;Q7YJP8;Q7GH77;Q8HUZ9;A0A1Z2QS57;A0A0C5KNQ4;I2E9L8;I2E9A4;Q9T2E4;A0A286NQF2;Q7YJM6;K7TIF7;A0A0B5KNF5;Q7YJR9;A0A0B4M1K8;A0A0N7AB69;A0A0B5L1K2;D4N1T9;A0A1D5AHD9;J9QG76;O99016;A0A0F7CRW4;A0A0E3KV09;Q5YKU0;A0A291L206;Q8M9K0;A0A1D5AHD5;G8EEM9;A0A2D0WHN2;I2BGN0;Q7YJM3;A0A1C9HG42;L0N8B1;P94046;Q05579;Q32701;A0A0F7C9H2;Q32571;A0A291EY88;Q5…	M11(Oxidation)	0	0	8.285e-05	50.28	0.0343804	2	1467.62	1.02172	57.083	0
	High	PLLGcTIKPK	7	64838	316	C0J9R6;C6G1P2;Q5W520;A5X4D3;Q9GF14;F2X4H9;A0A0K2SQY8;F2X4N9;Q4VI99;D6MYJ6;Q7YJP8;Q9MS09;Q5I221;A0A0U4D534;Q4VI78;A0A0F7G633;A0A0F7C969;A0A249Y5Y5;G0WZL1;Q37220;B2BY95;A0A291L2W8;Q37279;J9QH20;A0A1Q1MQ40;Q37140;L0N8B1;Q6VW40;A0A0F7C9H2;I2BGM7;Q33047;Q31807;Q33032;A0A1C9HG87;B8PRL7;Q9THL1;A0A286M593;Q9GEK5;C1JAT3;Q7GH77;Q33156;Q8HUZ9;A0A1Z2QS57;O98551;A0A0C5KNQ4;I2E9L8;Q3I534;A0A0F7G5V4;I2E9A4;E0D8…	C5(Carbamidomethyl)	0	0	0.0004377	49.69	0.0607706	2	1126.67	0.212701	52.3831	1
	High	xQAETGEIKGHYLNATAGTcEEMIK	1	9	6	Q6VW40;J9QER6;C7A5Z4;B6GUV5;A0A0F6TFY2;J9QH20	X1(N); C20(Carbamidomethyl)	0	0	4.527e-07	40.99	0.0853125	3	2765.29	0.638695	89.5139	1
	High	ExTLGFVDLLRDDFIEKDR	1	5694	61	Q6VW40;C0J9R6;C6G1P2;Q33032;F2X4H9;F2X4N9;Q5W520;Q9GF14;Q4VI99;Q4VI78;Q9GHM7;A0A0B5KTH7;I2BGM7;A0A291EY88;A6XBH8;A0A0F7EV98;Q9MT32;Q8HUZ9;A0A1Z2QS57;I2E9L8;E0D8W6;P48689;A0A142DPV4;J9QG76;A0A286SF63;Q5I221;A0A0U4D534;A0A249Y5N8;A0A286SFD8;S4TA61;E0D8V0;A0A249Y5N1;A0A0F7G5Y0;A0A286NQG4;A0A286NQF2;Q7YJM6;A0A0B5KNF5;F5B3G0;Q8M9K0;I2BGN0;E2FGZ3;E7DMY2;Q9TI75;O78309;A0A0F7G5U4;A0A249Y5J7;A0A249Y5J3;A0…	X2(I)	0	0	1.101e-06	38.95	0.258133	3	2294.21	1.00295	114.748	2
	High	LGLSAKNYGR	1	66237	322	Q6VW40;C0J9R6;C6G1P2;D6MYK4;E7DMY2;Q33032;A0A1C9HG87;A5X4D3;Q339G9;F2X4H9;A0A0K2SQY8;F2X4N9;D6MYJ6;I2E964;Q7YJP8;Q7GH77;Q9MS09;Q5I221;A0A0U4D534;O98551;A0A0C5KNQ4;I2E9A4;A0A249Y5N8;B2BY95;A0A291L2W8;Q5NUA5;A0A249Y5N1;Q37140;H9ZGI0;L0N8B1;Q5W520;B8LIV8;I2E962;Q7YMT1;Q9THL1;Q9GF14;Q95631;A0A1C9HFL0;O98429;Q4VI99;C1JAT3;Q9TI75;Q3I534;Q9T2E4;Q4VI78;A0A0F7G633;Q58U40;A0A0F7C969;A0A0C5AUW0;A0A0B4M1K8;A…		0	0	0.009617	24.43	23.5864	3	1078.6	-2.89045	46.765	1
	High	xQAETGEIK	7	27913	230	Q6VW40;A0A291L206;A0A0F6TFY2;A0A1W6BQF9;Q71N78;J9QER6;C7A5Z4;A5X5W8;J9QH20;Q6PZC1;B6GUV5;A1XM46;C7SN35;C0J9R6;C6G1P2;F2X4H9;F2X4N9;Q9MS09;Q9GHZ1;Q8ME51;O98993;Q9GEN6;A0A0F7C9H2;I2BGM7;A0A291EY88;Q5W520;Q33032;A0A1C9HG87;B8PRL7;A6XBH8;Q9GF14;A0A0F7EV98;Q9MT32;Q4L1C7;A0A286NQM2;A0A286M593;Q9GEK5;Q9TN58;T1WGF1;Q4VI99;C1JAT3;Q8HUZ9;A0A1Z2QS57;I2E9L8;A0A0F7G5V4;Q4VI78;E0D8W6;P48689;A0A142DPV4;G0WZL1;J…	X1(A)	0	0.001	0.02621	39.46	0.414951	2	946.484	-0.317056	25.8707	0
	High	AmHAVIDR	2	44488	304	Q6VW40;C0J9R6;C6G1P2;Q33032;F2X4H9;F2X4N9;Q5I221;A0A0U4D534;A0A249Y5N8;A0A249Y5N1;Q5W520;Q31807;Q9GF14;Q4VI99;Q7YJP8;Q8HUZ9;A0A1Z2QS57;Q4VI78;K7TIF7;P48689;J9QG76;Q37220;A0A0F7CRW4;A0A0E3KV09;Q7YJM3;A0A1C9HG42;A0A1Q1MQ40;L0N8B1;I2BGM7;Q7GH77;A0A0C5KNQ4;I2E9L8;I2E9A4;D4N1T9;O99016;Q5YKU0;A0A291L206;G8EEM9;A0A2D0WHN2;A0A218KDZ0;A0A0B5KNF5;H5ZW43;A0A0B5L1K2;A0A078BR81;A0A0F6TFY2;G0LNJ9;Q05579;Q32701…	M2(Oxidation)	0	0.005	0.07043	47.76	0.0664751	2	928.467	0.328951	21.0214	0
	High	NHGMHFR	1	30695	237	C0J9R6;C6G1P2;Q5W520;E7DMY2;Q9GF14;F2X4H9;F2X4N9;Q4VI99;Q4VI78;Q6VW40;Q33032;A0A1C9HG87;C1JAT3;Q9TI75;Q9MS09;Q5I221;A0A0U4D534;A0A0F7G633;A0A249Y5N8;A0A249Y5Y5;G0WZL1;C1JAS8;P92434;A0A249Y5N1;J9QH20;H9ZGI0;Q33047;Q9GEN6;Q9THL1;A0A0K2SQY8;D6MYJ6;Q7YJP8;Q7GH77;O98551;A0A0C5KNQ4;Q3I534;I2E9A4;Q37220;F4ZDP9;B2BY95;B1PHQ2;A0A142I7F3;Q5NUA5;A0A249Y5Q4;A0A1Q1MQ40;Q37140;L0N8B1;Q9T2E4;I2BGM7;B1NL21;Q3180…		0	0.008	0.1044	23.19	12.1473	2	898.41	0.114145	29.4959	0
A0A249Y5N8	Ribulose bisphosphate carboxylase large chain (Fragment) OS=Euphorbia heterophylla OX=212910 GN=rbcL PE=3 SV=1 - [A0A249Y5N8_9ROSI]	2670.35	45.19	35324	0	19	266	416	46.0382	6.80029
	High	GGLDFTKDDENVNSQPFMR	13	51638	281	Q8M9K0;Q9XQI4;Q8MFT9;Q5S838;A0A126G0V3;A0A0H4SWH4;Q4VIC0;O98426;B1PHQ2;A0A2D0WHN2;Q95CE8;Q9GGJ5;B5LBY9;C0J9R6;C6G1P2;Q5W520;A5X4D3;Q9GF14;F2X4H9;A0A0K2SQY8;F2X4N9;Q4VI99;D6MYJ6;Q7YJP8;Q9MS09;Q5I221;A0A0U4D534;Q4VI78;A0A0F7G633;A0A0F7C969;A0A249Y5Y5;G0WZL1;Q37220;B2BY95;A0A291L2W8;Q37279;J9QH20;A0A1Q1MQ40;Q37140;L0N8B1;Q6VW40;A0A0F7C9H2;I2BGM7;Q33047;Q31807;Q33032;A0A1C9HG87;B8PRL7;Q9THL1;A0A286M5…		0	0	1.232e-13	133.64	1.81455e-10	2	2169.99	1.02955	93.118	1
	High	GHYLNATAGTcEEMIKR	2	14767	123	Q6VW40;C0J9R6;C6G1P2;Q33032;A0A1C9HG87;R4QE58;Q4L1C7;F2X4H9;A0A0K2SQY8;F2X4N9;O98429;D6MYJ6;Q7YJP8;Q7GH77;Q9MS09;O98551;A0A0C5KNQ4;I2E9A4;Q9T2E4;D6MYI7;O98426;A0A0B4M1K8;A0A0N7AB69;A0A0B5L1K2;B2BY95;B6GUV5;Q37347;Q5NUA5;K4EPE7;Q37176;I2BGN0;Q95CE8;Q37140;H9ZGI0;L0N8B1;P94046;Q8ME51;A5X4D3;Q339G9;A0A2H4UGV5;I2E964;Q32750;Q5I221;A0A0U4D534;A0A249Y5N8;Q7YJR9;A0A291L2W8;D6MYJ0;A0A249Y5N1;Q5W520;Q9THL…	C11(Carbamidomethyl)	0	0	4.954e-13	102.08	1.60767e-07	3	1950.92	0.993705	59.7238	1
	High	GHYLNATAGTcEEMIK	15	14794	124	Q6VW40;C0J9R6;C6G1P2;Q33032;A0A1C9HG87;F2X4H9;A0A0K2SQY8;F2X4N9;D6MYJ6;Q7YJP8;Q7GH77;Q9MS09;O98551;A0A0C5KNQ4;I2E9A4;B2BY95;Q5NUA5;Q37140;H9ZGI0;L0N8B1;Q5W520;Q9THL1;Q9GF14;Q4VI99;Q4VI78;Q37220;B1PHQ2;A0A1Q1MQ40;C1JAT3;Q3I534;G0WZL1;F4ZDP9;A0A142I7F3;P92434;J9QH20;A0A249Y5Q4;E7DMY2;A0A2H4UGV5;B8LIV8;I2E962;A0A1C9HFL0;O98429;Q9T2E4;A0A0C5AUW0;A0A0B4M1K8;A0A0N7AB69;A0A0B5L1K2;A0A142I7A5;B8YHE7;A0A0…	C11(Carbamidomethyl)	0	0	9.225e-11	99.52	2.43029e-07	2	1794.82	1.69124	66.3509	0
	High	GHYLNATAGTcEEmIK	8	14794	124	C0J9R6;C6G1P2;Q5W520;A5X4D3;Q9GF14;F2X4H9;A0A0K2SQY8;F2X4N9;Q4VI99;D6MYJ6;Q7YJP8;Q9MS09;Q5I221;A0A0U4D534;Q4VI78;A0A0F7G633;A0A0F7C969;A0A249Y5Y5;G0WZL1;Q37220;B2BY95;A0A291L2W8;Q37279;J9QH20;A0A1Q1MQ40;Q37140;L0N8B1;Q9GEN6;Q32701;Q6VW40;D6MYK4;E7DMY2;B8LIV8;Q33032;I2E962;A0A1C9HG87;Q7YMT1;R4QE58;Q9THL1;I2E906;Q339G9;Q4L1C7;Q95631;Q8MD81;A0A1C9HFL0;Q6VW13;Q3T5L7;Q9TN58;O98429;Q32553;C1JAT3;I2E964…	C11(Carbamidomethyl); M14(Oxidation)	0	0	1.755e-09	92.48	1.1373e-06	2	1810.81	1.38348	55.6064	0
	High	EITLGFVDLLRDDFIEK	2	5735	61	Q6VW40;C0J9R6;C6G1P2;Q5W520;Q33032;Q9GF14;F2X4H9;F2X4N9;Q4VI99;Q9TI75;Q5I221;A0A0U4D534;Q4VI78;A0A249Y5N8;A0A249Y5N1;I2BGM7;Q31895;O78309;Q8HUZ9;A0A1Z2QS57;I2E9L8;E0D8W6;A0A0F7G5U4;P48689;A0A286SFD8;A0A142DPV4;S4TA61;J9QG76;E0D8V0;Q8MFT9;A0A0F7G5Y0;A0A1W6L1X3;A6XBH8;A0A286NQG4;A0A286NQF2;Q7YJM6;A0A0B5KNF5;F5B3G0;Q8M9K0;I2BGN0;E2FGZ3;A0A0B5KTH7;A0A291EY88;A0A0F7EV98;Q9MT32;Q9GHM7;A0A286SF63;E7DMY2…		0	0	8.837e-12	85.31	6.60228e-06	2	2023.08	1.21337	115.129	1
	High	mSGGDHIHAGTVVGK	32	17683	150	I2E9A4;Q9BAJ3;Q6VW40;I2BGM7;C0J9R6;C6G1P2;Q33032;A6XBH8;F2X4H9;F2X4N9;Q8HUZ9;Q5I221;A0A0U4D534;A0A1Z2QS57;I2E9L8;A0A249Y5N8;A0A286SFD8;S4TA61;J9QG76;E0D8V0;A0A249Y5N1;A0A0F7G5Y0;Q32701;E7DMY2;Q31807;P92447;O47280;R4QE58;Q339G9;Q6VW13;Q3T5L7;A0A2H4UGV5;I2E964;D2Y0X3;A0A248SN48;Q7YJP8;Q7GH77;A0A0C5KNQ4;K7TIF7;A0A024HRQ0;Q9MSY8;Q8WJX3;B5L2V5;D4N1T9;Q9BAI7;O99016;A0A0F7CRW4;A0A0E3KV09;Q5YKU0;A0A291L2…	M1(Oxidation)	0	0	4.962e-10	84.02	1.37168e-05	2	1481.72	0.318762	32.1251	0
	High	DNGLLLHIHR	12	41878	285	C0J9R6;C6G1P2;Q5W520;Q9GF14;F2X4H9;F2X4N9;Q4VI99;Q9MS09;Q5I221;A0A0U4D534;Q4VI78;A0A0F7G633;O09424;A0A249Y5Y5;G0WZL1;J9QH20;Q9GHM7;Q6VW40;I2BGM7;E7DMY2;Q33032;Q8HUZ9;A0A1Z2QS57;I2E9L8;A0A249Y5N8;A0A286SFD8;S4TA61;J9QG76;E0D8V0;Q8MFT9;A0A249Y5N1;A0A0F7G5Y0;A0A1C9HG87;Q9THL1;Q4L1C7;A0A0K2SQY8;C1JAT3;D6MYJ6;Q7YJP8;Q7GH77;J9QER6;O98551;A0A0C5KNQ4;Q3I534;I2E9A4;Q37220;F4ZDP9;B2BY95;B1PHQ2;A0A142I7F3;P…		0	0	2.487e-05	83.17	2.26954e-05	3	1187.67	0.557325	64.4414	0
	High	GHYLNATAGTcEEmIKR	4	14767	123	C0J9R6;C6G1P2;Q5W520;A5X4D3;Q9GF14;F2X4H9;A0A0K2SQY8;F2X4N9;Q4VI99;D6MYJ6;Q7YJP8;Q9MS09;Q5I221;A0A0U4D534;Q4VI78;A0A0F7G633;A0A0F7C969;A0A249Y5Y5;G0WZL1;Q37220;B2BY95;A0A291L2W8;Q37279;J9QH20;A0A1Q1MQ40;Q37140;L0N8B1;Q9GEN6;Q32701;Q6VW40;D6MYK4;E7DMY2;B8LIV8;Q33032;I2E962;A0A1C9HG87;Q7YMT1;R4QE58;Q9THL1;I2E906;Q339G9;Q4L1C7;Q95631;Q8MD81;A0A1C9HFL0;Q6VW13;Q3T5L7;Q9TN58;O98429;Q32553;C1JAT3;I2E964…	C11(Carbamidomethyl); M14(Oxidation)	0	0	8.168e-09	80.25	2.35855e-05	3	1966.91	1.11945	51.1056	1
	High	GGLDFTKDDENVNSQPFmR	8	51638	281	C0J9R6;A0A291EY88;C6G1P2;Q5W520;B8PRL7;O09420;A6XBH8;Q9GF14;A0A286M593;F2X4H9;O78309;F2X4N9;Q4VI99;Q8HUZ9;Q9MS09;Q5I221;A0A0U4D534;A0A1Z2QS57;A0A0F7G5V4;Q4VI78;A0A0F7G633;A0A0F7G5U4;O09424;P48689;A0A286SFD8;A0A249Y5Y5;G0WZL1;J9QG76;J9QH20;Q9GHM7;O03612;O03654;A0A023Q3H2;A0A023Q1H7;I2BGM7;Q33032;A0A142DPV4;Q6VW40;Q05579;Q9GEN6;Q32701;A0A0F7C9H2;Q32571;Q33047;Q31807;A0A1C9HG87;Q9THL1;A0A0F7EV98;Q9M…	M18(Oxidation)	0	0	1.423e-10	78.81	5.35809e-05	2	2185.99	1.44956	83.4347	1
	High	DDENVNSQPFMR	8	52171	305	Q05579;Q9ZS70;Q32701;Q31896;D6MYK9;Q6VW40;Q32776;A0A0F7C9H2;Q32571;I2BGM7;B1NL21;C0J9R6;A0A291EY88;C6G1P2;Q5W520;Q33047;D6MYK4;E7DMY2;Q31807;B8LIV8;C7AQR6;Q8WL19;Q33032;I2E962;A0A286NQG4;Q9GHZ1;A0A1C9HG87;B8PRL7;Q7YMT1;R4QE58;Q9THL1;A5X4D3;Q8WIX2;O09420;A6XBH8;I2E906;V5K6K1;A5X4K9;Q9XQI4;Q9GF14;A0A0F7EV98;O98993;Q9MT32;Q339G9;Q4L1C7;Q95631;A0A286NQM2;Q8MD81;A0A0F7G5C0;A0A1C9HFL0;Q6VW13;A0A286M593…		0	0	3.163e-06	77.76	6.24293e-05	2	1451.62	0.893699	69.9479	0
	High	TFQGPPHGIQVER	28	58045	299	Q6VW40;C0J9R6;C6G1P2;Q33032;F2X4H9;F2X4N9;Q7YJP8;Q7GH77;A0A0C5KNQ4;I2E9A4;L0N8B1;E7DMY2;Q9ZS70;A0A0F7C9H2;I2BGM7;Q5W520;Q33047;D6MYK4;Q31807;B8LIV8;I2E962;A0A286NQG4;A0A1C9HG87;B8PRL7;Q9THL1;Q8WIX2;Q9GF14;A0A1C9HFL0;A0A286M593;Q9GEK5;A0A0K2SQY8;Q9T2B5;O98429;Q4VI99;C1JAT3;D6MYJ6;Q33156;Q8HUZ9;Q9MS09;A0A1Z2QS57;O98551;I2E9L8;Q3I534;A0A0F7G5V4;Q9T2E4;Q4VI78;E0D8W6;A0A286NQF2;Q8WKT6;Q7YJM6;K7TIF7;P4…		0	0	5.43e-09	76.99	0.000124659	2	1465.76	0.989124	59.1038	0
	High	MSGGDHIHAGTVVGK	36	17683	150	C0J9R6;C6G1P2;F2X4H9;F2X4N9;Q7YJP8;L0N8B1;O98551;Q9T2E4;Q6PZ98;Q9ZS70;Q6VW40;A0A0F7C9H2;I2BGM7;Q31807;Q33032;A0A286NQG4;A0A1C9HG87;A5X4D3;Q8WIX2;Q339G9;A0A286M593;Q9GEK5;A0A0K2SQY8;O98429;D6MYJ6;I2E964;Q7GH77;Q8HUZ9;Q9MS09;Q5I221;G0WZM4;A0A0U4D534;A0A1Z2QS57;A0A0C5KNQ4;I2E9L8;A0A0F7G5V4;I2E9A4;A0A286NQF2;Q8WKT6;Q7YJM6;K7TIF7;A0A249Y5N8;A0A0B5KNF5;A0A286SFD8;A0A120KLC1;A0A0B4M1K8;B5L2V5;A0A0N7AB69…		0	0	2.428e-07	71.56	0.000207916	2	1465.72	0.933846	40.4824	0
	High	VALEAcVQAR	48	29518	219	C6G1P2;A0A0F7EV98;L0N8B1;Q05579;C0J9R6;A0A291EY88;Q5W520;Q31807;R4QE58;A6XBH8;Q9GF14;F2X4H9;F2X4N9;Q4VI99;Q7YJP8;Q8HUZ9;A0A1Z2QS57;Q4VI78;A2VAL3;K7TIF7;P48689;J9QG76;Q37220;A0A0F7CRW4;A0A0E3KV09;Q7YJM3;A0A1C9HG42;A0A1Q1MQ40;Q9GHM7;I6N589;A0A291L2S1;Q32701;Q6VW40;I2BGM7;Q33032;Q339G9;I2E964;A0A248SN48;Q7GH77;Q5I221;A0A0U4D534;A0A0C5KNQ4;I2E9L8;I2E9A4;A0A249Y5N8;A0A286SFD8;Q8WJX3;B5L2V5;S4TA61;D4N1…	C6(Carbamidomethyl)	0	0	0.0002074	67.58	0.000700406	2	1116.58	0.319118	112.957	0
	High	DDFIEKDR	7	17693	161	C0J9R6;C6G1P2;F2X4H9;F2X4N9;Q7YJP8;L0N8B1;Q33032;Q6VW40;Q5W520;Q9GF14;Q4VI99;Q9TI75;Q5I221;A0A0U4D534;Q4VI78;A0A249Y5N8;A0A249Y5N1;Q9GHM7;A0A286SF63;I2BGM7;A0A291EY88;A6XBH8;A0A0F7EV98;Q9MT32;Q8HUZ9;A0A1Z2QS57;I2E9L8;E0D8W6;P48689;A0A142DPV4;J9QG76;A2VAL3;E7DMY2;Q339G9;I2E964;Q7GH77;A0A0C5KNQ4;I2E9A4;Q31807;K7TIF7;D4N1T9;O99016;A0A0F7CRW4;A0A0E3KV09;Q5YKU0;A0A291L206;G8EEM9;A0A2D0WHN2;Q7YJM3;A0A1…		0	0	0.0127	64.12	0.00104486	2	1037.49	1.80774	42.5919	1
	High	YGRPLLGcTIKPK	7	64650	311	I2E962;Q9ZS70;Q6VW40;A0A0F7C9H2;I2BGM7;C0J9R6;C6G1P2;Q5W520;B8LIV8;Q33032;A0A286NQG4;A0A1C9HG87;B8PRL7;Q8WIX2;Q9GF14;A0A1C9HFL0;A0A286M593;F2X4H9;Q9GEK5;O78309;F2X4N9;Q4VI99;C1JAT3;Q9TI75;Q8HUZ9;Q9MS09;Q5I221;G0WZM4;A0A0U4D534;B7VFB3;A0A1Z2QS57;I2E9L8;A0A0F7G5V4;Q4VI78;A0A0F7G633;E0D8W6;A0A286NQF2;A0A0F7G5U4;Q7YJM6;P48689;A0A249Y5N8;A0A0B5KNF5;A0A286SFD8;A0A142DPV4;A0A249Y5Y5;H5ZW43;S4TA61;G0WZL1…	C8(Carbamidomethyl)	0	0	6.466e-08	60.97	0.00464336	3	1502.85	0.518081	53.6582	2
	High	EITLGFVDLLR	2	11021	130	Q6VW40;I2BGM7;C0J9R6;C6G1P2;Q33032;A6XBH8;F2X4H9;F2X4N9;Q8HUZ9;Q5I221;A0A0U4D534;A0A1Z2QS57;I2E9L8;A0A249Y5N8;A0A286SFD8;S4TA61;J9QG76;E0D8V0;A0A249Y5N1;A0A0F7G5Y0;Q5W520;Q8WIX2;A0A0F7EV98;Q71N81;O03612;A0A286NQG4;A0A286NQF2;Q7YJM6;A0A0B5KNF5;F5B3G0;Q8M9K0;I2BGN0;E2FGZ3;A0A0B5KTH7;A0A291EY88;Q9GF14;Q9MT32;Q4VI99;Q4VI78;E0D8W6;P48689;A0A142DPV4;Q9GHM7;A0A286SF63;A0A0F7G5C0;E7DMY2;Q9ZS70;Q9TI75;Q9G…		0	0	0.0002901	55.96	0.0054774	2	1275.73	0.557806	35.8049	0
	High	YYTPEYETK	7	361	12	F2X4H9;A0A0U4D534;A0A249Y5N8;A0A249Y5Y5;B5L2V5;A0A1C9HG42;F2X4T4;A0A291L2S1;A0A024HRQ0;A0A249Y5J7;C7SN35;A0A223LNB4		0	0	0.003902	53.4	0.00438279	2	1193.54	0.782216	57.9818	0
	High	AMHAVIDR	9	44488	304	A0A0C5KNQ4;Q32701;Q6VW40;C0J9R6;C6G1P2;Q5W520;Q33032;A0A1C9HG87;Q9THL1;Q9GF14;F2X4H9;A0A0K2SQY8;F2X4N9;Q32553;Q4VI99;C1JAT3;D6MYJ6;Q7YJP8;Q7GH77;Q9MS09;O98551;Q3I534;I2E9A4;Q4VI78;G0WZL1;Q37220;F4ZDP9;B2BY95;B1PHQ2;A0A142I7F3;P92434;Q5NUA5;S6CMZ7;Q8MFT9;J9QH20;A0A249Y5Q4;A0A1Q1MQ40;Q37140;H9ZGI0;L0N8B1;Q9GHM7;Q8ME74;A0A291L2S1;A0A286SF63;I2BGM7;Q33047;Q31807;Q33156;Q8HUZ9;A0A1Z2QS57;I2E9L8;E0D8W6…		0	0	0.009502	52.34	0.0215431	2	912.471	-0.689544	33.5689	0
	High	DDENVNSQPFmR	4	52171	305	Q6VW40;I2BGM7;C0J9R6;C6G1P2;Q31807;Q33032;A0A286NQG4;F2X4H9;F2X4N9;Q7YJP8;Q7GH77;Q8HUZ9;A0A1Z2QS57;A0A0C5KNQ4;I2E9L8;I2E9A4;Q9T2E4;A0A286NQF2;Q7YJM6;K7TIF7;A0A0B5KNF5;Q7YJR9;A0A0B4M1K8;A0A0N7AB69;A0A0B5L1K2;D4N1T9;A0A1D5AHD9;J9QG76;O99016;A0A0F7CRW4;A0A0E3KV09;Q5YKU0;A0A291L206;Q8M9K0;A0A1D5AHD5;G8EEM9;A0A2D0WHN2;I2BGN0;Q7YJM3;A0A1C9HG42;L0N8B1;P94046;Q05579;Q32701;A0A0F7C9H2;Q32571;A0A291EY88;Q5…	M11(Oxidation)	0	0	8.285e-05	50.28	0.0343804	2	1467.62	1.02172	57.083	0
	High	PLLGcTIKPK	7	64838	316	C0J9R6;C6G1P2;Q5W520;A5X4D3;Q9GF14;F2X4H9;A0A0K2SQY8;F2X4N9;Q4VI99;D6MYJ6;Q7YJP8;Q9MS09;Q5I221;A0A0U4D534;Q4VI78;A0A0F7G633;A0A0F7C969;A0A249Y5Y5;G0WZL1;Q37220;B2BY95;A0A291L2W8;Q37279;J9QH20;A0A1Q1MQ40;Q37140;L0N8B1;Q6VW40;A0A0F7C9H2;I2BGM7;Q33047;Q31807;Q33032;A0A1C9HG87;B8PRL7;Q9THL1;A0A286M593;Q9GEK5;C1JAT3;Q7GH77;Q33156;Q8HUZ9;A0A1Z2QS57;O98551;A0A0C5KNQ4;I2E9L8;Q3I534;A0A0F7G5V4;I2E9A4;E0D8…	C5(Carbamidomethyl)	0	0	0.0004377	49.69	0.0607706	2	1126.67	0.212701	52.3831	1
	High	VSPQPGVPPEEAGAAVAAESSTGTWTTVWTDGLTSLDR	2	2208	46	O03643;I2BGM7;C6G1P2;Q33032;A0A286NQM2;A0A0F7G5C0;T1WGF1;E0D8W6;A0A249Y5N8;G0WZL1;D0Q0K2;A0A249Y5N1;L0N8C5;O03654;Q7YMT1;A0A286NQE9;Q58U40;F4ZDP9;A0A1Q1MQ40;Q8M9L6;A0A291L2S1;A0A249Y5K0;O03613;Q7YMT4;Q3T5L7;A0A120KLC1;A0A0A7NXA5;Q8M9K0;Q8M9J0;Q8M9H5;P28413;O03656;O03628;A0A126G0V3;A0A1I9WNX8;A0A0S1VX78;A0A1X9ZQP4;A0A1X9ZPC7;A0A2D2CG74;A0A0H4SVB3;G8D4Z3;A0A0H4SSE1;A0A223LNB4;A0A1G5SCC7;A0A1W6BQF9;…		0	0	1.07e-10	40.17	0.126091	4	3840.86	0.223703	115.098	0
	High	EITLGFVDLLRDDFIEKDR	1	5694	61	Q6VW40;C0J9R6;C6G1P2;Q33032;F2X4H9;F2X4N9;Q5W520;Q9GF14;Q4VI99;Q4VI78;Q9GHM7;A0A0B5KTH7;I2BGM7;A0A291EY88;A6XBH8;A0A0F7EV98;Q9MT32;Q8HUZ9;A0A1Z2QS57;I2E9L8;E0D8W6;P48689;A0A142DPV4;J9QG76;A0A286SF63;Q5I221;A0A0U4D534;A0A249Y5N8;A0A286SFD8;S4TA61;E0D8V0;A0A249Y5N1;A0A0F7G5Y0;A0A286NQG4;A0A286NQF2;Q7YJM6;A0A0B5KNF5;F5B3G0;Q8M9K0;I2BGN0;E2FGZ3;E7DMY2;Q9TI75;O78309;A0A0F7G5U4;A0A249Y5J7;A0A249Y5J3;A0…		0	0	1.101e-06	38.95	0.258133	3	2294.21	1.00295	114.748	2
	High	LGLSAKNYGR	1	66237	322	Q6VW40;C0J9R6;C6G1P2;D6MYK4;E7DMY2;Q33032;A0A1C9HG87;A5X4D3;Q339G9;F2X4H9;A0A0K2SQY8;F2X4N9;D6MYJ6;I2E964;Q7YJP8;Q7GH77;Q9MS09;Q5I221;A0A0U4D534;O98551;A0A0C5KNQ4;I2E9A4;A0A249Y5N8;B2BY95;A0A291L2W8;Q5NUA5;A0A249Y5N1;Q37140;H9ZGI0;L0N8B1;Q5W520;B8LIV8;I2E962;Q7YMT1;Q9THL1;Q9GF14;Q95631;A0A1C9HFL0;O98429;Q4VI99;C1JAT3;Q9TI75;Q3I534;Q9T2E4;Q4VI78;A0A0F7G633;Q58U40;A0A0F7C969;A0A0C5AUW0;A0A0B4M1K8;A…		0	0	0.009617	24.43	23.5864	3	1078.6	-2.89045	46.765	1
	High	AmHAVIDR	2	44488	304	Q6VW40;C0J9R6;C6G1P2;Q33032;F2X4H9;F2X4N9;Q5I221;A0A0U4D534;A0A249Y5N8;A0A249Y5N1;Q5W520;Q31807;Q9GF14;Q4VI99;Q7YJP8;Q8HUZ9;A0A1Z2QS57;Q4VI78;K7TIF7;P48689;J9QG76;Q37220;A0A0F7CRW4;A0A0E3KV09;Q7YJM3;A0A1C9HG42;A0A1Q1MQ40;L0N8B1;I2BGM7;Q7GH77;A0A0C5KNQ4;I2E9L8;I2E9A4;D4N1T9;O99016;Q5YKU0;A0A291L206;G8EEM9;A0A2D0WHN2;A0A218KDZ0;A0A0B5KNF5;H5ZW43;A0A0B5L1K2;A0A078BR81;A0A0F6TFY2;G0LNJ9;Q05579;Q32701…	M2(Oxidation)	0	0.005	0.07043	47.76	0.0664751	2	928.467	0.328951	21.0214	0
	High	NHGMHFR	1	30695	237	C0J9R6;C6G1P2;Q5W520;E7DMY2;Q9GF14;F2X4H9;F2X4N9;Q4VI99;Q4VI78;Q6VW40;Q33032;A0A1C9HG87;C1JAT3;Q9TI75;Q9MS09;Q5I221;A0A0U4D534;A0A0F7G633;A0A249Y5N8;A0A249Y5Y5;G0WZL1;C1JAS8;P92434;A0A249Y5N1;J9QH20;H9ZGI0;Q33047;Q9GEN6;Q9THL1;A0A0K2SQY8;D6MYJ6;Q7YJP8;Q7GH77;O98551;A0A0C5KNQ4;Q3I534;I2E9A4;Q37220;F4ZDP9;B2BY95;B1PHQ2;A0A142I7F3;Q5NUA5;A0A249Y5Q4;A0A1Q1MQ40;Q37140;L0N8B1;Q9T2E4;I2BGM7;B1NL21;Q3180…		0	0.008	0.1044	23.19	12.1473	2	898.41	0.114145	29.4959	0
Q597J4	ATP synthase subunit beta (Fragment) OS=Platycarya strobilacea OX=91224 GN=atpB PE=3 SV=1 - [Q597J4_9ROSI]	2664.82	55.36	3197	1	21	155	457	49.2165	5.13525
	High	MPSAVGYQPTLSTEMGSLQER	7	5647	16	A0A1C9HCV0;Q5J038;A0A1I7PIU6;A0A1I7PIS3;A0A1I7PIS8;B8PRK2;Q95FJ8;A0A0M3LBA7;C0J9J3;C0J9K5;C0J9P4;Q597J4;A0A1D8D815;A0A191SDX6;A9L9Y0;B7S4V7		0	0	2.634e-12	111.6	1.35568e-08	2	2282.08	1.45298	104.74	0
	High	YKELQDIIAILGLDELSEEDR	1	7741	15	A0A0M3LBA7;Q597J4;A0A1C9HCV0;Q5J038;C0J9K5;C0J9P4;Q95FJ8;A0A1I7PIS3;A0A1I7PIU6;A0A1I7PIS8;B8PRK2;A0A1D8D815;A0A191SDX6;A9L9Y0;B7S4V7		0	0	2.053e-11	109.25	2.69962e-08	3	2462.27	0.701042	115.246	1
	High	DVNEQDVLLFIDNIFR	1	5066	12	A0A1C9HCV0;Q5J038;A0A1I7PIS3;Q95FJ8;A0A0M3LBA7;C0J9K5;C0J9P4;C0J9J3;A0A1I7PIU6;A0A1I7PIS8;Q597J4;B8PRK2		0	0	9.468e-10	100.58	2.4577e-07	2	1950	-0.280965	116.5	0
	High	IFNVLGEPVDNLGPVDTR	3	3009	9	A0A0M3LBA7;Q597J4;C0J9J3;A0A1C9HCV0;Q5J038;A0A1I7PIU6;A0A1D8D815;A0A191SDX6;B7S4V7		0	0	7.248e-08	100.58	1.78234e-07	2	1955.03	1.55675	114.297	0
	High	mPSAVGYQPTLSTEMGSLQER	11	5647	16	A0A0M3LBA7;C0J9J3;A0A1C9HCV0;A0A1D8D815;A0A1I7PIS3;C0J9K5;C0J9P4;A0A1I7PIS8;Q95FJ8;Q597J4;Q5J038;A0A1I7PIU6;A0A191SDX6;B8PRK2;A9L9Y0;B7S4V7	M1(Oxidation)	0	0	1.17e-10	99.06	2.03345e-07	2	2298.08	1.84956	98.3396	0
	High	ELQDIIAILGLDELSEEDR	1	7752	15	A0A0M3LBA7;Q597J4;A0A1C9HCV0;Q5J038;C0J9K5;C0J9P4;Q95FJ8;A0A1I7PIS3;A0A1I7PIU6;A0A1I7PIS8;B8PRK2;A0A1D8D815;A0A191SDX6;A9L9Y0;B7S4V7		0	0	1.147e-11	97.98	3.95401e-07	2	2171.11	-0.311347	115.746	0
	High	GIYPAVDPLDSTSTMLQPR	1	5449	17	A0A0M3LBA7;A0A1C9HCV0;A0A1D8D815;A0A1I7PIS3;C0J9K5;C0J9P4;A0A1I7PIS8;Q95FJ8;Q597J4;C0J9J3;A0A191SDX6;Q5J038;A0A1I7PIU6;B8PRK2;A9L9Y0;Q9MRM1;B7S4V7		0	0	1.492e-08	96.04	6.30216e-07	3	2061.03	1.06046	114.221	0
	High	VALVYGQMNEPPGAR	13	9490	19	A0A0M3LBA7;Q597J4;Q9MRM1;A0A1C9HCV0;A0A1D8D815;A0A1I7PIS3;C0J9K5;C0J9P4;A0A1I7PIS8;Q95FJ8;A0A191SDX6;Q5J038;A0A1I7PIU6;B8PRK2;A9L9Y0;C0J9J3;B7S4V7;A0A0A7DB11;O03067		0	0	4.098e-07	89.82	2.77236e-06	2	1601.81	1.11259	80.7616	0
	High	VALVYGQmNEPPGAR	7	9490	19	A0A0M3LBA7;Q597J4;C0J9J3;A0A1C9HCV0;A0A191SDX6;Q5J038;A0A1D8D815;A0A1I7PIU6;A0A1I7PIS3;C0J9K5;C0J9P4;B7S4V7;A0A1I7PIS8;B8PRK2;A9L9Y0;Q95FJ8;Q9MRM1;A0A0A7DB11;O03067	M8(Oxidation)	0	0	2.649e-07	89.58	2.82853e-06	2	1617.81	0.924748	66.9041	0
	High	FVQAGSEVSALLGR	13	9158	17	A0A0M3LBA7;Q597J4;A0A1C9HCV0;Q5J038;C0J9K5;C0J9P4;Q95FJ8;A0A1I7PIU6;A0A1I7PIS3;A0A1I7PIS8;B8PRK2;A0A1D8D815;B7S4V7;A9L9Y0;C0J9J3;A0A191SDX6;A0A0A7DB11		0	0	2.579e-08	88.08	4.33087e-06	2	1433.78	1.05415	104.671	0
	High	mPNIYNALVVK	4	4063	13	A0A0M3LBA7;Q597J4;A0A1C9HCV0;C0J9J3;Q5J038;C0J9K5;C0J9P4;Q95FJ8;A0A1I7PIU6;A0A1I7PIS8;B8PRK2;A0A1D8D815;B7S4V7	M1(Oxidation)	0	0	5.738e-06	86.81	1.44e-05	2	1277.69	0.693854	91.0599	0
	High	AVAMSATDGLMR	6	3822	14	O03067;A0A0M3LBA7;Q597J4;C0J9J3;A0A1C9HCV0;A0A191SDX6;A0A1D8D815;A0A1I7PIS3;C0J9K5;C0J9P4;A0A1I7PIS8;Q95FJ8;B8PRK2;Q9MRM1		0	0	2.955e-05	82.26	1.20805e-05	2	1222.59	0.42003	73.1197	0
	High	VGLTALTmAEYFR	3	7808	18	A0A0M3LBA7;A0A1C9HCV0;A0A1D8D815;Q5J038;C0J9K5;C0J9P4;Q95FJ8;Q597J4;A0A1I7PIU6;A0A1I7PIS3;A0A1I7PIS8;A9L9Y0;A0A191SDX6;C0J9J3;B8PRK2;A0A0A7DB11;Q9MRM1;B7S4V7	M8(Oxidation)	0	0	1.303e-05	75.46	7.42987e-05	2	1487.76	1.26365	109.755	0
	High	GIYPAVDPLDSTSTmLQPR	7	5449	17	A0A0M3LBA7;Q597J4;C0J9J3;A0A1C9HCV0;A0A191SDX6;Q5J038;A0A1D8D815;A0A1I7PIU6;A0A1I7PIS3;C0J9K5;C0J9P4;A0A1I7PIS8;A9L9Y0;Q95FJ8;B7S4V7;B8PRK2;Q9MRM1	M15(Oxidation)	0	0	2.434e-09	74.74	7.89353e-05	2	2077.03	1.65567	104.656	0
	High	MPNIYNALVVK	7	4063	13	A0A0M3LBA7;A0A1C9HCV0;C0J9K5;C0J9P4;Q95FJ8;Q5J038;Q597J4;A0A1D8D815;A0A1I7PIU6;A0A1I7PIS8;C0J9J3;B8PRK2;B7S4V7		0	0	1.405e-05	73.12	0.000109845	2	1261.7	0.44565	104.976	0
	High	IxLFGGAGVGK	2	4	1	Q597J4	X2(P)	0	0	6.549e-06	70.12	0.000208465	2	1015.59	0.352866	94.9374	0
	High	ESGVINEQNIAESK	4	2238	3	A0A0M3LBA7;Q597J4;C0J9J3		0	0	7.794e-08	64.1	0.000768189	2	1517.74	0.434425	59.4675	0
	High	SAPAFIQLDTK	5	4550	11	A0A0M3LBA7;A0A1C9HCV0;C0J9J3;Q5J038;C0J9K5;C0J9P4;Q95FJ8;A0A1I7PIS3;Q597J4;A0A1D8D815;A0A191SDX6		0	0	0.0001949	62.71	0.00154607	2	1190.64	0.638549	84.4882	0
	High	EGNDLYMEMK	4	8238	16	A0A0M3LBA7;A0A1C9HCV0;Q5J038;C0J9K5;C0J9P4;Q95FJ8;Q597J4;C0J9J3;A0A1D8D815;A0A1I7PIU6;A0A1I7PIS3;A0A1I7PIS8;A0A0A7DB11;A9L9Y0;B7S4V7;B8PRK2		0	0	0.0001835	61.45	0.000597371	2	1229.52	0.394281	74.7962	0
	High	mPSAVGYQPTLSTEmGSLQER	3	5647	16	A0A1C9HCV0;Q5J038;A0A1I7PIU6;A0A1I7PIS3;A0A1I7PIS8;B8PRK2;Q95FJ8;A0A0M3LBA7;C0J9J3;C0J9K5;C0J9P4;Q597J4;A0A1D8D815;A0A191SDX6;A9L9Y0;B7S4V7	M1(Oxidation); M15(Oxidation)	0	0	8.523e-08	61.45	0.00104811	3	2314.07	1.12707	81.2769	0
	High	TVLImELINNIAK	1	8267	18	A0A0M3LBA7;A0A1C9HCV0;Q597J4;A0A1D8D815;A0A1I7PIS3;C0J9K5;C0J9P4;A0A1I7PIS8;Q95FJ8;Q5J038;A0A1I7PIU6;A9L9Y0;B8PRK2;C0J9J3;A0A0A7DB11;A0A191SDX6;Q9MRM1;O03067	M5(Oxidation)	0	0	3.124e-05	59.08	0.00191479	2	1487.85	1.07399	114.918	0
	High	AVAMSATDGLmR	7	3822	14	A0A0M3LBA7;A0A1C9HCV0;A0A1I7PIS3;Q95FJ8;C0J9J3;A0A1I7PIS8;B8PRK2;Q597J4;C0J9K5;C0J9P4;A0A1D8D815;A0A191SDX6;Q9MRM1;O03067	M11(Oxidation)	0	0	0.0003622	58.01	0.00259325	2	1238.59	0.282178	59.4526	0
	High	LSIFETGIK	6	9003	18	A0A0M3LBA7;Q597J4;A0A1C9HCV0;Q5J038;C0J9K5;C0J9P4;Q95FJ8;A0A1I7PIS3;A0A1D8D815;A0A1I7PIU6;A0A1I7PIS8;A9L9Y0;C0J9J3;A0A191SDX6;A0A0A7DB11;Q9MRM1;B7S4V7;O03067		0	0	0.0107	57.94	0.00225783	2	1007.58	0.277807	93.139	0
	High	VGLTALTMAEYFR	2	7808	18	A0A0M3LBA7;A0A1C9HCV0;A0A1D8D815;Q5J038;C0J9K5;C0J9P4;Q95FJ8;Q597J4;A0A1I7PIU6;A0A1I7PIS3;A0A1I7PIS8;A9L9Y0;A0A191SDX6;C0J9J3;B8PRK2;A0A0A7DB11;Q9MRM1;B7S4V7		0	0	2.897e-05	57.73	0.00418535	2	1471.76	0.808242	114.651	0
	High	AHGGVSVFGGVGER	10	7920	18	A0A0M3LBA7;Q597J4;C0J9J3;A0A1C9HCV0;Q5J038;A0A1I7PIU6;A0A1I7PIS3;A0A1I7PIS8;B8PRK2;Q95FJ8;C0J9K5;C0J9P4;A0A1D8D815;A9L9Y0;A0A191SDX6;B7S4V7;Q9MRM1;A0A0A7DB11		0	0	0.0004703	56.87	0.00432786	2	1328.67	-0.42129	68.2213	0
	High	TVLIMELINNIAK	1	8267	18	A0A0M3LBA7;A0A1C9HCV0;Q597J4;A0A1D8D815;A0A1I7PIS3;C0J9K5;C0J9P4;A0A1I7PIS8;Q95FJ8;Q5J038;A0A1I7PIU6;A9L9Y0;B8PRK2;C0J9J3;A0A0A7DB11;A0A191SDX6;Q9MRM1;O03067		0	0	1.051e-05	54.1	0.00663983	2	1471.86	0.450676	115.449	0
	High	VVDLLAPYR	8	9267	19	A0A0M3LBA7;A0A1C9HCV0;A0A1I7PIS3;C0J9K5;C0J9P4;Q95FJ8;C0J9J3;A0A191SDX6;Q5J038;A0A1D8D815;A0A1I7PIU6;B7S4V7;A0A1I7PIS8;A0A0A7DB11;Q597J4;A9L9Y0;B8PRK2;Q9MRM1;O03067		0	0	0.006337	51.37	0.0157395	2	1045.6	0.419361	98.2984	0
	High	IxLFGGAGVGK	6	9628	25	Q597J4;A0A0M3LBA7;C0J9J3;A0A1C9HCV0;A0A191SDX6;Q5J038;A0A1D8D815;A0A1I7PIU6;A0A1I7PIS3;C0J9K5;C0J9P4;A0A1I7PIS8;Q95FJ8;A0A0A7DB11;B8PRK2;A9L9Y0;A0A2G5F6R8;A0A1S3Y5A9;B9T1V8;A0A2H3ZCK5;A0A251U5D0;Q9MRM1;B7S4V7;A0A0D6QRT0;O03067	X2(G)	0	0	0.0005525	50.77	0.0200848	2	975.564	1.41962	82.3761	0
	High	AVAmSATDGLmR	4	3822	14	A0A0M3LBA7;Q597J4;C0J9J3;A0A1C9HCV0;A0A191SDX6;A0A1D8D815;A0A1I7PIS3;C0J9K5;C0J9P4;A0A1I7PIS8;Q95FJ8;O03067;B8PRK2;Q9MRM1	M4(Oxidation); M11(Oxidation)	0	0	0.007333	47.56	0.0228408	2	1254.58	0.537039	45.1569	0
	High	EGNDLYmEMK	4	8238	16	A0A0A7DB11;A0A0M3LBA7;C0J9J3;A0A1C9HCV0;Q5J038;Q95FJ8;Q597J4;A0A1D8D815;A0A1I7PIU6;A0A1I7PIS3;C0J9K5;C0J9P4;B7S4V7;A0A1I7PIS8;A9L9Y0;B8PRK2	M7(Oxidation)	0	0	0.002121	30.45	0.673383	2	1245.51	0.747566	63.4104	0
	High	TREGNDLYMEMK	3	8225	16	A0A0A7DB11;A0A0M3LBA7;Q597J4;C0J9J3;A0A1C9HCV0;Q5J038;A0A1D8D815;A0A1I7PIU6;A0A1I7PIS3;C0J9K5;C0J9P4;A0A1I7PIS8;A9L9Y0;Q95FJ8;B7S4V7;B8PRK2		0	0.003	0.0389	36.12	0.297683	2	1486.67	1.14968	61.8821	1
F2X4N9	Ribulose bisphosphate carboxylase large chain (Fragment) OS=Hypericum kalmianum OX=473045 GN=rbcL PE=3 SV=1 - [F2X4N9_9ROSI]	2662.45	44.49	61742	0	20	274	445	49.3748	6.58057
	High	GGLDFTKDDENVNSQPFMR	13	51638	281	Q8M9K0;Q9XQI4;Q8MFT9;Q5S838;A0A126G0V3;A0A0H4SWH4;Q4VIC0;O98426;B1PHQ2;A0A2D0WHN2;Q95CE8;Q9GGJ5;B5LBY9;C0J9R6;C6G1P2;Q5W520;A5X4D3;Q9GF14;F2X4H9;A0A0K2SQY8;F2X4N9;Q4VI99;D6MYJ6;Q7YJP8;Q9MS09;Q5I221;A0A0U4D534;Q4VI78;A0A0F7G633;A0A0F7C969;A0A249Y5Y5;G0WZL1;Q37220;B2BY95;A0A291L2W8;Q37279;J9QH20;A0A1Q1MQ40;Q37140;L0N8B1;Q6VW40;A0A0F7C9H2;I2BGM7;Q33047;Q31807;Q33032;A0A1C9HG87;B8PRL7;Q9THL1;A0A286M5…		0	0	1.232e-13	133.64	1.81455e-10	2	2169.99	1.02955	93.118	1
	High	GHYLNATAGTcEEMIKR	2	14767	123	Q6VW40;C0J9R6;C6G1P2;Q33032;A0A1C9HG87;R4QE58;Q4L1C7;F2X4H9;A0A0K2SQY8;F2X4N9;O98429;D6MYJ6;Q7YJP8;Q7GH77;Q9MS09;O98551;A0A0C5KNQ4;I2E9A4;Q9T2E4;D6MYI7;O98426;A0A0B4M1K8;A0A0N7AB69;A0A0B5L1K2;B2BY95;B6GUV5;Q37347;Q5NUA5;K4EPE7;Q37176;I2BGN0;Q95CE8;Q37140;H9ZGI0;L0N8B1;P94046;Q8ME51;A5X4D3;Q339G9;A0A2H4UGV5;I2E964;Q32750;Q5I221;A0A0U4D534;A0A249Y5N8;Q7YJR9;A0A291L2W8;D6MYJ0;A0A249Y5N1;Q5W520;Q9THL…	C11(Carbamidomethyl)	0	0	4.954e-13	102.08	1.60767e-07	3	1950.92	0.993705	59.7238	1
	High	GHYLNATAGTcEEMIK	15	14794	124	Q6VW40;C0J9R6;C6G1P2;Q33032;A0A1C9HG87;F2X4H9;A0A0K2SQY8;F2X4N9;D6MYJ6;Q7YJP8;Q7GH77;Q9MS09;O98551;A0A0C5KNQ4;I2E9A4;B2BY95;Q5NUA5;Q37140;H9ZGI0;L0N8B1;Q5W520;Q9THL1;Q9GF14;Q4VI99;Q4VI78;Q37220;B1PHQ2;A0A1Q1MQ40;C1JAT3;Q3I534;G0WZL1;F4ZDP9;A0A142I7F3;P92434;J9QH20;A0A249Y5Q4;E7DMY2;A0A2H4UGV5;B8LIV8;I2E962;A0A1C9HFL0;O98429;Q9T2E4;A0A0C5AUW0;A0A0B4M1K8;A0A0N7AB69;A0A0B5L1K2;A0A142I7A5;B8YHE7;A0A0…	C11(Carbamidomethyl)	0	0	9.225e-11	99.52	2.43029e-07	2	1794.82	1.69124	66.3509	0
	High	GHYLNATAGTcEEmIK	8	14794	124	C0J9R6;C6G1P2;Q5W520;A5X4D3;Q9GF14;F2X4H9;A0A0K2SQY8;F2X4N9;Q4VI99;D6MYJ6;Q7YJP8;Q9MS09;Q5I221;A0A0U4D534;Q4VI78;A0A0F7G633;A0A0F7C969;A0A249Y5Y5;G0WZL1;Q37220;B2BY95;A0A291L2W8;Q37279;J9QH20;A0A1Q1MQ40;Q37140;L0N8B1;Q9GEN6;Q32701;Q6VW40;D6MYK4;E7DMY2;B8LIV8;Q33032;I2E962;A0A1C9HG87;Q7YMT1;R4QE58;Q9THL1;I2E906;Q339G9;Q4L1C7;Q95631;Q8MD81;A0A1C9HFL0;Q6VW13;Q3T5L7;Q9TN58;O98429;Q32553;C1JAT3;I2E964…	C11(Carbamidomethyl); M14(Oxidation)	0	0	1.755e-09	92.48	1.1373e-06	2	1810.81	1.38348	55.6064	0
	High	EITLGFVDLLRDDFIEK	2	5735	61	Q6VW40;C0J9R6;C6G1P2;Q5W520;Q33032;Q9GF14;F2X4H9;F2X4N9;Q4VI99;Q9TI75;Q5I221;A0A0U4D534;Q4VI78;A0A249Y5N8;A0A249Y5N1;I2BGM7;Q31895;O78309;Q8HUZ9;A0A1Z2QS57;I2E9L8;E0D8W6;A0A0F7G5U4;P48689;A0A286SFD8;A0A142DPV4;S4TA61;J9QG76;E0D8V0;Q8MFT9;A0A0F7G5Y0;A0A1W6L1X3;A6XBH8;A0A286NQG4;A0A286NQF2;Q7YJM6;A0A0B5KNF5;F5B3G0;Q8M9K0;I2BGN0;E2FGZ3;A0A0B5KTH7;A0A291EY88;A0A0F7EV98;Q9MT32;Q9GHM7;A0A286SF63;E7DMY2…		0	0	8.837e-12	85.31	6.60228e-06	2	2023.08	1.21337	115.129	1
	High	mSGGDHIHAGTVVGK	32	17683	150	I2E9A4;Q9BAJ3;Q6VW40;I2BGM7;C0J9R6;C6G1P2;Q33032;A6XBH8;F2X4H9;F2X4N9;Q8HUZ9;Q5I221;A0A0U4D534;A0A1Z2QS57;I2E9L8;A0A249Y5N8;A0A286SFD8;S4TA61;J9QG76;E0D8V0;A0A249Y5N1;A0A0F7G5Y0;Q32701;E7DMY2;Q31807;P92447;O47280;R4QE58;Q339G9;Q6VW13;Q3T5L7;A0A2H4UGV5;I2E964;D2Y0X3;A0A248SN48;Q7YJP8;Q7GH77;A0A0C5KNQ4;K7TIF7;A0A024HRQ0;Q9MSY8;Q8WJX3;B5L2V5;D4N1T9;Q9BAI7;O99016;A0A0F7CRW4;A0A0E3KV09;Q5YKU0;A0A291L2…	M1(Oxidation)	0	0	4.962e-10	84.02	1.37168e-05	2	1481.72	0.318762	32.1251	0
	High	DNGLLLHIHR	12	41878	285	C0J9R6;C6G1P2;Q5W520;Q9GF14;F2X4H9;F2X4N9;Q4VI99;Q9MS09;Q5I221;A0A0U4D534;Q4VI78;A0A0F7G633;O09424;A0A249Y5Y5;G0WZL1;J9QH20;Q9GHM7;Q6VW40;I2BGM7;E7DMY2;Q33032;Q8HUZ9;A0A1Z2QS57;I2E9L8;A0A249Y5N8;A0A286SFD8;S4TA61;J9QG76;E0D8V0;Q8MFT9;A0A249Y5N1;A0A0F7G5Y0;A0A1C9HG87;Q9THL1;Q4L1C7;A0A0K2SQY8;C1JAT3;D6MYJ6;Q7YJP8;Q7GH77;J9QER6;O98551;A0A0C5KNQ4;Q3I534;I2E9A4;Q37220;F4ZDP9;B2BY95;B1PHQ2;A0A142I7F3;P…		0	0	2.487e-05	83.17	2.26954e-05	3	1187.67	0.557325	64.4414	0
	High	GHYLNATAGTcEEmIKR	4	14767	123	C0J9R6;C6G1P2;Q5W520;A5X4D3;Q9GF14;F2X4H9;A0A0K2SQY8;F2X4N9;Q4VI99;D6MYJ6;Q7YJP8;Q9MS09;Q5I221;A0A0U4D534;Q4VI78;A0A0F7G633;A0A0F7C969;A0A249Y5Y5;G0WZL1;Q37220;B2BY95;A0A291L2W8;Q37279;J9QH20;A0A1Q1MQ40;Q37140;L0N8B1;Q9GEN6;Q32701;Q6VW40;D6MYK4;E7DMY2;B8LIV8;Q33032;I2E962;A0A1C9HG87;Q7YMT1;R4QE58;Q9THL1;I2E906;Q339G9;Q4L1C7;Q95631;Q8MD81;A0A1C9HFL0;Q6VW13;Q3T5L7;Q9TN58;O98429;Q32553;C1JAT3;I2E964…	C11(Carbamidomethyl); M14(Oxidation)	0	0	8.168e-09	80.25	2.35855e-05	3	1966.91	1.11945	51.1056	1
	High	GGLDFTKDDENVNSQPFmR	8	51638	281	C0J9R6;A0A291EY88;C6G1P2;Q5W520;B8PRL7;O09420;A6XBH8;Q9GF14;A0A286M593;F2X4H9;O78309;F2X4N9;Q4VI99;Q8HUZ9;Q9MS09;Q5I221;A0A0U4D534;A0A1Z2QS57;A0A0F7G5V4;Q4VI78;A0A0F7G633;A0A0F7G5U4;O09424;P48689;A0A286SFD8;A0A249Y5Y5;G0WZL1;J9QG76;J9QH20;Q9GHM7;O03612;O03654;A0A023Q3H2;A0A023Q1H7;I2BGM7;Q33032;A0A142DPV4;Q6VW40;Q05579;Q9GEN6;Q32701;A0A0F7C9H2;Q32571;Q33047;Q31807;A0A1C9HG87;Q9THL1;A0A0F7EV98;Q9M…	M18(Oxidation)	0	0	1.423e-10	78.81	5.35809e-05	2	2185.99	1.44956	83.4347	1
	High	DDENVNSQPFMR	8	52171	305	Q05579;Q9ZS70;Q32701;Q31896;D6MYK9;Q6VW40;Q32776;A0A0F7C9H2;Q32571;I2BGM7;B1NL21;C0J9R6;A0A291EY88;C6G1P2;Q5W520;Q33047;D6MYK4;E7DMY2;Q31807;B8LIV8;C7AQR6;Q8WL19;Q33032;I2E962;A0A286NQG4;Q9GHZ1;A0A1C9HG87;B8PRL7;Q7YMT1;R4QE58;Q9THL1;A5X4D3;Q8WIX2;O09420;A6XBH8;I2E906;V5K6K1;A5X4K9;Q9XQI4;Q9GF14;A0A0F7EV98;O98993;Q9MT32;Q339G9;Q4L1C7;Q95631;A0A286NQM2;Q8MD81;A0A0F7G5C0;A0A1C9HFL0;Q6VW13;A0A286M593…		0	0	3.163e-06	77.76	6.24293e-05	2	1451.62	0.893699	69.9479	0
	High	TFQGPPHGIQVER	28	58045	299	Q6VW40;C0J9R6;C6G1P2;Q33032;F2X4H9;F2X4N9;Q7YJP8;Q7GH77;A0A0C5KNQ4;I2E9A4;L0N8B1;E7DMY2;Q9ZS70;A0A0F7C9H2;I2BGM7;Q5W520;Q33047;D6MYK4;Q31807;B8LIV8;I2E962;A0A286NQG4;A0A1C9HG87;B8PRL7;Q9THL1;Q8WIX2;Q9GF14;A0A1C9HFL0;A0A286M593;Q9GEK5;A0A0K2SQY8;Q9T2B5;O98429;Q4VI99;C1JAT3;D6MYJ6;Q33156;Q8HUZ9;Q9MS09;A0A1Z2QS57;O98551;I2E9L8;Q3I534;A0A0F7G5V4;Q9T2E4;Q4VI78;E0D8W6;A0A286NQF2;Q8WKT6;Q7YJM6;K7TIF7;P4…		0	0	5.43e-09	76.99	0.000124659	2	1465.76	0.989124	59.1038	0
	High	MSGGDHIHAGTVVGK	36	17683	150	C0J9R6;C6G1P2;F2X4H9;F2X4N9;Q7YJP8;L0N8B1;O98551;Q9T2E4;Q6PZ98;Q9ZS70;Q6VW40;A0A0F7C9H2;I2BGM7;Q31807;Q33032;A0A286NQG4;A0A1C9HG87;A5X4D3;Q8WIX2;Q339G9;A0A286M593;Q9GEK5;A0A0K2SQY8;O98429;D6MYJ6;I2E964;Q7GH77;Q8HUZ9;Q9MS09;Q5I221;G0WZM4;A0A0U4D534;A0A1Z2QS57;A0A0C5KNQ4;I2E9L8;A0A0F7G5V4;I2E9A4;A0A286NQF2;Q8WKT6;Q7YJM6;K7TIF7;A0A249Y5N8;A0A0B5KNF5;A0A286SFD8;A0A120KLC1;A0A0B4M1K8;B5L2V5;A0A0N7AB69…		0	0	2.428e-07	71.56	0.000207916	2	1465.72	0.933846	40.4824	0
	High	VALEAcVQAR	48	29518	219	C6G1P2;A0A0F7EV98;L0N8B1;Q05579;C0J9R6;A0A291EY88;Q5W520;Q31807;R4QE58;A6XBH8;Q9GF14;F2X4H9;F2X4N9;Q4VI99;Q7YJP8;Q8HUZ9;A0A1Z2QS57;Q4VI78;A2VAL3;K7TIF7;P48689;J9QG76;Q37220;A0A0F7CRW4;A0A0E3KV09;Q7YJM3;A0A1C9HG42;A0A1Q1MQ40;Q9GHM7;I6N589;A0A291L2S1;Q32701;Q6VW40;I2BGM7;Q33032;Q339G9;I2E964;A0A248SN48;Q7GH77;Q5I221;A0A0U4D534;A0A0C5KNQ4;I2E9L8;I2E9A4;A0A249Y5N8;A0A286SFD8;Q8WJX3;B5L2V5;S4TA61;D4N1…	C6(Carbamidomethyl)	0	0	0.0002074	67.58	0.000700406	2	1116.58	0.319118	112.957	0
	High	DDFIEKDR	7	17693	161	C0J9R6;C6G1P2;F2X4H9;F2X4N9;Q7YJP8;L0N8B1;Q33032;Q6VW40;Q5W520;Q9GF14;Q4VI99;Q9TI75;Q5I221;A0A0U4D534;Q4VI78;A0A249Y5N8;A0A249Y5N1;Q9GHM7;A0A286SF63;I2BGM7;A0A291EY88;A6XBH8;A0A0F7EV98;Q9MT32;Q8HUZ9;A0A1Z2QS57;I2E9L8;E0D8W6;P48689;A0A142DPV4;J9QG76;A2VAL3;E7DMY2;Q339G9;I2E964;Q7GH77;A0A0C5KNQ4;I2E9A4;Q31807;K7TIF7;D4N1T9;O99016;A0A0F7CRW4;A0A0E3KV09;Q5YKU0;A0A291L206;G8EEM9;A0A2D0WHN2;Q7YJM3;A0A1…		0	0	0.0127	64.12	0.00104486	2	1037.49	1.80774	42.5919	1
	High	YGRPLLGcTIKPK	7	64650	311	I2E962;Q9ZS70;Q6VW40;A0A0F7C9H2;I2BGM7;C0J9R6;C6G1P2;Q5W520;B8LIV8;Q33032;A0A286NQG4;A0A1C9HG87;B8PRL7;Q8WIX2;Q9GF14;A0A1C9HFL0;A0A286M593;F2X4H9;Q9GEK5;O78309;F2X4N9;Q4VI99;C1JAT3;Q9TI75;Q8HUZ9;Q9MS09;Q5I221;G0WZM4;A0A0U4D534;B7VFB3;A0A1Z2QS57;I2E9L8;A0A0F7G5V4;Q4VI78;A0A0F7G633;E0D8W6;A0A286NQF2;A0A0F7G5U4;Q7YJM6;P48689;A0A249Y5N8;A0A0B5KNF5;A0A286SFD8;A0A142DPV4;A0A249Y5Y5;H5ZW43;S4TA61;G0WZL1…	C8(Carbamidomethyl)	0	0	6.466e-08	60.97	0.00464336	3	1502.85	0.518081	53.6582	2
	High	FLFcAEAIYK	9	13080	133	C0J9R6;C6G1P2;Q5W520;Q9GF14;F2X4H9;A0A0K2SQY8;F2X4N9;Q4VI99;D6MYJ6;Q7YJP8;Q9MS09;Q4VI78;G0WZL1;Q37220;B2BY95;J9QH20;A0A1Q1MQ40;Q37140;L0N8B1;Q5I221;A0A0U4D534;A0A0B5L1K2;A0A142I7A5;B8YHE7;A0A078BR81;Q37347;K4EPE7;A0A0F6TFY2;Q95CE8;Q4L1D3;G0LNJ9;Q31807;A0A291L2W8;A0A1C9HG42;Q8HUZ9;A0A1Z2QS57;K7TIF7;P48689;A0A0B5KNF5;H5ZW43;J9QG76;A0A0F7CRW4;A0A0E3KV09;Q7YJM3;E7DMY2;A6XBH8;A0A286M593;Q9TN58;A0A0F7G…	C4(Carbamidomethyl)	0	0	0.0008225	56.83	0.00681983	2	1261.63	-0.110756	114.082	0
	High	EITLGFVDLLR	2	11021	130	Q6VW40;I2BGM7;C0J9R6;C6G1P2;Q33032;A6XBH8;F2X4H9;F2X4N9;Q8HUZ9;Q5I221;A0A0U4D534;A0A1Z2QS57;I2E9L8;A0A249Y5N8;A0A286SFD8;S4TA61;J9QG76;E0D8V0;A0A249Y5N1;A0A0F7G5Y0;Q5W520;Q8WIX2;A0A0F7EV98;Q71N81;O03612;A0A286NQG4;A0A286NQF2;Q7YJM6;A0A0B5KNF5;F5B3G0;Q8M9K0;I2BGN0;E2FGZ3;A0A0B5KTH7;A0A291EY88;Q9GF14;Q9MT32;Q4VI99;Q4VI78;E0D8W6;P48689;A0A142DPV4;Q9GHM7;A0A286SF63;A0A0F7G5C0;E7DMY2;Q9ZS70;Q9TI75;Q9G…		0	0	0.0002901	55.96	0.0054774	2	1275.73	0.557806	35.8049	0
	High	AMHAVIDR	9	44488	304	A0A0C5KNQ4;Q32701;Q6VW40;C0J9R6;C6G1P2;Q5W520;Q33032;A0A1C9HG87;Q9THL1;Q9GF14;F2X4H9;A0A0K2SQY8;F2X4N9;Q32553;Q4VI99;C1JAT3;D6MYJ6;Q7YJP8;Q7GH77;Q9MS09;O98551;Q3I534;I2E9A4;Q4VI78;G0WZL1;Q37220;F4ZDP9;B2BY95;B1PHQ2;A0A142I7F3;P92434;Q5NUA5;S6CMZ7;Q8MFT9;J9QH20;A0A249Y5Q4;A0A1Q1MQ40;Q37140;H9ZGI0;L0N8B1;Q9GHM7;Q8ME74;A0A291L2S1;A0A286SF63;I2BGM7;Q33047;Q31807;Q33156;Q8HUZ9;A0A1Z2QS57;I2E9L8;E0D8W6…		0	0	0.009502	52.34	0.0215431	2	912.471	-0.689544	33.5689	0
	High	DDENVNSQPFmR	4	52171	305	Q6VW40;I2BGM7;C0J9R6;C6G1P2;Q31807;Q33032;A0A286NQG4;F2X4H9;F2X4N9;Q7YJP8;Q7GH77;Q8HUZ9;A0A1Z2QS57;A0A0C5KNQ4;I2E9L8;I2E9A4;Q9T2E4;A0A286NQF2;Q7YJM6;K7TIF7;A0A0B5KNF5;Q7YJR9;A0A0B4M1K8;A0A0N7AB69;A0A0B5L1K2;D4N1T9;A0A1D5AHD9;J9QG76;O99016;A0A0F7CRW4;A0A0E3KV09;Q5YKU0;A0A291L206;Q8M9K0;A0A1D5AHD5;G8EEM9;A0A2D0WHN2;I2BGN0;Q7YJM3;A0A1C9HG42;L0N8B1;P94046;Q05579;Q32701;A0A0F7C9H2;Q32571;A0A291EY88;Q5…	M11(Oxidation)	0	0	8.285e-05	50.28	0.0343804	2	1467.62	1.02172	57.083	0
	High	PLLGcTIKPK	7	64838	316	C0J9R6;C6G1P2;Q5W520;A5X4D3;Q9GF14;F2X4H9;A0A0K2SQY8;F2X4N9;Q4VI99;D6MYJ6;Q7YJP8;Q9MS09;Q5I221;A0A0U4D534;Q4VI78;A0A0F7G633;A0A0F7C969;A0A249Y5Y5;G0WZL1;Q37220;B2BY95;A0A291L2W8;Q37279;J9QH20;A0A1Q1MQ40;Q37140;L0N8B1;Q6VW40;A0A0F7C9H2;I2BGM7;Q33047;Q31807;Q33032;A0A1C9HG87;B8PRL7;Q9THL1;A0A286M593;Q9GEK5;C1JAT3;Q7GH77;Q33156;Q8HUZ9;A0A1Z2QS57;O98551;A0A0C5KNQ4;I2E9L8;Q3I534;A0A0F7G5V4;I2E9A4;E0D8…	C5(Carbamidomethyl)	0	0	0.0004377	49.69	0.0607706	2	1126.67	0.212701	52.3831	1
	High	VTPQPGVPPxEAGAAVAAESSTGTWTTVWTDGLTSLDR	1	38	3	F2X4N9;P94025;A0A1W6L1X3	X10(Q)	0	0	2.33e-07	45.59	0.0311697	3	3853.87	-3.87902	115.065	0
	High	EITLGFVDLLRDDFIEKDR	1	5694	61	Q6VW40;C0J9R6;C6G1P2;Q33032;F2X4H9;F2X4N9;Q5W520;Q9GF14;Q4VI99;Q4VI78;Q9GHM7;A0A0B5KTH7;I2BGM7;A0A291EY88;A6XBH8;A0A0F7EV98;Q9MT32;Q8HUZ9;A0A1Z2QS57;I2E9L8;E0D8W6;P48689;A0A142DPV4;J9QG76;A0A286SF63;Q5I221;A0A0U4D534;A0A249Y5N8;A0A286SFD8;S4TA61;E0D8V0;A0A249Y5N1;A0A0F7G5Y0;A0A286NQG4;A0A286NQF2;Q7YJM6;A0A0B5KNF5;F5B3G0;Q8M9K0;I2BGN0;E2FGZ3;E7DMY2;Q9TI75;O78309;A0A0F7G5U4;A0A249Y5J7;A0A249Y5J3;A0…		0	0	1.101e-06	38.95	0.258133	3	2294.21	1.00295	114.748	2
	High	LGLSAKNYGR	1	66237	322	Q6VW40;C0J9R6;C6G1P2;D6MYK4;E7DMY2;Q33032;A0A1C9HG87;A5X4D3;Q339G9;F2X4H9;A0A0K2SQY8;F2X4N9;D6MYJ6;I2E964;Q7YJP8;Q7GH77;Q9MS09;Q5I221;A0A0U4D534;O98551;A0A0C5KNQ4;I2E9A4;A0A249Y5N8;B2BY95;A0A291L2W8;Q5NUA5;A0A249Y5N1;Q37140;H9ZGI0;L0N8B1;Q5W520;B8LIV8;I2E962;Q7YMT1;Q9THL1;Q9GF14;Q95631;A0A1C9HFL0;O98429;Q4VI99;C1JAT3;Q9TI75;Q3I534;Q9T2E4;Q4VI78;A0A0F7G633;Q58U40;A0A0F7C969;A0A0C5AUW0;A0A0B4M1K8;A…		0	0	0.009617	24.43	23.5864	3	1078.6	-2.89045	46.765	1
	High	AQAETGEIK	7	27913	230	Q6VW40;A0A291L206;A0A0F6TFY2;A0A1W6BQF9;Q71N78;J9QER6;C7A5Z4;A5X5W8;J9QH20;Q6PZC1;B6GUV5;A1XM46;C7SN35;C0J9R6;C6G1P2;F2X4H9;F2X4N9;Q9MS09;Q9GHZ1;Q8ME51;O98993;Q9GEN6;A0A0F7C9H2;I2BGM7;A0A291EY88;Q5W520;Q33032;A0A1C9HG87;B8PRL7;A6XBH8;Q9GF14;A0A0F7EV98;Q9MT32;Q4L1C7;A0A286NQM2;A0A286M593;Q9GEK5;Q9TN58;T1WGF1;Q4VI99;C1JAT3;Q8HUZ9;A0A1Z2QS57;I2E9L8;A0A0F7G5V4;Q4VI78;E0D8W6;P48689;A0A142DPV4;G0WZL1;J…		0	0.001	0.02621	39.46	0.414951	2	946.484	-0.317056	25.8707	0
	High	AmHAVIDR	2	44488	304	Q6VW40;C0J9R6;C6G1P2;Q33032;F2X4H9;F2X4N9;Q5I221;A0A0U4D534;A0A249Y5N8;A0A249Y5N1;Q5W520;Q31807;Q9GF14;Q4VI99;Q7YJP8;Q8HUZ9;A0A1Z2QS57;Q4VI78;K7TIF7;P48689;J9QG76;Q37220;A0A0F7CRW4;A0A0E3KV09;Q7YJM3;A0A1C9HG42;A0A1Q1MQ40;L0N8B1;I2BGM7;Q7GH77;A0A0C5KNQ4;I2E9L8;I2E9A4;D4N1T9;O99016;Q5YKU0;A0A291L206;G8EEM9;A0A2D0WHN2;A0A218KDZ0;A0A0B5KNF5;H5ZW43;A0A0B5L1K2;A0A078BR81;A0A0F6TFY2;G0LNJ9;Q05579;Q32701…	M2(Oxidation)	0	0.005	0.07043	47.76	0.0664751	2	928.467	0.328951	21.0214	0
	High	NHGMHFR	1	30695	237	C0J9R6;C6G1P2;Q5W520;E7DMY2;Q9GF14;F2X4H9;F2X4N9;Q4VI99;Q4VI78;Q6VW40;Q33032;A0A1C9HG87;C1JAT3;Q9TI75;Q9MS09;Q5I221;A0A0U4D534;A0A0F7G633;A0A249Y5N8;A0A249Y5Y5;G0WZL1;C1JAS8;P92434;A0A249Y5N1;J9QH20;H9ZGI0;Q33047;Q9GEN6;Q9THL1;A0A0K2SQY8;D6MYJ6;Q7YJP8;Q7GH77;O98551;A0A0C5KNQ4;Q3I534;I2E9A4;Q37220;F4ZDP9;B2BY95;B1PHQ2;A0A142I7F3;Q5NUA5;A0A249Y5Q4;A0A1Q1MQ40;Q37140;L0N8B1;Q9T2E4;I2BGM7;B1NL21;Q3180…		0	0.008	0.1044	23.19	12.1473	2	898.41	0.114145	29.4959	0
Q9MS09	Ribulose bisphosphate carboxylase large chain (Fragment) OS=Heterocentron subtriplinervium OX=113466 GN=rbcL PE=3 SV=1 - [Q9MS09_HETSU]	2651.91	48	47043	1	17	264	375	41.7962	7.02002
	High	GGLDFTKDDENVNSQPFMR	13	51638	281	Q8M9K0;Q9XQI4;Q8MFT9;Q5S838;A0A126G0V3;A0A0H4SWH4;Q4VIC0;O98426;B1PHQ2;A0A2D0WHN2;Q95CE8;Q9GGJ5;B5LBY9;C0J9R6;C6G1P2;Q5W520;A5X4D3;Q9GF14;F2X4H9;A0A0K2SQY8;F2X4N9;Q4VI99;D6MYJ6;Q7YJP8;Q9MS09;Q5I221;A0A0U4D534;Q4VI78;A0A0F7G633;A0A0F7C969;A0A249Y5Y5;G0WZL1;Q37220;B2BY95;A0A291L2W8;Q37279;J9QH20;A0A1Q1MQ40;Q37140;L0N8B1;Q6VW40;A0A0F7C9H2;I2BGM7;Q33047;Q31807;Q33032;A0A1C9HG87;B8PRL7;Q9THL1;A0A286M5…		0	0	1.232e-13	133.64	1.81455e-10	2	2169.99	1.02955	93.118	1
	High	GHYLNATAGTcEEMIKR	2	14767	123	Q6VW40;C0J9R6;C6G1P2;Q33032;A0A1C9HG87;R4QE58;Q4L1C7;F2X4H9;A0A0K2SQY8;F2X4N9;O98429;D6MYJ6;Q7YJP8;Q7GH77;Q9MS09;O98551;A0A0C5KNQ4;I2E9A4;Q9T2E4;D6MYI7;O98426;A0A0B4M1K8;A0A0N7AB69;A0A0B5L1K2;B2BY95;B6GUV5;Q37347;Q5NUA5;K4EPE7;Q37176;I2BGN0;Q95CE8;Q37140;H9ZGI0;L0N8B1;P94046;Q8ME51;A5X4D3;Q339G9;A0A2H4UGV5;I2E964;Q32750;Q5I221;A0A0U4D534;A0A249Y5N8;Q7YJR9;A0A291L2W8;D6MYJ0;A0A249Y5N1;Q5W520;Q9THL…	C11(Carbamidomethyl)	0	0	4.954e-13	102.08	1.60767e-07	3	1950.92	0.993705	59.7238	1
	High	GHYLNATAGTcEEMIK	15	14794	124	Q6VW40;C0J9R6;C6G1P2;Q33032;A0A1C9HG87;F2X4H9;A0A0K2SQY8;F2X4N9;D6MYJ6;Q7YJP8;Q7GH77;Q9MS09;O98551;A0A0C5KNQ4;I2E9A4;B2BY95;Q5NUA5;Q37140;H9ZGI0;L0N8B1;Q5W520;Q9THL1;Q9GF14;Q4VI99;Q4VI78;Q37220;B1PHQ2;A0A1Q1MQ40;C1JAT3;Q3I534;G0WZL1;F4ZDP9;A0A142I7F3;P92434;J9QH20;A0A249Y5Q4;E7DMY2;A0A2H4UGV5;B8LIV8;I2E962;A0A1C9HFL0;O98429;Q9T2E4;A0A0C5AUW0;A0A0B4M1K8;A0A0N7AB69;A0A0B5L1K2;A0A142I7A5;B8YHE7;A0A0…	C11(Carbamidomethyl)	0	0	9.225e-11	99.52	2.43029e-07	2	1794.82	1.69124	66.3509	0
	High	GHYLNATAGTcEEmIK	8	14794	124	C0J9R6;C6G1P2;Q5W520;A5X4D3;Q9GF14;F2X4H9;A0A0K2SQY8;F2X4N9;Q4VI99;D6MYJ6;Q7YJP8;Q9MS09;Q5I221;A0A0U4D534;Q4VI78;A0A0F7G633;A0A0F7C969;A0A249Y5Y5;G0WZL1;Q37220;B2BY95;A0A291L2W8;Q37279;J9QH20;A0A1Q1MQ40;Q37140;L0N8B1;Q9GEN6;Q32701;Q6VW40;D6MYK4;E7DMY2;B8LIV8;Q33032;I2E962;A0A1C9HG87;Q7YMT1;R4QE58;Q9THL1;I2E906;Q339G9;Q4L1C7;Q95631;Q8MD81;A0A1C9HFL0;Q6VW13;Q3T5L7;Q9TN58;O98429;Q32553;C1JAT3;I2E964…	C11(Carbamidomethyl); M14(Oxidation)	0	0	1.755e-09	92.48	1.1373e-06	2	1810.81	1.38348	55.6064	0
	High	VAYPLDLFEEGSVTNMFTSIVGNVFGFK	1	3	1	Q9MS09		0	0	4.642e-11	92.44	9.38063e-07	3	3081.53	0.394811	116.924	0
	High	mSGGDHIHAGTVVGK	32	17683	150	I2E9A4;Q9BAJ3;Q6VW40;I2BGM7;C0J9R6;C6G1P2;Q33032;A6XBH8;F2X4H9;F2X4N9;Q8HUZ9;Q5I221;A0A0U4D534;A0A1Z2QS57;I2E9L8;A0A249Y5N8;A0A286SFD8;S4TA61;J9QG76;E0D8V0;A0A249Y5N1;A0A0F7G5Y0;Q32701;E7DMY2;Q31807;P92447;O47280;R4QE58;Q339G9;Q6VW13;Q3T5L7;A0A2H4UGV5;I2E964;D2Y0X3;A0A248SN48;Q7YJP8;Q7GH77;A0A0C5KNQ4;K7TIF7;A0A024HRQ0;Q9MSY8;Q8WJX3;B5L2V5;D4N1T9;Q9BAI7;O99016;A0A0F7CRW4;A0A0E3KV09;Q5YKU0;A0A291L2…	M1(Oxidation)	0	0	4.962e-10	84.02	1.37168e-05	2	1481.72	0.318762	32.1251	0
	High	DNGLLLHIHR	12	41878	285	C0J9R6;C6G1P2;Q5W520;Q9GF14;F2X4H9;F2X4N9;Q4VI99;Q9MS09;Q5I221;A0A0U4D534;Q4VI78;A0A0F7G633;O09424;A0A249Y5Y5;G0WZL1;J9QH20;Q9GHM7;Q6VW40;I2BGM7;E7DMY2;Q33032;Q8HUZ9;A0A1Z2QS57;I2E9L8;A0A249Y5N8;A0A286SFD8;S4TA61;J9QG76;E0D8V0;Q8MFT9;A0A249Y5N1;A0A0F7G5Y0;A0A1C9HG87;Q9THL1;Q4L1C7;A0A0K2SQY8;C1JAT3;D6MYJ6;Q7YJP8;Q7GH77;J9QER6;O98551;A0A0C5KNQ4;Q3I534;I2E9A4;Q37220;F4ZDP9;B2BY95;B1PHQ2;A0A142I7F3;P…		0	0	2.487e-05	83.17	2.26954e-05	3	1187.67	0.557325	64.4414	0
	High	GHYLNATAGTcEEmIKR	4	14767	123	C0J9R6;C6G1P2;Q5W520;A5X4D3;Q9GF14;F2X4H9;A0A0K2SQY8;F2X4N9;Q4VI99;D6MYJ6;Q7YJP8;Q9MS09;Q5I221;A0A0U4D534;Q4VI78;A0A0F7G633;A0A0F7C969;A0A249Y5Y5;G0WZL1;Q37220;B2BY95;A0A291L2W8;Q37279;J9QH20;A0A1Q1MQ40;Q37140;L0N8B1;Q9GEN6;Q32701;Q6VW40;D6MYK4;E7DMY2;B8LIV8;Q33032;I2E962;A0A1C9HG87;Q7YMT1;R4QE58;Q9THL1;I2E906;Q339G9;Q4L1C7;Q95631;Q8MD81;A0A1C9HFL0;Q6VW13;Q3T5L7;Q9TN58;O98429;Q32553;C1JAT3;I2E964…	C11(Carbamidomethyl); M14(Oxidation)	0	0	8.168e-09	80.25	2.35855e-05	3	1966.91	1.11945	51.1056	1
	High	GGLDFTKDDENVNSQPFmR	8	51638	281	C0J9R6;A0A291EY88;C6G1P2;Q5W520;B8PRL7;O09420;A6XBH8;Q9GF14;A0A286M593;F2X4H9;O78309;F2X4N9;Q4VI99;Q8HUZ9;Q9MS09;Q5I221;A0A0U4D534;A0A1Z2QS57;A0A0F7G5V4;Q4VI78;A0A0F7G633;A0A0F7G5U4;O09424;P48689;A0A286SFD8;A0A249Y5Y5;G0WZL1;J9QG76;J9QH20;Q9GHM7;O03612;O03654;A0A023Q3H2;A0A023Q1H7;I2BGM7;Q33032;A0A142DPV4;Q6VW40;Q05579;Q9GEN6;Q32701;A0A0F7C9H2;Q32571;Q33047;Q31807;A0A1C9HG87;Q9THL1;A0A0F7EV98;Q9M…	M18(Oxidation)	0	0	1.423e-10	78.81	5.35809e-05	2	2185.99	1.44956	83.4347	1
	High	DDENVNSQPFMR	8	52171	305	Q05579;Q9ZS70;Q32701;Q31896;D6MYK9;Q6VW40;Q32776;A0A0F7C9H2;Q32571;I2BGM7;B1NL21;C0J9R6;A0A291EY88;C6G1P2;Q5W520;Q33047;D6MYK4;E7DMY2;Q31807;B8LIV8;C7AQR6;Q8WL19;Q33032;I2E962;A0A286NQG4;Q9GHZ1;A0A1C9HG87;B8PRL7;Q7YMT1;R4QE58;Q9THL1;A5X4D3;Q8WIX2;O09420;A6XBH8;I2E906;V5K6K1;A5X4K9;Q9XQI4;Q9GF14;A0A0F7EV98;O98993;Q9MT32;Q339G9;Q4L1C7;Q95631;A0A286NQM2;Q8MD81;A0A0F7G5C0;A0A1C9HFL0;Q6VW13;A0A286M593…		0	0	3.163e-06	77.76	6.24293e-05	2	1451.62	0.893699	69.9479	0
	High	TFQGPPHGIQVER	28	58045	299	Q6VW40;C0J9R6;C6G1P2;Q33032;F2X4H9;F2X4N9;Q7YJP8;Q7GH77;A0A0C5KNQ4;I2E9A4;L0N8B1;E7DMY2;Q9ZS70;A0A0F7C9H2;I2BGM7;Q5W520;Q33047;D6MYK4;Q31807;B8LIV8;I2E962;A0A286NQG4;A0A1C9HG87;B8PRL7;Q9THL1;Q8WIX2;Q9GF14;A0A1C9HFL0;A0A286M593;Q9GEK5;A0A0K2SQY8;Q9T2B5;O98429;Q4VI99;C1JAT3;D6MYJ6;Q33156;Q8HUZ9;Q9MS09;A0A1Z2QS57;O98551;I2E9L8;Q3I534;A0A0F7G5V4;Q9T2E4;Q4VI78;E0D8W6;A0A286NQF2;Q8WKT6;Q7YJM6;K7TIF7;P4…		0	0	5.43e-09	76.99	0.000124659	2	1465.76	0.989124	59.1038	0
	High	MSGGDHIHAGTVVGK	36	17683	150	C0J9R6;C6G1P2;F2X4H9;F2X4N9;Q7YJP8;L0N8B1;O98551;Q9T2E4;Q6PZ98;Q9ZS70;Q6VW40;A0A0F7C9H2;I2BGM7;Q31807;Q33032;A0A286NQG4;A0A1C9HG87;A5X4D3;Q8WIX2;Q339G9;A0A286M593;Q9GEK5;A0A0K2SQY8;O98429;D6MYJ6;I2E964;Q7GH77;Q8HUZ9;Q9MS09;Q5I221;G0WZM4;A0A0U4D534;A0A1Z2QS57;A0A0C5KNQ4;I2E9L8;A0A0F7G5V4;I2E9A4;A0A286NQF2;Q8WKT6;Q7YJM6;K7TIF7;A0A249Y5N8;A0A0B5KNF5;A0A286SFD8;A0A120KLC1;A0A0B4M1K8;B5L2V5;A0A0N7AB69…		0	0	2.428e-07	71.56	0.000207916	2	1465.72	0.933846	40.4824	0
	High	VALEAcVQAR	48	29518	219	C6G1P2;A0A0F7EV98;L0N8B1;Q05579;C0J9R6;A0A291EY88;Q5W520;Q31807;R4QE58;A6XBH8;Q9GF14;F2X4H9;F2X4N9;Q4VI99;Q7YJP8;Q8HUZ9;A0A1Z2QS57;Q4VI78;A2VAL3;K7TIF7;P48689;J9QG76;Q37220;A0A0F7CRW4;A0A0E3KV09;Q7YJM3;A0A1C9HG42;A0A1Q1MQ40;Q9GHM7;I6N589;A0A291L2S1;Q32701;Q6VW40;I2BGM7;Q33032;Q339G9;I2E964;A0A248SN48;Q7GH77;Q5I221;A0A0U4D534;A0A0C5KNQ4;I2E9L8;I2E9A4;A0A249Y5N8;A0A286SFD8;Q8WJX3;B5L2V5;S4TA61;D4N1…	C6(Carbamidomethyl)	0	0	0.0002074	67.58	0.000700406	2	1116.58	0.319118	112.957	0
	High	YGRPLLGcTIKPK	7	64650	311	I2E962;Q9ZS70;Q6VW40;A0A0F7C9H2;I2BGM7;C0J9R6;C6G1P2;Q5W520;B8LIV8;Q33032;A0A286NQG4;A0A1C9HG87;B8PRL7;Q8WIX2;Q9GF14;A0A1C9HFL0;A0A286M593;F2X4H9;Q9GEK5;O78309;F2X4N9;Q4VI99;C1JAT3;Q9TI75;Q8HUZ9;Q9MS09;Q5I221;G0WZM4;A0A0U4D534;B7VFB3;A0A1Z2QS57;I2E9L8;A0A0F7G5V4;Q4VI78;A0A0F7G633;E0D8W6;A0A286NQF2;A0A0F7G5U4;Q7YJM6;P48689;A0A249Y5N8;A0A0B5KNF5;A0A286SFD8;A0A142DPV4;A0A249Y5Y5;H5ZW43;S4TA61;G0WZL1…	C8(Carbamidomethyl)	0	0	6.466e-08	60.97	0.00464336	3	1502.85	0.518081	53.6582	2
	High	FLFcAEAIYK	9	13080	133	C0J9R6;C6G1P2;Q5W520;Q9GF14;F2X4H9;A0A0K2SQY8;F2X4N9;Q4VI99;D6MYJ6;Q7YJP8;Q9MS09;Q4VI78;G0WZL1;Q37220;B2BY95;J9QH20;A0A1Q1MQ40;Q37140;L0N8B1;Q5I221;A0A0U4D534;A0A0B5L1K2;A0A142I7A5;B8YHE7;A0A078BR81;Q37347;K4EPE7;A0A0F6TFY2;Q95CE8;Q4L1D3;G0LNJ9;Q31807;A0A291L2W8;A0A1C9HG42;Q8HUZ9;A0A1Z2QS57;K7TIF7;P48689;A0A0B5KNF5;H5ZW43;J9QG76;A0A0F7CRW4;A0A0E3KV09;Q7YJM3;E7DMY2;A6XBH8;A0A286M593;Q9TN58;A0A0F7G…	C4(Carbamidomethyl)	0	0	0.0008225	56.83	0.00681983	2	1261.63	-0.110756	114.082	0
	High	EITLGFVDLLR	2	11021	130	Q6VW40;I2BGM7;C0J9R6;C6G1P2;Q33032;A6XBH8;F2X4H9;F2X4N9;Q8HUZ9;Q5I221;A0A0U4D534;A0A1Z2QS57;I2E9L8;A0A249Y5N8;A0A286SFD8;S4TA61;J9QG76;E0D8V0;A0A249Y5N1;A0A0F7G5Y0;Q5W520;Q8WIX2;A0A0F7EV98;Q71N81;O03612;A0A286NQG4;A0A286NQF2;Q7YJM6;A0A0B5KNF5;F5B3G0;Q8M9K0;I2BGN0;E2FGZ3;A0A0B5KTH7;A0A291EY88;Q9GF14;Q9MT32;Q4VI99;Q4VI78;E0D8W6;P48689;A0A142DPV4;Q9GHM7;A0A286SF63;A0A0F7G5C0;E7DMY2;Q9ZS70;Q9TI75;Q9G…		0	0	0.0002901	55.96	0.0054774	2	1275.73	0.557806	35.8049	0
	High	AMHAVIDR	9	44488	304	A0A0C5KNQ4;Q32701;Q6VW40;C0J9R6;C6G1P2;Q5W520;Q33032;A0A1C9HG87;Q9THL1;Q9GF14;F2X4H9;A0A0K2SQY8;F2X4N9;Q32553;Q4VI99;C1JAT3;D6MYJ6;Q7YJP8;Q7GH77;Q9MS09;O98551;Q3I534;I2E9A4;Q4VI78;G0WZL1;Q37220;F4ZDP9;B2BY95;B1PHQ2;A0A142I7F3;P92434;Q5NUA5;S6CMZ7;Q8MFT9;J9QH20;A0A249Y5Q4;A0A1Q1MQ40;Q37140;H9ZGI0;L0N8B1;Q9GHM7;Q8ME74;A0A291L2S1;A0A286SF63;I2BGM7;Q33047;Q31807;Q33156;Q8HUZ9;A0A1Z2QS57;I2E9L8;E0D8W6…		0	0	0.009502	52.34	0.0215431	2	912.471	-0.689544	33.5689	0
	High	DDENVNSQPFmR	4	52171	305	Q6VW40;I2BGM7;C0J9R6;C6G1P2;Q31807;Q33032;A0A286NQG4;F2X4H9;F2X4N9;Q7YJP8;Q7GH77;Q8HUZ9;A0A1Z2QS57;A0A0C5KNQ4;I2E9L8;I2E9A4;Q9T2E4;A0A286NQF2;Q7YJM6;K7TIF7;A0A0B5KNF5;Q7YJR9;A0A0B4M1K8;A0A0N7AB69;A0A0B5L1K2;D4N1T9;A0A1D5AHD9;J9QG76;O99016;A0A0F7CRW4;A0A0E3KV09;Q5YKU0;A0A291L206;Q8M9K0;A0A1D5AHD5;G8EEM9;A0A2D0WHN2;I2BGN0;Q7YJM3;A0A1C9HG42;L0N8B1;P94046;Q05579;Q32701;A0A0F7C9H2;Q32571;A0A291EY88;Q5…	M11(Oxidation)	0	0	8.285e-05	50.28	0.0343804	2	1467.62	1.02172	57.083	0
	High	PLLGcTIKPK	7	64838	316	C0J9R6;C6G1P2;Q5W520;A5X4D3;Q9GF14;F2X4H9;A0A0K2SQY8;F2X4N9;Q4VI99;D6MYJ6;Q7YJP8;Q9MS09;Q5I221;A0A0U4D534;Q4VI78;A0A0F7G633;A0A0F7C969;A0A249Y5Y5;G0WZL1;Q37220;B2BY95;A0A291L2W8;Q37279;J9QH20;A0A1Q1MQ40;Q37140;L0N8B1;Q6VW40;A0A0F7C9H2;I2BGM7;Q33047;Q31807;Q33032;A0A1C9HG87;B8PRL7;Q9THL1;A0A286M593;Q9GEK5;C1JAT3;Q7GH77;Q33156;Q8HUZ9;A0A1Z2QS57;O98551;A0A0C5KNQ4;I2E9L8;Q3I534;A0A0F7G5V4;I2E9A4;E0D8…	C5(Carbamidomethyl)	0	0	0.0004377	49.69	0.0607706	2	1126.67	0.212701	52.3831	1
	High	LGLSAKNYGR	1	66237	322	Q6VW40;C0J9R6;C6G1P2;D6MYK4;E7DMY2;Q33032;A0A1C9HG87;A5X4D3;Q339G9;F2X4H9;A0A0K2SQY8;F2X4N9;D6MYJ6;I2E964;Q7YJP8;Q7GH77;Q9MS09;Q5I221;A0A0U4D534;O98551;A0A0C5KNQ4;I2E9A4;A0A249Y5N8;B2BY95;A0A291L2W8;Q5NUA5;A0A249Y5N1;Q37140;H9ZGI0;L0N8B1;Q5W520;B8LIV8;I2E962;Q7YMT1;Q9THL1;Q9GF14;Q95631;A0A1C9HFL0;O98429;Q4VI99;C1JAT3;Q9TI75;Q3I534;Q9T2E4;Q4VI78;A0A0F7G633;Q58U40;A0A0F7C969;A0A0C5AUW0;A0A0B4M1K8;A…		0	0	0.009617	24.43	23.5864	3	1078.6	-2.89045	46.765	1
	High	AQAETGEIK	7	27913	230	Q6VW40;A0A291L206;A0A0F6TFY2;A0A1W6BQF9;Q71N78;J9QER6;C7A5Z4;A5X5W8;J9QH20;Q6PZC1;B6GUV5;A1XM46;C7SN35;C0J9R6;C6G1P2;F2X4H9;F2X4N9;Q9MS09;Q9GHZ1;Q8ME51;O98993;Q9GEN6;A0A0F7C9H2;I2BGM7;A0A291EY88;Q5W520;Q33032;A0A1C9HG87;B8PRL7;A6XBH8;Q9GF14;A0A0F7EV98;Q9MT32;Q4L1C7;A0A286NQM2;A0A286M593;Q9GEK5;Q9TN58;T1WGF1;Q4VI99;C1JAT3;Q8HUZ9;A0A1Z2QS57;I2E9L8;A0A0F7G5V4;Q4VI78;E0D8W6;P48689;A0A142DPV4;G0WZL1;J…		0	0.001	0.02621	39.46	0.414951	2	946.484	-0.317056	25.8707	0
	High	AmHAVIDR	2	44488	304	Q6VW40;C0J9R6;C6G1P2;Q33032;F2X4H9;F2X4N9;Q5I221;A0A0U4D534;A0A249Y5N8;A0A249Y5N1;Q5W520;Q31807;Q9GF14;Q4VI99;Q7YJP8;Q8HUZ9;A0A1Z2QS57;Q4VI78;K7TIF7;P48689;J9QG76;Q37220;A0A0F7CRW4;A0A0E3KV09;Q7YJM3;A0A1C9HG42;A0A1Q1MQ40;L0N8B1;I2BGM7;Q7GH77;A0A0C5KNQ4;I2E9L8;I2E9A4;D4N1T9;O99016;Q5YKU0;A0A291L206;G8EEM9;A0A2D0WHN2;A0A218KDZ0;A0A0B5KNF5;H5ZW43;A0A0B5L1K2;A0A078BR81;A0A0F6TFY2;G0LNJ9;Q05579;Q32701…	M2(Oxidation)	0	0.005	0.07043	47.76	0.0664751	2	928.467	0.328951	21.0214	0
	High	NHGMHFR	1	30695	237	C0J9R6;C6G1P2;Q5W520;E7DMY2;Q9GF14;F2X4H9;F2X4N9;Q4VI99;Q4VI78;Q6VW40;Q33032;A0A1C9HG87;C1JAT3;Q9TI75;Q9MS09;Q5I221;A0A0U4D534;A0A0F7G633;A0A249Y5N8;A0A249Y5Y5;G0WZL1;C1JAS8;P92434;A0A249Y5N1;J9QH20;H9ZGI0;Q33047;Q9GEN6;Q9THL1;A0A0K2SQY8;D6MYJ6;Q7YJP8;Q7GH77;O98551;A0A0C5KNQ4;Q3I534;I2E9A4;Q37220;F4ZDP9;B2BY95;B1PHQ2;A0A142I7F3;Q5NUA5;A0A249Y5Q4;A0A1Q1MQ40;Q37140;L0N8B1;Q9T2E4;I2BGM7;B1NL21;Q3180…		0	0.008	0.1044	23.19	12.1473	2	898.41	0.114145	29.4959	0
E7DMY2	Ribulose bisphosphate carboxylase large chain (Fragment) OS=Penianthus longifolius OX=461618 GN=rbcL PE=3 SV=1 - [E7DMY2_9MAGN]	2630.74	36.5	6936	0	20	279	463	51.5068	6.43018
	High	GGLDFTKDDENVNSQPFMR	13	51638	281	Q8M9K0;Q9XQI4;Q8MFT9;Q5S838;A0A126G0V3;A0A0H4SWH4;Q4VIC0;O98426;B1PHQ2;A0A2D0WHN2;Q95CE8;Q9GGJ5;B5LBY9;C0J9R6;C6G1P2;Q5W520;A5X4D3;Q9GF14;F2X4H9;A0A0K2SQY8;F2X4N9;Q4VI99;D6MYJ6;Q7YJP8;Q9MS09;Q5I221;A0A0U4D534;Q4VI78;A0A0F7G633;A0A0F7C969;A0A249Y5Y5;G0WZL1;Q37220;B2BY95;A0A291L2W8;Q37279;J9QH20;A0A1Q1MQ40;Q37140;L0N8B1;Q6VW40;A0A0F7C9H2;I2BGM7;Q33047;Q31807;Q33032;A0A1C9HG87;B8PRL7;Q9THL1;A0A286M5…		0	0	1.232e-13	133.64	1.81455e-10	2	2169.99	1.02955	93.118	1
	High	GHYLNATAGTcEEMIKR	2	14767	123	Q6VW40;C0J9R6;C6G1P2;Q33032;A0A1C9HG87;R4QE58;Q4L1C7;F2X4H9;A0A0K2SQY8;F2X4N9;O98429;D6MYJ6;Q7YJP8;Q7GH77;Q9MS09;O98551;A0A0C5KNQ4;I2E9A4;Q9T2E4;D6MYI7;O98426;A0A0B4M1K8;A0A0N7AB69;A0A0B5L1K2;B2BY95;B6GUV5;Q37347;Q5NUA5;K4EPE7;Q37176;I2BGN0;Q95CE8;Q37140;H9ZGI0;L0N8B1;P94046;Q8ME51;A5X4D3;Q339G9;A0A2H4UGV5;I2E964;Q32750;Q5I221;A0A0U4D534;A0A249Y5N8;Q7YJR9;A0A291L2W8;D6MYJ0;A0A249Y5N1;Q5W520;Q9THL…	C11(Carbamidomethyl)	0	0	4.954e-13	102.08	1.60767e-07	3	1950.92	0.993705	59.7238	1
	High	GHYLNATAGTcEEMIK	15	14794	124	Q6VW40;C0J9R6;C6G1P2;Q33032;A0A1C9HG87;F2X4H9;A0A0K2SQY8;F2X4N9;D6MYJ6;Q7YJP8;Q7GH77;Q9MS09;O98551;A0A0C5KNQ4;I2E9A4;B2BY95;Q5NUA5;Q37140;H9ZGI0;L0N8B1;Q5W520;Q9THL1;Q9GF14;Q4VI99;Q4VI78;Q37220;B1PHQ2;A0A1Q1MQ40;C1JAT3;Q3I534;G0WZL1;F4ZDP9;A0A142I7F3;P92434;J9QH20;A0A249Y5Q4;E7DMY2;A0A2H4UGV5;B8LIV8;I2E962;A0A1C9HFL0;O98429;Q9T2E4;A0A0C5AUW0;A0A0B4M1K8;A0A0N7AB69;A0A0B5L1K2;A0A142I7A5;B8YHE7;A0A0…	C11(Carbamidomethyl)	0	0	9.225e-11	99.52	2.43029e-07	2	1794.82	1.69124	66.3509	0
	High	GHYLNATAGTcEEmIK	8	14794	124	C0J9R6;C6G1P2;Q5W520;A5X4D3;Q9GF14;F2X4H9;A0A0K2SQY8;F2X4N9;Q4VI99;D6MYJ6;Q7YJP8;Q9MS09;Q5I221;A0A0U4D534;Q4VI78;A0A0F7G633;A0A0F7C969;A0A249Y5Y5;G0WZL1;Q37220;B2BY95;A0A291L2W8;Q37279;J9QH20;A0A1Q1MQ40;Q37140;L0N8B1;Q9GEN6;Q32701;Q6VW40;D6MYK4;E7DMY2;B8LIV8;Q33032;I2E962;A0A1C9HG87;Q7YMT1;R4QE58;Q9THL1;I2E906;Q339G9;Q4L1C7;Q95631;Q8MD81;A0A1C9HFL0;Q6VW13;Q3T5L7;Q9TN58;O98429;Q32553;C1JAT3;I2E964…	C11(Carbamidomethyl); M14(Oxidation)	0	0	1.755e-09	92.48	1.1373e-06	2	1810.81	1.38348	55.6064	0
	High	EITLGFVDLLRDDFIEK	2	5735	61	Q6VW40;C0J9R6;C6G1P2;Q5W520;Q33032;Q9GF14;F2X4H9;F2X4N9;Q4VI99;Q9TI75;Q5I221;A0A0U4D534;Q4VI78;A0A249Y5N8;A0A249Y5N1;I2BGM7;Q31895;O78309;Q8HUZ9;A0A1Z2QS57;I2E9L8;E0D8W6;A0A0F7G5U4;P48689;A0A286SFD8;A0A142DPV4;S4TA61;J9QG76;E0D8V0;Q8MFT9;A0A0F7G5Y0;A0A1W6L1X3;A6XBH8;A0A286NQG4;A0A286NQF2;Q7YJM6;A0A0B5KNF5;F5B3G0;Q8M9K0;I2BGN0;E2FGZ3;A0A0B5KTH7;A0A291EY88;A0A0F7EV98;Q9MT32;Q9GHM7;A0A286SF63;E7DMY2…		0	0	8.837e-12	85.31	6.60228e-06	2	2023.08	1.21337	115.129	1
	High	mSGGDHIHAGTVVGK	32	17683	150	I2E9A4;Q9BAJ3;Q6VW40;I2BGM7;C0J9R6;C6G1P2;Q33032;A6XBH8;F2X4H9;F2X4N9;Q8HUZ9;Q5I221;A0A0U4D534;A0A1Z2QS57;I2E9L8;A0A249Y5N8;A0A286SFD8;S4TA61;J9QG76;E0D8V0;A0A249Y5N1;A0A0F7G5Y0;Q32701;E7DMY2;Q31807;P92447;O47280;R4QE58;Q339G9;Q6VW13;Q3T5L7;A0A2H4UGV5;I2E964;D2Y0X3;A0A248SN48;Q7YJP8;Q7GH77;A0A0C5KNQ4;K7TIF7;A0A024HRQ0;Q9MSY8;Q8WJX3;B5L2V5;D4N1T9;Q9BAI7;O99016;A0A0F7CRW4;A0A0E3KV09;Q5YKU0;A0A291L2…	M1(Oxidation)	0	0	4.962e-10	84.02	1.37168e-05	2	1481.72	0.318762	32.1251	0
	High	DNGLLLHIHR	12	41878	285	C0J9R6;C6G1P2;Q5W520;Q9GF14;F2X4H9;F2X4N9;Q4VI99;Q9MS09;Q5I221;A0A0U4D534;Q4VI78;A0A0F7G633;O09424;A0A249Y5Y5;G0WZL1;J9QH20;Q9GHM7;Q6VW40;I2BGM7;E7DMY2;Q33032;Q8HUZ9;A0A1Z2QS57;I2E9L8;A0A249Y5N8;A0A286SFD8;S4TA61;J9QG76;E0D8V0;Q8MFT9;A0A249Y5N1;A0A0F7G5Y0;A0A1C9HG87;Q9THL1;Q4L1C7;A0A0K2SQY8;C1JAT3;D6MYJ6;Q7YJP8;Q7GH77;J9QER6;O98551;A0A0C5KNQ4;Q3I534;I2E9A4;Q37220;F4ZDP9;B2BY95;B1PHQ2;A0A142I7F3;P…		0	0	2.487e-05	83.17	2.26954e-05	3	1187.67	0.557325	64.4414	0
	High	GHYLNATAGTcEEmIKR	4	14767	123	C0J9R6;C6G1P2;Q5W520;A5X4D3;Q9GF14;F2X4H9;A0A0K2SQY8;F2X4N9;Q4VI99;D6MYJ6;Q7YJP8;Q9MS09;Q5I221;A0A0U4D534;Q4VI78;A0A0F7G633;A0A0F7C969;A0A249Y5Y5;G0WZL1;Q37220;B2BY95;A0A291L2W8;Q37279;J9QH20;A0A1Q1MQ40;Q37140;L0N8B1;Q9GEN6;Q32701;Q6VW40;D6MYK4;E7DMY2;B8LIV8;Q33032;I2E962;A0A1C9HG87;Q7YMT1;R4QE58;Q9THL1;I2E906;Q339G9;Q4L1C7;Q95631;Q8MD81;A0A1C9HFL0;Q6VW13;Q3T5L7;Q9TN58;O98429;Q32553;C1JAT3;I2E964…	C11(Carbamidomethyl); M14(Oxidation)	0	0	8.168e-09	80.25	2.35855e-05	3	1966.91	1.11945	51.1056	1
	High	GGLDFTKDDENVNSQPFmR	8	51638	281	C0J9R6;A0A291EY88;C6G1P2;Q5W520;B8PRL7;O09420;A6XBH8;Q9GF14;A0A286M593;F2X4H9;O78309;F2X4N9;Q4VI99;Q8HUZ9;Q9MS09;Q5I221;A0A0U4D534;A0A1Z2QS57;A0A0F7G5V4;Q4VI78;A0A0F7G633;A0A0F7G5U4;O09424;P48689;A0A286SFD8;A0A249Y5Y5;G0WZL1;J9QG76;J9QH20;Q9GHM7;O03612;O03654;A0A023Q3H2;A0A023Q1H7;I2BGM7;Q33032;A0A142DPV4;Q6VW40;Q05579;Q9GEN6;Q32701;A0A0F7C9H2;Q32571;Q33047;Q31807;A0A1C9HG87;Q9THL1;A0A0F7EV98;Q9M…	M18(Oxidation)	0	0	1.423e-10	78.81	5.35809e-05	2	2185.99	1.44956	83.4347	1
	High	DDENVNSQPFMR	8	52171	305	Q05579;Q9ZS70;Q32701;Q31896;D6MYK9;Q6VW40;Q32776;A0A0F7C9H2;Q32571;I2BGM7;B1NL21;C0J9R6;A0A291EY88;C6G1P2;Q5W520;Q33047;D6MYK4;E7DMY2;Q31807;B8LIV8;C7AQR6;Q8WL19;Q33032;I2E962;A0A286NQG4;Q9GHZ1;A0A1C9HG87;B8PRL7;Q7YMT1;R4QE58;Q9THL1;A5X4D3;Q8WIX2;O09420;A6XBH8;I2E906;V5K6K1;A5X4K9;Q9XQI4;Q9GF14;A0A0F7EV98;O98993;Q9MT32;Q339G9;Q4L1C7;Q95631;A0A286NQM2;Q8MD81;A0A0F7G5C0;A0A1C9HFL0;Q6VW13;A0A286M593…		0	0	3.163e-06	77.76	6.24293e-05	2	1451.62	0.893699	69.9479	0
	High	TFQGPPHGIQVER	28	58045	299	Q6VW40;C0J9R6;C6G1P2;Q33032;F2X4H9;F2X4N9;Q7YJP8;Q7GH77;A0A0C5KNQ4;I2E9A4;L0N8B1;E7DMY2;Q9ZS70;A0A0F7C9H2;I2BGM7;Q5W520;Q33047;D6MYK4;Q31807;B8LIV8;I2E962;A0A286NQG4;A0A1C9HG87;B8PRL7;Q9THL1;Q8WIX2;Q9GF14;A0A1C9HFL0;A0A286M593;Q9GEK5;A0A0K2SQY8;Q9T2B5;O98429;Q4VI99;C1JAT3;D6MYJ6;Q33156;Q8HUZ9;Q9MS09;A0A1Z2QS57;O98551;I2E9L8;Q3I534;A0A0F7G5V4;Q9T2E4;Q4VI78;E0D8W6;A0A286NQF2;Q8WKT6;Q7YJM6;K7TIF7;P4…		0	0	5.43e-09	76.99	0.000124659	2	1465.76	0.989124	59.1038	0
	High	MSGGDHIHAGTVVGK	36	17683	150	C0J9R6;C6G1P2;F2X4H9;F2X4N9;Q7YJP8;L0N8B1;O98551;Q9T2E4;Q6PZ98;Q9ZS70;Q6VW40;A0A0F7C9H2;I2BGM7;Q31807;Q33032;A0A286NQG4;A0A1C9HG87;A5X4D3;Q8WIX2;Q339G9;A0A286M593;Q9GEK5;A0A0K2SQY8;O98429;D6MYJ6;I2E964;Q7GH77;Q8HUZ9;Q9MS09;Q5I221;G0WZM4;A0A0U4D534;A0A1Z2QS57;A0A0C5KNQ4;I2E9L8;A0A0F7G5V4;I2E9A4;A0A286NQF2;Q8WKT6;Q7YJM6;K7TIF7;A0A249Y5N8;A0A0B5KNF5;A0A286SFD8;A0A120KLC1;A0A0B4M1K8;B5L2V5;A0A0N7AB69…		0	0	2.428e-07	71.56	0.000207916	2	1465.72	0.933846	40.4824	0
	High	VALEAcVQAR	48	29518	219	C6G1P2;A0A0F7EV98;L0N8B1;Q05579;C0J9R6;A0A291EY88;Q5W520;Q31807;R4QE58;A6XBH8;Q9GF14;F2X4H9;F2X4N9;Q4VI99;Q7YJP8;Q8HUZ9;A0A1Z2QS57;Q4VI78;A2VAL3;K7TIF7;P48689;J9QG76;Q37220;A0A0F7CRW4;A0A0E3KV09;Q7YJM3;A0A1C9HG42;A0A1Q1MQ40;Q9GHM7;I6N589;A0A291L2S1;Q32701;Q6VW40;I2BGM7;Q33032;Q339G9;I2E964;A0A248SN48;Q7GH77;Q5I221;A0A0U4D534;A0A0C5KNQ4;I2E9L8;I2E9A4;A0A249Y5N8;A0A286SFD8;Q8WJX3;B5L2V5;S4TA61;D4N1…	C6(Carbamidomethyl)	0	0	0.0002074	67.58	0.000700406	2	1116.58	0.319118	112.957	0
	High	DDFIEKDR	7	17693	161	C0J9R6;C6G1P2;F2X4H9;F2X4N9;Q7YJP8;L0N8B1;Q33032;Q6VW40;Q5W520;Q9GF14;Q4VI99;Q9TI75;Q5I221;A0A0U4D534;Q4VI78;A0A249Y5N8;A0A249Y5N1;Q9GHM7;A0A286SF63;I2BGM7;A0A291EY88;A6XBH8;A0A0F7EV98;Q9MT32;Q8HUZ9;A0A1Z2QS57;I2E9L8;E0D8W6;P48689;A0A142DPV4;J9QG76;A2VAL3;E7DMY2;Q339G9;I2E964;Q7GH77;A0A0C5KNQ4;I2E9A4;Q31807;K7TIF7;D4N1T9;O99016;A0A0F7CRW4;A0A0E3KV09;Q5YKU0;A0A291L206;G8EEM9;A0A2D0WHN2;Q7YJM3;A0A1…		0	0	0.0127	64.12	0.00104486	2	1037.49	1.80774	42.5919	1
	High	FLFcAEAIYK	9	13080	133	C0J9R6;C6G1P2;Q5W520;Q9GF14;F2X4H9;A0A0K2SQY8;F2X4N9;Q4VI99;D6MYJ6;Q7YJP8;Q9MS09;Q4VI78;G0WZL1;Q37220;B2BY95;J9QH20;A0A1Q1MQ40;Q37140;L0N8B1;Q5I221;A0A0U4D534;A0A0B5L1K2;A0A142I7A5;B8YHE7;A0A078BR81;Q37347;K4EPE7;A0A0F6TFY2;Q95CE8;Q4L1D3;G0LNJ9;Q31807;A0A291L2W8;A0A1C9HG42;Q8HUZ9;A0A1Z2QS57;K7TIF7;P48689;A0A0B5KNF5;H5ZW43;J9QG76;A0A0F7CRW4;A0A0E3KV09;Q7YJM3;E7DMY2;A6XBH8;A0A286M593;Q9TN58;A0A0F7G…	C4(Carbamidomethyl)	0	0	0.0008225	56.83	0.00681983	2	1261.63	-0.110756	114.082	0
	High	EITLGFVDLLR	2	11021	130	Q6VW40;I2BGM7;C0J9R6;C6G1P2;Q33032;A6XBH8;F2X4H9;F2X4N9;Q8HUZ9;Q5I221;A0A0U4D534;A0A1Z2QS57;I2E9L8;A0A249Y5N8;A0A286SFD8;S4TA61;J9QG76;E0D8V0;A0A249Y5N1;A0A0F7G5Y0;Q5W520;Q8WIX2;A0A0F7EV98;Q71N81;O03612;A0A286NQG4;A0A286NQF2;Q7YJM6;A0A0B5KNF5;F5B3G0;Q8M9K0;I2BGN0;E2FGZ3;A0A0B5KTH7;A0A291EY88;Q9GF14;Q9MT32;Q4VI99;Q4VI78;E0D8W6;P48689;A0A142DPV4;Q9GHM7;A0A286SF63;A0A0F7G5C0;E7DMY2;Q9ZS70;Q9TI75;Q9G…		0	0	0.0002901	55.96	0.0054774	2	1275.73	0.557806	35.8049	0
	High	DTDTLAAFR	10	738	14	B8PRL7;A0A0F7EV98;Q9GEN6;I2BGM7;C0J9R6;C6G1P2;Q9GF14;Q71N78;E7DMY2;Q3I534;J7H9H4;A0A1I9WNX8;G8D4B8;H9AK14		0	0	0.003227	54.41	0.00612988	2	1009.5	1.4207	77.2687	0
	High	AMHAVIDR	9	44488	304	A0A0C5KNQ4;Q32701;Q6VW40;C0J9R6;C6G1P2;Q5W520;Q33032;A0A1C9HG87;Q9THL1;Q9GF14;F2X4H9;A0A0K2SQY8;F2X4N9;Q32553;Q4VI99;C1JAT3;D6MYJ6;Q7YJP8;Q7GH77;Q9MS09;O98551;Q3I534;I2E9A4;Q4VI78;G0WZL1;Q37220;F4ZDP9;B2BY95;B1PHQ2;A0A142I7F3;P92434;Q5NUA5;S6CMZ7;Q8MFT9;J9QH20;A0A249Y5Q4;A0A1Q1MQ40;Q37140;H9ZGI0;L0N8B1;Q9GHM7;Q8ME74;A0A291L2S1;A0A286SF63;I2BGM7;Q33047;Q31807;Q33156;Q8HUZ9;A0A1Z2QS57;I2E9L8;E0D8W6…		0	0	0.009502	52.34	0.0215431	2	912.471	-0.689544	33.5689	0
	High	DDENVNSQPFmR	4	52171	305	Q6VW40;I2BGM7;C0J9R6;C6G1P2;Q31807;Q33032;A0A286NQG4;F2X4H9;F2X4N9;Q7YJP8;Q7GH77;Q8HUZ9;A0A1Z2QS57;A0A0C5KNQ4;I2E9L8;I2E9A4;Q9T2E4;A0A286NQF2;Q7YJM6;K7TIF7;A0A0B5KNF5;Q7YJR9;A0A0B4M1K8;A0A0N7AB69;A0A0B5L1K2;D4N1T9;A0A1D5AHD9;J9QG76;O99016;A0A0F7CRW4;A0A0E3KV09;Q5YKU0;A0A291L206;Q8M9K0;A0A1D5AHD5;G8EEM9;A0A2D0WHN2;I2BGN0;Q7YJM3;A0A1C9HG42;L0N8B1;P94046;Q05579;Q32701;A0A0F7C9H2;Q32571;A0A291EY88;Q5…	M11(Oxidation)	0	0	8.285e-05	50.28	0.0343804	2	1467.62	1.02172	57.083	0
	High	PLLxcTIKPK	7	64838	316	C0J9R6;C6G1P2;Q5W520;A5X4D3;Q9GF14;F2X4H9;A0A0K2SQY8;F2X4N9;Q4VI99;D6MYJ6;Q7YJP8;Q9MS09;Q5I221;A0A0U4D534;Q4VI78;A0A0F7G633;A0A0F7C969;A0A249Y5Y5;G0WZL1;Q37220;B2BY95;A0A291L2W8;Q37279;J9QH20;A0A1Q1MQ40;Q37140;L0N8B1;Q6VW40;A0A0F7C9H2;I2BGM7;Q33047;Q31807;Q33032;A0A1C9HG87;B8PRL7;Q9THL1;A0A286M593;Q9GEK5;C1JAT3;Q7GH77;Q33156;Q8HUZ9;A0A1Z2QS57;O98551;A0A0C5KNQ4;I2E9L8;Q3I534;A0A0F7G5V4;I2E9A4;E0D8…	X4(G); C5(Carbamidomethyl)	0	0	0.0004377	49.69	0.0607706	2	1126.67	0.212701	52.3831	1
	High	YGRPLLxcTIKPK	3	20	5	D6MYK4;E7DMY2;Q95631;P93976;Q33369	X7(N); C8(Carbamidomethyl)	0	0	0.0001154	41.77	0.10819	3	1559.86	-6.91965	61.6593	2
	High	EITLGFVDLLRDDFIEKDR	1	5694	61	Q6VW40;C0J9R6;C6G1P2;Q33032;F2X4H9;F2X4N9;Q5W520;Q9GF14;Q4VI99;Q4VI78;Q9GHM7;A0A0B5KTH7;I2BGM7;A0A291EY88;A6XBH8;A0A0F7EV98;Q9MT32;Q8HUZ9;A0A1Z2QS57;I2E9L8;E0D8W6;P48689;A0A142DPV4;J9QG76;A0A286SF63;Q5I221;A0A0U4D534;A0A249Y5N8;A0A286SFD8;S4TA61;E0D8V0;A0A249Y5N1;A0A0F7G5Y0;A0A286NQG4;A0A286NQF2;Q7YJM6;A0A0B5KNF5;F5B3G0;Q8M9K0;I2BGN0;E2FGZ3;E7DMY2;Q9TI75;O78309;A0A0F7G5U4;A0A249Y5J7;A0A249Y5J3;A0…		0	0	1.101e-06	38.95	0.258133	3	2294.21	1.00295	114.748	2
	High	LGLSAKNYGR	1	66237	322	Q6VW40;C0J9R6;C6G1P2;D6MYK4;E7DMY2;Q33032;A0A1C9HG87;A5X4D3;Q339G9;F2X4H9;A0A0K2SQY8;F2X4N9;D6MYJ6;I2E964;Q7YJP8;Q7GH77;Q9MS09;Q5I221;A0A0U4D534;O98551;A0A0C5KNQ4;I2E9A4;A0A249Y5N8;B2BY95;A0A291L2W8;Q5NUA5;A0A249Y5N1;Q37140;H9ZGI0;L0N8B1;Q5W520;B8LIV8;I2E962;Q7YMT1;Q9THL1;Q9GF14;Q95631;A0A1C9HFL0;O98429;Q4VI99;C1JAT3;Q9TI75;Q3I534;Q9T2E4;Q4VI78;A0A0F7G633;Q58U40;A0A0F7C969;A0A0C5AUW0;A0A0B4M1K8;A…		0	0	0.009617	24.43	23.5864	3	1078.6	-2.89045	46.765	1
	High	AQAETGEIK	7	27913	230	Q6VW40;A0A291L206;A0A0F6TFY2;A0A1W6BQF9;Q71N78;J9QER6;C7A5Z4;A5X5W8;J9QH20;Q6PZC1;B6GUV5;A1XM46;C7SN35;C0J9R6;C6G1P2;F2X4H9;F2X4N9;Q9MS09;Q9GHZ1;Q8ME51;O98993;Q9GEN6;A0A0F7C9H2;I2BGM7;A0A291EY88;Q5W520;Q33032;A0A1C9HG87;B8PRL7;A6XBH8;Q9GF14;A0A0F7EV98;Q9MT32;Q4L1C7;A0A286NQM2;A0A286M593;Q9GEK5;Q9TN58;T1WGF1;Q4VI99;C1JAT3;Q8HUZ9;A0A1Z2QS57;I2E9L8;A0A0F7G5V4;Q4VI78;E0D8W6;P48689;A0A142DPV4;G0WZL1;J…		0	0.001	0.02621	39.46	0.414951	2	946.484	-0.317056	25.8707	0
	High	AmHAVIDR	2	44488	304	Q6VW40;C0J9R6;C6G1P2;Q33032;F2X4H9;F2X4N9;Q5I221;A0A0U4D534;A0A249Y5N8;A0A249Y5N1;Q5W520;Q31807;Q9GF14;Q4VI99;Q7YJP8;Q8HUZ9;A0A1Z2QS57;Q4VI78;K7TIF7;P48689;J9QG76;Q37220;A0A0F7CRW4;A0A0E3KV09;Q7YJM3;A0A1C9HG42;A0A1Q1MQ40;L0N8B1;I2BGM7;Q7GH77;A0A0C5KNQ4;I2E9L8;I2E9A4;D4N1T9;O99016;Q5YKU0;A0A291L206;G8EEM9;A0A2D0WHN2;A0A218KDZ0;A0A0B5KNF5;H5ZW43;A0A0B5L1K2;A0A078BR81;A0A0F6TFY2;G0LNJ9;Q05579;Q32701…	M2(Oxidation)	0	0.005	0.07043	47.76	0.0664751	2	928.467	0.328951	21.0214	0
	High	NHGMHFR	1	30695	237	C0J9R6;C6G1P2;Q5W520;E7DMY2;Q9GF14;F2X4H9;F2X4N9;Q4VI99;Q4VI78;Q6VW40;Q33032;A0A1C9HG87;C1JAT3;Q9TI75;Q9MS09;Q5I221;A0A0U4D534;A0A0F7G633;A0A249Y5N8;A0A249Y5Y5;G0WZL1;C1JAS8;P92434;A0A249Y5N1;J9QH20;H9ZGI0;Q33047;Q9GEN6;Q9THL1;A0A0K2SQY8;D6MYJ6;Q7YJP8;Q7GH77;O98551;A0A0C5KNQ4;Q3I534;I2E9A4;Q37220;F4ZDP9;B2BY95;B1PHQ2;A0A142I7F3;Q5NUA5;A0A249Y5Q4;A0A1Q1MQ40;Q37140;L0N8B1;Q9T2E4;I2BGM7;B1NL21;Q3180…		0	0.008	0.1044	23.19	12.1473	2	898.41	0.114145	29.4959	0
A0A291L2W8	Ribulose bisphosphate carboxylase large chain (Fragment) OS=Loeflingia squarrosa OX=191451 GN=rbcL PE=3 SV=1 - [A0A291L2W8_9CARY]	2624.27	38.69	34533	0	16	266	429	47.3808	6.68311
	High	GGLDFTKDDENVNSQPFMR	13	51638	281	Q8M9K0;Q9XQI4;Q8MFT9;Q5S838;A0A126G0V3;A0A0H4SWH4;Q4VIC0;O98426;B1PHQ2;A0A2D0WHN2;Q95CE8;Q9GGJ5;B5LBY9;C0J9R6;C6G1P2;Q5W520;A5X4D3;Q9GF14;F2X4H9;A0A0K2SQY8;F2X4N9;Q4VI99;D6MYJ6;Q7YJP8;Q9MS09;Q5I221;A0A0U4D534;Q4VI78;A0A0F7G633;A0A0F7C969;A0A249Y5Y5;G0WZL1;Q37220;B2BY95;A0A291L2W8;Q37279;J9QH20;A0A1Q1MQ40;Q37140;L0N8B1;Q6VW40;A0A0F7C9H2;I2BGM7;Q33047;Q31807;Q33032;A0A1C9HG87;B8PRL7;Q9THL1;A0A286M5…		0	0	1.232e-13	133.64	1.81455e-10	2	2169.99	1.02955	93.118	1
	High	GHYLNATAGTcEEMIKR	2	14767	123	Q6VW40;C0J9R6;C6G1P2;Q33032;A0A1C9HG87;R4QE58;Q4L1C7;F2X4H9;A0A0K2SQY8;F2X4N9;O98429;D6MYJ6;Q7YJP8;Q7GH77;Q9MS09;O98551;A0A0C5KNQ4;I2E9A4;Q9T2E4;D6MYI7;O98426;A0A0B4M1K8;A0A0N7AB69;A0A0B5L1K2;B2BY95;B6GUV5;Q37347;Q5NUA5;K4EPE7;Q37176;I2BGN0;Q95CE8;Q37140;H9ZGI0;L0N8B1;P94046;Q8ME51;A5X4D3;Q339G9;A0A2H4UGV5;I2E964;Q32750;Q5I221;A0A0U4D534;A0A249Y5N8;Q7YJR9;A0A291L2W8;D6MYJ0;A0A249Y5N1;Q5W520;Q9THL…	C11(Carbamidomethyl)	0	0	4.954e-13	102.08	1.60767e-07	3	1950.92	0.993705	59.7238	1
	High	GHYLNATAGTcEEMIK	15	14794	124	Q6VW40;C0J9R6;C6G1P2;Q33032;A0A1C9HG87;F2X4H9;A0A0K2SQY8;F2X4N9;D6MYJ6;Q7YJP8;Q7GH77;Q9MS09;O98551;A0A0C5KNQ4;I2E9A4;B2BY95;Q5NUA5;Q37140;H9ZGI0;L0N8B1;Q5W520;Q9THL1;Q9GF14;Q4VI99;Q4VI78;Q37220;B1PHQ2;A0A1Q1MQ40;C1JAT3;Q3I534;G0WZL1;F4ZDP9;A0A142I7F3;P92434;J9QH20;A0A249Y5Q4;E7DMY2;A0A2H4UGV5;B8LIV8;I2E962;A0A1C9HFL0;O98429;Q9T2E4;A0A0C5AUW0;A0A0B4M1K8;A0A0N7AB69;A0A0B5L1K2;A0A142I7A5;B8YHE7;A0A0…	C11(Carbamidomethyl)	0	0	9.225e-11	99.52	2.43029e-07	2	1794.82	1.69124	66.3509	0
	High	GHYLNATAGTcEEmIK	8	14794	124	C0J9R6;C6G1P2;Q5W520;A5X4D3;Q9GF14;F2X4H9;A0A0K2SQY8;F2X4N9;Q4VI99;D6MYJ6;Q7YJP8;Q9MS09;Q5I221;A0A0U4D534;Q4VI78;A0A0F7G633;A0A0F7C969;A0A249Y5Y5;G0WZL1;Q37220;B2BY95;A0A291L2W8;Q37279;J9QH20;A0A1Q1MQ40;Q37140;L0N8B1;Q9GEN6;Q32701;Q6VW40;D6MYK4;E7DMY2;B8LIV8;Q33032;I2E962;A0A1C9HG87;Q7YMT1;R4QE58;Q9THL1;I2E906;Q339G9;Q4L1C7;Q95631;Q8MD81;A0A1C9HFL0;Q6VW13;Q3T5L7;Q9TN58;O98429;Q32553;C1JAT3;I2E964…	C11(Carbamidomethyl); M14(Oxidation)	0	0	1.755e-09	92.48	1.1373e-06	2	1810.81	1.38348	55.6064	0
	High	mSGGDHIHAGTVVGK	32	17683	150	I2E9A4;Q9BAJ3;Q6VW40;I2BGM7;C0J9R6;C6G1P2;Q33032;A6XBH8;F2X4H9;F2X4N9;Q8HUZ9;Q5I221;A0A0U4D534;A0A1Z2QS57;I2E9L8;A0A249Y5N8;A0A286SFD8;S4TA61;J9QG76;E0D8V0;A0A249Y5N1;A0A0F7G5Y0;Q32701;E7DMY2;Q31807;P92447;O47280;R4QE58;Q339G9;Q6VW13;Q3T5L7;A0A2H4UGV5;I2E964;D2Y0X3;A0A248SN48;Q7YJP8;Q7GH77;A0A0C5KNQ4;K7TIF7;A0A024HRQ0;Q9MSY8;Q8WJX3;B5L2V5;D4N1T9;Q9BAI7;O99016;A0A0F7CRW4;A0A0E3KV09;Q5YKU0;A0A291L2…	M1(Oxidation)	0	0	4.962e-10	84.02	1.37168e-05	2	1481.72	0.318762	32.1251	0
	High	DNGLLLHIHR	12	41878	285	C0J9R6;C6G1P2;Q5W520;Q9GF14;F2X4H9;F2X4N9;Q4VI99;Q9MS09;Q5I221;A0A0U4D534;Q4VI78;A0A0F7G633;O09424;A0A249Y5Y5;G0WZL1;J9QH20;Q9GHM7;Q6VW40;I2BGM7;E7DMY2;Q33032;Q8HUZ9;A0A1Z2QS57;I2E9L8;A0A249Y5N8;A0A286SFD8;S4TA61;J9QG76;E0D8V0;Q8MFT9;A0A249Y5N1;A0A0F7G5Y0;A0A1C9HG87;Q9THL1;Q4L1C7;A0A0K2SQY8;C1JAT3;D6MYJ6;Q7YJP8;Q7GH77;J9QER6;O98551;A0A0C5KNQ4;Q3I534;I2E9A4;Q37220;F4ZDP9;B2BY95;B1PHQ2;A0A142I7F3;P…		0	0	2.487e-05	83.17	2.26954e-05	3	1187.67	0.557325	64.4414	0
	High	GHYLNATAGTcEEmIKR	4	14767	123	C0J9R6;C6G1P2;Q5W520;A5X4D3;Q9GF14;F2X4H9;A0A0K2SQY8;F2X4N9;Q4VI99;D6MYJ6;Q7YJP8;Q9MS09;Q5I221;A0A0U4D534;Q4VI78;A0A0F7G633;A0A0F7C969;A0A249Y5Y5;G0WZL1;Q37220;B2BY95;A0A291L2W8;Q37279;J9QH20;A0A1Q1MQ40;Q37140;L0N8B1;Q9GEN6;Q32701;Q6VW40;D6MYK4;E7DMY2;B8LIV8;Q33032;I2E962;A0A1C9HG87;Q7YMT1;R4QE58;Q9THL1;I2E906;Q339G9;Q4L1C7;Q95631;Q8MD81;A0A1C9HFL0;Q6VW13;Q3T5L7;Q9TN58;O98429;Q32553;C1JAT3;I2E964…	C11(Carbamidomethyl); M14(Oxidation)	0	0	8.168e-09	80.25	2.35855e-05	3	1966.91	1.11945	51.1056	1
	High	ELGVPIVmHDYITGGFTANTSLAHYcR	9	839	27	C0J9R6;D6MYJ6;Q5W520;Q33032;I2BGM7;Q31807;A0A142DPV4;A0A291EY88;G0WZL1;A0A023Q3H2;A0A023Q1H7;Q32553;A0A2H4UGV5;D6MYK9;A0A249Y5Q4;D6MYK4;Q31889;A0A0C5AUW0;A0A0A7W5U3;A0A023Q1K4;C7AQV0;A0A291L2W8;C7AQT3;C7AQV2;D6MYI7;A0A120KLC1;D6MYJ0	M8(Oxidation); C26(Carbamidomethyl)	0	0	5.972e-13	80.15	2.42754e-05	4	3038.45	0.512923	109.952	0
	High	GGLDFTKDDENVNSQPFmR	8	51638	281	C0J9R6;A0A291EY88;C6G1P2;Q5W520;B8PRL7;O09420;A6XBH8;Q9GF14;A0A286M593;F2X4H9;O78309;F2X4N9;Q4VI99;Q8HUZ9;Q9MS09;Q5I221;A0A0U4D534;A0A1Z2QS57;A0A0F7G5V4;Q4VI78;A0A0F7G633;A0A0F7G5U4;O09424;P48689;A0A286SFD8;A0A249Y5Y5;G0WZL1;J9QG76;J9QH20;Q9GHM7;O03612;O03654;A0A023Q3H2;A0A023Q1H7;I2BGM7;Q33032;A0A142DPV4;Q6VW40;Q05579;Q9GEN6;Q32701;A0A0F7C9H2;Q32571;Q33047;Q31807;A0A1C9HG87;Q9THL1;A0A0F7EV98;Q9M…	M18(Oxidation)	0	0	1.423e-10	78.81	5.35809e-05	2	2185.99	1.44956	83.4347	1
	High	DDENVNSQPFMR	8	52171	305	Q05579;Q9ZS70;Q32701;Q31896;D6MYK9;Q6VW40;Q32776;A0A0F7C9H2;Q32571;I2BGM7;B1NL21;C0J9R6;A0A291EY88;C6G1P2;Q5W520;Q33047;D6MYK4;E7DMY2;Q31807;B8LIV8;C7AQR6;Q8WL19;Q33032;I2E962;A0A286NQG4;Q9GHZ1;A0A1C9HG87;B8PRL7;Q7YMT1;R4QE58;Q9THL1;A5X4D3;Q8WIX2;O09420;A6XBH8;I2E906;V5K6K1;A5X4K9;Q9XQI4;Q9GF14;A0A0F7EV98;O98993;Q9MT32;Q339G9;Q4L1C7;Q95631;A0A286NQM2;Q8MD81;A0A0F7G5C0;A0A1C9HFL0;Q6VW13;A0A286M593…		0	0	3.163e-06	77.76	6.24293e-05	2	1451.62	0.893699	69.9479	0
	High	TFQGPPHGIQVER	28	58045	299	Q6VW40;C0J9R6;C6G1P2;Q33032;F2X4H9;F2X4N9;Q7YJP8;Q7GH77;A0A0C5KNQ4;I2E9A4;L0N8B1;E7DMY2;Q9ZS70;A0A0F7C9H2;I2BGM7;Q5W520;Q33047;D6MYK4;Q31807;B8LIV8;I2E962;A0A286NQG4;A0A1C9HG87;B8PRL7;Q9THL1;Q8WIX2;Q9GF14;A0A1C9HFL0;A0A286M593;Q9GEK5;A0A0K2SQY8;Q9T2B5;O98429;Q4VI99;C1JAT3;D6MYJ6;Q33156;Q8HUZ9;Q9MS09;A0A1Z2QS57;O98551;I2E9L8;Q3I534;A0A0F7G5V4;Q9T2E4;Q4VI78;E0D8W6;A0A286NQF2;Q8WKT6;Q7YJM6;K7TIF7;P4…		0	0	5.43e-09	76.99	0.000124659	2	1465.76	0.989124	59.1038	0
	High	MSGGDHIHAGTVVGK	36	17683	150	C0J9R6;C6G1P2;F2X4H9;F2X4N9;Q7YJP8;L0N8B1;O98551;Q9T2E4;Q6PZ98;Q9ZS70;Q6VW40;A0A0F7C9H2;I2BGM7;Q31807;Q33032;A0A286NQG4;A0A1C9HG87;A5X4D3;Q8WIX2;Q339G9;A0A286M593;Q9GEK5;A0A0K2SQY8;O98429;D6MYJ6;I2E964;Q7GH77;Q8HUZ9;Q9MS09;Q5I221;G0WZM4;A0A0U4D534;A0A1Z2QS57;A0A0C5KNQ4;I2E9L8;A0A0F7G5V4;I2E9A4;A0A286NQF2;Q8WKT6;Q7YJM6;K7TIF7;A0A249Y5N8;A0A0B5KNF5;A0A286SFD8;A0A120KLC1;A0A0B4M1K8;B5L2V5;A0A0N7AB69…		0	0	2.428e-07	71.56	0.000207916	2	1465.72	0.933846	40.4824	0
	High	VALEAcVQAR	48	29518	219	C6G1P2;A0A0F7EV98;L0N8B1;Q05579;C0J9R6;A0A291EY88;Q5W520;Q31807;R4QE58;A6XBH8;Q9GF14;F2X4H9;F2X4N9;Q4VI99;Q7YJP8;Q8HUZ9;A0A1Z2QS57;Q4VI78;A2VAL3;K7TIF7;P48689;J9QG76;Q37220;A0A0F7CRW4;A0A0E3KV09;Q7YJM3;A0A1C9HG42;A0A1Q1MQ40;Q9GHM7;I6N589;A0A291L2S1;Q32701;Q6VW40;I2BGM7;Q33032;Q339G9;I2E964;A0A248SN48;Q7GH77;Q5I221;A0A0U4D534;A0A0C5KNQ4;I2E9L8;I2E9A4;A0A249Y5N8;A0A286SFD8;Q8WJX3;B5L2V5;S4TA61;D4N1…	C6(Carbamidomethyl)	0	0	0.0002074	67.58	0.000700406	2	1116.58	0.319118	112.957	0
	High	ELGVPIVMHDYITGGFTANTSLAHYcR	2	839	27	I2BGM7;C0J9R6;A0A291EY88;Q5W520;Q33032;A0A142DPV4;G0WZL1;A0A023Q3H2;A0A023Q1H7;D6MYJ6;Q31807;Q32553;A0A2H4UGV5;D6MYK9;A0A249Y5Q4;D6MYK4;Q31889;A0A0C5AUW0;A0A0A7W5U3;A0A023Q1K4;C7AQV0;A0A291L2W8;C7AQT3;C7AQV2;D6MYI7;A0A120KLC1;D6MYJ0	C26(Carbamidomethyl)	0	0	1.002e-13	63.45	0.0011929	3	3022.45	-0.0516561	114.11	0
	High	YGRPLLGcTIKPK	7	64650	311	I2E962;Q9ZS70;Q6VW40;A0A0F7C9H2;I2BGM7;C0J9R6;C6G1P2;Q5W520;B8LIV8;Q33032;A0A286NQG4;A0A1C9HG87;B8PRL7;Q8WIX2;Q9GF14;A0A1C9HFL0;A0A286M593;F2X4H9;Q9GEK5;O78309;F2X4N9;Q4VI99;C1JAT3;Q9TI75;Q8HUZ9;Q9MS09;Q5I221;G0WZM4;A0A0U4D534;B7VFB3;A0A1Z2QS57;I2E9L8;A0A0F7G5V4;Q4VI78;A0A0F7G633;E0D8W6;A0A286NQF2;A0A0F7G5U4;Q7YJM6;P48689;A0A249Y5N8;A0A0B5KNF5;A0A286SFD8;A0A142DPV4;A0A249Y5Y5;H5ZW43;S4TA61;G0WZL1…	C8(Carbamidomethyl)	0	0	6.466e-08	60.97	0.00464336	3	1502.85	0.518081	53.6582	2
	High	FLFcAEAIYK	9	13080	133	C0J9R6;C6G1P2;Q5W520;Q9GF14;F2X4H9;A0A0K2SQY8;F2X4N9;Q4VI99;D6MYJ6;Q7YJP8;Q9MS09;Q4VI78;G0WZL1;Q37220;B2BY95;J9QH20;A0A1Q1MQ40;Q37140;L0N8B1;Q5I221;A0A0U4D534;A0A0B5L1K2;A0A142I7A5;B8YHE7;A0A078BR81;Q37347;K4EPE7;A0A0F6TFY2;Q95CE8;Q4L1D3;G0LNJ9;Q31807;A0A291L2W8;A0A1C9HG42;Q8HUZ9;A0A1Z2QS57;K7TIF7;P48689;A0A0B5KNF5;H5ZW43;J9QG76;A0A0F7CRW4;A0A0E3KV09;Q7YJM3;E7DMY2;A6XBH8;A0A286M593;Q9TN58;A0A0F7G…	C4(Carbamidomethyl)	0	0	0.0008225	56.83	0.00681983	2	1261.63	-0.110756	114.082	0
	High	AMHAVIDR	9	44488	304	A0A0C5KNQ4;Q32701;Q6VW40;C0J9R6;C6G1P2;Q5W520;Q33032;A0A1C9HG87;Q9THL1;Q9GF14;F2X4H9;A0A0K2SQY8;F2X4N9;Q32553;Q4VI99;C1JAT3;D6MYJ6;Q7YJP8;Q7GH77;Q9MS09;O98551;Q3I534;I2E9A4;Q4VI78;G0WZL1;Q37220;F4ZDP9;B2BY95;B1PHQ2;A0A142I7F3;P92434;Q5NUA5;S6CMZ7;Q8MFT9;J9QH20;A0A249Y5Q4;A0A1Q1MQ40;Q37140;H9ZGI0;L0N8B1;Q9GHM7;Q8ME74;A0A291L2S1;A0A286SF63;I2BGM7;Q33047;Q31807;Q33156;Q8HUZ9;A0A1Z2QS57;I2E9L8;E0D8W6…		0	0	0.009502	52.34	0.0215431	2	912.471	-0.689544	33.5689	0
	High	DDENVNSQPFmR	4	52171	305	Q6VW40;I2BGM7;C0J9R6;C6G1P2;Q31807;Q33032;A0A286NQG4;F2X4H9;F2X4N9;Q7YJP8;Q7GH77;Q8HUZ9;A0A1Z2QS57;A0A0C5KNQ4;I2E9L8;I2E9A4;Q9T2E4;A0A286NQF2;Q7YJM6;K7TIF7;A0A0B5KNF5;Q7YJR9;A0A0B4M1K8;A0A0N7AB69;A0A0B5L1K2;D4N1T9;A0A1D5AHD9;J9QG76;O99016;A0A0F7CRW4;A0A0E3KV09;Q5YKU0;A0A291L206;Q8M9K0;A0A1D5AHD5;G8EEM9;A0A2D0WHN2;I2BGN0;Q7YJM3;A0A1C9HG42;L0N8B1;P94046;Q05579;Q32701;A0A0F7C9H2;Q32571;A0A291EY88;Q5…	M11(Oxidation)	0	0	8.285e-05	50.28	0.0343804	2	1467.62	1.02172	57.083	0
	High	PLLGcTIKPK	7	64838	316	C0J9R6;C6G1P2;Q5W520;A5X4D3;Q9GF14;F2X4H9;A0A0K2SQY8;F2X4N9;Q4VI99;D6MYJ6;Q7YJP8;Q9MS09;Q5I221;A0A0U4D534;Q4VI78;A0A0F7G633;A0A0F7C969;A0A249Y5Y5;G0WZL1;Q37220;B2BY95;A0A291L2W8;Q37279;J9QH20;A0A1Q1MQ40;Q37140;L0N8B1;Q6VW40;A0A0F7C9H2;I2BGM7;Q33047;Q31807;Q33032;A0A1C9HG87;B8PRL7;Q9THL1;A0A286M593;Q9GEK5;C1JAT3;Q7GH77;Q33156;Q8HUZ9;A0A1Z2QS57;O98551;A0A0C5KNQ4;I2E9L8;Q3I534;A0A0F7G5V4;I2E9A4;E0D8…	C5(Carbamidomethyl)	0	0	0.0004377	49.69	0.0607706	2	1126.67	0.212701	52.3831	1
	High	LGLSAKNYGR	1	66237	322	Q6VW40;C0J9R6;C6G1P2;D6MYK4;E7DMY2;Q33032;A0A1C9HG87;A5X4D3;Q339G9;F2X4H9;A0A0K2SQY8;F2X4N9;D6MYJ6;I2E964;Q7YJP8;Q7GH77;Q9MS09;Q5I221;A0A0U4D534;O98551;A0A0C5KNQ4;I2E9A4;A0A249Y5N8;B2BY95;A0A291L2W8;Q5NUA5;A0A249Y5N1;Q37140;H9ZGI0;L0N8B1;Q5W520;B8LIV8;I2E962;Q7YMT1;Q9THL1;Q9GF14;Q95631;A0A1C9HFL0;O98429;Q4VI99;C1JAT3;Q9TI75;Q3I534;Q9T2E4;Q4VI78;A0A0F7G633;Q58U40;A0A0F7C969;A0A0C5AUW0;A0A0B4M1K8;A…		0	0	0.009617	24.43	23.5864	3	1078.6	-2.89045	46.765	1
	High	AmHAVIDR	2	44488	304	Q6VW40;C0J9R6;C6G1P2;Q33032;F2X4H9;F2X4N9;Q5I221;A0A0U4D534;A0A249Y5N8;A0A249Y5N1;Q5W520;Q31807;Q9GF14;Q4VI99;Q7YJP8;Q8HUZ9;A0A1Z2QS57;Q4VI78;K7TIF7;P48689;J9QG76;Q37220;A0A0F7CRW4;A0A0E3KV09;Q7YJM3;A0A1C9HG42;A0A1Q1MQ40;L0N8B1;I2BGM7;Q7GH77;A0A0C5KNQ4;I2E9L8;I2E9A4;D4N1T9;O99016;Q5YKU0;A0A291L206;G8EEM9;A0A2D0WHN2;A0A218KDZ0;A0A0B5KNF5;H5ZW43;A0A0B5L1K2;A0A078BR81;A0A0F6TFY2;G0LNJ9;Q05579;Q32701…	M2(Oxidation)	0	0.005	0.07043	47.76	0.0664751	2	928.467	0.328951	21.0214	0
	High	NHGMHFR	1	30695	237	C0J9R6;C6G1P2;Q5W520;E7DMY2;Q9GF14;F2X4H9;F2X4N9;Q4VI99;Q4VI78;Q6VW40;Q33032;A0A1C9HG87;C1JAT3;Q9TI75;Q9MS09;Q5I221;A0A0U4D534;A0A0F7G633;A0A249Y5N8;A0A249Y5Y5;G0WZL1;C1JAS8;P92434;A0A249Y5N1;J9QH20;H9ZGI0;Q33047;Q9GEN6;Q9THL1;A0A0K2SQY8;D6MYJ6;Q7YJP8;Q7GH77;O98551;A0A0C5KNQ4;Q3I534;I2E9A4;Q37220;F4ZDP9;B2BY95;B1PHQ2;A0A142I7F3;Q5NUA5;A0A249Y5Q4;A0A1Q1MQ40;Q37140;L0N8B1;Q9T2E4;I2BGM7;B1NL21;Q3180…		0	0.008	0.1044	23.19	12.1473	2	898.41	0.114145	29.4959	0
	High	IPVAYVK	1	4672	57	C6G1P2;Q71N78;Q5W520;Q05579;Q31807;O09420;A6XBH8;A0A0F7G633;A0A0F7G5U4;A0A249Y5Y5;A0A291L2W8;A0A1C9HG42;A1XM46;O03612;A0A249Y5K0;Q33032;Q32776;Q8WIX2;A0A0F7EV98;A0A0F7G5C0;Q71N81;J9QER6;Q8WIA7;A0A249Y5J7;Q6PZ98;A0A249Y5J3;Q32785;A0A0F7EV89;E2FGZ3;A0A1C9HFU8;Q31889;Q9GGJ5;Q6Y2Y1;M9VST8;A0A1I9WNX8;Q9TIC4;M9V782;H1ZY46;Q9THU3;O20245;C7A5Z4;A0A0A7NXA5;Q9MV62;O03656;G8D4B8;H9AK14;G8D4P0;G8D4Z3;G9DN52;…		0	0.009	0.1193	31.75	0.930468	2	789.487	0.0693809	52.6382	0
Q32701	Ribulose bisphosphate carboxylase large chain OS=Notothixos subaureus OX=36002 GN=rbcL PE=3 SV=1 - [RBL_NOTSU]	2617.72	32.21	29111	0	15	260	475	52.4294	6.68311
	High	GGLDFTKDDENVNSQPFMR	13	51638	281	Q8M9K0;Q9XQI4;Q8MFT9;Q5S838;A0A126G0V3;A0A0H4SWH4;Q4VIC0;O98426;B1PHQ2;A0A2D0WHN2;Q95CE8;Q9GGJ5;B5LBY9;C0J9R6;C6G1P2;Q5W520;A5X4D3;Q9GF14;F2X4H9;A0A0K2SQY8;F2X4N9;Q4VI99;D6MYJ6;Q7YJP8;Q9MS09;Q5I221;A0A0U4D534;Q4VI78;A0A0F7G633;A0A0F7C969;A0A249Y5Y5;G0WZL1;Q37220;B2BY95;A0A291L2W8;Q37279;J9QH20;A0A1Q1MQ40;Q37140;L0N8B1;Q6VW40;A0A0F7C9H2;I2BGM7;Q33047;Q31807;Q33032;A0A1C9HG87;B8PRL7;Q9THL1;A0A286M5…		0	0	1.232e-13	133.64	1.81455e-10	2	2169.99	1.02955	93.118	1
	High	GHYLNATAGTcEEMIKR	2	14767	123	Q6VW40;C0J9R6;C6G1P2;Q33032;A0A1C9HG87;R4QE58;Q4L1C7;F2X4H9;A0A0K2SQY8;F2X4N9;O98429;D6MYJ6;Q7YJP8;Q7GH77;Q9MS09;O98551;A0A0C5KNQ4;I2E9A4;Q9T2E4;D6MYI7;O98426;A0A0B4M1K8;A0A0N7AB69;A0A0B5L1K2;B2BY95;B6GUV5;Q37347;Q5NUA5;K4EPE7;Q37176;I2BGN0;Q95CE8;Q37140;H9ZGI0;L0N8B1;P94046;Q8ME51;A5X4D3;Q339G9;A0A2H4UGV5;I2E964;Q32750;Q5I221;A0A0U4D534;A0A249Y5N8;Q7YJR9;A0A291L2W8;D6MYJ0;A0A249Y5N1;Q5W520;Q9THL…	C11(Carbamidomethyl)	0	0	4.954e-13	102.08	1.60767e-07	3	1950.92	0.993705	59.7238	1
	High	GHYLNATAGTcEEMIK	15	14794	124	Q6VW40;C0J9R6;C6G1P2;Q33032;A0A1C9HG87;F2X4H9;A0A0K2SQY8;F2X4N9;D6MYJ6;Q7YJP8;Q7GH77;Q9MS09;O98551;A0A0C5KNQ4;I2E9A4;B2BY95;Q5NUA5;Q37140;H9ZGI0;L0N8B1;Q5W520;Q9THL1;Q9GF14;Q4VI99;Q4VI78;Q37220;B1PHQ2;A0A1Q1MQ40;C1JAT3;Q3I534;G0WZL1;F4ZDP9;A0A142I7F3;P92434;J9QH20;A0A249Y5Q4;E7DMY2;A0A2H4UGV5;B8LIV8;I2E962;A0A1C9HFL0;O98429;Q9T2E4;A0A0C5AUW0;A0A0B4M1K8;A0A0N7AB69;A0A0B5L1K2;A0A142I7A5;B8YHE7;A0A0…	C11(Carbamidomethyl)	0	0	9.225e-11	99.52	2.43029e-07	2	1794.82	1.69124	66.3509	0
	High	AESSTGTWTTVWTDGLTSLDR	2	97	22	Q32701;C1JAT3;S4TA61;D4N1T9;E3THZ2;Q37279;Q37176;Q71N81;Q8WIA7;Q32785;Q37347;A0A023Q3H2;Q32553;Q9THU3;A0A0B4M1K8;A0A078BR81;A0A1B1NJ40;K9MF27;Q37309;Q9THT9;Q36373;Q9TIC4		0	0	3.741e-10	99.25	1.65588e-07	2	2284.08	1.45712	114.842	0
	High	GHYLNATAGTcEEmIK	8	14794	124	C0J9R6;C6G1P2;Q5W520;A5X4D3;Q9GF14;F2X4H9;A0A0K2SQY8;F2X4N9;Q4VI99;D6MYJ6;Q7YJP8;Q9MS09;Q5I221;A0A0U4D534;Q4VI78;A0A0F7G633;A0A0F7C969;A0A249Y5Y5;G0WZL1;Q37220;B2BY95;A0A291L2W8;Q37279;J9QH20;A0A1Q1MQ40;Q37140;L0N8B1;Q9GEN6;Q32701;Q6VW40;D6MYK4;E7DMY2;B8LIV8;Q33032;I2E962;A0A1C9HG87;Q7YMT1;R4QE58;Q9THL1;I2E906;Q339G9;Q4L1C7;Q95631;Q8MD81;A0A1C9HFL0;Q6VW13;Q3T5L7;Q9TN58;O98429;Q32553;C1JAT3;I2E964…	C11(Carbamidomethyl); M14(Oxidation)	0	0	1.755e-09	92.48	1.1373e-06	2	1810.81	1.38348	55.6064	0
	High	mSGGDHIHAGTVVGK	32	17683	150	I2E9A4;Q9BAJ3;Q6VW40;I2BGM7;C0J9R6;C6G1P2;Q33032;A6XBH8;F2X4H9;F2X4N9;Q8HUZ9;Q5I221;A0A0U4D534;A0A1Z2QS57;I2E9L8;A0A249Y5N8;A0A286SFD8;S4TA61;J9QG76;E0D8V0;A0A249Y5N1;A0A0F7G5Y0;Q32701;E7DMY2;Q31807;P92447;O47280;R4QE58;Q339G9;Q6VW13;Q3T5L7;A0A2H4UGV5;I2E964;D2Y0X3;A0A248SN48;Q7YJP8;Q7GH77;A0A0C5KNQ4;K7TIF7;A0A024HRQ0;Q9MSY8;Q8WJX3;B5L2V5;D4N1T9;Q9BAI7;O99016;A0A0F7CRW4;A0A0E3KV09;Q5YKU0;A0A291L2…	M1(Oxidation)	0	0	4.962e-10	84.02	1.37168e-05	2	1481.72	0.318762	32.1251	0
	High	DNGLLLHIHR	12	41878	285	C0J9R6;C6G1P2;Q5W520;Q9GF14;F2X4H9;F2X4N9;Q4VI99;Q9MS09;Q5I221;A0A0U4D534;Q4VI78;A0A0F7G633;O09424;A0A249Y5Y5;G0WZL1;J9QH20;Q9GHM7;Q6VW40;I2BGM7;E7DMY2;Q33032;Q8HUZ9;A0A1Z2QS57;I2E9L8;A0A249Y5N8;A0A286SFD8;S4TA61;J9QG76;E0D8V0;Q8MFT9;A0A249Y5N1;A0A0F7G5Y0;A0A1C9HG87;Q9THL1;Q4L1C7;A0A0K2SQY8;C1JAT3;D6MYJ6;Q7YJP8;Q7GH77;J9QER6;O98551;A0A0C5KNQ4;Q3I534;I2E9A4;Q37220;F4ZDP9;B2BY95;B1PHQ2;A0A142I7F3;P…		0	0	2.487e-05	83.17	2.26954e-05	3	1187.67	0.557325	64.4414	0
	High	GHYLNATAGTcEEmIKR	4	14767	123	C0J9R6;C6G1P2;Q5W520;A5X4D3;Q9GF14;F2X4H9;A0A0K2SQY8;F2X4N9;Q4VI99;D6MYJ6;Q7YJP8;Q9MS09;Q5I221;A0A0U4D534;Q4VI78;A0A0F7G633;A0A0F7C969;A0A249Y5Y5;G0WZL1;Q37220;B2BY95;A0A291L2W8;Q37279;J9QH20;A0A1Q1MQ40;Q37140;L0N8B1;Q9GEN6;Q32701;Q6VW40;D6MYK4;E7DMY2;B8LIV8;Q33032;I2E962;A0A1C9HG87;Q7YMT1;R4QE58;Q9THL1;I2E906;Q339G9;Q4L1C7;Q95631;Q8MD81;A0A1C9HFL0;Q6VW13;Q3T5L7;Q9TN58;O98429;Q32553;C1JAT3;I2E964…	C11(Carbamidomethyl); M14(Oxidation)	0	0	8.168e-09	80.25	2.35855e-05	3	1966.91	1.11945	51.1056	1
	High	GGLDFTKDDENVNSQPFmR	8	51638	281	C0J9R6;A0A291EY88;C6G1P2;Q5W520;B8PRL7;O09420;A6XBH8;Q9GF14;A0A286M593;F2X4H9;O78309;F2X4N9;Q4VI99;Q8HUZ9;Q9MS09;Q5I221;A0A0U4D534;A0A1Z2QS57;A0A0F7G5V4;Q4VI78;A0A0F7G633;A0A0F7G5U4;O09424;P48689;A0A286SFD8;A0A249Y5Y5;G0WZL1;J9QG76;J9QH20;Q9GHM7;O03612;O03654;A0A023Q3H2;A0A023Q1H7;I2BGM7;Q33032;A0A142DPV4;Q6VW40;Q05579;Q9GEN6;Q32701;A0A0F7C9H2;Q32571;Q33047;Q31807;A0A1C9HG87;Q9THL1;A0A0F7EV98;Q9M…	M18(Oxidation)	0	0	1.423e-10	78.81	5.35809e-05	2	2185.99	1.44956	83.4347	1
	High	DDENVNSQPFMR	8	52171	305	Q05579;Q9ZS70;Q32701;Q31896;D6MYK9;Q6VW40;Q32776;A0A0F7C9H2;Q32571;I2BGM7;B1NL21;C0J9R6;A0A291EY88;C6G1P2;Q5W520;Q33047;D6MYK4;E7DMY2;Q31807;B8LIV8;C7AQR6;Q8WL19;Q33032;I2E962;A0A286NQG4;Q9GHZ1;A0A1C9HG87;B8PRL7;Q7YMT1;R4QE58;Q9THL1;A5X4D3;Q8WIX2;O09420;A6XBH8;I2E906;V5K6K1;A5X4K9;Q9XQI4;Q9GF14;A0A0F7EV98;O98993;Q9MT32;Q339G9;Q4L1C7;Q95631;A0A286NQM2;Q8MD81;A0A0F7G5C0;A0A1C9HFL0;Q6VW13;A0A286M593…		0	0	3.163e-06	77.76	6.24293e-05	2	1451.62	0.893699	69.9479	0
	High	TFQGPPHGIQVER	28	58045	299	Q6VW40;C0J9R6;C6G1P2;Q33032;F2X4H9;F2X4N9;Q7YJP8;Q7GH77;A0A0C5KNQ4;I2E9A4;L0N8B1;E7DMY2;Q9ZS70;A0A0F7C9H2;I2BGM7;Q5W520;Q33047;D6MYK4;Q31807;B8LIV8;I2E962;A0A286NQG4;A0A1C9HG87;B8PRL7;Q9THL1;Q8WIX2;Q9GF14;A0A1C9HFL0;A0A286M593;Q9GEK5;A0A0K2SQY8;Q9T2B5;O98429;Q4VI99;C1JAT3;D6MYJ6;Q33156;Q8HUZ9;Q9MS09;A0A1Z2QS57;O98551;I2E9L8;Q3I534;A0A0F7G5V4;Q9T2E4;Q4VI78;E0D8W6;A0A286NQF2;Q8WKT6;Q7YJM6;K7TIF7;P4…		0	0	5.43e-09	76.99	0.000124659	2	1465.76	0.989124	59.1038	0
	High	MSGGDHIHAGTVVGK	36	17683	150	C0J9R6;C6G1P2;F2X4H9;F2X4N9;Q7YJP8;L0N8B1;O98551;Q9T2E4;Q6PZ98;Q9ZS70;Q6VW40;A0A0F7C9H2;I2BGM7;Q31807;Q33032;A0A286NQG4;A0A1C9HG87;A5X4D3;Q8WIX2;Q339G9;A0A286M593;Q9GEK5;A0A0K2SQY8;O98429;D6MYJ6;I2E964;Q7GH77;Q8HUZ9;Q9MS09;Q5I221;G0WZM4;A0A0U4D534;A0A1Z2QS57;A0A0C5KNQ4;I2E9L8;A0A0F7G5V4;I2E9A4;A0A286NQF2;Q8WKT6;Q7YJM6;K7TIF7;A0A249Y5N8;A0A0B5KNF5;A0A286SFD8;A0A120KLC1;A0A0B4M1K8;B5L2V5;A0A0N7AB69…		0	0	2.428e-07	71.56	0.000207916	2	1465.72	0.933846	40.4824	0
	High	VALEAcVQAR	48	29518	219	C6G1P2;A0A0F7EV98;L0N8B1;Q05579;C0J9R6;A0A291EY88;Q5W520;Q31807;R4QE58;A6XBH8;Q9GF14;F2X4H9;F2X4N9;Q4VI99;Q7YJP8;Q8HUZ9;A0A1Z2QS57;Q4VI78;A2VAL3;K7TIF7;P48689;J9QG76;Q37220;A0A0F7CRW4;A0A0E3KV09;Q7YJM3;A0A1C9HG42;A0A1Q1MQ40;Q9GHM7;I6N589;A0A291L2S1;Q32701;Q6VW40;I2BGM7;Q33032;Q339G9;I2E964;A0A248SN48;Q7GH77;Q5I221;A0A0U4D534;A0A0C5KNQ4;I2E9L8;I2E9A4;A0A249Y5N8;A0A286SFD8;Q8WJX3;B5L2V5;S4TA61;D4N1…	C6(Carbamidomethyl)	0	0	0.0002074	67.58	0.000700406	2	1116.58	0.319118	112.957	0
	High	DDFIEKDR	7	17693	161	C0J9R6;C6G1P2;F2X4H9;F2X4N9;Q7YJP8;L0N8B1;Q33032;Q6VW40;Q5W520;Q9GF14;Q4VI99;Q9TI75;Q5I221;A0A0U4D534;Q4VI78;A0A249Y5N8;A0A249Y5N1;Q9GHM7;A0A286SF63;I2BGM7;A0A291EY88;A6XBH8;A0A0F7EV98;Q9MT32;Q8HUZ9;A0A1Z2QS57;I2E9L8;E0D8W6;P48689;A0A142DPV4;J9QG76;A2VAL3;E7DMY2;Q339G9;I2E964;Q7GH77;A0A0C5KNQ4;I2E9A4;Q31807;K7TIF7;D4N1T9;O99016;A0A0F7CRW4;A0A0E3KV09;Q5YKU0;A0A291L206;G8EEM9;A0A2D0WHN2;Q7YJM3;A0A1…		0	0	0.0127	64.12	0.00104486	2	1037.49	1.80774	42.5919	1
	High	YGRPLLGcTIKPK	7	64650	311	I2E962;Q9ZS70;Q6VW40;A0A0F7C9H2;I2BGM7;C0J9R6;C6G1P2;Q5W520;B8LIV8;Q33032;A0A286NQG4;A0A1C9HG87;B8PRL7;Q8WIX2;Q9GF14;A0A1C9HFL0;A0A286M593;F2X4H9;Q9GEK5;O78309;F2X4N9;Q4VI99;C1JAT3;Q9TI75;Q8HUZ9;Q9MS09;Q5I221;G0WZM4;A0A0U4D534;B7VFB3;A0A1Z2QS57;I2E9L8;A0A0F7G5V4;Q4VI78;A0A0F7G633;E0D8W6;A0A286NQF2;A0A0F7G5U4;Q7YJM6;P48689;A0A249Y5N8;A0A0B5KNF5;A0A286SFD8;A0A142DPV4;A0A249Y5Y5;H5ZW43;S4TA61;G0WZL1…	C8(Carbamidomethyl)	0	0	6.466e-08	60.97	0.00464336	3	1502.85	0.518081	53.6582	2
	High	AMHAVIDR	9	44488	304	A0A0C5KNQ4;Q32701;Q6VW40;C0J9R6;C6G1P2;Q5W520;Q33032;A0A1C9HG87;Q9THL1;Q9GF14;F2X4H9;A0A0K2SQY8;F2X4N9;Q32553;Q4VI99;C1JAT3;D6MYJ6;Q7YJP8;Q7GH77;Q9MS09;O98551;Q3I534;I2E9A4;Q4VI78;G0WZL1;Q37220;F4ZDP9;B2BY95;B1PHQ2;A0A142I7F3;P92434;Q5NUA5;S6CMZ7;Q8MFT9;J9QH20;A0A249Y5Q4;A0A1Q1MQ40;Q37140;H9ZGI0;L0N8B1;Q9GHM7;Q8ME74;A0A291L2S1;A0A286SF63;I2BGM7;Q33047;Q31807;Q33156;Q8HUZ9;A0A1Z2QS57;I2E9L8;E0D8W6…		0	0	0.009502	52.34	0.0215431	2	912.471	-0.689544	33.5689	0
	High	DDENVNSQPFmR	4	52171	305	Q6VW40;I2BGM7;C0J9R6;C6G1P2;Q31807;Q33032;A0A286NQG4;F2X4H9;F2X4N9;Q7YJP8;Q7GH77;Q8HUZ9;A0A1Z2QS57;A0A0C5KNQ4;I2E9L8;I2E9A4;Q9T2E4;A0A286NQF2;Q7YJM6;K7TIF7;A0A0B5KNF5;Q7YJR9;A0A0B4M1K8;A0A0N7AB69;A0A0B5L1K2;D4N1T9;A0A1D5AHD9;J9QG76;O99016;A0A0F7CRW4;A0A0E3KV09;Q5YKU0;A0A291L206;Q8M9K0;A0A1D5AHD5;G8EEM9;A0A2D0WHN2;I2BGN0;Q7YJM3;A0A1C9HG42;L0N8B1;P94046;Q05579;Q32701;A0A0F7C9H2;Q32571;A0A291EY88;Q5…	M11(Oxidation)	0	0	8.285e-05	50.28	0.0343804	2	1467.62	1.02172	57.083	0
	High	PLLGcTIKPK	7	64838	316	C0J9R6;C6G1P2;Q5W520;A5X4D3;Q9GF14;F2X4H9;A0A0K2SQY8;F2X4N9;Q4VI99;D6MYJ6;Q7YJP8;Q9MS09;Q5I221;A0A0U4D534;Q4VI78;A0A0F7G633;A0A0F7C969;A0A249Y5Y5;G0WZL1;Q37220;B2BY95;A0A291L2W8;Q37279;J9QH20;A0A1Q1MQ40;Q37140;L0N8B1;Q6VW40;A0A0F7C9H2;I2BGM7;Q33047;Q31807;Q33032;A0A1C9HG87;B8PRL7;Q9THL1;A0A286M593;Q9GEK5;C1JAT3;Q7GH77;Q33156;Q8HUZ9;A0A1Z2QS57;O98551;A0A0C5KNQ4;I2E9L8;Q3I534;A0A0F7G5V4;I2E9A4;E0D8…	C5(Carbamidomethyl)	0	0	0.0004377	49.69	0.0607706	2	1126.67	0.212701	52.3831	1
	High	LGLSAKNYGR	1	66237	322	Q6VW40;C0J9R6;C6G1P2;D6MYK4;E7DMY2;Q33032;A0A1C9HG87;A5X4D3;Q339G9;F2X4H9;A0A0K2SQY8;F2X4N9;D6MYJ6;I2E964;Q7YJP8;Q7GH77;Q9MS09;Q5I221;A0A0U4D534;O98551;A0A0C5KNQ4;I2E9A4;A0A249Y5N8;B2BY95;A0A291L2W8;Q5NUA5;A0A249Y5N1;Q37140;H9ZGI0;L0N8B1;Q5W520;B8LIV8;I2E962;Q7YMT1;Q9THL1;Q9GF14;Q95631;A0A1C9HFL0;O98429;Q4VI99;C1JAT3;Q9TI75;Q3I534;Q9T2E4;Q4VI78;A0A0F7G633;Q58U40;A0A0F7C969;A0A0C5AUW0;A0A0B4M1K8;A…		0	0	0.009617	24.43	23.5864	3	1078.6	-2.89045	46.765	1
	High	AQAETGEIK	7	27913	230	Q6VW40;A0A291L206;A0A0F6TFY2;A0A1W6BQF9;Q71N78;J9QER6;C7A5Z4;A5X5W8;J9QH20;Q6PZC1;B6GUV5;A1XM46;C7SN35;C0J9R6;C6G1P2;F2X4H9;F2X4N9;Q9MS09;Q9GHZ1;Q8ME51;O98993;Q9GEN6;A0A0F7C9H2;I2BGM7;A0A291EY88;Q5W520;Q33032;A0A1C9HG87;B8PRL7;A6XBH8;Q9GF14;A0A0F7EV98;Q9MT32;Q4L1C7;A0A286NQM2;A0A286M593;Q9GEK5;Q9TN58;T1WGF1;Q4VI99;C1JAT3;Q8HUZ9;A0A1Z2QS57;I2E9L8;A0A0F7G5V4;Q4VI78;E0D8W6;P48689;A0A142DPV4;G0WZL1;J…		0	0.001	0.02621	39.46	0.414951	2	946.484	-0.317056	25.8707	0
	High	AmHAVIDR	2	44488	304	Q6VW40;C0J9R6;C6G1P2;Q33032;F2X4H9;F2X4N9;Q5I221;A0A0U4D534;A0A249Y5N8;A0A249Y5N1;Q5W520;Q31807;Q9GF14;Q4VI99;Q7YJP8;Q8HUZ9;A0A1Z2QS57;Q4VI78;K7TIF7;P48689;J9QG76;Q37220;A0A0F7CRW4;A0A0E3KV09;Q7YJM3;A0A1C9HG42;A0A1Q1MQ40;L0N8B1;I2BGM7;Q7GH77;A0A0C5KNQ4;I2E9L8;I2E9A4;D4N1T9;O99016;Q5YKU0;A0A291L206;G8EEM9;A0A2D0WHN2;A0A218KDZ0;A0A0B5KNF5;H5ZW43;A0A0B5L1K2;A0A078BR81;A0A0F6TFY2;G0LNJ9;Q05579;Q32701…	M2(Oxidation)	0	0.005	0.07043	47.76	0.0664751	2	928.467	0.328951	21.0214	0
D6MYK4	Ribulose bisphosphate carboxylase large chain OS=Arum maculatum OX=4458 GN=rbcL PE=3 SV=1 - [D6MYK4_ARUMA]	2605.89	35	5832	0	17	271	480	53.2863	6.68311
	High	GGLDFTKDDENVNSQPFMR	13	51638	281	Q8M9K0;Q9XQI4;Q8MFT9;Q5S838;A0A126G0V3;A0A0H4SWH4;Q4VIC0;O98426;B1PHQ2;A0A2D0WHN2;Q95CE8;Q9GGJ5;B5LBY9;C0J9R6;C6G1P2;Q5W520;A5X4D3;Q9GF14;F2X4H9;A0A0K2SQY8;F2X4N9;Q4VI99;D6MYJ6;Q7YJP8;Q9MS09;Q5I221;A0A0U4D534;Q4VI78;A0A0F7G633;A0A0F7C969;A0A249Y5Y5;G0WZL1;Q37220;B2BY95;A0A291L2W8;Q37279;J9QH20;A0A1Q1MQ40;Q37140;L0N8B1;Q6VW40;A0A0F7C9H2;I2BGM7;Q33047;Q31807;Q33032;A0A1C9HG87;B8PRL7;Q9THL1;A0A286M5…		0	0	1.232e-13	133.64	1.81455e-10	2	2169.99	1.02955	93.118	1
	High	GHYLNATAGTcEEMIKR	2	14767	123	Q6VW40;C0J9R6;C6G1P2;Q33032;A0A1C9HG87;R4QE58;Q4L1C7;F2X4H9;A0A0K2SQY8;F2X4N9;O98429;D6MYJ6;Q7YJP8;Q7GH77;Q9MS09;O98551;A0A0C5KNQ4;I2E9A4;Q9T2E4;D6MYI7;O98426;A0A0B4M1K8;A0A0N7AB69;A0A0B5L1K2;B2BY95;B6GUV5;Q37347;Q5NUA5;K4EPE7;Q37176;I2BGN0;Q95CE8;Q37140;H9ZGI0;L0N8B1;P94046;Q8ME51;A5X4D3;Q339G9;A0A2H4UGV5;I2E964;Q32750;Q5I221;A0A0U4D534;A0A249Y5N8;Q7YJR9;A0A291L2W8;D6MYJ0;A0A249Y5N1;Q5W520;Q9THL…	C11(Carbamidomethyl)	0	0	4.954e-13	102.08	1.60767e-07	3	1950.92	0.993705	59.7238	1
	High	GHYLNATAGTcEEMIK	15	14794	124	Q6VW40;C0J9R6;C6G1P2;Q33032;A0A1C9HG87;F2X4H9;A0A0K2SQY8;F2X4N9;D6MYJ6;Q7YJP8;Q7GH77;Q9MS09;O98551;A0A0C5KNQ4;I2E9A4;B2BY95;Q5NUA5;Q37140;H9ZGI0;L0N8B1;Q5W520;Q9THL1;Q9GF14;Q4VI99;Q4VI78;Q37220;B1PHQ2;A0A1Q1MQ40;C1JAT3;Q3I534;G0WZL1;F4ZDP9;A0A142I7F3;P92434;J9QH20;A0A249Y5Q4;E7DMY2;A0A2H4UGV5;B8LIV8;I2E962;A0A1C9HFL0;O98429;Q9T2E4;A0A0C5AUW0;A0A0B4M1K8;A0A0N7AB69;A0A0B5L1K2;A0A142I7A5;B8YHE7;A0A0…	C11(Carbamidomethyl)	0	0	9.225e-11	99.52	2.43029e-07	2	1794.82	1.69124	66.3509	0
	High	GHYLNATAGTcEEmIK	8	14794	124	C0J9R6;C6G1P2;Q5W520;A5X4D3;Q9GF14;F2X4H9;A0A0K2SQY8;F2X4N9;Q4VI99;D6MYJ6;Q7YJP8;Q9MS09;Q5I221;A0A0U4D534;Q4VI78;A0A0F7G633;A0A0F7C969;A0A249Y5Y5;G0WZL1;Q37220;B2BY95;A0A291L2W8;Q37279;J9QH20;A0A1Q1MQ40;Q37140;L0N8B1;Q9GEN6;Q32701;Q6VW40;D6MYK4;E7DMY2;B8LIV8;Q33032;I2E962;A0A1C9HG87;Q7YMT1;R4QE58;Q9THL1;I2E906;Q339G9;Q4L1C7;Q95631;Q8MD81;A0A1C9HFL0;Q6VW13;Q3T5L7;Q9TN58;O98429;Q32553;C1JAT3;I2E964…	C11(Carbamidomethyl); M14(Oxidation)	0	0	1.755e-09	92.48	1.1373e-06	2	1810.81	1.38348	55.6064	0
	High	mSGGDHIHAGTVVGK	32	17683	150	I2E9A4;Q9BAJ3;Q6VW40;I2BGM7;C0J9R6;C6G1P2;Q33032;A6XBH8;F2X4H9;F2X4N9;Q8HUZ9;Q5I221;A0A0U4D534;A0A1Z2QS57;I2E9L8;A0A249Y5N8;A0A286SFD8;S4TA61;J9QG76;E0D8V0;A0A249Y5N1;A0A0F7G5Y0;Q32701;E7DMY2;Q31807;P92447;O47280;R4QE58;Q339G9;Q6VW13;Q3T5L7;A0A2H4UGV5;I2E964;D2Y0X3;A0A248SN48;Q7YJP8;Q7GH77;A0A0C5KNQ4;K7TIF7;A0A024HRQ0;Q9MSY8;Q8WJX3;B5L2V5;D4N1T9;Q9BAI7;O99016;A0A0F7CRW4;A0A0E3KV09;Q5YKU0;A0A291L2…	M1(Oxidation)	0	0	4.962e-10	84.02	1.37168e-05	2	1481.72	0.318762	32.1251	0
	High	DNGLLLHIHR	12	41878	285	C0J9R6;C6G1P2;Q5W520;Q9GF14;F2X4H9;F2X4N9;Q4VI99;Q9MS09;Q5I221;A0A0U4D534;Q4VI78;A0A0F7G633;O09424;A0A249Y5Y5;G0WZL1;J9QH20;Q9GHM7;Q6VW40;I2BGM7;E7DMY2;Q33032;Q8HUZ9;A0A1Z2QS57;I2E9L8;A0A249Y5N8;A0A286SFD8;S4TA61;J9QG76;E0D8V0;Q8MFT9;A0A249Y5N1;A0A0F7G5Y0;A0A1C9HG87;Q9THL1;Q4L1C7;A0A0K2SQY8;C1JAT3;D6MYJ6;Q7YJP8;Q7GH77;J9QER6;O98551;A0A0C5KNQ4;Q3I534;I2E9A4;Q37220;F4ZDP9;B2BY95;B1PHQ2;A0A142I7F3;P…		0	0	2.487e-05	83.17	2.26954e-05	3	1187.67	0.557325	64.4414	0
	High	GHYLNATAGTcEEmIKR	4	14767	123	C0J9R6;C6G1P2;Q5W520;A5X4D3;Q9GF14;F2X4H9;A0A0K2SQY8;F2X4N9;Q4VI99;D6MYJ6;Q7YJP8;Q9MS09;Q5I221;A0A0U4D534;Q4VI78;A0A0F7G633;A0A0F7C969;A0A249Y5Y5;G0WZL1;Q37220;B2BY95;A0A291L2W8;Q37279;J9QH20;A0A1Q1MQ40;Q37140;L0N8B1;Q9GEN6;Q32701;Q6VW40;D6MYK4;E7DMY2;B8LIV8;Q33032;I2E962;A0A1C9HG87;Q7YMT1;R4QE58;Q9THL1;I2E906;Q339G9;Q4L1C7;Q95631;Q8MD81;A0A1C9HFL0;Q6VW13;Q3T5L7;Q9TN58;O98429;Q32553;C1JAT3;I2E964…	C11(Carbamidomethyl); M14(Oxidation)	0	0	8.168e-09	80.25	2.35855e-05	3	1966.91	1.11945	51.1056	1
	High	ELGVPIVmHDYITGGFTANTSLAHYcR	9	839	27	C0J9R6;D6MYJ6;Q5W520;Q33032;I2BGM7;Q31807;A0A142DPV4;A0A291EY88;G0WZL1;A0A023Q3H2;A0A023Q1H7;Q32553;A0A2H4UGV5;D6MYK9;A0A249Y5Q4;D6MYK4;Q31889;A0A0C5AUW0;A0A0A7W5U3;A0A023Q1K4;C7AQV0;A0A291L2W8;C7AQT3;C7AQV2;D6MYI7;A0A120KLC1;D6MYJ0	M8(Oxidation); C26(Carbamidomethyl)	0	0	5.972e-13	80.15	2.42754e-05	4	3038.45	0.512923	109.952	0
	High	GGLDFTKDDENVNSQPFmR	8	51638	281	C0J9R6;A0A291EY88;C6G1P2;Q5W520;B8PRL7;O09420;A6XBH8;Q9GF14;A0A286M593;F2X4H9;O78309;F2X4N9;Q4VI99;Q8HUZ9;Q9MS09;Q5I221;A0A0U4D534;A0A1Z2QS57;A0A0F7G5V4;Q4VI78;A0A0F7G633;A0A0F7G5U4;O09424;P48689;A0A286SFD8;A0A249Y5Y5;G0WZL1;J9QG76;J9QH20;Q9GHM7;O03612;O03654;A0A023Q3H2;A0A023Q1H7;I2BGM7;Q33032;A0A142DPV4;Q6VW40;Q05579;Q9GEN6;Q32701;A0A0F7C9H2;Q32571;Q33047;Q31807;A0A1C9HG87;Q9THL1;A0A0F7EV98;Q9M…	M18(Oxidation)	0	0	1.423e-10	78.81	5.35809e-05	2	2185.99	1.44956	83.4347	1
	High	DDENVNSQPFMR	8	52171	305	Q05579;Q9ZS70;Q32701;Q31896;D6MYK9;Q6VW40;Q32776;A0A0F7C9H2;Q32571;I2BGM7;B1NL21;C0J9R6;A0A291EY88;C6G1P2;Q5W520;Q33047;D6MYK4;E7DMY2;Q31807;B8LIV8;C7AQR6;Q8WL19;Q33032;I2E962;A0A286NQG4;Q9GHZ1;A0A1C9HG87;B8PRL7;Q7YMT1;R4QE58;Q9THL1;A5X4D3;Q8WIX2;O09420;A6XBH8;I2E906;V5K6K1;A5X4K9;Q9XQI4;Q9GF14;A0A0F7EV98;O98993;Q9MT32;Q339G9;Q4L1C7;Q95631;A0A286NQM2;Q8MD81;A0A0F7G5C0;A0A1C9HFL0;Q6VW13;A0A286M593…		0	0	3.163e-06	77.76	6.24293e-05	2	1451.62	0.893699	69.9479	0
	High	TFQGPPHGIQVER	28	58045	299	Q6VW40;C0J9R6;C6G1P2;Q33032;F2X4H9;F2X4N9;Q7YJP8;Q7GH77;A0A0C5KNQ4;I2E9A4;L0N8B1;E7DMY2;Q9ZS70;A0A0F7C9H2;I2BGM7;Q5W520;Q33047;D6MYK4;Q31807;B8LIV8;I2E962;A0A286NQG4;A0A1C9HG87;B8PRL7;Q9THL1;Q8WIX2;Q9GF14;A0A1C9HFL0;A0A286M593;Q9GEK5;A0A0K2SQY8;Q9T2B5;O98429;Q4VI99;C1JAT3;D6MYJ6;Q33156;Q8HUZ9;Q9MS09;A0A1Z2QS57;O98551;I2E9L8;Q3I534;A0A0F7G5V4;Q9T2E4;Q4VI78;E0D8W6;A0A286NQF2;Q8WKT6;Q7YJM6;K7TIF7;P4…		0	0	5.43e-09	76.99	0.000124659	2	1465.76	0.989124	59.1038	0
	High	MSGGDHIHAGTVVGK	36	17683	150	C0J9R6;C6G1P2;F2X4H9;F2X4N9;Q7YJP8;L0N8B1;O98551;Q9T2E4;Q6PZ98;Q9ZS70;Q6VW40;A0A0F7C9H2;I2BGM7;Q31807;Q33032;A0A286NQG4;A0A1C9HG87;A5X4D3;Q8WIX2;Q339G9;A0A286M593;Q9GEK5;A0A0K2SQY8;O98429;D6MYJ6;I2E964;Q7GH77;Q8HUZ9;Q9MS09;Q5I221;G0WZM4;A0A0U4D534;A0A1Z2QS57;A0A0C5KNQ4;I2E9L8;A0A0F7G5V4;I2E9A4;A0A286NQF2;Q8WKT6;Q7YJM6;K7TIF7;A0A249Y5N8;A0A0B5KNF5;A0A286SFD8;A0A120KLC1;A0A0B4M1K8;B5L2V5;A0A0N7AB69…		0	0	2.428e-07	71.56	0.000207916	2	1465.72	0.933846	40.4824	0
	High	VALEAcVQAR	48	29518	219	C6G1P2;A0A0F7EV98;L0N8B1;Q05579;C0J9R6;A0A291EY88;Q5W520;Q31807;R4QE58;A6XBH8;Q9GF14;F2X4H9;F2X4N9;Q4VI99;Q7YJP8;Q8HUZ9;A0A1Z2QS57;Q4VI78;A2VAL3;K7TIF7;P48689;J9QG76;Q37220;A0A0F7CRW4;A0A0E3KV09;Q7YJM3;A0A1C9HG42;A0A1Q1MQ40;Q9GHM7;I6N589;A0A291L2S1;Q32701;Q6VW40;I2BGM7;Q33032;Q339G9;I2E964;A0A248SN48;Q7GH77;Q5I221;A0A0U4D534;A0A0C5KNQ4;I2E9L8;I2E9A4;A0A249Y5N8;A0A286SFD8;Q8WJX3;B5L2V5;S4TA61;D4N1…	C6(Carbamidomethyl)	0	0	0.0002074	67.58	0.000700406	2	1116.58	0.319118	112.957	0
	High	ELGVPIVMHDYITGGFTANTSLAHYcR	2	839	27	I2BGM7;C0J9R6;A0A291EY88;Q5W520;Q33032;A0A142DPV4;G0WZL1;A0A023Q3H2;A0A023Q1H7;D6MYJ6;Q31807;Q32553;A0A2H4UGV5;D6MYK9;A0A249Y5Q4;D6MYK4;Q31889;A0A0C5AUW0;A0A0A7W5U3;A0A023Q1K4;C7AQV0;A0A291L2W8;C7AQT3;C7AQV2;D6MYI7;A0A120KLC1;D6MYJ0	C26(Carbamidomethyl)	0	0	1.002e-13	63.45	0.0011929	3	3022.45	-0.0516561	114.11	0
	High	FLFcAEAIYK	9	13080	133	C0J9R6;C6G1P2;Q5W520;Q9GF14;F2X4H9;A0A0K2SQY8;F2X4N9;Q4VI99;D6MYJ6;Q7YJP8;Q9MS09;Q4VI78;G0WZL1;Q37220;B2BY95;J9QH20;A0A1Q1MQ40;Q37140;L0N8B1;Q5I221;A0A0U4D534;A0A0B5L1K2;A0A142I7A5;B8YHE7;A0A078BR81;Q37347;K4EPE7;A0A0F6TFY2;Q95CE8;Q4L1D3;G0LNJ9;Q31807;A0A291L2W8;A0A1C9HG42;Q8HUZ9;A0A1Z2QS57;K7TIF7;P48689;A0A0B5KNF5;H5ZW43;J9QG76;A0A0F7CRW4;A0A0E3KV09;Q7YJM3;E7DMY2;A6XBH8;A0A286M593;Q9TN58;A0A0F7G…	C4(Carbamidomethyl)	0	0	0.0008225	56.83	0.00681983	2	1261.63	-0.110756	114.082	0
	High	AMHAVIDR	9	44488	304	A0A0C5KNQ4;Q32701;Q6VW40;C0J9R6;C6G1P2;Q5W520;Q33032;A0A1C9HG87;Q9THL1;Q9GF14;F2X4H9;A0A0K2SQY8;F2X4N9;Q32553;Q4VI99;C1JAT3;D6MYJ6;Q7YJP8;Q7GH77;Q9MS09;O98551;Q3I534;I2E9A4;Q4VI78;G0WZL1;Q37220;F4ZDP9;B2BY95;B1PHQ2;A0A142I7F3;P92434;Q5NUA5;S6CMZ7;Q8MFT9;J9QH20;A0A249Y5Q4;A0A1Q1MQ40;Q37140;H9ZGI0;L0N8B1;Q9GHM7;Q8ME74;A0A291L2S1;A0A286SF63;I2BGM7;Q33047;Q31807;Q33156;Q8HUZ9;A0A1Z2QS57;I2E9L8;E0D8W6…		0	0	0.009502	52.34	0.0215431	2	912.471	-0.689544	33.5689	0
	High	DDENVNSQPFmR	4	52171	305	Q6VW40;I2BGM7;C0J9R6;C6G1P2;Q31807;Q33032;A0A286NQG4;F2X4H9;F2X4N9;Q7YJP8;Q7GH77;Q8HUZ9;A0A1Z2QS57;A0A0C5KNQ4;I2E9L8;I2E9A4;Q9T2E4;A0A286NQF2;Q7YJM6;K7TIF7;A0A0B5KNF5;Q7YJR9;A0A0B4M1K8;A0A0N7AB69;A0A0B5L1K2;D4N1T9;A0A1D5AHD9;J9QG76;O99016;A0A0F7CRW4;A0A0E3KV09;Q5YKU0;A0A291L206;Q8M9K0;A0A1D5AHD5;G8EEM9;A0A2D0WHN2;I2BGN0;Q7YJM3;A0A1C9HG42;L0N8B1;P94046;Q05579;Q32701;A0A0F7C9H2;Q32571;A0A291EY88;Q5…	M11(Oxidation)	0	0	8.285e-05	50.28	0.0343804	2	1467.62	1.02172	57.083	0
	High	PLLxcTIKPK	7	64838	316	C0J9R6;C6G1P2;Q5W520;A5X4D3;Q9GF14;F2X4H9;A0A0K2SQY8;F2X4N9;Q4VI99;D6MYJ6;Q7YJP8;Q9MS09;Q5I221;A0A0U4D534;Q4VI78;A0A0F7G633;A0A0F7C969;A0A249Y5Y5;G0WZL1;Q37220;B2BY95;A0A291L2W8;Q37279;J9QH20;A0A1Q1MQ40;Q37140;L0N8B1;Q6VW40;A0A0F7C9H2;I2BGM7;Q33047;Q31807;Q33032;A0A1C9HG87;B8PRL7;Q9THL1;A0A286M593;Q9GEK5;C1JAT3;Q7GH77;Q33156;Q8HUZ9;A0A1Z2QS57;O98551;A0A0C5KNQ4;I2E9L8;Q3I534;A0A0F7G5V4;I2E9A4;E0D8…	X4(G); C5(Carbamidomethyl)	0	0	0.0004377	49.69	0.0607706	2	1126.67	0.212701	52.3831	1
	High	LGLSxKNYGR	3	22	3	D6MYK4;Q7YMT1;Q8SLK3	X5(N)	0	0	0.006907	46.44	0.0432148	2	1121.61	0.350998	63.6043	1
	High	YGRPLLxcTIKPK	3	20	5	D6MYK4;E7DMY2;Q95631;P93976;Q33369	X7(N); C8(Carbamidomethyl)	0	0	0.0001154	41.77	0.10819	3	1559.86	-6.91965	61.6593	2
	High	LGLSxKNYGR	1	66237	322	Q6VW40;C0J9R6;C6G1P2;D6MYK4;E7DMY2;Q33032;A0A1C9HG87;A5X4D3;Q339G9;F2X4H9;A0A0K2SQY8;F2X4N9;D6MYJ6;I2E964;Q7YJP8;Q7GH77;Q9MS09;Q5I221;A0A0U4D534;O98551;A0A0C5KNQ4;I2E9A4;A0A249Y5N8;B2BY95;A0A291L2W8;Q5NUA5;A0A249Y5N1;Q37140;H9ZGI0;L0N8B1;Q5W520;B8LIV8;I2E962;Q7YMT1;Q9THL1;Q9GF14;Q95631;A0A1C9HFL0;O98429;Q4VI99;C1JAT3;Q9TI75;Q3I534;Q9T2E4;Q4VI78;A0A0F7G633;Q58U40;A0A0F7C969;A0A0C5AUW0;A0A0B4M1K8;A…	X5(A)	0	0	0.009617	24.43	23.5864	3	1078.6	-2.89045	46.765	1
	High	AQAETGEIK	7	27913	230	Q6VW40;A0A291L206;A0A0F6TFY2;A0A1W6BQF9;Q71N78;J9QER6;C7A5Z4;A5X5W8;J9QH20;Q6PZC1;B6GUV5;A1XM46;C7SN35;C0J9R6;C6G1P2;F2X4H9;F2X4N9;Q9MS09;Q9GHZ1;Q8ME51;O98993;Q9GEN6;A0A0F7C9H2;I2BGM7;A0A291EY88;Q5W520;Q33032;A0A1C9HG87;B8PRL7;A6XBH8;Q9GF14;A0A0F7EV98;Q9MT32;Q4L1C7;A0A286NQM2;A0A286M593;Q9GEK5;Q9TN58;T1WGF1;Q4VI99;C1JAT3;Q8HUZ9;A0A1Z2QS57;I2E9L8;A0A0F7G5V4;Q4VI78;E0D8W6;P48689;A0A142DPV4;G0WZL1;J…		0	0.001	0.02621	39.46	0.414951	2	946.484	-0.317056	25.8707	0
	High	AmHAVIDR	2	44488	304	Q6VW40;C0J9R6;C6G1P2;Q33032;F2X4H9;F2X4N9;Q5I221;A0A0U4D534;A0A249Y5N8;A0A249Y5N1;Q5W520;Q31807;Q9GF14;Q4VI99;Q7YJP8;Q8HUZ9;A0A1Z2QS57;Q4VI78;K7TIF7;P48689;J9QG76;Q37220;A0A0F7CRW4;A0A0E3KV09;Q7YJM3;A0A1C9HG42;A0A1Q1MQ40;L0N8B1;I2BGM7;Q7GH77;A0A0C5KNQ4;I2E9L8;I2E9A4;D4N1T9;O99016;Q5YKU0;A0A291L206;G8EEM9;A0A2D0WHN2;A0A218KDZ0;A0A0B5KNF5;H5ZW43;A0A0B5L1K2;A0A078BR81;A0A0F6TFY2;G0LNJ9;Q05579;Q32701…	M2(Oxidation)	0	0.005	0.07043	47.76	0.0664751	2	928.467	0.328951	21.0214	0
	High	NHGMHFR	1	30695	237	C0J9R6;C6G1P2;Q5W520;E7DMY2;Q9GF14;F2X4H9;F2X4N9;Q4VI99;Q4VI78;Q6VW40;Q33032;A0A1C9HG87;C1JAT3;Q9TI75;Q9MS09;Q5I221;A0A0U4D534;A0A0F7G633;A0A249Y5N8;A0A249Y5Y5;G0WZL1;C1JAS8;P92434;A0A249Y5N1;J9QH20;H9ZGI0;Q33047;Q9GEN6;Q9THL1;A0A0K2SQY8;D6MYJ6;Q7YJP8;Q7GH77;O98551;A0A0C5KNQ4;Q3I534;I2E9A4;Q37220;F4ZDP9;B2BY95;B1PHQ2;A0A142I7F3;Q5NUA5;A0A249Y5Q4;A0A1Q1MQ40;Q37140;L0N8B1;Q9T2E4;I2BGM7;B1NL21;Q3180…		0	0.008	0.1044	23.19	12.1473	2	898.41	0.114145	29.4959	0
I2E9A4	Ribulose bisphosphate carboxylase large chain (Fragment) OS=Lacistema grandifolium OX=1186122 GN=rbcl PE=3 SV=2 - [I2E9A4_9ROSI]	2596.11	32.65	45916	1	19	291	441	48.6945	6.43018
	High	GGLDFTKDDENVNSQPFMR	13	51638	281	Q8M9K0;Q9XQI4;Q8MFT9;Q5S838;A0A126G0V3;A0A0H4SWH4;Q4VIC0;O98426;B1PHQ2;A0A2D0WHN2;Q95CE8;Q9GGJ5;B5LBY9;C0J9R6;C6G1P2;Q5W520;A5X4D3;Q9GF14;F2X4H9;A0A0K2SQY8;F2X4N9;Q4VI99;D6MYJ6;Q7YJP8;Q9MS09;Q5I221;A0A0U4D534;Q4VI78;A0A0F7G633;A0A0F7C969;A0A249Y5Y5;G0WZL1;Q37220;B2BY95;A0A291L2W8;Q37279;J9QH20;A0A1Q1MQ40;Q37140;L0N8B1;Q6VW40;A0A0F7C9H2;I2BGM7;Q33047;Q31807;Q33032;A0A1C9HG87;B8PRL7;Q9THL1;A0A286M5…		0	0	1.232e-13	133.64	1.81455e-10	2	2169.99	1.02955	93.118	1
	High	GHYLNATAGTcEEMIKR	2	14767	123	Q6VW40;C0J9R6;C6G1P2;Q33032;A0A1C9HG87;R4QE58;Q4L1C7;F2X4H9;A0A0K2SQY8;F2X4N9;O98429;D6MYJ6;Q7YJP8;Q7GH77;Q9MS09;O98551;A0A0C5KNQ4;I2E9A4;Q9T2E4;D6MYI7;O98426;A0A0B4M1K8;A0A0N7AB69;A0A0B5L1K2;B2BY95;B6GUV5;Q37347;Q5NUA5;K4EPE7;Q37176;I2BGN0;Q95CE8;Q37140;H9ZGI0;L0N8B1;P94046;Q8ME51;A5X4D3;Q339G9;A0A2H4UGV5;I2E964;Q32750;Q5I221;A0A0U4D534;A0A249Y5N8;Q7YJR9;A0A291L2W8;D6MYJ0;A0A249Y5N1;Q5W520;Q9THL…	C11(Carbamidomethyl)	0	0	4.954e-13	102.08	1.60767e-07	3	1950.92	0.993705	59.7238	1
	High	GHYLNATAGTcEEMIK	15	14794	124	Q6VW40;C0J9R6;C6G1P2;Q33032;A0A1C9HG87;F2X4H9;A0A0K2SQY8;F2X4N9;D6MYJ6;Q7YJP8;Q7GH77;Q9MS09;O98551;A0A0C5KNQ4;I2E9A4;B2BY95;Q5NUA5;Q37140;H9ZGI0;L0N8B1;Q5W520;Q9THL1;Q9GF14;Q4VI99;Q4VI78;Q37220;B1PHQ2;A0A1Q1MQ40;C1JAT3;Q3I534;G0WZL1;F4ZDP9;A0A142I7F3;P92434;J9QH20;A0A249Y5Q4;E7DMY2;A0A2H4UGV5;B8LIV8;I2E962;A0A1C9HFL0;O98429;Q9T2E4;A0A0C5AUW0;A0A0B4M1K8;A0A0N7AB69;A0A0B5L1K2;A0A142I7A5;B8YHE7;A0A0…	C11(Carbamidomethyl)	0	0	9.225e-11	99.52	2.43029e-07	2	1794.82	1.69124	66.3509	0
	High	GHYLNATAGTcEEmIK	8	14794	124	C0J9R6;C6G1P2;Q5W520;A5X4D3;Q9GF14;F2X4H9;A0A0K2SQY8;F2X4N9;Q4VI99;D6MYJ6;Q7YJP8;Q9MS09;Q5I221;A0A0U4D534;Q4VI78;A0A0F7G633;A0A0F7C969;A0A249Y5Y5;G0WZL1;Q37220;B2BY95;A0A291L2W8;Q37279;J9QH20;A0A1Q1MQ40;Q37140;L0N8B1;Q9GEN6;Q32701;Q6VW40;D6MYK4;E7DMY2;B8LIV8;Q33032;I2E962;A0A1C9HG87;Q7YMT1;R4QE58;Q9THL1;I2E906;Q339G9;Q4L1C7;Q95631;Q8MD81;A0A1C9HFL0;Q6VW13;Q3T5L7;Q9TN58;O98429;Q32553;C1JAT3;I2E964…	C11(Carbamidomethyl); M14(Oxidation)	0	0	1.755e-09	92.48	1.1373e-06	2	1810.81	1.38348	55.6064	0
	High	mxGGDHIHAGTVVGK	32	17683	150	I2E9A4;Q9BAJ3;Q6VW40;I2BGM7;C0J9R6;C6G1P2;Q33032;A6XBH8;F2X4H9;F2X4N9;Q8HUZ9;Q5I221;A0A0U4D534;A0A1Z2QS57;I2E9L8;A0A249Y5N8;A0A286SFD8;S4TA61;J9QG76;E0D8V0;A0A249Y5N1;A0A0F7G5Y0;Q32701;E7DMY2;Q31807;P92447;O47280;R4QE58;Q339G9;Q6VW13;Q3T5L7;A0A2H4UGV5;I2E964;D2Y0X3;A0A248SN48;Q7YJP8;Q7GH77;A0A0C5KNQ4;K7TIF7;A0A024HRQ0;Q9MSY8;Q8WJX3;B5L2V5;D4N1T9;Q9BAI7;O99016;A0A0F7CRW4;A0A0E3KV09;Q5YKU0;A0A291L2…	M1(Oxidation); X2(S)	0	0	4.962e-10	84.02	1.37168e-05	2	1481.72	0.318762	32.1251	0
	High	DNGLLLHIHR	12	41878	285	C0J9R6;C6G1P2;Q5W520;Q9GF14;F2X4H9;F2X4N9;Q4VI99;Q9MS09;Q5I221;A0A0U4D534;Q4VI78;A0A0F7G633;O09424;A0A249Y5Y5;G0WZL1;J9QH20;Q9GHM7;Q6VW40;I2BGM7;E7DMY2;Q33032;Q8HUZ9;A0A1Z2QS57;I2E9L8;A0A249Y5N8;A0A286SFD8;S4TA61;J9QG76;E0D8V0;Q8MFT9;A0A249Y5N1;A0A0F7G5Y0;A0A1C9HG87;Q9THL1;Q4L1C7;A0A0K2SQY8;C1JAT3;D6MYJ6;Q7YJP8;Q7GH77;J9QER6;O98551;A0A0C5KNQ4;Q3I534;I2E9A4;Q37220;F4ZDP9;B2BY95;B1PHQ2;A0A142I7F3;P…		0	0	2.487e-05	83.17	2.26954e-05	3	1187.67	0.557325	64.4414	0
	High	GHYLNATAGTcEEmIKR	4	14767	123	C0J9R6;C6G1P2;Q5W520;A5X4D3;Q9GF14;F2X4H9;A0A0K2SQY8;F2X4N9;Q4VI99;D6MYJ6;Q7YJP8;Q9MS09;Q5I221;A0A0U4D534;Q4VI78;A0A0F7G633;A0A0F7C969;A0A249Y5Y5;G0WZL1;Q37220;B2BY95;A0A291L2W8;Q37279;J9QH20;A0A1Q1MQ40;Q37140;L0N8B1;Q9GEN6;Q32701;Q6VW40;D6MYK4;E7DMY2;B8LIV8;Q33032;I2E962;A0A1C9HG87;Q7YMT1;R4QE58;Q9THL1;I2E906;Q339G9;Q4L1C7;Q95631;Q8MD81;A0A1C9HFL0;Q6VW13;Q3T5L7;Q9TN58;O98429;Q32553;C1JAT3;I2E964…	C11(Carbamidomethyl); M14(Oxidation)	0	0	8.168e-09	80.25	2.35855e-05	3	1966.91	1.11945	51.1056	1
	High	GGLDFTKDDENVNSQPFmR	8	51638	281	C0J9R6;A0A291EY88;C6G1P2;Q5W520;B8PRL7;O09420;A6XBH8;Q9GF14;A0A286M593;F2X4H9;O78309;F2X4N9;Q4VI99;Q8HUZ9;Q9MS09;Q5I221;A0A0U4D534;A0A1Z2QS57;A0A0F7G5V4;Q4VI78;A0A0F7G633;A0A0F7G5U4;O09424;P48689;A0A286SFD8;A0A249Y5Y5;G0WZL1;J9QG76;J9QH20;Q9GHM7;O03612;O03654;A0A023Q3H2;A0A023Q1H7;I2BGM7;Q33032;A0A142DPV4;Q6VW40;Q05579;Q9GEN6;Q32701;A0A0F7C9H2;Q32571;Q33047;Q31807;A0A1C9HG87;Q9THL1;A0A0F7EV98;Q9M…	M18(Oxidation)	0	0	1.423e-10	78.81	5.35809e-05	2	2185.99	1.44956	83.4347	1
	High	DDENVNSQPFMR	8	52171	305	Q05579;Q9ZS70;Q32701;Q31896;D6MYK9;Q6VW40;Q32776;A0A0F7C9H2;Q32571;I2BGM7;B1NL21;C0J9R6;A0A291EY88;C6G1P2;Q5W520;Q33047;D6MYK4;E7DMY2;Q31807;B8LIV8;C7AQR6;Q8WL19;Q33032;I2E962;A0A286NQG4;Q9GHZ1;A0A1C9HG87;B8PRL7;Q7YMT1;R4QE58;Q9THL1;A5X4D3;Q8WIX2;O09420;A6XBH8;I2E906;V5K6K1;A5X4K9;Q9XQI4;Q9GF14;A0A0F7EV98;O98993;Q9MT32;Q339G9;Q4L1C7;Q95631;A0A286NQM2;Q8MD81;A0A0F7G5C0;A0A1C9HFL0;Q6VW13;A0A286M593…		0	0	3.163e-06	77.76	6.24293e-05	2	1451.62	0.893699	69.9479	0
	High	TFQGPPHGIQVER	28	58045	299	Q6VW40;C0J9R6;C6G1P2;Q33032;F2X4H9;F2X4N9;Q7YJP8;Q7GH77;A0A0C5KNQ4;I2E9A4;L0N8B1;E7DMY2;Q9ZS70;A0A0F7C9H2;I2BGM7;Q5W520;Q33047;D6MYK4;Q31807;B8LIV8;I2E962;A0A286NQG4;A0A1C9HG87;B8PRL7;Q9THL1;Q8WIX2;Q9GF14;A0A1C9HFL0;A0A286M593;Q9GEK5;A0A0K2SQY8;Q9T2B5;O98429;Q4VI99;C1JAT3;D6MYJ6;Q33156;Q8HUZ9;Q9MS09;A0A1Z2QS57;O98551;I2E9L8;Q3I534;A0A0F7G5V4;Q9T2E4;Q4VI78;E0D8W6;A0A286NQF2;Q8WKT6;Q7YJM6;K7TIF7;P4…		0	0	5.43e-09	76.99	0.000124659	2	1465.76	0.989124	59.1038	0
	High	MxGGDHIHAGTVVGK	36	17683	150	C0J9R6;C6G1P2;F2X4H9;F2X4N9;Q7YJP8;L0N8B1;O98551;Q9T2E4;Q6PZ98;Q9ZS70;Q6VW40;A0A0F7C9H2;I2BGM7;Q31807;Q33032;A0A286NQG4;A0A1C9HG87;A5X4D3;Q8WIX2;Q339G9;A0A286M593;Q9GEK5;A0A0K2SQY8;O98429;D6MYJ6;I2E964;Q7GH77;Q8HUZ9;Q9MS09;Q5I221;G0WZM4;A0A0U4D534;A0A1Z2QS57;A0A0C5KNQ4;I2E9L8;A0A0F7G5V4;I2E9A4;A0A286NQF2;Q8WKT6;Q7YJM6;K7TIF7;A0A249Y5N8;A0A0B5KNF5;A0A286SFD8;A0A120KLC1;A0A0B4M1K8;B5L2V5;A0A0N7AB69…	X2(S)	0	0	2.428e-07	71.56	0.000207916	2	1465.72	0.933846	40.4824	0
	High	mxGGDHIHAGTVVGK	13	12	2	I2E9A4;Q9BAJ3	M1(Oxidation); X2(A)	0	0	1.469e-09	67.76	0.000499058	2	1465.72	0.680585	39.2485	0
	High	VALEAcVQAR	48	29518	219	C6G1P2;A0A0F7EV98;L0N8B1;Q05579;C0J9R6;A0A291EY88;Q5W520;Q31807;R4QE58;A6XBH8;Q9GF14;F2X4H9;F2X4N9;Q4VI99;Q7YJP8;Q8HUZ9;A0A1Z2QS57;Q4VI78;A2VAL3;K7TIF7;P48689;J9QG76;Q37220;A0A0F7CRW4;A0A0E3KV09;Q7YJM3;A0A1C9HG42;A0A1Q1MQ40;Q9GHM7;I6N589;A0A291L2S1;Q32701;Q6VW40;I2BGM7;Q33032;Q339G9;I2E964;A0A248SN48;Q7GH77;Q5I221;A0A0U4D534;A0A0C5KNQ4;I2E9L8;I2E9A4;A0A249Y5N8;A0A286SFD8;Q8WJX3;B5L2V5;S4TA61;D4N1…	C6(Carbamidomethyl)	0	0	0.0002074	67.58	0.000700406	2	1116.58	0.319118	112.957	0
	High	mxGGDHIHAGTVVGK	14	13	2	I2E9A4;Q9BAJ3	M1(Oxidation); X2(P)	0	0	0.0002241	66.84	0.000388472	2	1491.74	0.815618	47.1415	0
	High	DDFIEKDR	7	17693	161	C0J9R6;C6G1P2;F2X4H9;F2X4N9;Q7YJP8;L0N8B1;Q33032;Q6VW40;Q5W520;Q9GF14;Q4VI99;Q9TI75;Q5I221;A0A0U4D534;Q4VI78;A0A249Y5N8;A0A249Y5N1;Q9GHM7;A0A286SF63;I2BGM7;A0A291EY88;A6XBH8;A0A0F7EV98;Q9MT32;Q8HUZ9;A0A1Z2QS57;I2E9L8;E0D8W6;P48689;A0A142DPV4;J9QG76;A2VAL3;E7DMY2;Q339G9;I2E964;Q7GH77;A0A0C5KNQ4;I2E9A4;Q31807;K7TIF7;D4N1T9;O99016;A0A0F7CRW4;A0A0E3KV09;Q5YKU0;A0A291L206;G8EEM9;A0A2D0WHN2;Q7YJM3;A0A1…		0	0	0.0127	64.12	0.00104486	2	1037.49	1.80774	42.5919	1
	High	YGRPLLGcTIKPK	7	64650	311	I2E962;Q9ZS70;Q6VW40;A0A0F7C9H2;I2BGM7;C0J9R6;C6G1P2;Q5W520;B8LIV8;Q33032;A0A286NQG4;A0A1C9HG87;B8PRL7;Q8WIX2;Q9GF14;A0A1C9HFL0;A0A286M593;F2X4H9;Q9GEK5;O78309;F2X4N9;Q4VI99;C1JAT3;Q9TI75;Q8HUZ9;Q9MS09;Q5I221;G0WZM4;A0A0U4D534;B7VFB3;A0A1Z2QS57;I2E9L8;A0A0F7G5V4;Q4VI78;A0A0F7G633;E0D8W6;A0A286NQF2;A0A0F7G5U4;Q7YJM6;P48689;A0A249Y5N8;A0A0B5KNF5;A0A286SFD8;A0A142DPV4;A0A249Y5Y5;H5ZW43;S4TA61;G0WZL1…	C8(Carbamidomethyl)	0	0	6.466e-08	60.97	0.00464336	3	1502.85	0.518081	53.6582	2
	High	AMHAVIDR	9	44488	304	A0A0C5KNQ4;Q32701;Q6VW40;C0J9R6;C6G1P2;Q5W520;Q33032;A0A1C9HG87;Q9THL1;Q9GF14;F2X4H9;A0A0K2SQY8;F2X4N9;Q32553;Q4VI99;C1JAT3;D6MYJ6;Q7YJP8;Q7GH77;Q9MS09;O98551;Q3I534;I2E9A4;Q4VI78;G0WZL1;Q37220;F4ZDP9;B2BY95;B1PHQ2;A0A142I7F3;P92434;Q5NUA5;S6CMZ7;Q8MFT9;J9QH20;A0A249Y5Q4;A0A1Q1MQ40;Q37140;H9ZGI0;L0N8B1;Q9GHM7;Q8ME74;A0A291L2S1;A0A286SF63;I2BGM7;Q33047;Q31807;Q33156;Q8HUZ9;A0A1Z2QS57;I2E9L8;E0D8W6…		0	0	0.009502	52.34	0.0215431	2	912.471	-0.689544	33.5689	0
	High	DDENVNSQPFmR	4	52171	305	Q6VW40;I2BGM7;C0J9R6;C6G1P2;Q31807;Q33032;A0A286NQG4;F2X4H9;F2X4N9;Q7YJP8;Q7GH77;Q8HUZ9;A0A1Z2QS57;A0A0C5KNQ4;I2E9L8;I2E9A4;Q9T2E4;A0A286NQF2;Q7YJM6;K7TIF7;A0A0B5KNF5;Q7YJR9;A0A0B4M1K8;A0A0N7AB69;A0A0B5L1K2;D4N1T9;A0A1D5AHD9;J9QG76;O99016;A0A0F7CRW4;A0A0E3KV09;Q5YKU0;A0A291L206;Q8M9K0;A0A1D5AHD5;G8EEM9;A0A2D0WHN2;I2BGN0;Q7YJM3;A0A1C9HG42;L0N8B1;P94046;Q05579;Q32701;A0A0F7C9H2;Q32571;A0A291EY88;Q5…	M11(Oxidation)	0	0	8.285e-05	50.28	0.0343804	2	1467.62	1.02172	57.083	0
	High	PLLGcTIKPK	7	64838	316	C0J9R6;C6G1P2;Q5W520;A5X4D3;Q9GF14;F2X4H9;A0A0K2SQY8;F2X4N9;Q4VI99;D6MYJ6;Q7YJP8;Q9MS09;Q5I221;A0A0U4D534;Q4VI78;A0A0F7G633;A0A0F7C969;A0A249Y5Y5;G0WZL1;Q37220;B2BY95;A0A291L2W8;Q37279;J9QH20;A0A1Q1MQ40;Q37140;L0N8B1;Q6VW40;A0A0F7C9H2;I2BGM7;Q33047;Q31807;Q33032;A0A1C9HG87;B8PRL7;Q9THL1;A0A286M593;Q9GEK5;C1JAT3;Q7GH77;Q33156;Q8HUZ9;A0A1Z2QS57;O98551;A0A0C5KNQ4;I2E9L8;Q3I534;A0A0F7G5V4;I2E9A4;E0D8…	C5(Carbamidomethyl)	0	0	0.0004377	49.69	0.0607706	2	1126.67	0.212701	52.3831	1
	High	mxGGDHIHAGTVVGKLEGER	2	9	1	I2E9A4	M1(Oxidation); X2(N)	0	0	2.816e-06	39.71	0.190848	3	2093.02	0.11951	75.9526	1
	High	LGLSAKNYGR	1	66237	322	Q6VW40;C0J9R6;C6G1P2;D6MYK4;E7DMY2;Q33032;A0A1C9HG87;A5X4D3;Q339G9;F2X4H9;A0A0K2SQY8;F2X4N9;D6MYJ6;I2E964;Q7YJP8;Q7GH77;Q9MS09;Q5I221;A0A0U4D534;O98551;A0A0C5KNQ4;I2E9A4;A0A249Y5N8;B2BY95;A0A291L2W8;Q5NUA5;A0A249Y5N1;Q37140;H9ZGI0;L0N8B1;Q5W520;B8LIV8;I2E962;Q7YMT1;Q9THL1;Q9GF14;Q95631;A0A1C9HFL0;O98429;Q4VI99;C1JAT3;Q9TI75;Q3I534;Q9T2E4;Q4VI78;A0A0F7G633;Q58U40;A0A0F7C969;A0A0C5AUW0;A0A0B4M1K8;A…		0	0	0.009617	24.43	23.5864	3	1078.6	-2.89045	46.765	1
	High	mxGGDHIHAGTVVGK	1	10	2	I2E9A4;Q9BAJ3	M1(Oxidation); X2(Q)	0	0	0.01248	12.04	119.32	3	1522.74	0.221371	36.9944	0
	High	AQAETGEIK	7	27913	230	Q6VW40;A0A291L206;A0A0F6TFY2;A0A1W6BQF9;Q71N78;J9QER6;C7A5Z4;A5X5W8;J9QH20;Q6PZC1;B6GUV5;A1XM46;C7SN35;C0J9R6;C6G1P2;F2X4H9;F2X4N9;Q9MS09;Q9GHZ1;Q8ME51;O98993;Q9GEN6;A0A0F7C9H2;I2BGM7;A0A291EY88;Q5W520;Q33032;A0A1C9HG87;B8PRL7;A6XBH8;Q9GF14;A0A0F7EV98;Q9MT32;Q4L1C7;A0A286NQM2;A0A286M593;Q9GEK5;Q9TN58;T1WGF1;Q4VI99;C1JAT3;Q8HUZ9;A0A1Z2QS57;I2E9L8;A0A0F7G5V4;Q4VI78;E0D8W6;P48689;A0A142DPV4;G0WZL1;J…		0	0.001	0.02621	39.46	0.414951	2	946.484	-0.317056	25.8707	0
	High	AmHAVIDR	2	44488	304	Q6VW40;C0J9R6;C6G1P2;Q33032;F2X4H9;F2X4N9;Q5I221;A0A0U4D534;A0A249Y5N8;A0A249Y5N1;Q5W520;Q31807;Q9GF14;Q4VI99;Q7YJP8;Q8HUZ9;A0A1Z2QS57;Q4VI78;K7TIF7;P48689;J9QG76;Q37220;A0A0F7CRW4;A0A0E3KV09;Q7YJM3;A0A1C9HG42;A0A1Q1MQ40;L0N8B1;I2BGM7;Q7GH77;A0A0C5KNQ4;I2E9L8;I2E9A4;D4N1T9;O99016;Q5YKU0;A0A291L206;G8EEM9;A0A2D0WHN2;A0A218KDZ0;A0A0B5KNF5;H5ZW43;A0A0B5L1K2;A0A078BR81;A0A0F6TFY2;G0LNJ9;Q05579;Q32701…	M2(Oxidation)	0	0.005	0.07043	47.76	0.0664751	2	928.467	0.328951	21.0214	0
	High	NHGMHFR	1	30695	237	C0J9R6;C6G1P2;Q5W520;E7DMY2;Q9GF14;F2X4H9;F2X4N9;Q4VI99;Q4VI78;Q6VW40;Q33032;A0A1C9HG87;C1JAT3;Q9TI75;Q9MS09;Q5I221;A0A0U4D534;A0A0F7G633;A0A249Y5N8;A0A249Y5Y5;G0WZL1;C1JAS8;P92434;A0A249Y5N1;J9QH20;H9ZGI0;Q33047;Q9GEN6;Q9THL1;A0A0K2SQY8;D6MYJ6;Q7YJP8;Q7GH77;O98551;A0A0C5KNQ4;Q3I534;I2E9A4;Q37220;F4ZDP9;B2BY95;B1PHQ2;A0A142I7F3;Q5NUA5;A0A249Y5Q4;A0A1Q1MQ40;Q37140;L0N8B1;Q9T2E4;I2BGM7;B1NL21;Q3180…		0	0.008	0.1044	23.19	12.1473	2	898.41	0.114145	29.4959	0
	High	mxGGDHIHAGTVVGK	1	10	2	I2E9A4;Q9BAJ3	M1(Oxidation); X2(E)	0	0.008	0.1028	21.05	11.212	2	1523.72	-1.65996	30.0881	0
	High	MxGGDHIHAGTVVGK	1	10	2	I2E9A4;Q9BAJ3	X2(T)	0	0.008	0.1053	16.11	50.5193	2	1479.75	6.27022	49.7739	0
H9ZGI0	Ribulose bisphosphate carboxylase large chain (Fragment) OS=Allomaieta hirsuta OX=1170325 GN=rbcL PE=3 SV=1 - [H9ZGI0_9MYRT]	2594.19	32.72	41047	0	16	256	434	47.9542	7.32764
	High	GGLDFTKDDENVNSQPFMR	13	51638	281	Q8M9K0;Q9XQI4;Q8MFT9;Q5S838;A0A126G0V3;A0A0H4SWH4;Q4VIC0;O98426;B1PHQ2;A0A2D0WHN2;Q95CE8;Q9GGJ5;B5LBY9;C0J9R6;C6G1P2;Q5W520;A5X4D3;Q9GF14;F2X4H9;A0A0K2SQY8;F2X4N9;Q4VI99;D6MYJ6;Q7YJP8;Q9MS09;Q5I221;A0A0U4D534;Q4VI78;A0A0F7G633;A0A0F7C969;A0A249Y5Y5;G0WZL1;Q37220;B2BY95;A0A291L2W8;Q37279;J9QH20;A0A1Q1MQ40;Q37140;L0N8B1;Q6VW40;A0A0F7C9H2;I2BGM7;Q33047;Q31807;Q33032;A0A1C9HG87;B8PRL7;Q9THL1;A0A286M5…		0	0	1.232e-13	133.64	1.81455e-10	2	2169.99	1.02955	93.118	1
	High	GHYLNATAGTcEEMIKR	2	14767	123	Q6VW40;C0J9R6;C6G1P2;Q33032;A0A1C9HG87;R4QE58;Q4L1C7;F2X4H9;A0A0K2SQY8;F2X4N9;O98429;D6MYJ6;Q7YJP8;Q7GH77;Q9MS09;O98551;A0A0C5KNQ4;I2E9A4;Q9T2E4;D6MYI7;O98426;A0A0B4M1K8;A0A0N7AB69;A0A0B5L1K2;B2BY95;B6GUV5;Q37347;Q5NUA5;K4EPE7;Q37176;I2BGN0;Q95CE8;Q37140;H9ZGI0;L0N8B1;P94046;Q8ME51;A5X4D3;Q339G9;A0A2H4UGV5;I2E964;Q32750;Q5I221;A0A0U4D534;A0A249Y5N8;Q7YJR9;A0A291L2W8;D6MYJ0;A0A249Y5N1;Q5W520;Q9THL…	C11(Carbamidomethyl)	0	0	4.954e-13	102.08	1.60767e-07	3	1950.92	0.993705	59.7238	1
	High	GHYLNATAGTcEEMIK	15	14794	124	Q6VW40;C0J9R6;C6G1P2;Q33032;A0A1C9HG87;F2X4H9;A0A0K2SQY8;F2X4N9;D6MYJ6;Q7YJP8;Q7GH77;Q9MS09;O98551;A0A0C5KNQ4;I2E9A4;B2BY95;Q5NUA5;Q37140;H9ZGI0;L0N8B1;Q5W520;Q9THL1;Q9GF14;Q4VI99;Q4VI78;Q37220;B1PHQ2;A0A1Q1MQ40;C1JAT3;Q3I534;G0WZL1;F4ZDP9;A0A142I7F3;P92434;J9QH20;A0A249Y5Q4;E7DMY2;A0A2H4UGV5;B8LIV8;I2E962;A0A1C9HFL0;O98429;Q9T2E4;A0A0C5AUW0;A0A0B4M1K8;A0A0N7AB69;A0A0B5L1K2;A0A142I7A5;B8YHE7;A0A0…	C11(Carbamidomethyl)	0	0	9.225e-11	99.52	2.43029e-07	2	1794.82	1.69124	66.3509	0
	High	GHYLNATAGTcEEmIK	8	14794	124	C0J9R6;C6G1P2;Q5W520;A5X4D3;Q9GF14;F2X4H9;A0A0K2SQY8;F2X4N9;Q4VI99;D6MYJ6;Q7YJP8;Q9MS09;Q5I221;A0A0U4D534;Q4VI78;A0A0F7G633;A0A0F7C969;A0A249Y5Y5;G0WZL1;Q37220;B2BY95;A0A291L2W8;Q37279;J9QH20;A0A1Q1MQ40;Q37140;L0N8B1;Q9GEN6;Q32701;Q6VW40;D6MYK4;E7DMY2;B8LIV8;Q33032;I2E962;A0A1C9HG87;Q7YMT1;R4QE58;Q9THL1;I2E906;Q339G9;Q4L1C7;Q95631;Q8MD81;A0A1C9HFL0;Q6VW13;Q3T5L7;Q9TN58;O98429;Q32553;C1JAT3;I2E964…	C11(Carbamidomethyl); M14(Oxidation)	0	0	1.755e-09	92.48	1.1373e-06	2	1810.81	1.38348	55.6064	0
	High	mSGGDHIHAGTVVGK	32	17683	150	I2E9A4;Q9BAJ3;Q6VW40;I2BGM7;C0J9R6;C6G1P2;Q33032;A6XBH8;F2X4H9;F2X4N9;Q8HUZ9;Q5I221;A0A0U4D534;A0A1Z2QS57;I2E9L8;A0A249Y5N8;A0A286SFD8;S4TA61;J9QG76;E0D8V0;A0A249Y5N1;A0A0F7G5Y0;Q32701;E7DMY2;Q31807;P92447;O47280;R4QE58;Q339G9;Q6VW13;Q3T5L7;A0A2H4UGV5;I2E964;D2Y0X3;A0A248SN48;Q7YJP8;Q7GH77;A0A0C5KNQ4;K7TIF7;A0A024HRQ0;Q9MSY8;Q8WJX3;B5L2V5;D4N1T9;Q9BAI7;O99016;A0A0F7CRW4;A0A0E3KV09;Q5YKU0;A0A291L2…	M1(Oxidation)	0	0	4.962e-10	84.02	1.37168e-05	2	1481.72	0.318762	32.1251	0
	High	DNGLLLHIHR	12	41878	285	C0J9R6;C6G1P2;Q5W520;Q9GF14;F2X4H9;F2X4N9;Q4VI99;Q9MS09;Q5I221;A0A0U4D534;Q4VI78;A0A0F7G633;O09424;A0A249Y5Y5;G0WZL1;J9QH20;Q9GHM7;Q6VW40;I2BGM7;E7DMY2;Q33032;Q8HUZ9;A0A1Z2QS57;I2E9L8;A0A249Y5N8;A0A286SFD8;S4TA61;J9QG76;E0D8V0;Q8MFT9;A0A249Y5N1;A0A0F7G5Y0;A0A1C9HG87;Q9THL1;Q4L1C7;A0A0K2SQY8;C1JAT3;D6MYJ6;Q7YJP8;Q7GH77;J9QER6;O98551;A0A0C5KNQ4;Q3I534;I2E9A4;Q37220;F4ZDP9;B2BY95;B1PHQ2;A0A142I7F3;P…		0	0	2.487e-05	83.17	2.26954e-05	3	1187.67	0.557325	64.4414	0
	High	GHYLNATAGTcEEmIKR	4	14767	123	C0J9R6;C6G1P2;Q5W520;A5X4D3;Q9GF14;F2X4H9;A0A0K2SQY8;F2X4N9;Q4VI99;D6MYJ6;Q7YJP8;Q9MS09;Q5I221;A0A0U4D534;Q4VI78;A0A0F7G633;A0A0F7C969;A0A249Y5Y5;G0WZL1;Q37220;B2BY95;A0A291L2W8;Q37279;J9QH20;A0A1Q1MQ40;Q37140;L0N8B1;Q9GEN6;Q32701;Q6VW40;D6MYK4;E7DMY2;B8LIV8;Q33032;I2E962;A0A1C9HG87;Q7YMT1;R4QE58;Q9THL1;I2E906;Q339G9;Q4L1C7;Q95631;Q8MD81;A0A1C9HFL0;Q6VW13;Q3T5L7;Q9TN58;O98429;Q32553;C1JAT3;I2E964…	C11(Carbamidomethyl); M14(Oxidation)	0	0	8.168e-09	80.25	2.35855e-05	3	1966.91	1.11945	51.1056	1
	High	GGLDFTKDDENVNSQPFmR	8	51638	281	C0J9R6;A0A291EY88;C6G1P2;Q5W520;B8PRL7;O09420;A6XBH8;Q9GF14;A0A286M593;F2X4H9;O78309;F2X4N9;Q4VI99;Q8HUZ9;Q9MS09;Q5I221;A0A0U4D534;A0A1Z2QS57;A0A0F7G5V4;Q4VI78;A0A0F7G633;A0A0F7G5U4;O09424;P48689;A0A286SFD8;A0A249Y5Y5;G0WZL1;J9QG76;J9QH20;Q9GHM7;O03612;O03654;A0A023Q3H2;A0A023Q1H7;I2BGM7;Q33032;A0A142DPV4;Q6VW40;Q05579;Q9GEN6;Q32701;A0A0F7C9H2;Q32571;Q33047;Q31807;A0A1C9HG87;Q9THL1;A0A0F7EV98;Q9M…	M18(Oxidation)	0	0	1.423e-10	78.81	5.35809e-05	2	2185.99	1.44956	83.4347	1
	High	DDENVNSQPFMR	8	52171	305	Q05579;Q9ZS70;Q32701;Q31896;D6MYK9;Q6VW40;Q32776;A0A0F7C9H2;Q32571;I2BGM7;B1NL21;C0J9R6;A0A291EY88;C6G1P2;Q5W520;Q33047;D6MYK4;E7DMY2;Q31807;B8LIV8;C7AQR6;Q8WL19;Q33032;I2E962;A0A286NQG4;Q9GHZ1;A0A1C9HG87;B8PRL7;Q7YMT1;R4QE58;Q9THL1;A5X4D3;Q8WIX2;O09420;A6XBH8;I2E906;V5K6K1;A5X4K9;Q9XQI4;Q9GF14;A0A0F7EV98;O98993;Q9MT32;Q339G9;Q4L1C7;Q95631;A0A286NQM2;Q8MD81;A0A0F7G5C0;A0A1C9HFL0;Q6VW13;A0A286M593…		0	0	3.163e-06	77.76	6.24293e-05	2	1451.62	0.893699	69.9479	0
	High	TFQGPPxGIQVER	28	58045	299	Q6VW40;C0J9R6;C6G1P2;Q33032;F2X4H9;F2X4N9;Q7YJP8;Q7GH77;A0A0C5KNQ4;I2E9A4;L0N8B1;E7DMY2;Q9ZS70;A0A0F7C9H2;I2BGM7;Q5W520;Q33047;D6MYK4;Q31807;B8LIV8;I2E962;A0A286NQG4;A0A1C9HG87;B8PRL7;Q9THL1;Q8WIX2;Q9GF14;A0A1C9HFL0;A0A286M593;Q9GEK5;A0A0K2SQY8;Q9T2B5;O98429;Q4VI99;C1JAT3;D6MYJ6;Q33156;Q8HUZ9;Q9MS09;A0A1Z2QS57;O98551;I2E9L8;Q3I534;A0A0F7G5V4;Q9T2E4;Q4VI78;E0D8W6;A0A286NQF2;Q8WKT6;Q7YJM6;K7TIF7;P4…	X7(H)	0	0	5.43e-09	76.99	0.000124659	2	1465.76	0.989124	59.1038	0
	High	MSGGDHIHAGTVVGK	36	17683	150	C0J9R6;C6G1P2;F2X4H9;F2X4N9;Q7YJP8;L0N8B1;O98551;Q9T2E4;Q6PZ98;Q9ZS70;Q6VW40;A0A0F7C9H2;I2BGM7;Q31807;Q33032;A0A286NQG4;A0A1C9HG87;A5X4D3;Q8WIX2;Q339G9;A0A286M593;Q9GEK5;A0A0K2SQY8;O98429;D6MYJ6;I2E964;Q7GH77;Q8HUZ9;Q9MS09;Q5I221;G0WZM4;A0A0U4D534;A0A1Z2QS57;A0A0C5KNQ4;I2E9L8;A0A0F7G5V4;I2E9A4;A0A286NQF2;Q8WKT6;Q7YJM6;K7TIF7;A0A249Y5N8;A0A0B5KNF5;A0A286SFD8;A0A120KLC1;A0A0B4M1K8;B5L2V5;A0A0N7AB69…		0	0	2.428e-07	71.56	0.000207916	2	1465.72	0.933846	40.4824	0
	High	VALEAcVQAR	48	29518	219	C6G1P2;A0A0F7EV98;L0N8B1;Q05579;C0J9R6;A0A291EY88;Q5W520;Q31807;R4QE58;A6XBH8;Q9GF14;F2X4H9;F2X4N9;Q4VI99;Q7YJP8;Q8HUZ9;A0A1Z2QS57;Q4VI78;A2VAL3;K7TIF7;P48689;J9QG76;Q37220;A0A0F7CRW4;A0A0E3KV09;Q7YJM3;A0A1C9HG42;A0A1Q1MQ40;Q9GHM7;I6N589;A0A291L2S1;Q32701;Q6VW40;I2BGM7;Q33032;Q339G9;I2E964;A0A248SN48;Q7GH77;Q5I221;A0A0U4D534;A0A0C5KNQ4;I2E9L8;I2E9A4;A0A249Y5N8;A0A286SFD8;Q8WJX3;B5L2V5;S4TA61;D4N1…	C6(Carbamidomethyl)	0	0	0.0002074	67.58	0.000700406	2	1116.58	0.319118	112.957	0
	High	YGRPLLGcTIKPK	7	64650	311	I2E962;Q9ZS70;Q6VW40;A0A0F7C9H2;I2BGM7;C0J9R6;C6G1P2;Q5W520;B8LIV8;Q33032;A0A286NQG4;A0A1C9HG87;B8PRL7;Q8WIX2;Q9GF14;A0A1C9HFL0;A0A286M593;F2X4H9;Q9GEK5;O78309;F2X4N9;Q4VI99;C1JAT3;Q9TI75;Q8HUZ9;Q9MS09;Q5I221;G0WZM4;A0A0U4D534;B7VFB3;A0A1Z2QS57;I2E9L8;A0A0F7G5V4;Q4VI78;A0A0F7G633;E0D8W6;A0A286NQF2;A0A0F7G5U4;Q7YJM6;P48689;A0A249Y5N8;A0A0B5KNF5;A0A286SFD8;A0A142DPV4;A0A249Y5Y5;H5ZW43;S4TA61;G0WZL1…	C8(Carbamidomethyl)	0	0	6.466e-08	60.97	0.00464336	3	1502.85	0.518081	53.6582	2
	High	TFQGPPxGIQVER	2	39	9	H9ZGI0;A5X4D3;Q8WIX2;Q4VI78;A0A0A0QCC3;G8EEM9;H9AK14;A0A1X9ZQP4;Q9TN58	X7(D)	0	0	3.563e-05	60.22	0.00159331	2	1443.72	0.988688	71.4747	0
	High	EITLGFVDLLR	2	11021	130	Q6VW40;I2BGM7;C0J9R6;C6G1P2;Q33032;A6XBH8;F2X4H9;F2X4N9;Q8HUZ9;Q5I221;A0A0U4D534;A0A1Z2QS57;I2E9L8;A0A249Y5N8;A0A286SFD8;S4TA61;J9QG76;E0D8V0;A0A249Y5N1;A0A0F7G5Y0;Q5W520;Q8WIX2;A0A0F7EV98;Q71N81;O03612;A0A286NQG4;A0A286NQF2;Q7YJM6;A0A0B5KNF5;F5B3G0;Q8M9K0;I2BGN0;E2FGZ3;A0A0B5KTH7;A0A291EY88;Q9GF14;Q9MT32;Q4VI99;Q4VI78;E0D8W6;P48689;A0A142DPV4;Q9GHM7;A0A286SF63;A0A0F7G5C0;E7DMY2;Q9ZS70;Q9TI75;Q9G…		0	0	0.0002901	55.96	0.0054774	2	1275.73	0.557806	35.8049	0
	High	AMHAVIDR	9	44488	304	A0A0C5KNQ4;Q32701;Q6VW40;C0J9R6;C6G1P2;Q5W520;Q33032;A0A1C9HG87;Q9THL1;Q9GF14;F2X4H9;A0A0K2SQY8;F2X4N9;Q32553;Q4VI99;C1JAT3;D6MYJ6;Q7YJP8;Q7GH77;Q9MS09;O98551;Q3I534;I2E9A4;Q4VI78;G0WZL1;Q37220;F4ZDP9;B2BY95;B1PHQ2;A0A142I7F3;P92434;Q5NUA5;S6CMZ7;Q8MFT9;J9QH20;A0A249Y5Q4;A0A1Q1MQ40;Q37140;H9ZGI0;L0N8B1;Q9GHM7;Q8ME74;A0A291L2S1;A0A286SF63;I2BGM7;Q33047;Q31807;Q33156;Q8HUZ9;A0A1Z2QS57;I2E9L8;E0D8W6…		0	0	0.009502	52.34	0.0215431	2	912.471	-0.689544	33.5689	0
	High	DDENVNSQPFmR	4	52171	305	Q6VW40;I2BGM7;C0J9R6;C6G1P2;Q31807;Q33032;A0A286NQG4;F2X4H9;F2X4N9;Q7YJP8;Q7GH77;Q8HUZ9;A0A1Z2QS57;A0A0C5KNQ4;I2E9L8;I2E9A4;Q9T2E4;A0A286NQF2;Q7YJM6;K7TIF7;A0A0B5KNF5;Q7YJR9;A0A0B4M1K8;A0A0N7AB69;A0A0B5L1K2;D4N1T9;A0A1D5AHD9;J9QG76;O99016;A0A0F7CRW4;A0A0E3KV09;Q5YKU0;A0A291L206;Q8M9K0;A0A1D5AHD5;G8EEM9;A0A2D0WHN2;I2BGN0;Q7YJM3;A0A1C9HG42;L0N8B1;P94046;Q05579;Q32701;A0A0F7C9H2;Q32571;A0A291EY88;Q5…	M11(Oxidation)	0	0	8.285e-05	50.28	0.0343804	2	1467.62	1.02172	57.083	0
	High	PLLGcTIKPK	7	64838	316	C0J9R6;C6G1P2;Q5W520;A5X4D3;Q9GF14;F2X4H9;A0A0K2SQY8;F2X4N9;Q4VI99;D6MYJ6;Q7YJP8;Q9MS09;Q5I221;A0A0U4D534;Q4VI78;A0A0F7G633;A0A0F7C969;A0A249Y5Y5;G0WZL1;Q37220;B2BY95;A0A291L2W8;Q37279;J9QH20;A0A1Q1MQ40;Q37140;L0N8B1;Q6VW40;A0A0F7C9H2;I2BGM7;Q33047;Q31807;Q33032;A0A1C9HG87;B8PRL7;Q9THL1;A0A286M593;Q9GEK5;C1JAT3;Q7GH77;Q33156;Q8HUZ9;A0A1Z2QS57;O98551;A0A0C5KNQ4;I2E9L8;Q3I534;A0A0F7G5V4;I2E9A4;E0D8…	C5(Carbamidomethyl)	0	0	0.0004377	49.69	0.0607706	2	1126.67	0.212701	52.3831	1
	High	LGLSAKNYGR	1	66237	322	Q6VW40;C0J9R6;C6G1P2;D6MYK4;E7DMY2;Q33032;A0A1C9HG87;A5X4D3;Q339G9;F2X4H9;A0A0K2SQY8;F2X4N9;D6MYJ6;I2E964;Q7YJP8;Q7GH77;Q9MS09;Q5I221;A0A0U4D534;O98551;A0A0C5KNQ4;I2E9A4;A0A249Y5N8;B2BY95;A0A291L2W8;Q5NUA5;A0A249Y5N1;Q37140;H9ZGI0;L0N8B1;Q5W520;B8LIV8;I2E962;Q7YMT1;Q9THL1;Q9GF14;Q95631;A0A1C9HFL0;O98429;Q4VI99;C1JAT3;Q9TI75;Q3I534;Q9T2E4;Q4VI78;A0A0F7G633;Q58U40;A0A0F7C969;A0A0C5AUW0;A0A0B4M1K8;A…		0	0	0.009617	24.43	23.5864	3	1078.6	-2.89045	46.765	1
	High	AQAETGEIK	7	27913	230	Q6VW40;A0A291L206;A0A0F6TFY2;A0A1W6BQF9;Q71N78;J9QER6;C7A5Z4;A5X5W8;J9QH20;Q6PZC1;B6GUV5;A1XM46;C7SN35;C0J9R6;C6G1P2;F2X4H9;F2X4N9;Q9MS09;Q9GHZ1;Q8ME51;O98993;Q9GEN6;A0A0F7C9H2;I2BGM7;A0A291EY88;Q5W520;Q33032;A0A1C9HG87;B8PRL7;A6XBH8;Q9GF14;A0A0F7EV98;Q9MT32;Q4L1C7;A0A286NQM2;A0A286M593;Q9GEK5;Q9TN58;T1WGF1;Q4VI99;C1JAT3;Q8HUZ9;A0A1Z2QS57;I2E9L8;A0A0F7G5V4;Q4VI78;E0D8W6;P48689;A0A142DPV4;G0WZL1;J…		0	0.001	0.02621	39.46	0.414951	2	946.484	-0.317056	25.8707	0
	High	AmHAVIDR	2	44488	304	Q6VW40;C0J9R6;C6G1P2;Q33032;F2X4H9;F2X4N9;Q5I221;A0A0U4D534;A0A249Y5N8;A0A249Y5N1;Q5W520;Q31807;Q9GF14;Q4VI99;Q7YJP8;Q8HUZ9;A0A1Z2QS57;Q4VI78;K7TIF7;P48689;J9QG76;Q37220;A0A0F7CRW4;A0A0E3KV09;Q7YJM3;A0A1C9HG42;A0A1Q1MQ40;L0N8B1;I2BGM7;Q7GH77;A0A0C5KNQ4;I2E9L8;I2E9A4;D4N1T9;O99016;Q5YKU0;A0A291L206;G8EEM9;A0A2D0WHN2;A0A218KDZ0;A0A0B5KNF5;H5ZW43;A0A0B5L1K2;A0A078BR81;A0A0F6TFY2;G0LNJ9;Q05579;Q32701…	M2(Oxidation)	0	0.005	0.07043	47.76	0.0664751	2	928.467	0.328951	21.0214	0
	High	NHGMHFR	1	30695	237	C0J9R6;C6G1P2;Q5W520;E7DMY2;Q9GF14;F2X4H9;F2X4N9;Q4VI99;Q4VI78;Q6VW40;Q33032;A0A1C9HG87;C1JAT3;Q9TI75;Q9MS09;Q5I221;A0A0U4D534;A0A0F7G633;A0A249Y5N8;A0A249Y5Y5;G0WZL1;C1JAS8;P92434;A0A249Y5N1;J9QH20;H9ZGI0;Q33047;Q9GEN6;Q9THL1;A0A0K2SQY8;D6MYJ6;Q7YJP8;Q7GH77;O98551;A0A0C5KNQ4;Q3I534;I2E9A4;Q37220;F4ZDP9;B2BY95;B1PHQ2;A0A142I7F3;Q5NUA5;A0A249Y5Q4;A0A1Q1MQ40;Q37140;L0N8B1;Q9T2E4;I2BGM7;B1NL21;Q3180…		0	0.008	0.1044	23.19	12.1473	2	898.41	0.114145	29.4959	0
S6CMZ7	Ribulose bisphosphate carboxylase large chain (Fragment) OS=Anthaenantia rufa OX=1056846 GN=rbcL PE=3 SV=1 - [S6CMZ7_9POAL]	2593.28	34.9	4806	0	15	260	447	49.4694	6.91748
	High	GGLDFTKDDENVNSQPFMR	13	51638	281	Q8M9K0;Q9XQI4;Q8MFT9;Q5S838;A0A126G0V3;A0A0H4SWH4;Q4VIC0;O98426;B1PHQ2;A0A2D0WHN2;Q95CE8;Q9GGJ5;B5LBY9;C0J9R6;C6G1P2;Q5W520;A5X4D3;Q9GF14;F2X4H9;A0A0K2SQY8;F2X4N9;Q4VI99;D6MYJ6;Q7YJP8;Q9MS09;Q5I221;A0A0U4D534;Q4VI78;A0A0F7G633;A0A0F7C969;A0A249Y5Y5;G0WZL1;Q37220;B2BY95;A0A291L2W8;Q37279;J9QH20;A0A1Q1MQ40;Q37140;L0N8B1;Q6VW40;A0A0F7C9H2;I2BGM7;Q33047;Q31807;Q33032;A0A1C9HG87;B8PRL7;Q9THL1;A0A286M5…		0	0	1.232e-13	133.64	1.81455e-10	2	2169.99	1.02955	93.118	1
	High	GHYLNATAGTcEEMIKR	2	14767	123	Q6VW40;C0J9R6;C6G1P2;Q33032;A0A1C9HG87;R4QE58;Q4L1C7;F2X4H9;A0A0K2SQY8;F2X4N9;O98429;D6MYJ6;Q7YJP8;Q7GH77;Q9MS09;O98551;A0A0C5KNQ4;I2E9A4;Q9T2E4;D6MYI7;O98426;A0A0B4M1K8;A0A0N7AB69;A0A0B5L1K2;B2BY95;B6GUV5;Q37347;Q5NUA5;K4EPE7;Q37176;I2BGN0;Q95CE8;Q37140;H9ZGI0;L0N8B1;P94046;Q8ME51;A5X4D3;Q339G9;A0A2H4UGV5;I2E964;Q32750;Q5I221;A0A0U4D534;A0A249Y5N8;Q7YJR9;A0A291L2W8;D6MYJ0;A0A249Y5N1;Q5W520;Q9THL…	C11(Carbamidomethyl)	0	0	4.954e-13	102.08	1.60767e-07	3	1950.92	0.993705	59.7238	1
	High	GHYLNATAGTcEEMIK	15	14794	124	Q6VW40;C0J9R6;C6G1P2;Q33032;A0A1C9HG87;F2X4H9;A0A0K2SQY8;F2X4N9;D6MYJ6;Q7YJP8;Q7GH77;Q9MS09;O98551;A0A0C5KNQ4;I2E9A4;B2BY95;Q5NUA5;Q37140;H9ZGI0;L0N8B1;Q5W520;Q9THL1;Q9GF14;Q4VI99;Q4VI78;Q37220;B1PHQ2;A0A1Q1MQ40;C1JAT3;Q3I534;G0WZL1;F4ZDP9;A0A142I7F3;P92434;J9QH20;A0A249Y5Q4;E7DMY2;A0A2H4UGV5;B8LIV8;I2E962;A0A1C9HFL0;O98429;Q9T2E4;A0A0C5AUW0;A0A0B4M1K8;A0A0N7AB69;A0A0B5L1K2;A0A142I7A5;B8YHE7;A0A0…	C11(Carbamidomethyl)	0	0	9.225e-11	99.52	2.43029e-07	2	1794.82	1.69124	66.3509	0
	High	GHYLNATAGTcEEmIK	8	14794	124	C0J9R6;C6G1P2;Q5W520;A5X4D3;Q9GF14;F2X4H9;A0A0K2SQY8;F2X4N9;Q4VI99;D6MYJ6;Q7YJP8;Q9MS09;Q5I221;A0A0U4D534;Q4VI78;A0A0F7G633;A0A0F7C969;A0A249Y5Y5;G0WZL1;Q37220;B2BY95;A0A291L2W8;Q37279;J9QH20;A0A1Q1MQ40;Q37140;L0N8B1;Q9GEN6;Q32701;Q6VW40;D6MYK4;E7DMY2;B8LIV8;Q33032;I2E962;A0A1C9HG87;Q7YMT1;R4QE58;Q9THL1;I2E906;Q339G9;Q4L1C7;Q95631;Q8MD81;A0A1C9HFL0;Q6VW13;Q3T5L7;Q9TN58;O98429;Q32553;C1JAT3;I2E964…	C11(Carbamidomethyl); M14(Oxidation)	0	0	1.755e-09	92.48	1.1373e-06	2	1810.81	1.38348	55.6064	0
	High	mSGGDHIHAGTVVGK	32	17683	150	I2E9A4;Q9BAJ3;Q6VW40;I2BGM7;C0J9R6;C6G1P2;Q33032;A6XBH8;F2X4H9;F2X4N9;Q8HUZ9;Q5I221;A0A0U4D534;A0A1Z2QS57;I2E9L8;A0A249Y5N8;A0A286SFD8;S4TA61;J9QG76;E0D8V0;A0A249Y5N1;A0A0F7G5Y0;Q32701;E7DMY2;Q31807;P92447;O47280;R4QE58;Q339G9;Q6VW13;Q3T5L7;A0A2H4UGV5;I2E964;D2Y0X3;A0A248SN48;Q7YJP8;Q7GH77;A0A0C5KNQ4;K7TIF7;A0A024HRQ0;Q9MSY8;Q8WJX3;B5L2V5;D4N1T9;Q9BAI7;O99016;A0A0F7CRW4;A0A0E3KV09;Q5YKU0;A0A291L2…	M1(Oxidation)	0	0	4.962e-10	84.02	1.37168e-05	2	1481.72	0.318762	32.1251	0
	High	DNGLLLHIHR	12	41878	285	C0J9R6;C6G1P2;Q5W520;Q9GF14;F2X4H9;F2X4N9;Q4VI99;Q9MS09;Q5I221;A0A0U4D534;Q4VI78;A0A0F7G633;O09424;A0A249Y5Y5;G0WZL1;J9QH20;Q9GHM7;Q6VW40;I2BGM7;E7DMY2;Q33032;Q8HUZ9;A0A1Z2QS57;I2E9L8;A0A249Y5N8;A0A286SFD8;S4TA61;J9QG76;E0D8V0;Q8MFT9;A0A249Y5N1;A0A0F7G5Y0;A0A1C9HG87;Q9THL1;Q4L1C7;A0A0K2SQY8;C1JAT3;D6MYJ6;Q7YJP8;Q7GH77;J9QER6;O98551;A0A0C5KNQ4;Q3I534;I2E9A4;Q37220;F4ZDP9;B2BY95;B1PHQ2;A0A142I7F3;P…		0	0	2.487e-05	83.17	2.26954e-05	3	1187.67	0.557325	64.4414	0
	High	GHYLNATAGTcEEmIKR	4	14767	123	C0J9R6;C6G1P2;Q5W520;A5X4D3;Q9GF14;F2X4H9;A0A0K2SQY8;F2X4N9;Q4VI99;D6MYJ6;Q7YJP8;Q9MS09;Q5I221;A0A0U4D534;Q4VI78;A0A0F7G633;A0A0F7C969;A0A249Y5Y5;G0WZL1;Q37220;B2BY95;A0A291L2W8;Q37279;J9QH20;A0A1Q1MQ40;Q37140;L0N8B1;Q9GEN6;Q32701;Q6VW40;D6MYK4;E7DMY2;B8LIV8;Q33032;I2E962;A0A1C9HG87;Q7YMT1;R4QE58;Q9THL1;I2E906;Q339G9;Q4L1C7;Q95631;Q8MD81;A0A1C9HFL0;Q6VW13;Q3T5L7;Q9TN58;O98429;Q32553;C1JAT3;I2E964…	C11(Carbamidomethyl); M14(Oxidation)	0	0	8.168e-09	80.25	2.35855e-05	3	1966.91	1.11945	51.1056	1
	High	GGLDFTKDDENVNSQPFmR	8	51638	281	C0J9R6;A0A291EY88;C6G1P2;Q5W520;B8PRL7;O09420;A6XBH8;Q9GF14;A0A286M593;F2X4H9;O78309;F2X4N9;Q4VI99;Q8HUZ9;Q9MS09;Q5I221;A0A0U4D534;A0A1Z2QS57;A0A0F7G5V4;Q4VI78;A0A0F7G633;A0A0F7G5U4;O09424;P48689;A0A286SFD8;A0A249Y5Y5;G0WZL1;J9QG76;J9QH20;Q9GHM7;O03612;O03654;A0A023Q3H2;A0A023Q1H7;I2BGM7;Q33032;A0A142DPV4;Q6VW40;Q05579;Q9GEN6;Q32701;A0A0F7C9H2;Q32571;Q33047;Q31807;A0A1C9HG87;Q9THL1;A0A0F7EV98;Q9M…	M18(Oxidation)	0	0	1.423e-10	78.81	5.35809e-05	2	2185.99	1.44956	83.4347	1
	High	DDENVNSQPFMR	8	52171	305	Q05579;Q9ZS70;Q32701;Q31896;D6MYK9;Q6VW40;Q32776;A0A0F7C9H2;Q32571;I2BGM7;B1NL21;C0J9R6;A0A291EY88;C6G1P2;Q5W520;Q33047;D6MYK4;E7DMY2;Q31807;B8LIV8;C7AQR6;Q8WL19;Q33032;I2E962;A0A286NQG4;Q9GHZ1;A0A1C9HG87;B8PRL7;Q7YMT1;R4QE58;Q9THL1;A5X4D3;Q8WIX2;O09420;A6XBH8;I2E906;V5K6K1;A5X4K9;Q9XQI4;Q9GF14;A0A0F7EV98;O98993;Q9MT32;Q339G9;Q4L1C7;Q95631;A0A286NQM2;Q8MD81;A0A0F7G5C0;A0A1C9HFL0;Q6VW13;A0A286M593…		0	0	3.163e-06	77.76	6.24293e-05	2	1451.62	0.893699	69.9479	0
	High	TFQGPPHGIQVER	28	58045	299	Q6VW40;C0J9R6;C6G1P2;Q33032;F2X4H9;F2X4N9;Q7YJP8;Q7GH77;A0A0C5KNQ4;I2E9A4;L0N8B1;E7DMY2;Q9ZS70;A0A0F7C9H2;I2BGM7;Q5W520;Q33047;D6MYK4;Q31807;B8LIV8;I2E962;A0A286NQG4;A0A1C9HG87;B8PRL7;Q9THL1;Q8WIX2;Q9GF14;A0A1C9HFL0;A0A286M593;Q9GEK5;A0A0K2SQY8;Q9T2B5;O98429;Q4VI99;C1JAT3;D6MYJ6;Q33156;Q8HUZ9;Q9MS09;A0A1Z2QS57;O98551;I2E9L8;Q3I534;A0A0F7G5V4;Q9T2E4;Q4VI78;E0D8W6;A0A286NQF2;Q8WKT6;Q7YJM6;K7TIF7;P4…		0	0	5.43e-09	76.99	0.000124659	2	1465.76	0.989124	59.1038	0
	High	ELGVPIVmHDYLTGGFTANTSLxHYcR	2	5	5	O47280;Q8MD81;D6C5Z6;S6CMZ7;A0A1C9HFU8	M8(Oxidation); X23(Q); C26(Carbamidomethyl)	0	0	2.212e-07	75.86	3.21406e-05	4	3095.46	-2.72234	113.809	0
	High	MSGGDHIHAGTVVGK	36	17683	150	C0J9R6;C6G1P2;F2X4H9;F2X4N9;Q7YJP8;L0N8B1;O98551;Q9T2E4;Q6PZ98;Q9ZS70;Q6VW40;A0A0F7C9H2;I2BGM7;Q31807;Q33032;A0A286NQG4;A0A1C9HG87;A5X4D3;Q8WIX2;Q339G9;A0A286M593;Q9GEK5;A0A0K2SQY8;O98429;D6MYJ6;I2E964;Q7GH77;Q8HUZ9;Q9MS09;Q5I221;G0WZM4;A0A0U4D534;A0A1Z2QS57;A0A0C5KNQ4;I2E9L8;A0A0F7G5V4;I2E9A4;A0A286NQF2;Q8WKT6;Q7YJM6;K7TIF7;A0A249Y5N8;A0A0B5KNF5;A0A286SFD8;A0A120KLC1;A0A0B4M1K8;B5L2V5;A0A0N7AB69…		0	0	2.428e-07	71.56	0.000207916	2	1465.72	0.933846	40.4824	0
	High	VALEAcVQAR	48	29518	219	C6G1P2;A0A0F7EV98;L0N8B1;Q05579;C0J9R6;A0A291EY88;Q5W520;Q31807;R4QE58;A6XBH8;Q9GF14;F2X4H9;F2X4N9;Q4VI99;Q7YJP8;Q8HUZ9;A0A1Z2QS57;Q4VI78;A2VAL3;K7TIF7;P48689;J9QG76;Q37220;A0A0F7CRW4;A0A0E3KV09;Q7YJM3;A0A1C9HG42;A0A1Q1MQ40;Q9GHM7;I6N589;A0A291L2S1;Q32701;Q6VW40;I2BGM7;Q33032;Q339G9;I2E964;A0A248SN48;Q7GH77;Q5I221;A0A0U4D534;A0A0C5KNQ4;I2E9L8;I2E9A4;A0A249Y5N8;A0A286SFD8;Q8WJX3;B5L2V5;S4TA61;D4N1…	C6(Carbamidomethyl)	0	0	0.0002074	67.58	0.000700406	2	1116.58	0.319118	112.957	0
	High	DDFIEKDR	7	17693	161	C0J9R6;C6G1P2;F2X4H9;F2X4N9;Q7YJP8;L0N8B1;Q33032;Q6VW40;Q5W520;Q9GF14;Q4VI99;Q9TI75;Q5I221;A0A0U4D534;Q4VI78;A0A249Y5N8;A0A249Y5N1;Q9GHM7;A0A286SF63;I2BGM7;A0A291EY88;A6XBH8;A0A0F7EV98;Q9MT32;Q8HUZ9;A0A1Z2QS57;I2E9L8;E0D8W6;P48689;A0A142DPV4;J9QG76;A2VAL3;E7DMY2;Q339G9;I2E964;Q7GH77;A0A0C5KNQ4;I2E9A4;Q31807;K7TIF7;D4N1T9;O99016;A0A0F7CRW4;A0A0E3KV09;Q5YKU0;A0A291L206;G8EEM9;A0A2D0WHN2;Q7YJM3;A0A1…		0	0	0.0127	64.12	0.00104486	2	1037.49	1.80774	42.5919	1
	High	YGRPLLGcTIKPK	7	64650	311	I2E962;Q9ZS70;Q6VW40;A0A0F7C9H2;I2BGM7;C0J9R6;C6G1P2;Q5W520;B8LIV8;Q33032;A0A286NQG4;A0A1C9HG87;B8PRL7;Q8WIX2;Q9GF14;A0A1C9HFL0;A0A286M593;F2X4H9;Q9GEK5;O78309;F2X4N9;Q4VI99;C1JAT3;Q9TI75;Q8HUZ9;Q9MS09;Q5I221;G0WZM4;A0A0U4D534;B7VFB3;A0A1Z2QS57;I2E9L8;A0A0F7G5V4;Q4VI78;A0A0F7G633;E0D8W6;A0A286NQF2;A0A0F7G5U4;Q7YJM6;P48689;A0A249Y5N8;A0A0B5KNF5;A0A286SFD8;A0A142DPV4;A0A249Y5Y5;H5ZW43;S4TA61;G0WZL1…	C8(Carbamidomethyl)	0	0	6.466e-08	60.97	0.00464336	3	1502.85	0.518081	53.6582	2
	High	AMHAVIDR	9	44488	304	A0A0C5KNQ4;Q32701;Q6VW40;C0J9R6;C6G1P2;Q5W520;Q33032;A0A1C9HG87;Q9THL1;Q9GF14;F2X4H9;A0A0K2SQY8;F2X4N9;Q32553;Q4VI99;C1JAT3;D6MYJ6;Q7YJP8;Q7GH77;Q9MS09;O98551;Q3I534;I2E9A4;Q4VI78;G0WZL1;Q37220;F4ZDP9;B2BY95;B1PHQ2;A0A142I7F3;P92434;Q5NUA5;S6CMZ7;Q8MFT9;J9QH20;A0A249Y5Q4;A0A1Q1MQ40;Q37140;H9ZGI0;L0N8B1;Q9GHM7;Q8ME74;A0A291L2S1;A0A286SF63;I2BGM7;Q33047;Q31807;Q33156;Q8HUZ9;A0A1Z2QS57;I2E9L8;E0D8W6…		0	0	0.009502	52.34	0.0215431	2	912.471	-0.689544	33.5689	0
	High	DDENVNSQPFmR	4	52171	305	Q6VW40;I2BGM7;C0J9R6;C6G1P2;Q31807;Q33032;A0A286NQG4;F2X4H9;F2X4N9;Q7YJP8;Q7GH77;Q8HUZ9;A0A1Z2QS57;A0A0C5KNQ4;I2E9L8;I2E9A4;Q9T2E4;A0A286NQF2;Q7YJM6;K7TIF7;A0A0B5KNF5;Q7YJR9;A0A0B4M1K8;A0A0N7AB69;A0A0B5L1K2;D4N1T9;A0A1D5AHD9;J9QG76;O99016;A0A0F7CRW4;A0A0E3KV09;Q5YKU0;A0A291L206;Q8M9K0;A0A1D5AHD5;G8EEM9;A0A2D0WHN2;I2BGN0;Q7YJM3;A0A1C9HG42;L0N8B1;P94046;Q05579;Q32701;A0A0F7C9H2;Q32571;A0A291EY88;Q5…	M11(Oxidation)	0	0	8.285e-05	50.28	0.0343804	2	1467.62	1.02172	57.083	0
	High	PLLGcTIKPK	7	64838	316	C0J9R6;C6G1P2;Q5W520;A5X4D3;Q9GF14;F2X4H9;A0A0K2SQY8;F2X4N9;Q4VI99;D6MYJ6;Q7YJP8;Q9MS09;Q5I221;A0A0U4D534;Q4VI78;A0A0F7G633;A0A0F7C969;A0A249Y5Y5;G0WZL1;Q37220;B2BY95;A0A291L2W8;Q37279;J9QH20;A0A1Q1MQ40;Q37140;L0N8B1;Q6VW40;A0A0F7C9H2;I2BGM7;Q33047;Q31807;Q33032;A0A1C9HG87;B8PRL7;Q9THL1;A0A286M593;Q9GEK5;C1JAT3;Q7GH77;Q33156;Q8HUZ9;A0A1Z2QS57;O98551;A0A0C5KNQ4;I2E9L8;Q3I534;A0A0F7G5V4;I2E9A4;E0D8…	C5(Carbamidomethyl)	0	0	0.0004377	49.69	0.0607706	2	1126.67	0.212701	52.3831	1
	High	AQAETGEIK	7	27913	230	Q6VW40;A0A291L206;A0A0F6TFY2;A0A1W6BQF9;Q71N78;J9QER6;C7A5Z4;A5X5W8;J9QH20;Q6PZC1;B6GUV5;A1XM46;C7SN35;C0J9R6;C6G1P2;F2X4H9;F2X4N9;Q9MS09;Q9GHZ1;Q8ME51;O98993;Q9GEN6;A0A0F7C9H2;I2BGM7;A0A291EY88;Q5W520;Q33032;A0A1C9HG87;B8PRL7;A6XBH8;Q9GF14;A0A0F7EV98;Q9MT32;Q4L1C7;A0A286NQM2;A0A286M593;Q9GEK5;Q9TN58;T1WGF1;Q4VI99;C1JAT3;Q8HUZ9;A0A1Z2QS57;I2E9L8;A0A0F7G5V4;Q4VI78;E0D8W6;P48689;A0A142DPV4;G0WZL1;J…		0	0.001	0.02621	39.46	0.414951	2	946.484	-0.317056	25.8707	0
	High	AmHAVIDR	2	44488	304	Q6VW40;C0J9R6;C6G1P2;Q33032;F2X4H9;F2X4N9;Q5I221;A0A0U4D534;A0A249Y5N8;A0A249Y5N1;Q5W520;Q31807;Q9GF14;Q4VI99;Q7YJP8;Q8HUZ9;A0A1Z2QS57;Q4VI78;K7TIF7;P48689;J9QG76;Q37220;A0A0F7CRW4;A0A0E3KV09;Q7YJM3;A0A1C9HG42;A0A1Q1MQ40;L0N8B1;I2BGM7;Q7GH77;A0A0C5KNQ4;I2E9L8;I2E9A4;D4N1T9;O99016;Q5YKU0;A0A291L206;G8EEM9;A0A2D0WHN2;A0A218KDZ0;A0A0B5KNF5;H5ZW43;A0A0B5L1K2;A0A078BR81;A0A0F6TFY2;G0LNJ9;Q05579;Q32701…	M2(Oxidation)	0	0.005	0.07043	47.76	0.0664751	2	928.467	0.328951	21.0214	0
	High	NHGMHFR	1	30695	237	C0J9R6;C6G1P2;Q5W520;E7DMY2;Q9GF14;F2X4H9;F2X4N9;Q4VI99;Q4VI78;Q6VW40;Q33032;A0A1C9HG87;C1JAT3;Q9TI75;Q9MS09;Q5I221;A0A0U4D534;A0A0F7G633;A0A249Y5N8;A0A249Y5Y5;G0WZL1;C1JAS8;P92434;A0A249Y5N1;J9QH20;H9ZGI0;Q33047;Q9GEN6;Q9THL1;A0A0K2SQY8;D6MYJ6;Q7YJP8;Q7GH77;O98551;A0A0C5KNQ4;Q3I534;I2E9A4;Q37220;F4ZDP9;B2BY95;B1PHQ2;A0A142I7F3;Q5NUA5;A0A249Y5Q4;A0A1Q1MQ40;Q37140;L0N8B1;Q9T2E4;I2BGM7;B1NL21;Q3180…		0	0.008	0.1044	23.19	12.1473	2	898.41	0.114145	29.4959	0
A0A0K2SQY8	Ribulose bisphosphate carboxylase large chain OS=Melia volkensii OX=643111 GN=rbcL PE=3 SV=1 - [A0A0K2SQY8_9ROSI]	2590.82	42.78	42797	0	16	262	360	40.0414	7.57666
	High	GGLDFTKDDENVNSQPFMR	13	51638	281	Q8M9K0;Q9XQI4;Q8MFT9;Q5S838;A0A126G0V3;A0A0H4SWH4;Q4VIC0;O98426;B1PHQ2;A0A2D0WHN2;Q95CE8;Q9GGJ5;B5LBY9;C0J9R6;C6G1P2;Q5W520;A5X4D3;Q9GF14;F2X4H9;A0A0K2SQY8;F2X4N9;Q4VI99;D6MYJ6;Q7YJP8;Q9MS09;Q5I221;A0A0U4D534;Q4VI78;A0A0F7G633;A0A0F7C969;A0A249Y5Y5;G0WZL1;Q37220;B2BY95;A0A291L2W8;Q37279;J9QH20;A0A1Q1MQ40;Q37140;L0N8B1;Q6VW40;A0A0F7C9H2;I2BGM7;Q33047;Q31807;Q33032;A0A1C9HG87;B8PRL7;Q9THL1;A0A286M5…		0	0	1.232e-13	133.64	1.81455e-10	2	2169.99	1.02955	93.118	1
	High	GHYLNATAGTcEEMIKR	2	14767	123	Q6VW40;C0J9R6;C6G1P2;Q33032;A0A1C9HG87;R4QE58;Q4L1C7;F2X4H9;A0A0K2SQY8;F2X4N9;O98429;D6MYJ6;Q7YJP8;Q7GH77;Q9MS09;O98551;A0A0C5KNQ4;I2E9A4;Q9T2E4;D6MYI7;O98426;A0A0B4M1K8;A0A0N7AB69;A0A0B5L1K2;B2BY95;B6GUV5;Q37347;Q5NUA5;K4EPE7;Q37176;I2BGN0;Q95CE8;Q37140;H9ZGI0;L0N8B1;P94046;Q8ME51;A5X4D3;Q339G9;A0A2H4UGV5;I2E964;Q32750;Q5I221;A0A0U4D534;A0A249Y5N8;Q7YJR9;A0A291L2W8;D6MYJ0;A0A249Y5N1;Q5W520;Q9THL…	C11(Carbamidomethyl)	0	0	4.954e-13	102.08	1.60767e-07	3	1950.92	0.993705	59.7238	1
	High	GHYLNATAGTcEEMIK	15	14794	124	Q6VW40;C0J9R6;C6G1P2;Q33032;A0A1C9HG87;F2X4H9;A0A0K2SQY8;F2X4N9;D6MYJ6;Q7YJP8;Q7GH77;Q9MS09;O98551;A0A0C5KNQ4;I2E9A4;B2BY95;Q5NUA5;Q37140;H9ZGI0;L0N8B1;Q5W520;Q9THL1;Q9GF14;Q4VI99;Q4VI78;Q37220;B1PHQ2;A0A1Q1MQ40;C1JAT3;Q3I534;G0WZL1;F4ZDP9;A0A142I7F3;P92434;J9QH20;A0A249Y5Q4;E7DMY2;A0A2H4UGV5;B8LIV8;I2E962;A0A1C9HFL0;O98429;Q9T2E4;A0A0C5AUW0;A0A0B4M1K8;A0A0N7AB69;A0A0B5L1K2;A0A142I7A5;B8YHE7;A0A0…	C11(Carbamidomethyl)	0	0	9.225e-11	99.52	2.43029e-07	2	1794.82	1.69124	66.3509	0
	High	GHYLNATAGTcEEmIK	8	14794	124	C0J9R6;C6G1P2;Q5W520;A5X4D3;Q9GF14;F2X4H9;A0A0K2SQY8;F2X4N9;Q4VI99;D6MYJ6;Q7YJP8;Q9MS09;Q5I221;A0A0U4D534;Q4VI78;A0A0F7G633;A0A0F7C969;A0A249Y5Y5;G0WZL1;Q37220;B2BY95;A0A291L2W8;Q37279;J9QH20;A0A1Q1MQ40;Q37140;L0N8B1;Q9GEN6;Q32701;Q6VW40;D6MYK4;E7DMY2;B8LIV8;Q33032;I2E962;A0A1C9HG87;Q7YMT1;R4QE58;Q9THL1;I2E906;Q339G9;Q4L1C7;Q95631;Q8MD81;A0A1C9HFL0;Q6VW13;Q3T5L7;Q9TN58;O98429;Q32553;C1JAT3;I2E964…	C11(Carbamidomethyl); M14(Oxidation)	0	0	1.755e-09	92.48	1.1373e-06	2	1810.81	1.38348	55.6064	0
	High	MFTSIVGNVFGFK	1	44	8	Q31896;Q339G9;A0A0K2SQY8;H5ZW43;A2VAS9;A0A1D5AHD5;E2FGZ3;Q9GGJ5		0	0	4.568e-06	90.5	2.04288e-06	2	1446.75	0.662161	114.877	0
	High	mSGGDHIHAGTVVGK	32	17683	150	I2E9A4;Q9BAJ3;Q6VW40;I2BGM7;C0J9R6;C6G1P2;Q33032;A6XBH8;F2X4H9;F2X4N9;Q8HUZ9;Q5I221;A0A0U4D534;A0A1Z2QS57;I2E9L8;A0A249Y5N8;A0A286SFD8;S4TA61;J9QG76;E0D8V0;A0A249Y5N1;A0A0F7G5Y0;Q32701;E7DMY2;Q31807;P92447;O47280;R4QE58;Q339G9;Q6VW13;Q3T5L7;A0A2H4UGV5;I2E964;D2Y0X3;A0A248SN48;Q7YJP8;Q7GH77;A0A0C5KNQ4;K7TIF7;A0A024HRQ0;Q9MSY8;Q8WJX3;B5L2V5;D4N1T9;Q9BAI7;O99016;A0A0F7CRW4;A0A0E3KV09;Q5YKU0;A0A291L2…	M1(Oxidation)	0	0	4.962e-10	84.02	1.37168e-05	2	1481.72	0.318762	32.1251	0
	High	DNGLLLHIHR	12	41878	285	C0J9R6;C6G1P2;Q5W520;Q9GF14;F2X4H9;F2X4N9;Q4VI99;Q9MS09;Q5I221;A0A0U4D534;Q4VI78;A0A0F7G633;O09424;A0A249Y5Y5;G0WZL1;J9QH20;Q9GHM7;Q6VW40;I2BGM7;E7DMY2;Q33032;Q8HUZ9;A0A1Z2QS57;I2E9L8;A0A249Y5N8;A0A286SFD8;S4TA61;J9QG76;E0D8V0;Q8MFT9;A0A249Y5N1;A0A0F7G5Y0;A0A1C9HG87;Q9THL1;Q4L1C7;A0A0K2SQY8;C1JAT3;D6MYJ6;Q7YJP8;Q7GH77;J9QER6;O98551;A0A0C5KNQ4;Q3I534;I2E9A4;Q37220;F4ZDP9;B2BY95;B1PHQ2;A0A142I7F3;P…		0	0	2.487e-05	83.17	2.26954e-05	3	1187.67	0.557325	64.4414	0
	High	GHYLNATAGTcEEmIKR	4	14767	123	C0J9R6;C6G1P2;Q5W520;A5X4D3;Q9GF14;F2X4H9;A0A0K2SQY8;F2X4N9;Q4VI99;D6MYJ6;Q7YJP8;Q9MS09;Q5I221;A0A0U4D534;Q4VI78;A0A0F7G633;A0A0F7C969;A0A249Y5Y5;G0WZL1;Q37220;B2BY95;A0A291L2W8;Q37279;J9QH20;A0A1Q1MQ40;Q37140;L0N8B1;Q9GEN6;Q32701;Q6VW40;D6MYK4;E7DMY2;B8LIV8;Q33032;I2E962;A0A1C9HG87;Q7YMT1;R4QE58;Q9THL1;I2E906;Q339G9;Q4L1C7;Q95631;Q8MD81;A0A1C9HFL0;Q6VW13;Q3T5L7;Q9TN58;O98429;Q32553;C1JAT3;I2E964…	C11(Carbamidomethyl); M14(Oxidation)	0	0	8.168e-09	80.25	2.35855e-05	3	1966.91	1.11945	51.1056	1
	High	GGLDFTKDDENVNSQPFmR	8	51638	281	C0J9R6;A0A291EY88;C6G1P2;Q5W520;B8PRL7;O09420;A6XBH8;Q9GF14;A0A286M593;F2X4H9;O78309;F2X4N9;Q4VI99;Q8HUZ9;Q9MS09;Q5I221;A0A0U4D534;A0A1Z2QS57;A0A0F7G5V4;Q4VI78;A0A0F7G633;A0A0F7G5U4;O09424;P48689;A0A286SFD8;A0A249Y5Y5;G0WZL1;J9QG76;J9QH20;Q9GHM7;O03612;O03654;A0A023Q3H2;A0A023Q1H7;I2BGM7;Q33032;A0A142DPV4;Q6VW40;Q05579;Q9GEN6;Q32701;A0A0F7C9H2;Q32571;Q33047;Q31807;A0A1C9HG87;Q9THL1;A0A0F7EV98;Q9M…	M18(Oxidation)	0	0	1.423e-10	78.81	5.35809e-05	2	2185.99	1.44956	83.4347	1
	High	DDENVNSQPFMR	8	52171	305	Q05579;Q9ZS70;Q32701;Q31896;D6MYK9;Q6VW40;Q32776;A0A0F7C9H2;Q32571;I2BGM7;B1NL21;C0J9R6;A0A291EY88;C6G1P2;Q5W520;Q33047;D6MYK4;E7DMY2;Q31807;B8LIV8;C7AQR6;Q8WL19;Q33032;I2E962;A0A286NQG4;Q9GHZ1;A0A1C9HG87;B8PRL7;Q7YMT1;R4QE58;Q9THL1;A5X4D3;Q8WIX2;O09420;A6XBH8;I2E906;V5K6K1;A5X4K9;Q9XQI4;Q9GF14;A0A0F7EV98;O98993;Q9MT32;Q339G9;Q4L1C7;Q95631;A0A286NQM2;Q8MD81;A0A0F7G5C0;A0A1C9HFL0;Q6VW13;A0A286M593…		0	0	3.163e-06	77.76	6.24293e-05	2	1451.62	0.893699	69.9479	0
	High	TFQGPPHGIQVER	28	58045	299	Q6VW40;C0J9R6;C6G1P2;Q33032;F2X4H9;F2X4N9;Q7YJP8;Q7GH77;A0A0C5KNQ4;I2E9A4;L0N8B1;E7DMY2;Q9ZS70;A0A0F7C9H2;I2BGM7;Q5W520;Q33047;D6MYK4;Q31807;B8LIV8;I2E962;A0A286NQG4;A0A1C9HG87;B8PRL7;Q9THL1;Q8WIX2;Q9GF14;A0A1C9HFL0;A0A286M593;Q9GEK5;A0A0K2SQY8;Q9T2B5;O98429;Q4VI99;C1JAT3;D6MYJ6;Q33156;Q8HUZ9;Q9MS09;A0A1Z2QS57;O98551;I2E9L8;Q3I534;A0A0F7G5V4;Q9T2E4;Q4VI78;E0D8W6;A0A286NQF2;Q8WKT6;Q7YJM6;K7TIF7;P4…		0	0	5.43e-09	76.99	0.000124659	2	1465.76	0.989124	59.1038	0
	High	MSGGDHIHAGTVVGK	36	17683	150	C0J9R6;C6G1P2;F2X4H9;F2X4N9;Q7YJP8;L0N8B1;O98551;Q9T2E4;Q6PZ98;Q9ZS70;Q6VW40;A0A0F7C9H2;I2BGM7;Q31807;Q33032;A0A286NQG4;A0A1C9HG87;A5X4D3;Q8WIX2;Q339G9;A0A286M593;Q9GEK5;A0A0K2SQY8;O98429;D6MYJ6;I2E964;Q7GH77;Q8HUZ9;Q9MS09;Q5I221;G0WZM4;A0A0U4D534;A0A1Z2QS57;A0A0C5KNQ4;I2E9L8;A0A0F7G5V4;I2E9A4;A0A286NQF2;Q8WKT6;Q7YJM6;K7TIF7;A0A249Y5N8;A0A0B5KNF5;A0A286SFD8;A0A120KLC1;A0A0B4M1K8;B5L2V5;A0A0N7AB69…		0	0	2.428e-07	71.56	0.000207916	2	1465.72	0.933846	40.4824	0
	High	VALEAcVQAR	48	29518	219	C6G1P2;A0A0F7EV98;L0N8B1;Q05579;C0J9R6;A0A291EY88;Q5W520;Q31807;R4QE58;A6XBH8;Q9GF14;F2X4H9;F2X4N9;Q4VI99;Q7YJP8;Q8HUZ9;A0A1Z2QS57;Q4VI78;A2VAL3;K7TIF7;P48689;J9QG76;Q37220;A0A0F7CRW4;A0A0E3KV09;Q7YJM3;A0A1C9HG42;A0A1Q1MQ40;Q9GHM7;I6N589;A0A291L2S1;Q32701;Q6VW40;I2BGM7;Q33032;Q339G9;I2E964;A0A248SN48;Q7GH77;Q5I221;A0A0U4D534;A0A0C5KNQ4;I2E9L8;I2E9A4;A0A249Y5N8;A0A286SFD8;Q8WJX3;B5L2V5;S4TA61;D4N1…	C6(Carbamidomethyl)	0	0	0.0002074	67.58	0.000700406	2	1116.58	0.319118	112.957	0
	High	YGRPLLGcTIKPK	7	64650	311	I2E962;Q9ZS70;Q6VW40;A0A0F7C9H2;I2BGM7;C0J9R6;C6G1P2;Q5W520;B8LIV8;Q33032;A0A286NQG4;A0A1C9HG87;B8PRL7;Q8WIX2;Q9GF14;A0A1C9HFL0;A0A286M593;F2X4H9;Q9GEK5;O78309;F2X4N9;Q4VI99;C1JAT3;Q9TI75;Q8HUZ9;Q9MS09;Q5I221;G0WZM4;A0A0U4D534;B7VFB3;A0A1Z2QS57;I2E9L8;A0A0F7G5V4;Q4VI78;A0A0F7G633;E0D8W6;A0A286NQF2;A0A0F7G5U4;Q7YJM6;P48689;A0A249Y5N8;A0A0B5KNF5;A0A286SFD8;A0A142DPV4;A0A249Y5Y5;H5ZW43;S4TA61;G0WZL1…	C8(Carbamidomethyl)	0	0	6.466e-08	60.97	0.00464336	3	1502.85	0.518081	53.6582	2
	High	FLFcAEAIYK	9	13080	133	C0J9R6;C6G1P2;Q5W520;Q9GF14;F2X4H9;A0A0K2SQY8;F2X4N9;Q4VI99;D6MYJ6;Q7YJP8;Q9MS09;Q4VI78;G0WZL1;Q37220;B2BY95;J9QH20;A0A1Q1MQ40;Q37140;L0N8B1;Q5I221;A0A0U4D534;A0A0B5L1K2;A0A142I7A5;B8YHE7;A0A078BR81;Q37347;K4EPE7;A0A0F6TFY2;Q95CE8;Q4L1D3;G0LNJ9;Q31807;A0A291L2W8;A0A1C9HG42;Q8HUZ9;A0A1Z2QS57;K7TIF7;P48689;A0A0B5KNF5;H5ZW43;J9QG76;A0A0F7CRW4;A0A0E3KV09;Q7YJM3;E7DMY2;A6XBH8;A0A286M593;Q9TN58;A0A0F7G…	C4(Carbamidomethyl)	0	0	0.0008225	56.83	0.00681983	2	1261.63	-0.110756	114.082	0
	High	AMHAVIDR	9	44488	304	A0A0C5KNQ4;Q32701;Q6VW40;C0J9R6;C6G1P2;Q5W520;Q33032;A0A1C9HG87;Q9THL1;Q9GF14;F2X4H9;A0A0K2SQY8;F2X4N9;Q32553;Q4VI99;C1JAT3;D6MYJ6;Q7YJP8;Q7GH77;Q9MS09;O98551;Q3I534;I2E9A4;Q4VI78;G0WZL1;Q37220;F4ZDP9;B2BY95;B1PHQ2;A0A142I7F3;P92434;Q5NUA5;S6CMZ7;Q8MFT9;J9QH20;A0A249Y5Q4;A0A1Q1MQ40;Q37140;H9ZGI0;L0N8B1;Q9GHM7;Q8ME74;A0A291L2S1;A0A286SF63;I2BGM7;Q33047;Q31807;Q33156;Q8HUZ9;A0A1Z2QS57;I2E9L8;E0D8W6…		0	0	0.009502	52.34	0.0215431	2	912.471	-0.689544	33.5689	0
	High	DDENVNSQPFmR	4	52171	305	Q6VW40;I2BGM7;C0J9R6;C6G1P2;Q31807;Q33032;A0A286NQG4;F2X4H9;F2X4N9;Q7YJP8;Q7GH77;Q8HUZ9;A0A1Z2QS57;A0A0C5KNQ4;I2E9L8;I2E9A4;Q9T2E4;A0A286NQF2;Q7YJM6;K7TIF7;A0A0B5KNF5;Q7YJR9;A0A0B4M1K8;A0A0N7AB69;A0A0B5L1K2;D4N1T9;A0A1D5AHD9;J9QG76;O99016;A0A0F7CRW4;A0A0E3KV09;Q5YKU0;A0A291L206;Q8M9K0;A0A1D5AHD5;G8EEM9;A0A2D0WHN2;I2BGN0;Q7YJM3;A0A1C9HG42;L0N8B1;P94046;Q05579;Q32701;A0A0F7C9H2;Q32571;A0A291EY88;Q5…	M11(Oxidation)	0	0	8.285e-05	50.28	0.0343804	2	1467.62	1.02172	57.083	0
	High	PLLGcTIKPK	7	64838	316	C0J9R6;C6G1P2;Q5W520;A5X4D3;Q9GF14;F2X4H9;A0A0K2SQY8;F2X4N9;Q4VI99;D6MYJ6;Q7YJP8;Q9MS09;Q5I221;A0A0U4D534;Q4VI78;A0A0F7G633;A0A0F7C969;A0A249Y5Y5;G0WZL1;Q37220;B2BY95;A0A291L2W8;Q37279;J9QH20;A0A1Q1MQ40;Q37140;L0N8B1;Q6VW40;A0A0F7C9H2;I2BGM7;Q33047;Q31807;Q33032;A0A1C9HG87;B8PRL7;Q9THL1;A0A286M593;Q9GEK5;C1JAT3;Q7GH77;Q33156;Q8HUZ9;A0A1Z2QS57;O98551;A0A0C5KNQ4;I2E9L8;Q3I534;A0A0F7G5V4;I2E9A4;E0D8…	C5(Carbamidomethyl)	0	0	0.0004377	49.69	0.0607706	2	1126.67	0.212701	52.3831	1
	High	LGLSAKNYGR	1	66237	322	Q6VW40;C0J9R6;C6G1P2;D6MYK4;E7DMY2;Q33032;A0A1C9HG87;A5X4D3;Q339G9;F2X4H9;A0A0K2SQY8;F2X4N9;D6MYJ6;I2E964;Q7YJP8;Q7GH77;Q9MS09;Q5I221;A0A0U4D534;O98551;A0A0C5KNQ4;I2E9A4;A0A249Y5N8;B2BY95;A0A291L2W8;Q5NUA5;A0A249Y5N1;Q37140;H9ZGI0;L0N8B1;Q5W520;B8LIV8;I2E962;Q7YMT1;Q9THL1;Q9GF14;Q95631;A0A1C9HFL0;O98429;Q4VI99;C1JAT3;Q9TI75;Q3I534;Q9T2E4;Q4VI78;A0A0F7G633;Q58U40;A0A0F7C969;A0A0C5AUW0;A0A0B4M1K8;A…		0	0	0.009617	24.43	23.5864	3	1078.6	-2.89045	46.765	1
	High	AQAETGEIK	7	27913	230	Q6VW40;A0A291L206;A0A0F6TFY2;A0A1W6BQF9;Q71N78;J9QER6;C7A5Z4;A5X5W8;J9QH20;Q6PZC1;B6GUV5;A1XM46;C7SN35;C0J9R6;C6G1P2;F2X4H9;F2X4N9;Q9MS09;Q9GHZ1;Q8ME51;O98993;Q9GEN6;A0A0F7C9H2;I2BGM7;A0A291EY88;Q5W520;Q33032;A0A1C9HG87;B8PRL7;A6XBH8;Q9GF14;A0A0F7EV98;Q9MT32;Q4L1C7;A0A286NQM2;A0A286M593;Q9GEK5;Q9TN58;T1WGF1;Q4VI99;C1JAT3;Q8HUZ9;A0A1Z2QS57;I2E9L8;A0A0F7G5V4;Q4VI78;E0D8W6;P48689;A0A142DPV4;G0WZL1;J…		0	0.001	0.02621	39.46	0.414951	2	946.484	-0.317056	25.8707	0
	High	AmHAVIDR	2	44488	304	Q6VW40;C0J9R6;C6G1P2;Q33032;F2X4H9;F2X4N9;Q5I221;A0A0U4D534;A0A249Y5N8;A0A249Y5N1;Q5W520;Q31807;Q9GF14;Q4VI99;Q7YJP8;Q8HUZ9;A0A1Z2QS57;Q4VI78;K7TIF7;P48689;J9QG76;Q37220;A0A0F7CRW4;A0A0E3KV09;Q7YJM3;A0A1C9HG42;A0A1Q1MQ40;L0N8B1;I2BGM7;Q7GH77;A0A0C5KNQ4;I2E9L8;I2E9A4;D4N1T9;O99016;Q5YKU0;A0A291L206;G8EEM9;A0A2D0WHN2;A0A218KDZ0;A0A0B5KNF5;H5ZW43;A0A0B5L1K2;A0A078BR81;A0A0F6TFY2;G0LNJ9;Q05579;Q32701…	M2(Oxidation)	0	0.005	0.07043	47.76	0.0664751	2	928.467	0.328951	21.0214	0
	High	NHGMHFR	1	30695	237	C0J9R6;C6G1P2;Q5W520;E7DMY2;Q9GF14;F2X4H9;F2X4N9;Q4VI99;Q4VI78;Q6VW40;Q33032;A0A1C9HG87;C1JAT3;Q9TI75;Q9MS09;Q5I221;A0A0U4D534;A0A0F7G633;A0A249Y5N8;A0A249Y5Y5;G0WZL1;C1JAS8;P92434;A0A249Y5N1;J9QH20;H9ZGI0;Q33047;Q9GEN6;Q9THL1;A0A0K2SQY8;D6MYJ6;Q7YJP8;Q7GH77;O98551;A0A0C5KNQ4;Q3I534;I2E9A4;Q37220;F4ZDP9;B2BY95;B1PHQ2;A0A142I7F3;Q5NUA5;A0A249Y5Q4;A0A1Q1MQ40;Q37140;L0N8B1;Q9T2E4;I2BGM7;B1NL21;Q3180…		0	0.008	0.1044	23.19	12.1473	2	898.41	0.114145	29.4959	0
Q7YJP8	Ribulose bisphosphate carboxylase large chain (Fragment) OS=Aloe viguieri OX=210948 GN=rbcL PE=3 SV=1 - [Q7YJP8_9ASPA]	2590.73	33.04	53058	0	17	271	451	50.0821	6.87354
	High	GGLDFTKDDENVNSQPFMR	13	51638	281	Q8M9K0;Q9XQI4;Q8MFT9;Q5S838;A0A126G0V3;A0A0H4SWH4;Q4VIC0;O98426;B1PHQ2;A0A2D0WHN2;Q95CE8;Q9GGJ5;B5LBY9;C0J9R6;C6G1P2;Q5W520;A5X4D3;Q9GF14;F2X4H9;A0A0K2SQY8;F2X4N9;Q4VI99;D6MYJ6;Q7YJP8;Q9MS09;Q5I221;A0A0U4D534;Q4VI78;A0A0F7G633;A0A0F7C969;A0A249Y5Y5;G0WZL1;Q37220;B2BY95;A0A291L2W8;Q37279;J9QH20;A0A1Q1MQ40;Q37140;L0N8B1;Q6VW40;A0A0F7C9H2;I2BGM7;Q33047;Q31807;Q33032;A0A1C9HG87;B8PRL7;Q9THL1;A0A286M5…		0	0	1.232e-13	133.64	1.81455e-10	2	2169.99	1.02955	93.118	1
	High	GHYLNATAGTcEEMIKR	2	14767	123	Q6VW40;C0J9R6;C6G1P2;Q33032;A0A1C9HG87;R4QE58;Q4L1C7;F2X4H9;A0A0K2SQY8;F2X4N9;O98429;D6MYJ6;Q7YJP8;Q7GH77;Q9MS09;O98551;A0A0C5KNQ4;I2E9A4;Q9T2E4;D6MYI7;O98426;A0A0B4M1K8;A0A0N7AB69;A0A0B5L1K2;B2BY95;B6GUV5;Q37347;Q5NUA5;K4EPE7;Q37176;I2BGN0;Q95CE8;Q37140;H9ZGI0;L0N8B1;P94046;Q8ME51;A5X4D3;Q339G9;A0A2H4UGV5;I2E964;Q32750;Q5I221;A0A0U4D534;A0A249Y5N8;Q7YJR9;A0A291L2W8;D6MYJ0;A0A249Y5N1;Q5W520;Q9THL…	C11(Carbamidomethyl)	0	0	4.954e-13	102.08	1.60767e-07	3	1950.92	0.993705	59.7238	1
	High	GHYLNATAGTcEEMIK	15	14794	124	Q6VW40;C0J9R6;C6G1P2;Q33032;A0A1C9HG87;F2X4H9;A0A0K2SQY8;F2X4N9;D6MYJ6;Q7YJP8;Q7GH77;Q9MS09;O98551;A0A0C5KNQ4;I2E9A4;B2BY95;Q5NUA5;Q37140;H9ZGI0;L0N8B1;Q5W520;Q9THL1;Q9GF14;Q4VI99;Q4VI78;Q37220;B1PHQ2;A0A1Q1MQ40;C1JAT3;Q3I534;G0WZL1;F4ZDP9;A0A142I7F3;P92434;J9QH20;A0A249Y5Q4;E7DMY2;A0A2H4UGV5;B8LIV8;I2E962;A0A1C9HFL0;O98429;Q9T2E4;A0A0C5AUW0;A0A0B4M1K8;A0A0N7AB69;A0A0B5L1K2;A0A142I7A5;B8YHE7;A0A0…	C11(Carbamidomethyl)	0	0	9.225e-11	99.52	2.43029e-07	2	1794.82	1.69124	66.3509	0
	High	GHYLNATAGTcEEmIK	8	14794	124	C0J9R6;C6G1P2;Q5W520;A5X4D3;Q9GF14;F2X4H9;A0A0K2SQY8;F2X4N9;Q4VI99;D6MYJ6;Q7YJP8;Q9MS09;Q5I221;A0A0U4D534;Q4VI78;A0A0F7G633;A0A0F7C969;A0A249Y5Y5;G0WZL1;Q37220;B2BY95;A0A291L2W8;Q37279;J9QH20;A0A1Q1MQ40;Q37140;L0N8B1;Q9GEN6;Q32701;Q6VW40;D6MYK4;E7DMY2;B8LIV8;Q33032;I2E962;A0A1C9HG87;Q7YMT1;R4QE58;Q9THL1;I2E906;Q339G9;Q4L1C7;Q95631;Q8MD81;A0A1C9HFL0;Q6VW13;Q3T5L7;Q9TN58;O98429;Q32553;C1JAT3;I2E964…	C11(Carbamidomethyl); M14(Oxidation)	0	0	1.755e-09	92.48	1.1373e-06	2	1810.81	1.38348	55.6064	0
[truncated: 13,257 more rows]
