# Supplementary material for: Comparative Proteomic Analysis Reveals Elevated Capacity for Photosynthesis in Polyphenol Oxidase Expression-Silenced Clematis terniflora DC. Leaves
Source: Int J Mol Sci. 2018 Dec 5;19(12):3897. doi: 10.3390/ijms19123897 (PMC6321541; doi:10.3390/ijms19123897)
Supplement: Supplementary file 1 [file ijms-19-03897-s001.zip › ijms-368388 sp for final/Supplementary materials/Supplemental figures 2/VV HUV-B+D1-protein-peptide.xlsx]

## Sheet: Sheet1
Accession	Description	Score	Coverage	# Proteins	# Unique Peptides	# Peptides	# PSMs	# AAs	MW [kDa]	calc. pI
A0A0M3LBA7	ATP synthase subunit beta, chloroplastic OS=Clematis terniflora OX=231663 GN=atpB PE=3 SV=1 - [A0A0M3LBA7_CLETE]	3374.89	73.6	9036	1	26	156	500	53.7559	5.24951
	A2	Sequence	# PSMs	# Proteins	# Protein Groups	Protein Group Accessions	Modifications	ΔCn	q-Value	PEP	IonScore	Exp Value	Charge	MH+ [Da]	ΔM [ppm]	RT [min]	# Missed Cleavages
	High	IFNVLGEPVDNLGPVDTR	2	3009	17	A0A0M3LBA7;Q597J4;Q5J048;A0A1C9HCV0;Q9MU12;Q5J038;Q9MRA3;Q9SCE9;A0A1I7PIU6;G4WNV5;A0A1D8DG80;A0A1D8D815;A0A1I7PIT2;A0A191SDX6;G0LNL4;Q9XQY1;B7S4V7		0	0	9.063e-14	118.45	2.82807e-09	2	1955.03	1.18211	114.312	0
	High	GIYPAVDPLDSTSTMLQPR	1	5449	29	A0A0M3LBA7;A0A1Z1CJG6;A0A1C9HCV0;A0A1D8D815;A0A1I7PIS3;C0J9K5;C0J9P4;Q9MU12;Q9SCE9;A0A1I7PIS8;Q95FJ8;Q597J4;A0A191SDX6;Q5J048;A0A1C9HCP3;Q5J038;Q9MRA3;T1L6T3;A0A1D8DG80;A0A1I7PIU6;G4WNV5;A0A1I7PIT2;B8PRK2;Q95FS7;G0LNL4;Q9MRM1;Q9XQY1;B7S4V7;Q8WJF6		0	0	4.089e-16	114.28	9.13922e-09	3	2061.03	0.43857	114.196	0
	High	YKELQDIIAILGLDELSEEDR	2	7741	30	A0A0M3LBA7;Q597J4;A0A1C9HCV0;Q9MU12;Q5J038;A0A1Z1CJG6;A0A1C9HCP3;C0J9K5;C0J9P4;Q95FJ8;Q9MRA3;A0A1I7PIS3;T1L6T3;Q9SCE9;A0A1D8DG80;A0A1I7PIU6;G4WNV5;Q5J048;A0A1I7PIS8;B8PRK2;A0A1D8D815;A0A191SDX6;A0A1I7PIT2;Q95FS7;G0LNL4;B7S4V7;Q9XQY1;Q5UVH7;D3YI20;Q8WJF6		0	0	4.089e-16	109.13	2.80867e-08	3	2462.27	0.849771	115.252	1
	High	FVQAGSEVSALLGR	9	9158	29	A0A0M3LBA7;A0A1Z1CJG6;A0A1C9HCV0;Q5J038;A0A1C9HCP3;A0A1I7PIS3;C0J9K5;C0J9P4;Q9MU12;T1L6T3;Q9SCE9;Q95FJ8;Q597J4;A0A1D8D815;Q9MRA3;A0A1I7PIU6;G4WNV5;Q5J048;A0A1D8DG80;A0A1I7PIS8;Q5UVH7;Q95FS7;B7S4V7;G0LNL4;A0A1I7PIT2;B8PRK2;A0A0A7DB11;D3YI20;A0A191SDX6		0	0	2.412e-14	107.3	5.17819e-08	2	1433.78	0.628456	104.278	0
	High	IAQIIGPVLDVSFPPGK	2	158	4	A0A0M3LBA7;A0A1C9HCV0;A0A1D8D815;A0A191SDX6		0	0	4.089e-16	105.66	1.6994e-08	2	1751.01	0.848109	114.369	0
	High	GmEVIDTGAPLSVPVGGATLGR	5	3356	20	A0A0M3LBA7;A0A1Z1CJG6;A0A1C9HCV0;A0A1D8D815;A0A1I7PIS3;C0J9K5;C0J9P4;Q9MU12;Q9SCE9;A0A1I7PIS8;Q95FJ8;A0A191SDX6;Q5J038;A0A1C9HCP3;T1L6T3;A0A1I7PIU6;A0A1I7PIT2;Q95FS7;B8PRK2;Q9XQY1	M2(Oxidation)	0	0	4.089e-16	103.3	9.91365e-08	2	2113.1	0.961474	104.349	0
	High	DVNEQDVLLFIDNIFR	2	5066	22	A0A1C9HCV0;Q5J038;A0A1C9HCP3;A0A1I7PIS3;Q9MU12;T1L6T3;Q9SCE9;Q95FJ8;A0A0M3LBA7;A0A1Z1CJG6;C0J9K5;C0J9P4;Q9MRA3;A0A1I7PIU6;G4WNV5;A0A1D8DG80;A0A1I7PIS8;Q597J4;Q95FS7;G0LNL4;A0A1I7PIT2;B8PRK2		0	0	4.089e-16	100.52	2.49783e-07	2	1950	0.219837	116.538	0
	High	mPSAVGYQPTLSTEMGSLQER	7	5647	26	A0A0M3LBA7;A0A1C9HCV0;Q9MU12;A0A1C9HCP3;Q5J038;A0A1Z1CJG6;C0J9K5;C0J9P4;Q95FJ8;Q9MRA3;Q5J048;Q9SCE9;A0A1I7PIU6;G4WNV5;A0A1D8DG80;A0A1I7PIS3;T1L6T3;A0A1I7PIS8;B8PRK2;Q597J4;A0A1D8D815;A0A1I7PIT2;A0A191SDX6;Q95FS7;G0LNL4;B7S4V7	M1(Oxidation)	0	0	4.089e-16	100.23	1.47749e-07	2	2298.08	0.787195	98.7147	0
	High	VALVYGQMNEPPGAR	10	9490	31	A0A0M3LBA7;Q597J4;Q5J048;A0A1Z1CJG6;A0A1C9HCV0;A0A191SDX6;Q5J038;A0A1D8D815;A0A1C9HCP3;Q9MRA3;A0A1I7PIU6;A0A1I7PIS3;C0J9K5;C0J9P4;Q9MU12;T1L6T3;G4WNV5;Q95FS7;Q9SCE9;B7S4V7;A0A1D8DG80;A0A1I7PIS8;A0A1I7PIT2;B8PRK2;Q5UVH7;Q95FJ8;G0LNL4;D3YI20;Q9MRM1;A0A0A7DB11;Q9XQY1		0	0	1.582e-12	97.39	4.874e-07	2	1601.81	0.274305	82.9265	0
	High	MPSAVGYQPTLSTEMGSLQER	6	5647	26	A0A0M3LBA7;A0A1Z1CJG6;A0A1C9HCV0;A0A1I7PIS3;C0J9K5;C0J9P4;Q9MU12;Q9SCE9;Q95FJ8;A0A1C9HCP3;Q5J038;Q9MRA3;A0A1I7PIU6;T1L6T3;G4WNV5;Q95FS7;A0A1D8DG80;A0A1I7PIS8;A0A1I7PIT2;B8PRK2;Q597J4;A0A191SDX6;A0A1D8D815;Q5J048;B7S4V7;G0LNL4		0	0	4.089e-16	94.06	7.79322e-07	2	2282.08	1.55997	105.286	0
	High	INPTTSTSGPGVSALEEK	3	2	1	A0A0M3LBA7		0	0	1.223e-15	92.97	1.0583e-06	2	1787.9	0.84055	72.5128	0
	High	GMEVIDTGAPLSVPVGGATLGR	6	3356	20	A0A0M3LBA7;Q9SCE9;A0A1C9HCV0;Q9MU12;A0A1I7PIS8;Q95FJ8;A0A191SDX6;Q5J038;A0A1D8D815;A0A1C9HCP3;A0A1I7PIS3;T1L6T3;A0A1Z1CJG6;C0J9K5;C0J9P4;A0A1I7PIU6;A0A1I7PIT2;Q95FS7;B8PRK2;Q9XQY1		0	0	4.089e-16	92.29	2.68341e-06	2	2097.1	1.45448	113.371	0
	High	ELQDIIAILGLDELSEEDR	2	7752	30	A0A0M3LBA7;Q597J4;A0A1C9HCV0;Q9MU12;Q5J038;A0A1Z1CJG6;A0A1C9HCP3;C0J9K5;C0J9P4;Q95FJ8;Q9MRA3;A0A1I7PIS3;T1L6T3;Q9SCE9;A0A1D8DG80;A0A1I7PIU6;G4WNV5;Q5J048;A0A1I7PIS8;B8PRK2;A0A1D8D815;A0A191SDX6;A0A1I7PIT2;Q95FS7;G0LNL4;B7S4V7;Q9XQY1;Q5UVH7;D3YI20;Q8WJF6		0	0	4.089e-16	92.02	1.57906e-06	2	2171.1	-1.66075	115.773	0
	High	AVAMSATDGLMR	3	3822	18	A0A0M3LBA7;Q597J4;A0A1Z1CJG6;A0A1C9HCV0;A0A191SDX6;A0A1D8D815;A0A1I7PIS3;C0J9K5;C0J9P4;Q9MU12;Q9SCE9;Q5J048;A0A1I7PIS8;Q95FJ8;Q95FS7;B8PRK2;G0LNL4;Q9MRM1		0	0	2.295e-07	81.73	1.36475e-05	2	1222.59	0.220339	74.9004	0
	High	mPSAVGYQPTLSTEmGSLQER	3	5647	26	A0A0M3LBA7;A0A1C9HCV0;Q9MU12;A0A1C9HCP3;Q5J038;A0A1Z1CJG6;C0J9K5;C0J9P4;Q95FJ8;Q9MRA3;Q5J048;Q9SCE9;A0A1I7PIU6;G4WNV5;A0A1D8DG80;A0A1I7PIS3;T1L6T3;A0A1I7PIS8;B8PRK2;Q597J4;A0A1D8D815;A0A1I7PIT2;A0A191SDX6;Q95FS7;G0LNL4;B7S4V7	M1(Oxidation); M15(Oxidation)	0	0	4.089e-16	80.99	1.16395e-05	3	2314.07	1.28533	82.9654	0
	High	mPNIYNALVVK	2	4063	19	A0A0M3LBA7;A0A1Z1CJG6;A0A1C9HCV0;C0J9K5;C0J9P4;Q9MU12;Q95FJ8;Q5J038;A0A1C9HCP3;Q9MRA3;Q597J4;A0A1D8D815;A0A1I7PIU6;G4WNV5;A0A1I7PIS8;B8PRK2;G0LNL4;Q95FS7;B7S4V7	M1(Oxidation)	0	0	6.384e-09	76.76	0.000145965	2	1277.69	0.980473	91.6388	0
	High	VALVYGQmNEPPGAR	11	9490	31	A0A0M3LBA7;Q597J4;Q9MRM1;A0A1Z1CJG6;A0A1C9HCV0;A0A1D8D815;A0A1I7PIS3;C0J9K5;C0J9P4;Q9MU12;Q9SCE9;A0A1I7PIS8;Q95FJ8;A0A191SDX6;Q5J038;A0A1C9HCP3;Q9MRA3;A0A1I7PIU6;T1L6T3;G4WNV5;Q5J048;A0A1D8DG80;A0A1I7PIT2;B8PRK2;Q5UVH7;Q95FS7;G0LNL4;A0A0A7DB11;B7S4V7;Q9XQY1;D3YI20	M8(Oxidation)	0	0	5.859e-13	76.71	5.3821e-05	2	1617.81	0.698386	69.4104	0
	High	SAPAFIQLDTK	4	4550	21	A0A0M3LBA7;A0A1C9HCV0;Q9MU12;A0A1C9HCP3;Q5J038;A0A1Z1CJG6;C0J9K5;C0J9P4;Q95FJ8;Q9MRA3;A0A1I7PIS3;T1L6T3;Q9SCE9;A0A1D8DG80;Q5J048;Q597J4;A0A1D8D815;A0A1I7PIT2;Q95FS7;G0LNL4;A0A191SDX6		0	0	4.151e-05	75.61	7.92919e-05	2	1190.64	0.536024	85.9508	0
	High	ESGVINEQNIAESK	3	2238	6	A0A0M3LBA7;Q597J4;A0A1C9HCP3;Q5J048;Q9XQY1;G0LNL4		0	0	2.708e-12	74.8	6.15076e-05	2	1517.74	-0.128577	62.2719	0
	High	GIYPAVDPLDSTSTmLQPR	6	5449	29	A0A0M3LBA7;Q597J4;A0A1C9HCP3;A0A1Z1CJG6;A0A1C9HCV0;A0A1D8D815;A0A1I7PIS3;C0J9K5;C0J9P4;Q9MU12;Q9SCE9;A0A1I7PIS8;Q95FJ8;A0A191SDX6;Q5J048;Q5J038;A0A1I7PIU6;T1L6T3;Q9XQY1;Q9MRA3;G4WNV5;Q95FS7;B7S4V7;A0A1D8DG80;A0A1I7PIT2;B8PRK2;G0LNL4;Q8WJF6;Q9MRM1	M15(Oxidation)	0	0	4.089e-16	73.12	0.000115571	2	2077.03	1.06795	104.502	0
	High	VGLTALTmAEYFR	3	7808	30	A0A0M3LBA7;A0A1C9HCV0;A0A1D8D815;Q9MU12;Q9SCE9;Q5J048;A0A1Z1CJG6;Q5J038;A0A1C9HCP3;Q9MRA3;C0J9K5;C0J9P4;Q95FJ8;Q597J4;A0A1I7PIU6;A0A1I7PIS3;T1L6T3;G4WNV5;A0A1D8DG80;A0A1I7PIS8;Q5UVH7;A0A191SDX6;A0A1I7PIT2;B8PRK2;Q95FS7;G0LNL4;A0A0A7DB11;Q9MRM1;Q9XQY1;B7S4V7	M8(Oxidation)	0	0	3.445e-08	71.16	0.000199978	2	1487.76	1.42775	110.319	0
	High	IVGEEHYETAQK	9	150	7	A0A0M3LBA7;Q9MRA3;A0A1I7PIS3;A0A1D8DG80;A0A1I7PIU6;A0A1I7PIT2;A0A1I7PIS8		0	0	1.839e-13	68.44	0.000212171	2	1403.68	0.290872	41.7483	0
	High	MPNIYNALVVK	6	4063	19	A0A0M3LBA7;Q597J4;A0A1C9HCV0;Q9MU12;A0A1C9HCP3;Q5J038;A0A1Z1CJG6;C0J9K5;C0J9P4;Q95FJ8;Q9MRA3;A0A1I7PIU6;G4WNV5;A0A1I7PIS8;B8PRK2;A0A1D8D815;G0LNL4;Q95FS7;B7S4V7		0	0	3.6e-08	61.19	0.00171309	2	1261.7	0.44565	104.959	0
	High	AVAMSATDGLmR	4	3822	18	A0A0M3LBA7;A0A1Z1CJG6;A0A1C9HCV0;A0A191SDX6;A0A1D8D815;A0A1I7PIS3;C0J9K5;C0J9P4;Q9MU12;Q9SCE9;Q5J048;A0A1I7PIS8;Q95FJ8;Q597J4;Q95FS7;B8PRK2;G0LNL4;Q9MRM1	M11(Oxidation)	0	0	3.413e-06	58.63	0.00224818	2	1238.59	0.47929	61.8725	0
	High	AVAmSATDGLmR	3	3822	18	A0A0M3LBA7;A0A1C9HCV0;Q9MU12;A0A1I7PIS3;Q9SCE9;Q95FJ8;Q5J048;A0A1I7PIS8;B8PRK2;Q597J4;A0A1Z1CJG6;C0J9K5;C0J9P4;A0A1D8D815;A0A191SDX6;Q95FS7;G0LNL4;Q9MRM1	M4(Oxidation); M11(Oxidation)	0	0	0.004136	58.17	0.00198477	2	1254.58	0.731638	47.9613	0
	High	EGNDLYMEMK	2	8238	29	A0A0M3LBA7;A0A1C9HCP3;A0A1Z1CJG6;A0A1C9HCV0;Q5J038;Q9MRA3;C0J9K5;C0J9P4;Q9MU12;Q95FJ8;G0LNL4;Q597J4;A0A1D8D815;A0A1I7PIU6;A0A1I7PIS3;T1L6T3;G4WNV5;Q9SCE9;Q5J048;A0A1D8DG80;A0A1I7PIS8;A0A0A7DB11;Q5UVH7;Q95FS7;B7S4V7;A0A1I7PIT2;B8PRK2;Q9XQY1;D3YI20		0	0	0.000103	57.5	0.00148335	2	1229.52	0.493564	76.6345	0
	High	TVLIMELINNIAK	1	8267	27	A0A0M3LBA7;A0A1C9HCV0;Q597J4;A0A1Z1CJG6;A0A1D8D815;A0A1I7PIS3;C0J9K5;C0J9P4;Q9MU12;Q9SCE9;Q5J048;A0A1I7PIS8;Q95FJ8;Q5J038;A0A1C9HCP3;Q9MRA3;A0A1I7PIU6;T1L6T3;G4WNV5;A0A1D8DG80;Q5UVH7;A0A1I7PIT2;B8PRK2;A0A0A7DB11;A0A191SDX6;Q9MRM1;Q9XQY1		0	0	1.504e-08	55.42	0.00490042	2	1471.86	0.36774	115.473	0
	High	IGLFGGAGVGK	6	9628	38	A0A0M3LBA7;Q5J048;A0A1Z1CJG6;A0A1C9HCV0;C0J9K5;C0J9P4;Q9MU12;Q95FJ8;Q5J038;Q9MRA3;A0A1D8D815;A0A1C9HCP3;A0A1I7PIU6;A0A1I7PIS3;T1L6T3;G4WNV5;Q95FS7;Q9SCE9;B7S4V7;A0A1D8DG80;A0A1I7PIS8;Q5UVH7;Q597J4;A0A1I7PIT2;B8PRK2;G0LNL4;A0A2G5F6R8;A0A1S3Y5A9;B9T1V8;A0A103XST4;A0A2H3ZCK5;A0A191SDX6;A0A0A7DB11;Q9MRM1;Q9XQY1;A0A0D6QRT0;M0UCJ4;D3YI20		0	0	1.694e-05	54.93	0.00748879	2	975.562	0.168342	84.5371	0
	High	EGNDLYmEmK	1	8238	29	A0A0M3LBA7;A0A1C9HCP3;A0A1Z1CJG6;A0A1C9HCV0;Q5J038;Q9MRA3;C0J9K5;C0J9P4;Q9MU12;Q95FJ8;G0LNL4;Q597J4;A0A1D8D815;A0A1I7PIU6;A0A1I7PIS3;T1L6T3;G4WNV5;Q9SCE9;Q5J048;A0A1D8DG80;A0A1I7PIS8;A0A0A7DB11;Q5UVH7;Q95FS7;B7S4V7;A0A1I7PIT2;B8PRK2;Q9XQY1;D3YI20	M7(Oxidation); M9(Oxidation)	0	0	4.069e-05	48.86	0.00869943	2	1261.51	0.608066	45.5953	0
	High	VVDLLAPYR	7	9267	30	A0A0M3LBA7;Q597J4;A0A1C9HCV0;Q9MU12;A0A1C9HCP3;Q5J038;A0A1Z1CJG6;C0J9K5;C0J9P4;Q95FJ8;Q9MRA3;A0A1I7PIS3;T1L6T3;Q9SCE9;A0A1D8DG80;Q5J048;A0A1I7PIU6;G4WNV5;A0A1I7PIS8;A0A1I7PIT2;B8PRK2;A0A1D8D815;A0A191SDX6;A0A0A7DB11;Q5UVH7;Q95FS7;G0LNL4;Q9MRM1;B7S4V7;D3YI20		0	0	0.001958	48.51	0.029953	2	1045.6	0.536108	99.129	0
	High	TVLImELINNIAK	1	8267	27	A0A0M3LBA7;A0A1C9HCV0;Q597J4;A0A1Z1CJG6;A0A1D8D815;A0A1I7PIS3;C0J9K5;C0J9P4;Q9MU12;Q9SCE9;Q5J048;A0A1I7PIS8;Q95FJ8;Q5J038;A0A1C9HCP3;Q9MRA3;A0A1I7PIU6;T1L6T3;G4WNV5;A0A1D8DG80;Q5UVH7;A0A1I7PIT2;B8PRK2;A0A0A7DB11;A0A191SDX6;Q9MRM1;Q9XQY1	M5(Oxidation)	0	0	1.391e-05	45.98	0.0433723	2	1487.85	0.499679	114.943	0
	High	LSIFETGIK	5	9003	29	A0A1C9HCV0;Q5J038;A0A1C9HCP3;Q9MRA3;A0A1I7PIS3;Q9MU12;T1L6T3;Q9SCE9;A0A1D8DG80;Q95FJ8;A0A0M3LBA7;Q597J4;A0A1Z1CJG6;A0A191SDX6;A0A1D8D815;A0A1I7PIU6;C0J9K5;C0J9P4;G4WNV5;Q5J048;A0A1I7PIS8;Q95FS7;B7S4V7;Q5UVH7;G0LNL4;A0A0A7DB11;Q9MRM1;Q9XQY1;D3YI20		0	0	0.004341	44.41	0.0544216	2	1007.58	0.0355024	94.7377	0
	High	AHGGVSVFGGVGER	8	7920	31	A0A0M3LBA7;Q597J4;Q95FS7;A0A1C9HCV0;Q5J038;A0A1C9HCP3;Q9MRA3;A0A1I7PIS3;Q9MU12;T1L6T3;Q9SCE9;A0A1D8DG80;Q95FJ8;A0A1Z1CJG6;A0A1I7PIU6;C0J9K5;C0J9P4;G4WNV5;A0A1I7PIS8;A0A1I7PIT2;B8PRK2;A0A1D8D815;Q5J048;Q5UVH7;A0A191SDX6;B7S4V7;Q9XQY1;Q9MRM1;A0A0A7DB11;D3YI20;G0LNL4		0	0	2.565e-10	43.53	0.0924236	2	1328.67	-0.0537941	69.4669	0
	High	EGSITSIQAVYVPADDLTDPAPATTFAHLDATTVLSR	1	6157	26	A0A0M3LBA7;A0A1Z1CJG6;A0A1C9HCV0;Q5J038;A0A1C9HCP3;Q9MRA3;A0A1I7PIU6;A0A1I7PIS3;C0J9K5;C0J9P4;Q9MU12;T1L6T3;G4WNV5;Q9SCE9;A0A1D8DG80;A0A1I7PIS8;Q95FJ8;A0A1D8D815;Q5J048;A0A1I7PIT2;B8PRK2;A0A191SDX6;Q95FS7;Q5UVH7;A0A0A7DB11;B7S4V7		0	0	8.302e-08	29.88	1.67397	3	3843.94	2.61884	114.559	0
	High	VGLTALTMAEYFR	1	7808	30	A0A0M3LBA7;Q597J4;A0A1Z1CJG6;A0A1C9HCV0;Q5J038;A0A1C9HCP3;Q9MRA3;A0A1I7PIU6;A0A1I7PIS3;C0J9K5;C0J9P4;Q9MU12;T1L6T3;G4WNV5;Q95FS7;Q9SCE9;A0A1D8DG80;A0A1I7PIS8;A0A1I7PIT2;B8PRK2;Q95FJ8;G0LNL4;A0A1D8D815;Q5J048;B7S4V7;Q5UVH7;A0A191SDX6;A0A0A7DB11;Q9MRM1;Q9XQY1		0	0	5.605e-05	22.31	14.5389	2	1471.76	1.14001	114.677	0
	High	AMNLDVESK	3	51	5	A0A0M3LBA7;Q5J038;A0A1D8D815;Q5J048;B8PRK2		0	0.001	0.007375	57.05	0.00302678	2	1006.49	0.042779	57.4981	0
	High	AmNLDVESK	4	51	5	A0A0M3LBA7;Q5J038;A0A1D8D815;Q5J048;B8PRK2	M2(Oxidation)	0	0.001	0.009328	49.92	0.0131317	2	1022.48	0.180158	38.7769	0
	High	EGNDLYMEmK	1	8238	29	A0A0A7DB11;A0A0M3LBA7;A0A1C9HCP3;A0A1C9HCV0;Q5J038;Q9MU12;Q95FS7;Q95FJ8;Q597J4;A0A1Z1CJG6;A0A1D8D815;Q9XQY1;Q9MRA3;A0A1I7PIU6;A0A1I7PIS3;C0J9K5;C0J9P4;T1L6T3;G4WNV5;Q9SCE9;Q5J048;B7S4V7;A0A1D8DG80;A0A1I7PIS8;Q5UVH7;D3YI20;G0LNL4;A0A1I7PIT2;B8PRK2	M9(Oxidation)	0	0.001	0.007918	30.34	0.690657	2	1245.51	0.649558	57.0114	0
	High	TREGNDLYMEMK	1	8225	29	A0A0A7DB11;A0A0M3LBA7;Q597J4;A0A1Z1CJG6;A0A1C9HCV0;Q5J038;A0A1D8D815;A0A1C9HCP3;Q9MRA3;A0A1I7PIU6;A0A1I7PIS3;C0J9K5;C0J9P4;Q9MU12;T1L6T3;G4WNV5;Q9SCE9;Q5J048;A0A1D8DG80;A0A1I7PIS8;Q5UVH7;Q95FJ8;Q95FS7;B7S4V7;A0A1I7PIT2;B8PRK2;G0LNL4;Q9XQY1;D3YI20		0	0.001	0.01304	26.82	2.53941	2	1486.67	0.985458	65.1513	1
A0A1C9HCV0	ATP synthase subunit beta (Fragment) OS=Batrachium foeniculaceum OX=1898905 GN=atpB PE=3 SV=1 - [A0A1C9HCV0_9MAGN]	3001.46	70.45	7930	0	23	136	467	50.2161	5.09717
	High	IFNVLGEPVDNLGPVDTR	2	3009	17	A0A0M3LBA7;Q597J4;Q5J048;A0A1C9HCV0;Q9MU12;Q5J038;Q9MRA3;Q9SCE9;A0A1I7PIU6;G4WNV5;A0A1D8DG80;A0A1D8D815;A0A1I7PIT2;A0A191SDX6;G0LNL4;Q9XQY1;B7S4V7		0	0	9.063e-14	118.45	2.82807e-09	2	1955.03	1.18211	114.312	0
	High	GIYPAVDPLDSTSTMLQPR	1	5449	29	A0A0M3LBA7;A0A1Z1CJG6;A0A1C9HCV0;A0A1D8D815;A0A1I7PIS3;C0J9K5;C0J9P4;Q9MU12;Q9SCE9;A0A1I7PIS8;Q95FJ8;Q597J4;A0A191SDX6;Q5J048;A0A1C9HCP3;Q5J038;Q9MRA3;T1L6T3;A0A1D8DG80;A0A1I7PIU6;G4WNV5;A0A1I7PIT2;B8PRK2;Q95FS7;G0LNL4;Q9MRM1;Q9XQY1;B7S4V7;Q8WJF6		0	0	4.089e-16	114.28	9.13922e-09	3	2061.03	0.43857	114.196	0
	High	YKELQDIIAILGLDELSEEDR	2	7741	30	A0A0M3LBA7;Q597J4;A0A1C9HCV0;Q9MU12;Q5J038;A0A1Z1CJG6;A0A1C9HCP3;C0J9K5;C0J9P4;Q95FJ8;Q9MRA3;A0A1I7PIS3;T1L6T3;Q9SCE9;A0A1D8DG80;A0A1I7PIU6;G4WNV5;Q5J048;A0A1I7PIS8;B8PRK2;A0A1D8D815;A0A191SDX6;A0A1I7PIT2;Q95FS7;G0LNL4;B7S4V7;Q9XQY1;Q5UVH7;D3YI20;Q8WJF6		0	0	4.089e-16	109.13	2.80867e-08	3	2462.27	0.849771	115.252	1
	High	FVQAGSEVSALLGR	9	9158	29	A0A0M3LBA7;A0A1Z1CJG6;A0A1C9HCV0;Q5J038;A0A1C9HCP3;A0A1I7PIS3;C0J9K5;C0J9P4;Q9MU12;T1L6T3;Q9SCE9;Q95FJ8;Q597J4;A0A1D8D815;Q9MRA3;A0A1I7PIU6;G4WNV5;Q5J048;A0A1D8DG80;A0A1I7PIS8;Q5UVH7;Q95FS7;B7S4V7;G0LNL4;A0A1I7PIT2;B8PRK2;A0A0A7DB11;D3YI20;A0A191SDX6		0	0	2.412e-14	107.3	5.17819e-08	2	1433.78	0.628456	104.278	0
	High	IAQIIGPVLDVSFPPGK	2	158	4	A0A0M3LBA7;A0A1C9HCV0;A0A1D8D815;A0A191SDX6		0	0	4.089e-16	105.66	1.6994e-08	2	1751.01	0.848109	114.369	0
	High	GmEVIDTGAPLSVPVGGATLGR	5	3356	20	A0A0M3LBA7;A0A1Z1CJG6;A0A1C9HCV0;A0A1D8D815;A0A1I7PIS3;C0J9K5;C0J9P4;Q9MU12;Q9SCE9;A0A1I7PIS8;Q95FJ8;A0A191SDX6;Q5J038;A0A1C9HCP3;T1L6T3;A0A1I7PIU6;A0A1I7PIT2;Q95FS7;B8PRK2;Q9XQY1	M2(Oxidation)	0	0	4.089e-16	103.3	9.91365e-08	2	2113.1	0.961474	104.349	0
	High	DVNEQDVLLFIDNIFR	2	5066	22	A0A1C9HCV0;Q5J038;A0A1C9HCP3;A0A1I7PIS3;Q9MU12;T1L6T3;Q9SCE9;Q95FJ8;A0A0M3LBA7;A0A1Z1CJG6;C0J9K5;C0J9P4;Q9MRA3;A0A1I7PIU6;G4WNV5;A0A1D8DG80;A0A1I7PIS8;Q597J4;Q95FS7;G0LNL4;A0A1I7PIT2;B8PRK2		0	0	4.089e-16	100.52	2.49783e-07	2	1950	0.219837	116.538	0
	High	mPSAVGYQPTLSTEMGSLQER	7	5647	26	A0A0M3LBA7;A0A1C9HCV0;Q9MU12;A0A1C9HCP3;Q5J038;A0A1Z1CJG6;C0J9K5;C0J9P4;Q95FJ8;Q9MRA3;Q5J048;Q9SCE9;A0A1I7PIU6;G4WNV5;A0A1D8DG80;A0A1I7PIS3;T1L6T3;A0A1I7PIS8;B8PRK2;Q597J4;A0A1D8D815;A0A1I7PIT2;A0A191SDX6;Q95FS7;G0LNL4;B7S4V7	M1(Oxidation)	0	0	4.089e-16	100.23	1.47749e-07	2	2298.08	0.787195	98.7147	0
	High	VALVYGQMNEPPGAR	10	9490	31	A0A0M3LBA7;Q597J4;Q5J048;A0A1Z1CJG6;A0A1C9HCV0;A0A191SDX6;Q5J038;A0A1D8D815;A0A1C9HCP3;Q9MRA3;A0A1I7PIU6;A0A1I7PIS3;C0J9K5;C0J9P4;Q9MU12;T1L6T3;G4WNV5;Q95FS7;Q9SCE9;B7S4V7;A0A1D8DG80;A0A1I7PIS8;A0A1I7PIT2;B8PRK2;Q5UVH7;Q95FJ8;G0LNL4;D3YI20;Q9MRM1;A0A0A7DB11;Q9XQY1		0	0	1.582e-12	97.39	4.874e-07	2	1601.81	0.274305	82.9265	0
	High	MPSAVGYQPTLSTEMGSLQER	6	5647	26	A0A0M3LBA7;A0A1Z1CJG6;A0A1C9HCV0;A0A1I7PIS3;C0J9K5;C0J9P4;Q9MU12;Q9SCE9;Q95FJ8;A0A1C9HCP3;Q5J038;Q9MRA3;A0A1I7PIU6;T1L6T3;G4WNV5;Q95FS7;A0A1D8DG80;A0A1I7PIS8;A0A1I7PIT2;B8PRK2;Q597J4;A0A191SDX6;A0A1D8D815;Q5J048;B7S4V7;G0LNL4		0	0	4.089e-16	94.06	7.79322e-07	2	2282.08	1.55997	105.286	0
	High	GMEVIDTGAPLSVPVGGATLGR	6	3356	20	A0A0M3LBA7;Q9SCE9;A0A1C9HCV0;Q9MU12;A0A1I7PIS8;Q95FJ8;A0A191SDX6;Q5J038;A0A1D8D815;A0A1C9HCP3;A0A1I7PIS3;T1L6T3;A0A1Z1CJG6;C0J9K5;C0J9P4;A0A1I7PIU6;A0A1I7PIT2;Q95FS7;B8PRK2;Q9XQY1		0	0	4.089e-16	92.29	2.68341e-06	2	2097.1	1.45448	113.371	0
	High	ELQDIIAILGLDELSEEDR	2	7752	30	A0A0M3LBA7;Q597J4;A0A1C9HCV0;Q9MU12;Q5J038;A0A1Z1CJG6;A0A1C9HCP3;C0J9K5;C0J9P4;Q95FJ8;Q9MRA3;A0A1I7PIS3;T1L6T3;Q9SCE9;A0A1D8DG80;A0A1I7PIU6;G4WNV5;Q5J048;A0A1I7PIS8;B8PRK2;A0A1D8D815;A0A191SDX6;A0A1I7PIT2;Q95FS7;G0LNL4;B7S4V7;Q9XQY1;Q5UVH7;D3YI20;Q8WJF6		0	0	4.089e-16	92.02	1.57906e-06	2	2171.1	-1.66075	115.773	0
	High	AVAMSATDGLMR	3	3822	18	A0A0M3LBA7;Q597J4;A0A1Z1CJG6;A0A1C9HCV0;A0A191SDX6;A0A1D8D815;A0A1I7PIS3;C0J9K5;C0J9P4;Q9MU12;Q9SCE9;Q5J048;A0A1I7PIS8;Q95FJ8;Q95FS7;B8PRK2;G0LNL4;Q9MRM1		0	0	2.295e-07	81.73	1.36475e-05	2	1222.59	0.220339	74.9004	0
	High	mPSAVGYQPTLSTEmGSLQER	3	5647	26	A0A0M3LBA7;A0A1C9HCV0;Q9MU12;A0A1C9HCP3;Q5J038;A0A1Z1CJG6;C0J9K5;C0J9P4;Q95FJ8;Q9MRA3;Q5J048;Q9SCE9;A0A1I7PIU6;G4WNV5;A0A1D8DG80;A0A1I7PIS3;T1L6T3;A0A1I7PIS8;B8PRK2;Q597J4;A0A1D8D815;A0A1I7PIT2;A0A191SDX6;Q95FS7;G0LNL4;B7S4V7	M1(Oxidation); M15(Oxidation)	0	0	4.089e-16	80.99	1.16395e-05	3	2314.07	1.28533	82.9654	0
	High	mPNIYNALVVK	2	4063	19	A0A0M3LBA7;A0A1Z1CJG6;A0A1C9HCV0;C0J9K5;C0J9P4;Q9MU12;Q95FJ8;Q5J038;A0A1C9HCP3;Q9MRA3;Q597J4;A0A1D8D815;A0A1I7PIU6;G4WNV5;A0A1I7PIS8;B8PRK2;G0LNL4;Q95FS7;B7S4V7	M1(Oxidation)	0	0	6.384e-09	76.76	0.000145965	2	1277.69	0.980473	91.6388	0
	High	VALVYGQmNEPPGAR	11	9490	31	A0A0M3LBA7;Q597J4;Q9MRM1;A0A1Z1CJG6;A0A1C9HCV0;A0A1D8D815;A0A1I7PIS3;C0J9K5;C0J9P4;Q9MU12;Q9SCE9;A0A1I7PIS8;Q95FJ8;A0A191SDX6;Q5J038;A0A1C9HCP3;Q9MRA3;A0A1I7PIU6;T1L6T3;G4WNV5;Q5J048;A0A1D8DG80;A0A1I7PIT2;B8PRK2;Q5UVH7;Q95FS7;G0LNL4;A0A0A7DB11;B7S4V7;Q9XQY1;D3YI20	M8(Oxidation)	0	0	5.859e-13	76.71	5.3821e-05	2	1617.81	0.698386	69.4104	0
	High	SAPAFIQLDTK	4	4550	21	A0A0M3LBA7;A0A1C9HCV0;Q9MU12;A0A1C9HCP3;Q5J038;A0A1Z1CJG6;C0J9K5;C0J9P4;Q95FJ8;Q9MRA3;A0A1I7PIS3;T1L6T3;Q9SCE9;A0A1D8DG80;Q5J048;Q597J4;A0A1D8D815;A0A1I7PIT2;Q95FS7;G0LNL4;A0A191SDX6		0	0	4.151e-05	75.61	7.92919e-05	2	1190.64	0.536024	85.9508	0
	High	GIYPAVDPLDSTSTmLQPR	6	5449	29	A0A0M3LBA7;Q597J4;A0A1C9HCP3;A0A1Z1CJG6;A0A1C9HCV0;A0A1D8D815;A0A1I7PIS3;C0J9K5;C0J9P4;Q9MU12;Q9SCE9;A0A1I7PIS8;Q95FJ8;A0A191SDX6;Q5J048;Q5J038;A0A1I7PIU6;T1L6T3;Q9XQY1;Q9MRA3;G4WNV5;Q95FS7;B7S4V7;A0A1D8DG80;A0A1I7PIT2;B8PRK2;G0LNL4;Q8WJF6;Q9MRM1	M15(Oxidation)	0	0	4.089e-16	73.12	0.000115571	2	2077.03	1.06795	104.502	0
	High	VGLTALTmAEYFR	3	7808	30	A0A0M3LBA7;A0A1C9HCV0;A0A1D8D815;Q9MU12;Q9SCE9;Q5J048;A0A1Z1CJG6;Q5J038;A0A1C9HCP3;Q9MRA3;C0J9K5;C0J9P4;Q95FJ8;Q597J4;A0A1I7PIU6;A0A1I7PIS3;T1L6T3;G4WNV5;A0A1D8DG80;A0A1I7PIS8;Q5UVH7;A0A191SDX6;A0A1I7PIT2;B8PRK2;Q95FS7;G0LNL4;A0A0A7DB11;Q9MRM1;Q9XQY1;B7S4V7	M8(Oxidation)	0	0	3.445e-08	71.16	0.000199978	2	1487.76	1.42775	110.319	0
	High	MPNIYNALVVK	6	4063	19	A0A0M3LBA7;Q597J4;A0A1C9HCV0;Q9MU12;A0A1C9HCP3;Q5J038;A0A1Z1CJG6;C0J9K5;C0J9P4;Q95FJ8;Q9MRA3;A0A1I7PIU6;G4WNV5;A0A1I7PIS8;B8PRK2;A0A1D8D815;G0LNL4;Q95FS7;B7S4V7		0	0	3.6e-08	61.19	0.00171309	2	1261.7	0.44565	104.959	0
	High	AVAMSATDGLmR	4	3822	18	A0A0M3LBA7;A0A1Z1CJG6;A0A1C9HCV0;A0A191SDX6;A0A1D8D815;A0A1I7PIS3;C0J9K5;C0J9P4;Q9MU12;Q9SCE9;Q5J048;A0A1I7PIS8;Q95FJ8;Q597J4;Q95FS7;B8PRK2;G0LNL4;Q9MRM1	M11(Oxidation)	0	0	3.413e-06	58.63	0.00224818	2	1238.59	0.47929	61.8725	0
	High	AVAmSATDGLmR	3	3822	18	A0A0M3LBA7;A0A1C9HCV0;Q9MU12;A0A1I7PIS3;Q9SCE9;Q95FJ8;Q5J048;A0A1I7PIS8;B8PRK2;Q597J4;A0A1Z1CJG6;C0J9K5;C0J9P4;A0A1D8D815;A0A191SDX6;Q95FS7;G0LNL4;Q9MRM1	M4(Oxidation); M11(Oxidation)	0	0	0.004136	58.17	0.00198477	2	1254.58	0.731638	47.9613	0
	High	EGNDLYMEMK	2	8238	29	A0A0M3LBA7;A0A1C9HCP3;A0A1Z1CJG6;A0A1C9HCV0;Q5J038;Q9MRA3;C0J9K5;C0J9P4;Q9MU12;Q95FJ8;G0LNL4;Q597J4;A0A1D8D815;A0A1I7PIU6;A0A1I7PIS3;T1L6T3;G4WNV5;Q9SCE9;Q5J048;A0A1D8DG80;A0A1I7PIS8;A0A0A7DB11;Q5UVH7;Q95FS7;B7S4V7;A0A1I7PIT2;B8PRK2;Q9XQY1;D3YI20		0	0	0.000103	57.5	0.00148335	2	1229.52	0.493564	76.6345	0
	High	TVLIMELINNIAK	1	8267	27	A0A0M3LBA7;A0A1C9HCV0;Q597J4;A0A1Z1CJG6;A0A1D8D815;A0A1I7PIS3;C0J9K5;C0J9P4;Q9MU12;Q9SCE9;Q5J048;A0A1I7PIS8;Q95FJ8;Q5J038;A0A1C9HCP3;Q9MRA3;A0A1I7PIU6;T1L6T3;G4WNV5;A0A1D8DG80;Q5UVH7;A0A1I7PIT2;B8PRK2;A0A0A7DB11;A0A191SDX6;Q9MRM1;Q9XQY1		0	0	1.504e-08	55.42	0.00490042	2	1471.86	0.36774	115.473	0
	High	IGLFGGAGVGK	6	9628	38	A0A0M3LBA7;Q5J048;A0A1Z1CJG6;A0A1C9HCV0;C0J9K5;C0J9P4;Q9MU12;Q95FJ8;Q5J038;Q9MRA3;A0A1D8D815;A0A1C9HCP3;A0A1I7PIU6;A0A1I7PIS3;T1L6T3;G4WNV5;Q95FS7;Q9SCE9;B7S4V7;A0A1D8DG80;A0A1I7PIS8;Q5UVH7;Q597J4;A0A1I7PIT2;B8PRK2;G0LNL4;A0A2G5F6R8;A0A1S3Y5A9;B9T1V8;A0A103XST4;A0A2H3ZCK5;A0A191SDX6;A0A0A7DB11;Q9MRM1;Q9XQY1;A0A0D6QRT0;M0UCJ4;D3YI20		0	0	1.694e-05	54.93	0.00748879	2	975.562	0.168342	84.5371	0
	High	EGNDLYmEmK	1	8238	29	A0A0M3LBA7;A0A1C9HCP3;A0A1Z1CJG6;A0A1C9HCV0;Q5J038;Q9MRA3;C0J9K5;C0J9P4;Q9MU12;Q95FJ8;G0LNL4;Q597J4;A0A1D8D815;A0A1I7PIU6;A0A1I7PIS3;T1L6T3;G4WNV5;Q9SCE9;Q5J048;A0A1D8DG80;A0A1I7PIS8;A0A0A7DB11;Q5UVH7;Q95FS7;B7S4V7;A0A1I7PIT2;B8PRK2;Q9XQY1;D3YI20	M7(Oxidation); M9(Oxidation)	0	0	4.069e-05	48.86	0.00869943	2	1261.51	0.608066	45.5953	0
	High	VVDLLAPYR	7	9267	30	A0A0M3LBA7;Q597J4;A0A1C9HCV0;Q9MU12;A0A1C9HCP3;Q5J038;A0A1Z1CJG6;C0J9K5;C0J9P4;Q95FJ8;Q9MRA3;A0A1I7PIS3;T1L6T3;Q9SCE9;A0A1D8DG80;Q5J048;A0A1I7PIU6;G4WNV5;A0A1I7PIS8;A0A1I7PIT2;B8PRK2;A0A1D8D815;A0A191SDX6;A0A0A7DB11;Q5UVH7;Q95FS7;G0LNL4;Q9MRM1;B7S4V7;D3YI20		0	0	0.001958	48.51	0.029953	2	1045.6	0.536108	99.129	0
	High	TVLImELINNIAK	1	8267	27	A0A0M3LBA7;A0A1C9HCV0;Q597J4;A0A1Z1CJG6;A0A1D8D815;A0A1I7PIS3;C0J9K5;C0J9P4;Q9MU12;Q9SCE9;Q5J048;A0A1I7PIS8;Q95FJ8;Q5J038;A0A1C9HCP3;Q9MRA3;A0A1I7PIU6;T1L6T3;G4WNV5;A0A1D8DG80;Q5UVH7;A0A1I7PIT2;B8PRK2;A0A0A7DB11;A0A191SDX6;Q9MRM1;Q9XQY1	M5(Oxidation)	0	0	1.391e-05	45.98	0.0433723	2	1487.85	0.499679	114.943	0
	High	LSIFETGIK	5	9003	29	A0A1C9HCV0;Q5J038;A0A1C9HCP3;Q9MRA3;A0A1I7PIS3;Q9MU12;T1L6T3;Q9SCE9;A0A1D8DG80;Q95FJ8;A0A0M3LBA7;Q597J4;A0A1Z1CJG6;A0A191SDX6;A0A1D8D815;A0A1I7PIU6;C0J9K5;C0J9P4;G4WNV5;Q5J048;A0A1I7PIS8;Q95FS7;B7S4V7;Q5UVH7;G0LNL4;A0A0A7DB11;Q9MRM1;Q9XQY1;D3YI20		0	0	0.004341	44.41	0.0544216	2	1007.58	0.0355024	94.7377	0
	High	AHGGVSVFGGVGER	8	7920	31	A0A0M3LBA7;Q597J4;Q95FS7;A0A1C9HCV0;Q5J038;A0A1C9HCP3;Q9MRA3;A0A1I7PIS3;Q9MU12;T1L6T3;Q9SCE9;A0A1D8DG80;Q95FJ8;A0A1Z1CJG6;A0A1I7PIU6;C0J9K5;C0J9P4;G4WNV5;A0A1I7PIS8;A0A1I7PIT2;B8PRK2;A0A1D8D815;Q5J048;Q5UVH7;A0A191SDX6;B7S4V7;Q9XQY1;Q9MRM1;A0A0A7DB11;D3YI20;G0LNL4		0	0	2.565e-10	43.53	0.0924236	2	1328.67	-0.0537941	69.4669	0
	High	EGSITSIQAVYVPADDLTDPAPATTFAHLDATTVLSR	1	6157	26	A0A0M3LBA7;A0A1Z1CJG6;A0A1C9HCV0;Q5J038;A0A1C9HCP3;Q9MRA3;A0A1I7PIU6;A0A1I7PIS3;C0J9K5;C0J9P4;Q9MU12;T1L6T3;G4WNV5;Q9SCE9;A0A1D8DG80;A0A1I7PIS8;Q95FJ8;A0A1D8D815;Q5J048;A0A1I7PIT2;B8PRK2;A0A191SDX6;Q95FS7;Q5UVH7;A0A0A7DB11;B7S4V7		0	0	8.302e-08	29.88	1.67397	3	3843.94	2.61884	114.559	0
	High	VGLTALTMAEYFR	1	7808	30	A0A0M3LBA7;Q597J4;A0A1Z1CJG6;A0A1C9HCV0;Q5J038;A0A1C9HCP3;Q9MRA3;A0A1I7PIU6;A0A1I7PIS3;C0J9K5;C0J9P4;Q9MU12;T1L6T3;G4WNV5;Q95FS7;Q9SCE9;A0A1D8DG80;A0A1I7PIS8;A0A1I7PIT2;B8PRK2;Q95FJ8;G0LNL4;A0A1D8D815;Q5J048;B7S4V7;Q5UVH7;A0A191SDX6;A0A0A7DB11;Q9MRM1;Q9XQY1		0	0	5.605e-05	22.31	14.5389	2	1471.76	1.14001	114.677	0
	High	ESGVINEENIAESK	2	1255	18	A0A1C9HCV0;Q5J038;A0A1C9HCP3;A0A1I7PIS3;Q9MU12;T1L6T3;Q9SCE9;Q95FJ8;Q9MRA3;A0A1I7PIU6;Q95FS7;A0A1D8DG80;A0A1I7PIS8;A0A1I7PIT2;B8PRK2;A0A1D8D815;A0A191SDX6;G0LNL4		0	0	2.12e-06	14.72	68.4204	2	1518.73	0.989397	64.8206	0
	High	EGNDLYMEmK	1	8238	29	A0A0A7DB11;A0A0M3LBA7;A0A1C9HCP3;A0A1C9HCV0;Q5J038;Q9MU12;Q95FS7;Q95FJ8;Q597J4;A0A1Z1CJG6;A0A1D8D815;Q9XQY1;Q9MRA3;A0A1I7PIU6;A0A1I7PIS3;C0J9K5;C0J9P4;T1L6T3;G4WNV5;Q9SCE9;Q5J048;B7S4V7;A0A1D8DG80;A0A1I7PIS8;Q5UVH7;D3YI20;G0LNL4;A0A1I7PIT2;B8PRK2	M9(Oxidation)	0	0.001	0.007918	30.34	0.690657	2	1245.51	0.649558	57.0114	0
	High	TREGNDLYMEMK	1	8225	29	A0A0A7DB11;A0A0M3LBA7;Q597J4;A0A1Z1CJG6;A0A1C9HCV0;Q5J038;A0A1D8D815;A0A1C9HCP3;Q9MRA3;A0A1I7PIU6;A0A1I7PIS3;C0J9K5;C0J9P4;Q9MU12;T1L6T3;G4WNV5;Q9SCE9;Q5J048;A0A1D8DG80;A0A1I7PIS8;Q5UVH7;Q95FJ8;Q95FS7;B7S4V7;A0A1I7PIT2;B8PRK2;G0LNL4;Q9XQY1;D3YI20		0	0.001	0.01304	26.82	2.53941	2	1486.67	0.985458	65.1513	1
A0A1D8D815	ATP synthase subunit beta, chloroplastic OS=Aconitum japonicum subsp. napiforme OX=1905021 GN=atpB PE=3 SV=1 - [A0A1D8D815_9MAGN]	2989.57	64.66	4973	0	23	141	498	53.5828	5.19873
	High	IFNVLGEPVDNLGPVDTR	2	3009	17	A0A0M3LBA7;Q597J4;Q5J048;A0A1C9HCV0;Q9MU12;Q5J038;Q9MRA3;Q9SCE9;A0A1I7PIU6;G4WNV5;A0A1D8DG80;A0A1D8D815;A0A1I7PIT2;A0A191SDX6;G0LNL4;Q9XQY1;B7S4V7		0	0	9.063e-14	118.45	2.82807e-09	2	1955.03	1.18211	114.312	0
	High	GIYPAVDPLDSTSTMLQPR	1	5449	29	A0A0M3LBA7;A0A1Z1CJG6;A0A1C9HCV0;A0A1D8D815;A0A1I7PIS3;C0J9K5;C0J9P4;Q9MU12;Q9SCE9;A0A1I7PIS8;Q95FJ8;Q597J4;A0A191SDX6;Q5J048;A0A1C9HCP3;Q5J038;Q9MRA3;T1L6T3;A0A1D8DG80;A0A1I7PIU6;G4WNV5;A0A1I7PIT2;B8PRK2;Q95FS7;G0LNL4;Q9MRM1;Q9XQY1;B7S4V7;Q8WJF6		0	0	4.089e-16	114.28	9.13922e-09	3	2061.03	0.43857	114.196	0
	High	YKELQDIIAILGLDELSEEDR	2	7741	30	A0A0M3LBA7;Q597J4;A0A1C9HCV0;Q9MU12;Q5J038;A0A1Z1CJG6;A0A1C9HCP3;C0J9K5;C0J9P4;Q95FJ8;Q9MRA3;A0A1I7PIS3;T1L6T3;Q9SCE9;A0A1D8DG80;A0A1I7PIU6;G4WNV5;Q5J048;A0A1I7PIS8;B8PRK2;A0A1D8D815;A0A191SDX6;A0A1I7PIT2;Q95FS7;G0LNL4;B7S4V7;Q9XQY1;Q5UVH7;D3YI20;Q8WJF6		0	0	4.089e-16	109.13	2.80867e-08	3	2462.27	0.849771	115.252	1
	High	FVQAGSEVSALLGR	9	9158	29	A0A0M3LBA7;A0A1Z1CJG6;A0A1C9HCV0;Q5J038;A0A1C9HCP3;A0A1I7PIS3;C0J9K5;C0J9P4;Q9MU12;T1L6T3;Q9SCE9;Q95FJ8;Q597J4;A0A1D8D815;Q9MRA3;A0A1I7PIU6;G4WNV5;Q5J048;A0A1D8DG80;A0A1I7PIS8;Q5UVH7;Q95FS7;B7S4V7;G0LNL4;A0A1I7PIT2;B8PRK2;A0A0A7DB11;D3YI20;A0A191SDX6		0	0	2.412e-14	107.3	5.17819e-08	2	1433.78	0.628456	104.278	0
	High	IAQIIGPVLDVSFPPGK	2	158	4	A0A0M3LBA7;A0A1C9HCV0;A0A1D8D815;A0A191SDX6		0	0	4.089e-16	105.66	1.6994e-08	2	1751.01	0.848109	114.369	0
	High	GmEVIDTGAPLSVPVGGATLGR	5	3356	20	A0A0M3LBA7;A0A1Z1CJG6;A0A1C9HCV0;A0A1D8D815;A0A1I7PIS3;C0J9K5;C0J9P4;Q9MU12;Q9SCE9;A0A1I7PIS8;Q95FJ8;A0A191SDX6;Q5J038;A0A1C9HCP3;T1L6T3;A0A1I7PIU6;A0A1I7PIT2;Q95FS7;B8PRK2;Q9XQY1	M2(Oxidation)	0	0	4.089e-16	103.3	9.91365e-08	2	2113.1	0.961474	104.349	0
	High	mPSAVGYQPTLSTEMGSLQER	7	5647	26	A0A0M3LBA7;A0A1C9HCV0;Q9MU12;A0A1C9HCP3;Q5J038;A0A1Z1CJG6;C0J9K5;C0J9P4;Q95FJ8;Q9MRA3;Q5J048;Q9SCE9;A0A1I7PIU6;G4WNV5;A0A1D8DG80;A0A1I7PIS3;T1L6T3;A0A1I7PIS8;B8PRK2;Q597J4;A0A1D8D815;A0A1I7PIT2;A0A191SDX6;Q95FS7;G0LNL4;B7S4V7	M1(Oxidation)	0	0	4.089e-16	100.23	1.47749e-07	2	2298.08	0.787195	98.7147	0
	High	VALVYGQMNEPPGAR	10	9490	31	A0A0M3LBA7;Q597J4;Q5J048;A0A1Z1CJG6;A0A1C9HCV0;A0A191SDX6;Q5J038;A0A1D8D815;A0A1C9HCP3;Q9MRA3;A0A1I7PIU6;A0A1I7PIS3;C0J9K5;C0J9P4;Q9MU12;T1L6T3;G4WNV5;Q95FS7;Q9SCE9;B7S4V7;A0A1D8DG80;A0A1I7PIS8;A0A1I7PIT2;B8PRK2;Q5UVH7;Q95FJ8;G0LNL4;D3YI20;Q9MRM1;A0A0A7DB11;Q9XQY1		0	0	1.582e-12	97.39	4.874e-07	2	1601.81	0.274305	82.9265	0
	High	MPSAVGYQPTLSTEMGSLQER	6	5647	26	A0A0M3LBA7;A0A1Z1CJG6;A0A1C9HCV0;A0A1I7PIS3;C0J9K5;C0J9P4;Q9MU12;Q9SCE9;Q95FJ8;A0A1C9HCP3;Q5J038;Q9MRA3;A0A1I7PIU6;T1L6T3;G4WNV5;Q95FS7;A0A1D8DG80;A0A1I7PIS8;A0A1I7PIT2;B8PRK2;Q597J4;A0A191SDX6;A0A1D8D815;Q5J048;B7S4V7;G0LNL4		0	0	4.089e-16	94.06	7.79322e-07	2	2282.08	1.55997	105.286	0
	High	GMEVIDTGAPLSVPVGGATLGR	6	3356	20	A0A0M3LBA7;Q9SCE9;A0A1C9HCV0;Q9MU12;A0A1I7PIS8;Q95FJ8;A0A191SDX6;Q5J038;A0A1D8D815;A0A1C9HCP3;A0A1I7PIS3;T1L6T3;A0A1Z1CJG6;C0J9K5;C0J9P4;A0A1I7PIU6;A0A1I7PIT2;Q95FS7;B8PRK2;Q9XQY1		0	0	4.089e-16	92.29	2.68341e-06	2	2097.1	1.45448	113.371	0
	High	ELQDIIAILGLDELSEEDR	2	7752	30	A0A0M3LBA7;Q597J4;A0A1C9HCV0;Q9MU12;Q5J038;A0A1Z1CJG6;A0A1C9HCP3;C0J9K5;C0J9P4;Q95FJ8;Q9MRA3;A0A1I7PIS3;T1L6T3;Q9SCE9;A0A1D8DG80;A0A1I7PIU6;G4WNV5;Q5J048;A0A1I7PIS8;B8PRK2;A0A1D8D815;A0A191SDX6;A0A1I7PIT2;Q95FS7;G0LNL4;B7S4V7;Q9XQY1;Q5UVH7;D3YI20;Q8WJF6		0	0	4.089e-16	92.02	1.57906e-06	2	2171.1	-1.66075	115.773	0
	High	AVAMSATDGLMR	3	3822	18	A0A0M3LBA7;Q597J4;A0A1Z1CJG6;A0A1C9HCV0;A0A191SDX6;A0A1D8D815;A0A1I7PIS3;C0J9K5;C0J9P4;Q9MU12;Q9SCE9;Q5J048;A0A1I7PIS8;Q95FJ8;Q95FS7;B8PRK2;G0LNL4;Q9MRM1		0	0	2.295e-07	81.73	1.36475e-05	2	1222.59	0.220339	74.9004	0
	High	mPSAVGYQPTLSTEmGSLQER	3	5647	26	A0A0M3LBA7;A0A1C9HCV0;Q9MU12;A0A1C9HCP3;Q5J038;A0A1Z1CJG6;C0J9K5;C0J9P4;Q95FJ8;Q9MRA3;Q5J048;Q9SCE9;A0A1I7PIU6;G4WNV5;A0A1D8DG80;A0A1I7PIS3;T1L6T3;A0A1I7PIS8;B8PRK2;Q597J4;A0A1D8D815;A0A1I7PIT2;A0A191SDX6;Q95FS7;G0LNL4;B7S4V7	M1(Oxidation); M15(Oxidation)	0	0	4.089e-16	80.99	1.16395e-05	3	2314.07	1.28533	82.9654	0
	High	mPNIYNALVVK	2	4063	19	A0A0M3LBA7;A0A1Z1CJG6;A0A1C9HCV0;C0J9K5;C0J9P4;Q9MU12;Q95FJ8;Q5J038;A0A1C9HCP3;Q9MRA3;Q597J4;A0A1D8D815;A0A1I7PIU6;G4WNV5;A0A1I7PIS8;B8PRK2;G0LNL4;Q95FS7;B7S4V7	M1(Oxidation)	0	0	6.384e-09	76.76	0.000145965	2	1277.69	0.980473	91.6388	0
	High	VALVYGQmNEPPGAR	11	9490	31	A0A0M3LBA7;Q597J4;Q9MRM1;A0A1Z1CJG6;A0A1C9HCV0;A0A1D8D815;A0A1I7PIS3;C0J9K5;C0J9P4;Q9MU12;Q9SCE9;A0A1I7PIS8;Q95FJ8;A0A191SDX6;Q5J038;A0A1C9HCP3;Q9MRA3;A0A1I7PIU6;T1L6T3;G4WNV5;Q5J048;A0A1D8DG80;A0A1I7PIT2;B8PRK2;Q5UVH7;Q95FS7;G0LNL4;A0A0A7DB11;B7S4V7;Q9XQY1;D3YI20	M8(Oxidation)	0	0	5.859e-13	76.71	5.3821e-05	2	1617.81	0.698386	69.4104	0
	High	SAPAFIQLDTK	4	4550	21	A0A0M3LBA7;A0A1C9HCV0;Q9MU12;A0A1C9HCP3;Q5J038;A0A1Z1CJG6;C0J9K5;C0J9P4;Q95FJ8;Q9MRA3;A0A1I7PIS3;T1L6T3;Q9SCE9;A0A1D8DG80;Q5J048;Q597J4;A0A1D8D815;A0A1I7PIT2;Q95FS7;G0LNL4;A0A191SDX6		0	0	4.151e-05	75.61	7.92919e-05	2	1190.64	0.536024	85.9508	0
	High	GIYPAVDPLDSTSTmLQPR	6	5449	29	A0A0M3LBA7;Q597J4;A0A1C9HCP3;A0A1Z1CJG6;A0A1C9HCV0;A0A1D8D815;A0A1I7PIS3;C0J9K5;C0J9P4;Q9MU12;Q9SCE9;A0A1I7PIS8;Q95FJ8;A0A191SDX6;Q5J048;Q5J038;A0A1I7PIU6;T1L6T3;Q9XQY1;Q9MRA3;G4WNV5;Q95FS7;B7S4V7;A0A1D8DG80;A0A1I7PIT2;B8PRK2;G0LNL4;Q8WJF6;Q9MRM1	M15(Oxidation)	0	0	4.089e-16	73.12	0.000115571	2	2077.03	1.06795	104.502	0
	High	VGLTALTmAEYFR	3	7808	30	A0A0M3LBA7;A0A1C9HCV0;A0A1D8D815;Q9MU12;Q9SCE9;Q5J048;A0A1Z1CJG6;Q5J038;A0A1C9HCP3;Q9MRA3;C0J9K5;C0J9P4;Q95FJ8;Q597J4;A0A1I7PIU6;A0A1I7PIS3;T1L6T3;G4WNV5;A0A1D8DG80;A0A1I7PIS8;Q5UVH7;A0A191SDX6;A0A1I7PIT2;B8PRK2;Q95FS7;G0LNL4;A0A0A7DB11;Q9MRM1;Q9XQY1;B7S4V7	M8(Oxidation)	0	0	3.445e-08	71.16	0.000199978	2	1487.76	1.42775	110.319	0
	High	MPNIYNALVVK	6	4063	19	A0A0M3LBA7;Q597J4;A0A1C9HCV0;Q9MU12;A0A1C9HCP3;Q5J038;A0A1Z1CJG6;C0J9K5;C0J9P4;Q95FJ8;Q9MRA3;A0A1I7PIU6;G4WNV5;A0A1I7PIS8;B8PRK2;A0A1D8D815;G0LNL4;Q95FS7;B7S4V7		0	0	3.6e-08	61.19	0.00171309	2	1261.7	0.44565	104.959	0
	High	AVAMSATDGLmR	4	3822	18	A0A0M3LBA7;A0A1Z1CJG6;A0A1C9HCV0;A0A191SDX6;A0A1D8D815;A0A1I7PIS3;C0J9K5;C0J9P4;Q9MU12;Q9SCE9;Q5J048;A0A1I7PIS8;Q95FJ8;Q597J4;Q95FS7;B8PRK2;G0LNL4;Q9MRM1	M11(Oxidation)	0	0	3.413e-06	58.63	0.00224818	2	1238.59	0.47929	61.8725	0
	High	AVAmSATDGLmR	3	3822	18	A0A0M3LBA7;A0A1C9HCV0;Q9MU12;A0A1I7PIS3;Q9SCE9;Q95FJ8;Q5J048;A0A1I7PIS8;B8PRK2;Q597J4;A0A1Z1CJG6;C0J9K5;C0J9P4;A0A1D8D815;A0A191SDX6;Q95FS7;G0LNL4;Q9MRM1	M4(Oxidation); M11(Oxidation)	0	0	0.004136	58.17	0.00198477	2	1254.58	0.731638	47.9613	0
	High	EGNDLYMEMK	2	8238	29	A0A0M3LBA7;A0A1C9HCP3;A0A1Z1CJG6;A0A1C9HCV0;Q5J038;Q9MRA3;C0J9K5;C0J9P4;Q9MU12;Q95FJ8;G0LNL4;Q597J4;A0A1D8D815;A0A1I7PIU6;A0A1I7PIS3;T1L6T3;G4WNV5;Q9SCE9;Q5J048;A0A1D8DG80;A0A1I7PIS8;A0A0A7DB11;Q5UVH7;Q95FS7;B7S4V7;A0A1I7PIT2;B8PRK2;Q9XQY1;D3YI20		0	0	0.000103	57.5	0.00148335	2	1229.52	0.493564	76.6345	0
	High	TVLIMELINNIAK	1	8267	27	A0A0M3LBA7;A0A1C9HCV0;Q597J4;A0A1Z1CJG6;A0A1D8D815;A0A1I7PIS3;C0J9K5;C0J9P4;Q9MU12;Q9SCE9;Q5J048;A0A1I7PIS8;Q95FJ8;Q5J038;A0A1C9HCP3;Q9MRA3;A0A1I7PIU6;T1L6T3;G4WNV5;A0A1D8DG80;Q5UVH7;A0A1I7PIT2;B8PRK2;A0A0A7DB11;A0A191SDX6;Q9MRM1;Q9XQY1		0	0	1.504e-08	55.42	0.00490042	2	1471.86	0.36774	115.473	0
	High	IGLFGGAGVGK	6	9628	38	A0A0M3LBA7;Q5J048;A0A1Z1CJG6;A0A1C9HCV0;C0J9K5;C0J9P4;Q9MU12;Q95FJ8;Q5J038;Q9MRA3;A0A1D8D815;A0A1C9HCP3;A0A1I7PIU6;A0A1I7PIS3;T1L6T3;G4WNV5;Q95FS7;Q9SCE9;B7S4V7;A0A1D8DG80;A0A1I7PIS8;Q5UVH7;Q597J4;A0A1I7PIT2;B8PRK2;G0LNL4;A0A2G5F6R8;A0A1S3Y5A9;B9T1V8;A0A103XST4;A0A2H3ZCK5;A0A191SDX6;A0A0A7DB11;Q9MRM1;Q9XQY1;A0A0D6QRT0;M0UCJ4;D3YI20		0	0	1.694e-05	54.93	0.00748879	2	975.562	0.168342	84.5371	0
	High	EGNDLYmEmK	1	8238	29	A0A0M3LBA7;A0A1C9HCP3;A0A1Z1CJG6;A0A1C9HCV0;Q5J038;Q9MRA3;C0J9K5;C0J9P4;Q9MU12;Q95FJ8;G0LNL4;Q597J4;A0A1D8D815;A0A1I7PIU6;A0A1I7PIS3;T1L6T3;G4WNV5;Q9SCE9;Q5J048;A0A1D8DG80;A0A1I7PIS8;A0A0A7DB11;Q5UVH7;Q95FS7;B7S4V7;A0A1I7PIT2;B8PRK2;Q9XQY1;D3YI20	M7(Oxidation); M9(Oxidation)	0	0	4.069e-05	48.86	0.00869943	2	1261.51	0.608066	45.5953	0
	High	VVDLLAPYR	7	9267	30	A0A0M3LBA7;Q597J4;A0A1C9HCV0;Q9MU12;A0A1C9HCP3;Q5J038;A0A1Z1CJG6;C0J9K5;C0J9P4;Q95FJ8;Q9MRA3;A0A1I7PIS3;T1L6T3;Q9SCE9;A0A1D8DG80;Q5J048;A0A1I7PIU6;G4WNV5;A0A1I7PIS8;A0A1I7PIT2;B8PRK2;A0A1D8D815;A0A191SDX6;A0A0A7DB11;Q5UVH7;Q95FS7;G0LNL4;Q9MRM1;B7S4V7;D3YI20		0	0	0.001958	48.51	0.029953	2	1045.6	0.536108	99.129	0
	High	TVLImELINNIAK	1	8267	27	A0A0M3LBA7;A0A1C9HCV0;Q597J4;A0A1Z1CJG6;A0A1D8D815;A0A1I7PIS3;C0J9K5;C0J9P4;Q9MU12;Q9SCE9;Q5J048;A0A1I7PIS8;Q95FJ8;Q5J038;A0A1C9HCP3;Q9MRA3;A0A1I7PIU6;T1L6T3;G4WNV5;A0A1D8DG80;Q5UVH7;A0A1I7PIT2;B8PRK2;A0A0A7DB11;A0A191SDX6;Q9MRM1;Q9XQY1	M5(Oxidation)	0	0	1.391e-05	45.98	0.0433723	2	1487.85	0.499679	114.943	0
	High	LSIFETGIK	5	9003	29	A0A1C9HCV0;Q5J038;A0A1C9HCP3;Q9MRA3;A0A1I7PIS3;Q9MU12;T1L6T3;Q9SCE9;A0A1D8DG80;Q95FJ8;A0A0M3LBA7;Q597J4;A0A1Z1CJG6;A0A191SDX6;A0A1D8D815;A0A1I7PIU6;C0J9K5;C0J9P4;G4WNV5;Q5J048;A0A1I7PIS8;Q95FS7;B7S4V7;Q5UVH7;G0LNL4;A0A0A7DB11;Q9MRM1;Q9XQY1;D3YI20		0	0	0.004341	44.41	0.0544216	2	1007.58	0.0355024	94.7377	0
	High	AHGGVSVFGGVGER	8	7920	31	A0A0M3LBA7;Q597J4;Q95FS7;A0A1C9HCV0;Q5J038;A0A1C9HCP3;Q9MRA3;A0A1I7PIS3;Q9MU12;T1L6T3;Q9SCE9;A0A1D8DG80;Q95FJ8;A0A1Z1CJG6;A0A1I7PIU6;C0J9K5;C0J9P4;G4WNV5;A0A1I7PIS8;A0A1I7PIT2;B8PRK2;A0A1D8D815;Q5J048;Q5UVH7;A0A191SDX6;B7S4V7;Q9XQY1;Q9MRM1;A0A0A7DB11;D3YI20;G0LNL4		0	0	2.565e-10	43.53	0.0924236	2	1328.67	-0.0537941	69.4669	0
	High	EGSITSIQAVYVPADDLTDPAPATTFAHLDATTVLSR	1	6157	26	A0A0M3LBA7;A0A1Z1CJG6;A0A1C9HCV0;Q5J038;A0A1C9HCP3;Q9MRA3;A0A1I7PIU6;A0A1I7PIS3;C0J9K5;C0J9P4;Q9MU12;T1L6T3;G4WNV5;Q9SCE9;A0A1D8DG80;A0A1I7PIS8;Q95FJ8;A0A1D8D815;Q5J048;A0A1I7PIT2;B8PRK2;A0A191SDX6;Q95FS7;Q5UVH7;A0A0A7DB11;B7S4V7		0	0	8.302e-08	29.88	1.67397	3	3843.94	2.61884	114.559	0
	High	VGLTALTMAEYFR	1	7808	30	A0A0M3LBA7;Q597J4;A0A1Z1CJG6;A0A1C9HCV0;Q5J038;A0A1C9HCP3;Q9MRA3;A0A1I7PIU6;A0A1I7PIS3;C0J9K5;C0J9P4;Q9MU12;T1L6T3;G4WNV5;Q95FS7;Q9SCE9;A0A1D8DG80;A0A1I7PIS8;A0A1I7PIT2;B8PRK2;Q95FJ8;G0LNL4;A0A1D8D815;Q5J048;B7S4V7;Q5UVH7;A0A191SDX6;A0A0A7DB11;Q9MRM1;Q9XQY1		0	0	5.605e-05	22.31	14.5389	2	1471.76	1.14001	114.677	0
	High	ESGVINEENIAESK	2	1255	18	A0A1C9HCV0;Q5J038;A0A1C9HCP3;A0A1I7PIS3;Q9MU12;T1L6T3;Q9SCE9;Q95FJ8;Q9MRA3;A0A1I7PIU6;Q95FS7;A0A1D8DG80;A0A1I7PIS8;A0A1I7PIT2;B8PRK2;A0A1D8D815;A0A191SDX6;G0LNL4		0	0	2.12e-06	14.72	68.4204	2	1518.73	0.989397	64.8206	0
	High	AMNLDVESK	3	51	5	A0A0M3LBA7;Q5J038;A0A1D8D815;Q5J048;B8PRK2		0	0.001	0.007375	57.05	0.00302678	2	1006.49	0.042779	57.4981	0
	High	AmNLDVESK	4	51	5	A0A0M3LBA7;Q5J038;A0A1D8D815;Q5J048;B8PRK2	M2(Oxidation)	0	0.001	0.009328	49.92	0.0131317	2	1022.48	0.180158	38.7769	0
	High	EGNDLYMEmK	1	8238	29	A0A0A7DB11;A0A0M3LBA7;A0A1C9HCP3;A0A1C9HCV0;Q5J038;Q9MU12;Q95FS7;Q95FJ8;Q597J4;A0A1Z1CJG6;A0A1D8D815;Q9XQY1;Q9MRA3;A0A1I7PIU6;A0A1I7PIS3;C0J9K5;C0J9P4;T1L6T3;G4WNV5;Q9SCE9;Q5J048;B7S4V7;A0A1D8DG80;A0A1I7PIS8;Q5UVH7;D3YI20;G0LNL4;A0A1I7PIT2;B8PRK2	M9(Oxidation)	0	0.001	0.007918	30.34	0.690657	2	1245.51	0.649558	57.0114	0
	High	TREGNDLYMEMK	1	8225	29	A0A0A7DB11;A0A0M3LBA7;Q597J4;A0A1Z1CJG6;A0A1C9HCV0;Q5J038;A0A1D8D815;A0A1C9HCP3;Q9MRA3;A0A1I7PIU6;A0A1I7PIS3;C0J9K5;C0J9P4;Q9MU12;T1L6T3;G4WNV5;Q9SCE9;Q5J048;A0A1D8DG80;A0A1I7PIS8;Q5UVH7;Q95FJ8;Q95FS7;B7S4V7;A0A1I7PIT2;B8PRK2;G0LNL4;Q9XQY1;D3YI20		0	0.001	0.01304	26.82	2.53941	2	1486.67	0.985458	65.1513	1
A0A1I7PIS3	ATP synthase subunit beta (Fragment) OS=Geophila repens OX=58419 GN=atpB PE=3 SV=1 - [A0A1I7PIS3_9GENT]	2958.88	66.81	5181	0	22	135	458	49.2346	5.05908
	High	GIYPAVDPLDSTSTMLQPR	1	5449	29	A0A0M3LBA7;A0A1Z1CJG6;A0A1C9HCV0;A0A1D8D815;A0A1I7PIS3;C0J9K5;C0J9P4;Q9MU12;Q9SCE9;A0A1I7PIS8;Q95FJ8;Q597J4;A0A191SDX6;Q5J048;A0A1C9HCP3;Q5J038;Q9MRA3;T1L6T3;A0A1D8DG80;A0A1I7PIU6;G4WNV5;A0A1I7PIT2;B8PRK2;Q95FS7;G0LNL4;Q9MRM1;Q9XQY1;B7S4V7;Q8WJF6		0	0	4.089e-16	114.28	9.13922e-09	3	2061.03	0.43857	114.196	0
	High	YKELQDIIAILGLDELSEEDR	2	7741	30	A0A0M3LBA7;Q597J4;A0A1C9HCV0;Q9MU12;Q5J038;A0A1Z1CJG6;A0A1C9HCP3;C0J9K5;C0J9P4;Q95FJ8;Q9MRA3;A0A1I7PIS3;T1L6T3;Q9SCE9;A0A1D8DG80;A0A1I7PIU6;G4WNV5;Q5J048;A0A1I7PIS8;B8PRK2;A0A1D8D815;A0A191SDX6;A0A1I7PIT2;Q95FS7;G0LNL4;B7S4V7;Q9XQY1;Q5UVH7;D3YI20;Q8WJF6		0	0	4.089e-16	109.13	2.80867e-08	3	2462.27	0.849771	115.252	1
	High	FVQAGSEVSALLGR	9	9158	29	A0A0M3LBA7;A0A1Z1CJG6;A0A1C9HCV0;Q5J038;A0A1C9HCP3;A0A1I7PIS3;C0J9K5;C0J9P4;Q9MU12;T1L6T3;Q9SCE9;Q95FJ8;Q597J4;A0A1D8D815;Q9MRA3;A0A1I7PIU6;G4WNV5;Q5J048;A0A1D8DG80;A0A1I7PIS8;Q5UVH7;Q95FS7;B7S4V7;G0LNL4;A0A1I7PIT2;B8PRK2;A0A0A7DB11;D3YI20;A0A191SDX6		0	0	2.412e-14	107.3	5.17819e-08	2	1433.78	0.628456	104.278	0
	High	GmEVIDTGAPLSVPVGGATLGR	5	3356	20	A0A0M3LBA7;A0A1Z1CJG6;A0A1C9HCV0;A0A1D8D815;A0A1I7PIS3;C0J9K5;C0J9P4;Q9MU12;Q9SCE9;A0A1I7PIS8;Q95FJ8;A0A191SDX6;Q5J038;A0A1C9HCP3;T1L6T3;A0A1I7PIU6;A0A1I7PIT2;Q95FS7;B8PRK2;Q9XQY1	M2(Oxidation)	0	0	4.089e-16	103.3	9.91365e-08	2	2113.1	0.961474	104.349	0
	High	DVNEQDVLLFIDNIFR	2	5066	22	A0A1C9HCV0;Q5J038;A0A1C9HCP3;A0A1I7PIS3;Q9MU12;T1L6T3;Q9SCE9;Q95FJ8;A0A0M3LBA7;A0A1Z1CJG6;C0J9K5;C0J9P4;Q9MRA3;A0A1I7PIU6;G4WNV5;A0A1D8DG80;A0A1I7PIS8;Q597J4;Q95FS7;G0LNL4;A0A1I7PIT2;B8PRK2		0	0	4.089e-16	100.52	2.49783e-07	2	1950	0.219837	116.538	0
	High	mPSAVGYQPTLSTEMGSLQER	7	5647	26	A0A0M3LBA7;A0A1C9HCV0;Q9MU12;A0A1C9HCP3;Q5J038;A0A1Z1CJG6;C0J9K5;C0J9P4;Q95FJ8;Q9MRA3;Q5J048;Q9SCE9;A0A1I7PIU6;G4WNV5;A0A1D8DG80;A0A1I7PIS3;T1L6T3;A0A1I7PIS8;B8PRK2;Q597J4;A0A1D8D815;A0A1I7PIT2;A0A191SDX6;Q95FS7;G0LNL4;B7S4V7	M1(Oxidation)	0	0	4.089e-16	100.23	1.47749e-07	2	2298.08	0.787195	98.7147	0
	High	VALVYGQMNEPPGAR	10	9490	31	A0A0M3LBA7;Q597J4;Q5J048;A0A1Z1CJG6;A0A1C9HCV0;A0A191SDX6;Q5J038;A0A1D8D815;A0A1C9HCP3;Q9MRA3;A0A1I7PIU6;A0A1I7PIS3;C0J9K5;C0J9P4;Q9MU12;T1L6T3;G4WNV5;Q95FS7;Q9SCE9;B7S4V7;A0A1D8DG80;A0A1I7PIS8;A0A1I7PIT2;B8PRK2;Q5UVH7;Q95FJ8;G0LNL4;D3YI20;Q9MRM1;A0A0A7DB11;Q9XQY1		0	0	1.582e-12	97.39	4.874e-07	2	1601.81	0.274305	82.9265	0
	High	MPSAVGYQPTLSTEMGSLQER	6	5647	26	A0A0M3LBA7;A0A1Z1CJG6;A0A1C9HCV0;A0A1I7PIS3;C0J9K5;C0J9P4;Q9MU12;Q9SCE9;Q95FJ8;A0A1C9HCP3;Q5J038;Q9MRA3;A0A1I7PIU6;T1L6T3;G4WNV5;Q95FS7;A0A1D8DG80;A0A1I7PIS8;A0A1I7PIT2;B8PRK2;Q597J4;A0A191SDX6;A0A1D8D815;Q5J048;B7S4V7;G0LNL4		0	0	4.089e-16	94.06	7.79322e-07	2	2282.08	1.55997	105.286	0
	High	GMEVIDTGAPLSVPVGGATLGR	6	3356	20	A0A0M3LBA7;Q9SCE9;A0A1C9HCV0;Q9MU12;A0A1I7PIS8;Q95FJ8;A0A191SDX6;Q5J038;A0A1D8D815;A0A1C9HCP3;A0A1I7PIS3;T1L6T3;A0A1Z1CJG6;C0J9K5;C0J9P4;A0A1I7PIU6;A0A1I7PIT2;Q95FS7;B8PRK2;Q9XQY1		0	0	4.089e-16	92.29	2.68341e-06	2	2097.1	1.45448	113.371	0
	High	ELQDIIAILGLDELSEEDR	2	7752	30	A0A0M3LBA7;Q597J4;A0A1C9HCV0;Q9MU12;Q5J038;A0A1Z1CJG6;A0A1C9HCP3;C0J9K5;C0J9P4;Q95FJ8;Q9MRA3;A0A1I7PIS3;T1L6T3;Q9SCE9;A0A1D8DG80;A0A1I7PIU6;G4WNV5;Q5J048;A0A1I7PIS8;B8PRK2;A0A1D8D815;A0A191SDX6;A0A1I7PIT2;Q95FS7;G0LNL4;B7S4V7;Q9XQY1;Q5UVH7;D3YI20;Q8WJF6		0	0	4.089e-16	92.02	1.57906e-06	2	2171.1	-1.66075	115.773	0
	High	AVAMSATDGLMR	3	3822	18	A0A0M3LBA7;Q597J4;A0A1Z1CJG6;A0A1C9HCV0;A0A191SDX6;A0A1D8D815;A0A1I7PIS3;C0J9K5;C0J9P4;Q9MU12;Q9SCE9;Q5J048;A0A1I7PIS8;Q95FJ8;Q95FS7;B8PRK2;G0LNL4;Q9MRM1		0	0	2.295e-07	81.73	1.36475e-05	2	1222.59	0.220339	74.9004	0
	High	mPSAVGYQPTLSTEmGSLQER	3	5647	26	A0A0M3LBA7;A0A1C9HCV0;Q9MU12;A0A1C9HCP3;Q5J038;A0A1Z1CJG6;C0J9K5;C0J9P4;Q95FJ8;Q9MRA3;Q5J048;Q9SCE9;A0A1I7PIU6;G4WNV5;A0A1D8DG80;A0A1I7PIS3;T1L6T3;A0A1I7PIS8;B8PRK2;Q597J4;A0A1D8D815;A0A1I7PIT2;A0A191SDX6;Q95FS7;G0LNL4;B7S4V7	M1(Oxidation); M15(Oxidation)	0	0	4.089e-16	80.99	1.16395e-05	3	2314.07	1.28533	82.9654	0
	High	VALVYGQmNEPPGAR	11	9490	31	A0A0M3LBA7;Q597J4;Q9MRM1;A0A1Z1CJG6;A0A1C9HCV0;A0A1D8D815;A0A1I7PIS3;C0J9K5;C0J9P4;Q9MU12;Q9SCE9;A0A1I7PIS8;Q95FJ8;A0A191SDX6;Q5J038;A0A1C9HCP3;Q9MRA3;A0A1I7PIU6;T1L6T3;G4WNV5;Q5J048;A0A1D8DG80;A0A1I7PIT2;B8PRK2;Q5UVH7;Q95FS7;G0LNL4;A0A0A7DB11;B7S4V7;Q9XQY1;D3YI20	M8(Oxidation)	0	0	5.859e-13	76.71	5.3821e-05	2	1617.81	0.698386	69.4104	0
	High	SAPAFIQLDTK	4	4550	21	A0A0M3LBA7;A0A1C9HCV0;Q9MU12;A0A1C9HCP3;Q5J038;A0A1Z1CJG6;C0J9K5;C0J9P4;Q95FJ8;Q9MRA3;A0A1I7PIS3;T1L6T3;Q9SCE9;A0A1D8DG80;Q5J048;Q597J4;A0A1D8D815;A0A1I7PIT2;Q95FS7;G0LNL4;A0A191SDX6		0	0	4.151e-05	75.61	7.92919e-05	2	1190.64	0.536024	85.9508	0
	High	GIYPAVDPLDSTSTmLQPR	6	5449	29	A0A0M3LBA7;Q597J4;A0A1C9HCP3;A0A1Z1CJG6;A0A1C9HCV0;A0A1D8D815;A0A1I7PIS3;C0J9K5;C0J9P4;Q9MU12;Q9SCE9;A0A1I7PIS8;Q95FJ8;A0A191SDX6;Q5J048;Q5J038;A0A1I7PIU6;T1L6T3;Q9XQY1;Q9MRA3;G4WNV5;Q95FS7;B7S4V7;A0A1D8DG80;A0A1I7PIT2;B8PRK2;G0LNL4;Q8WJF6;Q9MRM1	M15(Oxidation)	0	0	4.089e-16	73.12	0.000115571	2	2077.03	1.06795	104.502	0
	High	VGLTALTmAEYFR	3	7808	30	A0A0M3LBA7;A0A1C9HCV0;A0A1D8D815;Q9MU12;Q9SCE9;Q5J048;A0A1Z1CJG6;Q5J038;A0A1C9HCP3;Q9MRA3;C0J9K5;C0J9P4;Q95FJ8;Q597J4;A0A1I7PIU6;A0A1I7PIS3;T1L6T3;G4WNV5;A0A1D8DG80;A0A1I7PIS8;Q5UVH7;A0A191SDX6;A0A1I7PIT2;B8PRK2;Q95FS7;G0LNL4;A0A0A7DB11;Q9MRM1;Q9XQY1;B7S4V7	M8(Oxidation)	0	0	3.445e-08	71.16	0.000199978	2	1487.76	1.42775	110.319	0
	High	IVGEEHYETAQK	9	150	7	A0A0M3LBA7;Q9MRA3;A0A1I7PIS3;A0A1D8DG80;A0A1I7PIU6;A0A1I7PIT2;A0A1I7PIS8		0	0	1.839e-13	68.44	0.000212171	2	1403.68	0.290872	41.7483	0
	High	MPNIYDALVVK	2	26	4	Q95FJ8;A0A1I7PIS3;A0A1D8DG80;A0A1I7PIT2		0	0	1.962e-09	68.34	0.000365149	2	1262.68	0.339748	95.6991	0
	High	AVAMSATDGLmR	4	3822	18	A0A0M3LBA7;A0A1Z1CJG6;A0A1C9HCV0;A0A191SDX6;A0A1D8D815;A0A1I7PIS3;C0J9K5;C0J9P4;Q9MU12;Q9SCE9;Q5J048;A0A1I7PIS8;Q95FJ8;Q597J4;Q95FS7;B8PRK2;G0LNL4;Q9MRM1	M11(Oxidation)	0	0	3.413e-06	58.63	0.00224818	2	1238.59	0.47929	61.8725	0
	High	AVAmSATDGLmR	3	3822	18	A0A0M3LBA7;A0A1C9HCV0;Q9MU12;A0A1I7PIS3;Q9SCE9;Q95FJ8;Q5J048;A0A1I7PIS8;B8PRK2;Q597J4;A0A1Z1CJG6;C0J9K5;C0J9P4;A0A1D8D815;A0A191SDX6;Q95FS7;G0LNL4;Q9MRM1	M4(Oxidation); M11(Oxidation)	0	0	0.004136	58.17	0.00198477	2	1254.58	0.731638	47.9613	0
	High	EGNDLYMEMK	2	8238	29	A0A0M3LBA7;A0A1C9HCP3;A0A1Z1CJG6;A0A1C9HCV0;Q5J038;Q9MRA3;C0J9K5;C0J9P4;Q9MU12;Q95FJ8;G0LNL4;Q597J4;A0A1D8D815;A0A1I7PIU6;A0A1I7PIS3;T1L6T3;G4WNV5;Q9SCE9;Q5J048;A0A1D8DG80;A0A1I7PIS8;A0A0A7DB11;Q5UVH7;Q95FS7;B7S4V7;A0A1I7PIT2;B8PRK2;Q9XQY1;D3YI20		0	0	0.000103	57.5	0.00148335	2	1229.52	0.493564	76.6345	0
	High	TVLIMELINNIAK	1	8267	27	A0A0M3LBA7;A0A1C9HCV0;Q597J4;A0A1Z1CJG6;A0A1D8D815;A0A1I7PIS3;C0J9K5;C0J9P4;Q9MU12;Q9SCE9;Q5J048;A0A1I7PIS8;Q95FJ8;Q5J038;A0A1C9HCP3;Q9MRA3;A0A1I7PIU6;T1L6T3;G4WNV5;A0A1D8DG80;Q5UVH7;A0A1I7PIT2;B8PRK2;A0A0A7DB11;A0A191SDX6;Q9MRM1;Q9XQY1		0	0	1.504e-08	55.42	0.00490042	2	1471.86	0.36774	115.473	0
	High	IGLFGGAGVGK	6	9628	38	A0A0M3LBA7;Q5J048;A0A1Z1CJG6;A0A1C9HCV0;C0J9K5;C0J9P4;Q9MU12;Q95FJ8;Q5J038;Q9MRA3;A0A1D8D815;A0A1C9HCP3;A0A1I7PIU6;A0A1I7PIS3;T1L6T3;G4WNV5;Q95FS7;Q9SCE9;B7S4V7;A0A1D8DG80;A0A1I7PIS8;Q5UVH7;Q597J4;A0A1I7PIT2;B8PRK2;G0LNL4;A0A2G5F6R8;A0A1S3Y5A9;B9T1V8;A0A103XST4;A0A2H3ZCK5;A0A191SDX6;A0A0A7DB11;Q9MRM1;Q9XQY1;A0A0D6QRT0;M0UCJ4;D3YI20		0	0	1.694e-05	54.93	0.00748879	2	975.562	0.168342	84.5371	0
	High	EGNDLYmEmK	1	8238	29	A0A0M3LBA7;A0A1C9HCP3;A0A1Z1CJG6;A0A1C9HCV0;Q5J038;Q9MRA3;C0J9K5;C0J9P4;Q9MU12;Q95FJ8;G0LNL4;Q597J4;A0A1D8D815;A0A1I7PIU6;A0A1I7PIS3;T1L6T3;G4WNV5;Q9SCE9;Q5J048;A0A1D8DG80;A0A1I7PIS8;A0A0A7DB11;Q5UVH7;Q95FS7;B7S4V7;A0A1I7PIT2;B8PRK2;Q9XQY1;D3YI20	M7(Oxidation); M9(Oxidation)	0	0	4.069e-05	48.86	0.00869943	2	1261.51	0.608066	45.5953	0
	High	VVDLLAPYR	7	9267	30	A0A0M3LBA7;Q597J4;A0A1C9HCV0;Q9MU12;A0A1C9HCP3;Q5J038;A0A1Z1CJG6;C0J9K5;C0J9P4;Q95FJ8;Q9MRA3;A0A1I7PIS3;T1L6T3;Q9SCE9;A0A1D8DG80;Q5J048;A0A1I7PIU6;G4WNV5;A0A1I7PIS8;A0A1I7PIT2;B8PRK2;A0A1D8D815;A0A191SDX6;A0A0A7DB11;Q5UVH7;Q95FS7;G0LNL4;Q9MRM1;B7S4V7;D3YI20		0	0	0.001958	48.51	0.029953	2	1045.6	0.536108	99.129	0
	High	TVLImELINNIAK	1	8267	27	A0A0M3LBA7;A0A1C9HCV0;Q597J4;A0A1Z1CJG6;A0A1D8D815;A0A1I7PIS3;C0J9K5;C0J9P4;Q9MU12;Q9SCE9;Q5J048;A0A1I7PIS8;Q95FJ8;Q5J038;A0A1C9HCP3;Q9MRA3;A0A1I7PIU6;T1L6T3;G4WNV5;A0A1D8DG80;Q5UVH7;A0A1I7PIT2;B8PRK2;A0A0A7DB11;A0A191SDX6;Q9MRM1;Q9XQY1	M5(Oxidation)	0	0	1.391e-05	45.98	0.0433723	2	1487.85	0.499679	114.943	0
	High	LSIFETGIK	5	9003	29	A0A1C9HCV0;Q5J038;A0A1C9HCP3;Q9MRA3;A0A1I7PIS3;Q9MU12;T1L6T3;Q9SCE9;A0A1D8DG80;Q95FJ8;A0A0M3LBA7;Q597J4;A0A1Z1CJG6;A0A191SDX6;A0A1D8D815;A0A1I7PIU6;C0J9K5;C0J9P4;G4WNV5;Q5J048;A0A1I7PIS8;Q95FS7;B7S4V7;Q5UVH7;G0LNL4;A0A0A7DB11;Q9MRM1;Q9XQY1;D3YI20		0	0	0.004341	44.41	0.0544216	2	1007.58	0.0355024	94.7377	0
	High	AHGGVSVFGGVGER	8	7920	31	A0A0M3LBA7;Q597J4;Q95FS7;A0A1C9HCV0;Q5J038;A0A1C9HCP3;Q9MRA3;A0A1I7PIS3;Q9MU12;T1L6T3;Q9SCE9;A0A1D8DG80;Q95FJ8;A0A1Z1CJG6;A0A1I7PIU6;C0J9K5;C0J9P4;G4WNV5;A0A1I7PIS8;A0A1I7PIT2;B8PRK2;A0A1D8D815;Q5J048;Q5UVH7;A0A191SDX6;B7S4V7;Q9XQY1;Q9MRM1;A0A0A7DB11;D3YI20;G0LNL4		0	0	2.565e-10	43.53	0.0924236	2	1328.67	-0.0537941	69.4669	0
	High	EGSITSIQAVYVPADDLTDPAPATTFAHLDATTVLSR	1	6157	26	A0A0M3LBA7;A0A1Z1CJG6;A0A1C9HCV0;Q5J038;A0A1C9HCP3;Q9MRA3;A0A1I7PIU6;A0A1I7PIS3;C0J9K5;C0J9P4;Q9MU12;T1L6T3;G4WNV5;Q9SCE9;A0A1D8DG80;A0A1I7PIS8;Q95FJ8;A0A1D8D815;Q5J048;A0A1I7PIT2;B8PRK2;A0A191SDX6;Q95FS7;Q5UVH7;A0A0A7DB11;B7S4V7		0	0	8.302e-08	29.88	1.67397	3	3843.94	2.61884	114.559	0
	High	VGLTALTMAEYFR	1	7808	30	A0A0M3LBA7;Q597J4;A0A1Z1CJG6;A0A1C9HCV0;Q5J038;A0A1C9HCP3;Q9MRA3;A0A1I7PIU6;A0A1I7PIS3;C0J9K5;C0J9P4;Q9MU12;T1L6T3;G4WNV5;Q95FS7;Q9SCE9;A0A1D8DG80;A0A1I7PIS8;A0A1I7PIT2;B8PRK2;Q95FJ8;G0LNL4;A0A1D8D815;Q5J048;B7S4V7;Q5UVH7;A0A191SDX6;A0A0A7DB11;Q9MRM1;Q9XQY1		0	0	5.605e-05	22.31	14.5389	2	1471.76	1.14001	114.677	0
	High	ESGVINEENIAESK	2	1255	18	A0A1C9HCV0;Q5J038;A0A1C9HCP3;A0A1I7PIS3;Q9MU12;T1L6T3;Q9SCE9;Q95FJ8;Q9MRA3;A0A1I7PIU6;Q95FS7;A0A1D8DG80;A0A1I7PIS8;A0A1I7PIT2;B8PRK2;A0A1D8D815;A0A191SDX6;G0LNL4		0	0	2.12e-06	14.72	68.4204	2	1518.73	0.989397	64.8206	0
	High	EGNDLYMEmK	1	8238	29	A0A0A7DB11;A0A0M3LBA7;A0A1C9HCP3;A0A1C9HCV0;Q5J038;Q9MU12;Q95FS7;Q95FJ8;Q597J4;A0A1Z1CJG6;A0A1D8D815;Q9XQY1;Q9MRA3;A0A1I7PIU6;A0A1I7PIS3;C0J9K5;C0J9P4;T1L6T3;G4WNV5;Q9SCE9;Q5J048;B7S4V7;A0A1D8DG80;A0A1I7PIS8;Q5UVH7;D3YI20;G0LNL4;A0A1I7PIT2;B8PRK2	M9(Oxidation)	0	0.001	0.007918	30.34	0.690657	2	1245.51	0.649558	57.0114	0
	High	TREGNDLYMEMK	1	8225	29	A0A0A7DB11;A0A0M3LBA7;Q597J4;A0A1Z1CJG6;A0A1C9HCV0;Q5J038;A0A1D8D815;A0A1C9HCP3;Q9MRA3;A0A1I7PIU6;A0A1I7PIS3;C0J9K5;C0J9P4;Q9MU12;T1L6T3;G4WNV5;Q9SCE9;Q5J048;A0A1D8DG80;A0A1I7PIS8;Q5UVH7;Q95FJ8;Q95FS7;B7S4V7;A0A1I7PIT2;B8PRK2;G0LNL4;Q9XQY1;D3YI20		0	0.001	0.01304	26.82	2.53941	2	1486.67	0.985458	65.1513	1
Q9MU12	ATP synthase subunit beta (Fragment) OS=Pleea tenuifolia OX=85245 GN=atpB PE=3 SV=1 - [Q9MU12_9LILI]	2936.76	67.42	7871	0	23	135	488	52.5181	5.07178
	High	IFNVLGEPVDNLGPVDTR	2	3009	17	A0A0M3LBA7;Q597J4;Q5J048;A0A1C9HCV0;Q9MU12;Q5J038;Q9MRA3;Q9SCE9;A0A1I7PIU6;G4WNV5;A0A1D8DG80;A0A1D8D815;A0A1I7PIT2;A0A191SDX6;G0LNL4;Q9XQY1;B7S4V7		0	0	9.063e-14	118.45	2.82807e-09	2	1955.03	1.18211	114.312	0
	High	GIYPAVDPLDSTSTMLQPR	1	5449	29	A0A0M3LBA7;A0A1Z1CJG6;A0A1C9HCV0;A0A1D8D815;A0A1I7PIS3;C0J9K5;C0J9P4;Q9MU12;Q9SCE9;A0A1I7PIS8;Q95FJ8;Q597J4;A0A191SDX6;Q5J048;A0A1C9HCP3;Q5J038;Q9MRA3;T1L6T3;A0A1D8DG80;A0A1I7PIU6;G4WNV5;A0A1I7PIT2;B8PRK2;Q95FS7;G0LNL4;Q9MRM1;Q9XQY1;B7S4V7;Q8WJF6		0	0	4.089e-16	114.28	9.13922e-09	3	2061.03	0.43857	114.196	0
	High	YKELQDIIAILGLDELSEEDR	2	7741	30	A0A0M3LBA7;Q597J4;A0A1C9HCV0;Q9MU12;Q5J038;A0A1Z1CJG6;A0A1C9HCP3;C0J9K5;C0J9P4;Q95FJ8;Q9MRA3;A0A1I7PIS3;T1L6T3;Q9SCE9;A0A1D8DG80;A0A1I7PIU6;G4WNV5;Q5J048;A0A1I7PIS8;B8PRK2;A0A1D8D815;A0A191SDX6;A0A1I7PIT2;Q95FS7;G0LNL4;B7S4V7;Q9XQY1;Q5UVH7;D3YI20;Q8WJF6		0	0	4.089e-16	109.13	2.80867e-08	3	2462.27	0.849771	115.252	1
	High	FVQAGSEVSALLGR	9	9158	29	A0A0M3LBA7;A0A1Z1CJG6;A0A1C9HCV0;Q5J038;A0A1C9HCP3;A0A1I7PIS3;C0J9K5;C0J9P4;Q9MU12;T1L6T3;Q9SCE9;Q95FJ8;Q597J4;A0A1D8D815;Q9MRA3;A0A1I7PIU6;G4WNV5;Q5J048;A0A1D8DG80;A0A1I7PIS8;Q5UVH7;Q95FS7;B7S4V7;G0LNL4;A0A1I7PIT2;B8PRK2;A0A0A7DB11;D3YI20;A0A191SDX6		0	0	2.412e-14	107.3	5.17819e-08	2	1433.78	0.628456	104.278	0
	High	GmEVIDTGAPLSVPVGGATLGR	5	3356	20	A0A0M3LBA7;A0A1Z1CJG6;A0A1C9HCV0;A0A1D8D815;A0A1I7PIS3;C0J9K5;C0J9P4;Q9MU12;Q9SCE9;A0A1I7PIS8;Q95FJ8;A0A191SDX6;Q5J038;A0A1C9HCP3;T1L6T3;A0A1I7PIU6;A0A1I7PIT2;Q95FS7;B8PRK2;Q9XQY1	M2(Oxidation)	0	0	4.089e-16	103.3	9.91365e-08	2	2113.1	0.961474	104.349	0
	High	DVNEQDVLLFIDNIFR	2	5066	22	A0A1C9HCV0;Q5J038;A0A1C9HCP3;A0A1I7PIS3;Q9MU12;T1L6T3;Q9SCE9;Q95FJ8;A0A0M3LBA7;A0A1Z1CJG6;C0J9K5;C0J9P4;Q9MRA3;A0A1I7PIU6;G4WNV5;A0A1D8DG80;A0A1I7PIS8;Q597J4;Q95FS7;G0LNL4;A0A1I7PIT2;B8PRK2		0	0	4.089e-16	100.52	2.49783e-07	2	1950	0.219837	116.538	0
	High	mPSAVGYQPTLSTEMGSLQER	7	5647	26	A0A0M3LBA7;A0A1C9HCV0;Q9MU12;A0A1C9HCP3;Q5J038;A0A1Z1CJG6;C0J9K5;C0J9P4;Q95FJ8;Q9MRA3;Q5J048;Q9SCE9;A0A1I7PIU6;G4WNV5;A0A1D8DG80;A0A1I7PIS3;T1L6T3;A0A1I7PIS8;B8PRK2;Q597J4;A0A1D8D815;A0A1I7PIT2;A0A191SDX6;Q95FS7;G0LNL4;B7S4V7	M1(Oxidation)	0	0	4.089e-16	100.23	1.47749e-07	2	2298.08	0.787195	98.7147	0
	High	VALVYGQMNEPPGAR	10	9490	31	A0A0M3LBA7;Q597J4;Q5J048;A0A1Z1CJG6;A0A1C9HCV0;A0A191SDX6;Q5J038;A0A1D8D815;A0A1C9HCP3;Q9MRA3;A0A1I7PIU6;A0A1I7PIS3;C0J9K5;C0J9P4;Q9MU12;T1L6T3;G4WNV5;Q95FS7;Q9SCE9;B7S4V7;A0A1D8DG80;A0A1I7PIS8;A0A1I7PIT2;B8PRK2;Q5UVH7;Q95FJ8;G0LNL4;D3YI20;Q9MRM1;A0A0A7DB11;Q9XQY1		0	0	1.582e-12	97.39	4.874e-07	2	1601.81	0.274305	82.9265	0
	High	MPSAVGYQPTLSTEMGSLQER	6	5647	26	A0A0M3LBA7;A0A1Z1CJG6;A0A1C9HCV0;A0A1I7PIS3;C0J9K5;C0J9P4;Q9MU12;Q9SCE9;Q95FJ8;A0A1C9HCP3;Q5J038;Q9MRA3;A0A1I7PIU6;T1L6T3;G4WNV5;Q95FS7;A0A1D8DG80;A0A1I7PIS8;A0A1I7PIT2;B8PRK2;Q597J4;A0A191SDX6;A0A1D8D815;Q5J048;B7S4V7;G0LNL4		0	0	4.089e-16	94.06	7.79322e-07	2	2282.08	1.55997	105.286	0
	High	GMEVIDTGAPLSVPVGGATLGR	6	3356	20	A0A0M3LBA7;Q9SCE9;A0A1C9HCV0;Q9MU12;A0A1I7PIS8;Q95FJ8;A0A191SDX6;Q5J038;A0A1D8D815;A0A1C9HCP3;A0A1I7PIS3;T1L6T3;A0A1Z1CJG6;C0J9K5;C0J9P4;A0A1I7PIU6;A0A1I7PIT2;Q95FS7;B8PRK2;Q9XQY1		0	0	4.089e-16	92.29	2.68341e-06	2	2097.1	1.45448	113.371	0
	High	ELQDIIAILGLDELSEEDR	2	7752	30	A0A0M3LBA7;Q597J4;A0A1C9HCV0;Q9MU12;Q5J038;A0A1Z1CJG6;A0A1C9HCP3;C0J9K5;C0J9P4;Q95FJ8;Q9MRA3;A0A1I7PIS3;T1L6T3;Q9SCE9;A0A1D8DG80;A0A1I7PIU6;G4WNV5;Q5J048;A0A1I7PIS8;B8PRK2;A0A1D8D815;A0A191SDX6;A0A1I7PIT2;Q95FS7;G0LNL4;B7S4V7;Q9XQY1;Q5UVH7;D3YI20;Q8WJF6		0	0	4.089e-16	92.02	1.57906e-06	2	2171.1	-1.66075	115.773	0
	High	AVAMSATDGLMR	3	3822	18	A0A0M3LBA7;Q597J4;A0A1Z1CJG6;A0A1C9HCV0;A0A191SDX6;A0A1D8D815;A0A1I7PIS3;C0J9K5;C0J9P4;Q9MU12;Q9SCE9;Q5J048;A0A1I7PIS8;Q95FJ8;Q95FS7;B8PRK2;G0LNL4;Q9MRM1		0	0	2.295e-07	81.73	1.36475e-05	2	1222.59	0.220339	74.9004	0
	High	mPSAVGYQPTLSTEmGSLQER	3	5647	26	A0A0M3LBA7;A0A1C9HCV0;Q9MU12;A0A1C9HCP3;Q5J038;A0A1Z1CJG6;C0J9K5;C0J9P4;Q95FJ8;Q9MRA3;Q5J048;Q9SCE9;A0A1I7PIU6;G4WNV5;A0A1D8DG80;A0A1I7PIS3;T1L6T3;A0A1I7PIS8;B8PRK2;Q597J4;A0A1D8D815;A0A1I7PIT2;A0A191SDX6;Q95FS7;G0LNL4;B7S4V7	M1(Oxidation); M15(Oxidation)	0	0	4.089e-16	80.99	1.16395e-05	3	2314.07	1.28533	82.9654	0
	High	mPNIYNALVVK	2	4063	19	A0A0M3LBA7;A0A1Z1CJG6;A0A1C9HCV0;C0J9K5;C0J9P4;Q9MU12;Q95FJ8;Q5J038;A0A1C9HCP3;Q9MRA3;Q597J4;A0A1D8D815;A0A1I7PIU6;G4WNV5;A0A1I7PIS8;B8PRK2;G0LNL4;Q95FS7;B7S4V7	M1(Oxidation)	0	0	6.384e-09	76.76	0.000145965	2	1277.69	0.980473	91.6388	0
	High	VALVYGQmNEPPGAR	11	9490	31	A0A0M3LBA7;Q597J4;Q9MRM1;A0A1Z1CJG6;A0A1C9HCV0;A0A1D8D815;A0A1I7PIS3;C0J9K5;C0J9P4;Q9MU12;Q9SCE9;A0A1I7PIS8;Q95FJ8;A0A191SDX6;Q5J038;A0A1C9HCP3;Q9MRA3;A0A1I7PIU6;T1L6T3;G4WNV5;Q5J048;A0A1D8DG80;A0A1I7PIT2;B8PRK2;Q5UVH7;Q95FS7;G0LNL4;A0A0A7DB11;B7S4V7;Q9XQY1;D3YI20	M8(Oxidation)	0	0	5.859e-13	76.71	5.3821e-05	2	1617.81	0.698386	69.4104	0
	High	SAPAFIQLDTK	4	4550	21	A0A0M3LBA7;A0A1C9HCV0;Q9MU12;A0A1C9HCP3;Q5J038;A0A1Z1CJG6;C0J9K5;C0J9P4;Q95FJ8;Q9MRA3;A0A1I7PIS3;T1L6T3;Q9SCE9;A0A1D8DG80;Q5J048;Q597J4;A0A1D8D815;A0A1I7PIT2;Q95FS7;G0LNL4;A0A191SDX6		0	0	4.151e-05	75.61	7.92919e-05	2	1190.64	0.536024	85.9508	0
	High	GIYPAVDPLDSTSTmLQPR	6	5449	29	A0A0M3LBA7;Q597J4;A0A1C9HCP3;A0A1Z1CJG6;A0A1C9HCV0;A0A1D8D815;A0A1I7PIS3;C0J9K5;C0J9P4;Q9MU12;Q9SCE9;A0A1I7PIS8;Q95FJ8;A0A191SDX6;Q5J048;Q5J038;A0A1I7PIU6;T1L6T3;Q9XQY1;Q9MRA3;G4WNV5;Q95FS7;B7S4V7;A0A1D8DG80;A0A1I7PIT2;B8PRK2;G0LNL4;Q8WJF6;Q9MRM1	M15(Oxidation)	0	0	4.089e-16	73.12	0.000115571	2	2077.03	1.06795	104.502	0
	High	VGLTALTmAEYFR	3	7808	30	A0A0M3LBA7;A0A1C9HCV0;A0A1D8D815;Q9MU12;Q9SCE9;Q5J048;A0A1Z1CJG6;Q5J038;A0A1C9HCP3;Q9MRA3;C0J9K5;C0J9P4;Q95FJ8;Q597J4;A0A1I7PIU6;A0A1I7PIS3;T1L6T3;G4WNV5;A0A1D8DG80;A0A1I7PIS8;Q5UVH7;A0A191SDX6;A0A1I7PIT2;B8PRK2;Q95FS7;G0LNL4;A0A0A7DB11;Q9MRM1;Q9XQY1;B7S4V7	M8(Oxidation)	0	0	3.445e-08	71.16	0.000199978	2	1487.76	1.42775	110.319	0
	High	MPNIYNALVVK	6	4063	19	A0A0M3LBA7;Q597J4;A0A1C9HCV0;Q9MU12;A0A1C9HCP3;Q5J038;A0A1Z1CJG6;C0J9K5;C0J9P4;Q95FJ8;Q9MRA3;A0A1I7PIU6;G4WNV5;A0A1I7PIS8;B8PRK2;A0A1D8D815;G0LNL4;Q95FS7;B7S4V7		0	0	3.6e-08	61.19	0.00171309	2	1261.7	0.44565	104.959	0
	High	AVAMSATDGLmR	4	3822	18	A0A0M3LBA7;A0A1Z1CJG6;A0A1C9HCV0;A0A191SDX6;A0A1D8D815;A0A1I7PIS3;C0J9K5;C0J9P4;Q9MU12;Q9SCE9;Q5J048;A0A1I7PIS8;Q95FJ8;Q597J4;Q95FS7;B8PRK2;G0LNL4;Q9MRM1	M11(Oxidation)	0	0	3.413e-06	58.63	0.00224818	2	1238.59	0.47929	61.8725	0
	High	AVAmSATDGLmR	3	3822	18	A0A0M3LBA7;A0A1C9HCV0;Q9MU12;A0A1I7PIS3;Q9SCE9;Q95FJ8;Q5J048;A0A1I7PIS8;B8PRK2;Q597J4;A0A1Z1CJG6;C0J9K5;C0J9P4;A0A1D8D815;A0A191SDX6;Q95FS7;G0LNL4;Q9MRM1	M4(Oxidation); M11(Oxidation)	0	0	0.004136	58.17	0.00198477	2	1254.58	0.731638	47.9613	0
	High	EGNDLYMEMK	2	8238	29	A0A0M3LBA7;A0A1C9HCP3;A0A1Z1CJG6;A0A1C9HCV0;Q5J038;Q9MRA3;C0J9K5;C0J9P4;Q9MU12;Q95FJ8;G0LNL4;Q597J4;A0A1D8D815;A0A1I7PIU6;A0A1I7PIS3;T1L6T3;G4WNV5;Q9SCE9;Q5J048;A0A1D8DG80;A0A1I7PIS8;A0A0A7DB11;Q5UVH7;Q95FS7;B7S4V7;A0A1I7PIT2;B8PRK2;Q9XQY1;D3YI20		0	0	0.000103	57.5	0.00148335	2	1229.52	0.493564	76.6345	0
	High	TVLIMELINNIAK	1	8267	27	A0A0M3LBA7;A0A1C9HCV0;Q597J4;A0A1Z1CJG6;A0A1D8D815;A0A1I7PIS3;C0J9K5;C0J9P4;Q9MU12;Q9SCE9;Q5J048;A0A1I7PIS8;Q95FJ8;Q5J038;A0A1C9HCP3;Q9MRA3;A0A1I7PIU6;T1L6T3;G4WNV5;A0A1D8DG80;Q5UVH7;A0A1I7PIT2;B8PRK2;A0A0A7DB11;A0A191SDX6;Q9MRM1;Q9XQY1		0	0	1.504e-08	55.42	0.00490042	2	1471.86	0.36774	115.473	0
	High	IGLFGGAGVGK	6	9628	38	A0A0M3LBA7;Q5J048;A0A1Z1CJG6;A0A1C9HCV0;C0J9K5;C0J9P4;Q9MU12;Q95FJ8;Q5J038;Q9MRA3;A0A1D8D815;A0A1C9HCP3;A0A1I7PIU6;A0A1I7PIS3;T1L6T3;G4WNV5;Q95FS7;Q9SCE9;B7S4V7;A0A1D8DG80;A0A1I7PIS8;Q5UVH7;Q597J4;A0A1I7PIT2;B8PRK2;G0LNL4;A0A2G5F6R8;A0A1S3Y5A9;B9T1V8;A0A103XST4;A0A2H3ZCK5;A0A191SDX6;A0A0A7DB11;Q9MRM1;Q9XQY1;A0A0D6QRT0;M0UCJ4;D3YI20		0	0	1.694e-05	54.93	0.00748879	2	975.562	0.168342	84.5371	0
	High	EGNDLYmEmK	1	8238	29	A0A0M3LBA7;A0A1C9HCP3;A0A1Z1CJG6;A0A1C9HCV0;Q5J038;Q9MRA3;C0J9K5;C0J9P4;Q9MU12;Q95FJ8;G0LNL4;Q597J4;A0A1D8D815;A0A1I7PIU6;A0A1I7PIS3;T1L6T3;G4WNV5;Q9SCE9;Q5J048;A0A1D8DG80;A0A1I7PIS8;A0A0A7DB11;Q5UVH7;Q95FS7;B7S4V7;A0A1I7PIT2;B8PRK2;Q9XQY1;D3YI20	M7(Oxidation); M9(Oxidation)	0	0	4.069e-05	48.86	0.00869943	2	1261.51	0.608066	45.5953	0
	High	IAQIIGPVLDVAxPPGK	1	1	1	Q9MU12	X13(Y)	0	0	0.004195	48.86	0.00807275	3	1751.01	0.532427	114.395	0
	High	VVDLLAPYR	7	9267	30	A0A0M3LBA7;Q597J4;A0A1C9HCV0;Q9MU12;A0A1C9HCP3;Q5J038;A0A1Z1CJG6;C0J9K5;C0J9P4;Q95FJ8;Q9MRA3;A0A1I7PIS3;T1L6T3;Q9SCE9;A0A1D8DG80;Q5J048;A0A1I7PIU6;G4WNV5;A0A1I7PIS8;A0A1I7PIT2;B8PRK2;A0A1D8D815;A0A191SDX6;A0A0A7DB11;Q5UVH7;Q95FS7;G0LNL4;Q9MRM1;B7S4V7;D3YI20		0	0	0.001958	48.51	0.029953	2	1045.6	0.536108	99.129	0
	High	TVLImELINNIAK	1	8267	27	A0A0M3LBA7;A0A1C9HCV0;Q597J4;A0A1Z1CJG6;A0A1D8D815;A0A1I7PIS3;C0J9K5;C0J9P4;Q9MU12;Q9SCE9;Q5J048;A0A1I7PIS8;Q95FJ8;Q5J038;A0A1C9HCP3;Q9MRA3;A0A1I7PIU6;T1L6T3;G4WNV5;A0A1D8DG80;Q5UVH7;A0A1I7PIT2;B8PRK2;A0A0A7DB11;A0A191SDX6;Q9MRM1;Q9XQY1	M5(Oxidation)	0	0	1.391e-05	45.98	0.0433723	2	1487.85	0.499679	114.943	0
	High	LSIFETGIK	5	9003	29	A0A1C9HCV0;Q5J038;A0A1C9HCP3;Q9MRA3;A0A1I7PIS3;Q9MU12;T1L6T3;Q9SCE9;A0A1D8DG80;Q95FJ8;A0A0M3LBA7;Q597J4;A0A1Z1CJG6;A0A191SDX6;A0A1D8D815;A0A1I7PIU6;C0J9K5;C0J9P4;G4WNV5;Q5J048;A0A1I7PIS8;Q95FS7;B7S4V7;Q5UVH7;G0LNL4;A0A0A7DB11;Q9MRM1;Q9XQY1;D3YI20		0	0	0.004341	44.41	0.0544216	2	1007.58	0.0355024	94.7377	0
	High	AHGGVSVFGGVGER	8	7920	31	A0A0M3LBA7;Q597J4;Q95FS7;A0A1C9HCV0;Q5J038;A0A1C9HCP3;Q9MRA3;A0A1I7PIS3;Q9MU12;T1L6T3;Q9SCE9;A0A1D8DG80;Q95FJ8;A0A1Z1CJG6;A0A1I7PIU6;C0J9K5;C0J9P4;G4WNV5;A0A1I7PIS8;A0A1I7PIT2;B8PRK2;A0A1D8D815;Q5J048;Q5UVH7;A0A191SDX6;B7S4V7;Q9XQY1;Q9MRM1;A0A0A7DB11;D3YI20;G0LNL4		0	0	2.565e-10	43.53	0.0924236	2	1328.67	-0.0537941	69.4669	0
	High	EGSITSIQAVYVPADDLTDPAPATTFAHLDATTVLSR	1	6157	26	A0A0M3LBA7;A0A1Z1CJG6;A0A1C9HCV0;Q5J038;A0A1C9HCP3;Q9MRA3;A0A1I7PIU6;A0A1I7PIS3;C0J9K5;C0J9P4;Q9MU12;T1L6T3;G4WNV5;Q9SCE9;A0A1D8DG80;A0A1I7PIS8;Q95FJ8;A0A1D8D815;Q5J048;A0A1I7PIT2;B8PRK2;A0A191SDX6;Q95FS7;Q5UVH7;A0A0A7DB11;B7S4V7		0	0	8.302e-08	29.88	1.67397	3	3843.94	2.61884	114.559	0
	High	VGLTALTMAEYFR	1	7808	30	A0A0M3LBA7;Q597J4;A0A1Z1CJG6;A0A1C9HCV0;Q5J038;A0A1C9HCP3;Q9MRA3;A0A1I7PIU6;A0A1I7PIS3;C0J9K5;C0J9P4;Q9MU12;T1L6T3;G4WNV5;Q95FS7;Q9SCE9;A0A1D8DG80;A0A1I7PIS8;A0A1I7PIT2;B8PRK2;Q95FJ8;G0LNL4;A0A1D8D815;Q5J048;B7S4V7;Q5UVH7;A0A191SDX6;A0A0A7DB11;Q9MRM1;Q9XQY1		0	0	5.605e-05	22.31	14.5389	2	1471.76	1.14001	114.677	0
	High	ESGVINEENIAESK	2	1255	18	A0A1C9HCV0;Q5J038;A0A1C9HCP3;A0A1I7PIS3;Q9MU12;T1L6T3;Q9SCE9;Q95FJ8;Q9MRA3;A0A1I7PIU6;Q95FS7;A0A1D8DG80;A0A1I7PIS8;A0A1I7PIT2;B8PRK2;A0A1D8D815;A0A191SDX6;G0LNL4		0	0	2.12e-06	14.72	68.4204	2	1518.73	0.989397	64.8206	0
	High	EGNDLYMEmK	1	8238	29	A0A0A7DB11;A0A0M3LBA7;A0A1C9HCP3;A0A1C9HCV0;Q5J038;Q9MU12;Q95FS7;Q95FJ8;Q597J4;A0A1Z1CJG6;A0A1D8D815;Q9XQY1;Q9MRA3;A0A1I7PIU6;A0A1I7PIS3;C0J9K5;C0J9P4;T1L6T3;G4WNV5;Q9SCE9;Q5J048;B7S4V7;A0A1D8DG80;A0A1I7PIS8;Q5UVH7;D3YI20;G0LNL4;A0A1I7PIT2;B8PRK2	M9(Oxidation)	0	0.001	0.007918	30.34	0.690657	2	1245.51	0.649558	57.0114	0
	High	TREGNDLYMEMK	1	8225	29	A0A0A7DB11;A0A0M3LBA7;Q597J4;A0A1Z1CJG6;A0A1C9HCV0;Q5J038;A0A1D8D815;A0A1C9HCP3;Q9MRA3;A0A1I7PIU6;A0A1I7PIS3;C0J9K5;C0J9P4;Q9MU12;T1L6T3;G4WNV5;Q9SCE9;Q5J048;A0A1D8DG80;A0A1I7PIS8;Q5UVH7;Q95FJ8;Q95FS7;B7S4V7;A0A1I7PIT2;B8PRK2;G0LNL4;Q9XQY1;D3YI20		0	0.001	0.01304	26.82	2.53941	2	1486.67	0.985458	65.1513	1
A0A1I7PIS8	ATP synthase subunit beta (Fragment) OS=Lasianthus japonicus subsp. longicaudus OX=1905576 GN=atpB PE=3 SV=1 - [A0A1I7PIS8_9GENT]	2936.62	64.41	5000	0	21	137	458	49.2266	5.04639
	High	GIYPAVDPLDSTSTMLQPR	1	5449	29	A0A0M3LBA7;A0A1Z1CJG6;A0A1C9HCV0;A0A1D8D815;A0A1I7PIS3;C0J9K5;C0J9P4;Q9MU12;Q9SCE9;A0A1I7PIS8;Q95FJ8;Q597J4;A0A191SDX6;Q5J048;A0A1C9HCP3;Q5J038;Q9MRA3;T1L6T3;A0A1D8DG80;A0A1I7PIU6;G4WNV5;A0A1I7PIT2;B8PRK2;Q95FS7;G0LNL4;Q9MRM1;Q9XQY1;B7S4V7;Q8WJF6		0	0	4.089e-16	114.28	9.13922e-09	3	2061.03	0.43857	114.196	0
	High	YKELQDIIAILGLDELSEEDR	2	7741	30	A0A0M3LBA7;Q597J4;A0A1C9HCV0;Q9MU12;Q5J038;A0A1Z1CJG6;A0A1C9HCP3;C0J9K5;C0J9P4;Q95FJ8;Q9MRA3;A0A1I7PIS3;T1L6T3;Q9SCE9;A0A1D8DG80;A0A1I7PIU6;G4WNV5;Q5J048;A0A1I7PIS8;B8PRK2;A0A1D8D815;A0A191SDX6;A0A1I7PIT2;Q95FS7;G0LNL4;B7S4V7;Q9XQY1;Q5UVH7;D3YI20;Q8WJF6		0	0	4.089e-16	109.13	2.80867e-08	3	2462.27	0.849771	115.252	1
	High	FVQAGSEVSALLGR	9	9158	29	A0A0M3LBA7;A0A1Z1CJG6;A0A1C9HCV0;Q5J038;A0A1C9HCP3;A0A1I7PIS3;C0J9K5;C0J9P4;Q9MU12;T1L6T3;Q9SCE9;Q95FJ8;Q597J4;A0A1D8D815;Q9MRA3;A0A1I7PIU6;G4WNV5;Q5J048;A0A1D8DG80;A0A1I7PIS8;Q5UVH7;Q95FS7;B7S4V7;G0LNL4;A0A1I7PIT2;B8PRK2;A0A0A7DB11;D3YI20;A0A191SDX6		0	0	2.412e-14	107.3	5.17819e-08	2	1433.78	0.628456	104.278	0
	High	GmEVIDTGAPLSVPVGGATLGR	5	3356	20	A0A0M3LBA7;A0A1Z1CJG6;A0A1C9HCV0;A0A1D8D815;A0A1I7PIS3;C0J9K5;C0J9P4;Q9MU12;Q9SCE9;A0A1I7PIS8;Q95FJ8;A0A191SDX6;Q5J038;A0A1C9HCP3;T1L6T3;A0A1I7PIU6;A0A1I7PIT2;Q95FS7;B8PRK2;Q9XQY1	M2(Oxidation)	0	0	4.089e-16	103.3	9.91365e-08	2	2113.1	0.961474	104.349	0
	High	DVNEQDVLLFIDNIFR	2	5066	22	A0A1C9HCV0;Q5J038;A0A1C9HCP3;A0A1I7PIS3;Q9MU12;T1L6T3;Q9SCE9;Q95FJ8;A0A0M3LBA7;A0A1Z1CJG6;C0J9K5;C0J9P4;Q9MRA3;A0A1I7PIU6;G4WNV5;A0A1D8DG80;A0A1I7PIS8;Q597J4;Q95FS7;G0LNL4;A0A1I7PIT2;B8PRK2		0	0	4.089e-16	100.52	2.49783e-07	2	1950	0.219837	116.538	0
	High	mPSAVGYQPTLSTEMGSLQER	7	5647	26	A0A0M3LBA7;A0A1C9HCV0;Q9MU12;A0A1C9HCP3;Q5J038;A0A1Z1CJG6;C0J9K5;C0J9P4;Q95FJ8;Q9MRA3;Q5J048;Q9SCE9;A0A1I7PIU6;G4WNV5;A0A1D8DG80;A0A1I7PIS3;T1L6T3;A0A1I7PIS8;B8PRK2;Q597J4;A0A1D8D815;A0A1I7PIT2;A0A191SDX6;Q95FS7;G0LNL4;B7S4V7	M1(Oxidation)	0	0	4.089e-16	100.23	1.47749e-07	2	2298.08	0.787195	98.7147	0
	High	VALVYGQMNEPPGAR	10	9490	31	A0A0M3LBA7;Q597J4;Q5J048;A0A1Z1CJG6;A0A1C9HCV0;A0A191SDX6;Q5J038;A0A1D8D815;A0A1C9HCP3;Q9MRA3;A0A1I7PIU6;A0A1I7PIS3;C0J9K5;C0J9P4;Q9MU12;T1L6T3;G4WNV5;Q95FS7;Q9SCE9;B7S4V7;A0A1D8DG80;A0A1I7PIS8;A0A1I7PIT2;B8PRK2;Q5UVH7;Q95FJ8;G0LNL4;D3YI20;Q9MRM1;A0A0A7DB11;Q9XQY1		0	0	1.582e-12	97.39	4.874e-07	2	1601.81	0.274305	82.9265	0
	High	MPSAVGYQPTLSTEMGSLQER	6	5647	26	A0A0M3LBA7;A0A1Z1CJG6;A0A1C9HCV0;A0A1I7PIS3;C0J9K5;C0J9P4;Q9MU12;Q9SCE9;Q95FJ8;A0A1C9HCP3;Q5J038;Q9MRA3;A0A1I7PIU6;T1L6T3;G4WNV5;Q95FS7;A0A1D8DG80;A0A1I7PIS8;A0A1I7PIT2;B8PRK2;Q597J4;A0A191SDX6;A0A1D8D815;Q5J048;B7S4V7;G0LNL4		0	0	4.089e-16	94.06	7.79322e-07	2	2282.08	1.55997	105.286	0
	High	GMEVIDTGAPLSVPVGGATLGR	6	3356	20	A0A0M3LBA7;Q9SCE9;A0A1C9HCV0;Q9MU12;A0A1I7PIS8;Q95FJ8;A0A191SDX6;Q5J038;A0A1D8D815;A0A1C9HCP3;A0A1I7PIS3;T1L6T3;A0A1Z1CJG6;C0J9K5;C0J9P4;A0A1I7PIU6;A0A1I7PIT2;Q95FS7;B8PRK2;Q9XQY1		0	0	4.089e-16	92.29	2.68341e-06	2	2097.1	1.45448	113.371	0
	High	ELQDIIAILGLDELSEEDR	2	7752	30	A0A0M3LBA7;Q597J4;A0A1C9HCV0;Q9MU12;Q5J038;A0A1Z1CJG6;A0A1C9HCP3;C0J9K5;C0J9P4;Q95FJ8;Q9MRA3;A0A1I7PIS3;T1L6T3;Q9SCE9;A0A1D8DG80;A0A1I7PIU6;G4WNV5;Q5J048;A0A1I7PIS8;B8PRK2;A0A1D8D815;A0A191SDX6;A0A1I7PIT2;Q95FS7;G0LNL4;B7S4V7;Q9XQY1;Q5UVH7;D3YI20;Q8WJF6		0	0	4.089e-16	92.02	1.57906e-06	2	2171.1	-1.66075	115.773	0
	High	AVAMSATDGLMR	3	3822	18	A0A0M3LBA7;Q597J4;A0A1Z1CJG6;A0A1C9HCV0;A0A191SDX6;A0A1D8D815;A0A1I7PIS3;C0J9K5;C0J9P4;Q9MU12;Q9SCE9;Q5J048;A0A1I7PIS8;Q95FJ8;Q95FS7;B8PRK2;G0LNL4;Q9MRM1		0	0	2.295e-07	81.73	1.36475e-05	2	1222.59	0.220339	74.9004	0
	High	mPSAVGYQPTLSTEmGSLQER	3	5647	26	A0A0M3LBA7;A0A1C9HCV0;Q9MU12;A0A1C9HCP3;Q5J038;A0A1Z1CJG6;C0J9K5;C0J9P4;Q95FJ8;Q9MRA3;Q5J048;Q9SCE9;A0A1I7PIU6;G4WNV5;A0A1D8DG80;A0A1I7PIS3;T1L6T3;A0A1I7PIS8;B8PRK2;Q597J4;A0A1D8D815;A0A1I7PIT2;A0A191SDX6;Q95FS7;G0LNL4;B7S4V7	M1(Oxidation); M15(Oxidation)	0	0	4.089e-16	80.99	1.16395e-05	3	2314.07	1.28533	82.9654	0
	High	mPNIYNALVVK	2	4063	19	A0A0M3LBA7;A0A1Z1CJG6;A0A1C9HCV0;C0J9K5;C0J9P4;Q9MU12;Q95FJ8;Q5J038;A0A1C9HCP3;Q9MRA3;Q597J4;A0A1D8D815;A0A1I7PIU6;G4WNV5;A0A1I7PIS8;B8PRK2;G0LNL4;Q95FS7;B7S4V7	M1(Oxidation)	0	0	6.384e-09	76.76	0.000145965	2	1277.69	0.980473	91.6388	0
	High	VALVYGQmNEPPGAR	11	9490	31	A0A0M3LBA7;Q597J4;Q9MRM1;A0A1Z1CJG6;A0A1C9HCV0;A0A1D8D815;A0A1I7PIS3;C0J9K5;C0J9P4;Q9MU12;Q9SCE9;A0A1I7PIS8;Q95FJ8;A0A191SDX6;Q5J038;A0A1C9HCP3;Q9MRA3;A0A1I7PIU6;T1L6T3;G4WNV5;Q5J048;A0A1D8DG80;A0A1I7PIT2;B8PRK2;Q5UVH7;Q95FS7;G0LNL4;A0A0A7DB11;B7S4V7;Q9XQY1;D3YI20	M8(Oxidation)	0	0	5.859e-13	76.71	5.3821e-05	2	1617.81	0.698386	69.4104	0
	High	GIYPAVDPLDSTSTmLQPR	6	5449	29	A0A0M3LBA7;Q597J4;A0A1C9HCP3;A0A1Z1CJG6;A0A1C9HCV0;A0A1D8D815;A0A1I7PIS3;C0J9K5;C0J9P4;Q9MU12;Q9SCE9;A0A1I7PIS8;Q95FJ8;A0A191SDX6;Q5J048;Q5J038;A0A1I7PIU6;T1L6T3;Q9XQY1;Q9MRA3;G4WNV5;Q95FS7;B7S4V7;A0A1D8DG80;A0A1I7PIT2;B8PRK2;G0LNL4;Q8WJF6;Q9MRM1	M15(Oxidation)	0	0	4.089e-16	73.12	0.000115571	2	2077.03	1.06795	104.502	0
	High	VGLTALTmAEYFR	3	7808	30	A0A0M3LBA7;A0A1C9HCV0;A0A1D8D815;Q9MU12;Q9SCE9;Q5J048;A0A1Z1CJG6;Q5J038;A0A1C9HCP3;Q9MRA3;C0J9K5;C0J9P4;Q95FJ8;Q597J4;A0A1I7PIU6;A0A1I7PIS3;T1L6T3;G4WNV5;A0A1D8DG80;A0A1I7PIS8;Q5UVH7;A0A191SDX6;A0A1I7PIT2;B8PRK2;Q95FS7;G0LNL4;A0A0A7DB11;Q9MRM1;Q9XQY1;B7S4V7	M8(Oxidation)	0	0	3.445e-08	71.16	0.000199978	2	1487.76	1.42775	110.319	0
	High	IVGEEHYETAQK	9	150	7	A0A0M3LBA7;Q9MRA3;A0A1I7PIS3;A0A1D8DG80;A0A1I7PIU6;A0A1I7PIT2;A0A1I7PIS8		0	0	1.839e-13	68.44	0.000212171	2	1403.68	0.290872	41.7483	0
	High	MPNIYNALVVK	6	4063	19	A0A0M3LBA7;Q597J4;A0A1C9HCV0;Q9MU12;A0A1C9HCP3;Q5J038;A0A1Z1CJG6;C0J9K5;C0J9P4;Q95FJ8;Q9MRA3;A0A1I7PIU6;G4WNV5;A0A1I7PIS8;B8PRK2;A0A1D8D815;G0LNL4;Q95FS7;B7S4V7		0	0	3.6e-08	61.19	0.00171309	2	1261.7	0.44565	104.959	0
	High	AVAMSATDGLmR	4	3822	18	A0A0M3LBA7;A0A1Z1CJG6;A0A1C9HCV0;A0A191SDX6;A0A1D8D815;A0A1I7PIS3;C0J9K5;C0J9P4;Q9MU12;Q9SCE9;Q5J048;A0A1I7PIS8;Q95FJ8;Q597J4;Q95FS7;B8PRK2;G0LNL4;Q9MRM1	M11(Oxidation)	0	0	3.413e-06	58.63	0.00224818	2	1238.59	0.47929	61.8725	0
	High	AVAmSATDGLmR	3	3822	18	A0A0M3LBA7;A0A1C9HCV0;Q9MU12;A0A1I7PIS3;Q9SCE9;Q95FJ8;Q5J048;A0A1I7PIS8;B8PRK2;Q597J4;A0A1Z1CJG6;C0J9K5;C0J9P4;A0A1D8D815;A0A191SDX6;Q95FS7;G0LNL4;Q9MRM1	M4(Oxidation); M11(Oxidation)	0	0	0.004136	58.17	0.00198477	2	1254.58	0.731638	47.9613	0
	High	EGNDLYMEMK	2	8238	29	A0A0M3LBA7;A0A1C9HCP3;A0A1Z1CJG6;A0A1C9HCV0;Q5J038;Q9MRA3;C0J9K5;C0J9P4;Q9MU12;Q95FJ8;G0LNL4;Q597J4;A0A1D8D815;A0A1I7PIU6;A0A1I7PIS3;T1L6T3;G4WNV5;Q9SCE9;Q5J048;A0A1D8DG80;A0A1I7PIS8;A0A0A7DB11;Q5UVH7;Q95FS7;B7S4V7;A0A1I7PIT2;B8PRK2;Q9XQY1;D3YI20		0	0	0.000103	57.5	0.00148335	2	1229.52	0.493564	76.6345	0
	High	TVLIMELINNIAK	1	8267	27	A0A0M3LBA7;A0A1C9HCV0;Q597J4;A0A1Z1CJG6;A0A1D8D815;A0A1I7PIS3;C0J9K5;C0J9P4;Q9MU12;Q9SCE9;Q5J048;A0A1I7PIS8;Q95FJ8;Q5J038;A0A1C9HCP3;Q9MRA3;A0A1I7PIU6;T1L6T3;G4WNV5;A0A1D8DG80;Q5UVH7;A0A1I7PIT2;B8PRK2;A0A0A7DB11;A0A191SDX6;Q9MRM1;Q9XQY1		0	0	1.504e-08	55.42	0.00490042	2	1471.86	0.36774	115.473	0
	High	IGLFGGAGVGK	6	9628	38	A0A0M3LBA7;Q5J048;A0A1Z1CJG6;A0A1C9HCV0;C0J9K5;C0J9P4;Q9MU12;Q95FJ8;Q5J038;Q9MRA3;A0A1D8D815;A0A1C9HCP3;A0A1I7PIU6;A0A1I7PIS3;T1L6T3;G4WNV5;Q95FS7;Q9SCE9;B7S4V7;A0A1D8DG80;A0A1I7PIS8;Q5UVH7;Q597J4;A0A1I7PIT2;B8PRK2;G0LNL4;A0A2G5F6R8;A0A1S3Y5A9;B9T1V8;A0A103XST4;A0A2H3ZCK5;A0A191SDX6;A0A0A7DB11;Q9MRM1;Q9XQY1;A0A0D6QRT0;M0UCJ4;D3YI20		0	0	1.694e-05	54.93	0.00748879	2	975.562	0.168342	84.5371	0
	High	EGNDLYmEmK	1	8238	29	A0A0M3LBA7;A0A1C9HCP3;A0A1Z1CJG6;A0A1C9HCV0;Q5J038;Q9MRA3;C0J9K5;C0J9P4;Q9MU12;Q95FJ8;G0LNL4;Q597J4;A0A1D8D815;A0A1I7PIU6;A0A1I7PIS3;T1L6T3;G4WNV5;Q9SCE9;Q5J048;A0A1D8DG80;A0A1I7PIS8;A0A0A7DB11;Q5UVH7;Q95FS7;B7S4V7;A0A1I7PIT2;B8PRK2;Q9XQY1;D3YI20	M7(Oxidation); M9(Oxidation)	0	0	4.069e-05	48.86	0.00869943	2	1261.51	0.608066	45.5953	0
	High	VVDLLAPYR	7	9267	30	A0A0M3LBA7;Q597J4;A0A1C9HCV0;Q9MU12;A0A1C9HCP3;Q5J038;A0A1Z1CJG6;C0J9K5;C0J9P4;Q95FJ8;Q9MRA3;A0A1I7PIS3;T1L6T3;Q9SCE9;A0A1D8DG80;Q5J048;A0A1I7PIU6;G4WNV5;A0A1I7PIS8;A0A1I7PIT2;B8PRK2;A0A1D8D815;A0A191SDX6;A0A0A7DB11;Q5UVH7;Q95FS7;G0LNL4;Q9MRM1;B7S4V7;D3YI20		0	0	0.001958	48.51	0.029953	2	1045.6	0.536108	99.129	0
	High	TVLImELINNIAK	1	8267	27	A0A0M3LBA7;A0A1C9HCV0;Q597J4;A0A1Z1CJG6;A0A1D8D815;A0A1I7PIS3;C0J9K5;C0J9P4;Q9MU12;Q9SCE9;Q5J048;A0A1I7PIS8;Q95FJ8;Q5J038;A0A1C9HCP3;Q9MRA3;A0A1I7PIU6;T1L6T3;G4WNV5;A0A1D8DG80;Q5UVH7;A0A1I7PIT2;B8PRK2;A0A0A7DB11;A0A191SDX6;Q9MRM1;Q9XQY1	M5(Oxidation)	0	0	1.391e-05	45.98	0.0433723	2	1487.85	0.499679	114.943	0
	High	LSIFETGIK	5	9003	29	A0A1C9HCV0;Q5J038;A0A1C9HCP3;Q9MRA3;A0A1I7PIS3;Q9MU12;T1L6T3;Q9SCE9;A0A1D8DG80;Q95FJ8;A0A0M3LBA7;Q597J4;A0A1Z1CJG6;A0A191SDX6;A0A1D8D815;A0A1I7PIU6;C0J9K5;C0J9P4;G4WNV5;Q5J048;A0A1I7PIS8;Q95FS7;B7S4V7;Q5UVH7;G0LNL4;A0A0A7DB11;Q9MRM1;Q9XQY1;D3YI20		0	0	0.004341	44.41	0.0544216	2	1007.58	0.0355024	94.7377	0
	High	AHGGVSVFGGVGER	8	7920	31	A0A0M3LBA7;Q597J4;Q95FS7;A0A1C9HCV0;Q5J038;A0A1C9HCP3;Q9MRA3;A0A1I7PIS3;Q9MU12;T1L6T3;Q9SCE9;A0A1D8DG80;Q95FJ8;A0A1Z1CJG6;A0A1I7PIU6;C0J9K5;C0J9P4;G4WNV5;A0A1I7PIS8;A0A1I7PIT2;B8PRK2;A0A1D8D815;Q5J048;Q5UVH7;A0A191SDX6;B7S4V7;Q9XQY1;Q9MRM1;A0A0A7DB11;D3YI20;G0LNL4		0	0	2.565e-10	43.53	0.0924236	2	1328.67	-0.0537941	69.4669	0
	High	EGSITSIQAVYVPADDLTDPAPATTFAHLDATTVLSR	1	6157	26	A0A0M3LBA7;A0A1Z1CJG6;A0A1C9HCV0;Q5J038;A0A1C9HCP3;Q9MRA3;A0A1I7PIU6;A0A1I7PIS3;C0J9K5;C0J9P4;Q9MU12;T1L6T3;G4WNV5;Q9SCE9;A0A1D8DG80;A0A1I7PIS8;Q95FJ8;A0A1D8D815;Q5J048;A0A1I7PIT2;B8PRK2;A0A191SDX6;Q95FS7;Q5UVH7;A0A0A7DB11;B7S4V7		0	0	8.302e-08	29.88	1.67397	3	3843.94	2.61884	114.559	0
	High	VGLTALTMAEYFR	1	7808	30	A0A0M3LBA7;Q597J4;A0A1Z1CJG6;A0A1C9HCV0;Q5J038;A0A1C9HCP3;Q9MRA3;A0A1I7PIU6;A0A1I7PIS3;C0J9K5;C0J9P4;Q9MU12;T1L6T3;G4WNV5;Q95FS7;Q9SCE9;A0A1D8DG80;A0A1I7PIS8;A0A1I7PIT2;B8PRK2;Q95FJ8;G0LNL4;A0A1D8D815;Q5J048;B7S4V7;Q5UVH7;A0A191SDX6;A0A0A7DB11;Q9MRM1;Q9XQY1		0	0	5.605e-05	22.31	14.5389	2	1471.76	1.14001	114.677	0
	High	ESGVINEENIAESK	2	1255	18	A0A1C9HCV0;Q5J038;A0A1C9HCP3;A0A1I7PIS3;Q9MU12;T1L6T3;Q9SCE9;Q95FJ8;Q9MRA3;A0A1I7PIU6;Q95FS7;A0A1D8DG80;A0A1I7PIS8;A0A1I7PIT2;B8PRK2;A0A1D8D815;A0A191SDX6;G0LNL4		0	0	2.12e-06	14.72	68.4204	2	1518.73	0.989397	64.8206	0
	High	EGNDLYMEmK	1	8238	29	A0A0A7DB11;A0A0M3LBA7;A0A1C9HCP3;A0A1C9HCV0;Q5J038;Q9MU12;Q95FS7;Q95FJ8;Q597J4;A0A1Z1CJG6;A0A1D8D815;Q9XQY1;Q9MRA3;A0A1I7PIU6;A0A1I7PIS3;C0J9K5;C0J9P4;T1L6T3;G4WNV5;Q9SCE9;Q5J048;B7S4V7;A0A1D8DG80;A0A1I7PIS8;Q5UVH7;D3YI20;G0LNL4;A0A1I7PIT2;B8PRK2	M9(Oxidation)	0	0.001	0.007918	30.34	0.690657	2	1245.51	0.649558	57.0114	0
	High	TREGNDLYMEMK	1	8225	29	A0A0A7DB11;A0A0M3LBA7;Q597J4;A0A1Z1CJG6;A0A1C9HCV0;Q5J038;A0A1D8D815;A0A1C9HCP3;Q9MRA3;A0A1I7PIU6;A0A1I7PIS3;C0J9K5;C0J9P4;Q9MU12;T1L6T3;G4WNV5;Q9SCE9;Q5J048;A0A1D8DG80;A0A1I7PIS8;Q5UVH7;Q95FJ8;Q95FS7;B7S4V7;A0A1I7PIT2;B8PRK2;G0LNL4;Q9XQY1;D3YI20		0	0.001	0.01304	26.82	2.53941	2	1486.67	0.985458	65.1513	1
A0A1I7PIU6	ATP synthase subunit beta (Fragment) OS=Spiradiclis sp. wang1125 OX=1905662 GN=atpB PE=3 SV=1 - [A0A1I7PIU6_9GENT]	2915.95	65.72	3517	0	21	129	458	49.2536	5.09717
	High	IFNVLGEPVDNLGPVDTR	2	3009	17	A0A0M3LBA7;Q597J4;Q5J048;A0A1C9HCV0;Q9MU12;Q5J038;Q9MRA3;Q9SCE9;A0A1I7PIU6;G4WNV5;A0A1D8DG80;A0A1D8D815;A0A1I7PIT2;A0A191SDX6;G0LNL4;Q9XQY1;B7S4V7		0	0	9.063e-14	118.45	2.82807e-09	2	1955.03	1.18211	114.312	0
	High	GIYPAVDPLDSTSTMLQPR	1	5449	29	A0A0M3LBA7;A0A1Z1CJG6;A0A1C9HCV0;A0A1D8D815;A0A1I7PIS3;C0J9K5;C0J9P4;Q9MU12;Q9SCE9;A0A1I7PIS8;Q95FJ8;Q597J4;A0A191SDX6;Q5J048;A0A1C9HCP3;Q5J038;Q9MRA3;T1L6T3;A0A1D8DG80;A0A1I7PIU6;G4WNV5;A0A1I7PIT2;B8PRK2;Q95FS7;G0LNL4;Q9MRM1;Q9XQY1;B7S4V7;Q8WJF6		0	0	4.089e-16	114.28	9.13922e-09	3	2061.03	0.43857	114.196	0
	High	YKELQDIIAILGLDELSEEDR	2	7741	30	A0A0M3LBA7;Q597J4;A0A1C9HCV0;Q9MU12;Q5J038;A0A1Z1CJG6;A0A1C9HCP3;C0J9K5;C0J9P4;Q95FJ8;Q9MRA3;A0A1I7PIS3;T1L6T3;Q9SCE9;A0A1D8DG80;A0A1I7PIU6;G4WNV5;Q5J048;A0A1I7PIS8;B8PRK2;A0A1D8D815;A0A191SDX6;A0A1I7PIT2;Q95FS7;G0LNL4;B7S4V7;Q9XQY1;Q5UVH7;D3YI20;Q8WJF6		0	0	4.089e-16	109.13	2.80867e-08	3	2462.27	0.849771	115.252	1
	High	FVQAGSEVSALLGR	9	9158	29	A0A0M3LBA7;A0A1Z1CJG6;A0A1C9HCV0;Q5J038;A0A1C9HCP3;A0A1I7PIS3;C0J9K5;C0J9P4;Q9MU12;T1L6T3;Q9SCE9;Q95FJ8;Q597J4;A0A1D8D815;Q9MRA3;A0A1I7PIU6;G4WNV5;Q5J048;A0A1D8DG80;A0A1I7PIS8;Q5UVH7;Q95FS7;B7S4V7;G0LNL4;A0A1I7PIT2;B8PRK2;A0A0A7DB11;D3YI20;A0A191SDX6		0	0	2.412e-14	107.3	5.17819e-08	2	1433.78	0.628456	104.278	0
	High	GmEVIDTGAPLSVPVGGATLGR	5	3356	20	A0A0M3LBA7;A0A1Z1CJG6;A0A1C9HCV0;A0A1D8D815;A0A1I7PIS3;C0J9K5;C0J9P4;Q9MU12;Q9SCE9;A0A1I7PIS8;Q95FJ8;A0A191SDX6;Q5J038;A0A1C9HCP3;T1L6T3;A0A1I7PIU6;A0A1I7PIT2;Q95FS7;B8PRK2;Q9XQY1	M2(Oxidation)	0	0	4.089e-16	103.3	9.91365e-08	2	2113.1	0.961474	104.349	0
	High	DVNEQDVLLFIDNIFR	2	5066	22	A0A1C9HCV0;Q5J038;A0A1C9HCP3;A0A1I7PIS3;Q9MU12;T1L6T3;Q9SCE9;Q95FJ8;A0A0M3LBA7;A0A1Z1CJG6;C0J9K5;C0J9P4;Q9MRA3;A0A1I7PIU6;G4WNV5;A0A1D8DG80;A0A1I7PIS8;Q597J4;Q95FS7;G0LNL4;A0A1I7PIT2;B8PRK2		0	0	4.089e-16	100.52	2.49783e-07	2	1950	0.219837	116.538	0
	High	mPSAVGYQPTLSTEMGSLQER	7	5647	26	A0A0M3LBA7;A0A1C9HCV0;Q9MU12;A0A1C9HCP3;Q5J038;A0A1Z1CJG6;C0J9K5;C0J9P4;Q95FJ8;Q9MRA3;Q5J048;Q9SCE9;A0A1I7PIU6;G4WNV5;A0A1D8DG80;A0A1I7PIS3;T1L6T3;A0A1I7PIS8;B8PRK2;Q597J4;A0A1D8D815;A0A1I7PIT2;A0A191SDX6;Q95FS7;G0LNL4;B7S4V7	M1(Oxidation)	0	0	4.089e-16	100.23	1.47749e-07	2	2298.08	0.787195	98.7147	0
	High	VALVYGQMNEPPGAR	10	9490	31	A0A0M3LBA7;Q597J4;Q5J048;A0A1Z1CJG6;A0A1C9HCV0;A0A191SDX6;Q5J038;A0A1D8D815;A0A1C9HCP3;Q9MRA3;A0A1I7PIU6;A0A1I7PIS3;C0J9K5;C0J9P4;Q9MU12;T1L6T3;G4WNV5;Q95FS7;Q9SCE9;B7S4V7;A0A1D8DG80;A0A1I7PIS8;A0A1I7PIT2;B8PRK2;Q5UVH7;Q95FJ8;G0LNL4;D3YI20;Q9MRM1;A0A0A7DB11;Q9XQY1		0	0	1.582e-12	97.39	4.874e-07	2	1601.81	0.274305	82.9265	0
	High	MPSAVGYQPTLSTEMGSLQER	6	5647	26	A0A0M3LBA7;A0A1Z1CJG6;A0A1C9HCV0;A0A1I7PIS3;C0J9K5;C0J9P4;Q9MU12;Q9SCE9;Q95FJ8;A0A1C9HCP3;Q5J038;Q9MRA3;A0A1I7PIU6;T1L6T3;G4WNV5;Q95FS7;A0A1D8DG80;A0A1I7PIS8;A0A1I7PIT2;B8PRK2;Q597J4;A0A191SDX6;A0A1D8D815;Q5J048;B7S4V7;G0LNL4		0	0	4.089e-16	94.06	7.79322e-07	2	2282.08	1.55997	105.286	0
	High	GMEVIDTGAPLSVPVGGATLGR	6	3356	20	A0A0M3LBA7;Q9SCE9;A0A1C9HCV0;Q9MU12;A0A1I7PIS8;Q95FJ8;A0A191SDX6;Q5J038;A0A1D8D815;A0A1C9HCP3;A0A1I7PIS3;T1L6T3;A0A1Z1CJG6;C0J9K5;C0J9P4;A0A1I7PIU6;A0A1I7PIT2;Q95FS7;B8PRK2;Q9XQY1		0	0	4.089e-16	92.29	2.68341e-06	2	2097.1	1.45448	113.371	0
	High	ELQDIIAILGLDELSEEDR	2	7752	30	A0A0M3LBA7;Q597J4;A0A1C9HCV0;Q9MU12;Q5J038;A0A1Z1CJG6;A0A1C9HCP3;C0J9K5;C0J9P4;Q95FJ8;Q9MRA3;A0A1I7PIS3;T1L6T3;Q9SCE9;A0A1D8DG80;A0A1I7PIU6;G4WNV5;Q5J048;A0A1I7PIS8;B8PRK2;A0A1D8D815;A0A191SDX6;A0A1I7PIT2;Q95FS7;G0LNL4;B7S4V7;Q9XQY1;Q5UVH7;D3YI20;Q8WJF6		0	0	4.089e-16	92.02	1.57906e-06	2	2171.1	-1.66075	115.773	0
	High	mPSAVGYQPTLSTEmGSLQER	3	5647	26	A0A0M3LBA7;A0A1C9HCV0;Q9MU12;A0A1C9HCP3;Q5J038;A0A1Z1CJG6;C0J9K5;C0J9P4;Q95FJ8;Q9MRA3;Q5J048;Q9SCE9;A0A1I7PIU6;G4WNV5;A0A1D8DG80;A0A1I7PIS3;T1L6T3;A0A1I7PIS8;B8PRK2;Q597J4;A0A1D8D815;A0A1I7PIT2;A0A191SDX6;Q95FS7;G0LNL4;B7S4V7	M1(Oxidation); M15(Oxidation)	0	0	4.089e-16	80.99	1.16395e-05	3	2314.07	1.28533	82.9654	0
	High	mPNIYNALVVK	2	4063	19	A0A0M3LBA7;A0A1Z1CJG6;A0A1C9HCV0;C0J9K5;C0J9P4;Q9MU12;Q95FJ8;Q5J038;A0A1C9HCP3;Q9MRA3;Q597J4;A0A1D8D815;A0A1I7PIU6;G4WNV5;A0A1I7PIS8;B8PRK2;G0LNL4;Q95FS7;B7S4V7	M1(Oxidation)	0	0	6.384e-09	76.76	0.000145965	2	1277.69	0.980473	91.6388	0
	High	VALVYGQmNEPPGAR	11	9490	31	A0A0M3LBA7;Q597J4;Q9MRM1;A0A1Z1CJG6;A0A1C9HCV0;A0A1D8D815;A0A1I7PIS3;C0J9K5;C0J9P4;Q9MU12;Q9SCE9;A0A1I7PIS8;Q95FJ8;A0A191SDX6;Q5J038;A0A1C9HCP3;Q9MRA3;A0A1I7PIU6;T1L6T3;G4WNV5;Q5J048;A0A1D8DG80;A0A1I7PIT2;B8PRK2;Q5UVH7;Q95FS7;G0LNL4;A0A0A7DB11;B7S4V7;Q9XQY1;D3YI20	M8(Oxidation)	0	0	5.859e-13	76.71	5.3821e-05	2	1617.81	0.698386	69.4104	0
	High	GIYPAVDPLDSTSTmLQPR	6	5449	29	A0A0M3LBA7;Q597J4;A0A1C9HCP3;A0A1Z1CJG6;A0A1C9HCV0;A0A1D8D815;A0A1I7PIS3;C0J9K5;C0J9P4;Q9MU12;Q9SCE9;A0A1I7PIS8;Q95FJ8;A0A191SDX6;Q5J048;Q5J038;A0A1I7PIU6;T1L6T3;Q9XQY1;Q9MRA3;G4WNV5;Q95FS7;B7S4V7;A0A1D8DG80;A0A1I7PIT2;B8PRK2;G0LNL4;Q8WJF6;Q9MRM1	M15(Oxidation)	0	0	4.089e-16	73.12	0.000115571	2	2077.03	1.06795	104.502	0
	High	VGLTALTmAEYFR	3	7808	30	A0A0M3LBA7;A0A1C9HCV0;A0A1D8D815;Q9MU12;Q9SCE9;Q5J048;A0A1Z1CJG6;Q5J038;A0A1C9HCP3;Q9MRA3;C0J9K5;C0J9P4;Q95FJ8;Q597J4;A0A1I7PIU6;A0A1I7PIS3;T1L6T3;G4WNV5;A0A1D8DG80;A0A1I7PIS8;Q5UVH7;A0A191SDX6;A0A1I7PIT2;B8PRK2;Q95FS7;G0LNL4;A0A0A7DB11;Q9MRM1;Q9XQY1;B7S4V7	M8(Oxidation)	0	0	3.445e-08	71.16	0.000199978	2	1487.76	1.42775	110.319	0
	High	IVGEEHYETAQK	9	150	7	A0A0M3LBA7;Q9MRA3;A0A1I7PIS3;A0A1D8DG80;A0A1I7PIU6;A0A1I7PIT2;A0A1I7PIS8		0	0	1.839e-13	68.44	0.000212171	2	1403.68	0.290872	41.7483	0
	High	MPNIYNALVVK	6	4063	19	A0A0M3LBA7;Q597J4;A0A1C9HCV0;Q9MU12;A0A1C9HCP3;Q5J038;A0A1Z1CJG6;C0J9K5;C0J9P4;Q95FJ8;Q9MRA3;A0A1I7PIU6;G4WNV5;A0A1I7PIS8;B8PRK2;A0A1D8D815;G0LNL4;Q95FS7;B7S4V7		0	0	3.6e-08	61.19	0.00171309	2	1261.7	0.44565	104.959	0
	High	EGNDLYMEMK	2	8238	29	A0A0M3LBA7;A0A1C9HCP3;A0A1Z1CJG6;A0A1C9HCV0;Q5J038;Q9MRA3;C0J9K5;C0J9P4;Q9MU12;Q95FJ8;G0LNL4;Q597J4;A0A1D8D815;A0A1I7PIU6;A0A1I7PIS3;T1L6T3;G4WNV5;Q9SCE9;Q5J048;A0A1D8DG80;A0A1I7PIS8;A0A0A7DB11;Q5UVH7;Q95FS7;B7S4V7;A0A1I7PIT2;B8PRK2;Q9XQY1;D3YI20		0	0	0.000103	57.5	0.00148335	2	1229.52	0.493564	76.6345	0
	High	TVLIMELINNIAK	1	8267	27	A0A0M3LBA7;A0A1C9HCV0;Q597J4;A0A1Z1CJG6;A0A1D8D815;A0A1I7PIS3;C0J9K5;C0J9P4;Q9MU12;Q9SCE9;Q5J048;A0A1I7PIS8;Q95FJ8;Q5J038;A0A1C9HCP3;Q9MRA3;A0A1I7PIU6;T1L6T3;G4WNV5;A0A1D8DG80;Q5UVH7;A0A1I7PIT2;B8PRK2;A0A0A7DB11;A0A191SDX6;Q9MRM1;Q9XQY1		0	0	1.504e-08	55.42	0.00490042	2	1471.86	0.36774	115.473	0
	High	IGLFGGAGVGK	6	9628	38	A0A0M3LBA7;Q5J048;A0A1Z1CJG6;A0A1C9HCV0;C0J9K5;C0J9P4;Q9MU12;Q95FJ8;Q5J038;Q9MRA3;A0A1D8D815;A0A1C9HCP3;A0A1I7PIU6;A0A1I7PIS3;T1L6T3;G4WNV5;Q95FS7;Q9SCE9;B7S4V7;A0A1D8DG80;A0A1I7PIS8;Q5UVH7;Q597J4;A0A1I7PIT2;B8PRK2;G0LNL4;A0A2G5F6R8;A0A1S3Y5A9;B9T1V8;A0A103XST4;A0A2H3ZCK5;A0A191SDX6;A0A0A7DB11;Q9MRM1;Q9XQY1;A0A0D6QRT0;M0UCJ4;D3YI20		0	0	1.694e-05	54.93	0.00748879	2	975.562	0.168342	84.5371	0
	High	EGNDLYmEmK	1	8238	29	A0A0M3LBA7;A0A1C9HCP3;A0A1Z1CJG6;A0A1C9HCV0;Q5J038;Q9MRA3;C0J9K5;C0J9P4;Q9MU12;Q95FJ8;G0LNL4;Q597J4;A0A1D8D815;A0A1I7PIU6;A0A1I7PIS3;T1L6T3;G4WNV5;Q9SCE9;Q5J048;A0A1D8DG80;A0A1I7PIS8;A0A0A7DB11;Q5UVH7;Q95FS7;B7S4V7;A0A1I7PIT2;B8PRK2;Q9XQY1;D3YI20	M7(Oxidation); M9(Oxidation)	0	0	4.069e-05	48.86	0.00869943	2	1261.51	0.608066	45.5953	0
	High	VVDLLAPYR	7	9267	30	A0A0M3LBA7;Q597J4;A0A1C9HCV0;Q9MU12;A0A1C9HCP3;Q5J038;A0A1Z1CJG6;C0J9K5;C0J9P4;Q95FJ8;Q9MRA3;A0A1I7PIS3;T1L6T3;Q9SCE9;A0A1D8DG80;Q5J048;A0A1I7PIU6;G4WNV5;A0A1I7PIS8;A0A1I7PIT2;B8PRK2;A0A1D8D815;A0A191SDX6;A0A0A7DB11;Q5UVH7;Q95FS7;G0LNL4;Q9MRM1;B7S4V7;D3YI20		0	0	0.001958	48.51	0.029953	2	1045.6	0.536108	99.129	0
	High	TVLImELINNIAK	1	8267	27	A0A0M3LBA7;A0A1C9HCV0;Q597J4;A0A1Z1CJG6;A0A1D8D815;A0A1I7PIS3;C0J9K5;C0J9P4;Q9MU12;Q9SCE9;Q5J048;A0A1I7PIS8;Q95FJ8;Q5J038;A0A1C9HCP3;Q9MRA3;A0A1I7PIU6;T1L6T3;G4WNV5;A0A1D8DG80;Q5UVH7;A0A1I7PIT2;B8PRK2;A0A0A7DB11;A0A191SDX6;Q9MRM1;Q9XQY1	M5(Oxidation)	0	0	1.391e-05	45.98	0.0433723	2	1487.85	0.499679	114.943	0
	High	LSIFETGIK	5	9003	29	A0A1C9HCV0;Q5J038;A0A1C9HCP3;Q9MRA3;A0A1I7PIS3;Q9MU12;T1L6T3;Q9SCE9;A0A1D8DG80;Q95FJ8;A0A0M3LBA7;Q597J4;A0A1Z1CJG6;A0A191SDX6;A0A1D8D815;A0A1I7PIU6;C0J9K5;C0J9P4;G4WNV5;Q5J048;A0A1I7PIS8;Q95FS7;B7S4V7;Q5UVH7;G0LNL4;A0A0A7DB11;Q9MRM1;Q9XQY1;D3YI20		0	0	0.004341	44.41	0.0544216	2	1007.58	0.0355024	94.7377	0
	High	AHGGVSVFGGVGER	8	7920	31	A0A0M3LBA7;Q597J4;Q95FS7;A0A1C9HCV0;Q5J038;A0A1C9HCP3;Q9MRA3;A0A1I7PIS3;Q9MU12;T1L6T3;Q9SCE9;A0A1D8DG80;Q95FJ8;A0A1Z1CJG6;A0A1I7PIU6;C0J9K5;C0J9P4;G4WNV5;A0A1I7PIS8;A0A1I7PIT2;B8PRK2;A0A1D8D815;Q5J048;Q5UVH7;A0A191SDX6;B7S4V7;Q9XQY1;Q9MRM1;A0A0A7DB11;D3YI20;G0LNL4		0	0	2.565e-10	43.53	0.0924236	2	1328.67	-0.0537941	69.4669	0
	High	EGSITSIQAVYVPADDLTDPAPATTFAHLDATTVLSR	1	6157	26	A0A0M3LBA7;A0A1Z1CJG6;A0A1C9HCV0;Q5J038;A0A1C9HCP3;Q9MRA3;A0A1I7PIU6;A0A1I7PIS3;C0J9K5;C0J9P4;Q9MU12;T1L6T3;G4WNV5;Q9SCE9;A0A1D8DG80;A0A1I7PIS8;Q95FJ8;A0A1D8D815;Q5J048;A0A1I7PIT2;B8PRK2;A0A191SDX6;Q95FS7;Q5UVH7;A0A0A7DB11;B7S4V7		0	0	8.302e-08	29.88	1.67397	3	3843.94	2.61884	114.559	0
	High	VGLTALTMAEYFR	1	7808	30	A0A0M3LBA7;Q597J4;A0A1Z1CJG6;A0A1C9HCV0;Q5J038;A0A1C9HCP3;Q9MRA3;A0A1I7PIU6;A0A1I7PIS3;C0J9K5;C0J9P4;Q9MU12;T1L6T3;G4WNV5;Q95FS7;Q9SCE9;A0A1D8DG80;A0A1I7PIS8;A0A1I7PIT2;B8PRK2;Q95FJ8;G0LNL4;A0A1D8D815;Q5J048;B7S4V7;Q5UVH7;A0A191SDX6;A0A0A7DB11;Q9MRM1;Q9XQY1		0	0	5.605e-05	22.31	14.5389	2	1471.76	1.14001	114.677	0
	High	ESGVINEENIAESK	2	1255	18	A0A1C9HCV0;Q5J038;A0A1C9HCP3;A0A1I7PIS3;Q9MU12;T1L6T3;Q9SCE9;Q95FJ8;Q9MRA3;A0A1I7PIU6;Q95FS7;A0A1D8DG80;A0A1I7PIS8;A0A1I7PIT2;B8PRK2;A0A1D8D815;A0A191SDX6;G0LNL4		0	0	2.12e-06	14.72	68.4204	2	1518.73	0.989397	64.8206	0
	High	EGNDLYMEmK	1	8238	29	A0A0A7DB11;A0A0M3LBA7;A0A1C9HCP3;A0A1C9HCV0;Q5J038;Q9MU12;Q95FS7;Q95FJ8;Q597J4;A0A1Z1CJG6;A0A1D8D815;Q9XQY1;Q9MRA3;A0A1I7PIU6;A0A1I7PIS3;C0J9K5;C0J9P4;T1L6T3;G4WNV5;Q9SCE9;Q5J048;B7S4V7;A0A1D8DG80;A0A1I7PIS8;Q5UVH7;D3YI20;G0LNL4;A0A1I7PIT2;B8PRK2	M9(Oxidation)	0	0.001	0.007918	30.34	0.690657	2	1245.51	0.649558	57.0114	0
	High	TREGNDLYMEMK	1	8225	29	A0A0A7DB11;A0A0M3LBA7;Q597J4;A0A1Z1CJG6;A0A1C9HCV0;Q5J038;A0A1D8D815;A0A1C9HCP3;Q9MRA3;A0A1I7PIU6;A0A1I7PIS3;C0J9K5;C0J9P4;Q9MU12;T1L6T3;G4WNV5;Q9SCE9;Q5J048;A0A1D8DG80;A0A1I7PIS8;Q5UVH7;Q95FJ8;Q95FS7;B7S4V7;A0A1I7PIT2;B8PRK2;G0LNL4;Q9XQY1;D3YI20		0	0.001	0.01304	26.82	2.53941	2	1486.67	0.985458	65.1513	1
A0A1I7PIT2	ATP synthase subunit beta (Fragment) OS=Mycetia sinensis OX=1712815 GN=atpB PE=3 SV=1 - [A0A1I7PIT2_9GENT]	2883.7	66.16	732	0	21	122	458	49.1826	5.05908
	High	IFNVLGEPVDNLGPVDTR	2	3009	17	A0A0M3LBA7;Q597J4;Q5J048;A0A1C9HCV0;Q9MU12;Q5J038;Q9MRA3;Q9SCE9;A0A1I7PIU6;G4WNV5;A0A1D8DG80;A0A1D8D815;A0A1I7PIT2;A0A191SDX6;G0LNL4;Q9XQY1;B7S4V7		0	0	9.063e-14	118.45	2.82807e-09	2	1955.03	1.18211	114.312	0
	High	GIYPAVDPLDSTSTMLQPR	1	5449	29	A0A0M3LBA7;A0A1Z1CJG6;A0A1C9HCV0;A0A1D8D815;A0A1I7PIS3;C0J9K5;C0J9P4;Q9MU12;Q9SCE9;A0A1I7PIS8;Q95FJ8;Q597J4;A0A191SDX6;Q5J048;A0A1C9HCP3;Q5J038;Q9MRA3;T1L6T3;A0A1D8DG80;A0A1I7PIU6;G4WNV5;A0A1I7PIT2;B8PRK2;Q95FS7;G0LNL4;Q9MRM1;Q9XQY1;B7S4V7;Q8WJF6		0	0	4.089e-16	114.28	9.13922e-09	3	2061.03	0.43857	114.196	0
	High	YKELQDIIAILGLDELSEEDR	2	7741	30	A0A0M3LBA7;Q597J4;A0A1C9HCV0;Q9MU12;Q5J038;A0A1Z1CJG6;A0A1C9HCP3;C0J9K5;C0J9P4;Q95FJ8;Q9MRA3;A0A1I7PIS3;T1L6T3;Q9SCE9;A0A1D8DG80;A0A1I7PIU6;G4WNV5;Q5J048;A0A1I7PIS8;B8PRK2;A0A1D8D815;A0A191SDX6;A0A1I7PIT2;Q95FS7;G0LNL4;B7S4V7;Q9XQY1;Q5UVH7;D3YI20;Q8WJF6		0	0	4.089e-16	109.13	2.80867e-08	3	2462.27	0.849771	115.252	1
	High	FVQAGSEVSALLGR	9	9158	29	A0A0M3LBA7;A0A1Z1CJG6;A0A1C9HCV0;Q5J038;A0A1C9HCP3;A0A1I7PIS3;C0J9K5;C0J9P4;Q9MU12;T1L6T3;Q9SCE9;Q95FJ8;Q597J4;A0A1D8D815;Q9MRA3;A0A1I7PIU6;G4WNV5;Q5J048;A0A1D8DG80;A0A1I7PIS8;Q5UVH7;Q95FS7;B7S4V7;G0LNL4;A0A1I7PIT2;B8PRK2;A0A0A7DB11;D3YI20;A0A191SDX6		0	0	2.412e-14	107.3	5.17819e-08	2	1433.78	0.628456	104.278	0
	High	GmEVIDTGAPLSVPVGGATLGR	5	3356	20	A0A0M3LBA7;A0A1Z1CJG6;A0A1C9HCV0;A0A1D8D815;A0A1I7PIS3;C0J9K5;C0J9P4;Q9MU12;Q9SCE9;A0A1I7PIS8;Q95FJ8;A0A191SDX6;Q5J038;A0A1C9HCP3;T1L6T3;A0A1I7PIU6;A0A1I7PIT2;Q95FS7;B8PRK2;Q9XQY1	M2(Oxidation)	0	0	4.089e-16	103.3	9.91365e-08	2	2113.1	0.961474	104.349	0
	High	DVNEQDVLLFIDNIFR	2	5066	22	A0A1C9HCV0;Q5J038;A0A1C9HCP3;A0A1I7PIS3;Q9MU12;T1L6T3;Q9SCE9;Q95FJ8;A0A0M3LBA7;A0A1Z1CJG6;C0J9K5;C0J9P4;Q9MRA3;A0A1I7PIU6;G4WNV5;A0A1D8DG80;A0A1I7PIS8;Q597J4;Q95FS7;G0LNL4;A0A1I7PIT2;B8PRK2		0	0	4.089e-16	100.52	2.49783e-07	2	1950	0.219837	116.538	0
	High	mPSAVGYQPTLSTEMGSLQER	7	5647	26	A0A0M3LBA7;A0A1C9HCV0;Q9MU12;A0A1C9HCP3;Q5J038;A0A1Z1CJG6;C0J9K5;C0J9P4;Q95FJ8;Q9MRA3;Q5J048;Q9SCE9;A0A1I7PIU6;G4WNV5;A0A1D8DG80;A0A1I7PIS3;T1L6T3;A0A1I7PIS8;B8PRK2;Q597J4;A0A1D8D815;A0A1I7PIT2;A0A191SDX6;Q95FS7;G0LNL4;B7S4V7	M1(Oxidation)	0	0	4.089e-16	100.23	1.47749e-07	2	2298.08	0.787195	98.7147	0
	High	VALVYGQMNEPPGAR	10	9490	31	A0A0M3LBA7;Q597J4;Q5J048;A0A1Z1CJG6;A0A1C9HCV0;A0A191SDX6;Q5J038;A0A1D8D815;A0A1C9HCP3;Q9MRA3;A0A1I7PIU6;A0A1I7PIS3;C0J9K5;C0J9P4;Q9MU12;T1L6T3;G4WNV5;Q95FS7;Q9SCE9;B7S4V7;A0A1D8DG80;A0A1I7PIS8;A0A1I7PIT2;B8PRK2;Q5UVH7;Q95FJ8;G0LNL4;D3YI20;Q9MRM1;A0A0A7DB11;Q9XQY1		0	0	1.582e-12	97.39	4.874e-07	2	1601.81	0.274305	82.9265	0
	High	MPSAVGYQPTLSTEMGSLQER	6	5647	26	A0A0M3LBA7;A0A1Z1CJG6;A0A1C9HCV0;A0A1I7PIS3;C0J9K5;C0J9P4;Q9MU12;Q9SCE9;Q95FJ8;A0A1C9HCP3;Q5J038;Q9MRA3;A0A1I7PIU6;T1L6T3;G4WNV5;Q95FS7;A0A1D8DG80;A0A1I7PIS8;A0A1I7PIT2;B8PRK2;Q597J4;A0A191SDX6;A0A1D8D815;Q5J048;B7S4V7;G0LNL4		0	0	4.089e-16	94.06	7.79322e-07	2	2282.08	1.55997	105.286	0
	High	GMEVIDTGAPLSVPVGGATLGR	6	3356	20	A0A0M3LBA7;Q9SCE9;A0A1C9HCV0;Q9MU12;A0A1I7PIS8;Q95FJ8;A0A191SDX6;Q5J038;A0A1D8D815;A0A1C9HCP3;A0A1I7PIS3;T1L6T3;A0A1Z1CJG6;C0J9K5;C0J9P4;A0A1I7PIU6;A0A1I7PIT2;Q95FS7;B8PRK2;Q9XQY1		0	0	4.089e-16	92.29	2.68341e-06	2	2097.1	1.45448	113.371	0
	High	ELQDIIAILGLDELSEEDR	2	7752	30	A0A0M3LBA7;Q597J4;A0A1C9HCV0;Q9MU12;Q5J038;A0A1Z1CJG6;A0A1C9HCP3;C0J9K5;C0J9P4;Q95FJ8;Q9MRA3;A0A1I7PIS3;T1L6T3;Q9SCE9;A0A1D8DG80;A0A1I7PIU6;G4WNV5;Q5J048;A0A1I7PIS8;B8PRK2;A0A1D8D815;A0A191SDX6;A0A1I7PIT2;Q95FS7;G0LNL4;B7S4V7;Q9XQY1;Q5UVH7;D3YI20;Q8WJF6		0	0	4.089e-16	92.02	1.57906e-06	2	2171.1	-1.66075	115.773	0
	High	mPSAVGYQPTLSTEmGSLQER	3	5647	26	A0A0M3LBA7;A0A1C9HCV0;Q9MU12;A0A1C9HCP3;Q5J038;A0A1Z1CJG6;C0J9K5;C0J9P4;Q95FJ8;Q9MRA3;Q5J048;Q9SCE9;A0A1I7PIU6;G4WNV5;A0A1D8DG80;A0A1I7PIS3;T1L6T3;A0A1I7PIS8;B8PRK2;Q597J4;A0A1D8D815;A0A1I7PIT2;A0A191SDX6;Q95FS7;G0LNL4;B7S4V7	M1(Oxidation); M15(Oxidation)	0	0	4.089e-16	80.99	1.16395e-05	3	2314.07	1.28533	82.9654	0
	High	VALVYGQmNEPPGAR	11	9490	31	A0A0M3LBA7;Q597J4;Q9MRM1;A0A1Z1CJG6;A0A1C9HCV0;A0A1D8D815;A0A1I7PIS3;C0J9K5;C0J9P4;Q9MU12;Q9SCE9;A0A1I7PIS8;Q95FJ8;A0A191SDX6;Q5J038;A0A1C9HCP3;Q9MRA3;A0A1I7PIU6;T1L6T3;G4WNV5;Q5J048;A0A1D8DG80;A0A1I7PIT2;B8PRK2;Q5UVH7;Q95FS7;G0LNL4;A0A0A7DB11;B7S4V7;Q9XQY1;D3YI20	M8(Oxidation)	0	0	5.859e-13	76.71	5.3821e-05	2	1617.81	0.698386	69.4104	0
	High	SAPAFIQLDTK	4	4550	21	A0A0M3LBA7;A0A1C9HCV0;Q9MU12;A0A1C9HCP3;Q5J038;A0A1Z1CJG6;C0J9K5;C0J9P4;Q95FJ8;Q9MRA3;A0A1I7PIS3;T1L6T3;Q9SCE9;A0A1D8DG80;Q5J048;Q597J4;A0A1D8D815;A0A1I7PIT2;Q95FS7;G0LNL4;A0A191SDX6		0	0	4.151e-05	75.61	7.92919e-05	2	1190.64	0.536024	85.9508	0
	High	GIYPAVDPLDSTSTmLQPR	6	5449	29	A0A0M3LBA7;Q597J4;A0A1C9HCP3;A0A1Z1CJG6;A0A1C9HCV0;A0A1D8D815;A0A1I7PIS3;C0J9K5;C0J9P4;Q9MU12;Q9SCE9;A0A1I7PIS8;Q95FJ8;A0A191SDX6;Q5J048;Q5J038;A0A1I7PIU6;T1L6T3;Q9XQY1;Q9MRA3;G4WNV5;Q95FS7;B7S4V7;A0A1D8DG80;A0A1I7PIT2;B8PRK2;G0LNL4;Q8WJF6;Q9MRM1	M15(Oxidation)	0	0	4.089e-16	73.12	0.000115571	2	2077.03	1.06795	104.502	0
	High	VGLTALTmAEYFR	3	7808	30	A0A0M3LBA7;A0A1C9HCV0;A0A1D8D815;Q9MU12;Q9SCE9;Q5J048;A0A1Z1CJG6;Q5J038;A0A1C9HCP3;Q9MRA3;C0J9K5;C0J9P4;Q95FJ8;Q597J4;A0A1I7PIU6;A0A1I7PIS3;T1L6T3;G4WNV5;A0A1D8DG80;A0A1I7PIS8;Q5UVH7;A0A191SDX6;A0A1I7PIT2;B8PRK2;Q95FS7;G0LNL4;A0A0A7DB11;Q9MRM1;Q9XQY1;B7S4V7	M8(Oxidation)	0	0	3.445e-08	71.16	0.000199978	2	1487.76	1.42775	110.319	0
	High	IVGEEHYETAQK	9	150	7	A0A0M3LBA7;Q9MRA3;A0A1I7PIS3;A0A1D8DG80;A0A1I7PIU6;A0A1I7PIT2;A0A1I7PIS8		0	0	1.839e-13	68.44	0.000212171	2	1403.68	0.290872	41.7483	0
	High	MPNIYDALVVK	2	26	4	Q95FJ8;A0A1I7PIS3;A0A1D8DG80;A0A1I7PIT2		0	0	1.962e-09	68.34	0.000365149	2	1262.68	0.339748	95.6991	0
	High	EGNDLYMEMK	2	8238	29	A0A0M3LBA7;A0A1C9HCP3;A0A1Z1CJG6;A0A1C9HCV0;Q5J038;Q9MRA3;C0J9K5;C0J9P4;Q9MU12;Q95FJ8;G0LNL4;Q597J4;A0A1D8D815;A0A1I7PIU6;A0A1I7PIS3;T1L6T3;G4WNV5;Q9SCE9;Q5J048;A0A1D8DG80;A0A1I7PIS8;A0A0A7DB11;Q5UVH7;Q95FS7;B7S4V7;A0A1I7PIT2;B8PRK2;Q9XQY1;D3YI20		0	0	0.000103	57.5	0.00148335	2	1229.52	0.493564	76.6345	0
	High	TVLIMELINNIAK	1	8267	27	A0A0M3LBA7;A0A1C9HCV0;Q597J4;A0A1Z1CJG6;A0A1D8D815;A0A1I7PIS3;C0J9K5;C0J9P4;Q9MU12;Q9SCE9;Q5J048;A0A1I7PIS8;Q95FJ8;Q5J038;A0A1C9HCP3;Q9MRA3;A0A1I7PIU6;T1L6T3;G4WNV5;A0A1D8DG80;Q5UVH7;A0A1I7PIT2;B8PRK2;A0A0A7DB11;A0A191SDX6;Q9MRM1;Q9XQY1		0	0	1.504e-08	55.42	0.00490042	2	1471.86	0.36774	115.473	0
	High	IGLFGGAGVGK	6	9628	38	A0A0M3LBA7;Q5J048;A0A1Z1CJG6;A0A1C9HCV0;C0J9K5;C0J9P4;Q9MU12;Q95FJ8;Q5J038;Q9MRA3;A0A1D8D815;A0A1C9HCP3;A0A1I7PIU6;A0A1I7PIS3;T1L6T3;G4WNV5;Q95FS7;Q9SCE9;B7S4V7;A0A1D8DG80;A0A1I7PIS8;Q5UVH7;Q597J4;A0A1I7PIT2;B8PRK2;G0LNL4;A0A2G5F6R8;A0A1S3Y5A9;B9T1V8;A0A103XST4;A0A2H3ZCK5;A0A191SDX6;A0A0A7DB11;Q9MRM1;Q9XQY1;A0A0D6QRT0;M0UCJ4;D3YI20		0	0	1.694e-05	54.93	0.00748879	2	975.562	0.168342	84.5371	0
	High	EGNDLYmEmK	1	8238	29	A0A0M3LBA7;A0A1C9HCP3;A0A1Z1CJG6;A0A1C9HCV0;Q5J038;Q9MRA3;C0J9K5;C0J9P4;Q9MU12;Q95FJ8;G0LNL4;Q597J4;A0A1D8D815;A0A1I7PIU6;A0A1I7PIS3;T1L6T3;G4WNV5;Q9SCE9;Q5J048;A0A1D8DG80;A0A1I7PIS8;A0A0A7DB11;Q5UVH7;Q95FS7;B7S4V7;A0A1I7PIT2;B8PRK2;Q9XQY1;D3YI20	M7(Oxidation); M9(Oxidation)	0	0	4.069e-05	48.86	0.00869943	2	1261.51	0.608066	45.5953	0
	High	VVDLLAPYR	7	9267	30	A0A0M3LBA7;Q597J4;A0A1C9HCV0;Q9MU12;A0A1C9HCP3;Q5J038;A0A1Z1CJG6;C0J9K5;C0J9P4;Q95FJ8;Q9MRA3;A0A1I7PIS3;T1L6T3;Q9SCE9;A0A1D8DG80;Q5J048;A0A1I7PIU6;G4WNV5;A0A1I7PIS8;A0A1I7PIT2;B8PRK2;A0A1D8D815;A0A191SDX6;A0A0A7DB11;Q5UVH7;Q95FS7;G0LNL4;Q9MRM1;B7S4V7;D3YI20		0	0	0.001958	48.51	0.029953	2	1045.6	0.536108	99.129	0
	High	TVLImELINNIAK	1	8267	27	A0A0M3LBA7;A0A1C9HCV0;Q597J4;A0A1Z1CJG6;A0A1D8D815;A0A1I7PIS3;C0J9K5;C0J9P4;Q9MU12;Q9SCE9;Q5J048;A0A1I7PIS8;Q95FJ8;Q5J038;A0A1C9HCP3;Q9MRA3;A0A1I7PIU6;T1L6T3;G4WNV5;A0A1D8DG80;Q5UVH7;A0A1I7PIT2;B8PRK2;A0A0A7DB11;A0A191SDX6;Q9MRM1;Q9XQY1	M5(Oxidation)	0	0	1.391e-05	45.98	0.0433723	2	1487.85	0.499679	114.943	0
	High	AHGGVSVFGGVGER	8	7920	31	A0A0M3LBA7;Q597J4;Q95FS7;A0A1C9HCV0;Q5J038;A0A1C9HCP3;Q9MRA3;A0A1I7PIS3;Q9MU12;T1L6T3;Q9SCE9;A0A1D8DG80;Q95FJ8;A0A1Z1CJG6;A0A1I7PIU6;C0J9K5;C0J9P4;G4WNV5;A0A1I7PIS8;A0A1I7PIT2;B8PRK2;A0A1D8D815;Q5J048;Q5UVH7;A0A191SDX6;B7S4V7;Q9XQY1;Q9MRM1;A0A0A7DB11;D3YI20;G0LNL4		0	0	2.565e-10	43.53	0.0924236	2	1328.67	-0.0537941	69.4669	0
	High	EGSITSIQAVYVPADDLTDPAPATTFAHLDATTVLSR	1	6157	26	A0A0M3LBA7;A0A1Z1CJG6;A0A1C9HCV0;Q5J038;A0A1C9HCP3;Q9MRA3;A0A1I7PIU6;A0A1I7PIS3;C0J9K5;C0J9P4;Q9MU12;T1L6T3;G4WNV5;Q9SCE9;A0A1D8DG80;A0A1I7PIS8;Q95FJ8;A0A1D8D815;Q5J048;A0A1I7PIT2;B8PRK2;A0A191SDX6;Q95FS7;Q5UVH7;A0A0A7DB11;B7S4V7		0	0	8.302e-08	29.88	1.67397	3	3843.94	2.61884	114.559	0
	High	VGLTALTMAEYFR	1	7808	30	A0A0M3LBA7;Q597J4;A0A1Z1CJG6;A0A1C9HCV0;Q5J038;A0A1C9HCP3;Q9MRA3;A0A1I7PIU6;A0A1I7PIS3;C0J9K5;C0J9P4;Q9MU12;T1L6T3;G4WNV5;Q95FS7;Q9SCE9;A0A1D8DG80;A0A1I7PIS8;A0A1I7PIT2;B8PRK2;Q95FJ8;G0LNL4;A0A1D8D815;Q5J048;B7S4V7;Q5UVH7;A0A191SDX6;A0A0A7DB11;Q9MRM1;Q9XQY1		0	0	5.605e-05	22.31	14.5389	2	1471.76	1.14001	114.677	0
	High	ESGVINEENIAESK	2	1255	18	A0A1C9HCV0;Q5J038;A0A1C9HCP3;A0A1I7PIS3;Q9MU12;T1L6T3;Q9SCE9;Q95FJ8;Q9MRA3;A0A1I7PIU6;Q95FS7;A0A1D8DG80;A0A1I7PIS8;A0A1I7PIT2;B8PRK2;A0A1D8D815;A0A191SDX6;G0LNL4		0	0	2.12e-06	14.72	68.4204	2	1518.73	0.989397	64.8206	0
	High	EGNDLYMEmK	1	8238	29	A0A0A7DB11;A0A0M3LBA7;A0A1C9HCP3;A0A1C9HCV0;Q5J038;Q9MU12;Q95FS7;Q95FJ8;Q597J4;A0A1Z1CJG6;A0A1D8D815;Q9XQY1;Q9MRA3;A0A1I7PIU6;A0A1I7PIS3;C0J9K5;C0J9P4;T1L6T3;G4WNV5;Q9SCE9;Q5J048;B7S4V7;A0A1D8DG80;A0A1I7PIS8;Q5UVH7;D3YI20;G0LNL4;A0A1I7PIT2;B8PRK2	M9(Oxidation)	0	0.001	0.007918	30.34	0.690657	2	1245.51	0.649558	57.0114	0
	High	TREGNDLYMEMK	1	8225	29	A0A0A7DB11;A0A0M3LBA7;Q597J4;A0A1Z1CJG6;A0A1C9HCV0;Q5J038;A0A1D8D815;A0A1C9HCP3;Q9MRA3;A0A1I7PIU6;A0A1I7PIS3;C0J9K5;C0J9P4;Q9MU12;T1L6T3;G4WNV5;Q9SCE9;Q5J048;A0A1D8DG80;A0A1I7PIS8;Q5UVH7;Q95FJ8;Q95FS7;B7S4V7;A0A1I7PIT2;B8PRK2;G0LNL4;Q9XQY1;D3YI20		0	0.001	0.01304	26.82	2.53941	2	1486.67	0.985458	65.1513	1
Q95FJ8	ATP synthase subunit beta (Fragment) OS=Spigelia marilandica OX=28544 GN=atpB PE=3 SV=1 - [Q95FJ8_SPIMR]	2863.77	59.76	6473	0	22	134	492	52.8534	5.18604
	High	GIYPAVDPLDSTSTMLQPR	1	5449	29	A0A0M3LBA7;A0A1Z1CJG6;A0A1C9HCV0;A0A1D8D815;A0A1I7PIS3;C0J9K5;C0J9P4;Q9MU12;Q9SCE9;A0A1I7PIS8;Q95FJ8;Q597J4;A0A191SDX6;Q5J048;A0A1C9HCP3;Q5J038;Q9MRA3;T1L6T3;A0A1D8DG80;A0A1I7PIU6;G4WNV5;A0A1I7PIT2;B8PRK2;Q95FS7;G0LNL4;Q9MRM1;Q9XQY1;B7S4V7;Q8WJF6		0	0	4.089e-16	114.28	9.13922e-09	3	2061.03	0.43857	114.196	0
	High	YKELQDIIAILGLDELSEEDR	2	7741	30	A0A0M3LBA7;Q597J4;A0A1C9HCV0;Q9MU12;Q5J038;A0A1Z1CJG6;A0A1C9HCP3;C0J9K5;C0J9P4;Q95FJ8;Q9MRA3;A0A1I7PIS3;T1L6T3;Q9SCE9;A0A1D8DG80;A0A1I7PIU6;G4WNV5;Q5J048;A0A1I7PIS8;B8PRK2;A0A1D8D815;A0A191SDX6;A0A1I7PIT2;Q95FS7;G0LNL4;B7S4V7;Q9XQY1;Q5UVH7;D3YI20;Q8WJF6		0	0	4.089e-16	109.13	2.80867e-08	3	2462.27	0.849771	115.252	1
	High	FVQAGSEVSALLGR	9	9158	29	A0A0M3LBA7;A0A1Z1CJG6;A0A1C9HCV0;Q5J038;A0A1C9HCP3;A0A1I7PIS3;C0J9K5;C0J9P4;Q9MU12;T1L6T3;Q9SCE9;Q95FJ8;Q597J4;A0A1D8D815;Q9MRA3;A0A1I7PIU6;G4WNV5;Q5J048;A0A1D8DG80;A0A1I7PIS8;Q5UVH7;Q95FS7;B7S4V7;G0LNL4;A0A1I7PIT2;B8PRK2;A0A0A7DB11;D3YI20;A0A191SDX6		0	0	2.412e-14	107.3	5.17819e-08	2	1433.78	0.628456	104.278	0
	High	GmEVIDTGAPLSVPVGGATLGR	5	3356	20	A0A0M3LBA7;A0A1Z1CJG6;A0A1C9HCV0;A0A1D8D815;A0A1I7PIS3;C0J9K5;C0J9P4;Q9MU12;Q9SCE9;A0A1I7PIS8;Q95FJ8;A0A191SDX6;Q5J038;A0A1C9HCP3;T1L6T3;A0A1I7PIU6;A0A1I7PIT2;Q95FS7;B8PRK2;Q9XQY1	M2(Oxidation)	0	0	4.089e-16	103.3	9.91365e-08	2	2113.1	0.961474	104.349	0
	High	DVNEQDVLLFIDNIFR	2	5066	22	A0A1C9HCV0;Q5J038;A0A1C9HCP3;A0A1I7PIS3;Q9MU12;T1L6T3;Q9SCE9;Q95FJ8;A0A0M3LBA7;A0A1Z1CJG6;C0J9K5;C0J9P4;Q9MRA3;A0A1I7PIU6;G4WNV5;A0A1D8DG80;A0A1I7PIS8;Q597J4;Q95FS7;G0LNL4;A0A1I7PIT2;B8PRK2		0	0	4.089e-16	100.52	2.49783e-07	2	1950	0.219837	116.538	0
	High	mPSAVGYQPTLSTEMGSLQER	7	5647	26	A0A0M3LBA7;A0A1C9HCV0;Q9MU12;A0A1C9HCP3;Q5J038;A0A1Z1CJG6;C0J9K5;C0J9P4;Q95FJ8;Q9MRA3;Q5J048;Q9SCE9;A0A1I7PIU6;G4WNV5;A0A1D8DG80;A0A1I7PIS3;T1L6T3;A0A1I7PIS8;B8PRK2;Q597J4;A0A1D8D815;A0A1I7PIT2;A0A191SDX6;Q95FS7;G0LNL4;B7S4V7	M1(Oxidation)	0	0	4.089e-16	100.23	1.47749e-07	2	2298.08	0.787195	98.7147	0
	High	VALVYGQMNEPPGAR	10	9490	31	A0A0M3LBA7;Q597J4;Q5J048;A0A1Z1CJG6;A0A1C9HCV0;A0A191SDX6;Q5J038;A0A1D8D815;A0A1C9HCP3;Q9MRA3;A0A1I7PIU6;A0A1I7PIS3;C0J9K5;C0J9P4;Q9MU12;T1L6T3;G4WNV5;Q95FS7;Q9SCE9;B7S4V7;A0A1D8DG80;A0A1I7PIS8;A0A1I7PIT2;B8PRK2;Q5UVH7;Q95FJ8;G0LNL4;D3YI20;Q9MRM1;A0A0A7DB11;Q9XQY1		0	0	1.582e-12	97.39	4.874e-07	2	1601.81	0.274305	82.9265	0
	High	MPSAVGYQPTLSTEMGSLQER	6	5647	26	A0A0M3LBA7;A0A1Z1CJG6;A0A1C9HCV0;A0A1I7PIS3;C0J9K5;C0J9P4;Q9MU12;Q9SCE9;Q95FJ8;A0A1C9HCP3;Q5J038;Q9MRA3;A0A1I7PIU6;T1L6T3;G4WNV5;Q95FS7;A0A1D8DG80;A0A1I7PIS8;A0A1I7PIT2;B8PRK2;Q597J4;A0A191SDX6;A0A1D8D815;Q5J048;B7S4V7;G0LNL4		0	0	4.089e-16	94.06	7.79322e-07	2	2282.08	1.55997	105.286	0
	High	GMEVIDTGAPLSVPVGGATLGR	6	3356	20	A0A0M3LBA7;Q9SCE9;A0A1C9HCV0;Q9MU12;A0A1I7PIS8;Q95FJ8;A0A191SDX6;Q5J038;A0A1D8D815;A0A1C9HCP3;A0A1I7PIS3;T1L6T3;A0A1Z1CJG6;C0J9K5;C0J9P4;A0A1I7PIU6;A0A1I7PIT2;Q95FS7;B8PRK2;Q9XQY1		0	0	4.089e-16	92.29	2.68341e-06	2	2097.1	1.45448	113.371	0
	High	ELQDIIAILGLDELSEEDR	2	7752	30	A0A0M3LBA7;Q597J4;A0A1C9HCV0;Q9MU12;Q5J038;A0A1Z1CJG6;A0A1C9HCP3;C0J9K5;C0J9P4;Q95FJ8;Q9MRA3;A0A1I7PIS3;T1L6T3;Q9SCE9;A0A1D8DG80;A0A1I7PIU6;G4WNV5;Q5J048;A0A1I7PIS8;B8PRK2;A0A1D8D815;A0A191SDX6;A0A1I7PIT2;Q95FS7;G0LNL4;B7S4V7;Q9XQY1;Q5UVH7;D3YI20;Q8WJF6		0	0	4.089e-16	92.02	1.57906e-06	2	2171.1	-1.66075	115.773	0
	High	AVAMSATDGLMR	3	3822	18	A0A0M3LBA7;Q597J4;A0A1Z1CJG6;A0A1C9HCV0;A0A191SDX6;A0A1D8D815;A0A1I7PIS3;C0J9K5;C0J9P4;Q9MU12;Q9SCE9;Q5J048;A0A1I7PIS8;Q95FJ8;Q95FS7;B8PRK2;G0LNL4;Q9MRM1		0	0	2.295e-07	81.73	1.36475e-05	2	1222.59	0.220339	74.9004	0
	High	mPSAVGYQPTLSTEmGSLQER	3	5647	26	A0A0M3LBA7;A0A1C9HCV0;Q9MU12;A0A1C9HCP3;Q5J038;A0A1Z1CJG6;C0J9K5;C0J9P4;Q95FJ8;Q9MRA3;Q5J048;Q9SCE9;A0A1I7PIU6;G4WNV5;A0A1D8DG80;A0A1I7PIS3;T1L6T3;A0A1I7PIS8;B8PRK2;Q597J4;A0A1D8D815;A0A1I7PIT2;A0A191SDX6;Q95FS7;G0LNL4;B7S4V7	M1(Oxidation); M15(Oxidation)	0	0	4.089e-16	80.99	1.16395e-05	3	2314.07	1.28533	82.9654	0
	High	mPNIYxALVVK	2	4063	19	A0A0M3LBA7;A0A1Z1CJG6;A0A1C9HCV0;C0J9K5;C0J9P4;Q9MU12;Q95FJ8;Q5J038;A0A1C9HCP3;Q9MRA3;Q597J4;A0A1D8D815;A0A1I7PIU6;G4WNV5;A0A1I7PIS8;B8PRK2;G0LNL4;Q95FS7;B7S4V7	M1(Oxidation); X6(N)	0	0	6.384e-09	76.76	0.000145965	2	1277.69	0.980473	91.6388	0
	High	VALVYGQmNEPPGAR	11	9490	31	A0A0M3LBA7;Q597J4;Q9MRM1;A0A1Z1CJG6;A0A1C9HCV0;A0A1D8D815;A0A1I7PIS3;C0J9K5;C0J9P4;Q9MU12;Q9SCE9;A0A1I7PIS8;Q95FJ8;A0A191SDX6;Q5J038;A0A1C9HCP3;Q9MRA3;A0A1I7PIU6;T1L6T3;G4WNV5;Q5J048;A0A1D8DG80;A0A1I7PIT2;B8PRK2;Q5UVH7;Q95FS7;G0LNL4;A0A0A7DB11;B7S4V7;Q9XQY1;D3YI20	M8(Oxidation)	0	0	5.859e-13	76.71	5.3821e-05	2	1617.81	0.698386	69.4104	0
	High	SAPAFIQLDTK	4	4550	21	A0A0M3LBA7;A0A1C9HCV0;Q9MU12;A0A1C9HCP3;Q5J038;A0A1Z1CJG6;C0J9K5;C0J9P4;Q95FJ8;Q9MRA3;A0A1I7PIS3;T1L6T3;Q9SCE9;A0A1D8DG80;Q5J048;Q597J4;A0A1D8D815;A0A1I7PIT2;Q95FS7;G0LNL4;A0A191SDX6		0	0	4.151e-05	75.61	7.92919e-05	2	1190.64	0.536024	85.9508	0
	High	GIYPAVDPLDSTSTmLQPR	6	5449	29	A0A0M3LBA7;Q597J4;A0A1C9HCP3;A0A1Z1CJG6;A0A1C9HCV0;A0A1D8D815;A0A1I7PIS3;C0J9K5;C0J9P4;Q9MU12;Q9SCE9;A0A1I7PIS8;Q95FJ8;A0A191SDX6;Q5J048;Q5J038;A0A1I7PIU6;T1L6T3;Q9XQY1;Q9MRA3;G4WNV5;Q95FS7;B7S4V7;A0A1D8DG80;A0A1I7PIT2;B8PRK2;G0LNL4;Q8WJF6;Q9MRM1	M15(Oxidation)	0	0	4.089e-16	73.12	0.000115571	2	2077.03	1.06795	104.502	0
	High	VGLTALTmAEYFR	3	7808	30	A0A0M3LBA7;A0A1C9HCV0;A0A1D8D815;Q9MU12;Q9SCE9;Q5J048;A0A1Z1CJG6;Q5J038;A0A1C9HCP3;Q9MRA3;C0J9K5;C0J9P4;Q95FJ8;Q597J4;A0A1I7PIU6;A0A1I7PIS3;T1L6T3;G4WNV5;A0A1D8DG80;A0A1I7PIS8;Q5UVH7;A0A191SDX6;A0A1I7PIT2;B8PRK2;Q95FS7;G0LNL4;A0A0A7DB11;Q9MRM1;Q9XQY1;B7S4V7	M8(Oxidation)	0	0	3.445e-08	71.16	0.000199978	2	1487.76	1.42775	110.319	0
	High	MPNIYxALVVK	2	26	4	Q95FJ8;A0A1I7PIS3;A0A1D8DG80;A0A1I7PIT2	X6(D)	0	0	1.962e-09	68.34	0.000365149	2	1262.68	0.339748	95.6991	0
	High	MPNIYxALVVK	6	4063	19	A0A0M3LBA7;Q597J4;A0A1C9HCV0;Q9MU12;A0A1C9HCP3;Q5J038;A0A1Z1CJG6;C0J9K5;C0J9P4;Q95FJ8;Q9MRA3;A0A1I7PIU6;G4WNV5;A0A1I7PIS8;B8PRK2;A0A1D8D815;G0LNL4;Q95FS7;B7S4V7	X6(N)	0	0	3.6e-08	61.19	0.00171309	2	1261.7	0.44565	104.959	0
	High	AVAMSATDGLmR	4	3822	18	A0A0M3LBA7;A0A1Z1CJG6;A0A1C9HCV0;A0A191SDX6;A0A1D8D815;A0A1I7PIS3;C0J9K5;C0J9P4;Q9MU12;Q9SCE9;Q5J048;A0A1I7PIS8;Q95FJ8;Q597J4;Q95FS7;B8PRK2;G0LNL4;Q9MRM1	M11(Oxidation)	0	0	3.413e-06	58.63	0.00224818	2	1238.59	0.47929	61.8725	0
	High	AVAmSATDGLmR	3	3822	18	A0A0M3LBA7;A0A1C9HCV0;Q9MU12;A0A1I7PIS3;Q9SCE9;Q95FJ8;Q5J048;A0A1I7PIS8;B8PRK2;Q597J4;A0A1Z1CJG6;C0J9K5;C0J9P4;A0A1D8D815;A0A191SDX6;Q95FS7;G0LNL4;Q9MRM1	M4(Oxidation); M11(Oxidation)	0	0	0.004136	58.17	0.00198477	2	1254.58	0.731638	47.9613	0
	High	EGNDLYMEMK	2	8238	29	A0A0M3LBA7;A0A1C9HCP3;A0A1Z1CJG6;A0A1C9HCV0;Q5J038;Q9MRA3;C0J9K5;C0J9P4;Q9MU12;Q95FJ8;G0LNL4;Q597J4;A0A1D8D815;A0A1I7PIU6;A0A1I7PIS3;T1L6T3;G4WNV5;Q9SCE9;Q5J048;A0A1D8DG80;A0A1I7PIS8;A0A0A7DB11;Q5UVH7;Q95FS7;B7S4V7;A0A1I7PIT2;B8PRK2;Q9XQY1;D3YI20		0	0	0.000103	57.5	0.00148335	2	1229.52	0.493564	76.6345	0
	High	TVLIMELINNIAK	1	8267	27	A0A0M3LBA7;A0A1C9HCV0;Q597J4;A0A1Z1CJG6;A0A1D8D815;A0A1I7PIS3;C0J9K5;C0J9P4;Q9MU12;Q9SCE9;Q5J048;A0A1I7PIS8;Q95FJ8;Q5J038;A0A1C9HCP3;Q9MRA3;A0A1I7PIU6;T1L6T3;G4WNV5;A0A1D8DG80;Q5UVH7;A0A1I7PIT2;B8PRK2;A0A0A7DB11;A0A191SDX6;Q9MRM1;Q9XQY1		0	0	1.504e-08	55.42	0.00490042	2	1471.86	0.36774	115.473	0
	High	IGLFGGAGVGK	6	9628	38	A0A0M3LBA7;Q5J048;A0A1Z1CJG6;A0A1C9HCV0;C0J9K5;C0J9P4;Q9MU12;Q95FJ8;Q5J038;Q9MRA3;A0A1D8D815;A0A1C9HCP3;A0A1I7PIU6;A0A1I7PIS3;T1L6T3;G4WNV5;Q95FS7;Q9SCE9;B7S4V7;A0A1D8DG80;A0A1I7PIS8;Q5UVH7;Q597J4;A0A1I7PIT2;B8PRK2;G0LNL4;A0A2G5F6R8;A0A1S3Y5A9;B9T1V8;A0A103XST4;A0A2H3ZCK5;A0A191SDX6;A0A0A7DB11;Q9MRM1;Q9XQY1;A0A0D6QRT0;M0UCJ4;D3YI20		0	0	1.694e-05	54.93	0.00748879	2	975.562	0.168342	84.5371	0
	High	EGNDLYmEmK	1	8238	29	A0A0M3LBA7;A0A1C9HCP3;A0A1Z1CJG6;A0A1C9HCV0;Q5J038;Q9MRA3;C0J9K5;C0J9P4;Q9MU12;Q95FJ8;G0LNL4;Q597J4;A0A1D8D815;A0A1I7PIU6;A0A1I7PIS3;T1L6T3;G4WNV5;Q9SCE9;Q5J048;A0A1D8DG80;A0A1I7PIS8;A0A0A7DB11;Q5UVH7;Q95FS7;B7S4V7;A0A1I7PIT2;B8PRK2;Q9XQY1;D3YI20	M7(Oxidation); M9(Oxidation)	0	0	4.069e-05	48.86	0.00869943	2	1261.51	0.608066	45.5953	0
	High	VVDLLAPYR	7	9267	30	A0A0M3LBA7;Q597J4;A0A1C9HCV0;Q9MU12;A0A1C9HCP3;Q5J038;A0A1Z1CJG6;C0J9K5;C0J9P4;Q95FJ8;Q9MRA3;A0A1I7PIS3;T1L6T3;Q9SCE9;A0A1D8DG80;Q5J048;A0A1I7PIU6;G4WNV5;A0A1I7PIS8;A0A1I7PIT2;B8PRK2;A0A1D8D815;A0A191SDX6;A0A0A7DB11;Q5UVH7;Q95FS7;G0LNL4;Q9MRM1;B7S4V7;D3YI20		0	0	0.001958	48.51	0.029953	2	1045.6	0.536108	99.129	0
	High	TVLImELINNIAK	1	8267	27	A0A0M3LBA7;A0A1C9HCV0;Q597J4;A0A1Z1CJG6;A0A1D8D815;A0A1I7PIS3;C0J9K5;C0J9P4;Q9MU12;Q9SCE9;Q5J048;A0A1I7PIS8;Q95FJ8;Q5J038;A0A1C9HCP3;Q9MRA3;A0A1I7PIU6;T1L6T3;G4WNV5;A0A1D8DG80;Q5UVH7;A0A1I7PIT2;B8PRK2;A0A0A7DB11;A0A191SDX6;Q9MRM1;Q9XQY1	M5(Oxidation)	0	0	1.391e-05	45.98	0.0433723	2	1487.85	0.499679	114.943	0
	High	LSIFETGIK	5	9003	29	A0A1C9HCV0;Q5J038;A0A1C9HCP3;Q9MRA3;A0A1I7PIS3;Q9MU12;T1L6T3;Q9SCE9;A0A1D8DG80;Q95FJ8;A0A0M3LBA7;Q597J4;A0A1Z1CJG6;A0A191SDX6;A0A1D8D815;A0A1I7PIU6;C0J9K5;C0J9P4;G4WNV5;Q5J048;A0A1I7PIS8;Q95FS7;B7S4V7;Q5UVH7;G0LNL4;A0A0A7DB11;Q9MRM1;Q9XQY1;D3YI20		0	0	0.004341	44.41	0.0544216	2	1007.58	0.0355024	94.7377	0
	High	AHGGVSVFGGVGER	8	7920	31	A0A0M3LBA7;Q597J4;Q95FS7;A0A1C9HCV0;Q5J038;A0A1C9HCP3;Q9MRA3;A0A1I7PIS3;Q9MU12;T1L6T3;Q9SCE9;A0A1D8DG80;Q95FJ8;A0A1Z1CJG6;A0A1I7PIU6;C0J9K5;C0J9P4;G4WNV5;A0A1I7PIS8;A0A1I7PIT2;B8PRK2;A0A1D8D815;Q5J048;Q5UVH7;A0A191SDX6;B7S4V7;Q9XQY1;Q9MRM1;A0A0A7DB11;D3YI20;G0LNL4		0	0	2.565e-10	43.53	0.0924236	2	1328.67	-0.0537941	69.4669	0
	High	EGSITSIQAVYVPADDLTDPAPATTFAHLDATTVLSR	1	6157	26	A0A0M3LBA7;A0A1Z1CJG6;A0A1C9HCV0;Q5J038;A0A1C9HCP3;Q9MRA3;A0A1I7PIU6;A0A1I7PIS3;C0J9K5;C0J9P4;Q9MU12;T1L6T3;G4WNV5;Q9SCE9;A0A1D8DG80;A0A1I7PIS8;Q95FJ8;A0A1D8D815;Q5J048;A0A1I7PIT2;B8PRK2;A0A191SDX6;Q95FS7;Q5UVH7;A0A0A7DB11;B7S4V7		0	0	8.302e-08	29.88	1.67397	3	3843.94	2.61884	114.559	0
	High	VGLTALTMAEYFR	1	7808	30	A0A0M3LBA7;Q597J4;A0A1Z1CJG6;A0A1C9HCV0;Q5J038;A0A1C9HCP3;Q9MRA3;A0A1I7PIU6;A0A1I7PIS3;C0J9K5;C0J9P4;Q9MU12;T1L6T3;G4WNV5;Q95FS7;Q9SCE9;A0A1D8DG80;A0A1I7PIS8;A0A1I7PIT2;B8PRK2;Q95FJ8;G0LNL4;A0A1D8D815;Q5J048;B7S4V7;Q5UVH7;A0A191SDX6;A0A0A7DB11;Q9MRM1;Q9XQY1		0	0	5.605e-05	22.31	14.5389	2	1471.76	1.14001	114.677	0
	High	ESGVINEENIAESK	2	1255	18	A0A1C9HCV0;Q5J038;A0A1C9HCP3;A0A1I7PIS3;Q9MU12;T1L6T3;Q9SCE9;Q95FJ8;Q9MRA3;A0A1I7PIU6;Q95FS7;A0A1D8DG80;A0A1I7PIS8;A0A1I7PIT2;B8PRK2;A0A1D8D815;A0A191SDX6;G0LNL4		0	0	2.12e-06	14.72	68.4204	2	1518.73	0.989397	64.8206	0
	High	EGNDLYMEmK	1	8238	29	A0A0A7DB11;A0A0M3LBA7;A0A1C9HCP3;A0A1C9HCV0;Q5J038;Q9MU12;Q95FS7;Q95FJ8;Q597J4;A0A1Z1CJG6;A0A1D8D815;Q9XQY1;Q9MRA3;A0A1I7PIU6;A0A1I7PIS3;C0J9K5;C0J9P4;T1L6T3;G4WNV5;Q9SCE9;Q5J048;B7S4V7;A0A1D8DG80;A0A1I7PIS8;Q5UVH7;D3YI20;G0LNL4;A0A1I7PIT2;B8PRK2	M9(Oxidation)	0	0.001	0.007918	30.34	0.690657	2	1245.51	0.649558	57.0114	0
	High	TREGNDLYMEMK	1	8225	29	A0A0A7DB11;A0A0M3LBA7;Q597J4;A0A1Z1CJG6;A0A1C9HCV0;Q5J038;A0A1D8D815;A0A1C9HCP3;Q9MRA3;A0A1I7PIU6;A0A1I7PIS3;C0J9K5;C0J9P4;Q9MU12;T1L6T3;G4WNV5;Q9SCE9;Q5J048;A0A1D8DG80;A0A1I7PIS8;Q5UVH7;Q95FJ8;Q95FS7;B7S4V7;A0A1I7PIT2;B8PRK2;G0LNL4;Q9XQY1;D3YI20		0	0.001	0.01304	26.82	2.53941	2	1486.67	0.985458	65.1513	1
Q5J038	ATP synthase subunit beta (Fragment) OS=Cinnamosma madagascariensis OX=132965 GN=atpB PE=3 SV=1 - [Q5J038_9MAGN]	2848.72	64.78	5056	0	22	131	477	51.3257	5.17334
	High	IFNVLGEPVDNLGPVDTR	2	3009	17	A0A0M3LBA7;Q597J4;Q5J048;A0A1C9HCV0;Q9MU12;Q5J038;Q9MRA3;Q9SCE9;A0A1I7PIU6;G4WNV5;A0A1D8DG80;A0A1D8D815;A0A1I7PIT2;A0A191SDX6;G0LNL4;Q9XQY1;B7S4V7		0	0	9.063e-14	118.45	2.82807e-09	2	1955.03	1.18211	114.312	0
	High	GIYPAVDPLDSTSTMLQPR	1	5449	29	A0A0M3LBA7;A0A1Z1CJG6;A0A1C9HCV0;A0A1D8D815;A0A1I7PIS3;C0J9K5;C0J9P4;Q9MU12;Q9SCE9;A0A1I7PIS8;Q95FJ8;Q597J4;A0A191SDX6;Q5J048;A0A1C9HCP3;Q5J038;Q9MRA3;T1L6T3;A0A1D8DG80;A0A1I7PIU6;G4WNV5;A0A1I7PIT2;B8PRK2;Q95FS7;G0LNL4;Q9MRM1;Q9XQY1;B7S4V7;Q8WJF6		0	0	4.089e-16	114.28	9.13922e-09	3	2061.03	0.43857	114.196	0
	High	YKELQDIIAILGLDELSEEDR	2	7741	30	A0A0M3LBA7;Q597J4;A0A1C9HCV0;Q9MU12;Q5J038;A0A1Z1CJG6;A0A1C9HCP3;C0J9K5;C0J9P4;Q95FJ8;Q9MRA3;A0A1I7PIS3;T1L6T3;Q9SCE9;A0A1D8DG80;A0A1I7PIU6;G4WNV5;Q5J048;A0A1I7PIS8;B8PRK2;A0A1D8D815;A0A191SDX6;A0A1I7PIT2;Q95FS7;G0LNL4;B7S4V7;Q9XQY1;Q5UVH7;D3YI20;Q8WJF6		0	0	4.089e-16	109.13	2.80867e-08	3	2462.27	0.849771	115.252	1
	High	FVQAGSEVSALLGR	9	9158	29	A0A0M3LBA7;A0A1Z1CJG6;A0A1C9HCV0;Q5J038;A0A1C9HCP3;A0A1I7PIS3;C0J9K5;C0J9P4;Q9MU12;T1L6T3;Q9SCE9;Q95FJ8;Q597J4;A0A1D8D815;Q9MRA3;A0A1I7PIU6;G4WNV5;Q5J048;A0A1D8DG80;A0A1I7PIS8;Q5UVH7;Q95FS7;B7S4V7;G0LNL4;A0A1I7PIT2;B8PRK2;A0A0A7DB11;D3YI20;A0A191SDX6		0	0	2.412e-14	107.3	5.17819e-08	2	1433.78	0.628456	104.278	0
	High	GmEVIDTGAPLSVPVGGATLGR	5	3356	20	A0A0M3LBA7;A0A1Z1CJG6;A0A1C9HCV0;A0A1D8D815;A0A1I7PIS3;C0J9K5;C0J9P4;Q9MU12;Q9SCE9;A0A1I7PIS8;Q95FJ8;A0A191SDX6;Q5J038;A0A1C9HCP3;T1L6T3;A0A1I7PIU6;A0A1I7PIT2;Q95FS7;B8PRK2;Q9XQY1	M2(Oxidation)	0	0	4.089e-16	103.3	9.91365e-08	2	2113.1	0.961474	104.349	0
	High	DVNEQDVLLFIDNIFR	2	5066	22	A0A1C9HCV0;Q5J038;A0A1C9HCP3;A0A1I7PIS3;Q9MU12;T1L6T3;Q9SCE9;Q95FJ8;A0A0M3LBA7;A0A1Z1CJG6;C0J9K5;C0J9P4;Q9MRA3;A0A1I7PIU6;G4WNV5;A0A1D8DG80;A0A1I7PIS8;Q597J4;Q95FS7;G0LNL4;A0A1I7PIT2;B8PRK2		0	0	4.089e-16	100.52	2.49783e-07	2	1950	0.219837	116.538	0
	High	mPSAVGYQPTLSTEMGSLQER	7	5647	26	A0A0M3LBA7;A0A1C9HCV0;Q9MU12;A0A1C9HCP3;Q5J038;A0A1Z1CJG6;C0J9K5;C0J9P4;Q95FJ8;Q9MRA3;Q5J048;Q9SCE9;A0A1I7PIU6;G4WNV5;A0A1D8DG80;A0A1I7PIS3;T1L6T3;A0A1I7PIS8;B8PRK2;Q597J4;A0A1D8D815;A0A1I7PIT2;A0A191SDX6;Q95FS7;G0LNL4;B7S4V7	M1(Oxidation)	0	0	4.089e-16	100.23	1.47749e-07	2	2298.08	0.787195	98.7147	0
	High	VALVYGQMNEPPGAR	10	9490	31	A0A0M3LBA7;Q597J4;Q5J048;A0A1Z1CJG6;A0A1C9HCV0;A0A191SDX6;Q5J038;A0A1D8D815;A0A1C9HCP3;Q9MRA3;A0A1I7PIU6;A0A1I7PIS3;C0J9K5;C0J9P4;Q9MU12;T1L6T3;G4WNV5;Q95FS7;Q9SCE9;B7S4V7;A0A1D8DG80;A0A1I7PIS8;A0A1I7PIT2;B8PRK2;Q5UVH7;Q95FJ8;G0LNL4;D3YI20;Q9MRM1;A0A0A7DB11;Q9XQY1		0	0	1.582e-12	97.39	4.874e-07	2	1601.81	0.274305	82.9265	0
	High	MPSAVGYQPTLSTEMGSLQER	6	5647	26	A0A0M3LBA7;A0A1Z1CJG6;A0A1C9HCV0;A0A1I7PIS3;C0J9K5;C0J9P4;Q9MU12;Q9SCE9;Q95FJ8;A0A1C9HCP3;Q5J038;Q9MRA3;A0A1I7PIU6;T1L6T3;G4WNV5;Q95FS7;A0A1D8DG80;A0A1I7PIS8;A0A1I7PIT2;B8PRK2;Q597J4;A0A191SDX6;A0A1D8D815;Q5J048;B7S4V7;G0LNL4		0	0	4.089e-16	94.06	7.79322e-07	2	2282.08	1.55997	105.286	0
	High	GMEVIDTGAPLSVPVGGATLGR	6	3356	20	A0A0M3LBA7;Q9SCE9;A0A1C9HCV0;Q9MU12;A0A1I7PIS8;Q95FJ8;A0A191SDX6;Q5J038;A0A1D8D815;A0A1C9HCP3;A0A1I7PIS3;T1L6T3;A0A1Z1CJG6;C0J9K5;C0J9P4;A0A1I7PIU6;A0A1I7PIT2;Q95FS7;B8PRK2;Q9XQY1		0	0	4.089e-16	92.29	2.68341e-06	2	2097.1	1.45448	113.371	0
	High	ELQDIIAILGLDELSEEDR	2	7752	30	A0A0M3LBA7;Q597J4;A0A1C9HCV0;Q9MU12;Q5J038;A0A1Z1CJG6;A0A1C9HCP3;C0J9K5;C0J9P4;Q95FJ8;Q9MRA3;A0A1I7PIS3;T1L6T3;Q9SCE9;A0A1D8DG80;A0A1I7PIU6;G4WNV5;Q5J048;A0A1I7PIS8;B8PRK2;A0A1D8D815;A0A191SDX6;A0A1I7PIT2;Q95FS7;G0LNL4;B7S4V7;Q9XQY1;Q5UVH7;D3YI20;Q8WJF6		0	0	4.089e-16	92.02	1.57906e-06	2	2171.1	-1.66075	115.773	0
	High	mPSAVGYQPTLSTEmGSLQER	3	5647	26	A0A0M3LBA7;A0A1C9HCV0;Q9MU12;A0A1C9HCP3;Q5J038;A0A1Z1CJG6;C0J9K5;C0J9P4;Q95FJ8;Q9MRA3;Q5J048;Q9SCE9;A0A1I7PIU6;G4WNV5;A0A1D8DG80;A0A1I7PIS3;T1L6T3;A0A1I7PIS8;B8PRK2;Q597J4;A0A1D8D815;A0A1I7PIT2;A0A191SDX6;Q95FS7;G0LNL4;B7S4V7	M1(Oxidation); M15(Oxidation)	0	0	4.089e-16	80.99	1.16395e-05	3	2314.07	1.28533	82.9654	0
	High	mPNIYNALVVK	2	4063	19	A0A0M3LBA7;A0A1Z1CJG6;A0A1C9HCV0;C0J9K5;C0J9P4;Q9MU12;Q95FJ8;Q5J038;A0A1C9HCP3;Q9MRA3;Q597J4;A0A1D8D815;A0A1I7PIU6;G4WNV5;A0A1I7PIS8;B8PRK2;G0LNL4;Q95FS7;B7S4V7	M1(Oxidation)	0	0	6.384e-09	76.76	0.000145965	2	1277.69	0.980473	91.6388	0
	High	VALVYGQmNEPPGAR	11	9490	31	A0A0M3LBA7;Q597J4;Q9MRM1;A0A1Z1CJG6;A0A1C9HCV0;A0A1D8D815;A0A1I7PIS3;C0J9K5;C0J9P4;Q9MU12;Q9SCE9;A0A1I7PIS8;Q95FJ8;A0A191SDX6;Q5J038;A0A1C9HCP3;Q9MRA3;A0A1I7PIU6;T1L6T3;G4WNV5;Q5J048;A0A1D8DG80;A0A1I7PIT2;B8PRK2;Q5UVH7;Q95FS7;G0LNL4;A0A0A7DB11;B7S4V7;Q9XQY1;D3YI20	M8(Oxidation)	0	0	5.859e-13	76.71	5.3821e-05	2	1617.81	0.698386	69.4104	0
	High	SAPAFIQLDTK	4	4550	21	A0A0M3LBA7;A0A1C9HCV0;Q9MU12;A0A1C9HCP3;Q5J038;A0A1Z1CJG6;C0J9K5;C0J9P4;Q95FJ8;Q9MRA3;A0A1I7PIS3;T1L6T3;Q9SCE9;A0A1D8DG80;Q5J048;Q597J4;A0A1D8D815;A0A1I7PIT2;Q95FS7;G0LNL4;A0A191SDX6		0	0	4.151e-05	75.61	7.92919e-05	2	1190.64	0.536024	85.9508	0
	High	GIYPAVDPLDSTSTmLQPR	6	5449	29	A0A0M3LBA7;Q597J4;A0A1C9HCP3;A0A1Z1CJG6;A0A1C9HCV0;A0A1D8D815;A0A1I7PIS3;C0J9K5;C0J9P4;Q9MU12;Q9SCE9;A0A1I7PIS8;Q95FJ8;A0A191SDX6;Q5J048;Q5J038;A0A1I7PIU6;T1L6T3;Q9XQY1;Q9MRA3;G4WNV5;Q95FS7;B7S4V7;A0A1D8DG80;A0A1I7PIT2;B8PRK2;G0LNL4;Q8WJF6;Q9MRM1	M15(Oxidation)	0	0	4.089e-16	73.12	0.000115571	2	2077.03	1.06795	104.502	0
	High	VGLTALTmAEYFR	3	7808	30	A0A0M3LBA7;A0A1C9HCV0;A0A1D8D815;Q9MU12;Q9SCE9;Q5J048;A0A1Z1CJG6;Q5J038;A0A1C9HCP3;Q9MRA3;C0J9K5;C0J9P4;Q95FJ8;Q597J4;A0A1I7PIU6;A0A1I7PIS3;T1L6T3;G4WNV5;A0A1D8DG80;A0A1I7PIS8;Q5UVH7;A0A191SDX6;A0A1I7PIT2;B8PRK2;Q95FS7;G0LNL4;A0A0A7DB11;Q9MRM1;Q9XQY1;B7S4V7	M8(Oxidation)	0	0	3.445e-08	71.16	0.000199978	2	1487.76	1.42775	110.319	0
	High	MPNIYNALVVK	6	4063	19	A0A0M3LBA7;Q597J4;A0A1C9HCV0;Q9MU12;A0A1C9HCP3;Q5J038;A0A1Z1CJG6;C0J9K5;C0J9P4;Q95FJ8;Q9MRA3;A0A1I7PIU6;G4WNV5;A0A1I7PIS8;B8PRK2;A0A1D8D815;G0LNL4;Q95FS7;B7S4V7		0	0	3.6e-08	61.19	0.00171309	2	1261.7	0.44565	104.959	0
	High	EGNDLYMEMK	2	8238	29	A0A0M3LBA7;A0A1C9HCP3;A0A1Z1CJG6;A0A1C9HCV0;Q5J038;Q9MRA3;C0J9K5;C0J9P4;Q9MU12;Q95FJ8;G0LNL4;Q597J4;A0A1D8D815;A0A1I7PIU6;A0A1I7PIS3;T1L6T3;G4WNV5;Q9SCE9;Q5J048;A0A1D8DG80;A0A1I7PIS8;A0A0A7DB11;Q5UVH7;Q95FS7;B7S4V7;A0A1I7PIT2;B8PRK2;Q9XQY1;D3YI20		0	0	0.000103	57.5	0.00148335	2	1229.52	0.493564	76.6345	0
	High	TVLIMELINNIAK	1	8267	27	A0A0M3LBA7;A0A1C9HCV0;Q597J4;A0A1Z1CJG6;A0A1D8D815;A0A1I7PIS3;C0J9K5;C0J9P4;Q9MU12;Q9SCE9;Q5J048;A0A1I7PIS8;Q95FJ8;Q5J038;A0A1C9HCP3;Q9MRA3;A0A1I7PIU6;T1L6T3;G4WNV5;A0A1D8DG80;Q5UVH7;A0A1I7PIT2;B8PRK2;A0A0A7DB11;A0A191SDX6;Q9MRM1;Q9XQY1		0	0	1.504e-08	55.42	0.00490042	2	1471.86	0.36774	115.473	0
	High	IGLFGGAGVGK	6	9628	38	A0A0M3LBA7;Q5J048;A0A1Z1CJG6;A0A1C9HCV0;C0J9K5;C0J9P4;Q9MU12;Q95FJ8;Q5J038;Q9MRA3;A0A1D8D815;A0A1C9HCP3;A0A1I7PIU6;A0A1I7PIS3;T1L6T3;G4WNV5;Q95FS7;Q9SCE9;B7S4V7;A0A1D8DG80;A0A1I7PIS8;Q5UVH7;Q597J4;A0A1I7PIT2;B8PRK2;G0LNL4;A0A2G5F6R8;A0A1S3Y5A9;B9T1V8;A0A103XST4;A0A2H3ZCK5;A0A191SDX6;A0A0A7DB11;Q9MRM1;Q9XQY1;A0A0D6QRT0;M0UCJ4;D3YI20		0	0	1.694e-05	54.93	0.00748879	2	975.562	0.168342	84.5371	0
	High	EGNDLYmEmK	1	8238	29	A0A0M3LBA7;A0A1C9HCP3;A0A1Z1CJG6;A0A1C9HCV0;Q5J038;Q9MRA3;C0J9K5;C0J9P4;Q9MU12;Q95FJ8;G0LNL4;Q597J4;A0A1D8D815;A0A1I7PIU6;A0A1I7PIS3;T1L6T3;G4WNV5;Q9SCE9;Q5J048;A0A1D8DG80;A0A1I7PIS8;A0A0A7DB11;Q5UVH7;Q95FS7;B7S4V7;A0A1I7PIT2;B8PRK2;Q9XQY1;D3YI20	M7(Oxidation); M9(Oxidation)	0	0	4.069e-05	48.86	0.00869943	2	1261.51	0.608066	45.5953	0
	High	VVDLLAPYR	7	9267	30	A0A0M3LBA7;Q597J4;A0A1C9HCV0;Q9MU12;A0A1C9HCP3;Q5J038;A0A1Z1CJG6;C0J9K5;C0J9P4;Q95FJ8;Q9MRA3;A0A1I7PIS3;T1L6T3;Q9SCE9;A0A1D8DG80;Q5J048;A0A1I7PIU6;G4WNV5;A0A1I7PIS8;A0A1I7PIT2;B8PRK2;A0A1D8D815;A0A191SDX6;A0A0A7DB11;Q5UVH7;Q95FS7;G0LNL4;Q9MRM1;B7S4V7;D3YI20		0	0	0.001958	48.51	0.029953	2	1045.6	0.536108	99.129	0
	High	TVLImELINNIAK	1	8267	27	A0A0M3LBA7;A0A1C9HCV0;Q597J4;A0A1Z1CJG6;A0A1D8D815;A0A1I7PIS3;C0J9K5;C0J9P4;Q9MU12;Q9SCE9;Q5J048;A0A1I7PIS8;Q95FJ8;Q5J038;A0A1C9HCP3;Q9MRA3;A0A1I7PIU6;T1L6T3;G4WNV5;A0A1D8DG80;Q5UVH7;A0A1I7PIT2;B8PRK2;A0A0A7DB11;A0A191SDX6;Q9MRM1;Q9XQY1	M5(Oxidation)	0	0	1.391e-05	45.98	0.0433723	2	1487.85	0.499679	114.943	0
	High	LSIFETGIK	5	9003	29	A0A1C9HCV0;Q5J038;A0A1C9HCP3;Q9MRA3;A0A1I7PIS3;Q9MU12;T1L6T3;Q9SCE9;A0A1D8DG80;Q95FJ8;A0A0M3LBA7;Q597J4;A0A1Z1CJG6;A0A191SDX6;A0A1D8D815;A0A1I7PIU6;C0J9K5;C0J9P4;G4WNV5;Q5J048;A0A1I7PIS8;Q95FS7;B7S4V7;Q5UVH7;G0LNL4;A0A0A7DB11;Q9MRM1;Q9XQY1;D3YI20		0	0	0.004341	44.41	0.0544216	2	1007.58	0.0355024	94.7377	0
	High	AHGGVSVFGGVGER	8	7920	31	A0A0M3LBA7;Q597J4;Q95FS7;A0A1C9HCV0;Q5J038;A0A1C9HCP3;Q9MRA3;A0A1I7PIS3;Q9MU12;T1L6T3;Q9SCE9;A0A1D8DG80;Q95FJ8;A0A1Z1CJG6;A0A1I7PIU6;C0J9K5;C0J9P4;G4WNV5;A0A1I7PIS8;A0A1I7PIT2;B8PRK2;A0A1D8D815;Q5J048;Q5UVH7;A0A191SDX6;B7S4V7;Q9XQY1;Q9MRM1;A0A0A7DB11;D3YI20;G0LNL4		0	0	2.565e-10	43.53	0.0924236	2	1328.67	-0.0537941	69.4669	0
	High	EGSITSIQAVYVPADDLTDPAPATTFAHLDATTVLSR	1	6157	26	A0A0M3LBA7;A0A1Z1CJG6;A0A1C9HCV0;Q5J038;A0A1C9HCP3;Q9MRA3;A0A1I7PIU6;A0A1I7PIS3;C0J9K5;C0J9P4;Q9MU12;T1L6T3;G4WNV5;Q9SCE9;A0A1D8DG80;A0A1I7PIS8;Q95FJ8;A0A1D8D815;Q5J048;A0A1I7PIT2;B8PRK2;A0A191SDX6;Q95FS7;Q5UVH7;A0A0A7DB11;B7S4V7		0	0	8.302e-08	29.88	1.67397	3	3843.94	2.61884	114.559	0
	High	VGLTALTMAEYFR	1	7808	30	A0A0M3LBA7;Q597J4;A0A1Z1CJG6;A0A1C9HCV0;Q5J038;A0A1C9HCP3;Q9MRA3;A0A1I7PIU6;A0A1I7PIS3;C0J9K5;C0J9P4;Q9MU12;T1L6T3;G4WNV5;Q95FS7;Q9SCE9;A0A1D8DG80;A0A1I7PIS8;A0A1I7PIT2;B8PRK2;Q95FJ8;G0LNL4;A0A1D8D815;Q5J048;B7S4V7;Q5UVH7;A0A191SDX6;A0A0A7DB11;Q9MRM1;Q9XQY1		0	0	5.605e-05	22.31	14.5389	2	1471.76	1.14001	114.677	0
	High	ESGVINEENIAESK	2	1255	18	A0A1C9HCV0;Q5J038;A0A1C9HCP3;A0A1I7PIS3;Q9MU12;T1L6T3;Q9SCE9;Q95FJ8;Q9MRA3;A0A1I7PIU6;Q95FS7;A0A1D8DG80;A0A1I7PIS8;A0A1I7PIT2;B8PRK2;A0A1D8D815;A0A191SDX6;G0LNL4		0	0	2.12e-06	14.72	68.4204	2	1518.73	0.989397	64.8206	0
	High	AMNLDVESK	3	51	5	A0A0M3LBA7;Q5J038;A0A1D8D815;Q5J048;B8PRK2		0	0.001	0.007375	57.05	0.00302678	2	1006.49	0.042779	57.4981	0
	High	AmNLDVESK	4	51	5	A0A0M3LBA7;Q5J038;A0A1D8D815;Q5J048;B8PRK2	M2(Oxidation)	0	0.001	0.009328	49.92	0.0131317	2	1022.48	0.180158	38.7769	0
	High	EGNDLYMEmK	1	8238	29	A0A0A7DB11;A0A0M3LBA7;A0A1C9HCP3;A0A1C9HCV0;Q5J038;Q9MU12;Q95FS7;Q95FJ8;Q597J4;A0A1Z1CJG6;A0A1D8D815;Q9XQY1;Q9MRA3;A0A1I7PIU6;A0A1I7PIS3;C0J9K5;C0J9P4;T1L6T3;G4WNV5;Q9SCE9;Q5J048;B7S4V7;A0A1D8DG80;A0A1I7PIS8;Q5UVH7;D3YI20;G0LNL4;A0A1I7PIT2;B8PRK2	M9(Oxidation)	0	0.001	0.007918	30.34	0.690657	2	1245.51	0.649558	57.0114	0
	High	TREGNDLYMEMK	1	8225	29	A0A0A7DB11;A0A0M3LBA7;Q597J4;A0A1Z1CJG6;A0A1C9HCV0;Q5J038;A0A1D8D815;A0A1C9HCP3;Q9MRA3;A0A1I7PIU6;A0A1I7PIS3;C0J9K5;C0J9P4;Q9MU12;T1L6T3;G4WNV5;Q9SCE9;Q5J048;A0A1D8DG80;A0A1I7PIS8;Q5UVH7;Q95FJ8;Q95FS7;B7S4V7;A0A1I7PIT2;B8PRK2;G0LNL4;Q9XQY1;D3YI20		0	0.001	0.01304	26.82	2.53941	2	1486.67	0.985458	65.1513	1
C0J9P4	ATP synthase subunit beta (Fragment) OS=Stephania rotunda OX=461634 GN=atpB PE=3 SV=1 - [C0J9P4_9MAGN]	2836.12	68.99	5662	1	21	131	445	47.8759	5.24951
	High	GIYPAVDPLDSTSTMLQPR	1	5449	29	A0A0M3LBA7;A0A1Z1CJG6;A0A1C9HCV0;A0A1D8D815;A0A1I7PIS3;C0J9K5;C0J9P4;Q9MU12;Q9SCE9;A0A1I7PIS8;Q95FJ8;Q597J4;A0A191SDX6;Q5J048;A0A1C9HCP3;Q5J038;Q9MRA3;T1L6T3;A0A1D8DG80;A0A1I7PIU6;G4WNV5;A0A1I7PIT2;B8PRK2;Q95FS7;G0LNL4;Q9MRM1;Q9XQY1;B7S4V7;Q8WJF6		0	0	4.089e-16	114.28	9.13922e-09	3	2061.03	0.43857	114.196	0
	High	YKELQDIIAILGLDELSEEDR	2	7741	30	A0A0M3LBA7;Q597J4;A0A1C9HCV0;Q9MU12;Q5J038;A0A1Z1CJG6;A0A1C9HCP3;C0J9K5;C0J9P4;Q95FJ8;Q9MRA3;A0A1I7PIS3;T1L6T3;Q9SCE9;A0A1D8DG80;A0A1I7PIU6;G4WNV5;Q5J048;A0A1I7PIS8;B8PRK2;A0A1D8D815;A0A191SDX6;A0A1I7PIT2;Q95FS7;G0LNL4;B7S4V7;Q9XQY1;Q5UVH7;D3YI20;Q8WJF6		0	0	4.089e-16	109.13	2.80867e-08	3	2462.27	0.849771	115.252	1
	High	FVQAGSEVSALLGR	9	9158	29	A0A0M3LBA7;A0A1Z1CJG6;A0A1C9HCV0;Q5J038;A0A1C9HCP3;A0A1I7PIS3;C0J9K5;C0J9P4;Q9MU12;T1L6T3;Q9SCE9;Q95FJ8;Q597J4;A0A1D8D815;Q9MRA3;A0A1I7PIU6;G4WNV5;Q5J048;A0A1D8DG80;A0A1I7PIS8;Q5UVH7;Q95FS7;B7S4V7;G0LNL4;A0A1I7PIT2;B8PRK2;A0A0A7DB11;D3YI20;A0A191SDX6		0	0	2.412e-14	107.3	5.17819e-08	2	1433.78	0.628456	104.278	0
	High	GmEVIDTGAPLSVPVGGATLGR	5	3356	20	A0A0M3LBA7;A0A1Z1CJG6;A0A1C9HCV0;A0A1D8D815;A0A1I7PIS3;C0J9K5;C0J9P4;Q9MU12;Q9SCE9;A0A1I7PIS8;Q95FJ8;A0A191SDX6;Q5J038;A0A1C9HCP3;T1L6T3;A0A1I7PIU6;A0A1I7PIT2;Q95FS7;B8PRK2;Q9XQY1	M2(Oxidation)	0	0	4.089e-16	103.3	9.91365e-08	2	2113.1	0.961474	104.349	0
	High	DVNEQDVLLFIDNIFR	2	5066	22	A0A1C9HCV0;Q5J038;A0A1C9HCP3;A0A1I7PIS3;Q9MU12;T1L6T3;Q9SCE9;Q95FJ8;A0A0M3LBA7;A0A1Z1CJG6;C0J9K5;C0J9P4;Q9MRA3;A0A1I7PIU6;G4WNV5;A0A1D8DG80;A0A1I7PIS8;Q597J4;Q95FS7;G0LNL4;A0A1I7PIT2;B8PRK2		0	0	4.089e-16	100.52	2.49783e-07	2	1950	0.219837	116.538	0
	High	mPSAVGYQPTLSTEMGSLQER	7	5647	26	A0A0M3LBA7;A0A1C9HCV0;Q9MU12;A0A1C9HCP3;Q5J038;A0A1Z1CJG6;C0J9K5;C0J9P4;Q95FJ8;Q9MRA3;Q5J048;Q9SCE9;A0A1I7PIU6;G4WNV5;A0A1D8DG80;A0A1I7PIS3;T1L6T3;A0A1I7PIS8;B8PRK2;Q597J4;A0A1D8D815;A0A1I7PIT2;A0A191SDX6;Q95FS7;G0LNL4;B7S4V7	M1(Oxidation)	0	0	4.089e-16	100.23	1.47749e-07	2	2298.08	0.787195	98.7147	0
	High	VALVYGQMNEPPGAR	10	9490	31	A0A0M3LBA7;Q597J4;Q5J048;A0A1Z1CJG6;A0A1C9HCV0;A0A191SDX6;Q5J038;A0A1D8D815;A0A1C9HCP3;Q9MRA3;A0A1I7PIU6;A0A1I7PIS3;C0J9K5;C0J9P4;Q9MU12;T1L6T3;G4WNV5;Q95FS7;Q9SCE9;B7S4V7;A0A1D8DG80;A0A1I7PIS8;A0A1I7PIT2;B8PRK2;Q5UVH7;Q95FJ8;G0LNL4;D3YI20;Q9MRM1;A0A0A7DB11;Q9XQY1		0	0	1.582e-12	97.39	4.874e-07	2	1601.81	0.274305	82.9265	0
	High	MPSAVGYQPTLSTEMGSLQER	6	5647	26	A0A0M3LBA7;A0A1Z1CJG6;A0A1C9HCV0;A0A1I7PIS3;C0J9K5;C0J9P4;Q9MU12;Q9SCE9;Q95FJ8;A0A1C9HCP3;Q5J038;Q9MRA3;A0A1I7PIU6;T1L6T3;G4WNV5;Q95FS7;A0A1D8DG80;A0A1I7PIS8;A0A1I7PIT2;B8PRK2;Q597J4;A0A191SDX6;A0A1D8D815;Q5J048;B7S4V7;G0LNL4		0	0	4.089e-16	94.06	7.79322e-07	2	2282.08	1.55997	105.286	0
	High	GMEVIDTGAPLSVPVGGATLGR	6	3356	20	A0A0M3LBA7;Q9SCE9;A0A1C9HCV0;Q9MU12;A0A1I7PIS8;Q95FJ8;A0A191SDX6;Q5J038;A0A1D8D815;A0A1C9HCP3;A0A1I7PIS3;T1L6T3;A0A1Z1CJG6;C0J9K5;C0J9P4;A0A1I7PIU6;A0A1I7PIT2;Q95FS7;B8PRK2;Q9XQY1		0	0	4.089e-16	92.29	2.68341e-06	2	2097.1	1.45448	113.371	0
	High	ELQDIIAILGLDELSEEDR	2	7752	30	A0A0M3LBA7;Q597J4;A0A1C9HCV0;Q9MU12;Q5J038;A0A1Z1CJG6;A0A1C9HCP3;C0J9K5;C0J9P4;Q95FJ8;Q9MRA3;A0A1I7PIS3;T1L6T3;Q9SCE9;A0A1D8DG80;A0A1I7PIU6;G4WNV5;Q5J048;A0A1I7PIS8;B8PRK2;A0A1D8D815;A0A191SDX6;A0A1I7PIT2;Q95FS7;G0LNL4;B7S4V7;Q9XQY1;Q5UVH7;D3YI20;Q8WJF6		0	0	4.089e-16	92.02	1.57906e-06	2	2171.1	-1.66075	115.773	0
	High	AVAMSATDGLMR	3	3822	18	A0A0M3LBA7;Q597J4;A0A1Z1CJG6;A0A1C9HCV0;A0A191SDX6;A0A1D8D815;A0A1I7PIS3;C0J9K5;C0J9P4;Q9MU12;Q9SCE9;Q5J048;A0A1I7PIS8;Q95FJ8;Q95FS7;B8PRK2;G0LNL4;Q9MRM1		0	0	2.295e-07	81.73	1.36475e-05	2	1222.59	0.220339	74.9004	0
	High	mPSAVGYQPTLSTEmGSLQER	3	5647	26	A0A0M3LBA7;A0A1C9HCV0;Q9MU12;A0A1C9HCP3;Q5J038;A0A1Z1CJG6;C0J9K5;C0J9P4;Q95FJ8;Q9MRA3;Q5J048;Q9SCE9;A0A1I7PIU6;G4WNV5;A0A1D8DG80;A0A1I7PIS3;T1L6T3;A0A1I7PIS8;B8PRK2;Q597J4;A0A1D8D815;A0A1I7PIT2;A0A191SDX6;Q95FS7;G0LNL4;B7S4V7	M1(Oxidation); M15(Oxidation)	0	0	4.089e-16	80.99	1.16395e-05	3	2314.07	1.28533	82.9654	0
	High	mPNIYNALVVK	2	4063	19	A0A0M3LBA7;A0A1Z1CJG6;A0A1C9HCV0;C0J9K5;C0J9P4;Q9MU12;Q95FJ8;Q5J038;A0A1C9HCP3;Q9MRA3;Q597J4;A0A1D8D815;A0A1I7PIU6;G4WNV5;A0A1I7PIS8;B8PRK2;G0LNL4;Q95FS7;B7S4V7	M1(Oxidation)	0	0	6.384e-09	76.76	0.000145965	2	1277.69	0.980473	91.6388	0
	High	VALVYGQmNEPPGAR	11	9490	31	A0A0M3LBA7;Q597J4;Q9MRM1;A0A1Z1CJG6;A0A1C9HCV0;A0A1D8D815;A0A1I7PIS3;C0J9K5;C0J9P4;Q9MU12;Q9SCE9;A0A1I7PIS8;Q95FJ8;A0A191SDX6;Q5J038;A0A1C9HCP3;Q9MRA3;A0A1I7PIU6;T1L6T3;G4WNV5;Q5J048;A0A1D8DG80;A0A1I7PIT2;B8PRK2;Q5UVH7;Q95FS7;G0LNL4;A0A0A7DB11;B7S4V7;Q9XQY1;D3YI20	M8(Oxidation)	0	0	5.859e-13	76.71	5.3821e-05	2	1617.81	0.698386	69.4104	0
	High	SAPAFIQLDTK	4	4550	21	A0A0M3LBA7;A0A1C9HCV0;Q9MU12;A0A1C9HCP3;Q5J038;A0A1Z1CJG6;C0J9K5;C0J9P4;Q95FJ8;Q9MRA3;A0A1I7PIS3;T1L6T3;Q9SCE9;A0A1D8DG80;Q5J048;Q597J4;A0A1D8D815;A0A1I7PIT2;Q95FS7;G0LNL4;A0A191SDX6		0	0	4.151e-05	75.61	7.92919e-05	2	1190.64	0.536024	85.9508	0
	High	GIYPAVDPLDSTSTmLQPR	6	5449	29	A0A0M3LBA7;Q597J4;A0A1C9HCP3;A0A1Z1CJG6;A0A1C9HCV0;A0A1D8D815;A0A1I7PIS3;C0J9K5;C0J9P4;Q9MU12;Q9SCE9;A0A1I7PIS8;Q95FJ8;A0A191SDX6;Q5J048;Q5J038;A0A1I7PIU6;T1L6T3;Q9XQY1;Q9MRA3;G4WNV5;Q95FS7;B7S4V7;A0A1D8DG80;A0A1I7PIT2;B8PRK2;G0LNL4;Q8WJF6;Q9MRM1	M15(Oxidation)	0	0	4.089e-16	73.12	0.000115571	2	2077.03	1.06795	104.502	0
	High	VGLTALTmAEYFR	3	7808	30	A0A0M3LBA7;A0A1C9HCV0;A0A1D8D815;Q9MU12;Q9SCE9;Q5J048;A0A1Z1CJG6;Q5J038;A0A1C9HCP3;Q9MRA3;C0J9K5;C0J9P4;Q95FJ8;Q597J4;A0A1I7PIU6;A0A1I7PIS3;T1L6T3;G4WNV5;A0A1D8DG80;A0A1I7PIS8;Q5UVH7;A0A191SDX6;A0A1I7PIT2;B8PRK2;Q95FS7;G0LNL4;A0A0A7DB11;Q9MRM1;Q9XQY1;B7S4V7	M8(Oxidation)	0	0	3.445e-08	71.16	0.000199978	2	1487.76	1.42775	110.319	0
	High	MPNIYNALVVK	6	4063	19	A0A0M3LBA7;Q597J4;A0A1C9HCV0;Q9MU12;A0A1C9HCP3;Q5J038;A0A1Z1CJG6;C0J9K5;C0J9P4;Q95FJ8;Q9MRA3;A0A1I7PIU6;G4WNV5;A0A1I7PIS8;B8PRK2;A0A1D8D815;G0LNL4;Q95FS7;B7S4V7		0	0	3.6e-08	61.19	0.00171309	2	1261.7	0.44565	104.959	0
	High	AVAMSATDGLmR	4	3822	18	A0A0M3LBA7;A0A1Z1CJG6;A0A1C9HCV0;A0A191SDX6;A0A1D8D815;A0A1I7PIS3;C0J9K5;C0J9P4;Q9MU12;Q9SCE9;Q5J048;A0A1I7PIS8;Q95FJ8;Q597J4;Q95FS7;B8PRK2;G0LNL4;Q9MRM1	M11(Oxidation)	0	0	3.413e-06	58.63	0.00224818	2	1238.59	0.47929	61.8725	0
	High	AVAmSATDGLmR	3	3822	18	A0A0M3LBA7;A0A1C9HCV0;Q9MU12;A0A1I7PIS3;Q9SCE9;Q95FJ8;Q5J048;A0A1I7PIS8;B8PRK2;Q597J4;A0A1Z1CJG6;C0J9K5;C0J9P4;A0A1D8D815;A0A191SDX6;Q95FS7;G0LNL4;Q9MRM1	M4(Oxidation); M11(Oxidation)	0	0	0.004136	58.17	0.00198477	2	1254.58	0.731638	47.9613	0
	High	EGNDLYMEMK	2	8238	29	A0A0M3LBA7;A0A1C9HCP3;A0A1Z1CJG6;A0A1C9HCV0;Q5J038;Q9MRA3;C0J9K5;C0J9P4;Q9MU12;Q95FJ8;G0LNL4;Q597J4;A0A1D8D815;A0A1I7PIU6;A0A1I7PIS3;T1L6T3;G4WNV5;Q9SCE9;Q5J048;A0A1D8DG80;A0A1I7PIS8;A0A0A7DB11;Q5UVH7;Q95FS7;B7S4V7;A0A1I7PIT2;B8PRK2;Q9XQY1;D3YI20		0	0	0.000103	57.5	0.00148335	2	1229.52	0.493564	76.6345	0
	High	FLSQPFFVAEVFTGSPGxYVGLTETIR	1	1	1	C0J9P4	X18(R)	0	0	4.422e-16	56.12	0.00240873	3	3018.6	9.41627	114.94	1
	High	TVLIMELINNIAK	1	8267	27	A0A0M3LBA7;A0A1C9HCV0;Q597J4;A0A1Z1CJG6;A0A1D8D815;A0A1I7PIS3;C0J9K5;C0J9P4;Q9MU12;Q9SCE9;Q5J048;A0A1I7PIS8;Q95FJ8;Q5J038;A0A1C9HCP3;Q9MRA3;A0A1I7PIU6;T1L6T3;G4WNV5;A0A1D8DG80;Q5UVH7;A0A1I7PIT2;B8PRK2;A0A0A7DB11;A0A191SDX6;Q9MRM1;Q9XQY1		0	0	1.504e-08	55.42	0.00490042	2	1471.86	0.36774	115.473	0
	High	IGLFGGAGVGK	6	9628	38	A0A0M3LBA7;Q5J048;A0A1Z1CJG6;A0A1C9HCV0;C0J9K5;C0J9P4;Q9MU12;Q95FJ8;Q5J038;Q9MRA3;A0A1D8D815;A0A1C9HCP3;A0A1I7PIU6;A0A1I7PIS3;T1L6T3;G4WNV5;Q95FS7;Q9SCE9;B7S4V7;A0A1D8DG80;A0A1I7PIS8;Q5UVH7;Q597J4;A0A1I7PIT2;B8PRK2;G0LNL4;A0A2G5F6R8;A0A1S3Y5A9;B9T1V8;A0A103XST4;A0A2H3ZCK5;A0A191SDX6;A0A0A7DB11;Q9MRM1;Q9XQY1;A0A0D6QRT0;M0UCJ4;D3YI20		0	0	1.694e-05	54.93	0.00748879	2	975.562	0.168342	84.5371	0
	High	EGNDLYmEmK	1	8238	29	A0A0M3LBA7;A0A1C9HCP3;A0A1Z1CJG6;A0A1C9HCV0;Q5J038;Q9MRA3;C0J9K5;C0J9P4;Q9MU12;Q95FJ8;G0LNL4;Q597J4;A0A1D8D815;A0A1I7PIU6;A0A1I7PIS3;T1L6T3;G4WNV5;Q9SCE9;Q5J048;A0A1D8DG80;A0A1I7PIS8;A0A0A7DB11;Q5UVH7;Q95FS7;B7S4V7;A0A1I7PIT2;B8PRK2;Q9XQY1;D3YI20	M7(Oxidation); M9(Oxidation)	0	0	4.069e-05	48.86	0.00869943	2	1261.51	0.608066	45.5953	0
	High	VVDLLAPYR	7	9267	30	A0A0M3LBA7;Q597J4;A0A1C9HCV0;Q9MU12;A0A1C9HCP3;Q5J038;A0A1Z1CJG6;C0J9K5;C0J9P4;Q95FJ8;Q9MRA3;A0A1I7PIS3;T1L6T3;Q9SCE9;A0A1D8DG80;Q5J048;A0A1I7PIU6;G4WNV5;A0A1I7PIS8;A0A1I7PIT2;B8PRK2;A0A1D8D815;A0A191SDX6;A0A0A7DB11;Q5UVH7;Q95FS7;G0LNL4;Q9MRM1;B7S4V7;D3YI20		0	0	0.001958	48.51	0.029953	2	1045.6	0.536108	99.129	0
	High	TVLImELINNIAK	1	8267	27	A0A0M3LBA7;A0A1C9HCV0;Q597J4;A0A1Z1CJG6;A0A1D8D815;A0A1I7PIS3;C0J9K5;C0J9P4;Q9MU12;Q9SCE9;Q5J048;A0A1I7PIS8;Q95FJ8;Q5J038;A0A1C9HCP3;Q9MRA3;A0A1I7PIU6;T1L6T3;G4WNV5;A0A1D8DG80;Q5UVH7;A0A1I7PIT2;B8PRK2;A0A0A7DB11;A0A191SDX6;Q9MRM1;Q9XQY1	M5(Oxidation)	0	0	1.391e-05	45.98	0.0433723	2	1487.85	0.499679	114.943	0
	High	LSIFETGIK	5	9003	29	A0A1C9HCV0;Q5J038;A0A1C9HCP3;Q9MRA3;A0A1I7PIS3;Q9MU12;T1L6T3;Q9SCE9;A0A1D8DG80;Q95FJ8;A0A0M3LBA7;Q597J4;A0A1Z1CJG6;A0A191SDX6;A0A1D8D815;A0A1I7PIU6;C0J9K5;C0J9P4;G4WNV5;Q5J048;A0A1I7PIS8;Q95FS7;B7S4V7;Q5UVH7;G0LNL4;A0A0A7DB11;Q9MRM1;Q9XQY1;D3YI20		0	0	0.004341	44.41	0.0544216	2	1007.58	0.0355024	94.7377	0
	High	AHGGVSVFGGVGER	8	7920	31	A0A0M3LBA7;Q597J4;Q95FS7;A0A1C9HCV0;Q5J038;A0A1C9HCP3;Q9MRA3;A0A1I7PIS3;Q9MU12;T1L6T3;Q9SCE9;A0A1D8DG80;Q95FJ8;A0A1Z1CJG6;A0A1I7PIU6;C0J9K5;C0J9P4;G4WNV5;A0A1I7PIS8;A0A1I7PIT2;B8PRK2;A0A1D8D815;Q5J048;Q5UVH7;A0A191SDX6;B7S4V7;Q9XQY1;Q9MRM1;A0A0A7DB11;D3YI20;G0LNL4		0	0	2.565e-10	43.53	0.0924236	2	1328.67	-0.0537941	69.4669	0
	High	EGSITSIQAVYVPADDLTDPAPATTFAHLDATTVLSR	1	6157	26	A0A0M3LBA7;A0A1Z1CJG6;A0A1C9HCV0;Q5J038;A0A1C9HCP3;Q9MRA3;A0A1I7PIU6;A0A1I7PIS3;C0J9K5;C0J9P4;Q9MU12;T1L6T3;G4WNV5;Q9SCE9;A0A1D8DG80;A0A1I7PIS8;Q95FJ8;A0A1D8D815;Q5J048;A0A1I7PIT2;B8PRK2;A0A191SDX6;Q95FS7;Q5UVH7;A0A0A7DB11;B7S4V7		0	0	8.302e-08	29.88	1.67397	3	3843.94	2.61884	114.559	0
	High	VGLTALTMAEYFR	1	7808	30	A0A0M3LBA7;Q597J4;A0A1Z1CJG6;A0A1C9HCV0;Q5J038;A0A1C9HCP3;Q9MRA3;A0A1I7PIU6;A0A1I7PIS3;C0J9K5;C0J9P4;Q9MU12;T1L6T3;G4WNV5;Q95FS7;Q9SCE9;A0A1D8DG80;A0A1I7PIS8;A0A1I7PIT2;B8PRK2;Q95FJ8;G0LNL4;A0A1D8D815;Q5J048;B7S4V7;Q5UVH7;A0A191SDX6;A0A0A7DB11;Q9MRM1;Q9XQY1		0	0	5.605e-05	22.31	14.5389	2	1471.76	1.14001	114.677	0
	High	EGNDLYMEmK	1	8238	29	A0A0A7DB11;A0A0M3LBA7;A0A1C9HCP3;A0A1C9HCV0;Q5J038;Q9MU12;Q95FS7;Q95FJ8;Q597J4;A0A1Z1CJG6;A0A1D8D815;Q9XQY1;Q9MRA3;A0A1I7PIU6;A0A1I7PIS3;C0J9K5;C0J9P4;T1L6T3;G4WNV5;Q9SCE9;Q5J048;B7S4V7;A0A1D8DG80;A0A1I7PIS8;Q5UVH7;D3YI20;G0LNL4;A0A1I7PIT2;B8PRK2	M9(Oxidation)	0	0.001	0.007918	30.34	0.690657	2	1245.51	0.649558	57.0114	0
	High	TREGNDLYMEMK	1	8225	29	A0A0A7DB11;A0A0M3LBA7;Q597J4;A0A1Z1CJG6;A0A1C9HCV0;Q5J038;A0A1D8D815;A0A1C9HCP3;Q9MRA3;A0A1I7PIU6;A0A1I7PIS3;C0J9K5;C0J9P4;Q9MU12;T1L6T3;G4WNV5;Q9SCE9;Q5J048;A0A1D8DG80;A0A1I7PIS8;Q5UVH7;Q95FJ8;Q95FS7;B7S4V7;A0A1I7PIT2;B8PRK2;G0LNL4;Q9XQY1;D3YI20		0	0.001	0.01304	26.82	2.53941	2	1486.67	0.985458	65.1513	1
A0A191SDX6	ATP synthase subunit beta (Fragment) OS=Delphinium ajacis OX=37494 GN=atpB PE=3 SV=1 - [A0A191SDX6_DELAJ]	2835.73	64.12	1282	2	21	124	471	50.7463	5.021
	High	IFNVLGEPVDNLGPVDTR	2	3009	17	A0A0M3LBA7;Q597J4;Q5J048;A0A1C9HCV0;Q9MU12;Q5J038;Q9MRA3;Q9SCE9;A0A1I7PIU6;G4WNV5;A0A1D8DG80;A0A1D8D815;A0A1I7PIT2;A0A191SDX6;G0LNL4;Q9XQY1;B7S4V7		0	0	9.063e-14	118.45	2.82807e-09	2	1955.03	1.18211	114.312	0
	High	GIYPAVDPLDSTSTMLQPR	1	5449	29	A0A0M3LBA7;A0A1Z1CJG6;A0A1C9HCV0;A0A1D8D815;A0A1I7PIS3;C0J9K5;C0J9P4;Q9MU12;Q9SCE9;A0A1I7PIS8;Q95FJ8;Q597J4;A0A191SDX6;Q5J048;A0A1C9HCP3;Q5J038;Q9MRA3;T1L6T3;A0A1D8DG80;A0A1I7PIU6;G4WNV5;A0A1I7PIT2;B8PRK2;Q95FS7;G0LNL4;Q9MRM1;Q9XQY1;B7S4V7;Q8WJF6		0	0	4.089e-16	114.28	9.13922e-09	3	2061.03	0.43857	114.196	0
	High	YKELQDIIAILGLDELSEEDR	2	7741	30	A0A0M3LBA7;Q597J4;A0A1C9HCV0;Q9MU12;Q5J038;A0A1Z1CJG6;A0A1C9HCP3;C0J9K5;C0J9P4;Q95FJ8;Q9MRA3;A0A1I7PIS3;T1L6T3;Q9SCE9;A0A1D8DG80;A0A1I7PIU6;G4WNV5;Q5J048;A0A1I7PIS8;B8PRK2;A0A1D8D815;A0A191SDX6;A0A1I7PIT2;Q95FS7;G0LNL4;B7S4V7;Q9XQY1;Q5UVH7;D3YI20;Q8WJF6		0	0	4.089e-16	109.13	2.80867e-08	3	2462.27	0.849771	115.252	1
	High	FVQAGSEVSALLGR	9	9158	29	A0A0M3LBA7;A0A1Z1CJG6;A0A1C9HCV0;Q5J038;A0A1C9HCP3;A0A1I7PIS3;C0J9K5;C0J9P4;Q9MU12;T1L6T3;Q9SCE9;Q95FJ8;Q597J4;A0A1D8D815;Q9MRA3;A0A1I7PIU6;G4WNV5;Q5J048;A0A1D8DG80;A0A1I7PIS8;Q5UVH7;Q95FS7;B7S4V7;G0LNL4;A0A1I7PIT2;B8PRK2;A0A0A7DB11;D3YI20;A0A191SDX6		0	0	2.412e-14	107.3	5.17819e-08	2	1433.78	0.628456	104.278	0
	High	IAQIIGPVLDVSFPPGK	2	158	4	A0A0M3LBA7;A0A1C9HCV0;A0A1D8D815;A0A191SDX6		0	0	4.089e-16	105.66	1.6994e-08	2	1751.01	0.848109	114.369	0
	High	GmEVIDTGAPLSVPVGGATLGR	5	3356	20	A0A0M3LBA7;A0A1Z1CJG6;A0A1C9HCV0;A0A1D8D815;A0A1I7PIS3;C0J9K5;C0J9P4;Q9MU12;Q9SCE9;A0A1I7PIS8;Q95FJ8;A0A191SDX6;Q5J038;A0A1C9HCP3;T1L6T3;A0A1I7PIU6;A0A1I7PIT2;Q95FS7;B8PRK2;Q9XQY1	M2(Oxidation)	0	0	4.089e-16	103.3	9.91365e-08	2	2113.1	0.961474	104.349	0
	High	mPSAVGYQPTLSTEMGSLQER	7	5647	26	A0A0M3LBA7;A0A1C9HCV0;Q9MU12;A0A1C9HCP3;Q5J038;A0A1Z1CJG6;C0J9K5;C0J9P4;Q95FJ8;Q9MRA3;Q5J048;Q9SCE9;A0A1I7PIU6;G4WNV5;A0A1D8DG80;A0A1I7PIS3;T1L6T3;A0A1I7PIS8;B8PRK2;Q597J4;A0A1D8D815;A0A1I7PIT2;A0A191SDX6;Q95FS7;G0LNL4;B7S4V7	M1(Oxidation)	0	0	4.089e-16	100.23	1.47749e-07	2	2298.08	0.787195	98.7147	0
	High	VALVYGQMNEPPGAR	10	9490	31	A0A0M3LBA7;Q597J4;Q5J048;A0A1Z1CJG6;A0A1C9HCV0;A0A191SDX6;Q5J038;A0A1D8D815;A0A1C9HCP3;Q9MRA3;A0A1I7PIU6;A0A1I7PIS3;C0J9K5;C0J9P4;Q9MU12;T1L6T3;G4WNV5;Q95FS7;Q9SCE9;B7S4V7;A0A1D8DG80;A0A1I7PIS8;A0A1I7PIT2;B8PRK2;Q5UVH7;Q95FJ8;G0LNL4;D3YI20;Q9MRM1;A0A0A7DB11;Q9XQY1		0	0	1.582e-12	97.39	4.874e-07	2	1601.81	0.274305	82.9265	0
	High	MPSAVGYQPTLSTEMGSLQER	6	5647	26	A0A0M3LBA7;A0A1Z1CJG6;A0A1C9HCV0;A0A1I7PIS3;C0J9K5;C0J9P4;Q9MU12;Q9SCE9;Q95FJ8;A0A1C9HCP3;Q5J038;Q9MRA3;A0A1I7PIU6;T1L6T3;G4WNV5;Q95FS7;A0A1D8DG80;A0A1I7PIS8;A0A1I7PIT2;B8PRK2;Q597J4;A0A191SDX6;A0A1D8D815;Q5J048;B7S4V7;G0LNL4		0	0	4.089e-16	94.06	7.79322e-07	2	2282.08	1.55997	105.286	0
	High	GMEVIDTGAPLSVPVGGATLGR	6	3356	20	A0A0M3LBA7;Q9SCE9;A0A1C9HCV0;Q9MU12;A0A1I7PIS8;Q95FJ8;A0A191SDX6;Q5J038;A0A1D8D815;A0A1C9HCP3;A0A1I7PIS3;T1L6T3;A0A1Z1CJG6;C0J9K5;C0J9P4;A0A1I7PIU6;A0A1I7PIT2;Q95FS7;B8PRK2;Q9XQY1		0	0	4.089e-16	92.29	2.68341e-06	2	2097.1	1.45448	113.371	0
	High	ELQDIIAILGLDELSEEDR	2	7752	30	A0A0M3LBA7;Q597J4;A0A1C9HCV0;Q9MU12;Q5J038;A0A1Z1CJG6;A0A1C9HCP3;C0J9K5;C0J9P4;Q95FJ8;Q9MRA3;A0A1I7PIS3;T1L6T3;Q9SCE9;A0A1D8DG80;A0A1I7PIU6;G4WNV5;Q5J048;A0A1I7PIS8;B8PRK2;A0A1D8D815;A0A191SDX6;A0A1I7PIT2;Q95FS7;G0LNL4;B7S4V7;Q9XQY1;Q5UVH7;D3YI20;Q8WJF6		0	0	4.089e-16	92.02	1.57906e-06	2	2171.1	-1.66075	115.773	0
	High	AVAMSATDGLMR	3	3822	18	A0A0M3LBA7;Q597J4;A0A1Z1CJG6;A0A1C9HCV0;A0A191SDX6;A0A1D8D815;A0A1I7PIS3;C0J9K5;C0J9P4;Q9MU12;Q9SCE9;Q5J048;A0A1I7PIS8;Q95FJ8;Q95FS7;B8PRK2;G0LNL4;Q9MRM1		0	0	2.295e-07	81.73	1.36475e-05	2	1222.59	0.220339	74.9004	0
	High	mPSAVGYQPTLSTEmGSLQER	3	5647	26	A0A0M3LBA7;A0A1C9HCV0;Q9MU12;A0A1C9HCP3;Q5J038;A0A1Z1CJG6;C0J9K5;C0J9P4;Q95FJ8;Q9MRA3;Q5J048;Q9SCE9;A0A1I7PIU6;G4WNV5;A0A1D8DG80;A0A1I7PIS3;T1L6T3;A0A1I7PIS8;B8PRK2;Q597J4;A0A1D8D815;A0A1I7PIT2;A0A191SDX6;Q95FS7;G0LNL4;B7S4V7	M1(Oxidation); M15(Oxidation)	0	0	4.089e-16	80.99	1.16395e-05	3	2314.07	1.28533	82.9654	0
	High	VALVYGQmNEPPGAR	11	9490	31	A0A0M3LBA7;Q597J4;Q9MRM1;A0A1Z1CJG6;A0A1C9HCV0;A0A1D8D815;A0A1I7PIS3;C0J9K5;C0J9P4;Q9MU12;Q9SCE9;A0A1I7PIS8;Q95FJ8;A0A191SDX6;Q5J038;A0A1C9HCP3;Q9MRA3;A0A1I7PIU6;T1L6T3;G4WNV5;Q5J048;A0A1D8DG80;A0A1I7PIT2;B8PRK2;Q5UVH7;Q95FS7;G0LNL4;A0A0A7DB11;B7S4V7;Q9XQY1;D3YI20	M8(Oxidation)	0	0	5.859e-13	76.71	5.3821e-05	2	1617.81	0.698386	69.4104	0
	High	SAPAFIQLDTK	4	4550	21	A0A0M3LBA7;A0A1C9HCV0;Q9MU12;A0A1C9HCP3;Q5J038;A0A1Z1CJG6;C0J9K5;C0J9P4;Q95FJ8;Q9MRA3;A0A1I7PIS3;T1L6T3;Q9SCE9;A0A1D8DG80;Q5J048;Q597J4;A0A1D8D815;A0A1I7PIT2;Q95FS7;G0LNL4;A0A191SDX6		0	0	4.151e-05	75.61	7.92919e-05	2	1190.64	0.536024	85.9508	0
	High	GIYPAVDPLDSTSTmLQPR	6	5449	29	A0A0M3LBA7;Q597J4;A0A1C9HCP3;A0A1Z1CJG6;A0A1C9HCV0;A0A1D8D815;A0A1I7PIS3;C0J9K5;C0J9P4;Q9MU12;Q9SCE9;A0A1I7PIS8;Q95FJ8;A0A191SDX6;Q5J048;Q5J038;A0A1I7PIU6;T1L6T3;Q9XQY1;Q9MRA3;G4WNV5;Q95FS7;B7S4V7;A0A1D8DG80;A0A1I7PIT2;B8PRK2;G0LNL4;Q8WJF6;Q9MRM1	M15(Oxidation)	0	0	4.089e-16	73.12	0.000115571	2	2077.03	1.06795	104.502	0
	High	VGLTALTmAEYFR	3	7808	30	A0A0M3LBA7;A0A1C9HCV0;A0A1D8D815;Q9MU12;Q9SCE9;Q5J048;A0A1Z1CJG6;Q5J038;A0A1C9HCP3;Q9MRA3;C0J9K5;C0J9P4;Q95FJ8;Q597J4;A0A1I7PIU6;A0A1I7PIS3;T1L6T3;G4WNV5;A0A1D8DG80;A0A1I7PIS8;Q5UVH7;A0A191SDX6;A0A1I7PIT2;B8PRK2;Q95FS7;G0LNL4;A0A0A7DB11;Q9MRM1;Q9XQY1;B7S4V7	M8(Oxidation)	0	0	3.445e-08	71.16	0.000199978	2	1487.76	1.42775	110.319	0
	High	AVAMSATDGLmR	4	3822	18	A0A0M3LBA7;A0A1Z1CJG6;A0A1C9HCV0;A0A191SDX6;A0A1D8D815;A0A1I7PIS3;C0J9K5;C0J9P4;Q9MU12;Q9SCE9;Q5J048;A0A1I7PIS8;Q95FJ8;Q597J4;Q95FS7;B8PRK2;G0LNL4;Q9MRM1	M11(Oxidation)	0	0	3.413e-06	58.63	0.00224818	2	1238.59	0.47929	61.8725	0
	High	AVAmSATDGLmR	3	3822	18	A0A0M3LBA7;A0A1C9HCV0;Q9MU12;A0A1I7PIS3;Q9SCE9;Q95FJ8;Q5J048;A0A1I7PIS8;B8PRK2;Q597J4;A0A1Z1CJG6;C0J9K5;C0J9P4;A0A1D8D815;A0A191SDX6;Q95FS7;G0LNL4;Q9MRM1	M4(Oxidation); M11(Oxidation)	0	0	0.004136	58.17	0.00198477	2	1254.58	0.731638	47.9613	0
	High	TVLIMELINNIAK	1	8267	27	A0A0M3LBA7;A0A1C9HCV0;Q597J4;A0A1Z1CJG6;A0A1D8D815;A0A1I7PIS3;C0J9K5;C0J9P4;Q9MU12;Q9SCE9;Q5J048;A0A1I7PIS8;Q95FJ8;Q5J038;A0A1C9HCP3;Q9MRA3;A0A1I7PIU6;T1L6T3;G4WNV5;A0A1D8DG80;Q5UVH7;A0A1I7PIT2;B8PRK2;A0A0A7DB11;A0A191SDX6;Q9MRM1;Q9XQY1		0	0	1.504e-08	55.42	0.00490042	2	1471.86	0.36774	115.473	0
	High	IGLFGGAGVGK	6	9628	38	A0A0M3LBA7;Q5J048;A0A1Z1CJG6;A0A1C9HCV0;C0J9K5;C0J9P4;Q9MU12;Q95FJ8;Q5J038;Q9MRA3;A0A1D8D815;A0A1C9HCP3;A0A1I7PIU6;A0A1I7PIS3;T1L6T3;G4WNV5;Q95FS7;Q9SCE9;B7S4V7;A0A1D8DG80;A0A1I7PIS8;Q5UVH7;Q597J4;A0A1I7PIT2;B8PRK2;G0LNL4;A0A2G5F6R8;A0A1S3Y5A9;B9T1V8;A0A103XST4;A0A2H3ZCK5;A0A191SDX6;A0A0A7DB11;Q9MRM1;Q9XQY1;A0A0D6QRT0;M0UCJ4;D3YI20		0	0	1.694e-05	54.93	0.00748879	2	975.562	0.168342	84.5371	0
	High	VVDLLAPYR	7	9267	30	A0A0M3LBA7;Q597J4;A0A1C9HCV0;Q9MU12;A0A1C9HCP3;Q5J038;A0A1Z1CJG6;C0J9K5;C0J9P4;Q95FJ8;Q9MRA3;A0A1I7PIS3;T1L6T3;Q9SCE9;A0A1D8DG80;Q5J048;A0A1I7PIU6;G4WNV5;A0A1I7PIS8;A0A1I7PIT2;B8PRK2;A0A1D8D815;A0A191SDX6;A0A0A7DB11;Q5UVH7;Q95FS7;G0LNL4;Q9MRM1;B7S4V7;D3YI20		0	0	0.001958	48.51	0.029953	2	1045.6	0.536108	99.129	0
	High	TVLImELINNIAK	1	8267	27	A0A0M3LBA7;A0A1C9HCV0;Q597J4;A0A1Z1CJG6;A0A1D8D815;A0A1I7PIS3;C0J9K5;C0J9P4;Q9MU12;Q9SCE9;Q5J048;A0A1I7PIS8;Q95FJ8;Q5J038;A0A1C9HCP3;Q9MRA3;A0A1I7PIU6;T1L6T3;G4WNV5;A0A1D8DG80;Q5UVH7;A0A1I7PIT2;B8PRK2;A0A0A7DB11;A0A191SDX6;Q9MRM1;Q9XQY1	M5(Oxidation)	0	0	1.391e-05	45.98	0.0433723	2	1487.85	0.499679	114.943	0
	High	LSIFETGIK	5	9003	29	A0A1C9HCV0;Q5J038;A0A1C9HCP3;Q9MRA3;A0A1I7PIS3;Q9MU12;T1L6T3;Q9SCE9;A0A1D8DG80;Q95FJ8;A0A0M3LBA7;Q597J4;A0A1Z1CJG6;A0A191SDX6;A0A1D8D815;A0A1I7PIU6;C0J9K5;C0J9P4;G4WNV5;Q5J048;A0A1I7PIS8;Q95FS7;B7S4V7;Q5UVH7;G0LNL4;A0A0A7DB11;Q9MRM1;Q9XQY1;D3YI20		0	0	0.004341	44.41	0.0544216	2	1007.58	0.0355024	94.7377	0
	High	AHGGVSVFGGVGER	8	7920	31	A0A0M3LBA7;Q597J4;Q95FS7;A0A1C9HCV0;Q5J038;A0A1C9HCP3;Q9MRA3;A0A1I7PIS3;Q9MU12;T1L6T3;Q9SCE9;A0A1D8DG80;Q95FJ8;A0A1Z1CJG6;A0A1I7PIU6;C0J9K5;C0J9P4;G4WNV5;A0A1I7PIS8;A0A1I7PIT2;B8PRK2;A0A1D8D815;Q5J048;Q5UVH7;A0A191SDX6;B7S4V7;Q9XQY1;Q9MRM1;A0A0A7DB11;D3YI20;G0LNL4		0	0	2.565e-10	43.53	0.0924236	2	1328.67	-0.0537941	69.4669	0
	High	EGSITSIQAVYVPADDLTDPAPATTFAHLDATTVLSR	1	6157	26	A0A0M3LBA7;A0A1Z1CJG6;A0A1C9HCV0;Q5J038;A0A1C9HCP3;Q9MRA3;A0A1I7PIU6;A0A1I7PIS3;C0J9K5;C0J9P4;Q9MU12;T1L6T3;G4WNV5;Q9SCE9;A0A1D8DG80;A0A1I7PIS8;Q95FJ8;A0A1D8D815;Q5J048;A0A1I7PIT2;B8PRK2;A0A191SDX6;Q95FS7;Q5UVH7;A0A0A7DB11;B7S4V7		0	0	8.302e-08	29.88	1.67397	3	3843.94	2.61884	114.559	0
	High	EGDDLYMEMK	1	4	1	A0A191SDX6		0	0	0.002334	29.64	0.141996	2	1230.5	-0.309571	81.9341	0
	High	EGDDLYmEmK	1	4	1	A0A191SDX6	M7(Oxidation); M9(Oxidation)	0	0	0.003692	25.88	0.131179	2	1262.49	0.308642	48.6283	0
	High	VGLTALTMAEYFR	1	7808	30	A0A0M3LBA7;Q597J4;A0A1Z1CJG6;A0A1C9HCV0;Q5J038;A0A1C9HCP3;Q9MRA3;A0A1I7PIU6;A0A1I7PIS3;C0J9K5;C0J9P4;Q9MU12;T1L6T3;G4WNV5;Q95FS7;Q9SCE9;A0A1D8DG80;A0A1I7PIS8;A0A1I7PIT2;B8PRK2;Q95FJ8;G0LNL4;A0A1D8D815;Q5J048;B7S4V7;Q5UVH7;A0A191SDX6;A0A0A7DB11;Q9MRM1;Q9XQY1		0	0	5.605e-05	22.31	14.5389	2	1471.76	1.14001	114.677	0
	High	ESGVINEENIAESK	2	1255	18	A0A1C9HCV0;Q5J038;A0A1C9HCP3;A0A1I7PIS3;Q9MU12;T1L6T3;Q9SCE9;Q95FJ8;Q9MRA3;A0A1I7PIU6;Q95FS7;A0A1D8DG80;A0A1I7PIS8;A0A1I7PIT2;B8PRK2;A0A1D8D815;A0A191SDX6;G0LNL4		0	0	2.12e-06	14.72	68.4204	2	1518.73	0.989397	64.8206	0
	High	TREGDDLYMEMK	1	4	1	A0A191SDX6		0	0.009	0.09243	32.14	0.250853	2	1487.65	-0.499733	68.9988	1
Q9SCE9	ATP synthase subunit beta (Fragment) OS=Euthystachys abbreviata OX=34257 GN=atpB PE=3 SV=1 - [Q9SCE9_9LAMI]	2835.37	62.05	5560	0	22	127	498	53.7886	5.40186
	High	IFNVLGEPVDNLGPVDTR	2	3009	17	A0A0M3LBA7;Q597J4;Q5J048;A0A1C9HCV0;Q9MU12;Q5J038;Q9MRA3;Q9SCE9;A0A1I7PIU6;G4WNV5;A0A1D8DG80;A0A1D8D815;A0A1I7PIT2;A0A191SDX6;G0LNL4;Q9XQY1;B7S4V7		0	0	9.063e-14	118.45	2.82807e-09	2	1955.03	1.18211	114.312	0
	High	GIYPAVDPLDSTSTMLQPR	1	5449	29	A0A0M3LBA7;A0A1Z1CJG6;A0A1C9HCV0;A0A1D8D815;A0A1I7PIS3;C0J9K5;C0J9P4;Q9MU12;Q9SCE9;A0A1I7PIS8;Q95FJ8;Q597J4;A0A191SDX6;Q5J048;A0A1C9HCP3;Q5J038;Q9MRA3;T1L6T3;A0A1D8DG80;A0A1I7PIU6;G4WNV5;A0A1I7PIT2;B8PRK2;Q95FS7;G0LNL4;Q9MRM1;Q9XQY1;B7S4V7;Q8WJF6		0	0	4.089e-16	114.28	9.13922e-09	3	2061.03	0.43857	114.196	0
	High	YKELQDIIAILGLDELSEEDR	2	7741	30	A0A0M3LBA7;Q597J4;A0A1C9HCV0;Q9MU12;Q5J038;A0A1Z1CJG6;A0A1C9HCP3;C0J9K5;C0J9P4;Q95FJ8;Q9MRA3;A0A1I7PIS3;T1L6T3;Q9SCE9;A0A1D8DG80;A0A1I7PIU6;G4WNV5;Q5J048;A0A1I7PIS8;B8PRK2;A0A1D8D815;A0A191SDX6;A0A1I7PIT2;Q95FS7;G0LNL4;B7S4V7;Q9XQY1;Q5UVH7;D3YI20;Q8WJF6		0	0	4.089e-16	109.13	2.80867e-08	3	2462.27	0.849771	115.252	1
	High	FVQAGSEVSALLGR	9	9158	29	A0A0M3LBA7;A0A1Z1CJG6;A0A1C9HCV0;Q5J038;A0A1C9HCP3;A0A1I7PIS3;C0J9K5;C0J9P4;Q9MU12;T1L6T3;Q9SCE9;Q95FJ8;Q597J4;A0A1D8D815;Q9MRA3;A0A1I7PIU6;G4WNV5;Q5J048;A0A1D8DG80;A0A1I7PIS8;Q5UVH7;Q95FS7;B7S4V7;G0LNL4;A0A1I7PIT2;B8PRK2;A0A0A7DB11;D3YI20;A0A191SDX6		0	0	2.412e-14	107.3	5.17819e-08	2	1433.78	0.628456	104.278	0
	High	GmEVIDTGAPLSVPVGGATLGR	5	3356	20	A0A0M3LBA7;A0A1Z1CJG6;A0A1C9HCV0;A0A1D8D815;A0A1I7PIS3;C0J9K5;C0J9P4;Q9MU12;Q9SCE9;A0A1I7PIS8;Q95FJ8;A0A191SDX6;Q5J038;A0A1C9HCP3;T1L6T3;A0A1I7PIU6;A0A1I7PIT2;Q95FS7;B8PRK2;Q9XQY1	M2(Oxidation)	0	0	4.089e-16	103.3	9.91365e-08	2	2113.1	0.961474	104.349	0
	High	DVNEQDVLLFIDNIFR	2	5066	22	A0A1C9HCV0;Q5J038;A0A1C9HCP3;A0A1I7PIS3;Q9MU12;T1L6T3;Q9SCE9;Q95FJ8;A0A0M3LBA7;A0A1Z1CJG6;C0J9K5;C0J9P4;Q9MRA3;A0A1I7PIU6;G4WNV5;A0A1D8DG80;A0A1I7PIS8;Q597J4;Q95FS7;G0LNL4;A0A1I7PIT2;B8PRK2		0	0	4.089e-16	100.52	2.49783e-07	2	1950	0.219837	116.538	0
	High	mPSAVGYQPTLSTEMGSLQER	7	5647	26	A0A0M3LBA7;A0A1C9HCV0;Q9MU12;A0A1C9HCP3;Q5J038;A0A1Z1CJG6;C0J9K5;C0J9P4;Q95FJ8;Q9MRA3;Q5J048;Q9SCE9;A0A1I7PIU6;G4WNV5;A0A1D8DG80;A0A1I7PIS3;T1L6T3;A0A1I7PIS8;B8PRK2;Q597J4;A0A1D8D815;A0A1I7PIT2;A0A191SDX6;Q95FS7;G0LNL4;B7S4V7	M1(Oxidation)	0	0	4.089e-16	100.23	1.47749e-07	2	2298.08	0.787195	98.7147	0
	High	VALVYGQMNEPPGAR	10	9490	31	A0A0M3LBA7;Q597J4;Q5J048;A0A1Z1CJG6;A0A1C9HCV0;A0A191SDX6;Q5J038;A0A1D8D815;A0A1C9HCP3;Q9MRA3;A0A1I7PIU6;A0A1I7PIS3;C0J9K5;C0J9P4;Q9MU12;T1L6T3;G4WNV5;Q95FS7;Q9SCE9;B7S4V7;A0A1D8DG80;A0A1I7PIS8;A0A1I7PIT2;B8PRK2;Q5UVH7;Q95FJ8;G0LNL4;D3YI20;Q9MRM1;A0A0A7DB11;Q9XQY1		0	0	1.582e-12	97.39	4.874e-07	2	1601.81	0.274305	82.9265	0
	High	MPSAVGYQPTLSTEMGSLQER	6	5647	26	A0A0M3LBA7;A0A1Z1CJG6;A0A1C9HCV0;A0A1I7PIS3;C0J9K5;C0J9P4;Q9MU12;Q9SCE9;Q95FJ8;A0A1C9HCP3;Q5J038;Q9MRA3;A0A1I7PIU6;T1L6T3;G4WNV5;Q95FS7;A0A1D8DG80;A0A1I7PIS8;A0A1I7PIT2;B8PRK2;Q597J4;A0A191SDX6;A0A1D8D815;Q5J048;B7S4V7;G0LNL4		0	0	4.089e-16	94.06	7.79322e-07	2	2282.08	1.55997	105.286	0
	High	GMEVIDTGAPLSVPVGGATLGR	6	3356	20	A0A0M3LBA7;Q9SCE9;A0A1C9HCV0;Q9MU12;A0A1I7PIS8;Q95FJ8;A0A191SDX6;Q5J038;A0A1D8D815;A0A1C9HCP3;A0A1I7PIS3;T1L6T3;A0A1Z1CJG6;C0J9K5;C0J9P4;A0A1I7PIU6;A0A1I7PIT2;Q95FS7;B8PRK2;Q9XQY1		0	0	4.089e-16	92.29	2.68341e-06	2	2097.1	1.45448	113.371	0
	High	ELQDIIAILGLDELSEEDR	2	7752	30	A0A0M3LBA7;Q597J4;A0A1C9HCV0;Q9MU12;Q5J038;A0A1Z1CJG6;A0A1C9HCP3;C0J9K5;C0J9P4;Q95FJ8;Q9MRA3;A0A1I7PIS3;T1L6T3;Q9SCE9;A0A1D8DG80;A0A1I7PIU6;G4WNV5;Q5J048;A0A1I7PIS8;B8PRK2;A0A1D8D815;A0A191SDX6;A0A1I7PIT2;Q95FS7;G0LNL4;B7S4V7;Q9XQY1;Q5UVH7;D3YI20;Q8WJF6		0	0	4.089e-16	92.02	1.57906e-06	2	2171.1	-1.66075	115.773	0
	High	AVAMSATDGLMR	3	3822	18	A0A0M3LBA7;Q597J4;A0A1Z1CJG6;A0A1C9HCV0;A0A191SDX6;A0A1D8D815;A0A1I7PIS3;C0J9K5;C0J9P4;Q9MU12;Q9SCE9;Q5J048;A0A1I7PIS8;Q95FJ8;Q95FS7;B8PRK2;G0LNL4;Q9MRM1		0	0	2.295e-07	81.73	1.36475e-05	2	1222.59	0.220339	74.9004	0
	High	mPSAVGYQPTLSTEmGSLQER	3	5647	26	A0A0M3LBA7;A0A1C9HCV0;Q9MU12;A0A1C9HCP3;Q5J038;A0A1Z1CJG6;C0J9K5;C0J9P4;Q95FJ8;Q9MRA3;Q5J048;Q9SCE9;A0A1I7PIU6;G4WNV5;A0A1D8DG80;A0A1I7PIS3;T1L6T3;A0A1I7PIS8;B8PRK2;Q597J4;A0A1D8D815;A0A1I7PIT2;A0A191SDX6;Q95FS7;G0LNL4;B7S4V7	M1(Oxidation); M15(Oxidation)	0	0	4.089e-16	80.99	1.16395e-05	3	2314.07	1.28533	82.9654	0
	High	VALVYGQmNEPPGAR	11	9490	31	A0A0M3LBA7;Q597J4;Q9MRM1;A0A1Z1CJG6;A0A1C9HCV0;A0A1D8D815;A0A1I7PIS3;C0J9K5;C0J9P4;Q9MU12;Q9SCE9;A0A1I7PIS8;Q95FJ8;A0A191SDX6;Q5J038;A0A1C9HCP3;Q9MRA3;A0A1I7PIU6;T1L6T3;G4WNV5;Q5J048;A0A1D8DG80;A0A1I7PIT2;B8PRK2;Q5UVH7;Q95FS7;G0LNL4;A0A0A7DB11;B7S4V7;Q9XQY1;D3YI20	M8(Oxidation)	0	0	5.859e-13	76.71	5.3821e-05	2	1617.81	0.698386	69.4104	0
	High	SAPAFIQLDTK	4	4550	21	A0A0M3LBA7;A0A1C9HCV0;Q9MU12;A0A1C9HCP3;Q5J038;A0A1Z1CJG6;C0J9K5;C0J9P4;Q95FJ8;Q9MRA3;A0A1I7PIS3;T1L6T3;Q9SCE9;A0A1D8DG80;Q5J048;Q597J4;A0A1D8D815;A0A1I7PIT2;Q95FS7;G0LNL4;A0A191SDX6		0	0	4.151e-05	75.61	7.92919e-05	2	1190.64	0.536024	85.9508	0
	High	GIYPAVDPLDSTSTmLQPR	6	5449	29	A0A0M3LBA7;Q597J4;A0A1C9HCP3;A0A1Z1CJG6;A0A1C9HCV0;A0A1D8D815;A0A1I7PIS3;C0J9K5;C0J9P4;Q9MU12;Q9SCE9;A0A1I7PIS8;Q95FJ8;A0A191SDX6;Q5J048;Q5J038;A0A1I7PIU6;T1L6T3;Q9XQY1;Q9MRA3;G4WNV5;Q95FS7;B7S4V7;A0A1D8DG80;A0A1I7PIT2;B8PRK2;G0LNL4;Q8WJF6;Q9MRM1	M15(Oxidation)	0	0	4.089e-16	73.12	0.000115571	2	2077.03	1.06795	104.502	0
	High	VGLTALTmAEYFR	3	7808	30	A0A0M3LBA7;A0A1C9HCV0;A0A1D8D815;Q9MU12;Q9SCE9;Q5J048;A0A1Z1CJG6;Q5J038;A0A1C9HCP3;Q9MRA3;C0J9K5;C0J9P4;Q95FJ8;Q597J4;A0A1I7PIU6;A0A1I7PIS3;T1L6T3;G4WNV5;A0A1D8DG80;A0A1I7PIS8;Q5UVH7;A0A191SDX6;A0A1I7PIT2;B8PRK2;Q95FS7;G0LNL4;A0A0A7DB11;Q9MRM1;Q9XQY1;B7S4V7	M8(Oxidation)	0	0	3.445e-08	71.16	0.000199978	2	1487.76	1.42775	110.319	0
	High	AVAMSATDGLmR	4	3822	18	A0A0M3LBA7;A0A1Z1CJG6;A0A1C9HCV0;A0A191SDX6;A0A1D8D815;A0A1I7PIS3;C0J9K5;C0J9P4;Q9MU12;Q9SCE9;Q5J048;A0A1I7PIS8;Q95FJ8;Q597J4;Q95FS7;B8PRK2;G0LNL4;Q9MRM1	M11(Oxidation)	0	0	3.413e-06	58.63	0.00224818	2	1238.59	0.47929	61.8725	0
	High	AVAmSATDGLmR	3	3822	18	A0A0M3LBA7;A0A1C9HCV0;Q9MU12;A0A1I7PIS3;Q9SCE9;Q95FJ8;Q5J048;A0A1I7PIS8;B8PRK2;Q597J4;A0A1Z1CJG6;C0J9K5;C0J9P4;A0A1D8D815;A0A191SDX6;Q95FS7;G0LNL4;Q9MRM1	M4(Oxidation); M11(Oxidation)	0	0	0.004136	58.17	0.00198477	2	1254.58	0.731638	47.9613	0
	High	EGNDLYMEMK	2	8238	29	A0A0M3LBA7;A0A1C9HCP3;A0A1Z1CJG6;A0A1C9HCV0;Q5J038;Q9MRA3;C0J9K5;C0J9P4;Q9MU12;Q95FJ8;G0LNL4;Q597J4;A0A1D8D815;A0A1I7PIU6;A0A1I7PIS3;T1L6T3;G4WNV5;Q9SCE9;Q5J048;A0A1D8DG80;A0A1I7PIS8;A0A0A7DB11;Q5UVH7;Q95FS7;B7S4V7;A0A1I7PIT2;B8PRK2;Q9XQY1;D3YI20		0	0	0.000103	57.5	0.00148335	2	1229.52	0.493564	76.6345	0
	High	TVLIMELINNIAK	1	8267	27	A0A0M3LBA7;A0A1C9HCV0;Q597J4;A0A1Z1CJG6;A0A1D8D815;A0A1I7PIS3;C0J9K5;C0J9P4;Q9MU12;Q9SCE9;Q5J048;A0A1I7PIS8;Q95FJ8;Q5J038;A0A1C9HCP3;Q9MRA3;A0A1I7PIU6;T1L6T3;G4WNV5;A0A1D8DG80;Q5UVH7;A0A1I7PIT2;B8PRK2;A0A0A7DB11;A0A191SDX6;Q9MRM1;Q9XQY1		0	0	1.504e-08	55.42	0.00490042	2	1471.86	0.36774	115.473	0
	High	IGLFGGAGVGK	6	9628	38	A0A0M3LBA7;Q5J048;A0A1Z1CJG6;A0A1C9HCV0;C0J9K5;C0J9P4;Q9MU12;Q95FJ8;Q5J038;Q9MRA3;A0A1D8D815;A0A1C9HCP3;A0A1I7PIU6;A0A1I7PIS3;T1L6T3;G4WNV5;Q95FS7;Q9SCE9;B7S4V7;A0A1D8DG80;A0A1I7PIS8;Q5UVH7;Q597J4;A0A1I7PIT2;B8PRK2;G0LNL4;A0A2G5F6R8;A0A1S3Y5A9;B9T1V8;A0A103XST4;A0A2H3ZCK5;A0A191SDX6;A0A0A7DB11;Q9MRM1;Q9XQY1;A0A0D6QRT0;M0UCJ4;D3YI20		0	0	1.694e-05	54.93	0.00748879	2	975.562	0.168342	84.5371	0
	High	EGNDLYmEmK	1	8238	29	A0A0M3LBA7;A0A1C9HCP3;A0A1Z1CJG6;A0A1C9HCV0;Q5J038;Q9MRA3;C0J9K5;C0J9P4;Q9MU12;Q95FJ8;G0LNL4;Q597J4;A0A1D8D815;A0A1I7PIU6;A0A1I7PIS3;T1L6T3;G4WNV5;Q9SCE9;Q5J048;A0A1D8DG80;A0A1I7PIS8;A0A0A7DB11;Q5UVH7;Q95FS7;B7S4V7;A0A1I7PIT2;B8PRK2;Q9XQY1;D3YI20	M7(Oxidation); M9(Oxidation)	0	0	4.069e-05	48.86	0.00869943	2	1261.51	0.608066	45.5953	0
	High	VVDLLAPYR	7	9267	30	A0A0M3LBA7;Q597J4;A0A1C9HCV0;Q9MU12;A0A1C9HCP3;Q5J038;A0A1Z1CJG6;C0J9K5;C0J9P4;Q95FJ8;Q9MRA3;A0A1I7PIS3;T1L6T3;Q9SCE9;A0A1D8DG80;Q5J048;A0A1I7PIU6;G4WNV5;A0A1I7PIS8;A0A1I7PIT2;B8PRK2;A0A1D8D815;A0A191SDX6;A0A0A7DB11;Q5UVH7;Q95FS7;G0LNL4;Q9MRM1;B7S4V7;D3YI20		0	0	0.001958	48.51	0.029953	2	1045.6	0.536108	99.129	0
	High	TVLImELINNIAK	1	8267	27	A0A0M3LBA7;A0A1C9HCV0;Q597J4;A0A1Z1CJG6;A0A1D8D815;A0A1I7PIS3;C0J9K5;C0J9P4;Q9MU12;Q9SCE9;Q5J048;A0A1I7PIS8;Q95FJ8;Q5J038;A0A1C9HCP3;Q9MRA3;A0A1I7PIU6;T1L6T3;G4WNV5;A0A1D8DG80;Q5UVH7;A0A1I7PIT2;B8PRK2;A0A0A7DB11;A0A191SDX6;Q9MRM1;Q9XQY1	M5(Oxidation)	0	0	1.391e-05	45.98	0.0433723	2	1487.85	0.499679	114.943	0
	High	LSIFETGIK	5	9003	29	A0A1C9HCV0;Q5J038;A0A1C9HCP3;Q9MRA3;A0A1I7PIS3;Q9MU12;T1L6T3;Q9SCE9;A0A1D8DG80;Q95FJ8;A0A0M3LBA7;Q597J4;A0A1Z1CJG6;A0A191SDX6;A0A1D8D815;A0A1I7PIU6;C0J9K5;C0J9P4;G4WNV5;Q5J048;A0A1I7PIS8;Q95FS7;B7S4V7;Q5UVH7;G0LNL4;A0A0A7DB11;Q9MRM1;Q9XQY1;D3YI20		0	0	0.004341	44.41	0.0544216	2	1007.58	0.0355024	94.7377	0
	High	AHGGVSVFGGVGER	8	7920	31	A0A0M3LBA7;Q597J4;Q95FS7;A0A1C9HCV0;Q5J038;A0A1C9HCP3;Q9MRA3;A0A1I7PIS3;Q9MU12;T1L6T3;Q9SCE9;A0A1D8DG80;Q95FJ8;A0A1Z1CJG6;A0A1I7PIU6;C0J9K5;C0J9P4;G4WNV5;A0A1I7PIS8;A0A1I7PIT2;B8PRK2;A0A1D8D815;Q5J048;Q5UVH7;A0A191SDX6;B7S4V7;Q9XQY1;Q9MRM1;A0A0A7DB11;D3YI20;G0LNL4		0	0	2.565e-10	43.53	0.0924236	2	1328.67	-0.0537941	69.4669	0
	High	EGSITSIQAVYVPADDLTDPAPATTFAHLDATTVLSR	1	6157	26	A0A0M3LBA7;A0A1Z1CJG6;A0A1C9HCV0;Q5J038;A0A1C9HCP3;Q9MRA3;A0A1I7PIU6;A0A1I7PIS3;C0J9K5;C0J9P4;Q9MU12;T1L6T3;G4WNV5;Q9SCE9;A0A1D8DG80;A0A1I7PIS8;Q95FJ8;A0A1D8D815;Q5J048;A0A1I7PIT2;B8PRK2;A0A191SDX6;Q95FS7;Q5UVH7;A0A0A7DB11;B7S4V7		0	0	8.302e-08	29.88	1.67397	3	3843.94	2.61884	114.559	0
	High	VGLTALTMAEYFR	1	7808	30	A0A0M3LBA7;Q597J4;A0A1Z1CJG6;A0A1C9HCV0;Q5J038;A0A1C9HCP3;Q9MRA3;A0A1I7PIU6;A0A1I7PIS3;C0J9K5;C0J9P4;Q9MU12;T1L6T3;G4WNV5;Q95FS7;Q9SCE9;A0A1D8DG80;A0A1I7PIS8;A0A1I7PIT2;B8PRK2;Q95FJ8;G0LNL4;A0A1D8D815;Q5J048;B7S4V7;Q5UVH7;A0A191SDX6;A0A0A7DB11;Q9MRM1;Q9XQY1		0	0	5.605e-05	22.31	14.5389	2	1471.76	1.14001	114.677	0
	High	ESGVINEENIAESK	2	1255	18	A0A1C9HCV0;Q5J038;A0A1C9HCP3;A0A1I7PIS3;Q9MU12;T1L6T3;Q9SCE9;Q95FJ8;Q9MRA3;A0A1I7PIU6;Q95FS7;A0A1D8DG80;A0A1I7PIS8;A0A1I7PIT2;B8PRK2;A0A1D8D815;A0A191SDX6;G0LNL4		0	0	2.12e-06	14.72	68.4204	2	1518.73	0.989397	64.8206	0
	High	EGNDLYMEmK	1	8238	29	A0A0A7DB11;A0A0M3LBA7;A0A1C9HCP3;A0A1C9HCV0;Q5J038;Q9MU12;Q95FS7;Q95FJ8;Q597J4;A0A1Z1CJG6;A0A1D8D815;Q9XQY1;Q9MRA3;A0A1I7PIU6;A0A1I7PIS3;C0J9K5;C0J9P4;T1L6T3;G4WNV5;Q9SCE9;Q5J048;B7S4V7;A0A1D8DG80;A0A1I7PIS8;Q5UVH7;D3YI20;G0LNL4;A0A1I7PIT2;B8PRK2	M9(Oxidation)	0	0.001	0.007918	30.34	0.690657	2	1245.51	0.649558	57.0114	0
	High	TREGNDLYMEMK	1	8225	29	A0A0A7DB11;A0A0M3LBA7;Q597J4;A0A1Z1CJG6;A0A1C9HCV0;Q5J038;A0A1D8D815;A0A1C9HCP3;Q9MRA3;A0A1I7PIU6;A0A1I7PIS3;C0J9K5;C0J9P4;Q9MU12;T1L6T3;G4WNV5;Q9SCE9;Q5J048;A0A1D8DG80;A0A1I7PIS8;Q5UVH7;Q95FJ8;Q95FS7;B7S4V7;A0A1I7PIT2;B8PRK2;G0LNL4;Q9XQY1;D3YI20		0	0.001	0.01304	26.82	2.53941	2	1486.67	0.985458	65.1513	1
	High	IYNALVVK	1	26	2	Q9SCE9;Q5J048		0	0.003	0.0246	41.81	0.0453215	2	919.561	0.180081	67.2218	0
Q95FS7	ATP synthase subunit beta (Fragment) OS=Eucryphia lucida OX=3791 GN=atpB PE=3 SV=1 - [Q95FS7_EUCLU]	2834.9	61	2010	0	21	131	482	51.786	5.30029
	High	GIYPAVDPLDSTSTMLQPR	1	5449	29	A0A0M3LBA7;A0A1Z1CJG6;A0A1C9HCV0;A0A1D8D815;A0A1I7PIS3;C0J9K5;C0J9P4;Q9MU12;Q9SCE9;A0A1I7PIS8;Q95FJ8;Q597J4;A0A191SDX6;Q5J048;A0A1C9HCP3;Q5J038;Q9MRA3;T1L6T3;A0A1D8DG80;A0A1I7PIU6;G4WNV5;A0A1I7PIT2;B8PRK2;Q95FS7;G0LNL4;Q9MRM1;Q9XQY1;B7S4V7;Q8WJF6		0	0	4.089e-16	114.28	9.13922e-09	3	2061.03	0.43857	114.196	0
	High	YKELQDIIAILGLDELSEEDR	2	7741	30	A0A0M3LBA7;Q597J4;A0A1C9HCV0;Q9MU12;Q5J038;A0A1Z1CJG6;A0A1C9HCP3;C0J9K5;C0J9P4;Q95FJ8;Q9MRA3;A0A1I7PIS3;T1L6T3;Q9SCE9;A0A1D8DG80;A0A1I7PIU6;G4WNV5;Q5J048;A0A1I7PIS8;B8PRK2;A0A1D8D815;A0A191SDX6;A0A1I7PIT2;Q95FS7;G0LNL4;B7S4V7;Q9XQY1;Q5UVH7;D3YI20;Q8WJF6		0	0	4.089e-16	109.13	2.80867e-08	3	2462.27	0.849771	115.252	1
	High	FVQAGSEVSALLGR	9	9158	29	A0A0M3LBA7;A0A1Z1CJG6;A0A1C9HCV0;Q5J038;A0A1C9HCP3;A0A1I7PIS3;C0J9K5;C0J9P4;Q9MU12;T1L6T3;Q9SCE9;Q95FJ8;Q597J4;A0A1D8D815;Q9MRA3;A0A1I7PIU6;G4WNV5;Q5J048;A0A1D8DG80;A0A1I7PIS8;Q5UVH7;Q95FS7;B7S4V7;G0LNL4;A0A1I7PIT2;B8PRK2;A0A0A7DB11;D3YI20;A0A191SDX6		0	0	2.412e-14	107.3	5.17819e-08	2	1433.78	0.628456	104.278	0
	High	GmEVIDTGAPLSVPVGGATLGR	5	3356	20	A0A0M3LBA7;A0A1Z1CJG6;A0A1C9HCV0;A0A1D8D815;A0A1I7PIS3;C0J9K5;C0J9P4;Q9MU12;Q9SCE9;A0A1I7PIS8;Q95FJ8;A0A191SDX6;Q5J038;A0A1C9HCP3;T1L6T3;A0A1I7PIU6;A0A1I7PIT2;Q95FS7;B8PRK2;Q9XQY1	M2(Oxidation)	0	0	4.089e-16	103.3	9.91365e-08	2	2113.1	0.961474	104.349	0
	High	DVNEQDVLLFIDNIFR	2	5066	22	A0A1C9HCV0;Q5J038;A0A1C9HCP3;A0A1I7PIS3;Q9MU12;T1L6T3;Q9SCE9;Q95FJ8;A0A0M3LBA7;A0A1Z1CJG6;C0J9K5;C0J9P4;Q9MRA3;A0A1I7PIU6;G4WNV5;A0A1D8DG80;A0A1I7PIS8;Q597J4;Q95FS7;G0LNL4;A0A1I7PIT2;B8PRK2		0	0	4.089e-16	100.52	2.49783e-07	2	1950	0.219837	116.538	0
	High	mPSAVGYQPTLSTEMGSLQER	7	5647	26	A0A0M3LBA7;A0A1C9HCV0;Q9MU12;A0A1C9HCP3;Q5J038;A0A1Z1CJG6;C0J9K5;C0J9P4;Q95FJ8;Q9MRA3;Q5J048;Q9SCE9;A0A1I7PIU6;G4WNV5;A0A1D8DG80;A0A1I7PIS3;T1L6T3;A0A1I7PIS8;B8PRK2;Q597J4;A0A1D8D815;A0A1I7PIT2;A0A191SDX6;Q95FS7;G0LNL4;B7S4V7	M1(Oxidation)	0	0	4.089e-16	100.23	1.47749e-07	2	2298.08	0.787195	98.7147	0
	High	VALVYGQMNEPPGAR	10	9490	31	A0A0M3LBA7;Q597J4;Q5J048;A0A1Z1CJG6;A0A1C9HCV0;A0A191SDX6;Q5J038;A0A1D8D815;A0A1C9HCP3;Q9MRA3;A0A1I7PIU6;A0A1I7PIS3;C0J9K5;C0J9P4;Q9MU12;T1L6T3;G4WNV5;Q95FS7;Q9SCE9;B7S4V7;A0A1D8DG80;A0A1I7PIS8;A0A1I7PIT2;B8PRK2;Q5UVH7;Q95FJ8;G0LNL4;D3YI20;Q9MRM1;A0A0A7DB11;Q9XQY1		0	0	1.582e-12	97.39	4.874e-07	2	1601.81	0.274305	82.9265	0
	High	MPSAVGYQPTLSTEMGSLQER	6	5647	26	A0A0M3LBA7;A0A1Z1CJG6;A0A1C9HCV0;A0A1I7PIS3;C0J9K5;C0J9P4;Q9MU12;Q9SCE9;Q95FJ8;A0A1C9HCP3;Q5J038;Q9MRA3;A0A1I7PIU6;T1L6T3;G4WNV5;Q95FS7;A0A1D8DG80;A0A1I7PIS8;A0A1I7PIT2;B8PRK2;Q597J4;A0A191SDX6;A0A1D8D815;Q5J048;B7S4V7;G0LNL4		0	0	4.089e-16	94.06	7.79322e-07	2	2282.08	1.55997	105.286	0
	High	GMEVIDTGAPLSVPVGGATLGR	6	3356	20	A0A0M3LBA7;Q9SCE9;A0A1C9HCV0;Q9MU12;A0A1I7PIS8;Q95FJ8;A0A191SDX6;Q5J038;A0A1D8D815;A0A1C9HCP3;A0A1I7PIS3;T1L6T3;A0A1Z1CJG6;C0J9K5;C0J9P4;A0A1I7PIU6;A0A1I7PIT2;Q95FS7;B8PRK2;Q9XQY1		0	0	4.089e-16	92.29	2.68341e-06	2	2097.1	1.45448	113.371	0
	High	ELQDIIAILGLDELSEEDR	2	7752	30	A0A0M3LBA7;Q597J4;A0A1C9HCV0;Q9MU12;Q5J038;A0A1Z1CJG6;A0A1C9HCP3;C0J9K5;C0J9P4;Q95FJ8;Q9MRA3;A0A1I7PIS3;T1L6T3;Q9SCE9;A0A1D8DG80;A0A1I7PIU6;G4WNV5;Q5J048;A0A1I7PIS8;B8PRK2;A0A1D8D815;A0A191SDX6;A0A1I7PIT2;Q95FS7;G0LNL4;B7S4V7;Q9XQY1;Q5UVH7;D3YI20;Q8WJF6		0	0	4.089e-16	92.02	1.57906e-06	2	2171.1	-1.66075	115.773	0
	High	AVAMSATDGLMR	3	3822	18	A0A0M3LBA7;Q597J4;A0A1Z1CJG6;A0A1C9HCV0;A0A191SDX6;A0A1D8D815;A0A1I7PIS3;C0J9K5;C0J9P4;Q9MU12;Q9SCE9;Q5J048;A0A1I7PIS8;Q95FJ8;Q95FS7;B8PRK2;G0LNL4;Q9MRM1		0	0	2.295e-07	81.73	1.36475e-05	2	1222.59	0.220339	74.9004	0
	High	mPSAVGYQPTLSTEmGSLQER	3	5647	26	A0A0M3LBA7;A0A1C9HCV0;Q9MU12;A0A1C9HCP3;Q5J038;A0A1Z1CJG6;C0J9K5;C0J9P4;Q95FJ8;Q9MRA3;Q5J048;Q9SCE9;A0A1I7PIU6;G4WNV5;A0A1D8DG80;A0A1I7PIS3;T1L6T3;A0A1I7PIS8;B8PRK2;Q597J4;A0A1D8D815;A0A1I7PIT2;A0A191SDX6;Q95FS7;G0LNL4;B7S4V7	M1(Oxidation); M15(Oxidation)	0	0	4.089e-16	80.99	1.16395e-05	3	2314.07	1.28533	82.9654	0
	High	TVLIMELIxNIAK	1	10	2	Q95FS7;G0LNL4	X9(D)	0	0	7.533e-07	77.22	2.45823e-05	2	1472.84	-0.220284	115.638	0
	High	mPNIYNALVVK	2	4063	19	A0A0M3LBA7;A0A1Z1CJG6;A0A1C9HCV0;C0J9K5;C0J9P4;Q9MU12;Q95FJ8;Q5J038;A0A1C9HCP3;Q9MRA3;Q597J4;A0A1D8D815;A0A1I7PIU6;G4WNV5;A0A1I7PIS8;B8PRK2;G0LNL4;Q95FS7;B7S4V7	M1(Oxidation)	0	0	6.384e-09	76.76	0.000145965	2	1277.69	0.980473	91.6388	0
	High	VALVYGQmNEPPGAR	11	9490	31	A0A0M3LBA7;Q597J4;Q9MRM1;A0A1Z1CJG6;A0A1C9HCV0;A0A1D8D815;A0A1I7PIS3;C0J9K5;C0J9P4;Q9MU12;Q9SCE9;A0A1I7PIS8;Q95FJ8;A0A191SDX6;Q5J038;A0A1C9HCP3;Q9MRA3;A0A1I7PIU6;T1L6T3;G4WNV5;Q5J048;A0A1D8DG80;A0A1I7PIT2;B8PRK2;Q5UVH7;Q95FS7;G0LNL4;A0A0A7DB11;B7S4V7;Q9XQY1;D3YI20	M8(Oxidation)	0	0	5.859e-13	76.71	5.3821e-05	2	1617.81	0.698386	69.4104	0
	High	SAPAFIQLDTK	4	4550	21	A0A0M3LBA7;A0A1C9HCV0;Q9MU12;A0A1C9HCP3;Q5J038;A0A1Z1CJG6;C0J9K5;C0J9P4;Q95FJ8;Q9MRA3;A0A1I7PIS3;T1L6T3;Q9SCE9;A0A1D8DG80;Q5J048;Q597J4;A0A1D8D815;A0A1I7PIT2;Q95FS7;G0LNL4;A0A191SDX6		0	0	4.151e-05	75.61	7.92919e-05	2	1190.64	0.536024	85.9508	0
	High	GIYPAVDPLDSTSTmLQPR	6	5449	29	A0A0M3LBA7;Q597J4;A0A1C9HCP3;A0A1Z1CJG6;A0A1C9HCV0;A0A1D8D815;A0A1I7PIS3;C0J9K5;C0J9P4;Q9MU12;Q9SCE9;A0A1I7PIS8;Q95FJ8;A0A191SDX6;Q5J048;Q5J038;A0A1I7PIU6;T1L6T3;Q9XQY1;Q9MRA3;G4WNV5;Q95FS7;B7S4V7;A0A1D8DG80;A0A1I7PIT2;B8PRK2;G0LNL4;Q8WJF6;Q9MRM1	M15(Oxidation)	0	0	4.089e-16	73.12	0.000115571	2	2077.03	1.06795	104.502	0
	High	VGLTALTmAEYFR	3	7808	30	A0A0M3LBA7;A0A1C9HCV0;A0A1D8D815;Q9MU12;Q9SCE9;Q5J048;A0A1Z1CJG6;Q5J038;A0A1C9HCP3;Q9MRA3;C0J9K5;C0J9P4;Q95FJ8;Q597J4;A0A1I7PIU6;A0A1I7PIS3;T1L6T3;G4WNV5;A0A1D8DG80;A0A1I7PIS8;Q5UVH7;A0A191SDX6;A0A1I7PIT2;B8PRK2;Q95FS7;G0LNL4;A0A0A7DB11;Q9MRM1;Q9XQY1;B7S4V7	M8(Oxidation)	0	0	3.445e-08	71.16	0.000199978	2	1487.76	1.42775	110.319	0
	High	MPNIYNALVVK	6	4063	19	A0A0M3LBA7;Q597J4;A0A1C9HCV0;Q9MU12;A0A1C9HCP3;Q5J038;A0A1Z1CJG6;C0J9K5;C0J9P4;Q95FJ8;Q9MRA3;A0A1I7PIU6;G4WNV5;A0A1I7PIS8;B8PRK2;A0A1D8D815;G0LNL4;Q95FS7;B7S4V7		0	0	3.6e-08	61.19	0.00171309	2	1261.7	0.44565	104.959	0
	High	AVAMSATDGLmR	4	3822	18	A0A0M3LBA7;A0A1Z1CJG6;A0A1C9HCV0;A0A191SDX6;A0A1D8D815;A0A1I7PIS3;C0J9K5;C0J9P4;Q9MU12;Q9SCE9;Q5J048;A0A1I7PIS8;Q95FJ8;Q597J4;Q95FS7;B8PRK2;G0LNL4;Q9MRM1	M11(Oxidation)	0	0	3.413e-06	58.63	0.00224818	2	1238.59	0.47929	61.8725	0
	High	AVAmSATDGLmR	3	3822	18	A0A0M3LBA7;A0A1C9HCV0;Q9MU12;A0A1I7PIS3;Q9SCE9;Q95FJ8;Q5J048;A0A1I7PIS8;B8PRK2;Q597J4;A0A1Z1CJG6;C0J9K5;C0J9P4;A0A1D8D815;A0A191SDX6;Q95FS7;G0LNL4;Q9MRM1	M4(Oxidation); M11(Oxidation)	0	0	0.004136	58.17	0.00198477	2	1254.58	0.731638	47.9613	0
	High	EGNDLYMEMK	2	8238	29	A0A0M3LBA7;A0A1C9HCP3;A0A1Z1CJG6;A0A1C9HCV0;Q5J038;Q9MRA3;C0J9K5;C0J9P4;Q9MU12;Q95FJ8;G0LNL4;Q597J4;A0A1D8D815;A0A1I7PIU6;A0A1I7PIS3;T1L6T3;G4WNV5;Q9SCE9;Q5J048;A0A1D8DG80;A0A1I7PIS8;A0A0A7DB11;Q5UVH7;Q95FS7;B7S4V7;A0A1I7PIT2;B8PRK2;Q9XQY1;D3YI20		0	0	0.000103	57.5	0.00148335	2	1229.52	0.493564	76.6345	0
	High	IGLFGGAGVGK	6	9628	38	A0A0M3LBA7;Q5J048;A0A1Z1CJG6;A0A1C9HCV0;C0J9K5;C0J9P4;Q9MU12;Q95FJ8;Q5J038;Q9MRA3;A0A1D8D815;A0A1C9HCP3;A0A1I7PIU6;A0A1I7PIS3;T1L6T3;G4WNV5;Q95FS7;Q9SCE9;B7S4V7;A0A1D8DG80;A0A1I7PIS8;Q5UVH7;Q597J4;A0A1I7PIT2;B8PRK2;G0LNL4;A0A2G5F6R8;A0A1S3Y5A9;B9T1V8;A0A103XST4;A0A2H3ZCK5;A0A191SDX6;A0A0A7DB11;Q9MRM1;Q9XQY1;A0A0D6QRT0;M0UCJ4;D3YI20		0	0	1.694e-05	54.93	0.00748879	2	975.562	0.168342	84.5371	0
	High	EGNDLYmEmK	1	8238	29	A0A0M3LBA7;A0A1C9HCP3;A0A1Z1CJG6;A0A1C9HCV0;Q5J038;Q9MRA3;C0J9K5;C0J9P4;Q9MU12;Q95FJ8;G0LNL4;Q597J4;A0A1D8D815;A0A1I7PIU6;A0A1I7PIS3;T1L6T3;G4WNV5;Q9SCE9;Q5J048;A0A1D8DG80;A0A1I7PIS8;A0A0A7DB11;Q5UVH7;Q95FS7;B7S4V7;A0A1I7PIT2;B8PRK2;Q9XQY1;D3YI20	M7(Oxidation); M9(Oxidation)	0	0	4.069e-05	48.86	0.00869943	2	1261.51	0.608066	45.5953	0
	High	VVDLLAPYR	7	9267	30	A0A0M3LBA7;Q597J4;A0A1C9HCV0;Q9MU12;A0A1C9HCP3;Q5J038;A0A1Z1CJG6;C0J9K5;C0J9P4;Q95FJ8;Q9MRA3;A0A1I7PIS3;T1L6T3;Q9SCE9;A0A1D8DG80;Q5J048;A0A1I7PIU6;G4WNV5;A0A1I7PIS8;A0A1I7PIT2;B8PRK2;A0A1D8D815;A0A191SDX6;A0A0A7DB11;Q5UVH7;Q95FS7;G0LNL4;Q9MRM1;B7S4V7;D3YI20		0	0	0.001958	48.51	0.029953	2	1045.6	0.536108	99.129	0
	High	LSIFETGIK	5	9003	29	A0A1C9HCV0;Q5J038;A0A1C9HCP3;Q9MRA3;A0A1I7PIS3;Q9MU12;T1L6T3;Q9SCE9;A0A1D8DG80;Q95FJ8;A0A0M3LBA7;Q597J4;A0A1Z1CJG6;A0A191SDX6;A0A1D8D815;A0A1I7PIU6;C0J9K5;C0J9P4;G4WNV5;Q5J048;A0A1I7PIS8;Q95FS7;B7S4V7;Q5UVH7;G0LNL4;A0A0A7DB11;Q9MRM1;Q9XQY1;D3YI20		0	0	0.004341	44.41	0.0544216	2	1007.58	0.0355024	94.7377	0
	High	AHGGVSVFGGVGER	8	7920	31	A0A0M3LBA7;Q597J4;Q95FS7;A0A1C9HCV0;Q5J038;A0A1C9HCP3;Q9MRA3;A0A1I7PIS3;Q9MU12;T1L6T3;Q9SCE9;A0A1D8DG80;Q95FJ8;A0A1Z1CJG6;A0A1I7PIU6;C0J9K5;C0J9P4;G4WNV5;A0A1I7PIS8;A0A1I7PIT2;B8PRK2;A0A1D8D815;Q5J048;Q5UVH7;A0A191SDX6;B7S4V7;Q9XQY1;Q9MRM1;A0A0A7DB11;D3YI20;G0LNL4		0	0	2.565e-10	43.53	0.0924236	2	1328.67	-0.0537941	69.4669	0
	High	EGSITSIQAVYVPADDLTDPAPATTFAHLDATTVLSR	1	6157	26	A0A0M3LBA7;A0A1Z1CJG6;A0A1C9HCV0;Q5J038;A0A1C9HCP3;Q9MRA3;A0A1I7PIU6;A0A1I7PIS3;C0J9K5;C0J9P4;Q9MU12;T1L6T3;G4WNV5;Q9SCE9;A0A1D8DG80;A0A1I7PIS8;Q95FJ8;A0A1D8D815;Q5J048;A0A1I7PIT2;B8PRK2;A0A191SDX6;Q95FS7;Q5UVH7;A0A0A7DB11;B7S4V7		0	0	8.302e-08	29.88	1.67397	3	3843.94	2.61884	114.559	0
	High	VGLTALTMAEYFR	1	7808	30	A0A0M3LBA7;Q597J4;A0A1Z1CJG6;A0A1C9HCV0;Q5J038;A0A1C9HCP3;Q9MRA3;A0A1I7PIU6;A0A1I7PIS3;C0J9K5;C0J9P4;Q9MU12;T1L6T3;G4WNV5;Q95FS7;Q9SCE9;A0A1D8DG80;A0A1I7PIS8;A0A1I7PIT2;B8PRK2;Q95FJ8;G0LNL4;A0A1D8D815;Q5J048;B7S4V7;Q5UVH7;A0A191SDX6;A0A0A7DB11;Q9MRM1;Q9XQY1		0	0	5.605e-05	22.31	14.5389	2	1471.76	1.14001	114.677	0
	High	ESGVINEENIAESK	2	1255	18	A0A1C9HCV0;Q5J038;A0A1C9HCP3;A0A1I7PIS3;Q9MU12;T1L6T3;Q9SCE9;Q95FJ8;Q9MRA3;A0A1I7PIU6;Q95FS7;A0A1D8DG80;A0A1I7PIS8;A0A1I7PIT2;B8PRK2;A0A1D8D815;A0A191SDX6;G0LNL4		0	0	2.12e-06	14.72	68.4204	2	1518.73	0.989397	64.8206	0
	High	EGNDLYMEmK	1	8238	29	A0A0A7DB11;A0A0M3LBA7;A0A1C9HCP3;A0A1C9HCV0;Q5J038;Q9MU12;Q95FS7;Q95FJ8;Q597J4;A0A1Z1CJG6;A0A1D8D815;Q9XQY1;Q9MRA3;A0A1I7PIU6;A0A1I7PIS3;C0J9K5;C0J9P4;T1L6T3;G4WNV5;Q9SCE9;Q5J048;B7S4V7;A0A1D8DG80;A0A1I7PIS8;Q5UVH7;D3YI20;G0LNL4;A0A1I7PIT2;B8PRK2	M9(Oxidation)	0	0.001	0.007918	30.34	0.690657	2	1245.51	0.649558	57.0114	0
	High	TREGNDLYMEMK	1	8225	29	A0A0A7DB11;A0A0M3LBA7;Q597J4;A0A1Z1CJG6;A0A1C9HCV0;Q5J038;A0A1D8D815;A0A1C9HCP3;Q9MRA3;A0A1I7PIU6;A0A1I7PIS3;C0J9K5;C0J9P4;Q9MU12;T1L6T3;G4WNV5;Q9SCE9;Q5J048;A0A1D8DG80;A0A1I7PIS8;Q5UVH7;Q95FJ8;Q95FS7;B7S4V7;A0A1I7PIT2;B8PRK2;G0LNL4;Q9XQY1;D3YI20		0	0.001	0.01304	26.82	2.53941	2	1486.67	0.985458	65.1513	1
A0A1Z1CJG6	ATP synthase subunit beta, chloroplastic OS=Adenanthera microsperma OX=714439 GN=atpB PE=3 SV=1 - [A0A1Z1CJG6_9FABA]	2832.7	59.04	5663	1	21	132	498	53.706	5.40186
	High	GIYPAVDPLDSTSTMLQPR	1	5449	29	A0A0M3LBA7;A0A1Z1CJG6;A0A1C9HCV0;A0A1D8D815;A0A1I7PIS3;C0J9K5;C0J9P4;Q9MU12;Q9SCE9;A0A1I7PIS8;Q95FJ8;Q597J4;A0A191SDX6;Q5J048;A0A1C9HCP3;Q5J038;Q9MRA3;T1L6T3;A0A1D8DG80;A0A1I7PIU6;G4WNV5;A0A1I7PIT2;B8PRK2;Q95FS7;G0LNL4;Q9MRM1;Q9XQY1;B7S4V7;Q8WJF6		0	0	4.089e-16	114.28	9.13922e-09	3	2061.03	0.43857	114.196	0
	High	YKELQDIIAILGLDELSEEDR	2	7741	30	A0A0M3LBA7;Q597J4;A0A1C9HCV0;Q9MU12;Q5J038;A0A1Z1CJG6;A0A1C9HCP3;C0J9K5;C0J9P4;Q95FJ8;Q9MRA3;A0A1I7PIS3;T1L6T3;Q9SCE9;A0A1D8DG80;A0A1I7PIU6;G4WNV5;Q5J048;A0A1I7PIS8;B8PRK2;A0A1D8D815;A0A191SDX6;A0A1I7PIT2;Q95FS7;G0LNL4;B7S4V7;Q9XQY1;Q5UVH7;D3YI20;Q8WJF6		0	0	4.089e-16	109.13	2.80867e-08	3	2462.27	0.849771	115.252	1
	High	FVQAGSEVSALLGR	9	9158	29	A0A0M3LBA7;A0A1Z1CJG6;A0A1C9HCV0;Q5J038;A0A1C9HCP3;A0A1I7PIS3;C0J9K5;C0J9P4;Q9MU12;T1L6T3;Q9SCE9;Q95FJ8;Q597J4;A0A1D8D815;Q9MRA3;A0A1I7PIU6;G4WNV5;Q5J048;A0A1D8DG80;A0A1I7PIS8;Q5UVH7;Q95FS7;B7S4V7;G0LNL4;A0A1I7PIT2;B8PRK2;A0A0A7DB11;D3YI20;A0A191SDX6		0	0	2.412e-14	107.3	5.17819e-08	2	1433.78	0.628456	104.278	0
	High	GmEVIDTGAPLSVPVGGATLGR	5	3356	20	A0A0M3LBA7;A0A1Z1CJG6;A0A1C9HCV0;A0A1D8D815;A0A1I7PIS3;C0J9K5;C0J9P4;Q9MU12;Q9SCE9;A0A1I7PIS8;Q95FJ8;A0A191SDX6;Q5J038;A0A1C9HCP3;T1L6T3;A0A1I7PIU6;A0A1I7PIT2;Q95FS7;B8PRK2;Q9XQY1	M2(Oxidation)	0	0	4.089e-16	103.3	9.91365e-08	2	2113.1	0.961474	104.349	0
	High	DVNEQDVLLFIDNIFR	2	5066	22	A0A1C9HCV0;Q5J038;A0A1C9HCP3;A0A1I7PIS3;Q9MU12;T1L6T3;Q9SCE9;Q95FJ8;A0A0M3LBA7;A0A1Z1CJG6;C0J9K5;C0J9P4;Q9MRA3;A0A1I7PIU6;G4WNV5;A0A1D8DG80;A0A1I7PIS8;Q597J4;Q95FS7;G0LNL4;A0A1I7PIT2;B8PRK2		0	0	4.089e-16	100.52	2.49783e-07	2	1950	0.219837	116.538	0
	High	mPSAVGYQPTLSTEMGSLQER	7	5647	26	A0A0M3LBA7;A0A1C9HCV0;Q9MU12;A0A1C9HCP3;Q5J038;A0A1Z1CJG6;C0J9K5;C0J9P4;Q95FJ8;Q9MRA3;Q5J048;Q9SCE9;A0A1I7PIU6;G4WNV5;A0A1D8DG80;A0A1I7PIS3;T1L6T3;A0A1I7PIS8;B8PRK2;Q597J4;A0A1D8D815;A0A1I7PIT2;A0A191SDX6;Q95FS7;G0LNL4;B7S4V7	M1(Oxidation)	0	0	4.089e-16	100.23	1.47749e-07	2	2298.08	0.787195	98.7147	0
	High	VALVYGQMNEPPGAR	10	9490	31	A0A0M3LBA7;Q597J4;Q5J048;A0A1Z1CJG6;A0A1C9HCV0;A0A191SDX6;Q5J038;A0A1D8D815;A0A1C9HCP3;Q9MRA3;A0A1I7PIU6;A0A1I7PIS3;C0J9K5;C0J9P4;Q9MU12;T1L6T3;G4WNV5;Q95FS7;Q9SCE9;B7S4V7;A0A1D8DG80;A0A1I7PIS8;A0A1I7PIT2;B8PRK2;Q5UVH7;Q95FJ8;G0LNL4;D3YI20;Q9MRM1;A0A0A7DB11;Q9XQY1		0	0	1.582e-12	97.39	4.874e-07	2	1601.81	0.274305	82.9265	0
	High	MPSAVGYQPTLSTEMGSLQER	6	5647	26	A0A0M3LBA7;A0A1Z1CJG6;A0A1C9HCV0;A0A1I7PIS3;C0J9K5;C0J9P4;Q9MU12;Q9SCE9;Q95FJ8;A0A1C9HCP3;Q5J038;Q9MRA3;A0A1I7PIU6;T1L6T3;G4WNV5;Q95FS7;A0A1D8DG80;A0A1I7PIS8;A0A1I7PIT2;B8PRK2;Q597J4;A0A191SDX6;A0A1D8D815;Q5J048;B7S4V7;G0LNL4		0	0	4.089e-16	94.06	7.79322e-07	2	2282.08	1.55997	105.286	0
	High	GMEVIDTGAPLSVPVGGATLGR	6	3356	20	A0A0M3LBA7;Q9SCE9;A0A1C9HCV0;Q9MU12;A0A1I7PIS8;Q95FJ8;A0A191SDX6;Q5J038;A0A1D8D815;A0A1C9HCP3;A0A1I7PIS3;T1L6T3;A0A1Z1CJG6;C0J9K5;C0J9P4;A0A1I7PIU6;A0A1I7PIT2;Q95FS7;B8PRK2;Q9XQY1		0	0	4.089e-16	92.29	2.68341e-06	2	2097.1	1.45448	113.371	0
	High	ELQDIIAILGLDELSEEDR	2	7752	30	A0A0M3LBA7;Q597J4;A0A1C9HCV0;Q9MU12;Q5J038;A0A1Z1CJG6;A0A1C9HCP3;C0J9K5;C0J9P4;Q95FJ8;Q9MRA3;A0A1I7PIS3;T1L6T3;Q9SCE9;A0A1D8DG80;A0A1I7PIU6;G4WNV5;Q5J048;A0A1I7PIS8;B8PRK2;A0A1D8D815;A0A191SDX6;A0A1I7PIT2;Q95FS7;G0LNL4;B7S4V7;Q9XQY1;Q5UVH7;D3YI20;Q8WJF6		0	0	4.089e-16	92.02	1.57906e-06	2	2171.1	-1.66075	115.773	0
	High	AVAMSATDGLMR	3	3822	18	A0A0M3LBA7;Q597J4;A0A1Z1CJG6;A0A1C9HCV0;A0A191SDX6;A0A1D8D815;A0A1I7PIS3;C0J9K5;C0J9P4;Q9MU12;Q9SCE9;Q5J048;A0A1I7PIS8;Q95FJ8;Q95FS7;B8PRK2;G0LNL4;Q9MRM1		0	0	2.295e-07	81.73	1.36475e-05	2	1222.59	0.220339	74.9004	0
	High	mPSAVGYQPTLSTEmGSLQER	3	5647	26	A0A0M3LBA7;A0A1C9HCV0;Q9MU12;A0A1C9HCP3;Q5J038;A0A1Z1CJG6;C0J9K5;C0J9P4;Q95FJ8;Q9MRA3;Q5J048;Q9SCE9;A0A1I7PIU6;G4WNV5;A0A1D8DG80;A0A1I7PIS3;T1L6T3;A0A1I7PIS8;B8PRK2;Q597J4;A0A1D8D815;A0A1I7PIT2;A0A191SDX6;Q95FS7;G0LNL4;B7S4V7	M1(Oxidation); M15(Oxidation)	0	0	4.089e-16	80.99	1.16395e-05	3	2314.07	1.28533	82.9654	0
	High	mPNIYNALVVK	2	4063	19	A0A0M3LBA7;A0A1Z1CJG6;A0A1C9HCV0;C0J9K5;C0J9P4;Q9MU12;Q95FJ8;Q5J038;A0A1C9HCP3;Q9MRA3;Q597J4;A0A1D8D815;A0A1I7PIU6;G4WNV5;A0A1I7PIS8;B8PRK2;G0LNL4;Q95FS7;B7S4V7	M1(Oxidation)	0	0	6.384e-09	76.76	0.000145965	2	1277.69	0.980473	91.6388	0
	High	VALVYGQmNEPPGAR	11	9490	31	A0A0M3LBA7;Q597J4;Q9MRM1;A0A1Z1CJG6;A0A1C9HCV0;A0A1D8D815;A0A1I7PIS3;C0J9K5;C0J9P4;Q9MU12;Q9SCE9;A0A1I7PIS8;Q95FJ8;A0A191SDX6;Q5J038;A0A1C9HCP3;Q9MRA3;A0A1I7PIU6;T1L6T3;G4WNV5;Q5J048;A0A1D8DG80;A0A1I7PIT2;B8PRK2;Q5UVH7;Q95FS7;G0LNL4;A0A0A7DB11;B7S4V7;Q9XQY1;D3YI20	M8(Oxidation)	0	0	5.859e-13	76.71	5.3821e-05	2	1617.81	0.698386	69.4104	0
	High	SAPAFIQLDTK	4	4550	21	A0A0M3LBA7;A0A1C9HCV0;Q9MU12;A0A1C9HCP3;Q5J038;A0A1Z1CJG6;C0J9K5;C0J9P4;Q95FJ8;Q9MRA3;A0A1I7PIS3;T1L6T3;Q9SCE9;A0A1D8DG80;Q5J048;Q597J4;A0A1D8D815;A0A1I7PIT2;Q95FS7;G0LNL4;A0A191SDX6		0	0	4.151e-05	75.61	7.92919e-05	2	1190.64	0.536024	85.9508	0
	High	GIYPAVDPLDSTSTmLQPR	6	5449	29	A0A0M3LBA7;Q597J4;A0A1C9HCP3;A0A1Z1CJG6;A0A1C9HCV0;A0A1D8D815;A0A1I7PIS3;C0J9K5;C0J9P4;Q9MU12;Q9SCE9;A0A1I7PIS8;Q95FJ8;A0A191SDX6;Q5J048;Q5J038;A0A1I7PIU6;T1L6T3;Q9XQY1;Q9MRA3;G4WNV5;Q95FS7;B7S4V7;A0A1D8DG80;A0A1I7PIT2;B8PRK2;G0LNL4;Q8WJF6;Q9MRM1	M15(Oxidation)	0	0	4.089e-16	73.12	0.000115571	2	2077.03	1.06795	104.502	0
	High	VGLTALTmAEYFR	3	7808	30	A0A0M3LBA7;A0A1C9HCV0;A0A1D8D815;Q9MU12;Q9SCE9;Q5J048;A0A1Z1CJG6;Q5J038;A0A1C9HCP3;Q9MRA3;C0J9K5;C0J9P4;Q95FJ8;Q597J4;A0A1I7PIU6;A0A1I7PIS3;T1L6T3;G4WNV5;A0A1D8DG80;A0A1I7PIS8;Q5UVH7;A0A191SDX6;A0A1I7PIT2;B8PRK2;Q95FS7;G0LNL4;A0A0A7DB11;Q9MRM1;Q9XQY1;B7S4V7	M8(Oxidation)	0	0	3.445e-08	71.16	0.000199978	2	1487.76	1.42775	110.319	0
	High	MPNIYNALVVK	6	4063	19	A0A0M3LBA7;Q597J4;A0A1C9HCV0;Q9MU12;A0A1C9HCP3;Q5J038;A0A1Z1CJG6;C0J9K5;C0J9P4;Q95FJ8;Q9MRA3;A0A1I7PIU6;G4WNV5;A0A1I7PIS8;B8PRK2;A0A1D8D815;G0LNL4;Q95FS7;B7S4V7		0	0	3.6e-08	61.19	0.00171309	2	1261.7	0.44565	104.959	0
	High	AVAMSATDGLmR	4	3822	18	A0A0M3LBA7;A0A1Z1CJG6;A0A1C9HCV0;A0A191SDX6;A0A1D8D815;A0A1I7PIS3;C0J9K5;C0J9P4;Q9MU12;Q9SCE9;Q5J048;A0A1I7PIS8;Q95FJ8;Q597J4;Q95FS7;B8PRK2;G0LNL4;Q9MRM1	M11(Oxidation)	0	0	3.413e-06	58.63	0.00224818	2	1238.59	0.47929	61.8725	0
	High	AVAmSATDGLmR	3	3822	18	A0A0M3LBA7;A0A1C9HCV0;Q9MU12;A0A1I7PIS3;Q9SCE9;Q95FJ8;Q5J048;A0A1I7PIS8;B8PRK2;Q597J4;A0A1Z1CJG6;C0J9K5;C0J9P4;A0A1D8D815;A0A191SDX6;Q95FS7;G0LNL4;Q9MRM1	M4(Oxidation); M11(Oxidation)	0	0	0.004136	58.17	0.00198477	2	1254.58	0.731638	47.9613	0
	High	EGNDLYMEMK	2	8238	29	A0A0M3LBA7;A0A1C9HCP3;A0A1Z1CJG6;A0A1C9HCV0;Q5J038;Q9MRA3;C0J9K5;C0J9P4;Q9MU12;Q95FJ8;G0LNL4;Q597J4;A0A1D8D815;A0A1I7PIU6;A0A1I7PIS3;T1L6T3;G4WNV5;Q9SCE9;Q5J048;A0A1D8DG80;A0A1I7PIS8;A0A0A7DB11;Q5UVH7;Q95FS7;B7S4V7;A0A1I7PIT2;B8PRK2;Q9XQY1;D3YI20		0	0	0.000103	57.5	0.00148335	2	1229.52	0.493564	76.6345	0
	High	TVLIMELINNIAK	1	8267	27	A0A0M3LBA7;A0A1C9HCV0;Q597J4;A0A1Z1CJG6;A0A1D8D815;A0A1I7PIS3;C0J9K5;C0J9P4;Q9MU12;Q9SCE9;Q5J048;A0A1I7PIS8;Q95FJ8;Q5J038;A0A1C9HCP3;Q9MRA3;A0A1I7PIU6;T1L6T3;G4WNV5;A0A1D8DG80;Q5UVH7;A0A1I7PIT2;B8PRK2;A0A0A7DB11;A0A191SDX6;Q9MRM1;Q9XQY1		0	0	1.504e-08	55.42	0.00490042	2	1471.86	0.36774	115.473	0
	High	IGLFGGAGVGK	6	9628	38	A0A0M3LBA7;Q5J048;A0A1Z1CJG6;A0A1C9HCV0;C0J9K5;C0J9P4;Q9MU12;Q95FJ8;Q5J038;Q9MRA3;A0A1D8D815;A0A1C9HCP3;A0A1I7PIU6;A0A1I7PIS3;T1L6T3;G4WNV5;Q95FS7;Q9SCE9;B7S4V7;A0A1D8DG80;A0A1I7PIS8;Q5UVH7;Q597J4;A0A1I7PIT2;B8PRK2;G0LNL4;A0A2G5F6R8;A0A1S3Y5A9;B9T1V8;A0A103XST4;A0A2H3ZCK5;A0A191SDX6;A0A0A7DB11;Q9MRM1;Q9XQY1;A0A0D6QRT0;M0UCJ4;D3YI20		0	0	1.694e-05	54.93	0.00748879	2	975.562	0.168342	84.5371	0
	High	ESGVINEQDIAESK	2	2	1	A0A1Z1CJG6		0.0196	0	4.597e-09	49.59	0.0217153	2	1518.73	0.507138	63.9355	0
	High	EGNDLYmEmK	1	8238	29	A0A0M3LBA7;A0A1C9HCP3;A0A1Z1CJG6;A0A1C9HCV0;Q5J038;Q9MRA3;C0J9K5;C0J9P4;Q9MU12;Q95FJ8;G0LNL4;Q597J4;A0A1D8D815;A0A1I7PIU6;A0A1I7PIS3;T1L6T3;G4WNV5;Q9SCE9;Q5J048;A0A1D8DG80;A0A1I7PIS8;A0A0A7DB11;Q5UVH7;Q95FS7;B7S4V7;A0A1I7PIT2;B8PRK2;Q9XQY1;D3YI20	M7(Oxidation); M9(Oxidation)	0	0	4.069e-05	48.86	0.00869943	2	1261.51	0.608066	45.5953	0
	High	VVDLLAPYR	7	9267	30	A0A0M3LBA7;Q597J4;A0A1C9HCV0;Q9MU12;A0A1C9HCP3;Q5J038;A0A1Z1CJG6;C0J9K5;C0J9P4;Q95FJ8;Q9MRA3;A0A1I7PIS3;T1L6T3;Q9SCE9;A0A1D8DG80;Q5J048;A0A1I7PIU6;G4WNV5;A0A1I7PIS8;A0A1I7PIT2;B8PRK2;A0A1D8D815;A0A191SDX6;A0A0A7DB11;Q5UVH7;Q95FS7;G0LNL4;Q9MRM1;B7S4V7;D3YI20		0	0	0.001958	48.51	0.029953	2	1045.6	0.536108	99.129	0
	High	TVLImELINNIAK	1	8267	27	A0A0M3LBA7;A0A1C9HCV0;Q597J4;A0A1Z1CJG6;A0A1D8D815;A0A1I7PIS3;C0J9K5;C0J9P4;Q9MU12;Q9SCE9;Q5J048;A0A1I7PIS8;Q95FJ8;Q5J038;A0A1C9HCP3;Q9MRA3;A0A1I7PIU6;T1L6T3;G4WNV5;A0A1D8DG80;Q5UVH7;A0A1I7PIT2;B8PRK2;A0A0A7DB11;A0A191SDX6;Q9MRM1;Q9XQY1	M5(Oxidation)	0	0	1.391e-05	45.98	0.0433723	2	1487.85	0.499679	114.943	0
	High	LSIFETGIK	5	9003	29	A0A1C9HCV0;Q5J038;A0A1C9HCP3;Q9MRA3;A0A1I7PIS3;Q9MU12;T1L6T3;Q9SCE9;A0A1D8DG80;Q95FJ8;A0A0M3LBA7;Q597J4;A0A1Z1CJG6;A0A191SDX6;A0A1D8D815;A0A1I7PIU6;C0J9K5;C0J9P4;G4WNV5;Q5J048;A0A1I7PIS8;Q95FS7;B7S4V7;Q5UVH7;G0LNL4;A0A0A7DB11;Q9MRM1;Q9XQY1;D3YI20		0	0	0.004341	44.41	0.0544216	2	1007.58	0.0355024	94.7377	0
	High	AHGGVSVFGGVGER	8	7920	31	A0A0M3LBA7;Q597J4;Q95FS7;A0A1C9HCV0;Q5J038;A0A1C9HCP3;Q9MRA3;A0A1I7PIS3;Q9MU12;T1L6T3;Q9SCE9;A0A1D8DG80;Q95FJ8;A0A1Z1CJG6;A0A1I7PIU6;C0J9K5;C0J9P4;G4WNV5;A0A1I7PIS8;A0A1I7PIT2;B8PRK2;A0A1D8D815;Q5J048;Q5UVH7;A0A191SDX6;B7S4V7;Q9XQY1;Q9MRM1;A0A0A7DB11;D3YI20;G0LNL4		0	0	2.565e-10	43.53	0.0924236	2	1328.67	-0.0537941	69.4669	0
	High	EGSITSIQAVYVPADDLTDPAPATTFAHLDATTVLSR	1	6157	26	A0A0M3LBA7;A0A1Z1CJG6;A0A1C9HCV0;Q5J038;A0A1C9HCP3;Q9MRA3;A0A1I7PIU6;A0A1I7PIS3;C0J9K5;C0J9P4;Q9MU12;T1L6T3;G4WNV5;Q9SCE9;A0A1D8DG80;A0A1I7PIS8;Q95FJ8;A0A1D8D815;Q5J048;A0A1I7PIT2;B8PRK2;A0A191SDX6;Q95FS7;Q5UVH7;A0A0A7DB11;B7S4V7		0	0	8.302e-08	29.88	1.67397	3	3843.94	2.61884	114.559	0
	High	VGLTALTMAEYFR	1	7808	30	A0A0M3LBA7;Q597J4;A0A1Z1CJG6;A0A1C9HCV0;Q5J038;A0A1C9HCP3;Q9MRA3;A0A1I7PIU6;A0A1I7PIS3;C0J9K5;C0J9P4;Q9MU12;T1L6T3;G4WNV5;Q95FS7;Q9SCE9;A0A1D8DG80;A0A1I7PIS8;A0A1I7PIT2;B8PRK2;Q95FJ8;G0LNL4;A0A1D8D815;Q5J048;B7S4V7;Q5UVH7;A0A191SDX6;A0A0A7DB11;Q9MRM1;Q9XQY1		0	0	5.605e-05	22.31	14.5389	2	1471.76	1.14001	114.677	0
	High	EGNDLYMEmK	1	8238	29	A0A0A7DB11;A0A0M3LBA7;A0A1C9HCP3;A0A1C9HCV0;Q5J038;Q9MU12;Q95FS7;Q95FJ8;Q597J4;A0A1Z1CJG6;A0A1D8D815;Q9XQY1;Q9MRA3;A0A1I7PIU6;A0A1I7PIS3;C0J9K5;C0J9P4;T1L6T3;G4WNV5;Q9SCE9;Q5J048;B7S4V7;A0A1D8DG80;A0A1I7PIS8;Q5UVH7;D3YI20;G0LNL4;A0A1I7PIT2;B8PRK2	M9(Oxidation)	0	0.001	0.007918	30.34	0.690657	2	1245.51	0.649558	57.0114	0
	High	TREGNDLYMEMK	1	8225	29	A0A0A7DB11;A0A0M3LBA7;Q597J4;A0A1Z1CJG6;A0A1C9HCV0;Q5J038;A0A1D8D815;A0A1C9HCP3;Q9MRA3;A0A1I7PIU6;A0A1I7PIS3;C0J9K5;C0J9P4;Q9MU12;T1L6T3;G4WNV5;Q9SCE9;Q5J048;A0A1D8DG80;A0A1I7PIS8;Q5UVH7;Q95FJ8;Q95FS7;B7S4V7;A0A1I7PIT2;B8PRK2;G0LNL4;Q9XQY1;D3YI20		0	0.001	0.01304	26.82	2.53941	2	1486.67	0.985458	65.1513	1
C0J9K5	ATP synthase subunit beta (Fragment) OS=Cissampelos andromorpha OX=461569 GN=atpB PE=3 SV=1 - [C0J9K5_9MAGN]	2831.24	59.83	5662	1	21	132	468	50.3982	5.43994
	High	GIYPAVDPLDSTSTMLQPR	1	5449	29	A0A0M3LBA7;A0A1Z1CJG6;A0A1C9HCV0;A0A1D8D815;A0A1I7PIS3;C0J9K5;C0J9P4;Q9MU12;Q9SCE9;A0A1I7PIS8;Q95FJ8;Q597J4;A0A191SDX6;Q5J048;A0A1C9HCP3;Q5J038;Q9MRA3;T1L6T3;A0A1D8DG80;A0A1I7PIU6;G4WNV5;A0A1I7PIT2;B8PRK2;Q95FS7;G0LNL4;Q9MRM1;Q9XQY1;B7S4V7;Q8WJF6		0	0	4.089e-16	114.28	9.13922e-09	3	2061.03	0.43857	114.196	0
	High	YKELQDIIAILGLDELSEEDR	2	7741	30	A0A0M3LBA7;Q597J4;A0A1C9HCV0;Q9MU12;Q5J038;A0A1Z1CJG6;A0A1C9HCP3;C0J9K5;C0J9P4;Q95FJ8;Q9MRA3;A0A1I7PIS3;T1L6T3;Q9SCE9;A0A1D8DG80;A0A1I7PIU6;G4WNV5;Q5J048;A0A1I7PIS8;B8PRK2;A0A1D8D815;A0A191SDX6;A0A1I7PIT2;Q95FS7;G0LNL4;B7S4V7;Q9XQY1;Q5UVH7;D3YI20;Q8WJF6		0	0	4.089e-16	109.13	2.80867e-08	3	2462.27	0.849771	115.252	1
	High	FVQAGSEVSALLGR	9	9158	29	A0A0M3LBA7;A0A1Z1CJG6;A0A1C9HCV0;Q5J038;A0A1C9HCP3;A0A1I7PIS3;C0J9K5;C0J9P4;Q9MU12;T1L6T3;Q9SCE9;Q95FJ8;Q597J4;A0A1D8D815;Q9MRA3;A0A1I7PIU6;G4WNV5;Q5J048;A0A1D8DG80;A0A1I7PIS8;Q5UVH7;Q95FS7;B7S4V7;G0LNL4;A0A1I7PIT2;B8PRK2;A0A0A7DB11;D3YI20;A0A191SDX6		0	0	2.412e-14	107.3	5.17819e-08	2	1433.78	0.628456	104.278	0
	High	GmEVIDTGAPLSVPVGGATLGR	5	3356	20	A0A0M3LBA7;A0A1Z1CJG6;A0A1C9HCV0;A0A1D8D815;A0A1I7PIS3;C0J9K5;C0J9P4;Q9MU12;Q9SCE9;A0A1I7PIS8;Q95FJ8;A0A191SDX6;Q5J038;A0A1C9HCP3;T1L6T3;A0A1I7PIU6;A0A1I7PIT2;Q95FS7;B8PRK2;Q9XQY1	M2(Oxidation)	0	0	4.089e-16	103.3	9.91365e-08	2	2113.1	0.961474	104.349	0
	High	DVNEQDVLLFIDNIFR	2	5066	22	A0A1C9HCV0;Q5J038;A0A1C9HCP3;A0A1I7PIS3;Q9MU12;T1L6T3;Q9SCE9;Q95FJ8;A0A0M3LBA7;A0A1Z1CJG6;C0J9K5;C0J9P4;Q9MRA3;A0A1I7PIU6;G4WNV5;A0A1D8DG80;A0A1I7PIS8;Q597J4;Q95FS7;G0LNL4;A0A1I7PIT2;B8PRK2		0	0	4.089e-16	100.52	2.49783e-07	2	1950	0.219837	116.538	0
	High	mPSAVGYQPTLSTEMGSLQER	7	5647	26	A0A0M3LBA7;A0A1C9HCV0;Q9MU12;A0A1C9HCP3;Q5J038;A0A1Z1CJG6;C0J9K5;C0J9P4;Q95FJ8;Q9MRA3;Q5J048;Q9SCE9;A0A1I7PIU6;G4WNV5;A0A1D8DG80;A0A1I7PIS3;T1L6T3;A0A1I7PIS8;B8PRK2;Q597J4;A0A1D8D815;A0A1I7PIT2;A0A191SDX6;Q95FS7;G0LNL4;B7S4V7	M1(Oxidation)	0	0	4.089e-16	100.23	1.47749e-07	2	2298.08	0.787195	98.7147	0
	High	VALVYGxMNEPPGAR	10	9490	31	A0A0M3LBA7;Q597J4;Q5J048;A0A1Z1CJG6;A0A1C9HCV0;A0A191SDX6;Q5J038;A0A1D8D815;A0A1C9HCP3;Q9MRA3;A0A1I7PIU6;A0A1I7PIS3;C0J9K5;C0J9P4;Q9MU12;T1L6T3;G4WNV5;Q95FS7;Q9SCE9;B7S4V7;A0A1D8DG80;A0A1I7PIS8;A0A1I7PIT2;B8PRK2;Q5UVH7;Q95FJ8;G0LNL4;D3YI20;Q9MRM1;A0A0A7DB11;Q9XQY1	X7(Q)	0	0	1.582e-12	97.39	4.874e-07	2	1601.81	0.274305	82.9265	0
	High	MPSAVGYQPTLSTEMGSLQER	6	5647	26	A0A0M3LBA7;A0A1Z1CJG6;A0A1C9HCV0;A0A1I7PIS3;C0J9K5;C0J9P4;Q9MU12;Q9SCE9;Q95FJ8;A0A1C9HCP3;Q5J038;Q9MRA3;A0A1I7PIU6;T1L6T3;G4WNV5;Q95FS7;A0A1D8DG80;A0A1I7PIS8;A0A1I7PIT2;B8PRK2;Q597J4;A0A191SDX6;A0A1D8D815;Q5J048;B7S4V7;G0LNL4		0	0	4.089e-16	94.06	7.79322e-07	2	2282.08	1.55997	105.286	0
	High	GMEVIDTGAPLSVPVGGATLGR	6	3356	20	A0A0M3LBA7;Q9SCE9;A0A1C9HCV0;Q9MU12;A0A1I7PIS8;Q95FJ8;A0A191SDX6;Q5J038;A0A1D8D815;A0A1C9HCP3;A0A1I7PIS3;T1L6T3;A0A1Z1CJG6;C0J9K5;C0J9P4;A0A1I7PIU6;A0A1I7PIT2;Q95FS7;B8PRK2;Q9XQY1		0	0	4.089e-16	92.29	2.68341e-06	2	2097.1	1.45448	113.371	0
	High	ELQDIIAILGLDELSEEDR	2	7752	30	A0A0M3LBA7;Q597J4;A0A1C9HCV0;Q9MU12;Q5J038;A0A1Z1CJG6;A0A1C9HCP3;C0J9K5;C0J9P4;Q95FJ8;Q9MRA3;A0A1I7PIS3;T1L6T3;Q9SCE9;A0A1D8DG80;A0A1I7PIU6;G4WNV5;Q5J048;A0A1I7PIS8;B8PRK2;A0A1D8D815;A0A191SDX6;A0A1I7PIT2;Q95FS7;G0LNL4;B7S4V7;Q9XQY1;Q5UVH7;D3YI20;Q8WJF6		0	0	4.089e-16	92.02	1.57906e-06	2	2171.1	-1.66075	115.773	0
	High	AVAMSATDGLMR	3	3822	18	A0A0M3LBA7;Q597J4;A0A1Z1CJG6;A0A1C9HCV0;A0A191SDX6;A0A1D8D815;A0A1I7PIS3;C0J9K5;C0J9P4;Q9MU12;Q9SCE9;Q5J048;A0A1I7PIS8;Q95FJ8;Q95FS7;B8PRK2;G0LNL4;Q9MRM1		0	0	2.295e-07	81.73	1.36475e-05	2	1222.59	0.220339	74.9004	0
	High	mPSAVGYQPTLSTEmGSLQER	3	5647	26	A0A0M3LBA7;A0A1C9HCV0;Q9MU12;A0A1C9HCP3;Q5J038;A0A1Z1CJG6;C0J9K5;C0J9P4;Q95FJ8;Q9MRA3;Q5J048;Q9SCE9;A0A1I7PIU6;G4WNV5;A0A1D8DG80;A0A1I7PIS3;T1L6T3;A0A1I7PIS8;B8PRK2;Q597J4;A0A1D8D815;A0A1I7PIT2;A0A191SDX6;Q95FS7;G0LNL4;B7S4V7	M1(Oxidation); M15(Oxidation)	0	0	4.089e-16	80.99	1.16395e-05	3	2314.07	1.28533	82.9654	0
	High	mPNIYNALVVK	2	4063	19	A0A0M3LBA7;A0A1Z1CJG6;A0A1C9HCV0;C0J9K5;C0J9P4;Q9MU12;Q95FJ8;Q5J038;A0A1C9HCP3;Q9MRA3;Q597J4;A0A1D8D815;A0A1I7PIU6;G4WNV5;A0A1I7PIS8;B8PRK2;G0LNL4;Q95FS7;B7S4V7	M1(Oxidation)	0	0	6.384e-09	76.76	0.000145965	2	1277.69	0.980473	91.6388	0
	High	VALVYGxmNEPPGAR	11	9490	31	A0A0M3LBA7;Q597J4;Q9MRM1;A0A1Z1CJG6;A0A1C9HCV0;A0A1D8D815;A0A1I7PIS3;C0J9K5;C0J9P4;Q9MU12;Q9SCE9;A0A1I7PIS8;Q95FJ8;A0A191SDX6;Q5J038;A0A1C9HCP3;Q9MRA3;A0A1I7PIU6;T1L6T3;G4WNV5;Q5J048;A0A1D8DG80;A0A1I7PIT2;B8PRK2;Q5UVH7;Q95FS7;G0LNL4;A0A0A7DB11;B7S4V7;Q9XQY1;D3YI20	X7(Q); M8(Oxidation)	0	0	5.859e-13	76.71	5.3821e-05	2	1617.81	0.698386	69.4104	0
	High	SAPAFIQLDTK	4	4550	21	A0A0M3LBA7;A0A1C9HCV0;Q9MU12;A0A1C9HCP3;Q5J038;A0A1Z1CJG6;C0J9K5;C0J9P4;Q95FJ8;Q9MRA3;A0A1I7PIS3;T1L6T3;Q9SCE9;A0A1D8DG80;Q5J048;Q597J4;A0A1D8D815;A0A1I7PIT2;Q95FS7;G0LNL4;A0A191SDX6		0	0	4.151e-05	75.61	7.92919e-05	2	1190.64	0.536024	85.9508	0
	High	GIYPAVDPLDSTSTmLQPR	6	5449	29	A0A0M3LBA7;Q597J4;A0A1C9HCP3;A0A1Z1CJG6;A0A1C9HCV0;A0A1D8D815;A0A1I7PIS3;C0J9K5;C0J9P4;Q9MU12;Q9SCE9;A0A1I7PIS8;Q95FJ8;A0A191SDX6;Q5J048;Q5J038;A0A1I7PIU6;T1L6T3;Q9XQY1;Q9MRA3;G4WNV5;Q95FS7;B7S4V7;A0A1D8DG80;A0A1I7PIT2;B8PRK2;G0LNL4;Q8WJF6;Q9MRM1	M15(Oxidation)	0	0	4.089e-16	73.12	0.000115571	2	2077.03	1.06795	104.502	0
	High	VGLTALTmAEYFR	3	7808	30	A0A0M3LBA7;A0A1C9HCV0;A0A1D8D815;Q9MU12;Q9SCE9;Q5J048;A0A1Z1CJG6;Q5J038;A0A1C9HCP3;Q9MRA3;C0J9K5;C0J9P4;Q95FJ8;Q597J4;A0A1I7PIU6;A0A1I7PIS3;T1L6T3;G4WNV5;A0A1D8DG80;A0A1I7PIS8;Q5UVH7;A0A191SDX6;A0A1I7PIT2;B8PRK2;Q95FS7;G0LNL4;A0A0A7DB11;Q9MRM1;Q9XQY1;B7S4V7	M8(Oxidation)	0	0	3.445e-08	71.16	0.000199978	2	1487.76	1.42775	110.319	0
	High	MPNIYNALVVK	6	4063	19	A0A0M3LBA7;Q597J4;A0A1C9HCV0;Q9MU12;A0A1C9HCP3;Q5J038;A0A1Z1CJG6;C0J9K5;C0J9P4;Q95FJ8;Q9MRA3;A0A1I7PIU6;G4WNV5;A0A1I7PIS8;B8PRK2;A0A1D8D815;G0LNL4;Q95FS7;B7S4V7		0	0	3.6e-08	61.19	0.00171309	2	1261.7	0.44565	104.959	0
	High	AVAMSATDGLmR	4	3822	18	A0A0M3LBA7;A0A1Z1CJG6;A0A1C9HCV0;A0A191SDX6;A0A1D8D815;A0A1I7PIS3;C0J9K5;C0J9P4;Q9MU12;Q9SCE9;Q5J048;A0A1I7PIS8;Q95FJ8;Q597J4;Q95FS7;B8PRK2;G0LNL4;Q9MRM1	M11(Oxidation)	0	0	3.413e-06	58.63	0.00224818	2	1238.59	0.47929	61.8725	0
	High	AVAmSATDGLmR	3	3822	18	A0A0M3LBA7;A0A1C9HCV0;Q9MU12;A0A1I7PIS3;Q9SCE9;Q95FJ8;Q5J048;A0A1I7PIS8;B8PRK2;Q597J4;A0A1Z1CJG6;C0J9K5;C0J9P4;A0A1D8D815;A0A191SDX6;Q95FS7;G0LNL4;Q9MRM1	M4(Oxidation); M11(Oxidation)	0	0	0.004136	58.17	0.00198477	2	1254.58	0.731638	47.9613	0
	High	EGNDLYMEMK	2	8238	29	A0A0M3LBA7;A0A1C9HCP3;A0A1Z1CJG6;A0A1C9HCV0;Q5J038;Q9MRA3;C0J9K5;C0J9P4;Q9MU12;Q95FJ8;G0LNL4;Q597J4;A0A1D8D815;A0A1I7PIU6;A0A1I7PIS3;T1L6T3;G4WNV5;Q9SCE9;Q5J048;A0A1D8DG80;A0A1I7PIS8;A0A0A7DB11;Q5UVH7;Q95FS7;B7S4V7;A0A1I7PIT2;B8PRK2;Q9XQY1;D3YI20		0	0	0.000103	57.5	0.00148335	2	1229.52	0.493564	76.6345	0
	High	TVLIMELINNIAK	1	8267	27	A0A0M3LBA7;A0A1C9HCV0;Q597J4;A0A1Z1CJG6;A0A1D8D815;A0A1I7PIS3;C0J9K5;C0J9P4;Q9MU12;Q9SCE9;Q5J048;A0A1I7PIS8;Q95FJ8;Q5J038;A0A1C9HCP3;Q9MRA3;A0A1I7PIU6;T1L6T3;G4WNV5;A0A1D8DG80;Q5UVH7;A0A1I7PIT2;B8PRK2;A0A0A7DB11;A0A191SDX6;Q9MRM1;Q9XQY1		0	0	1.504e-08	55.42	0.00490042	2	1471.86	0.36774	115.473	0
	High	IGLFGGAGVGK	6	9628	38	A0A0M3LBA7;Q5J048;A0A1Z1CJG6;A0A1C9HCV0;C0J9K5;C0J9P4;Q9MU12;Q95FJ8;Q5J038;Q9MRA3;A0A1D8D815;A0A1C9HCP3;A0A1I7PIU6;A0A1I7PIS3;T1L6T3;G4WNV5;Q95FS7;Q9SCE9;B7S4V7;A0A1D8DG80;A0A1I7PIS8;Q5UVH7;Q597J4;A0A1I7PIT2;B8PRK2;G0LNL4;A0A2G5F6R8;A0A1S3Y5A9;B9T1V8;A0A103XST4;A0A2H3ZCK5;A0A191SDX6;A0A0A7DB11;Q9MRM1;Q9XQY1;A0A0D6QRT0;M0UCJ4;D3YI20		0	0	1.694e-05	54.93	0.00748879	2	975.562	0.168342	84.5371	0
	High	EGNDLYmEmK	1	8238	29	A0A0M3LBA7;A0A1C9HCP3;A0A1Z1CJG6;A0A1C9HCV0;Q5J038;Q9MRA3;C0J9K5;C0J9P4;Q9MU12;Q95FJ8;G0LNL4;Q597J4;A0A1D8D815;A0A1I7PIU6;A0A1I7PIS3;T1L6T3;G4WNV5;Q9SCE9;Q5J048;A0A1D8DG80;A0A1I7PIS8;A0A0A7DB11;Q5UVH7;Q95FS7;B7S4V7;A0A1I7PIT2;B8PRK2;Q9XQY1;D3YI20	M7(Oxidation); M9(Oxidation)	0	0	4.069e-05	48.86	0.00869943	2	1261.51	0.608066	45.5953	0
	High	VVDLLAPYR	7	9267	30	A0A0M3LBA7;Q597J4;A0A1C9HCV0;Q9MU12;A0A1C9HCP3;Q5J038;A0A1Z1CJG6;C0J9K5;C0J9P4;Q95FJ8;Q9MRA3;A0A1I7PIS3;T1L6T3;Q9SCE9;A0A1D8DG80;Q5J048;A0A1I7PIU6;G4WNV5;A0A1I7PIS8;A0A1I7PIT2;B8PRK2;A0A1D8D815;A0A191SDX6;A0A0A7DB11;Q5UVH7;Q95FS7;G0LNL4;Q9MRM1;B7S4V7;D3YI20		0	0	0.001958	48.51	0.029953	2	1045.6	0.536108	99.129	0
	High	TVLImELINNIAK	1	8267	27	A0A0M3LBA7;A0A1C9HCV0;Q597J4;A0A1Z1CJG6;A0A1D8D815;A0A1I7PIS3;C0J9K5;C0J9P4;Q9MU12;Q9SCE9;Q5J048;A0A1I7PIS8;Q95FJ8;Q5J038;A0A1C9HCP3;Q9MRA3;A0A1I7PIU6;T1L6T3;G4WNV5;A0A1D8DG80;Q5UVH7;A0A1I7PIT2;B8PRK2;A0A0A7DB11;A0A191SDX6;Q9MRM1;Q9XQY1	M5(Oxidation)	0	0	1.391e-05	45.98	0.0433723	2	1487.85	0.499679	114.943	0
	High	LSIFETGIK	5	9003	29	A0A1C9HCV0;Q5J038;A0A1C9HCP3;Q9MRA3;A0A1I7PIS3;Q9MU12;T1L6T3;Q9SCE9;A0A1D8DG80;Q95FJ8;A0A0M3LBA7;Q597J4;A0A1Z1CJG6;A0A191SDX6;A0A1D8D815;A0A1I7PIU6;C0J9K5;C0J9P4;G4WNV5;Q5J048;A0A1I7PIS8;Q95FS7;B7S4V7;Q5UVH7;G0LNL4;A0A0A7DB11;Q9MRM1;Q9XQY1;D3YI20		0	0	0.004341	44.41	0.0544216	2	1007.58	0.0355024	94.7377	0
	High	AHGGVSVFGGVGER	8	7920	31	A0A0M3LBA7;Q597J4;Q95FS7;A0A1C9HCV0;Q5J038;A0A1C9HCP3;Q9MRA3;A0A1I7PIS3;Q9MU12;T1L6T3;Q9SCE9;A0A1D8DG80;Q95FJ8;A0A1Z1CJG6;A0A1I7PIU6;C0J9K5;C0J9P4;G4WNV5;A0A1I7PIS8;A0A1I7PIT2;B8PRK2;A0A1D8D815;Q5J048;Q5UVH7;A0A191SDX6;B7S4V7;Q9XQY1;Q9MRM1;A0A0A7DB11;D3YI20;G0LNL4		0	0	2.565e-10	43.53	0.0924236	2	1328.67	-0.0537941	69.4669	0
	High	EGSITSIQAVYVPADDLTDPAPATTFAHLDATTVLSR	1	6157	26	A0A0M3LBA7;A0A1Z1CJG6;A0A1C9HCV0;Q5J038;A0A1C9HCP3;Q9MRA3;A0A1I7PIU6;A0A1I7PIS3;C0J9K5;C0J9P4;Q9MU12;T1L6T3;G4WNV5;Q9SCE9;A0A1D8DG80;A0A1I7PIS8;Q95FJ8;A0A1D8D815;Q5J048;A0A1I7PIT2;B8PRK2;A0A191SDX6;Q95FS7;Q5UVH7;A0A0A7DB11;B7S4V7		0	0	8.302e-08	29.88	1.67397	3	3843.94	2.61884	114.559	0
	High	VGLTALTMAEYFR	1	7808	30	A0A0M3LBA7;Q597J4;A0A1Z1CJG6;A0A1C9HCV0;Q5J038;A0A1C9HCP3;Q9MRA3;A0A1I7PIU6;A0A1I7PIS3;C0J9K5;C0J9P4;Q9MU12;T1L6T3;G4WNV5;Q95FS7;Q9SCE9;A0A1D8DG80;A0A1I7PIS8;A0A1I7PIT2;B8PRK2;Q95FJ8;G0LNL4;A0A1D8D815;Q5J048;B7S4V7;Q5UVH7;A0A191SDX6;A0A0A7DB11;Q9MRM1;Q9XQY1		0	0	5.605e-05	22.31	14.5389	2	1471.76	1.14001	114.677	0
	High	EGNDLYMEmK	1	8238	29	A0A0A7DB11;A0A0M3LBA7;A0A1C9HCP3;A0A1C9HCV0;Q5J038;Q9MU12;Q95FS7;Q95FJ8;Q597J4;A0A1Z1CJG6;A0A1D8D815;Q9XQY1;Q9MRA3;A0A1I7PIU6;A0A1I7PIS3;C0J9K5;C0J9P4;T1L6T3;G4WNV5;Q9SCE9;Q5J048;B7S4V7;A0A1D8DG80;A0A1I7PIS8;Q5UVH7;D3YI20;G0LNL4;A0A1I7PIT2;B8PRK2	M9(Oxidation)	0	0.001	0.007918	30.34	0.690657	2	1245.51	0.649558	57.0114	0
	High	VALVYGxMNEPPGAR	2	1	1	C0J9K5	X7(E)	0	0.001	0.005886	29.5	2.00572	2	1602.79	-5.06415	84.0869	0
	High	TREGNDLYMEMK	1	8225	29	A0A0A7DB11;A0A0M3LBA7;Q597J4;A0A1Z1CJG6;A0A1C9HCV0;Q5J038;A0A1D8D815;A0A1C9HCP3;Q9MRA3;A0A1I7PIU6;A0A1I7PIS3;C0J9K5;C0J9P4;Q9MU12;T1L6T3;G4WNV5;Q9SCE9;Q5J048;A0A1D8DG80;A0A1I7PIS8;Q5UVH7;Q95FJ8;Q95FS7;B7S4V7;A0A1I7PIT2;B8PRK2;G0LNL4;Q9XQY1;D3YI20		0	0.001	0.01304	26.82	2.53941	2	1486.67	0.985458	65.1513	1
A0A1C9HCP3	ATP synthase subunit beta (Fragment) OS=Christia vespertilionis OX=587866 GN=atpB PE=3 SV=1 - [A0A1C9HCP3_9FABA]	2742.39	62.25	4673	0	21	125	453	48.7934	5.26221
	High	GIYPAVDPLDSTSTMLQPR	1	5449	29	A0A0M3LBA7;A0A1Z1CJG6;A0A1C9HCV0;A0A1D8D815;A0A1I7PIS3;C0J9K5;C0J9P4;Q9MU12;Q9SCE9;A0A1I7PIS8;Q95FJ8;Q597J4;A0A191SDX6;Q5J048;A0A1C9HCP3;Q5J038;Q9MRA3;T1L6T3;A0A1D8DG80;A0A1I7PIU6;G4WNV5;A0A1I7PIT2;B8PRK2;Q95FS7;G0LNL4;Q9MRM1;Q9XQY1;B7S4V7;Q8WJF6		0	0	4.089e-16	114.28	9.13922e-09	3	2061.03	0.43857	114.196	0
	High	YKELQDIIAILGLDELSEEDR	2	7741	30	A0A0M3LBA7;Q597J4;A0A1C9HCV0;Q9MU12;Q5J038;A0A1Z1CJG6;A0A1C9HCP3;C0J9K5;C0J9P4;Q95FJ8;Q9MRA3;A0A1I7PIS3;T1L6T3;Q9SCE9;A0A1D8DG80;A0A1I7PIU6;G4WNV5;Q5J048;A0A1I7PIS8;B8PRK2;A0A1D8D815;A0A191SDX6;A0A1I7PIT2;Q95FS7;G0LNL4;B7S4V7;Q9XQY1;Q5UVH7;D3YI20;Q8WJF6		0	0	4.089e-16	109.13	2.80867e-08	3	2462.27	0.849771	115.252	1
	High	FVQAGSEVSALLGR	9	9158	29	A0A0M3LBA7;A0A1Z1CJG6;A0A1C9HCV0;Q5J038;A0A1C9HCP3;A0A1I7PIS3;C0J9K5;C0J9P4;Q9MU12;T1L6T3;Q9SCE9;Q95FJ8;Q597J4;A0A1D8D815;Q9MRA3;A0A1I7PIU6;G4WNV5;Q5J048;A0A1D8DG80;A0A1I7PIS8;Q5UVH7;Q95FS7;B7S4V7;G0LNL4;A0A1I7PIT2;B8PRK2;A0A0A7DB11;D3YI20;A0A191SDX6		0	0	2.412e-14	107.3	5.17819e-08	2	1433.78	0.628456	104.278	0
	High	GmEVIDTGAPLSVPVGGATLGR	5	3356	20	A0A0M3LBA7;A0A1Z1CJG6;A0A1C9HCV0;A0A1D8D815;A0A1I7PIS3;C0J9K5;C0J9P4;Q9MU12;Q9SCE9;A0A1I7PIS8;Q95FJ8;A0A191SDX6;Q5J038;A0A1C9HCP3;T1L6T3;A0A1I7PIU6;A0A1I7PIT2;Q95FS7;B8PRK2;Q9XQY1	M2(Oxidation)	0	0	4.089e-16	103.3	9.91365e-08	2	2113.1	0.961474	104.349	0
	High	DVNEQDVLLFIDNIFR	2	5066	22	A0A1C9HCV0;Q5J038;A0A1C9HCP3;A0A1I7PIS3;Q9MU12;T1L6T3;Q9SCE9;Q95FJ8;A0A0M3LBA7;A0A1Z1CJG6;C0J9K5;C0J9P4;Q9MRA3;A0A1I7PIU6;G4WNV5;A0A1D8DG80;A0A1I7PIS8;Q597J4;Q95FS7;G0LNL4;A0A1I7PIT2;B8PRK2		0	0	4.089e-16	100.52	2.49783e-07	2	1950	0.219837	116.538	0
	High	mPSAVGYQPTLSTEMGSLQER	7	5647	26	A0A0M3LBA7;A0A1C9HCV0;Q9MU12;A0A1C9HCP3;Q5J038;A0A1Z1CJG6;C0J9K5;C0J9P4;Q95FJ8;Q9MRA3;Q5J048;Q9SCE9;A0A1I7PIU6;G4WNV5;A0A1D8DG80;A0A1I7PIS3;T1L6T3;A0A1I7PIS8;B8PRK2;Q597J4;A0A1D8D815;A0A1I7PIT2;A0A191SDX6;Q95FS7;G0LNL4;B7S4V7	M1(Oxidation)	0	0	4.089e-16	100.23	1.47749e-07	2	2298.08	0.787195	98.7147	0
	High	VALVYGQMNEPPGAR	10	9490	31	A0A0M3LBA7;Q597J4;Q5J048;A0A1Z1CJG6;A0A1C9HCV0;A0A191SDX6;Q5J038;A0A1D8D815;A0A1C9HCP3;Q9MRA3;A0A1I7PIU6;A0A1I7PIS3;C0J9K5;C0J9P4;Q9MU12;T1L6T3;G4WNV5;Q95FS7;Q9SCE9;B7S4V7;A0A1D8DG80;A0A1I7PIS8;A0A1I7PIT2;B8PRK2;Q5UVH7;Q95FJ8;G0LNL4;D3YI20;Q9MRM1;A0A0A7DB11;Q9XQY1		0	0	1.582e-12	97.39	4.874e-07	2	1601.81	0.274305	82.9265	0
	High	MPSAVGYQPTLSTEMGSLQER	6	5647	26	A0A0M3LBA7;A0A1Z1CJG6;A0A1C9HCV0;A0A1I7PIS3;C0J9K5;C0J9P4;Q9MU12;Q9SCE9;Q95FJ8;A0A1C9HCP3;Q5J038;Q9MRA3;A0A1I7PIU6;T1L6T3;G4WNV5;Q95FS7;A0A1D8DG80;A0A1I7PIS8;A0A1I7PIT2;B8PRK2;Q597J4;A0A191SDX6;A0A1D8D815;Q5J048;B7S4V7;G0LNL4		0	0	4.089e-16	94.06	7.79322e-07	2	2282.08	1.55997	105.286	0
	High	GMEVIDTGAPLSVPVGGATLGR	6	3356	20	A0A0M3LBA7;Q9SCE9;A0A1C9HCV0;Q9MU12;A0A1I7PIS8;Q95FJ8;A0A191SDX6;Q5J038;A0A1D8D815;A0A1C9HCP3;A0A1I7PIS3;T1L6T3;A0A1Z1CJG6;C0J9K5;C0J9P4;A0A1I7PIU6;A0A1I7PIT2;Q95FS7;B8PRK2;Q9XQY1		0	0	4.089e-16	92.29	2.68341e-06	2	2097.1	1.45448	113.371	0
	High	ELQDIIAILGLDELSEEDR	2	7752	30	A0A0M3LBA7;Q597J4;A0A1C9HCV0;Q9MU12;Q5J038;A0A1Z1CJG6;A0A1C9HCP3;C0J9K5;C0J9P4;Q95FJ8;Q9MRA3;A0A1I7PIS3;T1L6T3;Q9SCE9;A0A1D8DG80;A0A1I7PIU6;G4WNV5;Q5J048;A0A1I7PIS8;B8PRK2;A0A1D8D815;A0A191SDX6;A0A1I7PIT2;Q95FS7;G0LNL4;B7S4V7;Q9XQY1;Q5UVH7;D3YI20;Q8WJF6		0	0	4.089e-16	92.02	1.57906e-06	2	2171.1	-1.66075	115.773	0
	High	mPSAVGYQPTLSTEmGSLQER	3	5647	26	A0A0M3LBA7;A0A1C9HCV0;Q9MU12;A0A1C9HCP3;Q5J038;A0A1Z1CJG6;C0J9K5;C0J9P4;Q95FJ8;Q9MRA3;Q5J048;Q9SCE9;A0A1I7PIU6;G4WNV5;A0A1D8DG80;A0A1I7PIS3;T1L6T3;A0A1I7PIS8;B8PRK2;Q597J4;A0A1D8D815;A0A1I7PIT2;A0A191SDX6;Q95FS7;G0LNL4;B7S4V7	M1(Oxidation); M15(Oxidation)	0	0	4.089e-16	80.99	1.16395e-05	3	2314.07	1.28533	82.9654	0
	High	mPNIYNALVVK	2	4063	19	A0A0M3LBA7;A0A1Z1CJG6;A0A1C9HCV0;C0J9K5;C0J9P4;Q9MU12;Q95FJ8;Q5J038;A0A1C9HCP3;Q9MRA3;Q597J4;A0A1D8D815;A0A1I7PIU6;G4WNV5;A0A1I7PIS8;B8PRK2;G0LNL4;Q95FS7;B7S4V7	M1(Oxidation)	0	0	6.384e-09	76.76	0.000145965	2	1277.69	0.980473	91.6388	0
	High	VALVYGQmNEPPGAR	11	9490	31	A0A0M3LBA7;Q597J4;Q9MRM1;A0A1Z1CJG6;A0A1C9HCV0;A0A1D8D815;A0A1I7PIS3;C0J9K5;C0J9P4;Q9MU12;Q9SCE9;A0A1I7PIS8;Q95FJ8;A0A191SDX6;Q5J038;A0A1C9HCP3;Q9MRA3;A0A1I7PIU6;T1L6T3;G4WNV5;Q5J048;A0A1D8DG80;A0A1I7PIT2;B8PRK2;Q5UVH7;Q95FS7;G0LNL4;A0A0A7DB11;B7S4V7;Q9XQY1;D3YI20	M8(Oxidation)	0	0	5.859e-13	76.71	5.3821e-05	2	1617.81	0.698386	69.4104	0
	High	SAPAFIQLDTK	4	4550	21	A0A0M3LBA7;A0A1C9HCV0;Q9MU12;A0A1C9HCP3;Q5J038;A0A1Z1CJG6;C0J9K5;C0J9P4;Q95FJ8;Q9MRA3;A0A1I7PIS3;T1L6T3;Q9SCE9;A0A1D8DG80;Q5J048;Q597J4;A0A1D8D815;A0A1I7PIT2;Q95FS7;G0LNL4;A0A191SDX6		0	0	4.151e-05	75.61	7.92919e-05	2	1190.64	0.536024	85.9508	0
	High	ESGVINExNIAESK	3	2238	6	A0A0M3LBA7;Q597J4;A0A1C9HCP3;Q5J048;Q9XQY1;G0LNL4	X8(Q)	0	0	2.708e-12	74.8	6.15076e-05	2	1517.74	-0.128577	62.2719	0
	High	GIYPAVDPLDSTSTmLQPR	6	5449	29	A0A0M3LBA7;Q597J4;A0A1C9HCP3;A0A1Z1CJG6;A0A1C9HCV0;A0A1D8D815;A0A1I7PIS3;C0J9K5;C0J9P4;Q9MU12;Q9SCE9;A0A1I7PIS8;Q95FJ8;A0A191SDX6;Q5J048;Q5J038;A0A1I7PIU6;T1L6T3;Q9XQY1;Q9MRA3;G4WNV5;Q95FS7;B7S4V7;A0A1D8DG80;A0A1I7PIT2;B8PRK2;G0LNL4;Q8WJF6;Q9MRM1	M15(Oxidation)	0	0	4.089e-16	73.12	0.000115571	2	2077.03	1.06795	104.502	0
	High	VGLTALTmAEYFR	3	7808	30	A0A0M3LBA7;A0A1C9HCV0;A0A1D8D815;Q9MU12;Q9SCE9;Q5J048;A0A1Z1CJG6;Q5J038;A0A1C9HCP3;Q9MRA3;C0J9K5;C0J9P4;Q95FJ8;Q597J4;A0A1I7PIU6;A0A1I7PIS3;T1L6T3;G4WNV5;A0A1D8DG80;A0A1I7PIS8;Q5UVH7;A0A191SDX6;A0A1I7PIT2;B8PRK2;Q95FS7;G0LNL4;A0A0A7DB11;Q9MRM1;Q9XQY1;B7S4V7	M8(Oxidation)	0	0	3.445e-08	71.16	0.000199978	2	1487.76	1.42775	110.319	0
	High	MPNIYNALVVK	6	4063	19	A0A0M3LBA7;Q597J4;A0A1C9HCV0;Q9MU12;A0A1C9HCP3;Q5J038;A0A1Z1CJG6;C0J9K5;C0J9P4;Q95FJ8;Q9MRA3;A0A1I7PIU6;G4WNV5;A0A1I7PIS8;B8PRK2;A0A1D8D815;G0LNL4;Q95FS7;B7S4V7		0	0	3.6e-08	61.19	0.00171309	2	1261.7	0.44565	104.959	0
	High	EGNDLYMEMK	2	8238	29	A0A0M3LBA7;A0A1C9HCP3;A0A1Z1CJG6;A0A1C9HCV0;Q5J038;Q9MRA3;C0J9K5;C0J9P4;Q9MU12;Q95FJ8;G0LNL4;Q597J4;A0A1D8D815;A0A1I7PIU6;A0A1I7PIS3;T1L6T3;G4WNV5;Q9SCE9;Q5J048;A0A1D8DG80;A0A1I7PIS8;A0A0A7DB11;Q5UVH7;Q95FS7;B7S4V7;A0A1I7PIT2;B8PRK2;Q9XQY1;D3YI20		0	0	0.000103	57.5	0.00148335	2	1229.52	0.493564	76.6345	0
	High	TVLIMELINNIAK	1	8267	27	A0A0M3LBA7;A0A1C9HCV0;Q597J4;A0A1Z1CJG6;A0A1D8D815;A0A1I7PIS3;C0J9K5;C0J9P4;Q9MU12;Q9SCE9;Q5J048;A0A1I7PIS8;Q95FJ8;Q5J038;A0A1C9HCP3;Q9MRA3;A0A1I7PIU6;T1L6T3;G4WNV5;A0A1D8DG80;Q5UVH7;A0A1I7PIT2;B8PRK2;A0A0A7DB11;A0A191SDX6;Q9MRM1;Q9XQY1		0	0	1.504e-08	55.42	0.00490042	2	1471.86	0.36774	115.473	0
	High	IGLFGGAGVGK	6	9628	38	A0A0M3LBA7;Q5J048;A0A1Z1CJG6;A0A1C9HCV0;C0J9K5;C0J9P4;Q9MU12;Q95FJ8;Q5J038;Q9MRA3;A0A1D8D815;A0A1C9HCP3;A0A1I7PIU6;A0A1I7PIS3;T1L6T3;G4WNV5;Q95FS7;Q9SCE9;B7S4V7;A0A1D8DG80;A0A1I7PIS8;Q5UVH7;Q597J4;A0A1I7PIT2;B8PRK2;G0LNL4;A0A2G5F6R8;A0A1S3Y5A9;B9T1V8;A0A103XST4;A0A2H3ZCK5;A0A191SDX6;A0A0A7DB11;Q9MRM1;Q9XQY1;A0A0D6QRT0;M0UCJ4;D3YI20		0	0	1.694e-05	54.93	0.00748879	2	975.562	0.168342	84.5371	0
	High	EGNDLYmEmK	1	8238	29	A0A0M3LBA7;A0A1C9HCP3;A0A1Z1CJG6;A0A1C9HCV0;Q5J038;Q9MRA3;C0J9K5;C0J9P4;Q9MU12;Q95FJ8;G0LNL4;Q597J4;A0A1D8D815;A0A1I7PIU6;A0A1I7PIS3;T1L6T3;G4WNV5;Q9SCE9;Q5J048;A0A1D8DG80;A0A1I7PIS8;A0A0A7DB11;Q5UVH7;Q95FS7;B7S4V7;A0A1I7PIT2;B8PRK2;Q9XQY1;D3YI20	M7(Oxidation); M9(Oxidation)	0	0	4.069e-05	48.86	0.00869943	2	1261.51	0.608066	45.5953	0
	High	VVDLLAPYR	7	9267	30	A0A0M3LBA7;Q597J4;A0A1C9HCV0;Q9MU12;A0A1C9HCP3;Q5J038;A0A1Z1CJG6;C0J9K5;C0J9P4;Q95FJ8;Q9MRA3;A0A1I7PIS3;T1L6T3;Q9SCE9;A0A1D8DG80;Q5J048;A0A1I7PIU6;G4WNV5;A0A1I7PIS8;A0A1I7PIT2;B8PRK2;A0A1D8D815;A0A191SDX6;A0A0A7DB11;Q5UVH7;Q95FS7;G0LNL4;Q9MRM1;B7S4V7;D3YI20		0	0	0.001958	48.51	0.029953	2	1045.6	0.536108	99.129	0
	High	TVLImELINNIAK	1	8267	27	A0A0M3LBA7;A0A1C9HCV0;Q597J4;A0A1Z1CJG6;A0A1D8D815;A0A1I7PIS3;C0J9K5;C0J9P4;Q9MU12;Q9SCE9;Q5J048;A0A1I7PIS8;Q95FJ8;Q5J038;A0A1C9HCP3;Q9MRA3;A0A1I7PIU6;T1L6T3;G4WNV5;A0A1D8DG80;Q5UVH7;A0A1I7PIT2;B8PRK2;A0A0A7DB11;A0A191SDX6;Q9MRM1;Q9XQY1	M5(Oxidation)	0	0	1.391e-05	45.98	0.0433723	2	1487.85	0.499679	114.943	0
	High	LSIFETGIK	5	9003	29	A0A1C9HCV0;Q5J038;A0A1C9HCP3;Q9MRA3;A0A1I7PIS3;Q9MU12;T1L6T3;Q9SCE9;A0A1D8DG80;Q95FJ8;A0A0M3LBA7;Q597J4;A0A1Z1CJG6;A0A191SDX6;A0A1D8D815;A0A1I7PIU6;C0J9K5;C0J9P4;G4WNV5;Q5J048;A0A1I7PIS8;Q95FS7;B7S4V7;Q5UVH7;G0LNL4;A0A0A7DB11;Q9MRM1;Q9XQY1;D3YI20		0	0	0.004341	44.41	0.0544216	2	1007.58	0.0355024	94.7377	0
	High	AHGGVSVFGGVGER	8	7920	31	A0A0M3LBA7;Q597J4;Q95FS7;A0A1C9HCV0;Q5J038;A0A1C9HCP3;Q9MRA3;A0A1I7PIS3;Q9MU12;T1L6T3;Q9SCE9;A0A1D8DG80;Q95FJ8;A0A1Z1CJG6;A0A1I7PIU6;C0J9K5;C0J9P4;G4WNV5;A0A1I7PIS8;A0A1I7PIT2;B8PRK2;A0A1D8D815;Q5J048;Q5UVH7;A0A191SDX6;B7S4V7;Q9XQY1;Q9MRM1;A0A0A7DB11;D3YI20;G0LNL4		0	0	2.565e-10	43.53	0.0924236	2	1328.67	-0.0537941	69.4669	0
	High	EGSITSIQAVYVPADDLTDPAPATTFAHLDATTVLSR	1	6157	26	A0A0M3LBA7;A0A1Z1CJG6;A0A1C9HCV0;Q5J038;A0A1C9HCP3;Q9MRA3;A0A1I7PIU6;A0A1I7PIS3;C0J9K5;C0J9P4;Q9MU12;T1L6T3;G4WNV5;Q9SCE9;A0A1D8DG80;A0A1I7PIS8;Q95FJ8;A0A1D8D815;Q5J048;A0A1I7PIT2;B8PRK2;A0A191SDX6;Q95FS7;Q5UVH7;A0A0A7DB11;B7S4V7		0	0	8.302e-08	29.88	1.67397	3	3843.94	2.61884	114.559	0
	High	VGLTALTMAEYFR	1	7808	30	A0A0M3LBA7;Q597J4;A0A1Z1CJG6;A0A1C9HCV0;Q5J038;A0A1C9HCP3;Q9MRA3;A0A1I7PIU6;A0A1I7PIS3;C0J9K5;C0J9P4;Q9MU12;T1L6T3;G4WNV5;Q95FS7;Q9SCE9;A0A1D8DG80;A0A1I7PIS8;A0A1I7PIT2;B8PRK2;Q95FJ8;G0LNL4;A0A1D8D815;Q5J048;B7S4V7;Q5UVH7;A0A191SDX6;A0A0A7DB11;Q9MRM1;Q9XQY1		0	0	5.605e-05	22.31	14.5389	2	1471.76	1.14001	114.677	0
	High	ESGVINExNIAESK	2	1255	18	A0A1C9HCV0;Q5J038;A0A1C9HCP3;A0A1I7PIS3;Q9MU12;T1L6T3;Q9SCE9;Q95FJ8;Q9MRA3;A0A1I7PIU6;Q95FS7;A0A1D8DG80;A0A1I7PIS8;A0A1I7PIT2;B8PRK2;A0A1D8D815;A0A191SDX6;G0LNL4	X8(E)	0	0	2.12e-06	14.72	68.4204	2	1518.73	0.989397	64.8206	0
	High	EGNDLYMEmK	1	8238	29	A0A0A7DB11;A0A0M3LBA7;A0A1C9HCP3;A0A1C9HCV0;Q5J038;Q9MU12;Q95FS7;Q95FJ8;Q597J4;A0A1Z1CJG6;A0A1D8D815;Q9XQY1;Q9MRA3;A0A1I7PIU6;A0A1I7PIS3;C0J9K5;C0J9P4;T1L6T3;G4WNV5;Q9SCE9;Q5J048;B7S4V7;A0A1D8DG80;A0A1I7PIS8;Q5UVH7;D3YI20;G0LNL4;A0A1I7PIT2;B8PRK2	M9(Oxidation)	0	0.001	0.007918	30.34	0.690657	2	1245.51	0.649558	57.0114	0
	High	TREGNDLYMEMK	1	8225	29	A0A0A7DB11;A0A0M3LBA7;Q597J4;A0A1Z1CJG6;A0A1C9HCV0;Q5J038;A0A1D8D815;A0A1C9HCP3;Q9MRA3;A0A1I7PIU6;A0A1I7PIS3;C0J9K5;C0J9P4;Q9MU12;T1L6T3;G4WNV5;Q9SCE9;Q5J048;A0A1D8DG80;A0A1I7PIS8;Q5UVH7;Q95FJ8;Q95FS7;B7S4V7;A0A1I7PIT2;B8PRK2;G0LNL4;Q9XQY1;D3YI20		0	0.001	0.01304	26.82	2.53941	2	1486.67	0.985458	65.1513	1
B8PRK2	ATP synthase subunit beta (Fragment) OS=Helleborus orientalis OX=171898 GN=atpB PE=3 SV=1 - [B8PRK2_9MAGN]	2734.38	59.7	1012	0	20	130	474	51.1708	5.09717
	High	GIYPAVDPLDSTSTMLQPR	1	5449	29	A0A0M3LBA7;A0A1Z1CJG6;A0A1C9HCV0;A0A1D8D815;A0A1I7PIS3;C0J9K5;C0J9P4;Q9MU12;Q9SCE9;A0A1I7PIS8;Q95FJ8;Q597J4;A0A191SDX6;Q5J048;A0A1C9HCP3;Q5J038;Q9MRA3;T1L6T3;A0A1D8DG80;A0A1I7PIU6;G4WNV5;A0A1I7PIT2;B8PRK2;Q95FS7;G0LNL4;Q9MRM1;Q9XQY1;B7S4V7;Q8WJF6		0	0	4.089e-16	114.28	9.13922e-09	3	2061.03	0.43857	114.196	0
	High	YKELQDIIAILGLDELSEEDR	2	7741	30	A0A0M3LBA7;Q597J4;A0A1C9HCV0;Q9MU12;Q5J038;A0A1Z1CJG6;A0A1C9HCP3;C0J9K5;C0J9P4;Q95FJ8;Q9MRA3;A0A1I7PIS3;T1L6T3;Q9SCE9;A0A1D8DG80;A0A1I7PIU6;G4WNV5;Q5J048;A0A1I7PIS8;B8PRK2;A0A1D8D815;A0A191SDX6;A0A1I7PIT2;Q95FS7;G0LNL4;B7S4V7;Q9XQY1;Q5UVH7;D3YI20;Q8WJF6		0	0	4.089e-16	109.13	2.80867e-08	3	2462.27	0.849771	115.252	1
	High	FVQAGSEVSALLGR	9	9158	29	A0A0M3LBA7;A0A1Z1CJG6;A0A1C9HCV0;Q5J038;A0A1C9HCP3;A0A1I7PIS3;C0J9K5;C0J9P4;Q9MU12;T1L6T3;Q9SCE9;Q95FJ8;Q597J4;A0A1D8D815;Q9MRA3;A0A1I7PIU6;G4WNV5;Q5J048;A0A1D8DG80;A0A1I7PIS8;Q5UVH7;Q95FS7;B7S4V7;G0LNL4;A0A1I7PIT2;B8PRK2;A0A0A7DB11;D3YI20;A0A191SDX6		0	0	2.412e-14	107.3	5.17819e-08	2	1433.78	0.628456	104.278	0
	High	GmEVIDTGAPLSVPVGGATLGR	5	3356	20	A0A0M3LBA7;A0A1Z1CJG6;A0A1C9HCV0;A0A1D8D815;A0A1I7PIS3;C0J9K5;C0J9P4;Q9MU12;Q9SCE9;A0A1I7PIS8;Q95FJ8;A0A191SDX6;Q5J038;A0A1C9HCP3;T1L6T3;A0A1I7PIU6;A0A1I7PIT2;Q95FS7;B8PRK2;Q9XQY1	M2(Oxidation)	0	0	4.089e-16	103.3	9.91365e-08	2	2113.1	0.961474	104.349	0
	High	DVNEQDVLLFIDNIFR	2	5066	22	A0A1C9HCV0;Q5J038;A0A1C9HCP3;A0A1I7PIS3;Q9MU12;T1L6T3;Q9SCE9;Q95FJ8;A0A0M3LBA7;A0A1Z1CJG6;C0J9K5;C0J9P4;Q9MRA3;A0A1I7PIU6;G4WNV5;A0A1D8DG80;A0A1I7PIS8;Q597J4;Q95FS7;G0LNL4;A0A1I7PIT2;B8PRK2		0	0	4.089e-16	100.52	2.49783e-07	2	1950	0.219837	116.538	0
	High	mPSAVGYQPTLSTEMGSLQER	7	5647	26	A0A0M3LBA7;A0A1C9HCV0;Q9MU12;A0A1C9HCP3;Q5J038;A0A1Z1CJG6;C0J9K5;C0J9P4;Q95FJ8;Q9MRA3;Q5J048;Q9SCE9;A0A1I7PIU6;G4WNV5;A0A1D8DG80;A0A1I7PIS3;T1L6T3;A0A1I7PIS8;B8PRK2;Q597J4;A0A1D8D815;A0A1I7PIT2;A0A191SDX6;Q95FS7;G0LNL4;B7S4V7	M1(Oxidation)	0	0	4.089e-16	100.23	1.47749e-07	2	2298.08	0.787195	98.7147	0
	High	VALVYGQMNEPPGAR	10	9490	31	A0A0M3LBA7;Q597J4;Q5J048;A0A1Z1CJG6;A0A1C9HCV0;A0A191SDX6;Q5J038;A0A1D8D815;A0A1C9HCP3;Q9MRA3;A0A1I7PIU6;A0A1I7PIS3;C0J9K5;C0J9P4;Q9MU12;T1L6T3;G4WNV5;Q95FS7;Q9SCE9;B7S4V7;A0A1D8DG80;A0A1I7PIS8;A0A1I7PIT2;B8PRK2;Q5UVH7;Q95FJ8;G0LNL4;D3YI20;Q9MRM1;A0A0A7DB11;Q9XQY1		0	0	1.582e-12	97.39	4.874e-07	2	1601.81	0.274305	82.9265	0
	High	MPSAVGYQPTLSTEMGSLQER	6	5647	26	A0A0M3LBA7;A0A1Z1CJG6;A0A1C9HCV0;A0A1I7PIS3;C0J9K5;C0J9P4;Q9MU12;Q9SCE9;Q95FJ8;A0A1C9HCP3;Q5J038;Q9MRA3;A0A1I7PIU6;T1L6T3;G4WNV5;Q95FS7;A0A1D8DG80;A0A1I7PIS8;A0A1I7PIT2;B8PRK2;Q597J4;A0A191SDX6;A0A1D8D815;Q5J048;B7S4V7;G0LNL4		0	0	4.089e-16	94.06	7.79322e-07	2	2282.08	1.55997	105.286	0
	High	GMEVIDTGAPLSVPVGGATLGR	6	3356	20	A0A0M3LBA7;Q9SCE9;A0A1C9HCV0;Q9MU12;A0A1I7PIS8;Q95FJ8;A0A191SDX6;Q5J038;A0A1D8D815;A0A1C9HCP3;A0A1I7PIS3;T1L6T3;A0A1Z1CJG6;C0J9K5;C0J9P4;A0A1I7PIU6;A0A1I7PIT2;Q95FS7;B8PRK2;Q9XQY1		0	0	4.089e-16	92.29	2.68341e-06	2	2097.1	1.45448	113.371	0
	High	ELQDIIAILGLDELSEEDR	2	7752	30	A0A0M3LBA7;Q597J4;A0A1C9HCV0;Q9MU12;Q5J038;A0A1Z1CJG6;A0A1C9HCP3;C0J9K5;C0J9P4;Q95FJ8;Q9MRA3;A0A1I7PIS3;T1L6T3;Q9SCE9;A0A1D8DG80;A0A1I7PIU6;G4WNV5;Q5J048;A0A1I7PIS8;B8PRK2;A0A1D8D815;A0A191SDX6;A0A1I7PIT2;Q95FS7;G0LNL4;B7S4V7;Q9XQY1;Q5UVH7;D3YI20;Q8WJF6		0	0	4.089e-16	92.02	1.57906e-06	2	2171.1	-1.66075	115.773	0
	High	AVAMSATDGLMR	3	3822	18	A0A0M3LBA7;Q597J4;A0A1Z1CJG6;A0A1C9HCV0;A0A191SDX6;A0A1D8D815;A0A1I7PIS3;C0J9K5;C0J9P4;Q9MU12;Q9SCE9;Q5J048;A0A1I7PIS8;Q95FJ8;Q95FS7;B8PRK2;G0LNL4;Q9MRM1		0	0	2.295e-07	81.73	1.36475e-05	2	1222.59	0.220339	74.9004	0
	High	mPSAVGYQPTLSTEmGSLQER	3	5647	26	A0A0M3LBA7;A0A1C9HCV0;Q9MU12;A0A1C9HCP3;Q5J038;A0A1Z1CJG6;C0J9K5;C0J9P4;Q95FJ8;Q9MRA3;Q5J048;Q9SCE9;A0A1I7PIU6;G4WNV5;A0A1D8DG80;A0A1I7PIS3;T1L6T3;A0A1I7PIS8;B8PRK2;Q597J4;A0A1D8D815;A0A1I7PIT2;A0A191SDX6;Q95FS7;G0LNL4;B7S4V7	M1(Oxidation); M15(Oxidation)	0	0	4.089e-16	80.99	1.16395e-05	3	2314.07	1.28533	82.9654	0
	High	mPNIYNALVVK	2	4063	19	A0A0M3LBA7;A0A1Z1CJG6;A0A1C9HCV0;C0J9K5;C0J9P4;Q9MU12;Q95FJ8;Q5J038;A0A1C9HCP3;Q9MRA3;Q597J4;A0A1D8D815;A0A1I7PIU6;G4WNV5;A0A1I7PIS8;B8PRK2;G0LNL4;Q95FS7;B7S4V7	M1(Oxidation)	0	0	6.384e-09	76.76	0.000145965	2	1277.69	0.980473	91.6388	0
	High	VALVYGQmNEPPGAR	11	9490	31	A0A0M3LBA7;Q597J4;Q9MRM1;A0A1Z1CJG6;A0A1C9HCV0;A0A1D8D815;A0A1I7PIS3;C0J9K5;C0J9P4;Q9MU12;Q9SCE9;A0A1I7PIS8;Q95FJ8;A0A191SDX6;Q5J038;A0A1C9HCP3;Q9MRA3;A0A1I7PIU6;T1L6T3;G4WNV5;Q5J048;A0A1D8DG80;A0A1I7PIT2;B8PRK2;Q5UVH7;Q95FS7;G0LNL4;A0A0A7DB11;B7S4V7;Q9XQY1;D3YI20	M8(Oxidation)	0	0	5.859e-13	76.71	5.3821e-05	2	1617.81	0.698386	69.4104	0
	High	GIYPAVDPLDSTSTmLQPR	6	5449	29	A0A0M3LBA7;Q597J4;A0A1C9HCP3;A0A1Z1CJG6;A0A1C9HCV0;A0A1D8D815;A0A1I7PIS3;C0J9K5;C0J9P4;Q9MU12;Q9SCE9;A0A1I7PIS8;Q95FJ8;A0A191SDX6;Q5J048;Q5J038;A0A1I7PIU6;T1L6T3;Q9XQY1;Q9MRA3;G4WNV5;Q95FS7;B7S4V7;A0A1D8DG80;A0A1I7PIT2;B8PRK2;G0LNL4;Q8WJF6;Q9MRM1	M15(Oxidation)	0	0	4.089e-16	73.12	0.000115571	2	2077.03	1.06795	104.502	0
	High	VGLTALTmAEYFR	3	7808	30	A0A0M3LBA7;A0A1C9HCV0;A0A1D8D815;Q9MU12;Q9SCE9;Q5J048;A0A1Z1CJG6;Q5J038;A0A1C9HCP3;Q9MRA3;C0J9K5;C0J9P4;Q95FJ8;Q597J4;A0A1I7PIU6;A0A1I7PIS3;T1L6T3;G4WNV5;A0A1D8DG80;A0A1I7PIS8;Q5UVH7;A0A191SDX6;A0A1I7PIT2;B8PRK2;Q95FS7;G0LNL4;A0A0A7DB11;Q9MRM1;Q9XQY1;B7S4V7	M8(Oxidation)	0	0	3.445e-08	71.16	0.000199978	2	1487.76	1.42775	110.319	0
	High	MPNIYNALVVK	6	4063	19	A0A0M3LBA7;Q597J4;A0A1C9HCV0;Q9MU12;A0A1C9HCP3;Q5J038;A0A1Z1CJG6;C0J9K5;C0J9P4;Q95FJ8;Q9MRA3;A0A1I7PIU6;G4WNV5;A0A1I7PIS8;B8PRK2;A0A1D8D815;G0LNL4;Q95FS7;B7S4V7		0	0	3.6e-08	61.19	0.00171309	2	1261.7	0.44565	104.959	0
	High	AVAMSATDGLmR	4	3822	18	A0A0M3LBA7;A0A1Z1CJG6;A0A1C9HCV0;A0A191SDX6;A0A1D8D815;A0A1I7PIS3;C0J9K5;C0J9P4;Q9MU12;Q9SCE9;Q5J048;A0A1I7PIS8;Q95FJ8;Q597J4;Q95FS7;B8PRK2;G0LNL4;Q9MRM1	M11(Oxidation)	0	0	3.413e-06	58.63	0.00224818	2	1238.59	0.47929	61.8725	0
	High	AVAmSATDGLmR	3	3822	18	A0A0M3LBA7;A0A1C9HCV0;Q9MU12;A0A1I7PIS3;Q9SCE9;Q95FJ8;Q5J048;A0A1I7PIS8;B8PRK2;Q597J4;A0A1Z1CJG6;C0J9K5;C0J9P4;A0A1D8D815;A0A191SDX6;Q95FS7;G0LNL4;Q9MRM1	M4(Oxidation); M11(Oxidation)	0	0	0.004136	58.17	0.00198477	2	1254.58	0.731638	47.9613	0
	High	EGNDLYMEMK	2	8238	29	A0A0M3LBA7;A0A1C9HCP3;A0A1Z1CJG6;A0A1C9HCV0;Q5J038;Q9MRA3;C0J9K5;C0J9P4;Q9MU12;Q95FJ8;G0LNL4;Q597J4;A0A1D8D815;A0A1I7PIU6;A0A1I7PIS3;T1L6T3;G4WNV5;Q9SCE9;Q5J048;A0A1D8DG80;A0A1I7PIS8;A0A0A7DB11;Q5UVH7;Q95FS7;B7S4V7;A0A1I7PIT2;B8PRK2;Q9XQY1;D3YI20		0	0	0.000103	57.5	0.00148335	2	1229.52	0.493564	76.6345	0
	High	TVLIMELINNIAK	1	8267	27	A0A0M3LBA7;A0A1C9HCV0;Q597J4;A0A1Z1CJG6;A0A1D8D815;A0A1I7PIS3;C0J9K5;C0J9P4;Q9MU12;Q9SCE9;Q5J048;A0A1I7PIS8;Q95FJ8;Q5J038;A0A1C9HCP3;Q9MRA3;A0A1I7PIU6;T1L6T3;G4WNV5;A0A1D8DG80;Q5UVH7;A0A1I7PIT2;B8PRK2;A0A0A7DB11;A0A191SDX6;Q9MRM1;Q9XQY1		0	0	1.504e-08	55.42	0.00490042	2	1471.86	0.36774	115.473	0
	High	IGLFGGAGVGK	6	9628	38	A0A0M3LBA7;Q5J048;A0A1Z1CJG6;A0A1C9HCV0;C0J9K5;C0J9P4;Q9MU12;Q95FJ8;Q5J038;Q9MRA3;A0A1D8D815;A0A1C9HCP3;A0A1I7PIU6;A0A1I7PIS3;T1L6T3;G4WNV5;Q95FS7;Q9SCE9;B7S4V7;A0A1D8DG80;A0A1I7PIS8;Q5UVH7;Q597J4;A0A1I7PIT2;B8PRK2;G0LNL4;A0A2G5F6R8;A0A1S3Y5A9;B9T1V8;A0A103XST4;A0A2H3ZCK5;A0A191SDX6;A0A0A7DB11;Q9MRM1;Q9XQY1;A0A0D6QRT0;M0UCJ4;D3YI20		0	0	1.694e-05	54.93	0.00748879	2	975.562	0.168342	84.5371	0
	High	EGNDLYmEmK	1	8238	29	A0A0M3LBA7;A0A1C9HCP3;A0A1Z1CJG6;A0A1C9HCV0;Q5J038;Q9MRA3;C0J9K5;C0J9P4;Q9MU12;Q95FJ8;G0LNL4;Q597J4;A0A1D8D815;A0A1I7PIU6;A0A1I7PIS3;T1L6T3;G4WNV5;Q9SCE9;Q5J048;A0A1D8DG80;A0A1I7PIS8;A0A0A7DB11;Q5UVH7;Q95FS7;B7S4V7;A0A1I7PIT2;B8PRK2;Q9XQY1;D3YI20	M7(Oxidation); M9(Oxidation)	0	0	4.069e-05	48.86	0.00869943	2	1261.51	0.608066	45.5953	0
	High	VVDLLAPYR	7	9267	30	A0A0M3LBA7;Q597J4;A0A1C9HCV0;Q9MU12;A0A1C9HCP3;Q5J038;A0A1Z1CJG6;C0J9K5;C0J9P4;Q95FJ8;Q9MRA3;A0A1I7PIS3;T1L6T3;Q9SCE9;A0A1D8DG80;Q5J048;A0A1I7PIU6;G4WNV5;A0A1I7PIS8;A0A1I7PIT2;B8PRK2;A0A1D8D815;A0A191SDX6;A0A0A7DB11;Q5UVH7;Q95FS7;G0LNL4;Q9MRM1;B7S4V7;D3YI20		0	0	0.001958	48.51	0.029953	2	1045.6	0.536108	99.129	0
	High	TVLImELINNIAK	1	8267	27	A0A0M3LBA7;A0A1C9HCV0;Q597J4;A0A1Z1CJG6;A0A1D8D815;A0A1I7PIS3;C0J9K5;C0J9P4;Q9MU12;Q9SCE9;Q5J048;A0A1I7PIS8;Q95FJ8;Q5J038;A0A1C9HCP3;Q9MRA3;A0A1I7PIU6;T1L6T3;G4WNV5;A0A1D8DG80;Q5UVH7;A0A1I7PIT2;B8PRK2;A0A0A7DB11;A0A191SDX6;Q9MRM1;Q9XQY1	M5(Oxidation)	0	0	1.391e-05	45.98	0.0433723	2	1487.85	0.499679	114.943	0
	High	AHGGVSVFGGVGER	8	7920	31	A0A0M3LBA7;Q597J4;Q95FS7;A0A1C9HCV0;Q5J038;A0A1C9HCP3;Q9MRA3;A0A1I7PIS3;Q9MU12;T1L6T3;Q9SCE9;A0A1D8DG80;Q95FJ8;A0A1Z1CJG6;A0A1I7PIU6;C0J9K5;C0J9P4;G4WNV5;A0A1I7PIS8;A0A1I7PIT2;B8PRK2;A0A1D8D815;Q5J048;Q5UVH7;A0A191SDX6;B7S4V7;Q9XQY1;Q9MRM1;A0A0A7DB11;D3YI20;G0LNL4		0	0	2.565e-10	43.53	0.0924236	2	1328.67	-0.0537941	69.4669	0
	High	EGSITSIQAVYVPADDLTDPAPATTFAHLDATTVLSR	1	6157	26	A0A0M3LBA7;A0A1Z1CJG6;A0A1C9HCV0;Q5J038;A0A1C9HCP3;Q9MRA3;A0A1I7PIU6;A0A1I7PIS3;C0J9K5;C0J9P4;Q9MU12;T1L6T3;G4WNV5;Q9SCE9;A0A1D8DG80;A0A1I7PIS8;Q95FJ8;A0A1D8D815;Q5J048;A0A1I7PIT2;B8PRK2;A0A191SDX6;Q95FS7;Q5UVH7;A0A0A7DB11;B7S4V7		0	0	8.302e-08	29.88	1.67397	3	3843.94	2.61884	114.559	0
	High	VGLTALTMAEYFR	1	7808	30	A0A0M3LBA7;Q597J4;A0A1Z1CJG6;A0A1C9HCV0;Q5J038;A0A1C9HCP3;Q9MRA3;A0A1I7PIU6;A0A1I7PIS3;C0J9K5;C0J9P4;Q9MU12;T1L6T3;G4WNV5;Q95FS7;Q9SCE9;A0A1D8DG80;A0A1I7PIS8;A0A1I7PIT2;B8PRK2;Q95FJ8;G0LNL4;A0A1D8D815;Q5J048;B7S4V7;Q5UVH7;A0A191SDX6;A0A0A7DB11;Q9MRM1;Q9XQY1		0	0	5.605e-05	22.31	14.5389	2	1471.76	1.14001	114.677	0
	High	ESGVINEENIAESK	2	1255	18	A0A1C9HCV0;Q5J038;A0A1C9HCP3;A0A1I7PIS3;Q9MU12;T1L6T3;Q9SCE9;Q95FJ8;Q9MRA3;A0A1I7PIU6;Q95FS7;A0A1D8DG80;A0A1I7PIS8;A0A1I7PIT2;B8PRK2;A0A1D8D815;A0A191SDX6;G0LNL4		0	0	2.12e-06	14.72	68.4204	2	1518.73	0.989397	64.8206	0
	High	AMNLDVESK	3	51	5	A0A0M3LBA7;Q5J038;A0A1D8D815;Q5J048;B8PRK2		0	0.001	0.007375	57.05	0.00302678	2	1006.49	0.042779	57.4981	0
	High	AmNLDVESK	4	51	5	A0A0M3LBA7;Q5J038;A0A1D8D815;Q5J048;B8PRK2	M2(Oxidation)	0	0.001	0.009328	49.92	0.0131317	2	1022.48	0.180158	38.7769	0
	High	EGNDLYMEmK	1	8238	29	A0A0A7DB11;A0A0M3LBA7;A0A1C9HCP3;A0A1C9HCV0;Q5J038;Q9MU12;Q95FS7;Q95FJ8;Q597J4;A0A1Z1CJG6;A0A1D8D815;Q9XQY1;Q9MRA3;A0A1I7PIU6;A0A1I7PIS3;C0J9K5;C0J9P4;T1L6T3;G4WNV5;Q9SCE9;Q5J048;B7S4V7;A0A1D8DG80;A0A1I7PIS8;Q5UVH7;D3YI20;G0LNL4;A0A1I7PIT2;B8PRK2	M9(Oxidation)	0	0.001	0.007918	30.34	0.690657	2	1245.51	0.649558	57.0114	0
	High	TREGNDLYMEMK	1	8225	29	A0A0A7DB11;A0A0M3LBA7;Q597J4;A0A1Z1CJG6;A0A1C9HCV0;Q5J038;A0A1D8D815;A0A1C9HCP3;Q9MRA3;A0A1I7PIU6;A0A1I7PIS3;C0J9K5;C0J9P4;Q9MU12;T1L6T3;G4WNV5;Q9SCE9;Q5J048;A0A1D8DG80;A0A1I7PIS8;Q5UVH7;Q95FJ8;Q95FS7;B7S4V7;A0A1I7PIT2;B8PRK2;G0LNL4;Q9XQY1;D3YI20		0	0.001	0.01304	26.82	2.53941	2	1486.67	0.985458	65.1513	1
D6MYI7	Ribulose bisphosphate carboxylase large chain OS=Arum cylindraceum OX=491969 GN=rbcL PE=3 SV=1 - [D6MYI7_9ARAE]	2716.49	32.92	13400	0	16	269	480	53.1831	6.80029
	High	DbGLLLHIHR	19	18	6	I2E906;R4QE58;D6MYI7;Q9MV62;D6MYK9;A5H757	B2(D)	0	0	5.364e-11	105.18	8.3837e-08	2	1188.65	0.250654	71.9105	0
	High	GHYLNATAGTcEEMIK	12	14794	100	Q6VW40;C0J9R6;C6G1P2;Q33032;O82538;Q9THL1;D6C620;Q4VI99;C1JAT3;Q9GGI5;A0A191VS93;A0A158TYG8;Q4KUE1;Q7YJP8;Q7GH77;Q6VW16;Q9MS09;O98551;Q8WL53;E7DMW3;Q3I534;I2E9A4;Q4VI78;W5RVG3;A0A1C9HGI6;G0WZL1;Q37220;A0A142I7F3;Q7YJR1;C3S397;A0A1C9HFR4;Q8MFT9;Q33550;J9QH20;H9ZGI0;L0N8B1;E7DMY2;I2E962;O98429;A0A0B4M1K8;A0A142I7A5;B8YHE7;A0A078BR81;D8V9D7;Q37347;K4EPE7;A0A0F6TFY2;Q95CE8;P94046;Q8MCW3;A5X4D3;F2X4H9…	C11(Carbamidomethyl)	0	0	4.089e-16	94.02	8.71831e-07	2	1794.82	1.35117	68.9362	0
	High	GGLDFTKDDENVNSQPFMR	11	51638	152	Q95CE8;C0J9R6;C6G1P2;A5X4D3;Q4VI99;Q9GGI5;A0A158TYG8;Q7YJP8;Q6VW16;Q9MS09;Q5I221;A0A0U4D534;Q4VI78;A0A0F7C969;A0A1C9HGI6;G0WZL1;Q37220;Q7YJR1;Q37279;A0A1C9HFR4;J9QH20;L0N8B1;Q6VW40;I2BGM7;Q33047;Q8WL19;Q33032;O82538;Q9THL1;C3S8Q5;Q9GEK5;D6C620;C1JAT3;A0A191VS93;Q4KUE1;Q7GH77;Q33156;O98551;Q8WL53;E7DMW3;I2E9L8;Q3I534;A0A1C9HFN6;I2E9A4;Q8WKT6;W5RVG3;D4N1T9;J9QG76;Q9GD27;A0A1W6BU17;A0A142I7F3;Q8HVI8…		0	0	4.344e-16	93.69	1.81133e-06	3	2169.99	2.5422	94.3219	1
	High	GGLDFTKDDENVNSQPFmR	8	51638	152	I2BGM7;C0J9R6;Q33032;C3S8Q5;G0WZL1;Q6VW40;Q32701;C6G1P2;Q33047;Q8WL19;O82538;A0A1S6WN23;Q9THL1;C3S8X1;Q9GEK5;D6C620;Q32553;Q4VI99;C1JAT3;Q9GGI5;A0A191VS93;A0A158TYG8;Q4KUE1;Q7YJP8;Q7GH77;Q29VE5;Q33156;Q6VW16;Q9MS09;O98551;Q8WL53;E7DMW3;I2E9L8;Q3I534;A0A1C9HFN6;I2E9A4;Q4VI78;Q8WKT6;W5RVG3;A0A1C9HGI6;D4N1T9;J9QG76;Q37220;Q9GD27;A0A1W6BU17;A0A142I7F3;Q8HVI8;A0A291L206;Q7YJR1;C3S397;A0A1C9HFR4;Q8MFT9…	M18(Oxidation)	0	0	4.089e-16	91.25	3.03478e-06	2	2185.98	0.109348	85.2244	1
	High	mSGGDHIHAGTVVGK	31	17683	101	Q9GGI5;C0J9R6;C6G1P2;J9QG76;A0A1S6WN23;I6N589;Q37212;Q6VW40;I2BGM7;Q33032;A5X4D3;C3S8Q5;Q9GEK5;A0A191VS93;A0A158TYG8;Q4KUE1;Q7YJP8;Q7GH77;Q6VW16;Q9MS09;Q5I221;G0WZM4;A0A0U4D534;O98551;Q8WL53;E7DMW3;I2E9L8;A0A1C9HFN6;I2E9A4;P93918;Q8WKT6;A0A249Y5N8;W5RVG3;Q8WJX3;B5L2V5;S4TA61;D4N1T9;E5G0I9;Q8HVI8;A0A291L206;Q7YJR1;C3S397;Q37176;A0A1C9HFR4;A0A0G2QX34;Q8MFT9;G8EEM9;Q5SCJ3;Q7YJM3;D5KMK2;Q8MDH4;H9ZGI0…	M1(Oxidation)	0	0	1.734e-08	87.36	6.32403e-06	2	1481.72	0.0716084	35.5228	0
	High	GHYLNATAGTcEEmIK	7	14794	100	Q6VW40;C0J9R6;C6G1P2;Q33032;O82538;Q9THL1;D6C620;Q4VI99;C1JAT3;Q9GGI5;A0A191VS93;A0A158TYG8;Q4KUE1;Q7YJP8;Q7GH77;Q6VW16;Q9MS09;O98551;Q8WL53;E7DMW3;Q3I534;I2E9A4;Q4VI78;W5RVG3;A0A1C9HGI6;G0WZL1;Q37220;A0A142I7F3;Q7YJR1;C3S397;A0A1C9HFR4;Q8MFT9;Q33550;J9QH20;H9ZGI0;L0N8B1;R4QE58;O98429;Q37212;P93918;A0A0B4M1K8;B6GUV5;Q37347;K4EPE7;Q37176;Q95CE8;P94046;Q8ME51;A5X4D3;Q5I221;A0A0U4D534;A0A249Y5N8;Q7Y…	C11(Carbamidomethyl); M14(Oxidation)	0	0	9.65e-15	86.32	4.65945e-06	2	1810.81	1.58572	58.7411	0
	High	TFQGPPHGIQVER	28	58045	156	H9ZGI0;A5X4D3;Q4VI78;G8EEM9;O03654;C0J9R6;C6G1P2;Q4VI99;Q9GGI5;A0A158TYG8;Q7YJP8;Q6VW16;Q9MS09;Q5I221;A0A0U4D534;A0A0F7C969;A0A1C9HGI6;G0WZL1;Q37220;Q7YJR1;Q37279;A0A1C9HFR4;J9QH20;L0N8B1;Q6VW40;I2BGM7;Q33047;Q8WL19;Q33032;O82538;Q9THL1;C3S8Q5;Q9GEK5;D6C620;C1JAT3;A0A191VS93;Q4KUE1;Q7GH77;Q33156;O98551;Q8WL53;E7DMW3;I2E9L8;Q3I534;A0A1C9HFN6;I2E9A4;Q8WKT6;W5RVG3;D4N1T9;J9QG76;Q9GD27;A0A1W6BU17;A0A…		0	0	9.076e-13	83.5	2.78402e-05	2	1465.76	0.73928	64.4904	0
	High	GHYLNATAGTcEEMIKR	4	14767	100	Q6VW40;C0J9R6;C6G1P2;Q33032;Q4VI99;Q9GGI5;Q4VI78;A0A1C9HGI6;C3S397;Q8MFT9;E7DMY2;Q31895;F2X4H9;Q37212;A0A291IA50;Q5I221;A0A0U4D534;A0A249Y5N8;R4QE58;A5X4D3;A0A158TYG8;Q7YJP8;Q29VE5;Q6VW16;Q9MS09;O09424;A0A0F7C969;G0WZL1;Q37220;A0A142I7A5;B6GUV5;B8YHE7;Q7YJR1;A0A078BR81;Q37347;K4FWS2;K4EPE7;Q37279;A0A1C9HFR4;A0A0F6TFY2;Q95CE8;J9QH20;L0N8B1;Q37309;A0A291L2S1;A0A0D5CQU4;V5T6A6;O82538;Q9THL1;D6C620;C…	C11(Carbamidomethyl)	0	0	4.089e-16	83.14	1.29145e-05	3	1950.92	1.27527	64.1621	1
	High	DDENVNSQPFMR	5	52171	161	Q32701;Q6VW40;I2BGM7;B1NL21;C0J9R6;C6G1P2;Q33047;D6MYK4;E7DMY2;Q8WL19;Q33032;I2E962;A0A286NQG4;O82538;A0A1S6WN23;R4QE58;Q9THL1;A5X4D3;I2E906;Q32666;C3S8Q5;Q95631;Q6VW13;Q9GEK5;D6C620;A5H757;Q9TN58;O98429;Q32553;Q4VI99;C1JAT3;Q9GGI5;A0A191VS93;A0A158TYG8;Q4KUE1;Q37212;Q7YJP8;Q7GH77;A0A291IA50;Q29VE5;Q33156;Q6VW16;Q9MS09;Q5I221;G0WZM4;A0A0U4D534;O98551;Q8WL53;E7DMW3;I2E9L8;Q3I534;A0A1C9HFN6;I2E9A4;…		0	0	1.713e-09	83.12	1.80473e-05	2	1451.62	-0.283593	71.4823	0
	High	MSGGDHIHAGTVVGK	33	17683	101	C0J9R6;C6G1P2;Q9GGI5;Q7YJP8;Q6VW16;Q7YJR1;A0A1C9HFR4;L0N8B1;O98551;Q6VW40;I2BGM7;Q33032;A0A286NQG4;A5X4D3;C3S8Q5;Q9GEK5;O98429;A0A191VS93;A0A158TYG8;Q4KUE1;Q7GH77;Q9MS09;Q5I221;G0WZM4;A0A0U4D534;Q8WL53;E7DMW3;I2E9L8;A0A1C9HFN6;I2E9A4;A0A286NQF2;Q8WKT6;Q7YJM6;A0A249Y5N8;W5RVG3;A0A0B4M1K8;B5L2V5;S4TA61;D4N1T9;A0A1D5AHD9;J9QG76;E5G0I9;F5B3G0;A9X7F0;Q8HVI8;A0A291L206;Q37347;C3S397;B3THI4;K4EPE7;Q8MFT…		0	0	5.842e-09	75.91	7.64498e-05	2	1465.72	0.850563	42.9468	0
	High	GHYLNATAGTcEEmIKR	3	14767	100	C0J9R6;C6G1P2;Q9GGI5;Q6VW40;Q33032;O82538;Q9THL1;D6C620;Q4VI99;C1JAT3;A0A191VS93;A0A158TYG8;Q4KUE1;Q7YJP8;Q7GH77;Q6VW16;Q9MS09;O98551;Q8WL53;E7DMW3;Q3I534;I2E9A4;Q4VI78;W5RVG3;A0A1C9HGI6;G0WZL1;Q37220;A0A142I7F3;Q7YJR1;C3S397;A0A1C9HFR4;Q8MFT9;Q33550;J9QH20;H9ZGI0;L0N8B1;E7DMY2;I2E962;O98429;A0A0B4M1K8;A0A142I7A5;B8YHE7;A0A078BR81;D8V9D7;Q37347;K4EPE7;A0A0F6TFY2;Q95CE8;P94046;Q8MCW3;A5X4D3;F2X4H9…	C11(Carbamidomethyl); M14(Oxidation)	0	0	5.095e-16	70.14	0.000235466	3	1966.91	0.933264	54.1162	1
	High	ELGVPIVmHDYITGGFTANTSLAHYcR	7	839	14	C0J9R6;I2BGM7;Q33032;C3S8Q5;G0WZL1;D6MYK4;D6MYJ6;Q32553;A0A2H4UGV5;D6MYK9;Q32666;D6MYI7;A0A120KLC1;D6MYJ0	M8(Oxidation); C26(Carbamidomethyl)	0	0	3.29e-13	61.1	0.0019646	3	3038.45	1.54181	111.1	0
	High	FLFcAEAIYK	7	13080	65	C3S8Q5;C0J9R6;C6G1P2;Q4VI99;Q9GGI5;Q4VI78;A0A1C9HGI6;Q7YJP8;Q6VW16;Q5I221;A0A0U4D534;J9QG76;Q37220;Q7YJR1;A0A1C9HFR4;Q5SCJ3;Q7YJM3;L0N8B1;F2X4H9;P36479;R4QE58;C3S8X1;A0A158TYG8;Q29VE5;Q9MS09;Q8WKT6;G0WZL1;A0A142I7A5;B6GUV5;B8YHE7;A0A078BR81;Q37347;K4EPE7;A0A0F6TFY2;Q95CE8;J9QH20;I6N589;O03654;A0A291L2S1;A0A0D5CQU4;V5T6A6;A5X4D3;A0A0F7C969;Q37279;D6MYJ6;Q37212;O09424;E7DMY2;E5G0I9;D6MYK4;K4FWS2;P9…	C4(Carbamidomethyl)	0	0	0.0003866	59.69	0.00360431	2	1261.63	1.72761	109.694	0
	High	VALEAcVQAR	50	29518	124	C0J9R6;C6G1P2;E7DMY2;F2X4H9;Q9GGI5;A0A158TYG8;Q37212;Q9MS09;Q6VW40;I2BGM7;Q33047;Q8WL19;Q33032;O82538;Q9THL1;Q4VI99;A0A191VS93;Q4KUE1;Q7YJP8;Q7GH77;Q33156;Q6VW16;Q8WL53;I2E9L8;I2E9A4;Q4VI78;A0A1C9HGI6;D4N1T9;J9QG76;Q37220;Q9GD27;A0A291L206;Q7YJR1;C3S397;A0A1C9HFR4;Q8MFT9;G8EEM9;Q5SCJ3;Q7YJM3;Q8MDH4;L0N8B1;Q29VE5;G0WZL1;J9QH20;A0A291L2S1;A0A0D5CQU4;Q32701;D6MYK9;B1NL21;D6MYK4;Q8ME51;C7AQR6;A0A1S6W…	C6(Carbamidomethyl)	0	0	1.602e-05	59.46	0.00454308	2	1116.58	0.209793	74.8829	0
	High	DDENVNSQPFmR	5	52171	161	Q7YJR9;Q7YJL9;A5H757;X2D2J7;Q32701;Q6VW40;I2BGM7;B1NL21;C0J9R6;C6G1P2;Q33047;D6MYK4;E7DMY2;Q8WL19;Q33032;I2E962;A0A286NQG4;O82538;A0A1S6WN23;R4QE58;Q9THL1;A5X4D3;I2E906;Q32666;C3S8Q5;Q95631;Q6VW13;Q9GEK5;D6C620;Q9TN58;O98429;Q32553;Q4VI99;C1JAT3;Q9GGI5;A0A191VS93;A0A158TYG8;Q4KUE1;Q37212;Q7YJP8;Q7GH77;A0A291IA50;Q29VE5;Q33156;Q6VW16;Q9MS09;Q5I221;G0WZM4;A0A0U4D534;O98551;Q8WL53;E7DMW3;I2E9L8;Q3I5…	M11(Oxidation)	0	0	1.814e-07	58.7	0.00494354	2	1467.62	0.772197	60.0113	0
	High	PLLGcTIKPK	4	64838	165	Q32701;D6MYK9;Q6VW40;I2BGM7;B1NL21;C0J9R6;C6G1P2;Q33047;D6MYK4;E7DMY2;Q8ME51;Q8WL19;Q33032;O82538;A0A1S6WN23;Q31895;R4QE58;Q9THL1;A5X4D3;V5K6K1;Q32666;C3S8Q5;Q95631;F2X4H9;Q9GEK5;D6C620;Q9TN58;Q32553;Q4VI99;C1JAT3;Q9GGI5;A0A2H4UGV5;D6MYJ6;A0A191VS93;A0A158TYG8;Q37358;Q32750;Q4KUE1;Q37212;Q7YJP8;Q7GH77;A0A291IA50;Q29VE5;Q33156;Q6VW16;Q9MS09;Q5I221;G0WZM4;A0A0U4D534;O98551;Q8WL53;E7DMW3;I2E9L8;Q3I5…	C5(Carbamidomethyl)	0	0	0.004664	54.76	0.0189101	3	1126.67	0.390372	54.7944	1
	High	AMHAVIDR	10	44488	164	Q6VW40;C0J9R6;C6G1P2;Q33032;Q9GGI5;Q5I221;A0A0U4D534;A0A249Y5N8;C3S397;Q8MFT9;Q4VI99;Q7YJP8;Q6VW16;Q4VI78;A0A1C9HGI6;J9QG76;Q37220;Q7YJR1;A0A1C9HFR4;Q5SCJ3;Q7YJM3;L0N8B1;I2BGM7;A0A191VS93;Q4KUE1;Q7GH77;Q8WL53;I2E9L8;I2E9A4;D4N1T9;A0A291L206;G8EEM9;Q8MDH4;A0A218KDZ0;A0A078BR81;A0A0F6TFY2;Q32701;B1NL21;Q33047;Q8WL19;O82538;A0A1S6WN23;Q9THL1;A5X4D3;C3S8Q5;Q9GEK5;D6C620;Q32553;C1JAT3;A0A158TYG8;Q29VE…		0	0	0.004747	47.09	0.072162	2	912.472	0.113135	34.6412	0
	High	ELGVPIVMHDYITGGFTANTSLAHYcR	1	839	14	C0J9R6;D6MYJ6;Q33032;I2BGM7;C3S8Q5;G0WZL1;Q32553;A0A2H4UGV5;D6MYK9;D6MYK4;Q32666;D6MYI7;A0A120KLC1;D6MYJ0	C26(Carbamidomethyl)	0.0256	0	4.089e-16	38.45	0.382208	4	3022.46	1.01417	114.118	0
	High	YGRPLLGcTIKPK	5	64650	162	I2BGM7;C6G1P2;Q33032;Q9GGI5;Q6VW40;C0J9R6;A0A191VS93;Q4KUE1;Q7YJP8;Q7GH77;Q6VW16;Q8WL53;I2E9A4;Q7YJR1;C3S397;A0A1C9HFR4;Q8MFT9;L0N8B1;C3S8Q5;A0A158TYG8;Q9MS09;J9QG76;Q4VI99;Q4VI78;A0A1C9HGI6;Q37220;Q5SCJ3;Q7YJM3;Q9GEK5;C1JAT3;I2E9L8;A0A1C9HFN6;W5RVG3;G0WZL1;Q8HVI8;J9QH20;H9ZGI0;B1NL21;Q33047;Q8WL19;O82538;Q9THL1;A5X4D3;D6C620;Q33156;Q5I221;G0WZM4;A0A0U4D534;O98551;E7DMW3;Q3I534;A0A0P0FGN5;Q8WKT6;…	C8(Carbamidomethyl)	0	0	5.881e-08	37.37	1.0742	3	1502.85	0.213484	56.7249	2
	High	AQAETGEIK	8	27913	126	I2BGM7;C6G1P2;Q33032;Q9GGI5;G0WZL1;O03654;Q8ME51;Q9GEK5;L0N8B1;Q6VW40;C0J9R6;C3S8Q5;A0A158TYG8;Q9MS09;I2E9L8;A0A1C9HFN6;W5RVG3;J9QG76;Q8HVI8;C3S397;Q8MFT9;H9ZGI0;D6C620;Q32701;A0A1S6WN23;A0A191VS93;Q4KUE1;Q7YJP8;Q7GH77;Q6VW16;Q8WL53;I2E9A4;D4N1T9;A0A291L206;Q7YJR1;A0A1C9HFR4;G8EEM9;Q5SCJ3;Q7YJM3;Q8MDH4;Q8MDS5;I6N589;Q33420;P93918;Q4VI99;Q4VI78;A0A1C9HGI6;A0A286NQG4;O98429;O98551;E7DMW3;A0A286NQF2…		0	0.001	0.009046	35.98	0.923455	2	946.485	0.908181	25.8255	0
	High	AmHAVIDR	8	44488	164	Q6VW40;C0J9R6;C6G1P2;Q33032;Q9GGI5;Q5I221;A0A0U4D534;A0A249Y5N8;C3S397;Q8MFT9;Q4VI99;Q7YJP8;Q6VW16;Q4VI78;A0A1C9HGI6;J9QG76;Q37220;Q7YJR1;A0A1C9HFR4;Q5SCJ3;Q7YJM3;L0N8B1;I2BGM7;A0A191VS93;Q4KUE1;Q7GH77;Q8WL53;I2E9L8;I2E9A4;D4N1T9;A0A291L206;G8EEM9;Q8MDH4;A0A218KDZ0;A0A078BR81;A0A0F6TFY2;Q32701;B1NL21;Q33047;Q8WL19;O82538;A0A1S6WN23;Q9THL1;A5X4D3;C3S8Q5;Q9GEK5;D6C620;Q32553;C1JAT3;A0A158TYG8;Q29VE…	M2(Oxidation)	0	0.006	0.06256	47.5	0.070555	2	928.467	-0.19695	22.6591	0
	High	NHGMHFR	2	30695	140	C0J9R6;C6G1P2;E7DMY2;Q4VI99;Q9GGI5;Q4VI78;A0A1C9HGI6;Q6VW40;Q33032;C1JAT3;A0A158TYG8;Q9MS09;Q5I221;A0A0U4D534;A0A0P0FGN5;A0A249Y5N8;W5RVG3;G0WZL1;C1JAS8;C3S397;Q8MFT9;J9QH20;H9ZGI0;Q33047;O82538;Q9THL1;D6C620;A0A191VS93;Q4KUE1;Q7YJP8;Q7GH77;Q6VW16;O98551;Q8WL53;E7DMW3;Q3I534;I2E9A4;Q37220;A0A142I7F3;Q7YJR1;A0A1C9HFR4;Q33550;L0N8B1;I2BGM7;B1NL21;Q8WL19;Q33156;I2E9L8;B5L2V5;S4TA61;D4N1T9;J9QG76;Q9G…		0	0.006	0.06436	45.52	0.0710364	2	898.41	-0.0896659	32.9386	0
	High	PLLGcTIK	1	65160	166	Q32701;D6MYK9;Q6VW40;I2BGM7;B1NL21;C0J9R6;C6G1P2;Q33047;D6MYK4;E7DMY2;Q8ME51;Q8WL19;Q33032;O82538;A0A1S6WN23;Q31895;R4QE58;Q9THL1;A5X4D3;V5K6K1;Q32666;C3S8Q5;Q95631;F2X4H9;Q9GEK5;D6C620;Q9TN58;Q32553;Q4VI99;C1JAT3;Q9GGI5;A0A2H4UGV5;D6MYJ6;A0A191VS93;A0A158TYG8;Q37358;Q32750;Q4KUE1;Q37212;Q7YJP8;Q7GH77;A0A291IA50;Q29VE5;Q33156;Q6VW16;Q9MS09;Q5I221;G0WZM4;A0A0U4D534;O98551;Q8WL53;E7DMW3;I2E9L8;Q3I5…	C5(Carbamidomethyl)	0	0.008	0.07715	28.14	13.4946	2	901.518	-0.0339554	65.0959	0
T1L6T3	ATP synthase subunit beta OS=Triticum urartu OX=4572 PE=3 SV=1 - [T1L6T3_TRIUA]	2680.2	52.23	3819	0	20	117	538	58.0793	5.19873
	High	GIYPAVDPLDSTSTMLQPR	1	5449	29	A0A0M3LBA7;A0A1Z1CJG6;A0A1C9HCV0;A0A1D8D815;A0A1I7PIS3;C0J9K5;C0J9P4;Q9MU12;Q9SCE9;A0A1I7PIS8;Q95FJ8;Q597J4;A0A191SDX6;Q5J048;A0A1C9HCP3;Q5J038;Q9MRA3;T1L6T3;A0A1D8DG80;A0A1I7PIU6;G4WNV5;A0A1I7PIT2;B8PRK2;Q95FS7;G0LNL4;Q9MRM1;Q9XQY1;B7S4V7;Q8WJF6		0	0	4.089e-16	114.28	9.13922e-09	3	2061.03	0.43857	114.196	0
	High	YKELQDIIAILGLDELSEEDR	2	7741	30	A0A0M3LBA7;Q597J4;A0A1C9HCV0;Q9MU12;Q5J038;A0A1Z1CJG6;A0A1C9HCP3;C0J9K5;C0J9P4;Q95FJ8;Q9MRA3;A0A1I7PIS3;T1L6T3;Q9SCE9;A0A1D8DG80;A0A1I7PIU6;G4WNV5;Q5J048;A0A1I7PIS8;B8PRK2;A0A1D8D815;A0A191SDX6;A0A1I7PIT2;Q95FS7;G0LNL4;B7S4V7;Q9XQY1;Q5UVH7;D3YI20;Q8WJF6		0	0	4.089e-16	109.13	2.80867e-08	3	2462.27	0.849771	115.252	1
	High	FVQAGSEVSALLGR	9	9158	29	A0A0M3LBA7;A0A1Z1CJG6;A0A1C9HCV0;Q5J038;A0A1C9HCP3;A0A1I7PIS3;C0J9K5;C0J9P4;Q9MU12;T1L6T3;Q9SCE9;Q95FJ8;Q597J4;A0A1D8D815;Q9MRA3;A0A1I7PIU6;G4WNV5;Q5J048;A0A1D8DG80;A0A1I7PIS8;Q5UVH7;Q95FS7;B7S4V7;G0LNL4;A0A1I7PIT2;B8PRK2;A0A0A7DB11;D3YI20;A0A191SDX6		0	0	2.412e-14	107.3	5.17819e-08	2	1433.78	0.628456	104.278	0
	High	GmEVIDTGAPLSVPVGGATLGR	5	3356	20	A0A0M3LBA7;A0A1Z1CJG6;A0A1C9HCV0;A0A1D8D815;A0A1I7PIS3;C0J9K5;C0J9P4;Q9MU12;Q9SCE9;A0A1I7PIS8;Q95FJ8;A0A191SDX6;Q5J038;A0A1C9HCP3;T1L6T3;A0A1I7PIU6;A0A1I7PIT2;Q95FS7;B8PRK2;Q9XQY1	M2(Oxidation)	0	0	4.089e-16	103.3	9.91365e-08	2	2113.1	0.961474	104.349	0
	High	DVNEQDVLLFIDNIFR	2	5066	22	A0A1C9HCV0;Q5J038;A0A1C9HCP3;A0A1I7PIS3;Q9MU12;T1L6T3;Q9SCE9;Q95FJ8;A0A0M3LBA7;A0A1Z1CJG6;C0J9K5;C0J9P4;Q9MRA3;A0A1I7PIU6;G4WNV5;A0A1D8DG80;A0A1I7PIS8;Q597J4;Q95FS7;G0LNL4;A0A1I7PIT2;B8PRK2		0	0	4.089e-16	100.52	2.49783e-07	2	1950	0.219837	116.538	0
	High	mPSAVGYQPTLSTEMGSLQER	7	5647	26	A0A0M3LBA7;A0A1C9HCV0;Q9MU12;A0A1C9HCP3;Q5J038;A0A1Z1CJG6;C0J9K5;C0J9P4;Q95FJ8;Q9MRA3;Q5J048;Q9SCE9;A0A1I7PIU6;G4WNV5;A0A1D8DG80;A0A1I7PIS3;T1L6T3;A0A1I7PIS8;B8PRK2;Q597J4;A0A1D8D815;A0A1I7PIT2;A0A191SDX6;Q95FS7;G0LNL4;B7S4V7	M1(Oxidation)	0	0	4.089e-16	100.23	1.47749e-07	2	2298.08	0.787195	98.7147	0
	High	VALVYGQMNEPPGAR	10	9490	31	A0A0M3LBA7;Q597J4;Q5J048;A0A1Z1CJG6;A0A1C9HCV0;A0A191SDX6;Q5J038;A0A1D8D815;A0A1C9HCP3;Q9MRA3;A0A1I7PIU6;A0A1I7PIS3;C0J9K5;C0J9P4;Q9MU12;T1L6T3;G4WNV5;Q95FS7;Q9SCE9;B7S4V7;A0A1D8DG80;A0A1I7PIS8;A0A1I7PIT2;B8PRK2;Q5UVH7;Q95FJ8;G0LNL4;D3YI20;Q9MRM1;A0A0A7DB11;Q9XQY1		0	0	1.582e-12	97.39	4.874e-07	2	1601.81	0.274305	82.9265	0
	High	MPSAVGYQPTLSTEMGSLQER	6	5647	26	A0A0M3LBA7;A0A1Z1CJG6;A0A1C9HCV0;A0A1I7PIS3;C0J9K5;C0J9P4;Q9MU12;Q9SCE9;Q95FJ8;A0A1C9HCP3;Q5J038;Q9MRA3;A0A1I7PIU6;T1L6T3;G4WNV5;Q95FS7;A0A1D8DG80;A0A1I7PIS8;A0A1I7PIT2;B8PRK2;Q597J4;A0A191SDX6;A0A1D8D815;Q5J048;B7S4V7;G0LNL4		0	0	4.089e-16	94.06	7.79322e-07	2	2282.08	1.55997	105.286	0
	High	GMEVIDTGAPLSVPVGGATLGR	6	3356	20	A0A0M3LBA7;Q9SCE9;A0A1C9HCV0;Q9MU12;A0A1I7PIS8;Q95FJ8;A0A191SDX6;Q5J038;A0A1D8D815;A0A1C9HCP3;A0A1I7PIS3;T1L6T3;A0A1Z1CJG6;C0J9K5;C0J9P4;A0A1I7PIU6;A0A1I7PIT2;Q95FS7;B8PRK2;Q9XQY1		0	0	4.089e-16	92.29	2.68341e-06	2	2097.1	1.45448	113.371	0
	High	ELQDIIAILGLDELSEEDR	2	7752	30	A0A0M3LBA7;Q597J4;A0A1C9HCV0;Q9MU12;Q5J038;A0A1Z1CJG6;A0A1C9HCP3;C0J9K5;C0J9P4;Q95FJ8;Q9MRA3;A0A1I7PIS3;T1L6T3;Q9SCE9;A0A1D8DG80;A0A1I7PIU6;G4WNV5;Q5J048;A0A1I7PIS8;B8PRK2;A0A1D8D815;A0A191SDX6;A0A1I7PIT2;Q95FS7;G0LNL4;B7S4V7;Q9XQY1;Q5UVH7;D3YI20;Q8WJF6		0	0	4.089e-16	92.02	1.57906e-06	2	2171.1	-1.66075	115.773	0
	High	QTIEANLALR	3	658	3	Q8MA37;A0A0A7DUQ5;T1L6T3		0	0	0.0001034	88.81	2.55719e-06	2	1128.64	0.479881	75.8141	0
	High	mPSAVGYQPTLSTEmGSLQER	3	5647	26	A0A0M3LBA7;A0A1C9HCV0;Q9MU12;A0A1C9HCP3;Q5J038;A0A1Z1CJG6;C0J9K5;C0J9P4;Q95FJ8;Q9MRA3;Q5J048;Q9SCE9;A0A1I7PIU6;G4WNV5;A0A1D8DG80;A0A1I7PIS3;T1L6T3;A0A1I7PIS8;B8PRK2;Q597J4;A0A1D8D815;A0A1I7PIT2;A0A191SDX6;Q95FS7;G0LNL4;B7S4V7	M1(Oxidation); M15(Oxidation)	0	0	4.089e-16	80.99	1.16395e-05	3	2314.07	1.28533	82.9654	0
	High	VALVYGQmNEPPGAR	11	9490	31	A0A0M3LBA7;Q597J4;Q9MRM1;A0A1Z1CJG6;A0A1C9HCV0;A0A1D8D815;A0A1I7PIS3;C0J9K5;C0J9P4;Q9MU12;Q9SCE9;A0A1I7PIS8;Q95FJ8;A0A191SDX6;Q5J038;A0A1C9HCP3;Q9MRA3;A0A1I7PIU6;T1L6T3;G4WNV5;Q5J048;A0A1D8DG80;A0A1I7PIT2;B8PRK2;Q5UVH7;Q95FS7;G0LNL4;A0A0A7DB11;B7S4V7;Q9XQY1;D3YI20	M8(Oxidation)	0	0	5.859e-13	76.71	5.3821e-05	2	1617.81	0.698386	69.4104	0
	High	SAPAFIQLDTK	4	4550	21	A0A0M3LBA7;A0A1C9HCV0;Q9MU12;A0A1C9HCP3;Q5J038;A0A1Z1CJG6;C0J9K5;C0J9P4;Q95FJ8;Q9MRA3;A0A1I7PIS3;T1L6T3;Q9SCE9;A0A1D8DG80;Q5J048;Q597J4;A0A1D8D815;A0A1I7PIT2;Q95FS7;G0LNL4;A0A191SDX6		0	0	4.151e-05	75.61	7.92919e-05	2	1190.64	0.536024	85.9508	0
	High	GIYPAVDPLDSTSTmLQPR	6	5449	29	A0A0M3LBA7;Q597J4;A0A1C9HCP3;A0A1Z1CJG6;A0A1C9HCV0;A0A1D8D815;A0A1I7PIS3;C0J9K5;C0J9P4;Q9MU12;Q9SCE9;A0A1I7PIS8;Q95FJ8;A0A191SDX6;Q5J048;Q5J038;A0A1I7PIU6;T1L6T3;Q9XQY1;Q9MRA3;G4WNV5;Q95FS7;B7S4V7;A0A1D8DG80;A0A1I7PIT2;B8PRK2;G0LNL4;Q8WJF6;Q9MRM1	M15(Oxidation)	0	0	4.089e-16	73.12	0.000115571	2	2077.03	1.06795	104.502	0
	High	VGLTALTmAEYFR	3	7808	30	A0A0M3LBA7;A0A1C9HCV0;A0A1D8D815;Q9MU12;Q9SCE9;Q5J048;A0A1Z1CJG6;Q5J038;A0A1C9HCP3;Q9MRA3;C0J9K5;C0J9P4;Q95FJ8;Q597J4;A0A1I7PIU6;A0A1I7PIS3;T1L6T3;G4WNV5;A0A1D8DG80;A0A1I7PIS8;Q5UVH7;A0A191SDX6;A0A1I7PIT2;B8PRK2;Q95FS7;G0LNL4;A0A0A7DB11;Q9MRM1;Q9XQY1;B7S4V7	M8(Oxidation)	0	0	3.445e-08	71.16	0.000199978	2	1487.76	1.42775	110.319	0
	High	EGNDLYMEMK	2	8238	29	A0A0M3LBA7;A0A1C9HCP3;A0A1Z1CJG6;A0A1C9HCV0;Q5J038;Q9MRA3;C0J9K5;C0J9P4;Q9MU12;Q95FJ8;G0LNL4;Q597J4;A0A1D8D815;A0A1I7PIU6;A0A1I7PIS3;T1L6T3;G4WNV5;Q9SCE9;Q5J048;A0A1D8DG80;A0A1I7PIS8;A0A0A7DB11;Q5UVH7;Q95FS7;B7S4V7;A0A1I7PIT2;B8PRK2;Q9XQY1;D3YI20		0	0	0.000103	57.5	0.00148335	2	1229.52	0.493564	76.6345	0
	High	TVLIMELINNIAK	1	8267	27	A0A0M3LBA7;A0A1C9HCV0;Q597J4;A0A1Z1CJG6;A0A1D8D815;A0A1I7PIS3;C0J9K5;C0J9P4;Q9MU12;Q9SCE9;Q5J048;A0A1I7PIS8;Q95FJ8;Q5J038;A0A1C9HCP3;Q9MRA3;A0A1I7PIU6;T1L6T3;G4WNV5;A0A1D8DG80;Q5UVH7;A0A1I7PIT2;B8PRK2;A0A0A7DB11;A0A191SDX6;Q9MRM1;Q9XQY1		0	0	1.504e-08	55.42	0.00490042	2	1471.86	0.36774	115.473	0
	High	IGLFGGAGVGK	6	9628	38	A0A0M3LBA7;Q5J048;A0A1Z1CJG6;A0A1C9HCV0;C0J9K5;C0J9P4;Q9MU12;Q95FJ8;Q5J038;Q9MRA3;A0A1D8D815;A0A1C9HCP3;A0A1I7PIU6;A0A1I7PIS3;T1L6T3;G4WNV5;Q95FS7;Q9SCE9;B7S4V7;A0A1D8DG80;A0A1I7PIS8;Q5UVH7;Q597J4;A0A1I7PIT2;B8PRK2;G0LNL4;A0A2G5F6R8;A0A1S3Y5A9;B9T1V8;A0A103XST4;A0A2H3ZCK5;A0A191SDX6;A0A0A7DB11;Q9MRM1;Q9XQY1;A0A0D6QRT0;M0UCJ4;D3YI20		0	0	1.694e-05	54.93	0.00748879	2	975.562	0.168342	84.5371	0
	High	EGNDLYmEmK	1	8238	29	A0A0M3LBA7;A0A1C9HCP3;A0A1Z1CJG6;A0A1C9HCV0;Q5J038;Q9MRA3;C0J9K5;C0J9P4;Q9MU12;Q95FJ8;G0LNL4;Q597J4;A0A1D8D815;A0A1I7PIU6;A0A1I7PIS3;T1L6T3;G4WNV5;Q9SCE9;Q5J048;A0A1D8DG80;A0A1I7PIS8;A0A0A7DB11;Q5UVH7;Q95FS7;B7S4V7;A0A1I7PIT2;B8PRK2;Q9XQY1;D3YI20	M7(Oxidation); M9(Oxidation)	0	0	4.069e-05	48.86	0.00869943	2	1261.51	0.608066	45.5953	0
	High	VVDLLAPYR	7	9267	30	A0A0M3LBA7;Q597J4;A0A1C9HCV0;Q9MU12;A0A1C9HCP3;Q5J038;A0A1Z1CJG6;C0J9K5;C0J9P4;Q95FJ8;Q9MRA3;A0A1I7PIS3;T1L6T3;Q9SCE9;A0A1D8DG80;Q5J048;A0A1I7PIU6;G4WNV5;A0A1I7PIS8;A0A1I7PIT2;B8PRK2;A0A1D8D815;A0A191SDX6;A0A0A7DB11;Q5UVH7;Q95FS7;G0LNL4;Q9MRM1;B7S4V7;D3YI20		0	0	0.001958	48.51	0.029953	2	1045.6	0.536108	99.129	0
	High	TVLImELINNIAK	1	8267	27	A0A0M3LBA7;A0A1C9HCV0;Q597J4;A0A1Z1CJG6;A0A1D8D815;A0A1I7PIS3;C0J9K5;C0J9P4;Q9MU12;Q9SCE9;Q5J048;A0A1I7PIS8;Q95FJ8;Q5J038;A0A1C9HCP3;Q9MRA3;A0A1I7PIU6;T1L6T3;G4WNV5;A0A1D8DG80;Q5UVH7;A0A1I7PIT2;B8PRK2;A0A0A7DB11;A0A191SDX6;Q9MRM1;Q9XQY1	M5(Oxidation)	0	0	1.391e-05	45.98	0.0433723	2	1487.85	0.499679	114.943	0
	High	LSIFETGIK	5	9003	29	A0A1C9HCV0;Q5J038;A0A1C9HCP3;Q9MRA3;A0A1I7PIS3;Q9MU12;T1L6T3;Q9SCE9;A0A1D8DG80;Q95FJ8;A0A0M3LBA7;Q597J4;A0A1Z1CJG6;A0A191SDX6;A0A1D8D815;A0A1I7PIU6;C0J9K5;C0J9P4;G4WNV5;Q5J048;A0A1I7PIS8;Q95FS7;B7S4V7;Q5UVH7;G0LNL4;A0A0A7DB11;Q9MRM1;Q9XQY1;D3YI20		0	0	0.004341	44.41	0.0544216	2	1007.58	0.0355024	94.7377	0
	High	AHGGVSVFGGVGER	8	7920	31	A0A0M3LBA7;Q597J4;Q95FS7;A0A1C9HCV0;Q5J038;A0A1C9HCP3;Q9MRA3;A0A1I7PIS3;Q9MU12;T1L6T3;Q9SCE9;A0A1D8DG80;Q95FJ8;A0A1Z1CJG6;A0A1I7PIU6;C0J9K5;C0J9P4;G4WNV5;A0A1I7PIS8;A0A1I7PIT2;B8PRK2;A0A1D8D815;Q5J048;Q5UVH7;A0A191SDX6;B7S4V7;Q9XQY1;Q9MRM1;A0A0A7DB11;D3YI20;G0LNL4		0	0	2.565e-10	43.53	0.0924236	2	1328.67	-0.0537941	69.4669	0
	High	EGSITSIQAVYVPADDLTDPAPATTFAHLDATTVLSR	1	6157	26	A0A0M3LBA7;A0A1Z1CJG6;A0A1C9HCV0;Q5J038;A0A1C9HCP3;Q9MRA3;A0A1I7PIU6;A0A1I7PIS3;C0J9K5;C0J9P4;Q9MU12;T1L6T3;G4WNV5;Q9SCE9;A0A1D8DG80;A0A1I7PIS8;Q95FJ8;A0A1D8D815;Q5J048;A0A1I7PIT2;B8PRK2;A0A191SDX6;Q95FS7;Q5UVH7;A0A0A7DB11;B7S4V7		0	0	8.302e-08	29.88	1.67397	3	3843.94	2.61884	114.559	0
	High	VGLTALTMAEYFR	1	7808	30	A0A0M3LBA7;Q597J4;A0A1Z1CJG6;A0A1C9HCV0;Q5J038;A0A1C9HCP3;Q9MRA3;A0A1I7PIU6;A0A1I7PIS3;C0J9K5;C0J9P4;Q9MU12;T1L6T3;G4WNV5;Q95FS7;Q9SCE9;A0A1D8DG80;A0A1I7PIS8;A0A1I7PIT2;B8PRK2;Q95FJ8;G0LNL4;A0A1D8D815;Q5J048;B7S4V7;Q5UVH7;A0A191SDX6;A0A0A7DB11;Q9MRM1;Q9XQY1		0	0	5.605e-05	22.31	14.5389	2	1471.76	1.14001	114.677	0
	High	ESGVINEENIAESK	2	1255	18	A0A1C9HCV0;Q5J038;A0A1C9HCP3;A0A1I7PIS3;Q9MU12;T1L6T3;Q9SCE9;Q95FJ8;Q9MRA3;A0A1I7PIU6;Q95FS7;A0A1D8DG80;A0A1I7PIS8;A0A1I7PIT2;B8PRK2;A0A1D8D815;A0A191SDX6;G0LNL4		0	0	2.12e-06	14.72	68.4204	2	1518.73	0.989397	64.8206	0
	High	EGNDLYMEmK	1	8238	29	A0A0A7DB11;A0A0M3LBA7;A0A1C9HCP3;A0A1C9HCV0;Q5J038;Q9MU12;Q95FS7;Q95FJ8;Q597J4;A0A1Z1CJG6;A0A1D8D815;Q9XQY1;Q9MRA3;A0A1I7PIU6;A0A1I7PIS3;C0J9K5;C0J9P4;T1L6T3;G4WNV5;Q9SCE9;Q5J048;B7S4V7;A0A1D8DG80;A0A1I7PIS8;Q5UVH7;D3YI20;G0LNL4;A0A1I7PIT2;B8PRK2	M9(Oxidation)	0	0.001	0.007918	30.34	0.690657	2	1245.51	0.649558	57.0114	0
	High	TREGNDLYMEMK	1	8225	29	A0A0A7DB11;A0A0M3LBA7;Q597J4;A0A1Z1CJG6;A0A1C9HCV0;Q5J038;A0A1D8D815;A0A1C9HCP3;Q9MRA3;A0A1I7PIU6;A0A1I7PIS3;C0J9K5;C0J9P4;Q9MU12;T1L6T3;G4WNV5;Q9SCE9;Q5J048;A0A1D8DG80;A0A1I7PIS8;Q5UVH7;Q95FJ8;Q95FS7;B7S4V7;A0A1I7PIT2;B8PRK2;G0LNL4;Q9XQY1;D3YI20		0	0.001	0.01304	26.82	2.53941	2	1486.67	0.985458	65.1513	1
Q9MRA3	ATP synthase subunit beta (Fragment) OS=Maesa myrsinoides OX=85226 GN=atpB PE=3 SV=1 - [Q9MRA3_9ERIC]	2654.41	60.92	4249	0	21	122	476	51.2186	5.12256
	High	IFNVLGEPVDNLGPVDTR	2	3009	17	A0A0M3LBA7;Q597J4;Q5J048;A0A1C9HCV0;Q9MU12;Q5J038;Q9MRA3;Q9SCE9;A0A1I7PIU6;G4WNV5;A0A1D8DG80;A0A1D8D815;A0A1I7PIT2;A0A191SDX6;G0LNL4;Q9XQY1;B7S4V7		0	0	9.063e-14	118.45	2.82807e-09	2	1955.03	1.18211	114.312	0
	High	GIYPAVDPLDSTSTMLQPR	1	5449	29	A0A0M3LBA7;A0A1Z1CJG6;A0A1C9HCV0;A0A1D8D815;A0A1I7PIS3;C0J9K5;C0J9P4;Q9MU12;Q9SCE9;A0A1I7PIS8;Q95FJ8;Q597J4;A0A191SDX6;Q5J048;A0A1C9HCP3;Q5J038;Q9MRA3;T1L6T3;A0A1D8DG80;A0A1I7PIU6;G4WNV5;A0A1I7PIT2;B8PRK2;Q95FS7;G0LNL4;Q9MRM1;Q9XQY1;B7S4V7;Q8WJF6		0	0	4.089e-16	114.28	9.13922e-09	3	2061.03	0.43857	114.196	0
	High	YKELQDIIAILGLDELSEEDR	2	7741	30	A0A0M3LBA7;Q597J4;A0A1C9HCV0;Q9MU12;Q5J038;A0A1Z1CJG6;A0A1C9HCP3;C0J9K5;C0J9P4;Q95FJ8;Q9MRA3;A0A1I7PIS3;T1L6T3;Q9SCE9;A0A1D8DG80;A0A1I7PIU6;G4WNV5;Q5J048;A0A1I7PIS8;B8PRK2;A0A1D8D815;A0A191SDX6;A0A1I7PIT2;Q95FS7;G0LNL4;B7S4V7;Q9XQY1;Q5UVH7;D3YI20;Q8WJF6		0	0	4.089e-16	109.13	2.80867e-08	3	2462.27	0.849771	115.252	1
	High	FVQAGSEVSALLGR	9	9158	29	A0A0M3LBA7;A0A1Z1CJG6;A0A1C9HCV0;Q5J038;A0A1C9HCP3;A0A1I7PIS3;C0J9K5;C0J9P4;Q9MU12;T1L6T3;Q9SCE9;Q95FJ8;Q597J4;A0A1D8D815;Q9MRA3;A0A1I7PIU6;G4WNV5;Q5J048;A0A1D8DG80;A0A1I7PIS8;Q5UVH7;Q95FS7;B7S4V7;G0LNL4;A0A1I7PIT2;B8PRK2;A0A0A7DB11;D3YI20;A0A191SDX6		0	0	2.412e-14	107.3	5.17819e-08	2	1433.78	0.628456	104.278	0
	High	DVNEQDVLLFIDNIFR	2	5066	22	A0A1C9HCV0;Q5J038;A0A1C9HCP3;A0A1I7PIS3;Q9MU12;T1L6T3;Q9SCE9;Q95FJ8;A0A0M3LBA7;A0A1Z1CJG6;C0J9K5;C0J9P4;Q9MRA3;A0A1I7PIU6;G4WNV5;A0A1D8DG80;A0A1I7PIS8;Q597J4;Q95FS7;G0LNL4;A0A1I7PIT2;B8PRK2		0	0	4.089e-16	100.52	2.49783e-07	2	1950	0.219837	116.538	0
	High	mPSAVGYQPTLSTEMGSLQER	7	5647	26	A0A0M3LBA7;A0A1C9HCV0;Q9MU12;A0A1C9HCP3;Q5J038;A0A1Z1CJG6;C0J9K5;C0J9P4;Q95FJ8;Q9MRA3;Q5J048;Q9SCE9;A0A1I7PIU6;G4WNV5;A0A1D8DG80;A0A1I7PIS3;T1L6T3;A0A1I7PIS8;B8PRK2;Q597J4;A0A1D8D815;A0A1I7PIT2;A0A191SDX6;Q95FS7;G0LNL4;B7S4V7	M1(Oxidation)	0	0	4.089e-16	100.23	1.47749e-07	2	2298.08	0.787195	98.7147	0
	High	VALVYGQMNEPPGAR	10	9490	31	A0A0M3LBA7;Q597J4;Q5J048;A0A1Z1CJG6;A0A1C9HCV0;A0A191SDX6;Q5J038;A0A1D8D815;A0A1C9HCP3;Q9MRA3;A0A1I7PIU6;A0A1I7PIS3;C0J9K5;C0J9P4;Q9MU12;T1L6T3;G4WNV5;Q95FS7;Q9SCE9;B7S4V7;A0A1D8DG80;A0A1I7PIS8;A0A1I7PIT2;B8PRK2;Q5UVH7;Q95FJ8;G0LNL4;D3YI20;Q9MRM1;A0A0A7DB11;Q9XQY1		0	0	1.582e-12	97.39	4.874e-07	2	1601.81	0.274305	82.9265	0
	High	MPSAVGYQPTLSTEMGSLQER	6	5647	26	A0A0M3LBA7;A0A1Z1CJG6;A0A1C9HCV0;A0A1I7PIS3;C0J9K5;C0J9P4;Q9MU12;Q9SCE9;Q95FJ8;A0A1C9HCP3;Q5J038;Q9MRA3;A0A1I7PIU6;T1L6T3;G4WNV5;Q95FS7;A0A1D8DG80;A0A1I7PIS8;A0A1I7PIT2;B8PRK2;Q597J4;A0A191SDX6;A0A1D8D815;Q5J048;B7S4V7;G0LNL4		0	0	4.089e-16	94.06	7.79322e-07	2	2282.08	1.55997	105.286	0
	High	ELQDIIAILGLDELSEEDR	2	7752	30	A0A0M3LBA7;Q597J4;A0A1C9HCV0;Q9MU12;Q5J038;A0A1Z1CJG6;A0A1C9HCP3;C0J9K5;C0J9P4;Q95FJ8;Q9MRA3;A0A1I7PIS3;T1L6T3;Q9SCE9;A0A1D8DG80;A0A1I7PIU6;G4WNV5;Q5J048;A0A1I7PIS8;B8PRK2;A0A1D8D815;A0A191SDX6;A0A1I7PIT2;Q95FS7;G0LNL4;B7S4V7;Q9XQY1;Q5UVH7;D3YI20;Q8WJF6		0	0	4.089e-16	92.02	1.57906e-06	2	2171.1	-1.66075	115.773	0
	High	mPSAVGYQPTLSTEmGSLQER	3	5647	26	A0A0M3LBA7;A0A1C9HCV0;Q9MU12;A0A1C9HCP3;Q5J038;A0A1Z1CJG6;C0J9K5;C0J9P4;Q95FJ8;Q9MRA3;Q5J048;Q9SCE9;A0A1I7PIU6;G4WNV5;A0A1D8DG80;A0A1I7PIS3;T1L6T3;A0A1I7PIS8;B8PRK2;Q597J4;A0A1D8D815;A0A1I7PIT2;A0A191SDX6;Q95FS7;G0LNL4;B7S4V7	M1(Oxidation); M15(Oxidation)	0	0	4.089e-16	80.99	1.16395e-05	3	2314.07	1.28533	82.9654	0
	High	mPNIYNALVVK	2	4063	19	A0A0M3LBA7;A0A1Z1CJG6;A0A1C9HCV0;C0J9K5;C0J9P4;Q9MU12;Q95FJ8;Q5J038;A0A1C9HCP3;Q9MRA3;Q597J4;A0A1D8D815;A0A1I7PIU6;G4WNV5;A0A1I7PIS8;B8PRK2;G0LNL4;Q95FS7;B7S4V7	M1(Oxidation)	0	0	6.384e-09	76.76	0.000145965	2	1277.69	0.980473	91.6388	0
	High	VALVYGQmNEPPGAR	11	9490	31	A0A0M3LBA7;Q597J4;Q9MRM1;A0A1Z1CJG6;A0A1C9HCV0;A0A1D8D815;A0A1I7PIS3;C0J9K5;C0J9P4;Q9MU12;Q9SCE9;A0A1I7PIS8;Q95FJ8;A0A191SDX6;Q5J038;A0A1C9HCP3;Q9MRA3;A0A1I7PIU6;T1L6T3;G4WNV5;Q5J048;A0A1D8DG80;A0A1I7PIT2;B8PRK2;Q5UVH7;Q95FS7;G0LNL4;A0A0A7DB11;B7S4V7;Q9XQY1;D3YI20	M8(Oxidation)	0	0	5.859e-13	76.71	5.3821e-05	2	1617.81	0.698386	69.4104	0
	High	SAPAFIQLDTK	4	4550	21	A0A0M3LBA7;A0A1C9HCV0;Q9MU12;A0A1C9HCP3;Q5J038;A0A1Z1CJG6;C0J9K5;C0J9P4;Q95FJ8;Q9MRA3;A0A1I7PIS3;T1L6T3;Q9SCE9;A0A1D8DG80;Q5J048;Q597J4;A0A1D8D815;A0A1I7PIT2;Q95FS7;G0LNL4;A0A191SDX6		0	0	4.151e-05	75.61	7.92919e-05	2	1190.64	0.536024	85.9508	0
	High	GIYPAVDPLDSTSTmLQPR	6	5449	29	A0A0M3LBA7;Q597J4;A0A1C9HCP3;A0A1Z1CJG6;A0A1C9HCV0;A0A1D8D815;A0A1I7PIS3;C0J9K5;C0J9P4;Q9MU12;Q9SCE9;A0A1I7PIS8;Q95FJ8;A0A191SDX6;Q5J048;Q5J038;A0A1I7PIU6;T1L6T3;Q9XQY1;Q9MRA3;G4WNV5;Q95FS7;B7S4V7;A0A1D8DG80;A0A1I7PIT2;B8PRK2;G0LNL4;Q8WJF6;Q9MRM1	M15(Oxidation)	0	0	4.089e-16	73.12	0.000115571	2	2077.03	1.06795	104.502	0
	High	VGLTALTmAEYFR	3	7808	30	A0A0M3LBA7;A0A1C9HCV0;A0A1D8D815;Q9MU12;Q9SCE9;Q5J048;A0A1Z1CJG6;Q5J038;A0A1C9HCP3;Q9MRA3;C0J9K5;C0J9P4;Q95FJ8;Q597J4;A0A1I7PIU6;A0A1I7PIS3;T1L6T3;G4WNV5;A0A1D8DG80;A0A1I7PIS8;Q5UVH7;A0A191SDX6;A0A1I7PIT2;B8PRK2;Q95FS7;G0LNL4;A0A0A7DB11;Q9MRM1;Q9XQY1;B7S4V7	M8(Oxidation)	0	0	3.445e-08	71.16	0.000199978	2	1487.76	1.42775	110.319	0
	High	IVGEEHYETAQK	9	150	7	A0A0M3LBA7;Q9MRA3;A0A1I7PIS3;A0A1D8DG80;A0A1I7PIU6;A0A1I7PIT2;A0A1I7PIS8		0	0	1.839e-13	68.44	0.000212171	2	1403.68	0.290872	41.7483	0
	High	MPNIYNALVVK	6	4063	19	A0A0M3LBA7;Q597J4;A0A1C9HCV0;Q9MU12;A0A1C9HCP3;Q5J038;A0A1Z1CJG6;C0J9K5;C0J9P4;Q95FJ8;Q9MRA3;A0A1I7PIU6;G4WNV5;A0A1I7PIS8;B8PRK2;A0A1D8D815;G0LNL4;Q95FS7;B7S4V7		0	0	3.6e-08	61.19	0.00171309	2	1261.7	0.44565	104.959	0
	High	EGNDLYMEMK	2	8238	29	A0A0M3LBA7;A0A1C9HCP3;A0A1Z1CJG6;A0A1C9HCV0;Q5J038;Q9MRA3;C0J9K5;C0J9P4;Q9MU12;Q95FJ8;G0LNL4;Q597J4;A0A1D8D815;A0A1I7PIU6;A0A1I7PIS3;T1L6T3;G4WNV5;Q9SCE9;Q5J048;A0A1D8DG80;A0A1I7PIS8;A0A0A7DB11;Q5UVH7;Q95FS7;B7S4V7;A0A1I7PIT2;B8PRK2;Q9XQY1;D3YI20		0	0	0.000103	57.5	0.00148335	2	1229.52	0.493564	76.6345	0
	High	TVLIMELINNIAK	1	8267	27	A0A0M3LBA7;A0A1C9HCV0;Q597J4;A0A1Z1CJG6;A0A1D8D815;A0A1I7PIS3;C0J9K5;C0J9P4;Q9MU12;Q9SCE9;Q5J048;A0A1I7PIS8;Q95FJ8;Q5J038;A0A1C9HCP3;Q9MRA3;A0A1I7PIU6;T1L6T3;G4WNV5;A0A1D8DG80;Q5UVH7;A0A1I7PIT2;B8PRK2;A0A0A7DB11;A0A191SDX6;Q9MRM1;Q9XQY1		0	0	1.504e-08	55.42	0.00490042	2	1471.86	0.36774	115.473	0
	High	IGLFGGAGVGK	6	9628	38	A0A0M3LBA7;Q5J048;A0A1Z1CJG6;A0A1C9HCV0;C0J9K5;C0J9P4;Q9MU12;Q95FJ8;Q5J038;Q9MRA3;A0A1D8D815;A0A1C9HCP3;A0A1I7PIU6;A0A1I7PIS3;T1L6T3;G4WNV5;Q95FS7;Q9SCE9;B7S4V7;A0A1D8DG80;A0A1I7PIS8;Q5UVH7;Q597J4;A0A1I7PIT2;B8PRK2;G0LNL4;A0A2G5F6R8;A0A1S3Y5A9;B9T1V8;A0A103XST4;A0A2H3ZCK5;A0A191SDX6;A0A0A7DB11;Q9MRM1;Q9XQY1;A0A0D6QRT0;M0UCJ4;D3YI20		0	0	1.694e-05	54.93	0.00748879	2	975.562	0.168342	84.5371	0
	High	EGNDLYmEmK	1	8238	29	A0A0M3LBA7;A0A1C9HCP3;A0A1Z1CJG6;A0A1C9HCV0;Q5J038;Q9MRA3;C0J9K5;C0J9P4;Q9MU12;Q95FJ8;G0LNL4;Q597J4;A0A1D8D815;A0A1I7PIU6;A0A1I7PIS3;T1L6T3;G4WNV5;Q9SCE9;Q5J048;A0A1D8DG80;A0A1I7PIS8;A0A0A7DB11;Q5UVH7;Q95FS7;B7S4V7;A0A1I7PIT2;B8PRK2;Q9XQY1;D3YI20	M7(Oxidation); M9(Oxidation)	0	0	4.069e-05	48.86	0.00869943	2	1261.51	0.608066	45.5953	0
	High	VVDLLAPYR	7	9267	30	A0A0M3LBA7;Q597J4;A0A1C9HCV0;Q9MU12;A0A1C9HCP3;Q5J038;A0A1Z1CJG6;C0J9K5;C0J9P4;Q95FJ8;Q9MRA3;A0A1I7PIS3;T1L6T3;Q9SCE9;A0A1D8DG80;Q5J048;A0A1I7PIU6;G4WNV5;A0A1I7PIS8;A0A1I7PIT2;B8PRK2;A0A1D8D815;A0A191SDX6;A0A0A7DB11;Q5UVH7;Q95FS7;G0LNL4;Q9MRM1;B7S4V7;D3YI20		0	0	0.001958	48.51	0.029953	2	1045.6	0.536108	99.129	0
	High	TVLImELINNIAK	1	8267	27	A0A0M3LBA7;A0A1C9HCV0;Q597J4;A0A1Z1CJG6;A0A1D8D815;A0A1I7PIS3;C0J9K5;C0J9P4;Q9MU12;Q9SCE9;Q5J048;A0A1I7PIS8;Q95FJ8;Q5J038;A0A1C9HCP3;Q9MRA3;A0A1I7PIU6;T1L6T3;G4WNV5;A0A1D8DG80;Q5UVH7;A0A1I7PIT2;B8PRK2;A0A0A7DB11;A0A191SDX6;Q9MRM1;Q9XQY1	M5(Oxidation)	0	0	1.391e-05	45.98	0.0433723	2	1487.85	0.499679	114.943	0
	High	LSIFETGIK	5	9003	29	A0A1C9HCV0;Q5J038;A0A1C9HCP3;Q9MRA3;A0A1I7PIS3;Q9MU12;T1L6T3;Q9SCE9;A0A1D8DG80;Q95FJ8;A0A0M3LBA7;Q597J4;A0A1Z1CJG6;A0A191SDX6;A0A1D8D815;A0A1I7PIU6;C0J9K5;C0J9P4;G4WNV5;Q5J048;A0A1I7PIS8;Q95FS7;B7S4V7;Q5UVH7;G0LNL4;A0A0A7DB11;Q9MRM1;Q9XQY1;D3YI20		0	0	0.004341	44.41	0.0544216	2	1007.58	0.0355024	94.7377	0
	High	AHGGVSVFGGVGER	8	7920	31	A0A0M3LBA7;Q597J4;Q95FS7;A0A1C9HCV0;Q5J038;A0A1C9HCP3;Q9MRA3;A0A1I7PIS3;Q9MU12;T1L6T3;Q9SCE9;A0A1D8DG80;Q95FJ8;A0A1Z1CJG6;A0A1I7PIU6;C0J9K5;C0J9P4;G4WNV5;A0A1I7PIS8;A0A1I7PIT2;B8PRK2;A0A1D8D815;Q5J048;Q5UVH7;A0A191SDX6;B7S4V7;Q9XQY1;Q9MRM1;A0A0A7DB11;D3YI20;G0LNL4		0	0	2.565e-10	43.53	0.0924236	2	1328.67	-0.0537941	69.4669	0
	High	EGSITSIQAVYVPADDLTDPAPATTFAHLDATTVLSR	1	6157	26	A0A0M3LBA7;A0A1Z1CJG6;A0A1C9HCV0;Q5J038;A0A1C9HCP3;Q9MRA3;A0A1I7PIU6;A0A1I7PIS3;C0J9K5;C0J9P4;Q9MU12;T1L6T3;G4WNV5;Q9SCE9;A0A1D8DG80;A0A1I7PIS8;Q95FJ8;A0A1D8D815;Q5J048;A0A1I7PIT2;B8PRK2;A0A191SDX6;Q95FS7;Q5UVH7;A0A0A7DB11;B7S4V7		0	0	8.302e-08	29.88	1.67397	3	3843.94	2.61884	114.559	0
	High	VGLTALTMAEYFR	1	7808	30	A0A0M3LBA7;Q597J4;A0A1Z1CJG6;A0A1C9HCV0;Q5J038;A0A1C9HCP3;Q9MRA3;A0A1I7PIU6;A0A1I7PIS3;C0J9K5;C0J9P4;Q9MU12;T1L6T3;G4WNV5;Q95FS7;Q9SCE9;A0A1D8DG80;A0A1I7PIS8;A0A1I7PIT2;B8PRK2;Q95FJ8;G0LNL4;A0A1D8D815;Q5J048;B7S4V7;Q5UVH7;A0A191SDX6;A0A0A7DB11;Q9MRM1;Q9XQY1		0	0	5.605e-05	22.31	14.5389	2	1471.76	1.14001	114.677	0
	High	ESGVINEENIAESK	2	1255	18	A0A1C9HCV0;Q5J038;A0A1C9HCP3;A0A1I7PIS3;Q9MU12;T1L6T3;Q9SCE9;Q95FJ8;Q9MRA3;A0A1I7PIU6;Q95FS7;A0A1D8DG80;A0A1I7PIS8;A0A1I7PIT2;B8PRK2;A0A1D8D815;A0A191SDX6;G0LNL4		0	0	2.12e-06	14.72	68.4204	2	1518.73	0.989397	64.8206	0
	High	EGNDLYMEmK	1	8238	29	A0A0A7DB11;A0A0M3LBA7;A0A1C9HCP3;A0A1C9HCV0;Q5J038;Q9MU12;Q95FS7;Q95FJ8;Q597J4;A0A1Z1CJG6;A0A1D8D815;Q9XQY1;Q9MRA3;A0A1I7PIU6;A0A1I7PIS3;C0J9K5;C0J9P4;T1L6T3;G4WNV5;Q9SCE9;Q5J048;B7S4V7;A0A1D8DG80;A0A1I7PIS8;Q5UVH7;D3YI20;G0LNL4;A0A1I7PIT2;B8PRK2	M9(Oxidation)	0	0.001	0.007918	30.34	0.690657	2	1245.51	0.649558	57.0114	0
	High	TREGNDLYMEMK	1	8225	29	A0A0A7DB11;A0A0M3LBA7;Q597J4;A0A1Z1CJG6;A0A1C9HCV0;Q5J038;A0A1D8D815;A0A1C9HCP3;Q9MRA3;A0A1I7PIU6;A0A1I7PIS3;C0J9K5;C0J9P4;Q9MU12;T1L6T3;G4WNV5;Q9SCE9;Q5J048;A0A1D8DG80;A0A1I7PIS8;Q5UVH7;Q95FJ8;Q95FS7;B7S4V7;A0A1I7PIT2;B8PRK2;G0LNL4;Q9XQY1;D3YI20		0	0.001	0.01304	26.82	2.53941	2	1486.67	0.985458	65.1513	1
Q597J4	ATP synthase subunit beta (Fragment) OS=Platycarya strobilacea OX=91224 GN=atpB PE=3 SV=1 - [Q597J4_9ROSI]	2653.85	55.36	3197	1	21	125	457	49.2165	5.13525
	High	IFNVLGEPVDNLGPVDTR	2	3009	17	A0A0M3LBA7;Q597J4;Q5J048;A0A1C9HCV0;Q9MU12;Q5J038;Q9MRA3;Q9SCE9;A0A1I7PIU6;G4WNV5;A0A1D8DG80;A0A1D8D815;A0A1I7PIT2;A0A191SDX6;G0LNL4;Q9XQY1;B7S4V7		0	0	9.063e-14	118.45	2.82807e-09	2	1955.03	1.18211	114.312	0
	High	GIYPAVDPLDSTSTMLQPR	1	5449	29	A0A0M3LBA7;A0A1Z1CJG6;A0A1C9HCV0;A0A1D8D815;A0A1I7PIS3;C0J9K5;C0J9P4;Q9MU12;Q9SCE9;A0A1I7PIS8;Q95FJ8;Q597J4;A0A191SDX6;Q5J048;A0A1C9HCP3;Q5J038;Q9MRA3;T1L6T3;A0A1D8DG80;A0A1I7PIU6;G4WNV5;A0A1I7PIT2;B8PRK2;Q95FS7;G0LNL4;Q9MRM1;Q9XQY1;B7S4V7;Q8WJF6		0	0	4.089e-16	114.28	9.13922e-09	3	2061.03	0.43857	114.196	0
	High	YKELQDIIAILGLDELSEEDR	2	7741	30	A0A0M3LBA7;Q597J4;A0A1C9HCV0;Q9MU12;Q5J038;A0A1Z1CJG6;A0A1C9HCP3;C0J9K5;C0J9P4;Q95FJ8;Q9MRA3;A0A1I7PIS3;T1L6T3;Q9SCE9;A0A1D8DG80;A0A1I7PIU6;G4WNV5;Q5J048;A0A1I7PIS8;B8PRK2;A0A1D8D815;A0A191SDX6;A0A1I7PIT2;Q95FS7;G0LNL4;B7S4V7;Q9XQY1;Q5UVH7;D3YI20;Q8WJF6		0	0	4.089e-16	109.13	2.80867e-08	3	2462.27	0.849771	115.252	1
	High	FVQAGSEVSALLGR	9	9158	29	A0A0M3LBA7;A0A1Z1CJG6;A0A1C9HCV0;Q5J038;A0A1C9HCP3;A0A1I7PIS3;C0J9K5;C0J9P4;Q9MU12;T1L6T3;Q9SCE9;Q95FJ8;Q597J4;A0A1D8D815;Q9MRA3;A0A1I7PIU6;G4WNV5;Q5J048;A0A1D8DG80;A0A1I7PIS8;Q5UVH7;Q95FS7;B7S4V7;G0LNL4;A0A1I7PIT2;B8PRK2;A0A0A7DB11;D3YI20;A0A191SDX6		0	0	2.412e-14	107.3	5.17819e-08	2	1433.78	0.628456	104.278	0
	High	DVNEQDVLLFIDNIFR	2	5066	22	A0A1C9HCV0;Q5J038;A0A1C9HCP3;A0A1I7PIS3;Q9MU12;T1L6T3;Q9SCE9;Q95FJ8;A0A0M3LBA7;A0A1Z1CJG6;C0J9K5;C0J9P4;Q9MRA3;A0A1I7PIU6;G4WNV5;A0A1D8DG80;A0A1I7PIS8;Q597J4;Q95FS7;G0LNL4;A0A1I7PIT2;B8PRK2		0	0	4.089e-16	100.52	2.49783e-07	2	1950	0.219837	116.538	0
	High	mPSAVGYQPTLSTEMGSLQER	7	5647	26	A0A0M3LBA7;A0A1C9HCV0;Q9MU12;A0A1C9HCP3;Q5J038;A0A1Z1CJG6;C0J9K5;C0J9P4;Q95FJ8;Q9MRA3;Q5J048;Q9SCE9;A0A1I7PIU6;G4WNV5;A0A1D8DG80;A0A1I7PIS3;T1L6T3;A0A1I7PIS8;B8PRK2;Q597J4;A0A1D8D815;A0A1I7PIT2;A0A191SDX6;Q95FS7;G0LNL4;B7S4V7	M1(Oxidation)	0	0	4.089e-16	100.23	1.47749e-07	2	2298.08	0.787195	98.7147	0
	High	VALVYGQMNEPPGAR	10	9490	31	A0A0M3LBA7;Q597J4;Q5J048;A0A1Z1CJG6;A0A1C9HCV0;A0A191SDX6;Q5J038;A0A1D8D815;A0A1C9HCP3;Q9MRA3;A0A1I7PIU6;A0A1I7PIS3;C0J9K5;C0J9P4;Q9MU12;T1L6T3;G4WNV5;Q95FS7;Q9SCE9;B7S4V7;A0A1D8DG80;A0A1I7PIS8;A0A1I7PIT2;B8PRK2;Q5UVH7;Q95FJ8;G0LNL4;D3YI20;Q9MRM1;A0A0A7DB11;Q9XQY1		0	0	1.582e-12	97.39	4.874e-07	2	1601.81	0.274305	82.9265	0
	High	MPSAVGYQPTLSTEMGSLQER	6	5647	26	A0A0M3LBA7;A0A1Z1CJG6;A0A1C9HCV0;A0A1I7PIS3;C0J9K5;C0J9P4;Q9MU12;Q9SCE9;Q95FJ8;A0A1C9HCP3;Q5J038;Q9MRA3;A0A1I7PIU6;T1L6T3;G4WNV5;Q95FS7;A0A1D8DG80;A0A1I7PIS8;A0A1I7PIT2;B8PRK2;Q597J4;A0A191SDX6;A0A1D8D815;Q5J048;B7S4V7;G0LNL4		0	0	4.089e-16	94.06	7.79322e-07	2	2282.08	1.55997	105.286	0
	High	ELQDIIAILGLDELSEEDR	2	7752	30	A0A0M3LBA7;Q597J4;A0A1C9HCV0;Q9MU12;Q5J038;A0A1Z1CJG6;A0A1C9HCP3;C0J9K5;C0J9P4;Q95FJ8;Q9MRA3;A0A1I7PIS3;T1L6T3;Q9SCE9;A0A1D8DG80;A0A1I7PIU6;G4WNV5;Q5J048;A0A1I7PIS8;B8PRK2;A0A1D8D815;A0A191SDX6;A0A1I7PIT2;Q95FS7;G0LNL4;B7S4V7;Q9XQY1;Q5UVH7;D3YI20;Q8WJF6		0	0	4.089e-16	92.02	1.57906e-06	2	2171.1	-1.66075	115.773	0
	High	AVAMSATDGLMR	3	3822	18	A0A0M3LBA7;Q597J4;A0A1Z1CJG6;A0A1C9HCV0;A0A191SDX6;A0A1D8D815;A0A1I7PIS3;C0J9K5;C0J9P4;Q9MU12;Q9SCE9;Q5J048;A0A1I7PIS8;Q95FJ8;Q95FS7;B8PRK2;G0LNL4;Q9MRM1		0	0	2.295e-07	81.73	1.36475e-05	2	1222.59	0.220339	74.9004	0
	High	mPSAVGYQPTLSTEmGSLQER	3	5647	26	A0A0M3LBA7;A0A1C9HCV0;Q9MU12;A0A1C9HCP3;Q5J038;A0A1Z1CJG6;C0J9K5;C0J9P4;Q95FJ8;Q9MRA3;Q5J048;Q9SCE9;A0A1I7PIU6;G4WNV5;A0A1D8DG80;A0A1I7PIS3;T1L6T3;A0A1I7PIS8;B8PRK2;Q597J4;A0A1D8D815;A0A1I7PIT2;A0A191SDX6;Q95FS7;G0LNL4;B7S4V7	M1(Oxidation); M15(Oxidation)	0	0	4.089e-16	80.99	1.16395e-05	3	2314.07	1.28533	82.9654	0
	High	mPNIYNALVVK	2	4063	19	A0A0M3LBA7;A0A1Z1CJG6;A0A1C9HCV0;C0J9K5;C0J9P4;Q9MU12;Q95FJ8;Q5J038;A0A1C9HCP3;Q9MRA3;Q597J4;A0A1D8D815;A0A1I7PIU6;G4WNV5;A0A1I7PIS8;B8PRK2;G0LNL4;Q95FS7;B7S4V7	M1(Oxidation)	0	0	6.384e-09	76.76	0.000145965	2	1277.69	0.980473	91.6388	0
	High	VALVYGQmNEPPGAR	11	9490	31	A0A0M3LBA7;Q597J4;Q9MRM1;A0A1Z1CJG6;A0A1C9HCV0;A0A1D8D815;A0A1I7PIS3;C0J9K5;C0J9P4;Q9MU12;Q9SCE9;A0A1I7PIS8;Q95FJ8;A0A191SDX6;Q5J038;A0A1C9HCP3;Q9MRA3;A0A1I7PIU6;T1L6T3;G4WNV5;Q5J048;A0A1D8DG80;A0A1I7PIT2;B8PRK2;Q5UVH7;Q95FS7;G0LNL4;A0A0A7DB11;B7S4V7;Q9XQY1;D3YI20	M8(Oxidation)	0	0	5.859e-13	76.71	5.3821e-05	2	1617.81	0.698386	69.4104	0
	High	SAPAFIQLDTK	4	4550	21	A0A0M3LBA7;A0A1C9HCV0;Q9MU12;A0A1C9HCP3;Q5J038;A0A1Z1CJG6;C0J9K5;C0J9P4;Q95FJ8;Q9MRA3;A0A1I7PIS3;T1L6T3;Q9SCE9;A0A1D8DG80;Q5J048;Q597J4;A0A1D8D815;A0A1I7PIT2;Q95FS7;G0LNL4;A0A191SDX6		0	0	4.151e-05	75.61	7.92919e-05	2	1190.64	0.536024	85.9508	0
	High	ESGVINEQNIAESK	3	2238	6	A0A0M3LBA7;Q597J4;A0A1C9HCP3;Q5J048;Q9XQY1;G0LNL4		0	0	2.708e-12	74.8	6.15076e-05	2	1517.74	-0.128577	62.2719	0
	High	GIYPAVDPLDSTSTmLQPR	6	5449	29	A0A0M3LBA7;Q597J4;A0A1C9HCP3;A0A1Z1CJG6;A0A1C9HCV0;A0A1D8D815;A0A1I7PIS3;C0J9K5;C0J9P4;Q9MU12;Q9SCE9;A0A1I7PIS8;Q95FJ8;A0A191SDX6;Q5J048;Q5J038;A0A1I7PIU6;T1L6T3;Q9XQY1;Q9MRA3;G4WNV5;Q95FS7;B7S4V7;A0A1D8DG80;A0A1I7PIT2;B8PRK2;G0LNL4;Q8WJF6;Q9MRM1	M15(Oxidation)	0	0	4.089e-16	73.12	0.000115571	2	2077.03	1.06795	104.502	0
	High	VGLTALTmAEYFR	3	7808	30	A0A0M3LBA7;A0A1C9HCV0;A0A1D8D815;Q9MU12;Q9SCE9;Q5J048;A0A1Z1CJG6;Q5J038;A0A1C9HCP3;Q9MRA3;C0J9K5;C0J9P4;Q95FJ8;Q597J4;A0A1I7PIU6;A0A1I7PIS3;T1L6T3;G4WNV5;A0A1D8DG80;A0A1I7PIS8;Q5UVH7;A0A191SDX6;A0A1I7PIT2;B8PRK2;Q95FS7;G0LNL4;A0A0A7DB11;Q9MRM1;Q9XQY1;B7S4V7	M8(Oxidation)	0	0	3.445e-08	71.16	0.000199978	2	1487.76	1.42775	110.319	0
	High	MPNIYNALVVK	6	4063	19	A0A0M3LBA7;Q597J4;A0A1C9HCV0;Q9MU12;A0A1C9HCP3;Q5J038;A0A1Z1CJG6;C0J9K5;C0J9P4;Q95FJ8;Q9MRA3;A0A1I7PIU6;G4WNV5;A0A1I7PIS8;B8PRK2;A0A1D8D815;G0LNL4;Q95FS7;B7S4V7		0	0	3.6e-08	61.19	0.00171309	2	1261.7	0.44565	104.959	0
	High	IxLFGGAGVGK	2	4	1	Q597J4	X2(P)	0	0	5.103e-05	60.53	0.00191769	2	1015.59	0.0523765	95.682	0
	High	AVAMSATDGLmR	4	3822	18	A0A0M3LBA7;A0A1Z1CJG6;A0A1C9HCV0;A0A191SDX6;A0A1D8D815;A0A1I7PIS3;C0J9K5;C0J9P4;Q9MU12;Q9SCE9;Q5J048;A0A1I7PIS8;Q95FJ8;Q597J4;Q95FS7;B8PRK2;G0LNL4;Q9MRM1	M11(Oxidation)	0	0	3.413e-06	58.63	0.00224818	2	1238.59	0.47929	61.8725	0
	High	AVAmSATDGLmR	3	3822	18	A0A0M3LBA7;A0A1C9HCV0;Q9MU12;A0A1I7PIS3;Q9SCE9;Q95FJ8;Q5J048;A0A1I7PIS8;B8PRK2;Q597J4;A0A1Z1CJG6;C0J9K5;C0J9P4;A0A1D8D815;A0A191SDX6;Q95FS7;G0LNL4;Q9MRM1	M4(Oxidation); M11(Oxidation)	0	0	0.004136	58.17	0.00198477	2	1254.58	0.731638	47.9613	0
	High	EGNDLYMEMK	2	8238	29	A0A0M3LBA7;A0A1C9HCP3;A0A1Z1CJG6;A0A1C9HCV0;Q5J038;Q9MRA3;C0J9K5;C0J9P4;Q9MU12;Q95FJ8;G0LNL4;Q597J4;A0A1D8D815;A0A1I7PIU6;A0A1I7PIS3;T1L6T3;G4WNV5;Q9SCE9;Q5J048;A0A1D8DG80;A0A1I7PIS8;A0A0A7DB11;Q5UVH7;Q95FS7;B7S4V7;A0A1I7PIT2;B8PRK2;Q9XQY1;D3YI20		0	0	0.000103	57.5	0.00148335	2	1229.52	0.493564	76.6345	0
	High	TVLIMELINNIAK	1	8267	27	A0A0M3LBA7;A0A1C9HCV0;Q597J4;A0A1Z1CJG6;A0A1D8D815;A0A1I7PIS3;C0J9K5;C0J9P4;Q9MU12;Q9SCE9;Q5J048;A0A1I7PIS8;Q95FJ8;Q5J038;A0A1C9HCP3;Q9MRA3;A0A1I7PIU6;T1L6T3;G4WNV5;A0A1D8DG80;Q5UVH7;A0A1I7PIT2;B8PRK2;A0A0A7DB11;A0A191SDX6;Q9MRM1;Q9XQY1		0	0	1.504e-08	55.42	0.00490042	2	1471.86	0.36774	115.473	0
	High	IxLFGGAGVGK	6	9628	38	A0A0M3LBA7;Q5J048;A0A1Z1CJG6;A0A1C9HCV0;C0J9K5;C0J9P4;Q9MU12;Q95FJ8;Q5J038;Q9MRA3;A0A1D8D815;A0A1C9HCP3;A0A1I7PIU6;A0A1I7PIS3;T1L6T3;G4WNV5;Q95FS7;Q9SCE9;B7S4V7;A0A1D8DG80;A0A1I7PIS8;Q5UVH7;Q597J4;A0A1I7PIT2;B8PRK2;G0LNL4;A0A2G5F6R8;A0A1S3Y5A9;B9T1V8;A0A103XST4;A0A2H3ZCK5;A0A191SDX6;A0A0A7DB11;Q9MRM1;Q9XQY1;A0A0D6QRT0;M0UCJ4;D3YI20	X2(G)	0	0	1.694e-05	54.93	0.00748879	2	975.562	0.168342	84.5371	0
	High	EGNDLYmEmK	1	8238	29	A0A0M3LBA7;A0A1C9HCP3;A0A1Z1CJG6;A0A1C9HCV0;Q5J038;Q9MRA3;C0J9K5;C0J9P4;Q9MU12;Q95FJ8;G0LNL4;Q597J4;A0A1D8D815;A0A1I7PIU6;A0A1I7PIS3;T1L6T3;G4WNV5;Q9SCE9;Q5J048;A0A1D8DG80;A0A1I7PIS8;A0A0A7DB11;Q5UVH7;Q95FS7;B7S4V7;A0A1I7PIT2;B8PRK2;Q9XQY1;D3YI20	M7(Oxidation); M9(Oxidation)	0	0	4.069e-05	48.86	0.00869943	2	1261.51	0.608066	45.5953	0
	High	VVDLLAPYR	7	9267	30	A0A0M3LBA7;Q597J4;A0A1C9HCV0;Q9MU12;A0A1C9HCP3;Q5J038;A0A1Z1CJG6;C0J9K5;C0J9P4;Q95FJ8;Q9MRA3;A0A1I7PIS3;T1L6T3;Q9SCE9;A0A1D8DG80;Q5J048;A0A1I7PIU6;G4WNV5;A0A1I7PIS8;A0A1I7PIT2;B8PRK2;A0A1D8D815;A0A191SDX6;A0A0A7DB11;Q5UVH7;Q95FS7;G0LNL4;Q9MRM1;B7S4V7;D3YI20		0	0	0.001958	48.51	0.029953	2	1045.6	0.536108	99.129	0
	High	TVLImELINNIAK	1	8267	27	A0A0M3LBA7;A0A1C9HCV0;Q597J4;A0A1Z1CJG6;A0A1D8D815;A0A1I7PIS3;C0J9K5;C0J9P4;Q9MU12;Q9SCE9;Q5J048;A0A1I7PIS8;Q95FJ8;Q5J038;A0A1C9HCP3;Q9MRA3;A0A1I7PIU6;T1L6T3;G4WNV5;A0A1D8DG80;Q5UVH7;A0A1I7PIT2;B8PRK2;A0A0A7DB11;A0A191SDX6;Q9MRM1;Q9XQY1	M5(Oxidation)	0	0	1.391e-05	45.98	0.0433723	2	1487.85	0.499679	114.943	0
	High	LSIFETGIK	5	9003	29	A0A1C9HCV0;Q5J038;A0A1C9HCP3;Q9MRA3;A0A1I7PIS3;Q9MU12;T1L6T3;Q9SCE9;A0A1D8DG80;Q95FJ8;A0A0M3LBA7;Q597J4;A0A1Z1CJG6;A0A191SDX6;A0A1D8D815;A0A1I7PIU6;C0J9K5;C0J9P4;G4WNV5;Q5J048;A0A1I7PIS8;Q95FS7;B7S4V7;Q5UVH7;G0LNL4;A0A0A7DB11;Q9MRM1;Q9XQY1;D3YI20		0	0	0.004341	44.41	0.0544216	2	1007.58	0.0355024	94.7377	0
	High	AHGGVSVFGGVGER	8	7920	31	A0A0M3LBA7;Q597J4;Q95FS7;A0A1C9HCV0;Q5J038;A0A1C9HCP3;Q9MRA3;A0A1I7PIS3;Q9MU12;T1L6T3;Q9SCE9;A0A1D8DG80;Q95FJ8;A0A1Z1CJG6;A0A1I7PIU6;C0J9K5;C0J9P4;G4WNV5;A0A1I7PIS8;A0A1I7PIT2;B8PRK2;A0A1D8D815;Q5J048;Q5UVH7;A0A191SDX6;B7S4V7;Q9XQY1;Q9MRM1;A0A0A7DB11;D3YI20;G0LNL4		0	0	2.565e-10	43.53	0.0924236	2	1328.67	-0.0537941	69.4669	0
	High	VGLTALTMAEYFR	1	7808	30	A0A0M3LBA7;Q597J4;A0A1Z1CJG6;A0A1C9HCV0;Q5J038;A0A1C9HCP3;Q9MRA3;A0A1I7PIU6;A0A1I7PIS3;C0J9K5;C0J9P4;Q9MU12;T1L6T3;G4WNV5;Q95FS7;Q9SCE9;A0A1D8DG80;A0A1I7PIS8;A0A1I7PIT2;B8PRK2;Q95FJ8;G0LNL4;A0A1D8D815;Q5J048;B7S4V7;Q5UVH7;A0A191SDX6;A0A0A7DB11;Q9MRM1;Q9XQY1		0	0	5.605e-05	22.31	14.5389	2	1471.76	1.14001	114.677	0
	High	EGNDLYMEmK	1	8238	29	A0A0A7DB11;A0A0M3LBA7;A0A1C9HCP3;A0A1C9HCV0;Q5J038;Q9MU12;Q95FS7;Q95FJ8;Q597J4;A0A1Z1CJG6;A0A1D8D815;Q9XQY1;Q9MRA3;A0A1I7PIU6;A0A1I7PIS3;C0J9K5;C0J9P4;T1L6T3;G4WNV5;Q9SCE9;Q5J048;B7S4V7;A0A1D8DG80;A0A1I7PIS8;Q5UVH7;D3YI20;G0LNL4;A0A1I7PIT2;B8PRK2	M9(Oxidation)	0	0.001	0.007918	30.34	0.690657	2	1245.51	0.649558	57.0114	0
	High	TREGNDLYMEMK	1	8225	29	A0A0A7DB11;A0A0M3LBA7;Q597J4;A0A1Z1CJG6;A0A1C9HCV0;Q5J038;A0A1D8D815;A0A1C9HCP3;Q9MRA3;A0A1I7PIU6;A0A1I7PIS3;C0J9K5;C0J9P4;Q9MU12;T1L6T3;G4WNV5;Q9SCE9;Q5J048;A0A1D8DG80;A0A1I7PIS8;Q5UVH7;Q95FJ8;Q95FS7;B7S4V7;A0A1I7PIT2;B8PRK2;G0LNL4;Q9XQY1;D3YI20		0	0.001	0.01304	26.82	2.53941	2	1486.67	0.985458	65.1513	1
G0LNL4	ATP synthase subunit beta (Fragment) OS=Bottegoa insignis OX=124979 GN=atpB PE=3 SV=1 - [G0LNL4_9ROSI]	2629.29	54.41	1462	0	21	124	465	49.9777	5.21143
	High	IFNVLGEPVDNLGPVDTR	2	3009	17	A0A0M3LBA7;Q597J4;Q5J048;A0A1C9HCV0;Q9MU12;Q5J038;Q9MRA3;Q9SCE9;A0A1I7PIU6;G4WNV5;A0A1D8DG80;A0A1D8D815;A0A1I7PIT2;A0A191SDX6;G0LNL4;Q9XQY1;B7S4V7		0	0	9.063e-14	118.45	2.82807e-09	2	1955.03	1.18211	114.312	0
	High	GIYPAVDPLDSTSTMLQPR	1	5449	29	A0A0M3LBA7;A0A1Z1CJG6;A0A1C9HCV0;A0A1D8D815;A0A1I7PIS3;C0J9K5;C0J9P4;Q9MU12;Q9SCE9;A0A1I7PIS8;Q95FJ8;Q597J4;A0A191SDX6;Q5J048;A0A1C9HCP3;Q5J038;Q9MRA3;T1L6T3;A0A1D8DG80;A0A1I7PIU6;G4WNV5;A0A1I7PIT2;B8PRK2;Q95FS7;G0LNL4;Q9MRM1;Q9XQY1;B7S4V7;Q8WJF6		0	0	4.089e-16	114.28	9.13922e-09	3	2061.03	0.43857	114.196	0
	High	YKELQDIIAILGLDELSEEDR	2	7741	30	A0A0M3LBA7;Q597J4;A0A1C9HCV0;Q9MU12;Q5J038;A0A1Z1CJG6;A0A1C9HCP3;C0J9K5;C0J9P4;Q95FJ8;Q9MRA3;A0A1I7PIS3;T1L6T3;Q9SCE9;A0A1D8DG80;A0A1I7PIU6;G4WNV5;Q5J048;A0A1I7PIS8;B8PRK2;A0A1D8D815;A0A191SDX6;A0A1I7PIT2;Q95FS7;G0LNL4;B7S4V7;Q9XQY1;Q5UVH7;D3YI20;Q8WJF6		0	0	4.089e-16	109.13	2.80867e-08	3	2462.27	0.849771	115.252	1
	High	FVQAGSEVSALLGR	9	9158	29	A0A0M3LBA7;A0A1Z1CJG6;A0A1C9HCV0;Q5J038;A0A1C9HCP3;A0A1I7PIS3;C0J9K5;C0J9P4;Q9MU12;T1L6T3;Q9SCE9;Q95FJ8;Q597J4;A0A1D8D815;Q9MRA3;A0A1I7PIU6;G4WNV5;Q5J048;A0A1D8DG80;A0A1I7PIS8;Q5UVH7;Q95FS7;B7S4V7;G0LNL4;A0A1I7PIT2;B8PRK2;A0A0A7DB11;D3YI20;A0A191SDX6		0	0	2.412e-14	107.3	5.17819e-08	2	1433.78	0.628456	104.278	0
	High	DxNEQDVLLFIDNIFR	2	5066	22	A0A1C9HCV0;Q5J038;A0A1C9HCP3;A0A1I7PIS3;Q9MU12;T1L6T3;Q9SCE9;Q95FJ8;A0A0M3LBA7;A0A1Z1CJG6;C0J9K5;C0J9P4;Q9MRA3;A0A1I7PIU6;G4WNV5;A0A1D8DG80;A0A1I7PIS8;Q597J4;Q95FS7;G0LNL4;A0A1I7PIT2;B8PRK2	X2(V)	0	0	4.089e-16	100.52	2.49783e-07	2	1950	0.219837	116.538	0
	High	mPSAVGYQPTLSTEMGSLQER	7	5647	26	A0A0M3LBA7;A0A1C9HCV0;Q9MU12;A0A1C9HCP3;Q5J038;A0A1Z1CJG6;C0J9K5;C0J9P4;Q95FJ8;Q9MRA3;Q5J048;Q9SCE9;A0A1I7PIU6;G4WNV5;A0A1D8DG80;A0A1I7PIS3;T1L6T3;A0A1I7PIS8;B8PRK2;Q597J4;A0A1D8D815;A0A1I7PIT2;A0A191SDX6;Q95FS7;G0LNL4;B7S4V7	M1(Oxidation)	0	0	4.089e-16	100.23	1.47749e-07	2	2298.08	0.787195	98.7147	0
	High	VALVYGQMNEPPGAR	10	9490	31	A0A0M3LBA7;Q597J4;Q5J048;A0A1Z1CJG6;A0A1C9HCV0;A0A191SDX6;Q5J038;A0A1D8D815;A0A1C9HCP3;Q9MRA3;A0A1I7PIU6;A0A1I7PIS3;C0J9K5;C0J9P4;Q9MU12;T1L6T3;G4WNV5;Q95FS7;Q9SCE9;B7S4V7;A0A1D8DG80;A0A1I7PIS8;A0A1I7PIT2;B8PRK2;Q5UVH7;Q95FJ8;G0LNL4;D3YI20;Q9MRM1;A0A0A7DB11;Q9XQY1		0	0	1.582e-12	97.39	4.874e-07	2	1601.81	0.274305	82.9265	0
	High	MPSAVGYQPTLSTEMGSLQER	6	5647	26	A0A0M3LBA7;A0A1Z1CJG6;A0A1C9HCV0;A0A1I7PIS3;C0J9K5;C0J9P4;Q9MU12;Q9SCE9;Q95FJ8;A0A1C9HCP3;Q5J038;Q9MRA3;A0A1I7PIU6;T1L6T3;G4WNV5;Q95FS7;A0A1D8DG80;A0A1I7PIS8;A0A1I7PIT2;B8PRK2;Q597J4;A0A191SDX6;A0A1D8D815;Q5J048;B7S4V7;G0LNL4		0	0	4.089e-16	94.06	7.79322e-07	2	2282.08	1.55997	105.286	0
	High	ELQDIIAILGLDELSEEDR	2	7752	30	A0A0M3LBA7;Q597J4;A0A1C9HCV0;Q9MU12;Q5J038;A0A1Z1CJG6;A0A1C9HCP3;C0J9K5;C0J9P4;Q95FJ8;Q9MRA3;A0A1I7PIS3;T1L6T3;Q9SCE9;A0A1D8DG80;A0A1I7PIU6;G4WNV5;Q5J048;A0A1I7PIS8;B8PRK2;A0A1D8D815;A0A191SDX6;A0A1I7PIT2;Q95FS7;G0LNL4;B7S4V7;Q9XQY1;Q5UVH7;D3YI20;Q8WJF6		0	0	4.089e-16	92.02	1.57906e-06	2	2171.1	-1.66075	115.773	0
	High	AVAMSATDGLMR	3	3822	18	A0A0M3LBA7;Q597J4;A0A1Z1CJG6;A0A1C9HCV0;A0A191SDX6;A0A1D8D815;A0A1I7PIS3;C0J9K5;C0J9P4;Q9MU12;Q9SCE9;Q5J048;A0A1I7PIS8;Q95FJ8;Q95FS7;B8PRK2;G0LNL4;Q9MRM1		0	0	2.295e-07	81.73	1.36475e-05	2	1222.59	0.220339	74.9004	0
	High	mPSAVGYQPTLSTEmGSLQER	3	5647	26	A0A0M3LBA7;A0A1C9HCV0;Q9MU12;A0A1C9HCP3;Q5J038;A0A1Z1CJG6;C0J9K5;C0J9P4;Q95FJ8;Q9MRA3;Q5J048;Q9SCE9;A0A1I7PIU6;G4WNV5;A0A1D8DG80;A0A1I7PIS3;T1L6T3;A0A1I7PIS8;B8PRK2;Q597J4;A0A1D8D815;A0A1I7PIT2;A0A191SDX6;Q95FS7;G0LNL4;B7S4V7	M1(Oxidation); M15(Oxidation)	0	0	4.089e-16	80.99	1.16395e-05	3	2314.07	1.28533	82.9654	0
	High	TVLIMELIxNIAK	1	10	2	Q95FS7;G0LNL4	X9(D)	0	0	7.533e-07	77.22	2.45823e-05	2	1472.84	-0.220284	115.638	0
	High	mPNIYNALVVK	2	4063	19	A0A0M3LBA7;A0A1Z1CJG6;A0A1C9HCV0;C0J9K5;C0J9P4;Q9MU12;Q95FJ8;Q5J038;A0A1C9HCP3;Q9MRA3;Q597J4;A0A1D8D815;A0A1I7PIU6;G4WNV5;A0A1I7PIS8;B8PRK2;G0LNL4;Q95FS7;B7S4V7	M1(Oxidation)	0	0	6.384e-09	76.76	0.000145965	2	1277.69	0.980473	91.6388	0
	High	VALVYGQmNEPPGAR	11	9490	31	A0A0M3LBA7;Q597J4;Q9MRM1;A0A1Z1CJG6;A0A1C9HCV0;A0A1D8D815;A0A1I7PIS3;C0J9K5;C0J9P4;Q9MU12;Q9SCE9;A0A1I7PIS8;Q95FJ8;A0A191SDX6;Q5J038;A0A1C9HCP3;Q9MRA3;A0A1I7PIU6;T1L6T3;G4WNV5;Q5J048;A0A1D8DG80;A0A1I7PIT2;B8PRK2;Q5UVH7;Q95FS7;G0LNL4;A0A0A7DB11;B7S4V7;Q9XQY1;D3YI20	M8(Oxidation)	0	0	5.859e-13	76.71	5.3821e-05	2	1617.81	0.698386	69.4104	0
	High	SAPAFIQLDTK	4	4550	21	A0A0M3LBA7;A0A1C9HCV0;Q9MU12;A0A1C9HCP3;Q5J038;A0A1Z1CJG6;C0J9K5;C0J9P4;Q95FJ8;Q9MRA3;A0A1I7PIS3;T1L6T3;Q9SCE9;A0A1D8DG80;Q5J048;Q597J4;A0A1D8D815;A0A1I7PIT2;Q95FS7;G0LNL4;A0A191SDX6		0	0	4.151e-05	75.61	7.92919e-05	2	1190.64	0.536024	85.9508	0
	High	ESGVINExNIAESK	3	2238	6	A0A0M3LBA7;Q597J4;A0A1C9HCP3;Q5J048;Q9XQY1;G0LNL4	X8(Q)	0	0	2.708e-12	74.8	6.15076e-05	2	1517.74	-0.128577	62.2719	0
	High	GIYPAVDPLDSTSTmLQPR	6	5449	29	A0A0M3LBA7;Q597J4;A0A1C9HCP3;A0A1Z1CJG6;A0A1C9HCV0;A0A1D8D815;A0A1I7PIS3;C0J9K5;C0J9P4;Q9MU12;Q9SCE9;A0A1I7PIS8;Q95FJ8;A0A191SDX6;Q5J048;Q5J038;A0A1I7PIU6;T1L6T3;Q9XQY1;Q9MRA3;G4WNV5;Q95FS7;B7S4V7;A0A1D8DG80;A0A1I7PIT2;B8PRK2;G0LNL4;Q8WJF6;Q9MRM1	M15(Oxidation)	0	0	4.089e-16	73.12	0.000115571	2	2077.03	1.06795	104.502	0
	High	VGLTALxmAEYFR	3	7808	30	A0A0M3LBA7;A0A1C9HCV0;A0A1D8D815;Q9MU12;Q9SCE9;Q5J048;A0A1Z1CJG6;Q5J038;A0A1C9HCP3;Q9MRA3;C0J9K5;C0J9P4;Q95FJ8;Q597J4;A0A1I7PIU6;A0A1I7PIS3;T1L6T3;G4WNV5;A0A1D8DG80;A0A1I7PIS8;Q5UVH7;A0A191SDX6;A0A1I7PIT2;B8PRK2;Q95FS7;G0LNL4;A0A0A7DB11;Q9MRM1;Q9XQY1;B7S4V7	X7(T); M8(Oxidation)	0	0	3.445e-08	71.16	0.000199978	2	1487.76	1.42775	110.319	0
	High	MPNIYNALVVK	6	4063	19	A0A0M3LBA7;Q597J4;A0A1C9HCV0;Q9MU12;A0A1C9HCP3;Q5J038;A0A1Z1CJG6;C0J9K5;C0J9P4;Q95FJ8;Q9MRA3;A0A1I7PIU6;G4WNV5;A0A1I7PIS8;B8PRK2;A0A1D8D815;G0LNL4;Q95FS7;B7S4V7		0	0	3.6e-08	61.19	0.00171309	2	1261.7	0.44565	104.959	0
	High	AVAMSATDGLmR	4	3822	18	A0A0M3LBA7;A0A1Z1CJG6;A0A1C9HCV0;A0A191SDX6;A0A1D8D815;A0A1I7PIS3;C0J9K5;C0J9P4;Q9MU12;Q9SCE9;Q5J048;A0A1I7PIS8;Q95FJ8;Q597J4;Q95FS7;B8PRK2;G0LNL4;Q9MRM1	M11(Oxidation)	0	0	3.413e-06	58.63	0.00224818	2	1238.59	0.47929	61.8725	0
	High	AVAmSATDGLmR	3	3822	18	A0A0M3LBA7;A0A1C9HCV0;Q9MU12;A0A1I7PIS3;Q9SCE9;Q95FJ8;Q5J048;A0A1I7PIS8;B8PRK2;Q597J4;A0A1Z1CJG6;C0J9K5;C0J9P4;A0A1D8D815;A0A191SDX6;Q95FS7;G0LNL4;Q9MRM1	M4(Oxidation); M11(Oxidation)	0	0	0.004136	58.17	0.00198477	2	1254.58	0.731638	47.9613	0
	High	EGNDLYMEMK	2	8238	29	A0A0M3LBA7;A0A1C9HCP3;A0A1Z1CJG6;A0A1C9HCV0;Q5J038;Q9MRA3;C0J9K5;C0J9P4;Q9MU12;Q95FJ8;G0LNL4;Q597J4;A0A1D8D815;A0A1I7PIU6;A0A1I7PIS3;T1L6T3;G4WNV5;Q9SCE9;Q5J048;A0A1D8DG80;A0A1I7PIS8;A0A0A7DB11;Q5UVH7;Q95FS7;B7S4V7;A0A1I7PIT2;B8PRK2;Q9XQY1;D3YI20		0	0	0.000103	57.5	0.00148335	2	1229.52	0.493564	76.6345	0
	High	IGLFGGAGVGK	6	9628	38	A0A0M3LBA7;Q5J048;A0A1Z1CJG6;A0A1C9HCV0;C0J9K5;C0J9P4;Q9MU12;Q95FJ8;Q5J038;Q9MRA3;A0A1D8D815;A0A1C9HCP3;A0A1I7PIU6;A0A1I7PIS3;T1L6T3;G4WNV5;Q95FS7;Q9SCE9;B7S4V7;A0A1D8DG80;A0A1I7PIS8;Q5UVH7;Q597J4;A0A1I7PIT2;B8PRK2;G0LNL4;A0A2G5F6R8;A0A1S3Y5A9;B9T1V8;A0A103XST4;A0A2H3ZCK5;A0A191SDX6;A0A0A7DB11;Q9MRM1;Q9XQY1;A0A0D6QRT0;M0UCJ4;D3YI20		0	0	1.694e-05	54.93	0.00748879	2	975.562	0.168342	84.5371	0
	High	EGNDLYmEmK	1	8238	29	A0A0M3LBA7;A0A1C9HCP3;A0A1Z1CJG6;A0A1C9HCV0;Q5J038;Q9MRA3;C0J9K5;C0J9P4;Q9MU12;Q95FJ8;G0LNL4;Q597J4;A0A1D8D815;A0A1I7PIU6;A0A1I7PIS3;T1L6T3;G4WNV5;Q9SCE9;Q5J048;A0A1D8DG80;A0A1I7PIS8;A0A0A7DB11;Q5UVH7;Q95FS7;B7S4V7;A0A1I7PIT2;B8PRK2;Q9XQY1;D3YI20	M7(Oxidation); M9(Oxidation)	0	0	4.069e-05	48.86	0.00869943	2	1261.51	0.608066	45.5953	0
	High	VVDLLAPYR	7	9267	30	A0A0M3LBA7;Q597J4;A0A1C9HCV0;Q9MU12;A0A1C9HCP3;Q5J038;A0A1Z1CJG6;C0J9K5;C0J9P4;Q95FJ8;Q9MRA3;A0A1I7PIS3;T1L6T3;Q9SCE9;A0A1D8DG80;Q5J048;A0A1I7PIU6;G4WNV5;A0A1I7PIS8;A0A1I7PIT2;B8PRK2;A0A1D8D815;A0A191SDX6;A0A0A7DB11;Q5UVH7;Q95FS7;G0LNL4;Q9MRM1;B7S4V7;D3YI20		0	0	0.001958	48.51	0.029953	2	1045.6	0.536108	99.129	0
	High	LSIFETGIK	5	9003	29	A0A1C9HCV0;Q5J038;A0A1C9HCP3;Q9MRA3;A0A1I7PIS3;Q9MU12;T1L6T3;Q9SCE9;A0A1D8DG80;Q95FJ8;A0A0M3LBA7;Q597J4;A0A1Z1CJG6;A0A191SDX6;A0A1D8D815;A0A1I7PIU6;C0J9K5;C0J9P4;G4WNV5;Q5J048;A0A1I7PIS8;Q95FS7;B7S4V7;Q5UVH7;G0LNL4;A0A0A7DB11;Q9MRM1;Q9XQY1;D3YI20		0	0	0.004341	44.41	0.0544216	2	1007.58	0.0355024	94.7377	0
	High	AHGGVSVFGGVGER	8	7920	31	A0A0M3LBA7;Q597J4;Q95FS7;A0A1C9HCV0;Q5J038;A0A1C9HCP3;Q9MRA3;A0A1I7PIS3;Q9MU12;T1L6T3;Q9SCE9;A0A1D8DG80;Q95FJ8;A0A1Z1CJG6;A0A1I7PIU6;C0J9K5;C0J9P4;G4WNV5;A0A1I7PIS8;A0A1I7PIT2;B8PRK2;A0A1D8D815;Q5J048;Q5UVH7;A0A191SDX6;B7S4V7;Q9XQY1;Q9MRM1;A0A0A7DB11;D3YI20;G0LNL4		0	0	2.565e-10	43.53	0.0924236	2	1328.67	-0.0537941	69.4669	0
	High	VGLTALxMAEYFR	1	7808	30	A0A0M3LBA7;Q597J4;A0A1Z1CJG6;A0A1C9HCV0;Q5J038;A0A1C9HCP3;Q9MRA3;A0A1I7PIU6;A0A1I7PIS3;C0J9K5;C0J9P4;Q9MU12;T1L6T3;G4WNV5;Q95FS7;Q9SCE9;A0A1D8DG80;A0A1I7PIS8;A0A1I7PIT2;B8PRK2;Q95FJ8;G0LNL4;A0A1D8D815;Q5J048;B7S4V7;Q5UVH7;A0A191SDX6;A0A0A7DB11;Q9MRM1;Q9XQY1	X7(T)	0	0	5.605e-05	22.31	14.5389	2	1471.76	1.14001	114.677	0
	High	ESGVINExNIAESK	2	1255	18	A0A1C9HCV0;Q5J038;A0A1C9HCP3;A0A1I7PIS3;Q9MU12;T1L6T3;Q9SCE9;Q95FJ8;Q9MRA3;A0A1I7PIU6;Q95FS7;A0A1D8DG80;A0A1I7PIS8;A0A1I7PIT2;B8PRK2;A0A1D8D815;A0A191SDX6;G0LNL4	X8(E)	0	0	2.12e-06	14.72	68.4204	2	1518.73	0.989397	64.8206	0
	High	EGNDLYMEmK	1	8238	29	A0A0A7DB11;A0A0M3LBA7;A0A1C9HCP3;A0A1C9HCV0;Q5J038;Q9MU12;Q95FS7;Q95FJ8;Q597J4;A0A1Z1CJG6;A0A1D8D815;Q9XQY1;Q9MRA3;A0A1I7PIU6;A0A1I7PIS3;C0J9K5;C0J9P4;T1L6T3;G4WNV5;Q9SCE9;Q5J048;B7S4V7;A0A1D8DG80;A0A1I7PIS8;Q5UVH7;D3YI20;G0LNL4;A0A1I7PIT2;B8PRK2	M9(Oxidation)	0	0.001	0.007918	30.34	0.690657	2	1245.51	0.649558	57.0114	0
	High	TREGNDLYMEMK	1	8225	29	A0A0A7DB11;A0A0M3LBA7;Q597J4;A0A1Z1CJG6;A0A1C9HCV0;Q5J038;A0A1D8D815;A0A1C9HCP3;Q9MRA3;A0A1I7PIU6;A0A1I7PIS3;C0J9K5;C0J9P4;Q9MU12;T1L6T3;G4WNV5;Q9SCE9;Q5J048;A0A1D8DG80;A0A1I7PIS8;Q5UVH7;Q95FJ8;Q95FS7;B7S4V7;A0A1I7PIT2;B8PRK2;G0LNL4;Q9XQY1;D3YI20		0	0.001	0.01304	26.82	2.53941	2	1486.67	0.985458	65.1513	1
R4QE58	Ribulose bisphosphate carboxylase large chain (Fragment) OS=Stypandra glauca OX=59111 GN=rbcL PE=3 SV=1 - [R4QE58_9ASPA]	2629.25	32.81	26731	0	17	271	445	49.2086	6.75635
	High	DxGLLLHIHR	19	18	6	I2E906;R4QE58;D6MYI7;Q9MV62;D6MYK9;A5H757	X2(D)	0	0	5.364e-11	105.18	8.3837e-08	2	1188.65	0.250654	71.9105	0
	High	GHYLNATAGTcEEMIK	12	14794	100	Q6VW40;C0J9R6;C6G1P2;Q33032;O82538;Q9THL1;D6C620;Q4VI99;C1JAT3;Q9GGI5;A0A191VS93;A0A158TYG8;Q4KUE1;Q7YJP8;Q7GH77;Q6VW16;Q9MS09;O98551;Q8WL53;E7DMW3;Q3I534;I2E9A4;Q4VI78;W5RVG3;A0A1C9HGI6;G0WZL1;Q37220;A0A142I7F3;Q7YJR1;C3S397;A0A1C9HFR4;Q8MFT9;Q33550;J9QH20;H9ZGI0;L0N8B1;E7DMY2;I2E962;O98429;A0A0B4M1K8;A0A142I7A5;B8YHE7;A0A078BR81;D8V9D7;Q37347;K4EPE7;A0A0F6TFY2;Q95CE8;P94046;Q8MCW3;A5X4D3;F2X4H9…	C11(Carbamidomethyl)	0	0	4.089e-16	94.02	8.71831e-07	2	1794.82	1.35117	68.9362	0
	High	GGLDFTKDDENVNSQPFMR	11	51638	152	Q95CE8;C0J9R6;C6G1P2;A5X4D3;Q4VI99;Q9GGI5;A0A158TYG8;Q7YJP8;Q6VW16;Q9MS09;Q5I221;A0A0U4D534;Q4VI78;A0A0F7C969;A0A1C9HGI6;G0WZL1;Q37220;Q7YJR1;Q37279;A0A1C9HFR4;J9QH20;L0N8B1;Q6VW40;I2BGM7;Q33047;Q8WL19;Q33032;O82538;Q9THL1;C3S8Q5;Q9GEK5;D6C620;C1JAT3;A0A191VS93;Q4KUE1;Q7GH77;Q33156;O98551;Q8WL53;E7DMW3;I2E9L8;Q3I534;A0A1C9HFN6;I2E9A4;Q8WKT6;W5RVG3;D4N1T9;J9QG76;Q9GD27;A0A1W6BU17;A0A142I7F3;Q8HVI8…		0	0	4.344e-16	93.69	1.81133e-06	3	2169.99	2.5422	94.3219	1
	High	GGLDFTKDDENVNSQPFmR	8	51638	152	I2BGM7;C0J9R6;Q33032;C3S8Q5;G0WZL1;Q6VW40;Q32701;C6G1P2;Q33047;Q8WL19;O82538;A0A1S6WN23;Q9THL1;C3S8X1;Q9GEK5;D6C620;Q32553;Q4VI99;C1JAT3;Q9GGI5;A0A191VS93;A0A158TYG8;Q4KUE1;Q7YJP8;Q7GH77;Q29VE5;Q33156;Q6VW16;Q9MS09;O98551;Q8WL53;E7DMW3;I2E9L8;Q3I534;A0A1C9HFN6;I2E9A4;Q4VI78;Q8WKT6;W5RVG3;A0A1C9HGI6;D4N1T9;J9QG76;Q37220;Q9GD27;A0A1W6BU17;A0A142I7F3;Q8HVI8;A0A291L206;Q7YJR1;C3S397;A0A1C9HFR4;Q8MFT9…	M18(Oxidation)	0	0	4.089e-16	91.25	3.03478e-06	2	2185.98	0.109348	85.2244	1
	High	mSGGDHIHAGTVVGK	31	17683	101	Q9GGI5;C0J9R6;C6G1P2;J9QG76;A0A1S6WN23;I6N589;Q37212;Q6VW40;I2BGM7;Q33032;A5X4D3;C3S8Q5;Q9GEK5;A0A191VS93;A0A158TYG8;Q4KUE1;Q7YJP8;Q7GH77;Q6VW16;Q9MS09;Q5I221;G0WZM4;A0A0U4D534;O98551;Q8WL53;E7DMW3;I2E9L8;A0A1C9HFN6;I2E9A4;P93918;Q8WKT6;A0A249Y5N8;W5RVG3;Q8WJX3;B5L2V5;S4TA61;D4N1T9;E5G0I9;Q8HVI8;A0A291L206;Q7YJR1;C3S397;Q37176;A0A1C9HFR4;A0A0G2QX34;Q8MFT9;G8EEM9;Q5SCJ3;Q7YJM3;D5KMK2;Q8MDH4;H9ZGI0…	M1(Oxidation)	0	0	1.734e-08	87.36	6.32403e-06	2	1481.72	0.0716084	35.5228	0
	High	GHYLNATAGTcEEmIK	7	14794	100	Q6VW40;C0J9R6;C6G1P2;Q33032;O82538;Q9THL1;D6C620;Q4VI99;C1JAT3;Q9GGI5;A0A191VS93;A0A158TYG8;Q4KUE1;Q7YJP8;Q7GH77;Q6VW16;Q9MS09;O98551;Q8WL53;E7DMW3;Q3I534;I2E9A4;Q4VI78;W5RVG3;A0A1C9HGI6;G0WZL1;Q37220;A0A142I7F3;Q7YJR1;C3S397;A0A1C9HFR4;Q8MFT9;Q33550;J9QH20;H9ZGI0;L0N8B1;R4QE58;O98429;Q37212;P93918;A0A0B4M1K8;B6GUV5;Q37347;K4EPE7;Q37176;Q95CE8;P94046;Q8ME51;A5X4D3;Q5I221;A0A0U4D534;A0A249Y5N8;Q7Y…	C11(Carbamidomethyl); M14(Oxidation)	0	0	9.65e-15	86.32	4.65945e-06	2	1810.81	1.58572	58.7411	0
	High	TFQGPPHGIQVER	28	58045	156	H9ZGI0;A5X4D3;Q4VI78;G8EEM9;O03654;C0J9R6;C6G1P2;Q4VI99;Q9GGI5;A0A158TYG8;Q7YJP8;Q6VW16;Q9MS09;Q5I221;A0A0U4D534;A0A0F7C969;A0A1C9HGI6;G0WZL1;Q37220;Q7YJR1;Q37279;A0A1C9HFR4;J9QH20;L0N8B1;Q6VW40;I2BGM7;Q33047;Q8WL19;Q33032;O82538;Q9THL1;C3S8Q5;Q9GEK5;D6C620;C1JAT3;A0A191VS93;Q4KUE1;Q7GH77;Q33156;O98551;Q8WL53;E7DMW3;I2E9L8;Q3I534;A0A1C9HFN6;I2E9A4;Q8WKT6;W5RVG3;D4N1T9;J9QG76;Q9GD27;A0A1W6BU17;A0A…		0	0	9.076e-13	83.5	2.78402e-05	2	1465.76	0.73928	64.4904	0
	High	GHYLNATAGTcEEMIKR	4	14767	100	Q6VW40;C0J9R6;C6G1P2;Q33032;Q4VI99;Q9GGI5;Q4VI78;A0A1C9HGI6;C3S397;Q8MFT9;E7DMY2;Q31895;F2X4H9;Q37212;A0A291IA50;Q5I221;A0A0U4D534;A0A249Y5N8;R4QE58;A5X4D3;A0A158TYG8;Q7YJP8;Q29VE5;Q6VW16;Q9MS09;O09424;A0A0F7C969;G0WZL1;Q37220;A0A142I7A5;B6GUV5;B8YHE7;Q7YJR1;A0A078BR81;Q37347;K4FWS2;K4EPE7;Q37279;A0A1C9HFR4;A0A0F6TFY2;Q95CE8;J9QH20;L0N8B1;Q37309;A0A291L2S1;A0A0D5CQU4;V5T6A6;O82538;Q9THL1;D6C620;C…	C11(Carbamidomethyl)	0	0	4.089e-16	83.14	1.29145e-05	3	1950.92	1.27527	64.1621	1
	High	DDENVNSQPFMR	5	52171	161	Q32701;Q6VW40;I2BGM7;B1NL21;C0J9R6;C6G1P2;Q33047;D6MYK4;E7DMY2;Q8WL19;Q33032;I2E962;A0A286NQG4;O82538;A0A1S6WN23;R4QE58;Q9THL1;A5X4D3;I2E906;Q32666;C3S8Q5;Q95631;Q6VW13;Q9GEK5;D6C620;A5H757;Q9TN58;O98429;Q32553;Q4VI99;C1JAT3;Q9GGI5;A0A191VS93;A0A158TYG8;Q4KUE1;Q37212;Q7YJP8;Q7GH77;A0A291IA50;Q29VE5;Q33156;Q6VW16;Q9MS09;Q5I221;G0WZM4;A0A0U4D534;O98551;Q8WL53;E7DMW3;I2E9L8;Q3I534;A0A1C9HFN6;I2E9A4;…		0	0	1.713e-09	83.12	1.80473e-05	2	1451.62	-0.283593	71.4823	0
	High	MSGGDHIHAGTVVGK	33	17683	101	C0J9R6;C6G1P2;Q9GGI5;Q7YJP8;Q6VW16;Q7YJR1;A0A1C9HFR4;L0N8B1;O98551;Q6VW40;I2BGM7;Q33032;A0A286NQG4;A5X4D3;C3S8Q5;Q9GEK5;O98429;A0A191VS93;A0A158TYG8;Q4KUE1;Q7GH77;Q9MS09;Q5I221;G0WZM4;A0A0U4D534;Q8WL53;E7DMW3;I2E9L8;A0A1C9HFN6;I2E9A4;A0A286NQF2;Q8WKT6;Q7YJM6;A0A249Y5N8;W5RVG3;A0A0B4M1K8;B5L2V5;S4TA61;D4N1T9;A0A1D5AHD9;J9QG76;E5G0I9;F5B3G0;A9X7F0;Q8HVI8;A0A291L206;Q37347;C3S397;B3THI4;K4EPE7;Q8MFT…		0	0	5.842e-09	75.91	7.64498e-05	2	1465.72	0.850563	42.9468	0
	High	GHYLNATAGTcEEmIKR	3	14767	100	C0J9R6;C6G1P2;Q9GGI5;Q6VW40;Q33032;O82538;Q9THL1;D6C620;Q4VI99;C1JAT3;A0A191VS93;A0A158TYG8;Q4KUE1;Q7YJP8;Q7GH77;Q6VW16;Q9MS09;O98551;Q8WL53;E7DMW3;Q3I534;I2E9A4;Q4VI78;W5RVG3;A0A1C9HGI6;G0WZL1;Q37220;A0A142I7F3;Q7YJR1;C3S397;A0A1C9HFR4;Q8MFT9;Q33550;J9QH20;H9ZGI0;L0N8B1;E7DMY2;I2E962;O98429;A0A0B4M1K8;A0A142I7A5;B8YHE7;A0A078BR81;D8V9D7;Q37347;K4EPE7;A0A0F6TFY2;Q95CE8;P94046;Q8MCW3;A5X4D3;F2X4H9…	C11(Carbamidomethyl); M14(Oxidation)	0	0	5.095e-16	70.14	0.000235466	3	1966.91	0.933264	54.1162	1
	High	FLFcAEAIYK	7	13080	65	C3S8Q5;C0J9R6;C6G1P2;Q4VI99;Q9GGI5;Q4VI78;A0A1C9HGI6;Q7YJP8;Q6VW16;Q5I221;A0A0U4D534;J9QG76;Q37220;Q7YJR1;A0A1C9HFR4;Q5SCJ3;Q7YJM3;L0N8B1;F2X4H9;P36479;R4QE58;C3S8X1;A0A158TYG8;Q29VE5;Q9MS09;Q8WKT6;G0WZL1;A0A142I7A5;B6GUV5;B8YHE7;A0A078BR81;Q37347;K4EPE7;A0A0F6TFY2;Q95CE8;J9QH20;I6N589;O03654;A0A291L2S1;A0A0D5CQU4;V5T6A6;A5X4D3;A0A0F7C969;Q37279;D6MYJ6;Q37212;O09424;E7DMY2;E5G0I9;D6MYK4;K4FWS2;P9…	C4(Carbamidomethyl)	0	0	0.0003866	59.69	0.00360431	2	1261.63	1.72761	109.694	0
	High	VALEAcVQAR	50	29518	124	C0J9R6;C6G1P2;E7DMY2;F2X4H9;Q9GGI5;A0A158TYG8;Q37212;Q9MS09;Q6VW40;I2BGM7;Q33047;Q8WL19;Q33032;O82538;Q9THL1;Q4VI99;A0A191VS93;Q4KUE1;Q7YJP8;Q7GH77;Q33156;Q6VW16;Q8WL53;I2E9L8;I2E9A4;Q4VI78;A0A1C9HGI6;D4N1T9;J9QG76;Q37220;Q9GD27;A0A291L206;Q7YJR1;C3S397;A0A1C9HFR4;Q8MFT9;G8EEM9;Q5SCJ3;Q7YJM3;Q8MDH4;L0N8B1;Q29VE5;G0WZL1;J9QH20;A0A291L2S1;A0A0D5CQU4;Q32701;D6MYK9;B1NL21;D6MYK4;Q8ME51;C7AQR6;A0A1S6W…	C6(Carbamidomethyl)	0	0	1.602e-05	59.46	0.00454308	2	1116.58	0.209793	74.8829	0
	High	DDENVNSQPFmR	5	52171	161	Q7YJR9;Q7YJL9;A5H757;X2D2J7;Q32701;Q6VW40;I2BGM7;B1NL21;C0J9R6;C6G1P2;Q33047;D6MYK4;E7DMY2;Q8WL19;Q33032;I2E962;A0A286NQG4;O82538;A0A1S6WN23;R4QE58;Q9THL1;A5X4D3;I2E906;Q32666;C3S8Q5;Q95631;Q6VW13;Q9GEK5;D6C620;Q9TN58;O98429;Q32553;Q4VI99;C1JAT3;Q9GGI5;A0A191VS93;A0A158TYG8;Q4KUE1;Q37212;Q7YJP8;Q7GH77;A0A291IA50;Q29VE5;Q33156;Q6VW16;Q9MS09;Q5I221;G0WZM4;A0A0U4D534;O98551;Q8WL53;E7DMW3;I2E9L8;Q3I5…	M11(Oxidation)	0	0	1.814e-07	58.7	0.00494354	2	1467.62	0.772197	60.0113	0
	High	PLLGcTIKPK	4	64838	165	Q32701;D6MYK9;Q6VW40;I2BGM7;B1NL21;C0J9R6;C6G1P2;Q33047;D6MYK4;E7DMY2;Q8ME51;Q8WL19;Q33032;O82538;A0A1S6WN23;Q31895;R4QE58;Q9THL1;A5X4D3;V5K6K1;Q32666;C3S8Q5;Q95631;F2X4H9;Q9GEK5;D6C620;Q9TN58;Q32553;Q4VI99;C1JAT3;Q9GGI5;A0A2H4UGV5;D6MYJ6;A0A191VS93;A0A158TYG8;Q37358;Q32750;Q4KUE1;Q37212;Q7YJP8;Q7GH77;A0A291IA50;Q29VE5;Q33156;Q6VW16;Q9MS09;Q5I221;G0WZM4;A0A0U4D534;O98551;Q8WL53;E7DMW3;I2E9L8;Q3I5…	C5(Carbamidomethyl)	0	0	0.004664	54.76	0.0189101	3	1126.67	0.390372	54.7944	1
	High	AMHAVIDR	10	44488	164	Q6VW40;C0J9R6;C6G1P2;Q33032;Q9GGI5;Q5I221;A0A0U4D534;A0A249Y5N8;C3S397;Q8MFT9;Q4VI99;Q7YJP8;Q6VW16;Q4VI78;A0A1C9HGI6;J9QG76;Q37220;Q7YJR1;A0A1C9HFR4;Q5SCJ3;Q7YJM3;L0N8B1;I2BGM7;A0A191VS93;Q4KUE1;Q7GH77;Q8WL53;I2E9L8;I2E9A4;D4N1T9;A0A291L206;G8EEM9;Q8MDH4;A0A218KDZ0;A0A078BR81;A0A0F6TFY2;Q32701;B1NL21;Q33047;Q8WL19;O82538;A0A1S6WN23;Q9THL1;A5X4D3;C3S8Q5;Q9GEK5;D6C620;Q32553;C1JAT3;A0A158TYG8;Q29VE…		0	0	0.004747	47.09	0.072162	2	912.472	0.113135	34.6412	0
	High	YGRPLLGcTIKPK	5	64650	162	I2BGM7;C6G1P2;Q33032;Q9GGI5;Q6VW40;C0J9R6;A0A191VS93;Q4KUE1;Q7YJP8;Q7GH77;Q6VW16;Q8WL53;I2E9A4;Q7YJR1;C3S397;A0A1C9HFR4;Q8MFT9;L0N8B1;C3S8Q5;A0A158TYG8;Q9MS09;J9QG76;Q4VI99;Q4VI78;A0A1C9HGI6;Q37220;Q5SCJ3;Q7YJM3;Q9GEK5;C1JAT3;I2E9L8;A0A1C9HFN6;W5RVG3;G0WZL1;Q8HVI8;J9QH20;H9ZGI0;B1NL21;Q33047;Q8WL19;O82538;Q9THL1;A5X4D3;D6C620;Q33156;Q5I221;G0WZM4;A0A0U4D534;O98551;E7DMW3;Q3I534;A0A0P0FGN5;Q8WKT6;…	C8(Carbamidomethyl)	0	0	5.881e-08	37.37	1.0742	3	1502.85	0.213484	56.7249	2
	High	DDxIEKDR	9	17693	88	C0J9R6;C6G1P2;R4QE58;Q4VI99;Q9GGI5;Q7YJP8;Q29VE5;Q6VW16;Q4VI78;A0A1C9HGI6;J9QG76;Q37220;Q7YJR1;A0A1C9HFR4;Q5SCJ3;Q7YJM3;L0N8B1;I6N589;A0A291L2S1;A0A0D5CQU4;Q32701;Q6VW40;Q33032;O82538;Q9THL1;Q32553;A0A191VS93;Q4KUE1;Q37212;Q7GH77;A0A291IA50;Q8WL53;I2E9A4;C3S397;Q8MFT9;A0A0B4M1K8;B6GUV5;P94046;I2BGM7;A0A286NQG4;I2E9L8;A0A286NQF2;Q7YJM6;D4N1T9;A0A1D5AHD9;A0A291L206;G8EEM9;Q8MDH4;E7DMY2;Q5I221;A0A0U…	X3(F)	0	0.001	0.00869	44.57	0.0864489	2	1037.49	0.160515	45.8223	1
	High	AQAETGEIK	8	27913	126	I2BGM7;C6G1P2;Q33032;Q9GGI5;G0WZL1;O03654;Q8ME51;Q9GEK5;L0N8B1;Q6VW40;C0J9R6;C3S8Q5;A0A158TYG8;Q9MS09;I2E9L8;A0A1C9HFN6;W5RVG3;J9QG76;Q8HVI8;C3S397;Q8MFT9;H9ZGI0;D6C620;Q32701;A0A1S6WN23;A0A191VS93;Q4KUE1;Q7YJP8;Q7GH77;Q6VW16;Q8WL53;I2E9A4;D4N1T9;A0A291L206;Q7YJR1;A0A1C9HFR4;G8EEM9;Q5SCJ3;Q7YJM3;Q8MDH4;Q8MDS5;I6N589;Q33420;P93918;Q4VI99;Q4VI78;A0A1C9HGI6;A0A286NQG4;O98429;O98551;E7DMW3;A0A286NQF2…		0	0.001	0.009046	35.98	0.923455	2	946.485	0.908181	25.8255	0
	High	AmHAVIDR	8	44488	164	Q6VW40;C0J9R6;C6G1P2;Q33032;Q9GGI5;Q5I221;A0A0U4D534;A0A249Y5N8;C3S397;Q8MFT9;Q4VI99;Q7YJP8;Q6VW16;Q4VI78;A0A1C9HGI6;J9QG76;Q37220;Q7YJR1;A0A1C9HFR4;Q5SCJ3;Q7YJM3;L0N8B1;I2BGM7;A0A191VS93;Q4KUE1;Q7GH77;Q8WL53;I2E9L8;I2E9A4;D4N1T9;A0A291L206;G8EEM9;Q8MDH4;A0A218KDZ0;A0A078BR81;A0A0F6TFY2;Q32701;B1NL21;Q33047;Q8WL19;O82538;A0A1S6WN23;Q9THL1;A5X4D3;C3S8Q5;Q9GEK5;D6C620;Q32553;C1JAT3;A0A158TYG8;Q29VE…	M2(Oxidation)	0	0.006	0.06256	47.5	0.070555	2	928.467	-0.19695	22.6591	0
	High	NHGMHFR	2	30695	140	C0J9R6;C6G1P2;E7DMY2;Q4VI99;Q9GGI5;Q4VI78;A0A1C9HGI6;Q6VW40;Q33032;C1JAT3;A0A158TYG8;Q9MS09;Q5I221;A0A0U4D534;A0A0P0FGN5;A0A249Y5N8;W5RVG3;G0WZL1;C1JAS8;C3S397;Q8MFT9;J9QH20;H9ZGI0;Q33047;O82538;Q9THL1;D6C620;A0A191VS93;Q4KUE1;Q7YJP8;Q7GH77;Q6VW16;O98551;Q8WL53;E7DMW3;Q3I534;I2E9A4;Q37220;A0A142I7F3;Q7YJR1;A0A1C9HFR4;Q33550;L0N8B1;I2BGM7;B1NL21;Q8WL19;Q33156;I2E9L8;B5L2V5;S4TA61;D4N1T9;J9QG76;Q9G…		0	0.006	0.06436	45.52	0.0710364	2	898.41	-0.0896659	32.9386	0
	High	PLLGcTIK	1	65160	166	Q32701;D6MYK9;Q6VW40;I2BGM7;B1NL21;C0J9R6;C6G1P2;Q33047;D6MYK4;E7DMY2;Q8ME51;Q8WL19;Q33032;O82538;A0A1S6WN23;Q31895;R4QE58;Q9THL1;A5X4D3;V5K6K1;Q32666;C3S8Q5;Q95631;F2X4H9;Q9GEK5;D6C620;Q9TN58;Q32553;Q4VI99;C1JAT3;Q9GGI5;A0A2H4UGV5;D6MYJ6;A0A191VS93;A0A158TYG8;Q37358;Q32750;Q4KUE1;Q37212;Q7YJP8;Q7GH77;A0A291IA50;Q29VE5;Q33156;Q6VW16;Q9MS09;Q5I221;G0WZM4;A0A0U4D534;O98551;Q8WL53;E7DMW3;I2E9L8;Q3I5…	C5(Carbamidomethyl)	0	0.008	0.07715	28.14	13.4946	2	901.518	-0.0339554	65.0959	0
	High	AVYEcLR	1	51286	155	C0J9R6;C6G1P2;Q9GGI5;Q7YJP8;Q6VW16;Q7YJR1;A0A1C9HFR4;L0N8B1;Q4VI99;Q4VI78;A0A1C9HGI6;Q37220;Q6VW40;I2BGM7;B1NL21;Q33047;Q8WL19;Q33032;O82538;Q9THL1;A5X4D3;C3S8Q5;Q9GEK5;D6C620;C1JAT3;A0A191VS93;A0A158TYG8;Q4KUE1;Q37212;Q7GH77;A0A291IA50;Q33156;Q9MS09;Q5I221;G0WZM4;A0A0U4D534;O98551;Q8WL53;E7DMW3;I2E9L8;Q3I534;A0A1C9HFN6;I2E9A4;P93918;A0A0P0FGN5;Q95B25;Q8WKT6;A0A0F7C969;A0A249Y5N8;W5RVG3;E0Y5C1;Q8…	C5(Carbamidomethyl)	0	0.009	0.09645	26.03	11.6576	2	910.445	-0.367422	54.1069	0
A0A1D8DG80	ATP synthase subunit beta (Fragment) OS=Neanotis thwaitesiana OX=1905579 GN=atpB PE=3 SV=1 - [A0A1D8DG80_9GENT]	2596	63.32	3571	0	21	116	458	49.1686	5.09717
	High	IFNVLGEPVDNLGPVDTR	2	3009	17	A0A0M3LBA7;Q597J4;Q5J048;A0A1C9HCV0;Q9MU12;Q5J038;Q9MRA3;Q9SCE9;A0A1I7PIU6;G4WNV5;A0A1D8DG80;A0A1D8D815;A0A1I7PIT2;A0A191SDX6;G0LNL4;Q9XQY1;B7S4V7		0	0	9.063e-14	118.45	2.82807e-09	2	1955.03	1.18211	114.312	0
	High	GIYPAVDPLDSTSTMLQPR	1	5449	29	A0A0M3LBA7;A0A1Z1CJG6;A0A1C9HCV0;A0A1D8D815;A0A1I7PIS3;C0J9K5;C0J9P4;Q9MU12;Q9SCE9;A0A1I7PIS8;Q95FJ8;Q597J4;A0A191SDX6;Q5J048;A0A1C9HCP3;Q5J038;Q9MRA3;T1L6T3;A0A1D8DG80;A0A1I7PIU6;G4WNV5;A0A1I7PIT2;B8PRK2;Q95FS7;G0LNL4;Q9MRM1;Q9XQY1;B7S4V7;Q8WJF6		0	0	4.089e-16	114.28	9.13922e-09	3	2061.03	0.43857	114.196	0
	High	YKELQDIIAILGLDELSEEDR	2	7741	30	A0A0M3LBA7;Q597J4;A0A1C9HCV0;Q9MU12;Q5J038;A0A1Z1CJG6;A0A1C9HCP3;C0J9K5;C0J9P4;Q95FJ8;Q9MRA3;A0A1I7PIS3;T1L6T3;Q9SCE9;A0A1D8DG80;A0A1I7PIU6;G4WNV5;Q5J048;A0A1I7PIS8;B8PRK2;A0A1D8D815;A0A191SDX6;A0A1I7PIT2;Q95FS7;G0LNL4;B7S4V7;Q9XQY1;Q5UVH7;D3YI20;Q8WJF6		0	0	4.089e-16	109.13	2.80867e-08	3	2462.27	0.849771	115.252	1
	High	FVQAGSEVSALLGR	9	9158	29	A0A0M3LBA7;A0A1Z1CJG6;A0A1C9HCV0;Q5J038;A0A1C9HCP3;A0A1I7PIS3;C0J9K5;C0J9P4;Q9MU12;T1L6T3;Q9SCE9;Q95FJ8;Q597J4;A0A1D8D815;Q9MRA3;A0A1I7PIU6;G4WNV5;Q5J048;A0A1D8DG80;A0A1I7PIS8;Q5UVH7;Q95FS7;B7S4V7;G0LNL4;A0A1I7PIT2;B8PRK2;A0A0A7DB11;D3YI20;A0A191SDX6		0	0	2.412e-14	107.3	5.17819e-08	2	1433.78	0.628456	104.278	0
	High	DVNEQDVLLFIDNIFR	2	5066	22	A0A1C9HCV0;Q5J038;A0A1C9HCP3;A0A1I7PIS3;Q9MU12;T1L6T3;Q9SCE9;Q95FJ8;A0A0M3LBA7;A0A1Z1CJG6;C0J9K5;C0J9P4;Q9MRA3;A0A1I7PIU6;G4WNV5;A0A1D8DG80;A0A1I7PIS8;Q597J4;Q95FS7;G0LNL4;A0A1I7PIT2;B8PRK2		0	0	4.089e-16	100.52	2.49783e-07	2	1950	0.219837	116.538	0
	High	mPSAVGYQPTLSTEMGSLQER	7	5647	26	A0A0M3LBA7;A0A1C9HCV0;Q9MU12;A0A1C9HCP3;Q5J038;A0A1Z1CJG6;C0J9K5;C0J9P4;Q95FJ8;Q9MRA3;Q5J048;Q9SCE9;A0A1I7PIU6;G4WNV5;A0A1D8DG80;A0A1I7PIS3;T1L6T3;A0A1I7PIS8;B8PRK2;Q597J4;A0A1D8D815;A0A1I7PIT2;A0A191SDX6;Q95FS7;G0LNL4;B7S4V7	M1(Oxidation)	0	0	4.089e-16	100.23	1.47749e-07	2	2298.08	0.787195	98.7147	0
	High	VALVYGQMNEPPGAR	10	9490	31	A0A0M3LBA7;Q597J4;Q5J048;A0A1Z1CJG6;A0A1C9HCV0;A0A191SDX6;Q5J038;A0A1D8D815;A0A1C9HCP3;Q9MRA3;A0A1I7PIU6;A0A1I7PIS3;C0J9K5;C0J9P4;Q9MU12;T1L6T3;G4WNV5;Q95FS7;Q9SCE9;B7S4V7;A0A1D8DG80;A0A1I7PIS8;A0A1I7PIT2;B8PRK2;Q5UVH7;Q95FJ8;G0LNL4;D3YI20;Q9MRM1;A0A0A7DB11;Q9XQY1		0	0	1.582e-12	97.39	4.874e-07	2	1601.81	0.274305	82.9265	0
	High	MPSAVGYQPTLSTEMGSLQER	6	5647	26	A0A0M3LBA7;A0A1Z1CJG6;A0A1C9HCV0;A0A1I7PIS3;C0J9K5;C0J9P4;Q9MU12;Q9SCE9;Q95FJ8;A0A1C9HCP3;Q5J038;Q9MRA3;A0A1I7PIU6;T1L6T3;G4WNV5;Q95FS7;A0A1D8DG80;A0A1I7PIS8;A0A1I7PIT2;B8PRK2;Q597J4;A0A191SDX6;A0A1D8D815;Q5J048;B7S4V7;G0LNL4		0	0	4.089e-16	94.06	7.79322e-07	2	2282.08	1.55997	105.286	0
	High	ELQDIIAILGLDELSEEDR	2	7752	30	A0A0M3LBA7;Q597J4;A0A1C9HCV0;Q9MU12;Q5J038;A0A1Z1CJG6;A0A1C9HCP3;C0J9K5;C0J9P4;Q95FJ8;Q9MRA3;A0A1I7PIS3;T1L6T3;Q9SCE9;A0A1D8DG80;A0A1I7PIU6;G4WNV5;Q5J048;A0A1I7PIS8;B8PRK2;A0A1D8D815;A0A191SDX6;A0A1I7PIT2;Q95FS7;G0LNL4;B7S4V7;Q9XQY1;Q5UVH7;D3YI20;Q8WJF6		0	0	4.089e-16	92.02	1.57906e-06	2	2171.1	-1.66075	115.773	0
	High	mPSAVGYQPTLSTEmGSLQER	3	5647	26	A0A0M3LBA7;A0A1C9HCV0;Q9MU12;A0A1C9HCP3;Q5J038;A0A1Z1CJG6;C0J9K5;C0J9P4;Q95FJ8;Q9MRA3;Q5J048;Q9SCE9;A0A1I7PIU6;G4WNV5;A0A1D8DG80;A0A1I7PIS3;T1L6T3;A0A1I7PIS8;B8PRK2;Q597J4;A0A1D8D815;A0A1I7PIT2;A0A191SDX6;Q95FS7;G0LNL4;B7S4V7	M1(Oxidation); M15(Oxidation)	0	0	4.089e-16	80.99	1.16395e-05	3	2314.07	1.28533	82.9654	0
	High	VALVYGQmNEPPGAR	11	9490	31	A0A0M3LBA7;Q597J4;Q9MRM1;A0A1Z1CJG6;A0A1C9HCV0;A0A1D8D815;A0A1I7PIS3;C0J9K5;C0J9P4;Q9MU12;Q9SCE9;A0A1I7PIS8;Q95FJ8;A0A191SDX6;Q5J038;A0A1C9HCP3;Q9MRA3;A0A1I7PIU6;T1L6T3;G4WNV5;Q5J048;A0A1D8DG80;A0A1I7PIT2;B8PRK2;Q5UVH7;Q95FS7;G0LNL4;A0A0A7DB11;B7S4V7;Q9XQY1;D3YI20	M8(Oxidation)	0	0	5.859e-13	76.71	5.3821e-05	2	1617.81	0.698386	69.4104	0
	High	SAPAFIQLDTK	4	4550	21	A0A0M3LBA7;A0A1C9HCV0;Q9MU12;A0A1C9HCP3;Q5J038;A0A1Z1CJG6;C0J9K5;C0J9P4;Q95FJ8;Q9MRA3;A0A1I7PIS3;T1L6T3;Q9SCE9;A0A1D8DG80;Q5J048;Q597J4;A0A1D8D815;A0A1I7PIT2;Q95FS7;G0LNL4;A0A191SDX6		0	0	4.151e-05	75.61	7.92919e-05	2	1190.64	0.536024	85.9508	0
	High	GIYPAVDPLDSTSTmLQPR	6	5449	29	A0A0M3LBA7;Q597J4;A0A1C9HCP3;A0A1Z1CJG6;A0A1C9HCV0;A0A1D8D815;A0A1I7PIS3;C0J9K5;C0J9P4;Q9MU12;Q9SCE9;A0A1I7PIS8;Q95FJ8;A0A191SDX6;Q5J048;Q5J038;A0A1I7PIU6;T1L6T3;Q9XQY1;Q9MRA3;G4WNV5;Q95FS7;B7S4V7;A0A1D8DG80;A0A1I7PIT2;B8PRK2;G0LNL4;Q8WJF6;Q9MRM1	M15(Oxidation)	0	0	4.089e-16	73.12	0.000115571	2	2077.03	1.06795	104.502	0
	High	VGLTALTmAEYFR	3	7808	30	A0A0M3LBA7;A0A1C9HCV0;A0A1D8D815;Q9MU12;Q9SCE9;Q5J048;A0A1Z1CJG6;Q5J038;A0A1C9HCP3;Q9MRA3;C0J9K5;C0J9P4;Q95FJ8;Q597J4;A0A1I7PIU6;A0A1I7PIS3;T1L6T3;G4WNV5;A0A1D8DG80;A0A1I7PIS8;Q5UVH7;A0A191SDX6;A0A1I7PIT2;B8PRK2;Q95FS7;G0LNL4;A0A0A7DB11;Q9MRM1;Q9XQY1;B7S4V7	M8(Oxidation)	0	0	3.445e-08	71.16	0.000199978	2	1487.76	1.42775	110.319	0
	High	IVGEEHYETAQK	9	150	7	A0A0M3LBA7;Q9MRA3;A0A1I7PIS3;A0A1D8DG80;A0A1I7PIU6;A0A1I7PIT2;A0A1I7PIS8		0	0	1.839e-13	68.44	0.000212171	2	1403.68	0.290872	41.7483	0
	High	MPNIYDALVVK	2	26	4	Q95FJ8;A0A1I7PIS3;A0A1D8DG80;A0A1I7PIT2		0	0	1.962e-09	68.34	0.000365149	2	1262.68	0.339748	95.6991	0
	High	EGNDLYMEMK	2	8238	29	A0A0M3LBA7;A0A1C9HCP3;A0A1Z1CJG6;A0A1C9HCV0;Q5J038;Q9MRA3;C0J9K5;C0J9P4;Q9MU12;Q95FJ8;G0LNL4;Q597J4;A0A1D8D815;A0A1I7PIU6;A0A1I7PIS3;T1L6T3;G4WNV5;Q9SCE9;Q5J048;A0A1D8DG80;A0A1I7PIS8;A0A0A7DB11;Q5UVH7;Q95FS7;B7S4V7;A0A1I7PIT2;B8PRK2;Q9XQY1;D3YI20		0	0	0.000103	57.5	0.00148335	2	1229.52	0.493564	76.6345	0
	High	TVLIMELINNIAK	1	8267	27	A0A0M3LBA7;A0A1C9HCV0;Q597J4;A0A1Z1CJG6;A0A1D8D815;A0A1I7PIS3;C0J9K5;C0J9P4;Q9MU12;Q9SCE9;Q5J048;A0A1I7PIS8;Q95FJ8;Q5J038;A0A1C9HCP3;Q9MRA3;A0A1I7PIU6;T1L6T3;G4WNV5;A0A1D8DG80;Q5UVH7;A0A1I7PIT2;B8PRK2;A0A0A7DB11;A0A191SDX6;Q9MRM1;Q9XQY1		0	0	1.504e-08	55.42	0.00490042	2	1471.86	0.36774	115.473	0
	High	IGLFGGAGVGK	6	9628	38	A0A0M3LBA7;Q5J048;A0A1Z1CJG6;A0A1C9HCV0;C0J9K5;C0J9P4;Q9MU12;Q95FJ8;Q5J038;Q9MRA3;A0A1D8D815;A0A1C9HCP3;A0A1I7PIU6;A0A1I7PIS3;T1L6T3;G4WNV5;Q95FS7;Q9SCE9;B7S4V7;A0A1D8DG80;A0A1I7PIS8;Q5UVH7;Q597J4;A0A1I7PIT2;B8PRK2;G0LNL4;A0A2G5F6R8;A0A1S3Y5A9;B9T1V8;A0A103XST4;A0A2H3ZCK5;A0A191SDX6;A0A0A7DB11;Q9MRM1;Q9XQY1;A0A0D6QRT0;M0UCJ4;D3YI20		0	0	1.694e-05	54.93	0.00748879	2	975.562	0.168342	84.5371	0
	High	EGNDLYmEmK	1	8238	29	A0A0M3LBA7;A0A1C9HCP3;A0A1Z1CJG6;A0A1C9HCV0;Q5J038;Q9MRA3;C0J9K5;C0J9P4;Q9MU12;Q95FJ8;G0LNL4;Q597J4;A0A1D8D815;A0A1I7PIU6;A0A1I7PIS3;T1L6T3;G4WNV5;Q9SCE9;Q5J048;A0A1D8DG80;A0A1I7PIS8;A0A0A7DB11;Q5UVH7;Q95FS7;B7S4V7;A0A1I7PIT2;B8PRK2;Q9XQY1;D3YI20	M7(Oxidation); M9(Oxidation)	0	0	4.069e-05	48.86	0.00869943	2	1261.51	0.608066	45.5953	0
	High	VVDLLAPYR	7	9267	30	A0A0M3LBA7;Q597J4;A0A1C9HCV0;Q9MU12;A0A1C9HCP3;Q5J038;A0A1Z1CJG6;C0J9K5;C0J9P4;Q95FJ8;Q9MRA3;A0A1I7PIS3;T1L6T3;Q9SCE9;A0A1D8DG80;Q5J048;A0A1I7PIU6;G4WNV5;A0A1I7PIS8;A0A1I7PIT2;B8PRK2;A0A1D8D815;A0A191SDX6;A0A0A7DB11;Q5UVH7;Q95FS7;G0LNL4;Q9MRM1;B7S4V7;D3YI20		0	0	0.001958	48.51	0.029953	2	1045.6	0.536108	99.129	0
	High	TVLImELINNIAK	1	8267	27	A0A0M3LBA7;A0A1C9HCV0;Q597J4;A0A1Z1CJG6;A0A1D8D815;A0A1I7PIS3;C0J9K5;C0J9P4;Q9MU12;Q9SCE9;Q5J048;A0A1I7PIS8;Q95FJ8;Q5J038;A0A1C9HCP3;Q9MRA3;A0A1I7PIU6;T1L6T3;G4WNV5;A0A1D8DG80;Q5UVH7;A0A1I7PIT2;B8PRK2;A0A0A7DB11;A0A191SDX6;Q9MRM1;Q9XQY1	M5(Oxidation)	0	0	1.391e-05	45.98	0.0433723	2	1487.85	0.499679	114.943	0
	High	LSIFETGIK	5	9003	29	A0A1C9HCV0;Q5J038;A0A1C9HCP3;Q9MRA3;A0A1I7PIS3;Q9MU12;T1L6T3;Q9SCE9;A0A1D8DG80;Q95FJ8;A0A0M3LBA7;Q597J4;A0A1Z1CJG6;A0A191SDX6;A0A1D8D815;A0A1I7PIU6;C0J9K5;C0J9P4;G4WNV5;Q5J048;A0A1I7PIS8;Q95FS7;B7S4V7;Q5UVH7;G0LNL4;A0A0A7DB11;Q9MRM1;Q9XQY1;D3YI20		0	0	0.004341	44.41	0.0544216	2	1007.58	0.0355024	94.7377	0
	High	AHGGVSVFGGVGER	8	7920	31	A0A0M3LBA7;Q597J4;Q95FS7;A0A1C9HCV0;Q5J038;A0A1C9HCP3;Q9MRA3;A0A1I7PIS3;Q9MU12;T1L6T3;Q9SCE9;A0A1D8DG80;Q95FJ8;A0A1Z1CJG6;A0A1I7PIU6;C0J9K5;C0J9P4;G4WNV5;A0A1I7PIS8;A0A1I7PIT2;B8PRK2;A0A1D8D815;Q5J048;Q5UVH7;A0A191SDX6;B7S4V7;Q9XQY1;Q9MRM1;A0A0A7DB11;D3YI20;G0LNL4		0	0	2.565e-10	43.53	0.0924236	2	1328.67	-0.0537941	69.4669	0
	High	EGSITSIQAVYVPADDLTDPAPATTFAHLDATTVLSR	1	6157	26	A0A0M3LBA7;A0A1Z1CJG6;A0A1C9HCV0;Q5J038;A0A1C9HCP3;Q9MRA3;A0A1I7PIU6;A0A1I7PIS3;C0J9K5;C0J9P4;Q9MU12;T1L6T3;G4WNV5;Q9SCE9;A0A1D8DG80;A0A1I7PIS8;Q95FJ8;A0A1D8D815;Q5J048;A0A1I7PIT2;B8PRK2;A0A191SDX6;Q95FS7;Q5UVH7;A0A0A7DB11;B7S4V7		0	0	8.302e-08	29.88	1.67397	3	3843.94	2.61884	114.559	0
	High	VGLTALTMAEYFR	1	7808	30	A0A0M3LBA7;Q597J4;A0A1Z1CJG6;A0A1C9HCV0;Q5J038;A0A1C9HCP3;Q9MRA3;A0A1I7PIU6;A0A1I7PIS3;C0J9K5;C0J9P4;Q9MU12;T1L6T3;G4WNV5;Q95FS7;Q9SCE9;A0A1D8DG80;A0A1I7PIS8;A0A1I7PIT2;B8PRK2;Q95FJ8;G0LNL4;A0A1D8D815;Q5J048;B7S4V7;Q5UVH7;A0A191SDX6;A0A0A7DB11;Q9MRM1;Q9XQY1		0	0	5.605e-05	22.31	14.5389	2	1471.76	1.14001	114.677	0
	High	ESGVINEENIAESK	2	1255	18	A0A1C9HCV0;Q5J038;A0A1C9HCP3;A0A1I7PIS3;Q9MU12;T1L6T3;Q9SCE9;Q95FJ8;Q9MRA3;A0A1I7PIU6;Q95FS7;A0A1D8DG80;A0A1I7PIS8;A0A1I7PIT2;B8PRK2;A0A1D8D815;A0A191SDX6;G0LNL4		0	0	2.12e-06	14.72	68.4204	2	1518.73	0.989397	64.8206	0
	High	EGNDLYMEmK	1	8238	29	A0A0A7DB11;A0A0M3LBA7;A0A1C9HCP3;A0A1C9HCV0;Q5J038;Q9MU12;Q95FS7;Q95FJ8;Q597J4;A0A1Z1CJG6;A0A1D8D815;Q9XQY1;Q9MRA3;A0A1I7PIU6;A0A1I7PIS3;C0J9K5;C0J9P4;T1L6T3;G4WNV5;Q9SCE9;Q5J048;B7S4V7;A0A1D8DG80;A0A1I7PIS8;Q5UVH7;D3YI20;G0LNL4;A0A1I7PIT2;B8PRK2	M9(Oxidation)	0	0.001	0.007918	30.34	0.690657	2	1245.51	0.649558	57.0114	0
	High	TREGNDLYMEMK	1	8225	29	A0A0A7DB11;A0A0M3LBA7;Q597J4;A0A1Z1CJG6;A0A1C9HCV0;Q5J038;A0A1D8D815;A0A1C9HCP3;Q9MRA3;A0A1I7PIU6;A0A1I7PIS3;C0J9K5;C0J9P4;Q9MU12;T1L6T3;G4WNV5;Q9SCE9;Q5J048;A0A1D8DG80;A0A1I7PIS8;Q5UVH7;Q95FJ8;Q95FS7;B7S4V7;A0A1I7PIT2;B8PRK2;G0LNL4;Q9XQY1;D3YI20		0	0.001	0.01304	26.82	2.53941	2	1486.67	0.985458	65.1513	1
I2E906	Ribulose bisphosphate carboxylase large chain (Fragment) OS=Mouriri sagotiana OX=323213 GN=rbcl PE=3 SV=1 - [I2E906_9MYRT]	2566.79	27.21	21191	0	14	198	441	48.9167	6.58057
	High	DDGLLLHIHR	19	18	6	I2E906;R4QE58;D6MYI7;Q9MV62;D6MYK9;A5H757		0	0	5.364e-11	105.18	8.3837e-08	2	1188.65	0.250654	71.9105	0
	High	GHYLNATAGTcEEMIK	12	14794	100	Q6VW40;C0J9R6;C6G1P2;Q33032;O82538;Q9THL1;D6C620;Q4VI99;C1JAT3;Q9GGI5;A0A191VS93;A0A158TYG8;Q4KUE1;Q7YJP8;Q7GH77;Q6VW16;Q9MS09;O98551;Q8WL53;E7DMW3;Q3I534;I2E9A4;Q4VI78;W5RVG3;A0A1C9HGI6;G0WZL1;Q37220;A0A142I7F3;Q7YJR1;C3S397;A0A1C9HFR4;Q8MFT9;Q33550;J9QH20;H9ZGI0;L0N8B1;E7DMY2;I2E962;O98429;A0A0B4M1K8;A0A142I7A5;B8YHE7;A0A078BR81;D8V9D7;Q37347;K4EPE7;A0A0F6TFY2;Q95CE8;P94046;Q8MCW3;A5X4D3;F2X4H9…	C11(Carbamidomethyl)	0	0	4.089e-16	94.02	8.71831e-07	2	1794.82	1.35117	68.9362	0
	High	GGLDFTKDDENVNSQPFMR	11	51638	152	Q95CE8;C0J9R6;C6G1P2;A5X4D3;Q4VI99;Q9GGI5;A0A158TYG8;Q7YJP8;Q6VW16;Q9MS09;Q5I221;A0A0U4D534;Q4VI78;A0A0F7C969;A0A1C9HGI6;G0WZL1;Q37220;Q7YJR1;Q37279;A0A1C9HFR4;J9QH20;L0N8B1;Q6VW40;I2BGM7;Q33047;Q8WL19;Q33032;O82538;Q9THL1;C3S8Q5;Q9GEK5;D6C620;C1JAT3;A0A191VS93;Q4KUE1;Q7GH77;Q33156;O98551;Q8WL53;E7DMW3;I2E9L8;Q3I534;A0A1C9HFN6;I2E9A4;Q8WKT6;W5RVG3;D4N1T9;J9QG76;Q9GD27;A0A1W6BU17;A0A142I7F3;Q8HVI8…		0	0	4.344e-16	93.69	1.81133e-06	3	2169.99	2.5422	94.3219	1
	High	GGLDFTKDDENVNSQPFmR	8	51638	152	I2BGM7;C0J9R6;Q33032;C3S8Q5;G0WZL1;Q6VW40;Q32701;C6G1P2;Q33047;Q8WL19;O82538;A0A1S6WN23;Q9THL1;C3S8X1;Q9GEK5;D6C620;Q32553;Q4VI99;C1JAT3;Q9GGI5;A0A191VS93;A0A158TYG8;Q4KUE1;Q7YJP8;Q7GH77;Q29VE5;Q33156;Q6VW16;Q9MS09;O98551;Q8WL53;E7DMW3;I2E9L8;Q3I534;A0A1C9HFN6;I2E9A4;Q4VI78;Q8WKT6;W5RVG3;A0A1C9HGI6;D4N1T9;J9QG76;Q37220;Q9GD27;A0A1W6BU17;A0A142I7F3;Q8HVI8;A0A291L206;Q7YJR1;C3S397;A0A1C9HFR4;Q8MFT9…	M18(Oxidation)	0	0	4.089e-16	91.25	3.03478e-06	2	2185.98	0.109348	85.2244	1
	High	mSGGDHIHAGTVVGK	31	17683	101	Q9GGI5;C0J9R6;C6G1P2;J9QG76;A0A1S6WN23;I6N589;Q37212;Q6VW40;I2BGM7;Q33032;A5X4D3;C3S8Q5;Q9GEK5;A0A191VS93;A0A158TYG8;Q4KUE1;Q7YJP8;Q7GH77;Q6VW16;Q9MS09;Q5I221;G0WZM4;A0A0U4D534;O98551;Q8WL53;E7DMW3;I2E9L8;A0A1C9HFN6;I2E9A4;P93918;Q8WKT6;A0A249Y5N8;W5RVG3;Q8WJX3;B5L2V5;S4TA61;D4N1T9;E5G0I9;Q8HVI8;A0A291L206;Q7YJR1;C3S397;Q37176;A0A1C9HFR4;A0A0G2QX34;Q8MFT9;G8EEM9;Q5SCJ3;Q7YJM3;D5KMK2;Q8MDH4;H9ZGI0…	M1(Oxidation)	0	0	1.734e-08	87.36	6.32403e-06	2	1481.72	0.0716084	35.5228	0
	High	GHYLNATAGTcEEmIK	7	14794	100	Q6VW40;C0J9R6;C6G1P2;Q33032;O82538;Q9THL1;D6C620;Q4VI99;C1JAT3;Q9GGI5;A0A191VS93;A0A158TYG8;Q4KUE1;Q7YJP8;Q7GH77;Q6VW16;Q9MS09;O98551;Q8WL53;E7DMW3;Q3I534;I2E9A4;Q4VI78;W5RVG3;A0A1C9HGI6;G0WZL1;Q37220;A0A142I7F3;Q7YJR1;C3S397;A0A1C9HFR4;Q8MFT9;Q33550;J9QH20;H9ZGI0;L0N8B1;R4QE58;O98429;Q37212;P93918;A0A0B4M1K8;B6GUV5;Q37347;K4EPE7;Q37176;Q95CE8;P94046;Q8ME51;A5X4D3;Q5I221;A0A0U4D534;A0A249Y5N8;Q7Y…	C11(Carbamidomethyl); M14(Oxidation)	0	0	9.65e-15	86.32	4.65945e-06	2	1810.81	1.58572	58.7411	0
	High	TFQGPPHGIQVER	28	58045	156	H9ZGI0;A5X4D3;Q4VI78;G8EEM9;O03654;C0J9R6;C6G1P2;Q4VI99;Q9GGI5;A0A158TYG8;Q7YJP8;Q6VW16;Q9MS09;Q5I221;A0A0U4D534;A0A0F7C969;A0A1C9HGI6;G0WZL1;Q37220;Q7YJR1;Q37279;A0A1C9HFR4;J9QH20;L0N8B1;Q6VW40;I2BGM7;Q33047;Q8WL19;Q33032;O82538;Q9THL1;C3S8Q5;Q9GEK5;D6C620;C1JAT3;A0A191VS93;Q4KUE1;Q7GH77;Q33156;O98551;Q8WL53;E7DMW3;I2E9L8;Q3I534;A0A1C9HFN6;I2E9A4;Q8WKT6;W5RVG3;D4N1T9;J9QG76;Q9GD27;A0A1W6BU17;A0A…		0	0	9.076e-13	83.5	2.78402e-05	2	1465.76	0.73928	64.4904	0
	High	GHYLNATAGTcEEMIKR	4	14767	100	Q6VW40;C0J9R6;C6G1P2;Q33032;Q4VI99;Q9GGI5;Q4VI78;A0A1C9HGI6;C3S397;Q8MFT9;E7DMY2;Q31895;F2X4H9;Q37212;A0A291IA50;Q5I221;A0A0U4D534;A0A249Y5N8;R4QE58;A5X4D3;A0A158TYG8;Q7YJP8;Q29VE5;Q6VW16;Q9MS09;O09424;A0A0F7C969;G0WZL1;Q37220;A0A142I7A5;B6GUV5;B8YHE7;Q7YJR1;A0A078BR81;Q37347;K4FWS2;K4EPE7;Q37279;A0A1C9HFR4;A0A0F6TFY2;Q95CE8;J9QH20;L0N8B1;Q37309;A0A291L2S1;A0A0D5CQU4;V5T6A6;O82538;Q9THL1;D6C620;C…	C11(Carbamidomethyl)	0	0	4.089e-16	83.14	1.29145e-05	3	1950.92	1.27527	64.1621	1
	High	DDENVNSQPFMR	5	52171	161	Q32701;Q6VW40;I2BGM7;B1NL21;C0J9R6;C6G1P2;Q33047;D6MYK4;E7DMY2;Q8WL19;Q33032;I2E962;A0A286NQG4;O82538;A0A1S6WN23;R4QE58;Q9THL1;A5X4D3;I2E906;Q32666;C3S8Q5;Q95631;Q6VW13;Q9GEK5;D6C620;A5H757;Q9TN58;O98429;Q32553;Q4VI99;C1JAT3;Q9GGI5;A0A191VS93;A0A158TYG8;Q4KUE1;Q37212;Q7YJP8;Q7GH77;A0A291IA50;Q29VE5;Q33156;Q6VW16;Q9MS09;Q5I221;G0WZM4;A0A0U4D534;O98551;Q8WL53;E7DMW3;I2E9L8;Q3I534;A0A1C9HFN6;I2E9A4;…		0	0	1.713e-09	83.12	1.80473e-05	2	1451.62	-0.283593	71.4823	0
	High	MSGGDHIHAGTVVGK	33	17683	101	C0J9R6;C6G1P2;Q9GGI5;Q7YJP8;Q6VW16;Q7YJR1;A0A1C9HFR4;L0N8B1;O98551;Q6VW40;I2BGM7;Q33032;A0A286NQG4;A5X4D3;C3S8Q5;Q9GEK5;O98429;A0A191VS93;A0A158TYG8;Q4KUE1;Q7GH77;Q9MS09;Q5I221;G0WZM4;A0A0U4D534;Q8WL53;E7DMW3;I2E9L8;A0A1C9HFN6;I2E9A4;A0A286NQF2;Q8WKT6;Q7YJM6;A0A249Y5N8;W5RVG3;A0A0B4M1K8;B5L2V5;S4TA61;D4N1T9;A0A1D5AHD9;J9QG76;E5G0I9;F5B3G0;A9X7F0;Q8HVI8;A0A291L206;Q37347;C3S397;B3THI4;K4EPE7;Q8MFT…		0	0	5.842e-09	75.91	7.64498e-05	2	1465.72	0.850563	42.9468	0
	High	GHYLNATAGTcEEmIKR	3	14767	100	C0J9R6;C6G1P2;Q9GGI5;Q6VW40;Q33032;O82538;Q9THL1;D6C620;Q4VI99;C1JAT3;A0A191VS93;A0A158TYG8;Q4KUE1;Q7YJP8;Q7GH77;Q6VW16;Q9MS09;O98551;Q8WL53;E7DMW3;Q3I534;I2E9A4;Q4VI78;W5RVG3;A0A1C9HGI6;G0WZL1;Q37220;A0A142I7F3;Q7YJR1;C3S397;A0A1C9HFR4;Q8MFT9;Q33550;J9QH20;H9ZGI0;L0N8B1;E7DMY2;I2E962;O98429;A0A0B4M1K8;A0A142I7A5;B8YHE7;A0A078BR81;D8V9D7;Q37347;K4EPE7;A0A0F6TFY2;Q95CE8;P94046;Q8MCW3;A5X4D3;F2X4H9…	C11(Carbamidomethyl); M14(Oxidation)	0	0	5.095e-16	70.14	0.000235466	3	1966.91	0.933264	54.1162	1
	High	EITLGFVDLLR	1	11021	65	Q6VW40;I2BGM7;C0J9R6;C6G1P2;Q33032;A0A1S6WN23;F2X4H9;Q9GGI5;Q5I221;A0A0U4D534;I2E9L8;A0A249Y5N8;S4TA61;J9QG76;C3S397;Q8MFT9;P36479;I2E962;A0A286NQG4;C3S8Q5;Q9GEK5;Q4VI99;C1JAT3;A0A158TYG8;Q9MS09;A0A1C9HFN6;Q4VI78;A0A286NQF2;Q7YJM6;W5RVG3;A0A1C9HGI6;G0WZL1;Q8HVI8;Q37347;J9QH20;A0A125R6I8;H9ZGI0;Q8MCW3;O03654;H9ZGI8;Q37212;F5B3G0;E7DMY2;G0WZM4;A0A0P0FGN5;C1JAS8;A0A291IA50;Q95B25;Q9TN58;O09424;Q8ME5…		0	0	7.291e-06	63.01	0.00107602	2	1275.73	-0.399059	115.033	0
	High	DDENVNSQPFmR	5	52171	161	Q7YJR9;Q7YJL9;A5H757;X2D2J7;Q32701;Q6VW40;I2BGM7;B1NL21;C0J9R6;C6G1P2;Q33047;D6MYK4;E7DMY2;Q8WL19;Q33032;I2E962;A0A286NQG4;O82538;A0A1S6WN23;R4QE58;Q9THL1;A5X4D3;I2E906;Q32666;C3S8Q5;Q95631;Q6VW13;Q9GEK5;D6C620;Q9TN58;O98429;Q32553;Q4VI99;C1JAT3;Q9GGI5;A0A191VS93;A0A158TYG8;Q4KUE1;Q37212;Q7YJP8;Q7GH77;A0A291IA50;Q29VE5;Q33156;Q6VW16;Q9MS09;Q5I221;G0WZM4;A0A0U4D534;O98551;Q8WL53;E7DMW3;I2E9L8;Q3I5…	M11(Oxidation)	0	0	1.814e-07	58.7	0.00494354	2	1467.62	0.772197	60.0113	0
	High	PLLGcTIKPK	4	64838	165	Q32701;D6MYK9;Q6VW40;I2BGM7;B1NL21;C0J9R6;C6G1P2;Q33047;D6MYK4;E7DMY2;Q8ME51;Q8WL19;Q33032;O82538;A0A1S6WN23;Q31895;R4QE58;Q9THL1;A5X4D3;V5K6K1;Q32666;C3S8Q5;Q95631;F2X4H9;Q9GEK5;D6C620;Q9TN58;Q32553;Q4VI99;C1JAT3;Q9GGI5;A0A2H4UGV5;D6MYJ6;A0A191VS93;A0A158TYG8;Q37358;Q32750;Q4KUE1;Q37212;Q7YJP8;Q7GH77;A0A291IA50;Q29VE5;Q33156;Q6VW16;Q9MS09;Q5I221;G0WZM4;A0A0U4D534;O98551;Q8WL53;E7DMW3;I2E9L8;Q3I5…	C5(Carbamidomethyl)	0	0	0.004664	54.76	0.0189101	3	1126.67	0.390372	54.7944	1
	High	AMHAVIDR	10	44488	164	Q6VW40;C0J9R6;C6G1P2;Q33032;Q9GGI5;Q5I221;A0A0U4D534;A0A249Y5N8;C3S397;Q8MFT9;Q4VI99;Q7YJP8;Q6VW16;Q4VI78;A0A1C9HGI6;J9QG76;Q37220;Q7YJR1;A0A1C9HFR4;Q5SCJ3;Q7YJM3;L0N8B1;I2BGM7;A0A191VS93;Q4KUE1;Q7GH77;Q8WL53;I2E9L8;I2E9A4;D4N1T9;A0A291L206;G8EEM9;Q8MDH4;A0A218KDZ0;A0A078BR81;A0A0F6TFY2;Q32701;B1NL21;Q33047;Q8WL19;O82538;A0A1S6WN23;Q9THL1;A5X4D3;C3S8Q5;Q9GEK5;D6C620;Q32553;C1JAT3;A0A158TYG8;Q29VE…		0	0	0.004747	47.09	0.072162	2	912.472	0.113135	34.6412	0
	High	YGRPLLGcTIKPK	5	64650	162	I2BGM7;C6G1P2;Q33032;Q9GGI5;Q6VW40;C0J9R6;A0A191VS93;Q4KUE1;Q7YJP8;Q7GH77;Q6VW16;Q8WL53;I2E9A4;Q7YJR1;C3S397;A0A1C9HFR4;Q8MFT9;L0N8B1;C3S8Q5;A0A158TYG8;Q9MS09;J9QG76;Q4VI99;Q4VI78;A0A1C9HGI6;Q37220;Q5SCJ3;Q7YJM3;Q9GEK5;C1JAT3;I2E9L8;A0A1C9HFN6;W5RVG3;G0WZL1;Q8HVI8;J9QH20;H9ZGI0;B1NL21;Q33047;Q8WL19;O82538;Q9THL1;A5X4D3;D6C620;Q33156;Q5I221;G0WZM4;A0A0U4D534;O98551;E7DMW3;Q3I534;A0A0P0FGN5;Q8WKT6;…	C8(Carbamidomethyl)	0	0	5.881e-08	37.37	1.0742	3	1502.85	0.213484	56.7249	2
	High	AmHAVIDR	8	44488	164	Q6VW40;C0J9R6;C6G1P2;Q33032;Q9GGI5;Q5I221;A0A0U4D534;A0A249Y5N8;C3S397;Q8MFT9;Q4VI99;Q7YJP8;Q6VW16;Q4VI78;A0A1C9HGI6;J9QG76;Q37220;Q7YJR1;A0A1C9HFR4;Q5SCJ3;Q7YJM3;L0N8B1;I2BGM7;A0A191VS93;Q4KUE1;Q7GH77;Q8WL53;I2E9L8;I2E9A4;D4N1T9;A0A291L206;G8EEM9;Q8MDH4;A0A218KDZ0;A0A078BR81;A0A0F6TFY2;Q32701;B1NL21;Q33047;Q8WL19;O82538;A0A1S6WN23;Q9THL1;A5X4D3;C3S8Q5;Q9GEK5;D6C620;Q32553;C1JAT3;A0A158TYG8;Q29VE…	M2(Oxidation)	0	0.006	0.06256	47.5	0.070555	2	928.467	-0.19695	22.6591	0
	High	NHGMHFR	2	30695	140	C0J9R6;C6G1P2;E7DMY2;Q4VI99;Q9GGI5;Q4VI78;A0A1C9HGI6;Q6VW40;Q33032;C1JAT3;A0A158TYG8;Q9MS09;Q5I221;A0A0U4D534;A0A0P0FGN5;A0A249Y5N8;W5RVG3;G0WZL1;C1JAS8;C3S397;Q8MFT9;J9QH20;H9ZGI0;Q33047;O82538;Q9THL1;D6C620;A0A191VS93;Q4KUE1;Q7YJP8;Q7GH77;Q6VW16;O98551;Q8WL53;E7DMW3;Q3I534;I2E9A4;Q37220;A0A142I7F3;Q7YJR1;A0A1C9HFR4;Q33550;L0N8B1;I2BGM7;B1NL21;Q8WL19;Q33156;I2E9L8;B5L2V5;S4TA61;D4N1T9;J9QG76;Q9G…		0	0.006	0.06436	45.52	0.0710364	2	898.41	-0.0896659	32.9386	0
	High	PLLGcTIK	1	65160	166	Q32701;D6MYK9;Q6VW40;I2BGM7;B1NL21;C0J9R6;C6G1P2;Q33047;D6MYK4;E7DMY2;Q8ME51;Q8WL19;Q33032;O82538;A0A1S6WN23;Q31895;R4QE58;Q9THL1;A5X4D3;V5K6K1;Q32666;C3S8Q5;Q95631;F2X4H9;Q9GEK5;D6C620;Q9TN58;Q32553;Q4VI99;C1JAT3;Q9GGI5;A0A2H4UGV5;D6MYJ6;A0A191VS93;A0A158TYG8;Q37358;Q32750;Q4KUE1;Q37212;Q7YJP8;Q7GH77;A0A291IA50;Q29VE5;Q33156;Q6VW16;Q9MS09;Q5I221;G0WZM4;A0A0U4D534;O98551;Q8WL53;E7DMW3;I2E9L8;Q3I5…	C5(Carbamidomethyl)	0	0.008	0.07715	28.14	13.4946	2	901.518	-0.0339554	65.0959	0
	High	AVYEcLR	1	51286	155	C0J9R6;C6G1P2;Q9GGI5;Q7YJP8;Q6VW16;Q7YJR1;A0A1C9HFR4;L0N8B1;Q4VI99;Q4VI78;A0A1C9HGI6;Q37220;Q6VW40;I2BGM7;B1NL21;Q33047;Q8WL19;Q33032;O82538;Q9THL1;A5X4D3;C3S8Q5;Q9GEK5;D6C620;C1JAT3;A0A191VS93;A0A158TYG8;Q4KUE1;Q37212;Q7GH77;A0A291IA50;Q33156;Q9MS09;Q5I221;G0WZM4;A0A0U4D534;O98551;Q8WL53;E7DMW3;I2E9L8;Q3I534;A0A1C9HFN6;I2E9A4;P93918;A0A0P0FGN5;Q95B25;Q8WKT6;A0A0F7C969;A0A249Y5N8;W5RVG3;E0Y5C1;Q8…	C5(Carbamidomethyl)	0	0.009	0.09645	26.03	11.6576	2	910.445	-0.367422	54.1069	0
Q5J048	ATP synthase subunit beta (Fragment) OS=Zippelia begoniifolia OX=126646 GN=atpB PE=3 SV=1 - [Q5J048_9MAGN]	2511.92	58.95	3989	0	21	122	475	51.2977	5.37646
	High	IFNVLGEPVDNLGPVDTR	2	3009	17	A0A0M3LBA7;Q597J4;Q5J048;A0A1C9HCV0;Q9MU12;Q5J038;Q9MRA3;Q9SCE9;A0A1I7PIU6;G4WNV5;A0A1D8DG80;A0A1D8D815;A0A1I7PIT2;A0A191SDX6;G0LNL4;Q9XQY1;B7S4V7		0	0	9.063e-14	118.45	2.82807e-09	2	1955.03	1.18211	114.312	0
	High	GIYPAVDPLDSTSTMLQPR	1	5449	29	A0A0M3LBA7;A0A1Z1CJG6;A0A1C9HCV0;A0A1D8D815;A0A1I7PIS3;C0J9K5;C0J9P4;Q9MU12;Q9SCE9;A0A1I7PIS8;Q95FJ8;Q597J4;A0A191SDX6;Q5J048;A0A1C9HCP3;Q5J038;Q9MRA3;T1L6T3;A0A1D8DG80;A0A1I7PIU6;G4WNV5;A0A1I7PIT2;B8PRK2;Q95FS7;G0LNL4;Q9MRM1;Q9XQY1;B7S4V7;Q8WJF6		0	0	4.089e-16	114.28	9.13922e-09	3	2061.03	0.43857	114.196	0
	High	YKELQDIIAILGLDELSEEDR	2	7741	30	A0A0M3LBA7;Q597J4;A0A1C9HCV0;Q9MU12;Q5J038;A0A1Z1CJG6;A0A1C9HCP3;C0J9K5;C0J9P4;Q95FJ8;Q9MRA3;A0A1I7PIS3;T1L6T3;Q9SCE9;A0A1D8DG80;A0A1I7PIU6;G4WNV5;Q5J048;A0A1I7PIS8;B8PRK2;A0A1D8D815;A0A191SDX6;A0A1I7PIT2;Q95FS7;G0LNL4;B7S4V7;Q9XQY1;Q5UVH7;D3YI20;Q8WJF6		0	0	4.089e-16	109.13	2.80867e-08	3	2462.27	0.849771	115.252	1
	High	FVQAGSEVSALLGR	9	9158	29	A0A0M3LBA7;A0A1Z1CJG6;A0A1C9HCV0;Q5J038;A0A1C9HCP3;A0A1I7PIS3;C0J9K5;C0J9P4;Q9MU12;T1L6T3;Q9SCE9;Q95FJ8;Q597J4;A0A1D8D815;Q9MRA3;A0A1I7PIU6;G4WNV5;Q5J048;A0A1D8DG80;A0A1I7PIS8;Q5UVH7;Q95FS7;B7S4V7;G0LNL4;A0A1I7PIT2;B8PRK2;A0A0A7DB11;D3YI20;A0A191SDX6		0	0	2.412e-14	107.3	5.17819e-08	2	1433.78	0.628456	104.278	0
	High	mPSAVGYQPTLSTEMGSLQER	7	5647	26	A0A0M3LBA7;A0A1C9HCV0;Q9MU12;A0A1C9HCP3;Q5J038;A0A1Z1CJG6;C0J9K5;C0J9P4;Q95FJ8;Q9MRA3;Q5J048;Q9SCE9;A0A1I7PIU6;G4WNV5;A0A1D8DG80;A0A1I7PIS3;T1L6T3;A0A1I7PIS8;B8PRK2;Q597J4;A0A1D8D815;A0A1I7PIT2;A0A191SDX6;Q95FS7;G0LNL4;B7S4V7	M1(Oxidation)	0	0	4.089e-16	100.23	1.47749e-07	2	2298.08	0.787195	98.7147	0
	High	VALVYGQMNEPPGAR	10	9490	31	A0A0M3LBA7;Q597J4;Q5J048;A0A1Z1CJG6;A0A1C9HCV0;A0A191SDX6;Q5J038;A0A1D8D815;A0A1C9HCP3;Q9MRA3;A0A1I7PIU6;A0A1I7PIS3;C0J9K5;C0J9P4;Q9MU12;T1L6T3;G4WNV5;Q95FS7;Q9SCE9;B7S4V7;A0A1D8DG80;A0A1I7PIS8;A0A1I7PIT2;B8PRK2;Q5UVH7;Q95FJ8;G0LNL4;D3YI20;Q9MRM1;A0A0A7DB11;Q9XQY1		0	0	1.582e-12	97.39	4.874e-07	2	1601.81	0.274305	82.9265	0
	High	MPSAVGYQPTLSTEMGSLQER	6	5647	26	A0A0M3LBA7;A0A1Z1CJG6;A0A1C9HCV0;A0A1I7PIS3;C0J9K5;C0J9P4;Q9MU12;Q9SCE9;Q95FJ8;A0A1C9HCP3;Q5J038;Q9MRA3;A0A1I7PIU6;T1L6T3;G4WNV5;Q95FS7;A0A1D8DG80;A0A1I7PIS8;A0A1I7PIT2;B8PRK2;Q597J4;A0A191SDX6;A0A1D8D815;Q5J048;B7S4V7;G0LNL4		0	0	4.089e-16	94.06	7.79322e-07	2	2282.08	1.55997	105.286	0
	High	ELQDIIAILGLDELSEEDR	2	7752	30	A0A0M3LBA7;Q597J4;A0A1C9HCV0;Q9MU12;Q5J038;A0A1Z1CJG6;A0A1C9HCP3;C0J9K5;C0J9P4;Q95FJ8;Q9MRA3;A0A1I7PIS3;T1L6T3;Q9SCE9;A0A1D8DG80;A0A1I7PIU6;G4WNV5;Q5J048;A0A1I7PIS8;B8PRK2;A0A1D8D815;A0A191SDX6;A0A1I7PIT2;Q95FS7;G0LNL4;B7S4V7;Q9XQY1;Q5UVH7;D3YI20;Q8WJF6		0	0	4.089e-16	92.02	1.57906e-06	2	2171.1	-1.66075	115.773	0
	High	AVAMSATDGLMR	3	3822	18	A0A0M3LBA7;Q597J4;A0A1Z1CJG6;A0A1C9HCV0;A0A191SDX6;A0A1D8D815;A0A1I7PIS3;C0J9K5;C0J9P4;Q9MU12;Q9SCE9;Q5J048;A0A1I7PIS8;Q95FJ8;Q95FS7;B8PRK2;G0LNL4;Q9MRM1		0	0	2.295e-07	81.73	1.36475e-05	2	1222.59	0.220339	74.9004	0
	High	mPSAVGYQPTLSTEmGSLQER	3	5647	26	A0A0M3LBA7;A0A1C9HCV0;Q9MU12;A0A1C9HCP3;Q5J038;A0A1Z1CJG6;C0J9K5;C0J9P4;Q95FJ8;Q9MRA3;Q5J048;Q9SCE9;A0A1I7PIU6;G4WNV5;A0A1D8DG80;A0A1I7PIS3;T1L6T3;A0A1I7PIS8;B8PRK2;Q597J4;A0A1D8D815;A0A1I7PIT2;A0A191SDX6;Q95FS7;G0LNL4;B7S4V7	M1(Oxidation); M15(Oxidation)	0	0	4.089e-16	80.99	1.16395e-05	3	2314.07	1.28533	82.9654	0
	High	VALVYGQmNEPPGAR	11	9490	31	A0A0M3LBA7;Q597J4;Q9MRM1;A0A1Z1CJG6;A0A1C9HCV0;A0A1D8D815;A0A1I7PIS3;C0J9K5;C0J9P4;Q9MU12;Q9SCE9;A0A1I7PIS8;Q95FJ8;A0A191SDX6;Q5J038;A0A1C9HCP3;Q9MRA3;A0A1I7PIU6;T1L6T3;G4WNV5;Q5J048;A0A1D8DG80;A0A1I7PIT2;B8PRK2;Q5UVH7;Q95FS7;G0LNL4;A0A0A7DB11;B7S4V7;Q9XQY1;D3YI20	M8(Oxidation)	0	0	5.859e-13	76.71	5.3821e-05	2	1617.81	0.698386	69.4104	0
	High	SAPAFIQLDTK	4	4550	21	A0A0M3LBA7;A0A1C9HCV0;Q9MU12;A0A1C9HCP3;Q5J038;A0A1Z1CJG6;C0J9K5;C0J9P4;Q95FJ8;Q9MRA3;A0A1I7PIS3;T1L6T3;Q9SCE9;A0A1D8DG80;Q5J048;Q597J4;A0A1D8D815;A0A1I7PIT2;Q95FS7;G0LNL4;A0A191SDX6		0	0	4.151e-05	75.61	7.92919e-05	2	1190.64	0.536024	85.9508	0
	High	ESGVINEQNLAESK	3	2238	6	A0A0M3LBA7;Q597J4;A0A1C9HCP3;Q5J048;Q9XQY1;G0LNL4		0	0	2.708e-12	74.8	6.15076e-05	2	1517.74	-0.128577	62.2719	0
	High	GIYPAVDPLDSTSTmLQPR	6	5449	29	A0A0M3LBA7;Q597J4;A0A1C9HCP3;A0A1Z1CJG6;A0A1C9HCV0;A0A1D8D815;A0A1I7PIS3;C0J9K5;C0J9P4;Q9MU12;Q9SCE9;A0A1I7PIS8;Q95FJ8;A0A191SDX6;Q5J048;Q5J038;A0A1I7PIU6;T1L6T3;Q9XQY1;Q9MRA3;G4WNV5;Q95FS7;B7S4V7;A0A1D8DG80;A0A1I7PIT2;B8PRK2;G0LNL4;Q8WJF6;Q9MRM1	M15(Oxidation)	0	0	4.089e-16	73.12	0.000115571	2	2077.03	1.06795	104.502	0
	High	VGLTALTmAEYFR	3	7808	30	A0A0M3LBA7;A0A1C9HCV0;A0A1D8D815;Q9MU12;Q9SCE9;Q5J048;A0A1Z1CJG6;Q5J038;A0A1C9HCP3;Q9MRA3;C0J9K5;C0J9P4;Q95FJ8;Q597J4;A0A1I7PIU6;A0A1I7PIS3;T1L6T3;G4WNV5;A0A1D8DG80;A0A1I7PIS8;Q5UVH7;A0A191SDX6;A0A1I7PIT2;B8PRK2;Q95FS7;G0LNL4;A0A0A7DB11;Q9MRM1;Q9XQY1;B7S4V7	M8(Oxidation)	0	0	3.445e-08	71.16	0.000199978	2	1487.76	1.42775	110.319	0
	High	AVAMSATDGLmR	4	3822	18	A0A0M3LBA7;A0A1Z1CJG6;A0A1C9HCV0;A0A191SDX6;A0A1D8D815;A0A1I7PIS3;C0J9K5;C0J9P4;Q9MU12;Q9SCE9;Q5J048;A0A1I7PIS8;Q95FJ8;Q597J4;Q95FS7;B8PRK2;G0LNL4;Q9MRM1	M11(Oxidation)	0	0	3.413e-06	58.63	0.00224818	2	1238.59	0.47929	61.8725	0
	High	AVAmSATDGLmR	3	3822	18	A0A0M3LBA7;A0A1C9HCV0;Q9MU12;A0A1I7PIS3;Q9SCE9;Q95FJ8;Q5J048;A0A1I7PIS8;B8PRK2;Q597J4;A0A1Z1CJG6;C0J9K5;C0J9P4;A0A1D8D815;A0A191SDX6;Q95FS7;G0LNL4;Q9MRM1	M4(Oxidation); M11(Oxidation)	0	0	0.004136	58.17	0.00198477	2	1254.58	0.731638	47.9613	0
	High	EGNDLYMEMK	2	8238	29	A0A0M3LBA7;A0A1C9HCP3;A0A1Z1CJG6;A0A1C9HCV0;Q5J038;Q9MRA3;C0J9K5;C0J9P4;Q9MU12;Q95FJ8;G0LNL4;Q597J4;A0A1D8D815;A0A1I7PIU6;A0A1I7PIS3;T1L6T3;G4WNV5;Q9SCE9;Q5J048;A0A1D8DG80;A0A1I7PIS8;A0A0A7DB11;Q5UVH7;Q95FS7;B7S4V7;A0A1I7PIT2;B8PRK2;Q9XQY1;D3YI20		0	0	0.000103	57.5	0.00148335	2	1229.52	0.493564	76.6345	0
	High	TVLIMELINNIAK	1	8267	27	A0A0M3LBA7;A0A1C9HCV0;Q597J4;A0A1Z1CJG6;A0A1D8D815;A0A1I7PIS3;C0J9K5;C0J9P4;Q9MU12;Q9SCE9;Q5J048;A0A1I7PIS8;Q95FJ8;Q5J038;A0A1C9HCP3;Q9MRA3;A0A1I7PIU6;T1L6T3;G4WNV5;A0A1D8DG80;Q5UVH7;A0A1I7PIT2;B8PRK2;A0A0A7DB11;A0A191SDX6;Q9MRM1;Q9XQY1		0	0	1.504e-08	55.42	0.00490042	2	1471.86	0.36774	115.473	0
	High	IGLFGGAGVGK	6	9628	38	A0A0M3LBA7;Q5J048;A0A1Z1CJG6;A0A1C9HCV0;C0J9K5;C0J9P4;Q9MU12;Q95FJ8;Q5J038;Q9MRA3;A0A1D8D815;A0A1C9HCP3;A0A1I7PIU6;A0A1I7PIS3;T1L6T3;G4WNV5;Q95FS7;Q9SCE9;B7S4V7;A0A1D8DG80;A0A1I7PIS8;Q5UVH7;Q597J4;A0A1I7PIT2;B8PRK2;G0LNL4;A0A2G5F6R8;A0A1S3Y5A9;B9T1V8;A0A103XST4;A0A2H3ZCK5;A0A191SDX6;A0A0A7DB11;Q9MRM1;Q9XQY1;A0A0D6QRT0;M0UCJ4;D3YI20		0	0	1.694e-05	54.93	0.00748879	2	975.562	0.168342	84.5371	0
	High	EGNDLYmEmK	1	8238	29	A0A0M3LBA7;A0A1C9HCP3;A0A1Z1CJG6;A0A1C9HCV0;Q5J038;Q9MRA3;C0J9K5;C0J9P4;Q9MU12;Q95FJ8;G0LNL4;Q597J4;A0A1D8D815;A0A1I7PIU6;A0A1I7PIS3;T1L6T3;G4WNV5;Q9SCE9;Q5J048;A0A1D8DG80;A0A1I7PIS8;A0A0A7DB11;Q5UVH7;Q95FS7;B7S4V7;A0A1I7PIT2;B8PRK2;Q9XQY1;D3YI20	M7(Oxidation); M9(Oxidation)	0	0	4.069e-05	48.86	0.00869943	2	1261.51	0.608066	45.5953	0
	High	VVDLLAPYR	7	9267	30	A0A0M3LBA7;Q597J4;A0A1C9HCV0;Q9MU12;A0A1C9HCP3;Q5J038;A0A1Z1CJG6;C0J9K5;C0J9P4;Q95FJ8;Q9MRA3;A0A1I7PIS3;T1L6T3;Q9SCE9;A0A1D8DG80;Q5J048;A0A1I7PIU6;G4WNV5;A0A1I7PIS8;A0A1I7PIT2;B8PRK2;A0A1D8D815;A0A191SDX6;A0A0A7DB11;Q5UVH7;Q95FS7;G0LNL4;Q9MRM1;B7S4V7;D3YI20		0	0	0.001958	48.51	0.029953	2	1045.6	0.536108	99.129	0
	High	TVLImELINNIAK	1	8267	27	A0A0M3LBA7;A0A1C9HCV0;Q597J4;A0A1Z1CJG6;A0A1D8D815;A0A1I7PIS3;C0J9K5;C0J9P4;Q9MU12;Q9SCE9;Q5J048;A0A1I7PIS8;Q95FJ8;Q5J038;A0A1C9HCP3;Q9MRA3;A0A1I7PIU6;T1L6T3;G4WNV5;A0A1D8DG80;Q5UVH7;A0A1I7PIT2;B8PRK2;A0A0A7DB11;A0A191SDX6;Q9MRM1;Q9XQY1	M5(Oxidation)	0	0	1.391e-05	45.98	0.0433723	2	1487.85	0.499679	114.943	0
	High	LSIFETGIK	5	9003	29	A0A1C9HCV0;Q5J038;A0A1C9HCP3;Q9MRA3;A0A1I7PIS3;Q9MU12;T1L6T3;Q9SCE9;A0A1D8DG80;Q95FJ8;A0A0M3LBA7;Q597J4;A0A1Z1CJG6;A0A191SDX6;A0A1D8D815;A0A1I7PIU6;C0J9K5;C0J9P4;G4WNV5;Q5J048;A0A1I7PIS8;Q95FS7;B7S4V7;Q5UVH7;G0LNL4;A0A0A7DB11;Q9MRM1;Q9XQY1;D3YI20		0	0	0.004341	44.41	0.0544216	2	1007.58	0.0355024	94.7377	0
	High	AHGGVSVFGGVGER	8	7920	31	A0A0M3LBA7;Q597J4;Q95FS7;A0A1C9HCV0;Q5J038;A0A1C9HCP3;Q9MRA3;A0A1I7PIS3;Q9MU12;T1L6T3;Q9SCE9;A0A1D8DG80;Q95FJ8;A0A1Z1CJG6;A0A1I7PIU6;C0J9K5;C0J9P4;G4WNV5;A0A1I7PIS8;A0A1I7PIT2;B8PRK2;A0A1D8D815;Q5J048;Q5UVH7;A0A191SDX6;B7S4V7;Q9XQY1;Q9MRM1;A0A0A7DB11;D3YI20;G0LNL4		0	0	2.565e-10	43.53	0.0924236	2	1328.67	-0.0537941	69.4669	0
	High	EGSITSIQAVYVPADDLTDPAPATTFAHLDATTVLSR	1	6157	26	A0A0M3LBA7;A0A1Z1CJG6;A0A1C9HCV0;Q5J038;A0A1C9HCP3;Q9MRA3;A0A1I7PIU6;A0A1I7PIS3;C0J9K5;C0J9P4;Q9MU12;T1L6T3;G4WNV5;Q9SCE9;A0A1D8DG80;A0A1I7PIS8;Q95FJ8;A0A1D8D815;Q5J048;A0A1I7PIT2;B8PRK2;A0A191SDX6;Q95FS7;Q5UVH7;A0A0A7DB11;B7S4V7		0	0	8.302e-08	29.88	1.67397	3	3843.94	2.61884	114.559	0
	High	VGLTALTMAEYFR	1	7808	30	A0A0M3LBA7;Q597J4;A0A1Z1CJG6;A0A1C9HCV0;Q5J038;A0A1C9HCP3;Q9MRA3;A0A1I7PIU6;A0A1I7PIS3;C0J9K5;C0J9P4;Q9MU12;T1L6T3;G4WNV5;Q95FS7;Q9SCE9;A0A1D8DG80;A0A1I7PIS8;A0A1I7PIT2;B8PRK2;Q95FJ8;G0LNL4;A0A1D8D815;Q5J048;B7S4V7;Q5UVH7;A0A191SDX6;A0A0A7DB11;Q9MRM1;Q9XQY1		0	0	5.605e-05	22.31	14.5389	2	1471.76	1.14001	114.677	0
	High	AMNLDVESK	3	51	5	A0A0M3LBA7;Q5J038;A0A1D8D815;Q5J048;B8PRK2		0	0.001	0.007375	57.05	0.00302678	2	1006.49	0.042779	57.4981	0
	High	AmNLDVESK	4	51	5	A0A0M3LBA7;Q5J038;A0A1D8D815;Q5J048;B8PRK2	M2(Oxidation)	0	0.001	0.009328	49.92	0.0131317	2	1022.48	0.180158	38.7769	0
	High	EGNDLYMEmK	1	8238	29	A0A0A7DB11;A0A0M3LBA7;A0A1C9HCP3;A0A1C9HCV0;Q5J038;Q9MU12;Q95FS7;Q95FJ8;Q597J4;A0A1Z1CJG6;A0A1D8D815;Q9XQY1;Q9MRA3;A0A1I7PIU6;A0A1I7PIS3;C0J9K5;C0J9P4;T1L6T3;G4WNV5;Q9SCE9;Q5J048;B7S4V7;A0A1D8DG80;A0A1I7PIS8;Q5UVH7;D3YI20;G0LNL4;A0A1I7PIT2;B8PRK2	M9(Oxidation)	0	0.001	0.007918	30.34	0.690657	2	1245.51	0.649558	57.0114	0
	High	TREGNDLYMEMK	1	8225	29	A0A0A7DB11;A0A0M3LBA7;Q597J4;A0A1Z1CJG6;A0A1C9HCV0;Q5J038;A0A1D8D815;A0A1C9HCP3;Q9MRA3;A0A1I7PIU6;A0A1I7PIS3;C0J9K5;C0J9P4;Q9MU12;T1L6T3;G4WNV5;Q9SCE9;Q5J048;A0A1D8DG80;A0A1I7PIS8;Q5UVH7;Q95FJ8;Q95FS7;B7S4V7;A0A1I7PIT2;B8PRK2;G0LNL4;Q9XQY1;D3YI20		0	0.001	0.01304	26.82	2.53941	2	1486.67	0.985458	65.1513	1
	High	IYNALVVK	1	26	2	Q9SCE9;Q5J048		0	0.003	0.0246	41.81	0.0453215	2	919.561	0.180081	67.2218	0
Q7YJR9	Ribulose bisphosphate carboxylase large chain (Fragment) OS=Gasteria glomerata OX=210960 GN=rbcL PE=3 SV=1 - [Q7YJR9_9ASPA]	2415.27	30.7	16502	0	18	221	443	49.0602	6.75635
	High	GGLDFTKDDENVxSQPFMR	12	25	4	A5H757;Q7YJR9;X2D2J7;Q7YJL9	X13(D)	0	0	2.254e-15	106.63	1.5424e-08	3	2170.97	1.18641	96.9755	1
	High	GHYLNATAGTcEEMIK	12	14794	100	Q6VW40;C0J9R6;C6G1P2;Q33032;O82538;Q9THL1;D6C620;Q4VI99;C1JAT3;Q9GGI5;A0A191VS93;A0A158TYG8;Q4KUE1;Q7YJP8;Q7GH77;Q6VW16;Q9MS09;O98551;Q8WL53;E7DMW3;Q3I534;I2E9A4;Q4VI78;W5RVG3;A0A1C9HGI6;G0WZL1;Q37220;A0A142I7F3;Q7YJR1;C3S397;A0A1C9HFR4;Q8MFT9;Q33550;J9QH20;H9ZGI0;L0N8B1;E7DMY2;I2E962;O98429;A0A0B4M1K8;A0A142I7A5;B8YHE7;A0A078BR81;D8V9D7;Q37347;K4EPE7;A0A0F6TFY2;Q95CE8;P94046;Q8MCW3;A5X4D3;F2X4H9…	C11(Carbamidomethyl)	0	0	4.089e-16	94.02	8.71831e-07	2	1794.82	1.35117	68.9362	0
	High	DNGLLLHIHR	8	41878	157	C0J9R6;C6G1P2;Q4VI99;Q9GGI5;A0A158TYG8;Q9MS09;Q5I221;A0A0U4D534;Q4VI78;O09424;A0A1C9HGI6;G0WZL1;J9QH20;Q6VW40;I2BGM7;E7DMY2;Q33032;F2X4H9;Q37212;I2E9L8;A0A249Y5N8;S4TA61;J9QG76;C3S397;Q8MFT9;O82538;Q9THL1;D6C620;C1JAT3;A0A191VS93;Q4KUE1;Q7YJP8;Q7GH77;A0A291IA50;Q6VW16;O98551;Q8WL53;E7DMW3;Q3I534;I2E9A4;P93918;Q95B25;W5RVG3;Q37220;A0A142I7F3;Q7YJR1;Q37176;A0A1C9HFR4;Q33550;H9ZGI0;L0N8B1;C3S8Q5;C3S…		0	0	5.413e-05	89.32	5.89001e-06	3	1187.66	0.248979	67.0837	0
	High	mSGGDHIHAGTVVGK	31	17683	101	Q9GGI5;C0J9R6;C6G1P2;J9QG76;A0A1S6WN23;I6N589;Q37212;Q6VW40;I2BGM7;Q33032;A5X4D3;C3S8Q5;Q9GEK5;A0A191VS93;A0A158TYG8;Q4KUE1;Q7YJP8;Q7GH77;Q6VW16;Q9MS09;Q5I221;G0WZM4;A0A0U4D534;O98551;Q8WL53;E7DMW3;I2E9L8;A0A1C9HFN6;I2E9A4;P93918;Q8WKT6;A0A249Y5N8;W5RVG3;Q8WJX3;B5L2V5;S4TA61;D4N1T9;E5G0I9;Q8HVI8;A0A291L206;Q7YJR1;C3S397;Q37176;A0A1C9HFR4;A0A0G2QX34;Q8MFT9;G8EEM9;Q5SCJ3;Q7YJM3;D5KMK2;Q8MDH4;H9ZGI0…	M1(Oxidation)	0	0	1.734e-08	87.36	6.32403e-06	2	1481.72	0.0716084	35.5228	0
	High	GHYLNATAGTcEEmIK	7	14794	100	Q6VW40;C0J9R6;C6G1P2;Q33032;O82538;Q9THL1;D6C620;Q4VI99;C1JAT3;Q9GGI5;A0A191VS93;A0A158TYG8;Q4KUE1;Q7YJP8;Q7GH77;Q6VW16;Q9MS09;O98551;Q8WL53;E7DMW3;Q3I534;I2E9A4;Q4VI78;W5RVG3;A0A1C9HGI6;G0WZL1;Q37220;A0A142I7F3;Q7YJR1;C3S397;A0A1C9HFR4;Q8MFT9;Q33550;J9QH20;H9ZGI0;L0N8B1;R4QE58;O98429;Q37212;P93918;A0A0B4M1K8;B6GUV5;Q37347;K4EPE7;Q37176;Q95CE8;P94046;Q8ME51;A5X4D3;Q5I221;A0A0U4D534;A0A249Y5N8;Q7Y…	C11(Carbamidomethyl); M14(Oxidation)	0	0	9.65e-15	86.32	4.65945e-06	2	1810.81	1.58572	58.7411	0
	High	xFQGPPHGIQVER	28	58045	156	H9ZGI0;A5X4D3;Q4VI78;G8EEM9;O03654;C0J9R6;C6G1P2;Q4VI99;Q9GGI5;A0A158TYG8;Q7YJP8;Q6VW16;Q9MS09;Q5I221;A0A0U4D534;A0A0F7C969;A0A1C9HGI6;G0WZL1;Q37220;Q7YJR1;Q37279;A0A1C9HFR4;J9QH20;L0N8B1;Q6VW40;I2BGM7;Q33047;Q8WL19;Q33032;O82538;Q9THL1;C3S8Q5;Q9GEK5;D6C620;C1JAT3;A0A191VS93;Q4KUE1;Q7GH77;Q33156;O98551;Q8WL53;E7DMW3;I2E9L8;Q3I534;A0A1C9HFN6;I2E9A4;Q8WKT6;W5RVG3;D4N1T9;J9QG76;Q9GD27;A0A1W6BU17;A0A…	X1(T)	0	0	9.076e-13	83.5	2.78402e-05	2	1465.76	0.73928	64.4904	0
	High	GHYLNATAGTcEEMIKR	4	14767	100	Q6VW40;C0J9R6;C6G1P2;Q33032;Q4VI99;Q9GGI5;Q4VI78;A0A1C9HGI6;C3S397;Q8MFT9;E7DMY2;Q31895;F2X4H9;Q37212;A0A291IA50;Q5I221;A0A0U4D534;A0A249Y5N8;R4QE58;A5X4D3;A0A158TYG8;Q7YJP8;Q29VE5;Q6VW16;Q9MS09;O09424;A0A0F7C969;G0WZL1;Q37220;A0A142I7A5;B6GUV5;B8YHE7;Q7YJR1;A0A078BR81;Q37347;K4FWS2;K4EPE7;Q37279;A0A1C9HFR4;A0A0F6TFY2;Q95CE8;J9QH20;L0N8B1;Q37309;A0A291L2S1;A0A0D5CQU4;V5T6A6;O82538;Q9THL1;D6C620;C…	C11(Carbamidomethyl)	0	0	4.089e-16	83.14	1.29145e-05	3	1950.92	1.27527	64.1621	1
	High	DDENVxSQPFMR	5	52171	161	Q32701;Q6VW40;I2BGM7;B1NL21;C0J9R6;C6G1P2;Q33047;D6MYK4;E7DMY2;Q8WL19;Q33032;I2E962;A0A286NQG4;O82538;A0A1S6WN23;R4QE58;Q9THL1;A5X4D3;I2E906;Q32666;C3S8Q5;Q95631;Q6VW13;Q9GEK5;D6C620;A5H757;Q9TN58;O98429;Q32553;Q4VI99;C1JAT3;Q9GGI5;A0A191VS93;A0A158TYG8;Q4KUE1;Q37212;Q7YJP8;Q7GH77;A0A291IA50;Q29VE5;Q33156;Q6VW16;Q9MS09;Q5I221;G0WZM4;A0A0U4D534;O98551;Q8WL53;E7DMW3;I2E9L8;Q3I534;A0A1C9HFN6;I2E9A4;…	X6(N)	0	0	1.713e-09	83.12	1.80473e-05	2	1451.62	-0.283593	71.4823	0
	High	MSGGDHIHAGTVVGK	33	17683	101	C0J9R6;C6G1P2;Q9GGI5;Q7YJP8;Q6VW16;Q7YJR1;A0A1C9HFR4;L0N8B1;O98551;Q6VW40;I2BGM7;Q33032;A0A286NQG4;A5X4D3;C3S8Q5;Q9GEK5;O98429;A0A191VS93;A0A158TYG8;Q4KUE1;Q7GH77;Q9MS09;Q5I221;G0WZM4;A0A0U4D534;Q8WL53;E7DMW3;I2E9L8;A0A1C9HFN6;I2E9A4;A0A286NQF2;Q8WKT6;Q7YJM6;A0A249Y5N8;W5RVG3;A0A0B4M1K8;B5L2V5;S4TA61;D4N1T9;A0A1D5AHD9;J9QG76;E5G0I9;F5B3G0;A9X7F0;Q8HVI8;A0A291L206;Q37347;C3S397;B3THI4;K4EPE7;Q8MFT…		0	0	5.842e-09	75.91	7.64498e-05	2	1465.72	0.850563	42.9468	0
	High	GGLDFTKDDENVxSQPFmR	8	25	4	A5H757;Q7YJR9;X2D2J7;Q7YJL9	X13(D); M18(Oxidation)	0	0	0.002581	75.64	1.58144e-05	2	2186.97	1.4996	87.8104	1
	High	DDENVxSQPFMR	5	32	4	Q7YJR9;Q7YJL9;A5H757;X2D2J7	X6(D)	0	0	2.219e-08	72.18	1.27787e-05	2	1452.6	-3.23237	72.7122	0
	High	GHYLNATAGTcEEmIKR	3	14767	100	C0J9R6;C6G1P2;Q9GGI5;Q6VW40;Q33032;O82538;Q9THL1;D6C620;Q4VI99;C1JAT3;A0A191VS93;A0A158TYG8;Q4KUE1;Q7YJP8;Q7GH77;Q6VW16;Q9MS09;O98551;Q8WL53;E7DMW3;Q3I534;I2E9A4;Q4VI78;W5RVG3;A0A1C9HGI6;G0WZL1;Q37220;A0A142I7F3;Q7YJR1;C3S397;A0A1C9HFR4;Q8MFT9;Q33550;J9QH20;H9ZGI0;L0N8B1;E7DMY2;I2E962;O98429;A0A0B4M1K8;A0A142I7A5;B8YHE7;A0A078BR81;D8V9D7;Q37347;K4EPE7;A0A0F6TFY2;Q95CE8;P94046;Q8MCW3;A5X4D3;F2X4H9…	C11(Carbamidomethyl); M14(Oxidation)	0	0	5.095e-16	70.14	0.000235466	3	1966.91	0.933264	54.1162	1
	High	FLFcAEAIYK	7	13080	65	C3S8Q5;C0J9R6;C6G1P2;Q4VI99;Q9GGI5;Q4VI78;A0A1C9HGI6;Q7YJP8;Q6VW16;Q5I221;A0A0U4D534;J9QG76;Q37220;Q7YJR1;A0A1C9HFR4;Q5SCJ3;Q7YJM3;L0N8B1;F2X4H9;P36479;R4QE58;C3S8X1;A0A158TYG8;Q29VE5;Q9MS09;Q8WKT6;G0WZL1;A0A142I7A5;B6GUV5;B8YHE7;A0A078BR81;Q37347;K4EPE7;A0A0F6TFY2;Q95CE8;J9QH20;I6N589;O03654;A0A291L2S1;A0A0D5CQU4;V5T6A6;A5X4D3;A0A0F7C969;Q37279;D6MYJ6;Q37212;O09424;E7DMY2;E5G0I9;D6MYK4;K4FWS2;P9…	C4(Carbamidomethyl)	0	0	0.0003866	59.69	0.00360431	2	1261.63	1.72761	109.694	0
	High	DDENVxSQPFmR	5	52171	161	Q7YJR9;Q7YJL9;A5H757;X2D2J7;Q32701;Q6VW40;I2BGM7;B1NL21;C0J9R6;C6G1P2;Q33047;D6MYK4;E7DMY2;Q8WL19;Q33032;I2E962;A0A286NQG4;O82538;A0A1S6WN23;R4QE58;Q9THL1;A5X4D3;I2E906;Q32666;C3S8Q5;Q95631;Q6VW13;Q9GEK5;D6C620;Q9TN58;O98429;Q32553;Q4VI99;C1JAT3;Q9GGI5;A0A191VS93;A0A158TYG8;Q4KUE1;Q37212;Q7YJP8;Q7GH77;A0A291IA50;Q29VE5;Q33156;Q6VW16;Q9MS09;Q5I221;G0WZM4;A0A0U4D534;O98551;Q8WL53;E7DMW3;I2E9L8;Q3I5…	X6(N); M11(Oxidation)	0	0	1.814e-07	58.7	0.00494354	2	1467.62	0.772197	60.0113	0
	High	PLLGcTIKPK	4	64838	165	Q32701;D6MYK9;Q6VW40;I2BGM7;B1NL21;C0J9R6;C6G1P2;Q33047;D6MYK4;E7DMY2;Q8ME51;Q8WL19;Q33032;O82538;A0A1S6WN23;Q31895;R4QE58;Q9THL1;A5X4D3;V5K6K1;Q32666;C3S8Q5;Q95631;F2X4H9;Q9GEK5;D6C620;Q9TN58;Q32553;Q4VI99;C1JAT3;Q9GGI5;A0A2H4UGV5;D6MYJ6;A0A191VS93;A0A158TYG8;Q37358;Q32750;Q4KUE1;Q37212;Q7YJP8;Q7GH77;A0A291IA50;Q29VE5;Q33156;Q6VW16;Q9MS09;Q5I221;G0WZM4;A0A0U4D534;O98551;Q8WL53;E7DMW3;I2E9L8;Q3I5…	C5(Carbamidomethyl)	0	0	0.004664	54.76	0.0189101	3	1126.67	0.390372	54.7944	1
	High	DDENVxSQPFmR	3	32	4	Q7YJR9;Q7YJL9;A5H757;X2D2J7	X6(D); M11(Oxidation)	0	0	1.68e-05	50.97	0.00126054	2	1468.6	-1.56332	60.3869	0
	High	AMHAVIDR	10	44488	164	Q6VW40;C0J9R6;C6G1P2;Q33032;Q9GGI5;Q5I221;A0A0U4D534;A0A249Y5N8;C3S397;Q8MFT9;Q4VI99;Q7YJP8;Q6VW16;Q4VI78;A0A1C9HGI6;J9QG76;Q37220;Q7YJR1;A0A1C9HFR4;Q5SCJ3;Q7YJM3;L0N8B1;I2BGM7;A0A191VS93;Q4KUE1;Q7GH77;Q8WL53;I2E9L8;I2E9A4;D4N1T9;A0A291L206;G8EEM9;Q8MDH4;A0A218KDZ0;A0A078BR81;A0A0F6TFY2;Q32701;B1NL21;Q33047;Q8WL19;O82538;A0A1S6WN23;Q9THL1;A5X4D3;C3S8Q5;Q9GEK5;D6C620;Q32553;C1JAT3;A0A158TYG8;Q29VE…		0	0	0.004747	47.09	0.072162	2	912.472	0.113135	34.6412	0
	High	xFQGPPHGIQVER	2	18	5	Q4VI99;D6MYJ6;Q7YJP8;Q7YJR9;Q8HVI8	X1(G)	0	0	4.371e-08	44.83	0.0757296	2	1421.73	-0.722156	63.0616	0
	High	YGRPLLGcTIKPK	5	64650	162	I2BGM7;C6G1P2;Q33032;Q9GGI5;Q6VW40;C0J9R6;A0A191VS93;Q4KUE1;Q7YJP8;Q7GH77;Q6VW16;Q8WL53;I2E9A4;Q7YJR1;C3S397;A0A1C9HFR4;Q8MFT9;L0N8B1;C3S8Q5;A0A158TYG8;Q9MS09;J9QG76;Q4VI99;Q4VI78;A0A1C9HGI6;Q37220;Q5SCJ3;Q7YJM3;Q9GEK5;C1JAT3;I2E9L8;A0A1C9HFN6;W5RVG3;G0WZL1;Q8HVI8;J9QH20;H9ZGI0;B1NL21;Q33047;Q8WL19;O82538;Q9THL1;A5X4D3;D6C620;Q33156;Q5I221;G0WZM4;A0A0U4D534;O98551;E7DMW3;Q3I534;A0A0P0FGN5;Q8WKT6;…	C8(Carbamidomethyl)	0	0	5.881e-08	37.37	1.0742	3	1502.85	0.213484	56.7249	2
	High	DDFIEKDR	9	17693	88	C0J9R6;C6G1P2;R4QE58;Q4VI99;Q9GGI5;Q7YJP8;Q29VE5;Q6VW16;Q4VI78;A0A1C9HGI6;J9QG76;Q37220;Q7YJR1;A0A1C9HFR4;Q5SCJ3;Q7YJM3;L0N8B1;I6N589;A0A291L2S1;A0A0D5CQU4;Q32701;Q6VW40;Q33032;O82538;Q9THL1;Q32553;A0A191VS93;Q4KUE1;Q37212;Q7GH77;A0A291IA50;Q8WL53;I2E9A4;C3S397;Q8MFT9;A0A0B4M1K8;B6GUV5;P94046;I2BGM7;A0A286NQG4;I2E9L8;A0A286NQF2;Q7YJM6;D4N1T9;A0A1D5AHD9;A0A291L206;G8EEM9;Q8MDH4;E7DMY2;Q5I221;A0A0U…		0	0.001	0.00869	44.57	0.0864489	2	1037.49	0.160515	45.8223	1
	High	AQAETGEIK	8	27913	126	I2BGM7;C6G1P2;Q33032;Q9GGI5;G0WZL1;O03654;Q8ME51;Q9GEK5;L0N8B1;Q6VW40;C0J9R6;C3S8Q5;A0A158TYG8;Q9MS09;I2E9L8;A0A1C9HFN6;W5RVG3;J9QG76;Q8HVI8;C3S397;Q8MFT9;H9ZGI0;D6C620;Q32701;A0A1S6WN23;A0A191VS93;Q4KUE1;Q7YJP8;Q7GH77;Q6VW16;Q8WL53;I2E9A4;D4N1T9;A0A291L206;Q7YJR1;A0A1C9HFR4;G8EEM9;Q5SCJ3;Q7YJM3;Q8MDH4;Q8MDS5;I6N589;Q33420;P93918;Q4VI99;Q4VI78;A0A1C9HGI6;A0A286NQG4;O98429;O98551;E7DMW3;A0A286NQF2…		0	0.001	0.009046	35.98	0.923455	2	946.485	0.908181	25.8255	0
	High	AmHAVIDR	8	44488	164	Q6VW40;C0J9R6;C6G1P2;Q33032;Q9GGI5;Q5I221;A0A0U4D534;A0A249Y5N8;C3S397;Q8MFT9;Q4VI99;Q7YJP8;Q6VW16;Q4VI78;A0A1C9HGI6;J9QG76;Q37220;Q7YJR1;A0A1C9HFR4;Q5SCJ3;Q7YJM3;L0N8B1;I2BGM7;A0A191VS93;Q4KUE1;Q7GH77;Q8WL53;I2E9L8;I2E9A4;D4N1T9;A0A291L206;G8EEM9;Q8MDH4;A0A218KDZ0;A0A078BR81;A0A0F6TFY2;Q32701;B1NL21;Q33047;Q8WL19;O82538;A0A1S6WN23;Q9THL1;A5X4D3;C3S8Q5;Q9GEK5;D6C620;Q32553;C1JAT3;A0A158TYG8;Q29VE…	M2(Oxidation)	0	0.006	0.06256	47.5	0.070555	2	928.467	-0.19695	22.6591	0
	High	NHGMHFR	2	30695	140	C0J9R6;C6G1P2;E7DMY2;Q4VI99;Q9GGI5;Q4VI78;A0A1C9HGI6;Q6VW40;Q33032;C1JAT3;A0A158TYG8;Q9MS09;Q5I221;A0A0U4D534;A0A0P0FGN5;A0A249Y5N8;W5RVG3;G0WZL1;C1JAS8;C3S397;Q8MFT9;J9QH20;H9ZGI0;Q33047;O82538;Q9THL1;D6C620;A0A191VS93;Q4KUE1;Q7YJP8;Q7GH77;Q6VW16;O98551;Q8WL53;E7DMW3;Q3I534;I2E9A4;Q37220;A0A142I7F3;Q7YJR1;A0A1C9HFR4;Q33550;L0N8B1;I2BGM7;B1NL21;Q8WL19;Q33156;I2E9L8;B5L2V5;S4TA61;D4N1T9;J9QG76;Q9G…		0	0.006	0.06436	45.52	0.0710364	2	898.41	-0.0896659	32.9386	0
	High	PLLGcTIK	1	65160	166	Q32701;D6MYK9;Q6VW40;I2BGM7;B1NL21;C0J9R6;C6G1P2;Q33047;D6MYK4;E7DMY2;Q8ME51;Q8WL19;Q33032;O82538;A0A1S6WN23;Q31895;R4QE58;Q9THL1;A5X4D3;V5K6K1;Q32666;C3S8Q5;Q95631;F2X4H9;Q9GEK5;D6C620;Q9TN58;Q32553;Q4VI99;C1JAT3;Q9GGI5;A0A2H4UGV5;D6MYJ6;A0A191VS93;A0A158TYG8;Q37358;Q32750;Q4KUE1;Q37212;Q7YJP8;Q7GH77;A0A291IA50;Q29VE5;Q33156;Q6VW16;Q9MS09;Q5I221;G0WZM4;A0A0U4D534;O98551;Q8WL53;E7DMW3;I2E9L8;Q3I5…	C5(Carbamidomethyl)	0	0.008	0.07715	28.14	13.4946	2	901.518	-0.0339554	65.0959	0
	High	AVYEcLR	1	51286	155	C0J9R6;C6G1P2;Q9GGI5;Q7YJP8;Q6VW16;Q7YJR1;A0A1C9HFR4;L0N8B1;Q4VI99;Q4VI78;A0A1C9HGI6;Q37220;Q6VW40;I2BGM7;B1NL21;Q33047;Q8WL19;Q33032;O82538;Q9THL1;A5X4D3;C3S8Q5;Q9GEK5;D6C620;C1JAT3;A0A191VS93;A0A158TYG8;Q4KUE1;Q37212;Q7GH77;A0A291IA50;Q33156;Q9MS09;Q5I221;G0WZM4;A0A0U4D534;O98551;Q8WL53;E7DMW3;I2E9L8;Q3I534;A0A1C9HFN6;I2E9A4;P93918;A0A0P0FGN5;Q95B25;Q8WKT6;A0A0F7C969;A0A249Y5N8;W5RVG3;E0Y5C1;Q8…	C5(Carbamidomethyl)	0	0.009	0.09645	26.03	11.6576	2	910.445	-0.367422	54.1069	0
C6G1P2	Ribulose bisphosphate carboxylase large chain (Fragment) OS=Clematis armandii OX=487159 GN=rbcL PE=3 SV=1 - [C6G1P2_9MAGN]	2403.97	46.44	66426	0	24	288	463	51.5159	6.58057
	High	GHYLNATAGTcEEMIK	12	14794	100	Q6VW40;C0J9R6;C6G1P2;Q33032;O82538;Q9THL1;D6C620;Q4VI99;C1JAT3;Q9GGI5;A0A191VS93;A0A158TYG8;Q4KUE1;Q7YJP8;Q7GH77;Q6VW16;Q9MS09;O98551;Q8WL53;E7DMW3;Q3I534;I2E9A4;Q4VI78;W5RVG3;A0A1C9HGI6;G0WZL1;Q37220;A0A142I7F3;Q7YJR1;C3S397;A0A1C9HFR4;Q8MFT9;Q33550;J9QH20;H9ZGI0;L0N8B1;E7DMY2;I2E962;O98429;A0A0B4M1K8;A0A142I7A5;B8YHE7;A0A078BR81;D8V9D7;Q37347;K4EPE7;A0A0F6TFY2;Q95CE8;P94046;Q8MCW3;A5X4D3;F2X4H9…	C11(Carbamidomethyl)	0	0	4.089e-16	94.02	8.71831e-07	2	1794.82	1.35117	68.9362	0
	High	GGLDFTKDDENVNSQPFMR	11	51638	152	Q95CE8;C0J9R6;C6G1P2;A5X4D3;Q4VI99;Q9GGI5;A0A158TYG8;Q7YJP8;Q6VW16;Q9MS09;Q5I221;A0A0U4D534;Q4VI78;A0A0F7C969;A0A1C9HGI6;G0WZL1;Q37220;Q7YJR1;Q37279;A0A1C9HFR4;J9QH20;L0N8B1;Q6VW40;I2BGM7;Q33047;Q8WL19;Q33032;O82538;Q9THL1;C3S8Q5;Q9GEK5;D6C620;C1JAT3;A0A191VS93;Q4KUE1;Q7GH77;Q33156;O98551;Q8WL53;E7DMW3;I2E9L8;Q3I534;A0A1C9HFN6;I2E9A4;Q8WKT6;W5RVG3;D4N1T9;J9QG76;Q9GD27;A0A1W6BU17;A0A142I7F3;Q8HVI8…		0	0	4.344e-16	93.69	1.81133e-06	3	2169.99	2.5422	94.3219	1
	High	GGLDFTKDDENVNSQPFmR	8	51638	152	I2BGM7;C0J9R6;Q33032;C3S8Q5;G0WZL1;Q6VW40;Q32701;C6G1P2;Q33047;Q8WL19;O82538;A0A1S6WN23;Q9THL1;C3S8X1;Q9GEK5;D6C620;Q32553;Q4VI99;C1JAT3;Q9GGI5;A0A191VS93;A0A158TYG8;Q4KUE1;Q7YJP8;Q7GH77;Q29VE5;Q33156;Q6VW16;Q9MS09;O98551;Q8WL53;E7DMW3;I2E9L8;Q3I534;A0A1C9HFN6;I2E9A4;Q4VI78;Q8WKT6;W5RVG3;A0A1C9HGI6;D4N1T9;J9QG76;Q37220;Q9GD27;A0A1W6BU17;A0A142I7F3;Q8HVI8;A0A291L206;Q7YJR1;C3S397;A0A1C9HFR4;Q8MFT9…	M18(Oxidation)	0	0	4.089e-16	91.25	3.03478e-06	2	2185.98	0.109348	85.2244	1
	High	DNGLLLHIHR	8	41878	157	C0J9R6;C6G1P2;Q4VI99;Q9GGI5;A0A158TYG8;Q9MS09;Q5I221;A0A0U4D534;Q4VI78;O09424;A0A1C9HGI6;G0WZL1;J9QH20;Q6VW40;I2BGM7;E7DMY2;Q33032;F2X4H9;Q37212;I2E9L8;A0A249Y5N8;S4TA61;J9QG76;C3S397;Q8MFT9;O82538;Q9THL1;D6C620;C1JAT3;A0A191VS93;Q4KUE1;Q7YJP8;Q7GH77;A0A291IA50;Q6VW16;O98551;Q8WL53;E7DMW3;Q3I534;I2E9A4;P93918;Q95B25;W5RVG3;Q37220;A0A142I7F3;Q7YJR1;Q37176;A0A1C9HFR4;Q33550;H9ZGI0;L0N8B1;C3S8Q5;C3S…		0	0	5.413e-05	89.32	5.89001e-06	3	1187.66	0.248979	67.0837	0
	High	mSGGDHIHAGTVVGK	31	17683	101	Q9GGI5;C0J9R6;C6G1P2;J9QG76;A0A1S6WN23;I6N589;Q37212;Q6VW40;I2BGM7;Q33032;A5X4D3;C3S8Q5;Q9GEK5;A0A191VS93;A0A158TYG8;Q4KUE1;Q7YJP8;Q7GH77;Q6VW16;Q9MS09;Q5I221;G0WZM4;A0A0U4D534;O98551;Q8WL53;E7DMW3;I2E9L8;A0A1C9HFN6;I2E9A4;P93918;Q8WKT6;A0A249Y5N8;W5RVG3;Q8WJX3;B5L2V5;S4TA61;D4N1T9;E5G0I9;Q8HVI8;A0A291L206;Q7YJR1;C3S397;Q37176;A0A1C9HFR4;A0A0G2QX34;Q8MFT9;G8EEM9;Q5SCJ3;Q7YJM3;D5KMK2;Q8MDH4;H9ZGI0…	M1(Oxidation)	0	0	1.734e-08	87.36	6.32403e-06	2	1481.72	0.0716084	35.5228	0
	High	GHYLNATAGTcEEmIK	7	14794	100	Q6VW40;C0J9R6;C6G1P2;Q33032;O82538;Q9THL1;D6C620;Q4VI99;C1JAT3;Q9GGI5;A0A191VS93;A0A158TYG8;Q4KUE1;Q7YJP8;Q7GH77;Q6VW16;Q9MS09;O98551;Q8WL53;E7DMW3;Q3I534;I2E9A4;Q4VI78;W5RVG3;A0A1C9HGI6;G0WZL1;Q37220;A0A142I7F3;Q7YJR1;C3S397;A0A1C9HFR4;Q8MFT9;Q33550;J9QH20;H9ZGI0;L0N8B1;R4QE58;O98429;Q37212;P93918;A0A0B4M1K8;B6GUV5;Q37347;K4EPE7;Q37176;Q95CE8;P94046;Q8ME51;A5X4D3;Q5I221;A0A0U4D534;A0A249Y5N8;Q7Y…	C11(Carbamidomethyl); M14(Oxidation)	0	0	9.65e-15	86.32	4.65945e-06	2	1810.81	1.58572	58.7411	0
	High	TFQGPPHGIQVER	28	58045	156	H9ZGI0;A5X4D3;Q4VI78;G8EEM9;O03654;C0J9R6;C6G1P2;Q4VI99;Q9GGI5;A0A158TYG8;Q7YJP8;Q6VW16;Q9MS09;Q5I221;A0A0U4D534;A0A0F7C969;A0A1C9HGI6;G0WZL1;Q37220;Q7YJR1;Q37279;A0A1C9HFR4;J9QH20;L0N8B1;Q6VW40;I2BGM7;Q33047;Q8WL19;Q33032;O82538;Q9THL1;C3S8Q5;Q9GEK5;D6C620;C1JAT3;A0A191VS93;Q4KUE1;Q7GH77;Q33156;O98551;Q8WL53;E7DMW3;I2E9L8;Q3I534;A0A1C9HFN6;I2E9A4;Q8WKT6;W5RVG3;D4N1T9;J9QG76;Q9GD27;A0A1W6BU17;A0A…		0	0	9.076e-13	83.5	2.78402e-05	2	1465.76	0.73928	64.4904	0
	High	GHYLNATAGTcEEMIKR	4	14767	100	Q6VW40;C0J9R6;C6G1P2;Q33032;Q4VI99;Q9GGI5;Q4VI78;A0A1C9HGI6;C3S397;Q8MFT9;E7DMY2;Q31895;F2X4H9;Q37212;A0A291IA50;Q5I221;A0A0U4D534;A0A249Y5N8;R4QE58;A5X4D3;A0A158TYG8;Q7YJP8;Q29VE5;Q6VW16;Q9MS09;O09424;A0A0F7C969;G0WZL1;Q37220;A0A142I7A5;B6GUV5;B8YHE7;Q7YJR1;A0A078BR81;Q37347;K4FWS2;K4EPE7;Q37279;A0A1C9HFR4;A0A0F6TFY2;Q95CE8;J9QH20;L0N8B1;Q37309;A0A291L2S1;A0A0D5CQU4;V5T6A6;O82538;Q9THL1;D6C620;C…	C11(Carbamidomethyl)	0	0	4.089e-16	83.14	1.29145e-05	3	1950.92	1.27527	64.1621	1
	High	DDENVNSQPFMR	5	52171	161	Q32701;Q6VW40;I2BGM7;B1NL21;C0J9R6;C6G1P2;Q33047;D6MYK4;E7DMY2;Q8WL19;Q33032;I2E962;A0A286NQG4;O82538;A0A1S6WN23;R4QE58;Q9THL1;A5X4D3;I2E906;Q32666;C3S8Q5;Q95631;Q6VW13;Q9GEK5;D6C620;A5H757;Q9TN58;O98429;Q32553;Q4VI99;C1JAT3;Q9GGI5;A0A191VS93;A0A158TYG8;Q4KUE1;Q37212;Q7YJP8;Q7GH77;A0A291IA50;Q29VE5;Q33156;Q6VW16;Q9MS09;Q5I221;G0WZM4;A0A0U4D534;O98551;Q8WL53;E7DMW3;I2E9L8;Q3I534;A0A1C9HFN6;I2E9A4;…		0	0	1.713e-09	83.12	1.80473e-05	2	1451.62	-0.283593	71.4823	0
	High	MSGGDHIHAGTVVGK	33	17683	101	C0J9R6;C6G1P2;Q9GGI5;Q7YJP8;Q6VW16;Q7YJR1;A0A1C9HFR4;L0N8B1;O98551;Q6VW40;I2BGM7;Q33032;A0A286NQG4;A5X4D3;C3S8Q5;Q9GEK5;O98429;A0A191VS93;A0A158TYG8;Q4KUE1;Q7GH77;Q9MS09;Q5I221;G0WZM4;A0A0U4D534;Q8WL53;E7DMW3;I2E9L8;A0A1C9HFN6;I2E9A4;A0A286NQF2;Q8WKT6;Q7YJM6;A0A249Y5N8;W5RVG3;A0A0B4M1K8;B5L2V5;S4TA61;D4N1T9;A0A1D5AHD9;J9QG76;E5G0I9;F5B3G0;A9X7F0;Q8HVI8;A0A291L206;Q37347;C3S397;B3THI4;K4EPE7;Q8MFT…		0	0	5.842e-09	75.91	7.64498e-05	2	1465.72	0.850563	42.9468	0
	High	EITLGFVDLLRDDFIEK	2	5735	32	Q6VW40;C0J9R6;C6G1P2;Q33032;Q4VI99;Q9GGI5;Q5I221;A0A0U4D534;Q4VI78;A0A249Y5N8;A0A1C9HGI6;C3S397;Q8MFT9;I2BGM7;Q31895;F2X4H9;I2E9L8;S4TA61;J9QG76;A0A1S6WN23;P36479;Q37212;A0A286NQG4;A0A286NQF2;Q7YJM6;F5B3G0;E7DMY2;A0A291IA50;Q37309;O47280;Q3T5L7;Q9MV62		0	0	4.089e-16	73.94	9.06345e-05	2	2023.08	0.972012	115.115	1
	High	GHYLNATAGTcEEmIKR	3	14767	100	C0J9R6;C6G1P2;Q9GGI5;Q6VW40;Q33032;O82538;Q9THL1;D6C620;Q4VI99;C1JAT3;A0A191VS93;A0A158TYG8;Q4KUE1;Q7YJP8;Q7GH77;Q6VW16;Q9MS09;O98551;Q8WL53;E7DMW3;Q3I534;I2E9A4;Q4VI78;W5RVG3;A0A1C9HGI6;G0WZL1;Q37220;A0A142I7F3;Q7YJR1;C3S397;A0A1C9HFR4;Q8MFT9;Q33550;J9QH20;H9ZGI0;L0N8B1;E7DMY2;I2E962;O98429;A0A0B4M1K8;A0A142I7A5;B8YHE7;A0A078BR81;D8V9D7;Q37347;K4EPE7;A0A0F6TFY2;Q95CE8;P94046;Q8MCW3;A5X4D3;F2X4H9…	C11(Carbamidomethyl); M14(Oxidation)	0	0	5.095e-16	70.14	0.000235466	3	1966.91	0.933264	54.1162	1
	High	EITLGFVDLLR	1	11021	65	Q6VW40;I2BGM7;C0J9R6;C6G1P2;Q33032;A0A1S6WN23;F2X4H9;Q9GGI5;Q5I221;A0A0U4D534;I2E9L8;A0A249Y5N8;S4TA61;J9QG76;C3S397;Q8MFT9;P36479;I2E962;A0A286NQG4;C3S8Q5;Q9GEK5;Q4VI99;C1JAT3;A0A158TYG8;Q9MS09;A0A1C9HFN6;Q4VI78;A0A286NQF2;Q7YJM6;W5RVG3;A0A1C9HGI6;G0WZL1;Q8HVI8;Q37347;J9QH20;A0A125R6I8;H9ZGI0;Q8MCW3;O03654;H9ZGI8;Q37212;F5B3G0;E7DMY2;G0WZM4;A0A0P0FGN5;C1JAS8;A0A291IA50;Q95B25;Q9TN58;O09424;Q8ME5…		0	0	7.291e-06	63.01	0.00107602	2	1275.73	-0.399059	115.033	0
	High	LNYYTPEYETKDTDTLAAFR	2	40	2	Q3I534;C6G1P2		0	0	4.089e-16	59.78	0.00149752	3	2411.14	1.62863	102.336	1
	High	FLFcAEAIYK	7	13080	65	C3S8Q5;C0J9R6;C6G1P2;Q4VI99;Q9GGI5;Q4VI78;A0A1C9HGI6;Q7YJP8;Q6VW16;Q5I221;A0A0U4D534;J9QG76;Q37220;Q7YJR1;A0A1C9HFR4;Q5SCJ3;Q7YJM3;L0N8B1;F2X4H9;P36479;R4QE58;C3S8X1;A0A158TYG8;Q29VE5;Q9MS09;Q8WKT6;G0WZL1;A0A142I7A5;B6GUV5;B8YHE7;A0A078BR81;Q37347;K4EPE7;A0A0F6TFY2;Q95CE8;J9QH20;I6N589;O03654;A0A291L2S1;A0A0D5CQU4;V5T6A6;A5X4D3;A0A0F7C969;Q37279;D6MYJ6;Q37212;O09424;E7DMY2;E5G0I9;D6MYK4;K4FWS2;P9…	C4(Carbamidomethyl)	0	0	0.0003866	59.69	0.00360431	2	1261.63	1.72761	109.694	0
	High	VALEAcVQAR	50	29518	124	C0J9R6;C6G1P2;E7DMY2;F2X4H9;Q9GGI5;A0A158TYG8;Q37212;Q9MS09;Q6VW40;I2BGM7;Q33047;Q8WL19;Q33032;O82538;Q9THL1;Q4VI99;A0A191VS93;Q4KUE1;Q7YJP8;Q7GH77;Q33156;Q6VW16;Q8WL53;I2E9L8;I2E9A4;Q4VI78;A0A1C9HGI6;D4N1T9;J9QG76;Q37220;Q9GD27;A0A291L206;Q7YJR1;C3S397;A0A1C9HFR4;Q8MFT9;G8EEM9;Q5SCJ3;Q7YJM3;Q8MDH4;L0N8B1;Q29VE5;G0WZL1;J9QH20;A0A291L2S1;A0A0D5CQU4;Q32701;D6MYK9;B1NL21;D6MYK4;Q8ME51;C7AQR6;A0A1S6W…	C6(Carbamidomethyl)	0	0	1.602e-05	59.46	0.00454308	2	1116.58	0.209793	74.8829	0
	High	DDENVNSQPFmR	5	52171	161	Q7YJR9;Q7YJL9;A5H757;X2D2J7;Q32701;Q6VW40;I2BGM7;B1NL21;C0J9R6;C6G1P2;Q33047;D6MYK4;E7DMY2;Q8WL19;Q33032;I2E962;A0A286NQG4;O82538;A0A1S6WN23;R4QE58;Q9THL1;A5X4D3;I2E906;Q32666;C3S8Q5;Q95631;Q6VW13;Q9GEK5;D6C620;Q9TN58;O98429;Q32553;Q4VI99;C1JAT3;Q9GGI5;A0A191VS93;A0A158TYG8;Q4KUE1;Q37212;Q7YJP8;Q7GH77;A0A291IA50;Q29VE5;Q33156;Q6VW16;Q9MS09;Q5I221;G0WZM4;A0A0U4D534;O98551;Q8WL53;E7DMW3;I2E9L8;Q3I5…	M11(Oxidation)	0	0	1.814e-07	58.7	0.00494354	2	1467.62	0.772197	60.0113	0
	High	PLLGcTIKPK	4	64838	165	Q32701;D6MYK9;Q6VW40;I2BGM7;B1NL21;C0J9R6;C6G1P2;Q33047;D6MYK4;E7DMY2;Q8ME51;Q8WL19;Q33032;O82538;A0A1S6WN23;Q31895;R4QE58;Q9THL1;A5X4D3;V5K6K1;Q32666;C3S8Q5;Q95631;F2X4H9;Q9GEK5;D6C620;Q9TN58;Q32553;Q4VI99;C1JAT3;Q9GGI5;A0A2H4UGV5;D6MYJ6;A0A191VS93;A0A158TYG8;Q37358;Q32750;Q4KUE1;Q37212;Q7YJP8;Q7GH77;A0A291IA50;Q29VE5;Q33156;Q6VW16;Q9MS09;Q5I221;G0WZM4;A0A0U4D534;O98551;Q8WL53;E7DMW3;I2E9L8;Q3I5…	C5(Carbamidomethyl)	0	0	0.004664	54.76	0.0189101	3	1126.67	0.390372	54.7944	1
	High	DTDTLAAFR	10	738	8	C0J9R6;C6G1P2;Q37212;E7DMW3;I2BGM7;E7DMY2;Q3I534;G8D4B8		0	0	0.004137	48.62	0.0232515	2	1009.5	1.48116	78.4889	0
	High	AMHAVIDR	10	44488	164	Q6VW40;C0J9R6;C6G1P2;Q33032;Q9GGI5;Q5I221;A0A0U4D534;A0A249Y5N8;C3S397;Q8MFT9;Q4VI99;Q7YJP8;Q6VW16;Q4VI78;A0A1C9HGI6;J9QG76;Q37220;Q7YJR1;A0A1C9HFR4;Q5SCJ3;Q7YJM3;L0N8B1;I2BGM7;A0A191VS93;Q4KUE1;Q7GH77;Q8WL53;I2E9L8;I2E9A4;D4N1T9;A0A291L206;G8EEM9;Q8MDH4;A0A218KDZ0;A0A078BR81;A0A0F6TFY2;Q32701;B1NL21;Q33047;Q8WL19;O82538;A0A1S6WN23;Q9THL1;A5X4D3;C3S8Q5;Q9GEK5;D6C620;Q32553;C1JAT3;A0A158TYG8;Q29VE…		0	0	0.004747	47.09	0.072162	2	912.472	0.113135	34.6412	0
	High	VSPQPGVPPEEAGAAVAAESSTGTWTTVWTDGLTSLDR	2	2208	16	C6G1P2;Q9GGI5;Q6VW16;G0WZL1;A0A291L2S1;Q33032;Q37358;Q58U40;A0A249Y5N8;I2BGM7;O03654;P36479;Q3T5L7;A0A120KLC1;A0A1G5SCC7;C6FJV2		0	0	4.089e-16	46.64	0.0287112	4	3840.86	1.1136	115.095	0
	High	LNYYTPEYETK	9	607	7	Q3I534;B3THI4;C6G1P2;A1X469;A0A1W6BU17;Q33550;I6N589		0	0	1.595e-05	45.5	0.0330258	2	1420.66	0.280466	70.4285	0
	High	EITLGFVDLLRDDFIEKDR	2	5694	32	Q6VW40;C0J9R6;C6G1P2;Q33032;Q4VI99;Q9GGI5;Q5I221;A0A0U4D534;Q4VI78;A0A249Y5N8;A0A1C9HGI6;C3S397;Q8MFT9;I2BGM7;Q31895;F2X4H9;I2E9L8;S4TA61;J9QG76;A0A1S6WN23;P36479;Q37212;A0A286NQG4;A0A286NQF2;Q7YJM6;F5B3G0;E7DMY2;A0A291IA50;Q37309;O47280;Q3T5L7;Q9MV62		0	0	7.922e-11	37.47	0.366824	3	2294.2	0.524079	114.788	2
	High	YGRPLLGcTIKPK	5	64650	162	I2BGM7;C6G1P2;Q33032;Q9GGI5;Q6VW40;C0J9R6;A0A191VS93;Q4KUE1;Q7YJP8;Q7GH77;Q6VW16;Q8WL53;I2E9A4;Q7YJR1;C3S397;A0A1C9HFR4;Q8MFT9;L0N8B1;C3S8Q5;A0A158TYG8;Q9MS09;J9QG76;Q4VI99;Q4VI78;A0A1C9HGI6;Q37220;Q5SCJ3;Q7YJM3;Q9GEK5;C1JAT3;I2E9L8;A0A1C9HFN6;W5RVG3;G0WZL1;Q8HVI8;J9QH20;H9ZGI0;B1NL21;Q33047;Q8WL19;O82538;Q9THL1;A5X4D3;D6C620;Q33156;Q5I221;G0WZM4;A0A0U4D534;O98551;E7DMW3;Q3I534;A0A0P0FGN5;Q8WKT6;…	C8(Carbamidomethyl)	0	0	5.881e-08	37.37	1.0742	3	1502.85	0.213484	56.7249	2
	High	DDFIEKDR	9	17693	88	C0J9R6;C6G1P2;R4QE58;Q4VI99;Q9GGI5;Q7YJP8;Q29VE5;Q6VW16;Q4VI78;A0A1C9HGI6;J9QG76;Q37220;Q7YJR1;A0A1C9HFR4;Q5SCJ3;Q7YJM3;L0N8B1;I6N589;A0A291L2S1;A0A0D5CQU4;Q32701;Q6VW40;Q33032;O82538;Q9THL1;Q32553;A0A191VS93;Q4KUE1;Q37212;Q7GH77;A0A291IA50;Q8WL53;I2E9A4;C3S397;Q8MFT9;A0A0B4M1K8;B6GUV5;P94046;I2BGM7;A0A286NQG4;I2E9L8;A0A286NQF2;Q7YJM6;D4N1T9;A0A1D5AHD9;A0A291L206;G8EEM9;Q8MDH4;E7DMY2;Q5I221;A0A0U…		0	0.001	0.00869	44.57	0.0864489	2	1037.49	0.160515	45.8223	1
	High	AQAETGEIK	8	27913	126	I2BGM7;C6G1P2;Q33032;Q9GGI5;G0WZL1;O03654;Q8ME51;Q9GEK5;L0N8B1;Q6VW40;C0J9R6;C3S8Q5;A0A158TYG8;Q9MS09;I2E9L8;A0A1C9HFN6;W5RVG3;J9QG76;Q8HVI8;C3S397;Q8MFT9;H9ZGI0;D6C620;Q32701;A0A1S6WN23;A0A191VS93;Q4KUE1;Q7YJP8;Q7GH77;Q6VW16;Q8WL53;I2E9A4;D4N1T9;A0A291L206;Q7YJR1;A0A1C9HFR4;G8EEM9;Q5SCJ3;Q7YJM3;Q8MDH4;Q8MDS5;I6N589;Q33420;P93918;Q4VI99;Q4VI78;A0A1C9HGI6;A0A286NQG4;O98429;O98551;E7DMW3;A0A286NQF2…		0	0.001	0.009046	35.98	0.923455	2	946.485	0.908181	25.8255	0
	High	AmHAVIDR	8	44488	164	Q6VW40;C0J9R6;C6G1P2;Q33032;Q9GGI5;Q5I221;A0A0U4D534;A0A249Y5N8;C3S397;Q8MFT9;Q4VI99;Q7YJP8;Q6VW16;Q4VI78;A0A1C9HGI6;J9QG76;Q37220;Q7YJR1;A0A1C9HFR4;Q5SCJ3;Q7YJM3;L0N8B1;I2BGM7;A0A191VS93;Q4KUE1;Q7GH77;Q8WL53;I2E9L8;I2E9A4;D4N1T9;A0A291L206;G8EEM9;Q8MDH4;A0A218KDZ0;A0A078BR81;A0A0F6TFY2;Q32701;B1NL21;Q33047;Q8WL19;O82538;A0A1S6WN23;Q9THL1;A5X4D3;C3S8Q5;Q9GEK5;D6C620;Q32553;C1JAT3;A0A158TYG8;Q29VE…	M2(Oxidation)	0	0.006	0.06256	47.5	0.070555	2	928.467	-0.19695	22.6591	0
	High	NHGMHFR	2	30695	140	C0J9R6;C6G1P2;E7DMY2;Q4VI99;Q9GGI5;Q4VI78;A0A1C9HGI6;Q6VW40;Q33032;C1JAT3;A0A158TYG8;Q9MS09;Q5I221;A0A0U4D534;A0A0P0FGN5;A0A249Y5N8;W5RVG3;G0WZL1;C1JAS8;C3S397;Q8MFT9;J9QH20;H9ZGI0;Q33047;O82538;Q9THL1;D6C620;A0A191VS93;Q4KUE1;Q7YJP8;Q7GH77;Q6VW16;O98551;Q8WL53;E7DMW3;Q3I534;I2E9A4;Q37220;A0A142I7F3;Q7YJR1;A0A1C9HFR4;Q33550;L0N8B1;I2BGM7;B1NL21;Q8WL19;Q33156;I2E9L8;B5L2V5;S4TA61;D4N1T9;J9QG76;Q9G…		0	0.006	0.06436	45.52	0.0710364	2	898.41	-0.0896659	32.9386	0
	High	PLLGcTIK	1	65160	166	Q32701;D6MYK9;Q6VW40;I2BGM7;B1NL21;C0J9R6;C6G1P2;Q33047;D6MYK4;E7DMY2;Q8ME51;Q8WL19;Q33032;O82538;A0A1S6WN23;Q31895;R4QE58;Q9THL1;A5X4D3;V5K6K1;Q32666;C3S8Q5;Q95631;F2X4H9;Q9GEK5;D6C620;Q9TN58;Q32553;Q4VI99;C1JAT3;Q9GGI5;A0A2H4UGV5;D6MYJ6;A0A191VS93;A0A158TYG8;Q37358;Q32750;Q4KUE1;Q37212;Q7YJP8;Q7GH77;A0A291IA50;Q29VE5;Q33156;Q6VW16;Q9MS09;Q5I221;G0WZM4;A0A0U4D534;O98551;Q8WL53;E7DMW3;I2E9L8;Q3I5…	C5(Carbamidomethyl)	0	0.008	0.07715	28.14	13.4946	2	901.518	-0.0339554	65.0959	0
	High	AVYEcLR	1	51286	155	C0J9R6;C6G1P2;Q9GGI5;Q7YJP8;Q6VW16;Q7YJR1;A0A1C9HFR4;L0N8B1;Q4VI99;Q4VI78;A0A1C9HGI6;Q37220;Q6VW40;I2BGM7;B1NL21;Q33047;Q8WL19;Q33032;O82538;Q9THL1;A5X4D3;C3S8Q5;Q9GEK5;D6C620;C1JAT3;A0A191VS93;A0A158TYG8;Q4KUE1;Q37212;Q7GH77;A0A291IA50;Q33156;Q9MS09;Q5I221;G0WZM4;A0A0U4D534;O98551;Q8WL53;E7DMW3;I2E9L8;Q3I534;A0A1C9HFN6;I2E9A4;P93918;A0A0P0FGN5;Q95B25;Q8WKT6;A0A0F7C969;A0A249Y5N8;W5RVG3;E0Y5C1;Q8…	C5(Carbamidomethyl)	0	0.009	0.09645	26.03	11.6576	2	910.445	-0.367422	54.1069	0
Q8MFT9	Ribulose bisphosphate carboxylase large chain (Fragment) OS=Ephedra sp. CR33 OX=173368 GN=rbcL PE=3 SV=1 - [Q8MFT9_9SPER]	2384.89	33.95	51643	1	20	283	433	48.0791	6.88818
	High	GHYLNATAGTcEEMIK	12	14794	100	Q6VW40;C0J9R6;C6G1P2;Q33032;O82538;Q9THL1;D6C620;Q4VI99;C1JAT3;Q9GGI5;A0A191VS93;A0A158TYG8;Q4KUE1;Q7YJP8;Q7GH77;Q6VW16;Q9MS09;O98551;Q8WL53;E7DMW3;Q3I534;I2E9A4;Q4VI78;W5RVG3;A0A1C9HGI6;G0WZL1;Q37220;A0A142I7F3;Q7YJR1;C3S397;A0A1C9HFR4;Q8MFT9;Q33550;J9QH20;H9ZGI0;L0N8B1;E7DMY2;I2E962;O98429;A0A0B4M1K8;A0A142I7A5;B8YHE7;A0A078BR81;D8V9D7;Q37347;K4EPE7;A0A0F6TFY2;Q95CE8;P94046;Q8MCW3;A5X4D3;F2X4H9…	C11(Carbamidomethyl)	0	0	4.089e-16	94.02	8.71831e-07	2	1794.82	1.35117	68.9362	0
	High	GGxDFTKDDENVNSQPFMR	22	51638	152	Q95CE8;C0J9R6;C6G1P2;A5X4D3;Q4VI99;Q9GGI5;A0A158TYG8;Q7YJP8;Q6VW16;Q9MS09;Q5I221;A0A0U4D534;Q4VI78;A0A0F7C969;A0A1C9HGI6;G0WZL1;Q37220;Q7YJR1;Q37279;A0A1C9HFR4;J9QH20;L0N8B1;Q6VW40;I2BGM7;Q33047;Q8WL19;Q33032;O82538;Q9THL1;C3S8Q5;Q9GEK5;D6C620;C1JAT3;A0A191VS93;Q4KUE1;Q7GH77;Q33156;O98551;Q8WL53;E7DMW3;I2E9L8;Q3I534;A0A1C9HFN6;I2E9A4;Q8WKT6;W5RVG3;D4N1T9;J9QG76;Q9GD27;A0A1W6BU17;A0A142I7F3;Q8HVI8…	X3(I)	0	0	4.344e-16	93.69	1.81133e-06	3	2169.99	2.5422	94.3219	1
	High	GGxDFTKDDENVNSQPFMR	5	9	1	Q8MFT9	X3(R)	0	0	5.884e-14	93.27	3.16944e-07	2	2213	-3.82659	106.672	2
	High	GGxDFTKDDENVNSQPFmR	16	51638	152	I2BGM7;C0J9R6;Q33032;C3S8Q5;G0WZL1;Q6VW40;Q32701;C6G1P2;Q33047;Q8WL19;O82538;A0A1S6WN23;Q9THL1;C3S8X1;Q9GEK5;D6C620;Q32553;Q4VI99;C1JAT3;Q9GGI5;A0A191VS93;A0A158TYG8;Q4KUE1;Q7YJP8;Q7GH77;Q29VE5;Q33156;Q6VW16;Q9MS09;O98551;Q8WL53;E7DMW3;I2E9L8;Q3I534;A0A1C9HFN6;I2E9A4;Q4VI78;Q8WKT6;W5RVG3;A0A1C9HGI6;D4N1T9;J9QG76;Q37220;Q9GD27;A0A1W6BU17;A0A142I7F3;Q8HVI8;A0A291L206;Q7YJR1;C3S397;A0A1C9HFR4;Q8MFT9…	X3(L); M18(Oxidation)	0	0	4.089e-16	91.25	3.03478e-06	2	2185.98	0.109348	85.2244	1
	High	DNGLLLHIHR	8	41878	157	C0J9R6;C6G1P2;Q4VI99;Q9GGI5;A0A158TYG8;Q9MS09;Q5I221;A0A0U4D534;Q4VI78;O09424;A0A1C9HGI6;G0WZL1;J9QH20;Q6VW40;I2BGM7;E7DMY2;Q33032;F2X4H9;Q37212;I2E9L8;A0A249Y5N8;S4TA61;J9QG76;C3S397;Q8MFT9;O82538;Q9THL1;D6C620;C1JAT3;A0A191VS93;Q4KUE1;Q7YJP8;Q7GH77;A0A291IA50;Q6VW16;O98551;Q8WL53;E7DMW3;Q3I534;I2E9A4;P93918;Q95B25;W5RVG3;Q37220;A0A142I7F3;Q7YJR1;Q37176;A0A1C9HFR4;Q33550;H9ZGI0;L0N8B1;C3S8Q5;C3S…		0	0	5.413e-05	89.32	5.89001e-06	3	1187.66	0.248979	67.0837	0
	High	mSGGDHIHAGTVVGK	31	17683	101	Q9GGI5;C0J9R6;C6G1P2;J9QG76;A0A1S6WN23;I6N589;Q37212;Q6VW40;I2BGM7;Q33032;A5X4D3;C3S8Q5;Q9GEK5;A0A191VS93;A0A158TYG8;Q4KUE1;Q7YJP8;Q7GH77;Q6VW16;Q9MS09;Q5I221;G0WZM4;A0A0U4D534;O98551;Q8WL53;E7DMW3;I2E9L8;A0A1C9HFN6;I2E9A4;P93918;Q8WKT6;A0A249Y5N8;W5RVG3;Q8WJX3;B5L2V5;S4TA61;D4N1T9;E5G0I9;Q8HVI8;A0A291L206;Q7YJR1;C3S397;Q37176;A0A1C9HFR4;A0A0G2QX34;Q8MFT9;G8EEM9;Q5SCJ3;Q7YJM3;D5KMK2;Q8MDH4;H9ZGI0…	M1(Oxidation)	0	0	1.734e-08	87.36	6.32403e-06	2	1481.72	0.0716084	35.5228	0
	High	GHYLNATAGTcEEmIK	7	14794	100	Q6VW40;C0J9R6;C6G1P2;Q33032;O82538;Q9THL1;D6C620;Q4VI99;C1JAT3;Q9GGI5;A0A191VS93;A0A158TYG8;Q4KUE1;Q7YJP8;Q7GH77;Q6VW16;Q9MS09;O98551;Q8WL53;E7DMW3;Q3I534;I2E9A4;Q4VI78;W5RVG3;A0A1C9HGI6;G0WZL1;Q37220;A0A142I7F3;Q7YJR1;C3S397;A0A1C9HFR4;Q8MFT9;Q33550;J9QH20;H9ZGI0;L0N8B1;R4QE58;O98429;Q37212;P93918;A0A0B4M1K8;B6GUV5;Q37347;K4EPE7;Q37176;Q95CE8;P94046;Q8ME51;A5X4D3;Q5I221;A0A0U4D534;A0A249Y5N8;Q7Y…	C11(Carbamidomethyl); M14(Oxidation)	0	0	9.65e-15	86.32	4.65945e-06	2	1810.81	1.58572	58.7411	0
	High	TFQGPPHGIQVER	28	58045	156	H9ZGI0;A5X4D3;Q4VI78;G8EEM9;O03654;C0J9R6;C6G1P2;Q4VI99;Q9GGI5;A0A158TYG8;Q7YJP8;Q6VW16;Q9MS09;Q5I221;A0A0U4D534;A0A0F7C969;A0A1C9HGI6;G0WZL1;Q37220;Q7YJR1;Q37279;A0A1C9HFR4;J9QH20;L0N8B1;Q6VW40;I2BGM7;Q33047;Q8WL19;Q33032;O82538;Q9THL1;C3S8Q5;Q9GEK5;D6C620;C1JAT3;A0A191VS93;Q4KUE1;Q7GH77;Q33156;O98551;Q8WL53;E7DMW3;I2E9L8;Q3I534;A0A1C9HFN6;I2E9A4;Q8WKT6;W5RVG3;D4N1T9;J9QG76;Q9GD27;A0A1W6BU17;A0A…		0	0	9.076e-13	83.5	2.78402e-05	2	1465.76	0.73928	64.4904	0
	High	GHYLNATAGTcEEMIKR	4	14767	100	Q6VW40;C0J9R6;C6G1P2;Q33032;Q4VI99;Q9GGI5;Q4VI78;A0A1C9HGI6;C3S397;Q8MFT9;E7DMY2;Q31895;F2X4H9;Q37212;A0A291IA50;Q5I221;A0A0U4D534;A0A249Y5N8;R4QE58;A5X4D3;A0A158TYG8;Q7YJP8;Q29VE5;Q6VW16;Q9MS09;O09424;A0A0F7C969;G0WZL1;Q37220;A0A142I7A5;B6GUV5;B8YHE7;Q7YJR1;A0A078BR81;Q37347;K4FWS2;K4EPE7;Q37279;A0A1C9HFR4;A0A0F6TFY2;Q95CE8;J9QH20;L0N8B1;Q37309;A0A291L2S1;A0A0D5CQU4;V5T6A6;O82538;Q9THL1;D6C620;C…	C11(Carbamidomethyl)	0	0	4.089e-16	83.14	1.29145e-05	3	1950.92	1.27527	64.1621	1
	High	DDENVNSQPFMR	5	52171	161	Q32701;Q6VW40;I2BGM7;B1NL21;C0J9R6;C6G1P2;Q33047;D6MYK4;E7DMY2;Q8WL19;Q33032;I2E962;A0A286NQG4;O82538;A0A1S6WN23;R4QE58;Q9THL1;A5X4D3;I2E906;Q32666;C3S8Q5;Q95631;Q6VW13;Q9GEK5;D6C620;A5H757;Q9TN58;O98429;Q32553;Q4VI99;C1JAT3;Q9GGI5;A0A191VS93;A0A158TYG8;Q4KUE1;Q37212;Q7YJP8;Q7GH77;A0A291IA50;Q29VE5;Q33156;Q6VW16;Q9MS09;Q5I221;G0WZM4;A0A0U4D534;O98551;Q8WL53;E7DMW3;I2E9L8;Q3I534;A0A1C9HFN6;I2E9A4;…		0	0	1.713e-09	83.12	1.80473e-05	2	1451.62	-0.283593	71.4823	0
	High	MSGGDHIHAGTVVGK	33	17683	101	C0J9R6;C6G1P2;Q9GGI5;Q7YJP8;Q6VW16;Q7YJR1;A0A1C9HFR4;L0N8B1;O98551;Q6VW40;I2BGM7;Q33032;A0A286NQG4;A5X4D3;C3S8Q5;Q9GEK5;O98429;A0A191VS93;A0A158TYG8;Q4KUE1;Q7GH77;Q9MS09;Q5I221;G0WZM4;A0A0U4D534;Q8WL53;E7DMW3;I2E9L8;A0A1C9HFN6;I2E9A4;A0A286NQF2;Q8WKT6;Q7YJM6;A0A249Y5N8;W5RVG3;A0A0B4M1K8;B5L2V5;S4TA61;D4N1T9;A0A1D5AHD9;J9QG76;E5G0I9;F5B3G0;A9X7F0;Q8HVI8;A0A291L206;Q37347;C3S397;B3THI4;K4EPE7;Q8MFT…		0	0	5.842e-09	75.91	7.64498e-05	2	1465.72	0.850563	42.9468	0
	High	EITLGFVDLLRDDFIEK	2	5735	32	Q6VW40;C0J9R6;C6G1P2;Q33032;Q4VI99;Q9GGI5;Q5I221;A0A0U4D534;Q4VI78;A0A249Y5N8;A0A1C9HGI6;C3S397;Q8MFT9;I2BGM7;Q31895;F2X4H9;I2E9L8;S4TA61;J9QG76;A0A1S6WN23;P36479;Q37212;A0A286NQG4;A0A286NQF2;Q7YJM6;F5B3G0;E7DMY2;A0A291IA50;Q37309;O47280;Q3T5L7;Q9MV62		0	0	4.089e-16	73.94	9.06345e-05	2	2023.08	0.972012	115.115	1
	High	GHYLNATAGTcEEmIKR	3	14767	100	C0J9R6;C6G1P2;Q9GGI5;Q6VW40;Q33032;O82538;Q9THL1;D6C620;Q4VI99;C1JAT3;A0A191VS93;A0A158TYG8;Q4KUE1;Q7YJP8;Q7GH77;Q6VW16;Q9MS09;O98551;Q8WL53;E7DMW3;Q3I534;I2E9A4;Q4VI78;W5RVG3;A0A1C9HGI6;G0WZL1;Q37220;A0A142I7F3;Q7YJR1;C3S397;A0A1C9HFR4;Q8MFT9;Q33550;J9QH20;H9ZGI0;L0N8B1;E7DMY2;I2E962;O98429;A0A0B4M1K8;A0A142I7A5;B8YHE7;A0A078BR81;D8V9D7;Q37347;K4EPE7;A0A0F6TFY2;Q95CE8;P94046;Q8MCW3;A5X4D3;F2X4H9…	C11(Carbamidomethyl); M14(Oxidation)	0	0	5.095e-16	70.14	0.000235466	3	1966.91	0.933264	54.1162	1
	High	EITLGFVDLLR	1	11021	65	Q6VW40;I2BGM7;C0J9R6;C6G1P2;Q33032;A0A1S6WN23;F2X4H9;Q9GGI5;Q5I221;A0A0U4D534;I2E9L8;A0A249Y5N8;S4TA61;J9QG76;C3S397;Q8MFT9;P36479;I2E962;A0A286NQG4;C3S8Q5;Q9GEK5;Q4VI99;C1JAT3;A0A158TYG8;Q9MS09;A0A1C9HFN6;Q4VI78;A0A286NQF2;Q7YJM6;W5RVG3;A0A1C9HGI6;G0WZL1;Q8HVI8;Q37347;J9QH20;A0A125R6I8;H9ZGI0;Q8MCW3;O03654;H9ZGI8;Q37212;F5B3G0;E7DMY2;G0WZM4;A0A0P0FGN5;C1JAS8;A0A291IA50;Q95B25;Q9TN58;O09424;Q8ME5…		0	0	7.291e-06	63.01	0.00107602	2	1275.73	-0.399059	115.033	0
	High	VALEAcVQAR	50	29518	124	C0J9R6;C6G1P2;E7DMY2;F2X4H9;Q9GGI5;A0A158TYG8;Q37212;Q9MS09;Q6VW40;I2BGM7;Q33047;Q8WL19;Q33032;O82538;Q9THL1;Q4VI99;A0A191VS93;Q4KUE1;Q7YJP8;Q7GH77;Q33156;Q6VW16;Q8WL53;I2E9L8;I2E9A4;Q4VI78;A0A1C9HGI6;D4N1T9;J9QG76;Q37220;Q9GD27;A0A291L206;Q7YJR1;C3S397;A0A1C9HFR4;Q8MFT9;G8EEM9;Q5SCJ3;Q7YJM3;Q8MDH4;L0N8B1;Q29VE5;G0WZL1;J9QH20;A0A291L2S1;A0A0D5CQU4;Q32701;D6MYK9;B1NL21;D6MYK4;Q8ME51;C7AQR6;A0A1S6W…	C6(Carbamidomethyl)	0	0	1.602e-05	59.46	0.00454308	2	1116.58	0.209793	74.8829	0
	High	DDENVNSQPFmR	5	52171	161	Q7YJR9;Q7YJL9;A5H757;X2D2J7;Q32701;Q6VW40;I2BGM7;B1NL21;C0J9R6;C6G1P2;Q33047;D6MYK4;E7DMY2;Q8WL19;Q33032;I2E962;A0A286NQG4;O82538;A0A1S6WN23;R4QE58;Q9THL1;A5X4D3;I2E906;Q32666;C3S8Q5;Q95631;Q6VW13;Q9GEK5;D6C620;Q9TN58;O98429;Q32553;Q4VI99;C1JAT3;Q9GGI5;A0A191VS93;A0A158TYG8;Q4KUE1;Q37212;Q7YJP8;Q7GH77;A0A291IA50;Q29VE5;Q33156;Q6VW16;Q9MS09;Q5I221;G0WZM4;A0A0U4D534;O98551;Q8WL53;E7DMW3;I2E9L8;Q3I5…	M11(Oxidation)	0	0	1.814e-07	58.7	0.00494354	2	1467.62	0.772197	60.0113	0
	High	PLLGcTIKPK	4	64838	165	Q32701;D6MYK9;Q6VW40;I2BGM7;B1NL21;C0J9R6;C6G1P2;Q33047;D6MYK4;E7DMY2;Q8ME51;Q8WL19;Q33032;O82538;A0A1S6WN23;Q31895;R4QE58;Q9THL1;A5X4D3;V5K6K1;Q32666;C3S8Q5;Q95631;F2X4H9;Q9GEK5;D6C620;Q9TN58;Q32553;Q4VI99;C1JAT3;Q9GGI5;A0A2H4UGV5;D6MYJ6;A0A191VS93;A0A158TYG8;Q37358;Q32750;Q4KUE1;Q37212;Q7YJP8;Q7GH77;A0A291IA50;Q29VE5;Q33156;Q6VW16;Q9MS09;Q5I221;G0WZM4;A0A0U4D534;O98551;Q8WL53;E7DMW3;I2E9L8;Q3I5…	C5(Carbamidomethyl)	0	0	0.004664	54.76	0.0189101	3	1126.67	0.390372	54.7944	1
	High	AMHAVIDR	10	44488	164	Q6VW40;C0J9R6;C6G1P2;Q33032;Q9GGI5;Q5I221;A0A0U4D534;A0A249Y5N8;C3S397;Q8MFT9;Q4VI99;Q7YJP8;Q6VW16;Q4VI78;A0A1C9HGI6;J9QG76;Q37220;Q7YJR1;A0A1C9HFR4;Q5SCJ3;Q7YJM3;L0N8B1;I2BGM7;A0A191VS93;Q4KUE1;Q7GH77;Q8WL53;I2E9L8;I2E9A4;D4N1T9;A0A291L206;G8EEM9;Q8MDH4;A0A218KDZ0;A0A078BR81;A0A0F6TFY2;Q32701;B1NL21;Q33047;Q8WL19;O82538;A0A1S6WN23;Q9THL1;A5X4D3;C3S8Q5;Q9GEK5;D6C620;Q32553;C1JAT3;A0A158TYG8;Q29VE…		0	0	0.004747	47.09	0.072162	2	912.472	0.113135	34.6412	0
	High	EITLGFVDLLRDDFIEKDR	2	5694	32	Q6VW40;C0J9R6;C6G1P2;Q33032;Q4VI99;Q9GGI5;Q5I221;A0A0U4D534;Q4VI78;A0A249Y5N8;A0A1C9HGI6;C3S397;Q8MFT9;I2BGM7;Q31895;F2X4H9;I2E9L8;S4TA61;J9QG76;A0A1S6WN23;P36479;Q37212;A0A286NQG4;A0A286NQF2;Q7YJM6;F5B3G0;E7DMY2;A0A291IA50;Q37309;O47280;Q3T5L7;Q9MV62		0	0	7.922e-11	37.47	0.366824	3	2294.2	0.524079	114.788	2
	High	YGRPLLGcTIKPK	5	64650	162	I2BGM7;C6G1P2;Q33032;Q9GGI5;Q6VW40;C0J9R6;A0A191VS93;Q4KUE1;Q7YJP8;Q7GH77;Q6VW16;Q8WL53;I2E9A4;Q7YJR1;C3S397;A0A1C9HFR4;Q8MFT9;L0N8B1;C3S8Q5;A0A158TYG8;Q9MS09;J9QG76;Q4VI99;Q4VI78;A0A1C9HGI6;Q37220;Q5SCJ3;Q7YJM3;Q9GEK5;C1JAT3;I2E9L8;A0A1C9HFN6;W5RVG3;G0WZL1;Q8HVI8;J9QH20;H9ZGI0;B1NL21;Q33047;Q8WL19;O82538;Q9THL1;A5X4D3;D6C620;Q33156;Q5I221;G0WZM4;A0A0U4D534;O98551;E7DMW3;Q3I534;A0A0P0FGN5;Q8WKT6;…	C8(Carbamidomethyl)	0	0	5.881e-08	37.37	1.0742	3	1502.85	0.213484	56.7249	2
	High	GGxDFTKDDENVNSQPFmR	1	9	1	Q8MFT9	X3(R); M18(Oxidation)	0	0	0.004291	17.36	10.3158	3	2228.99	-4.50855	97.1387	2
	High	DDFIEKDR	9	17693	88	C0J9R6;C6G1P2;R4QE58;Q4VI99;Q9GGI5;Q7YJP8;Q29VE5;Q6VW16;Q4VI78;A0A1C9HGI6;J9QG76;Q37220;Q7YJR1;A0A1C9HFR4;Q5SCJ3;Q7YJM3;L0N8B1;I6N589;A0A291L2S1;A0A0D5CQU4;Q32701;Q6VW40;Q33032;O82538;Q9THL1;Q32553;A0A191VS93;Q4KUE1;Q37212;Q7GH77;A0A291IA50;Q8WL53;I2E9A4;C3S397;Q8MFT9;A0A0B4M1K8;B6GUV5;P94046;I2BGM7;A0A286NQG4;I2E9L8;A0A286NQF2;Q7YJM6;D4N1T9;A0A1D5AHD9;A0A291L206;G8EEM9;Q8MDH4;E7DMY2;Q5I221;A0A0U…		0	0.001	0.00869	44.57	0.0864489	2	1037.49	0.160515	45.8223	1
	High	AQAETGEIK	8	27913	126	I2BGM7;C6G1P2;Q33032;Q9GGI5;G0WZL1;O03654;Q8ME51;Q9GEK5;L0N8B1;Q6VW40;C0J9R6;C3S8Q5;A0A158TYG8;Q9MS09;I2E9L8;A0A1C9HFN6;W5RVG3;J9QG76;Q8HVI8;C3S397;Q8MFT9;H9ZGI0;D6C620;Q32701;A0A1S6WN23;A0A191VS93;Q4KUE1;Q7YJP8;Q7GH77;Q6VW16;Q8WL53;I2E9A4;D4N1T9;A0A291L206;Q7YJR1;A0A1C9HFR4;G8EEM9;Q5SCJ3;Q7YJM3;Q8MDH4;Q8MDS5;I6N589;Q33420;P93918;Q4VI99;Q4VI78;A0A1C9HGI6;A0A286NQG4;O98429;O98551;E7DMW3;A0A286NQF2…		0	0.001	0.009046	35.98	0.923455	2	946.485	0.908181	25.8255	0
	High	AmHAVIDR	8	44488	164	Q6VW40;C0J9R6;C6G1P2;Q33032;Q9GGI5;Q5I221;A0A0U4D534;A0A249Y5N8;C3S397;Q8MFT9;Q4VI99;Q7YJP8;Q6VW16;Q4VI78;A0A1C9HGI6;J9QG76;Q37220;Q7YJR1;A0A1C9HFR4;Q5SCJ3;Q7YJM3;L0N8B1;I2BGM7;A0A191VS93;Q4KUE1;Q7GH77;Q8WL53;I2E9L8;I2E9A4;D4N1T9;A0A291L206;G8EEM9;Q8MDH4;A0A218KDZ0;A0A078BR81;A0A0F6TFY2;Q32701;B1NL21;Q33047;Q8WL19;O82538;A0A1S6WN23;Q9THL1;A5X4D3;C3S8Q5;Q9GEK5;D6C620;Q32553;C1JAT3;A0A158TYG8;Q29VE…	M2(Oxidation)	0	0.006	0.06256	47.5	0.070555	2	928.467	-0.19695	22.6591	0
	High	NHGMHFR	2	30695	140	C0J9R6;C6G1P2;E7DMY2;Q4VI99;Q9GGI5;Q4VI78;A0A1C9HGI6;Q6VW40;Q33032;C1JAT3;A0A158TYG8;Q9MS09;Q5I221;A0A0U4D534;A0A0P0FGN5;A0A249Y5N8;W5RVG3;G0WZL1;C1JAS8;C3S397;Q8MFT9;J9QH20;H9ZGI0;Q33047;O82538;Q9THL1;D6C620;A0A191VS93;Q4KUE1;Q7YJP8;Q7GH77;Q6VW16;O98551;Q8WL53;E7DMW3;Q3I534;I2E9A4;Q37220;A0A142I7F3;Q7YJR1;A0A1C9HFR4;Q33550;L0N8B1;I2BGM7;B1NL21;Q8WL19;Q33156;I2E9L8;B5L2V5;S4TA61;D4N1T9;J9QG76;Q9G…		0	0.006	0.06436	45.52	0.0710364	2	898.41	-0.0896659	32.9386	0
	High	PLLGcTIK	1	65160	166	Q32701;D6MYK9;Q6VW40;I2BGM7;B1NL21;C0J9R6;C6G1P2;Q33047;D6MYK4;E7DMY2;Q8ME51;Q8WL19;Q33032;O82538;A0A1S6WN23;Q31895;R4QE58;Q9THL1;A5X4D3;V5K6K1;Q32666;C3S8Q5;Q95631;F2X4H9;Q9GEK5;D6C620;Q9TN58;Q32553;Q4VI99;C1JAT3;Q9GGI5;A0A2H4UGV5;D6MYJ6;A0A191VS93;A0A158TYG8;Q37358;Q32750;Q4KUE1;Q37212;Q7YJP8;Q7GH77;A0A291IA50;Q29VE5;Q33156;Q6VW16;Q9MS09;Q5I221;G0WZM4;A0A0U4D534;O98551;Q8WL53;E7DMW3;I2E9L8;Q3I5…	C5(Carbamidomethyl)	0	0.008	0.07715	28.14	13.4946	2	901.518	-0.0339554	65.0959	0
	High	AVYEcLR	1	51286	155	C0J9R6;C6G1P2;Q9GGI5;Q7YJP8;Q6VW16;Q7YJR1;A0A1C9HFR4;L0N8B1;Q4VI99;Q4VI78;A0A1C9HGI6;Q37220;Q6VW40;I2BGM7;B1NL21;Q33047;Q8WL19;Q33032;O82538;Q9THL1;A5X4D3;C3S8Q5;Q9GEK5;D6C620;C1JAT3;A0A191VS93;A0A158TYG8;Q4KUE1;Q37212;Q7GH77;A0A291IA50;Q33156;Q9MS09;Q5I221;G0WZM4;A0A0U4D534;O98551;Q8WL53;E7DMW3;I2E9L8;Q3I534;A0A1C9HFN6;I2E9A4;P93918;A0A0P0FGN5;Q95B25;Q8WKT6;A0A0F7C969;A0A249Y5N8;W5RVG3;E0Y5C1;Q8…	C5(Carbamidomethyl)	0	0.009	0.09645	26.03	11.6576	2	910.445	-0.367422	54.1069	0
G4WNV5	ATP synthase subunit beta (Fragment) OS=Halophytum ameghinoi OX=124817 GN=atpB PE=3 SV=1 - [G4WNV5_9CARY]	2379.6	59.65	3266	1	19	108	461	49.7319	5.21143
	High	IFNVLGEPVDNLGPVDTR	2	3009	17	A0A0M3LBA7;Q597J4;Q5J048;A0A1C9HCV0;Q9MU12;Q5J038;Q9MRA3;Q9SCE9;A0A1I7PIU6;G4WNV5;A0A1D8DG80;A0A1D8D815;A0A1I7PIT2;A0A191SDX6;G0LNL4;Q9XQY1;B7S4V7		0	0	9.063e-14	118.45	2.82807e-09	2	1955.03	1.18211	114.312	0
	High	GIYPAVDPLDSTSTMLQPR	1	5449	29	A0A0M3LBA7;A0A1Z1CJG6;A0A1C9HCV0;A0A1D8D815;A0A1I7PIS3;C0J9K5;C0J9P4;Q9MU12;Q9SCE9;A0A1I7PIS8;Q95FJ8;Q597J4;A0A191SDX6;Q5J048;A0A1C9HCP3;Q5J038;Q9MRA3;T1L6T3;A0A1D8DG80;A0A1I7PIU6;G4WNV5;A0A1I7PIT2;B8PRK2;Q95FS7;G0LNL4;Q9MRM1;Q9XQY1;B7S4V7;Q8WJF6		0	0	4.089e-16	114.28	9.13922e-09	3	2061.03	0.43857	114.196	0
	High	YKELQDIIAILGLDELSEEDR	2	7741	30	A0A0M3LBA7;Q597J4;A0A1C9HCV0;Q9MU12;Q5J038;A0A1Z1CJG6;A0A1C9HCP3;C0J9K5;C0J9P4;Q95FJ8;Q9MRA3;A0A1I7PIS3;T1L6T3;Q9SCE9;A0A1D8DG80;A0A1I7PIU6;G4WNV5;Q5J048;A0A1I7PIS8;B8PRK2;A0A1D8D815;A0A191SDX6;A0A1I7PIT2;Q95FS7;G0LNL4;B7S4V7;Q9XQY1;Q5UVH7;D3YI20;Q8WJF6		0	0	4.089e-16	109.13	2.80867e-08	3	2462.27	0.849771	115.252	1
	High	FVQAGSEVSALLGR	9	9158	29	A0A0M3LBA7;A0A1Z1CJG6;A0A1C9HCV0;Q5J038;A0A1C9HCP3;A0A1I7PIS3;C0J9K5;C0J9P4;Q9MU12;T1L6T3;Q9SCE9;Q95FJ8;Q597J4;A0A1D8D815;Q9MRA3;A0A1I7PIU6;G4WNV5;Q5J048;A0A1D8DG80;A0A1I7PIS8;Q5UVH7;Q95FS7;B7S4V7;G0LNL4;A0A1I7PIT2;B8PRK2;A0A0A7DB11;D3YI20;A0A191SDX6		0	0	2.412e-14	107.3	5.17819e-08	2	1433.78	0.628456	104.278	0
	High	DVNEQDVLLFIDNIFR	2	5066	22	A0A1C9HCV0;Q5J038;A0A1C9HCP3;A0A1I7PIS3;Q9MU12;T1L6T3;Q9SCE9;Q95FJ8;A0A0M3LBA7;A0A1Z1CJG6;C0J9K5;C0J9P4;Q9MRA3;A0A1I7PIU6;G4WNV5;A0A1D8DG80;A0A1I7PIS8;Q597J4;Q95FS7;G0LNL4;A0A1I7PIT2;B8PRK2		0	0	4.089e-16	100.52	2.49783e-07	2	1950	0.219837	116.538	0
	High	mPSAVGYQPTLSTEMGSLQER	7	5647	26	A0A0M3LBA7;A0A1C9HCV0;Q9MU12;A0A1C9HCP3;Q5J038;A0A1Z1CJG6;C0J9K5;C0J9P4;Q95FJ8;Q9MRA3;Q5J048;Q9SCE9;A0A1I7PIU6;G4WNV5;A0A1D8DG80;A0A1I7PIS3;T1L6T3;A0A1I7PIS8;B8PRK2;Q597J4;A0A1D8D815;A0A1I7PIT2;A0A191SDX6;Q95FS7;G0LNL4;B7S4V7	M1(Oxidation)	0	0	4.089e-16	100.23	1.47749e-07	2	2298.08	0.787195	98.7147	0
	High	VALVYGQMNEPPGAR	10	9490	31	A0A0M3LBA7;Q597J4;Q5J048;A0A1Z1CJG6;A0A1C9HCV0;A0A191SDX6;Q5J038;A0A1D8D815;A0A1C9HCP3;Q9MRA3;A0A1I7PIU6;A0A1I7PIS3;C0J9K5;C0J9P4;Q9MU12;T1L6T3;G4WNV5;Q95FS7;Q9SCE9;B7S4V7;A0A1D8DG80;A0A1I7PIS8;A0A1I7PIT2;B8PRK2;Q5UVH7;Q95FJ8;G0LNL4;D3YI20;Q9MRM1;A0A0A7DB11;Q9XQY1		0	0	1.582e-12	97.39	4.874e-07	2	1601.81	0.274305	82.9265	0
	High	MPSAVGYQPTLSTEMGSLQER	6	5647	26	A0A0M3LBA7;A0A1Z1CJG6;A0A1C9HCV0;A0A1I7PIS3;C0J9K5;C0J9P4;Q9MU12;Q9SCE9;Q95FJ8;A0A1C9HCP3;Q5J038;Q9MRA3;A0A1I7PIU6;T1L6T3;G4WNV5;Q95FS7;A0A1D8DG80;A0A1I7PIS8;A0A1I7PIT2;B8PRK2;Q597J4;A0A191SDX6;A0A1D8D815;Q5J048;B7S4V7;G0LNL4		0	0	4.089e-16	94.06	7.79322e-07	2	2282.08	1.55997	105.286	0
	High	ELQDIIAILGLDELSEEDR	2	7752	30	A0A0M3LBA7;Q597J4;A0A1C9HCV0;Q9MU12;Q5J038;A0A1Z1CJG6;A0A1C9HCP3;C0J9K5;C0J9P4;Q95FJ8;Q9MRA3;A0A1I7PIS3;T1L6T3;Q9SCE9;A0A1D8DG80;A0A1I7PIU6;G4WNV5;Q5J048;A0A1I7PIS8;B8PRK2;A0A1D8D815;A0A191SDX6;A0A1I7PIT2;Q95FS7;G0LNL4;B7S4V7;Q9XQY1;Q5UVH7;D3YI20;Q8WJF6		0	0	4.089e-16	92.02	1.57906e-06	2	2171.1	-1.66075	115.773	0
	High	mPSAVGYQPTLSTEmGSLQER	3	5647	26	A0A0M3LBA7;A0A1C9HCV0;Q9MU12;A0A1C9HCP3;Q5J038;A0A1Z1CJG6;C0J9K5;C0J9P4;Q95FJ8;Q9MRA3;Q5J048;Q9SCE9;A0A1I7PIU6;G4WNV5;A0A1D8DG80;A0A1I7PIS3;T1L6T3;A0A1I7PIS8;B8PRK2;Q597J4;A0A1D8D815;A0A1I7PIT2;A0A191SDX6;Q95FS7;G0LNL4;B7S4V7	M1(Oxidation); M15(Oxidation)	0	0	4.089e-16	80.99	1.16395e-05	3	2314.07	1.28533	82.9654	0
	High	mPNIYNALVVK	2	4063	19	A0A0M3LBA7;A0A1Z1CJG6;A0A1C9HCV0;C0J9K5;C0J9P4;Q9MU12;Q95FJ8;Q5J038;A0A1C9HCP3;Q9MRA3;Q597J4;A0A1D8D815;A0A1I7PIU6;G4WNV5;A0A1I7PIS8;B8PRK2;G0LNL4;Q95FS7;B7S4V7	M1(Oxidation)	0	0	6.384e-09	76.76	0.000145965	2	1277.69	0.980473	91.6388	0
	High	VALVYGQmNEPPGAR	11	9490	31	A0A0M3LBA7;Q597J4;Q9MRM1;A0A1Z1CJG6;A0A1C9HCV0;A0A1D8D815;A0A1I7PIS3;C0J9K5;C0J9P4;Q9MU12;Q9SCE9;A0A1I7PIS8;Q95FJ8;A0A191SDX6;Q5J038;A0A1C9HCP3;Q9MRA3;A0A1I7PIU6;T1L6T3;G4WNV5;Q5J048;A0A1D8DG80;A0A1I7PIT2;B8PRK2;Q5UVH7;Q95FS7;G0LNL4;A0A0A7DB11;B7S4V7;Q9XQY1;D3YI20	M8(Oxidation)	0	0	5.859e-13	76.71	5.3821e-05	2	1617.81	0.698386	69.4104	0
	High	GIYPAVDPLDSTSTmLQPR	6	5449	29	A0A0M3LBA7;Q597J4;A0A1C9HCP3;A0A1Z1CJG6;A0A1C9HCV0;A0A1D8D815;A0A1I7PIS3;C0J9K5;C0J9P4;Q9MU12;Q9SCE9;A0A1I7PIS8;Q95FJ8;A0A191SDX6;Q5J048;Q5J038;A0A1I7PIU6;T1L6T3;Q9XQY1;Q9MRA3;G4WNV5;Q95FS7;B7S4V7;A0A1D8DG80;A0A1I7PIT2;B8PRK2;G0LNL4;Q8WJF6;Q9MRM1	M15(Oxidation)	0	0	4.089e-16	73.12	0.000115571	2	2077.03	1.06795	104.502	0
	High	VGLTALTmAEYFR	3	7808	30	A0A0M3LBA7;A0A1C9HCV0;A0A1D8D815;Q9MU12;Q9SCE9;Q5J048;A0A1Z1CJG6;Q5J038;A0A1C9HCP3;Q9MRA3;C0J9K5;C0J9P4;Q95FJ8;Q597J4;A0A1I7PIU6;A0A1I7PIS3;T1L6T3;G4WNV5;A0A1D8DG80;A0A1I7PIS8;Q5UVH7;A0A191SDX6;A0A1I7PIT2;B8PRK2;Q95FS7;G0LNL4;A0A0A7DB11;Q9MRM1;Q9XQY1;B7S4V7	M8(Oxidation)	0	0	3.445e-08	71.16	0.000199978	2	1487.76	1.42775	110.319	0
	High	MPNIYNALVVK	6	4063	19	A0A0M3LBA7;Q597J4;A0A1C9HCV0;Q9MU12;A0A1C9HCP3;Q5J038;A0A1Z1CJG6;C0J9K5;C0J9P4;Q95FJ8;Q9MRA3;A0A1I7PIU6;G4WNV5;A0A1I7PIS8;B8PRK2;A0A1D8D815;G0LNL4;Q95FS7;B7S4V7		0	0	3.6e-08	61.19	0.00171309	2	1261.7	0.44565	104.959	0
	High	EGNDLYMEMK	2	8238	29	A0A0M3LBA7;A0A1C9HCP3;A0A1Z1CJG6;A0A1C9HCV0;Q5J038;Q9MRA3;C0J9K5;C0J9P4;Q9MU12;Q95FJ8;G0LNL4;Q597J4;A0A1D8D815;A0A1I7PIU6;A0A1I7PIS3;T1L6T3;G4WNV5;Q9SCE9;Q5J048;A0A1D8DG80;A0A1I7PIS8;A0A0A7DB11;Q5UVH7;Q95FS7;B7S4V7;A0A1I7PIT2;B8PRK2;Q9XQY1;D3YI20		0	0	0.000103	57.5	0.00148335	2	1229.52	0.493564	76.6345	0
	High	TVLIMELINNIAK	1	8267	27	A0A0M3LBA7;A0A1C9HCV0;Q597J4;A0A1Z1CJG6;A0A1D8D815;A0A1I7PIS3;C0J9K5;C0J9P4;Q9MU12;Q9SCE9;Q5J048;A0A1I7PIS8;Q95FJ8;Q5J038;A0A1C9HCP3;Q9MRA3;A0A1I7PIU6;T1L6T3;G4WNV5;A0A1D8DG80;Q5UVH7;A0A1I7PIT2;B8PRK2;A0A0A7DB11;A0A191SDX6;Q9MRM1;Q9XQY1		0	0	1.504e-08	55.42	0.00490042	2	1471.86	0.36774	115.473	0
	High	IGLFGGAGVGK	6	9628	38	A0A0M3LBA7;Q5J048;A0A1Z1CJG6;A0A1C9HCV0;C0J9K5;C0J9P4;Q9MU12;Q95FJ8;Q5J038;Q9MRA3;A0A1D8D815;A0A1C9HCP3;A0A1I7PIU6;A0A1I7PIS3;T1L6T3;G4WNV5;Q95FS7;Q9SCE9;B7S4V7;A0A1D8DG80;A0A1I7PIS8;Q5UVH7;Q597J4;A0A1I7PIT2;B8PRK2;G0LNL4;A0A2G5F6R8;A0A1S3Y5A9;B9T1V8;A0A103XST4;A0A2H3ZCK5;A0A191SDX6;A0A0A7DB11;Q9MRM1;Q9XQY1;A0A0D6QRT0;M0UCJ4;D3YI20		0	0	1.694e-05	54.93	0.00748879	2	975.562	0.168342	84.5371	0
	High	EGNDLYmEmK	1	8238	29	A0A0M3LBA7;A0A1C9HCP3;A0A1Z1CJG6;A0A1C9HCV0;Q5J038;Q9MRA3;C0J9K5;C0J9P4;Q9MU12;Q95FJ8;G0LNL4;Q597J4;A0A1D8D815;A0A1I7PIU6;A0A1I7PIS3;T1L6T3;G4WNV5;Q9SCE9;Q5J048;A0A1D8DG80;A0A1I7PIS8;A0A0A7DB11;Q5UVH7;Q95FS7;B7S4V7;A0A1I7PIT2;B8PRK2;Q9XQY1;D3YI20	M7(Oxidation); M9(Oxidation)	0	0	4.069e-05	48.86	0.00869943	2	1261.51	0.608066	45.5953	0
	High	VVDLLAPYR	7	9267	30	A0A0M3LBA7;Q597J4;A0A1C9HCV0;Q9MU12;A0A1C9HCP3;Q5J038;A0A1Z1CJG6;C0J9K5;C0J9P4;Q95FJ8;Q9MRA3;A0A1I7PIS3;T1L6T3;Q9SCE9;A0A1D8DG80;Q5J048;A0A1I7PIU6;G4WNV5;A0A1I7PIS8;A0A1I7PIT2;B8PRK2;A0A1D8D815;A0A191SDX6;A0A0A7DB11;Q5UVH7;Q95FS7;G0LNL4;Q9MRM1;B7S4V7;D3YI20		0	0	0.001958	48.51	0.029953	2	1045.6	0.536108	99.129	0
	High	TVLImELINNIAK	1	8267	27	A0A0M3LBA7;A0A1C9HCV0;Q597J4;A0A1Z1CJG6;A0A1D8D815;A0A1I7PIS3;C0J9K5;C0J9P4;Q9MU12;Q9SCE9;Q5J048;A0A1I7PIS8;Q95FJ8;Q5J038;A0A1C9HCP3;Q9MRA3;A0A1I7PIU6;T1L6T3;G4WNV5;A0A1D8DG80;Q5UVH7;A0A1I7PIT2;B8PRK2;A0A0A7DB11;A0A191SDX6;Q9MRM1;Q9XQY1	M5(Oxidation)	0	0	1.391e-05	45.98	0.0433723	2	1487.85	0.499679	114.943	0
	High	LSIFETGIK	5	9003	29	A0A1C9HCV0;Q5J038;A0A1C9HCP3;Q9MRA3;A0A1I7PIS3;Q9MU12;T1L6T3;Q9SCE9;A0A1D8DG80;Q95FJ8;A0A0M3LBA7;Q597J4;A0A1Z1CJG6;A0A191SDX6;A0A1D8D815;A0A1I7PIU6;C0J9K5;C0J9P4;G4WNV5;Q5J048;A0A1I7PIS8;Q95FS7;B7S4V7;Q5UVH7;G0LNL4;A0A0A7DB11;Q9MRM1;Q9XQY1;D3YI20		0	0	0.004341	44.41	0.0544216	2	1007.58	0.0355024	94.7377	0
	High	AHGGVSVFGGVGER	8	7920	31	A0A0M3LBA7;Q597J4;Q95FS7;A0A1C9HCV0;Q5J038;A0A1C9HCP3;Q9MRA3;A0A1I7PIS3;Q9MU12;T1L6T3;Q9SCE9;A0A1D8DG80;Q95FJ8;A0A1Z1CJG6;A0A1I7PIU6;C0J9K5;C0J9P4;G4WNV5;A0A1I7PIS8;A0A1I7PIT2;B8PRK2;A0A1D8D815;Q5J048;Q5UVH7;A0A191SDX6;B7S4V7;Q9XQY1;Q9MRM1;A0A0A7DB11;D3YI20;G0LNL4		0	0	2.565e-10	43.53	0.0924236	2	1328.67	-0.0537941	69.4669	0
	High	EGSITSIQAVYVPADDLTDPAPATTFAHLDATTVLSR	1	6157	26	A0A0M3LBA7;A0A1Z1CJG6;A0A1C9HCV0;Q5J038;A0A1C9HCP3;Q9MRA3;A0A1I7PIU6;A0A1I7PIS3;C0J9K5;C0J9P4;Q9MU12;T1L6T3;G4WNV5;Q9SCE9;A0A1D8DG80;A0A1I7PIS8;Q95FJ8;A0A1D8D815;Q5J048;A0A1I7PIT2;B8PRK2;A0A191SDX6;Q95FS7;Q5UVH7;A0A0A7DB11;B7S4V7		0	0	8.302e-08	29.88	1.67397	3	3843.94	2.61884	114.559	0
	High	VGLTALTMAEYFR	1	7808	30	A0A0M3LBA7;Q597J4;A0A1Z1CJG6;A0A1C9HCV0;Q5J038;A0A1C9HCP3;Q9MRA3;A0A1I7PIU6;A0A1I7PIS3;C0J9K5;C0J9P4;Q9MU12;T1L6T3;G4WNV5;Q95FS7;Q9SCE9;A0A1D8DG80;A0A1I7PIS8;A0A1I7PIT2;B8PRK2;Q95FJ8;G0LNL4;A0A1D8D815;Q5J048;B7S4V7;Q5UVH7;A0A191SDX6;A0A0A7DB11;Q9MRM1;Q9XQY1		0	0	5.605e-05	22.31	14.5389	2	1471.76	1.14001	114.677	0
	High	EGNDLYMEmK	1	8238	29	A0A0A7DB11;A0A0M3LBA7;A0A1C9HCP3;A0A1C9HCV0;Q5J038;Q9MU12;Q95FS7;Q95FJ8;Q597J4;A0A1Z1CJG6;A0A1D8D815;Q9XQY1;Q9MRA3;A0A1I7PIU6;A0A1I7PIS3;C0J9K5;C0J9P4;T1L6T3;G4WNV5;Q9SCE9;Q5J048;B7S4V7;A0A1D8DG80;A0A1I7PIS8;Q5UVH7;D3YI20;G0LNL4;A0A1I7PIT2;B8PRK2	M9(Oxidation)	0	0.001	0.007918	30.34	0.690657	2	1245.51	0.649558	57.0114	0
	High	TREGNDLYMEMK	1	8225	29	A0A0A7DB11;A0A0M3LBA7;Q597J4;A0A1Z1CJG6;A0A1C9HCV0;Q5J038;A0A1D8D815;A0A1C9HCP3;Q9MRA3;A0A1I7PIU6;A0A1I7PIS3;C0J9K5;C0J9P4;Q9MU12;T1L6T3;G4WNV5;Q9SCE9;Q5J048;A0A1D8DG80;A0A1I7PIS8;Q5UVH7;Q95FJ8;Q95FS7;B7S4V7;A0A1I7PIT2;B8PRK2;G0LNL4;Q9XQY1;D3YI20		0	0.001	0.01304	26.82	2.53941	2	1486.67	0.985458	65.1513	1
	High	GmEVIDTGAPLxVPVGGATLGR	1	3	1	G4WNV5	M2(Oxidation); X12(Q)	0	0.002	0.01567	22.41	10.3505	3	2154.12	0.427043	92.2293	0
I2E9A4	Ribulose bisphosphate carboxylase large chain (Fragment) OS=Lacistema grandifolium OX=1186122 GN=rbcl PE=3 SV=2 - [I2E9A4_9ROSI]	2347.79	31.97	46197	4	20	286	441	48.6945	6.43018
	High	mxGGDHIHAGTVVGK	12	13	1	I2E9A4	M1(Oxidation); X2(P)	0	0	5.79e-08	97.94	3.0654e-07	2	1491.74	1.3066	49.8241	0
	High	GHYLNATAGTcEEMIK	12	14794	100	Q6VW40;C0J9R6;C6G1P2;Q33032;O82538;Q9THL1;D6C620;Q4VI99;C1JAT3;Q9GGI5;A0A191VS93;A0A158TYG8;Q4KUE1;Q7YJP8;Q7GH77;Q6VW16;Q9MS09;O98551;Q8WL53;E7DMW3;Q3I534;I2E9A4;Q4VI78;W5RVG3;A0A1C9HGI6;G0WZL1;Q37220;A0A142I7F3;Q7YJR1;C3S397;A0A1C9HFR4;Q8MFT9;Q33550;J9QH20;H9ZGI0;L0N8B1;E7DMY2;I2E962;O98429;A0A0B4M1K8;A0A142I7A5;B8YHE7;A0A078BR81;D8V9D7;Q37347;K4EPE7;A0A0F6TFY2;Q95CE8;P94046;Q8MCW3;A5X4D3;F2X4H9…	C11(Carbamidomethyl)	0	0	4.089e-16	94.02	8.71831e-07	2	1794.82	1.35117	68.9362	0
	High	GGLDFTKDDENVNSQPFMR	11	51638	152	Q95CE8;C0J9R6;C6G1P2;A5X4D3;Q4VI99;Q9GGI5;A0A158TYG8;Q7YJP8;Q6VW16;Q9MS09;Q5I221;A0A0U4D534;Q4VI78;A0A0F7C969;A0A1C9HGI6;G0WZL1;Q37220;Q7YJR1;Q37279;A0A1C9HFR4;J9QH20;L0N8B1;Q6VW40;I2BGM7;Q33047;Q8WL19;Q33032;O82538;Q9THL1;C3S8Q5;Q9GEK5;D6C620;C1JAT3;A0A191VS93;Q4KUE1;Q7GH77;Q33156;O98551;Q8WL53;E7DMW3;I2E9L8;Q3I534;A0A1C9HFN6;I2E9A4;Q8WKT6;W5RVG3;D4N1T9;J9QG76;Q9GD27;A0A1W6BU17;A0A142I7F3;Q8HVI8…		0	0	4.344e-16	93.69	1.81133e-06	3	2169.99	2.5422	94.3219	1
	High	GGLDFTKDDENVNSQPFmR	8	51638	152	I2BGM7;C0J9R6;Q33032;C3S8Q5;G0WZL1;Q6VW40;Q32701;C6G1P2;Q33047;Q8WL19;O82538;A0A1S6WN23;Q9THL1;C3S8X1;Q9GEK5;D6C620;Q32553;Q4VI99;C1JAT3;Q9GGI5;A0A191VS93;A0A158TYG8;Q4KUE1;Q7YJP8;Q7GH77;Q29VE5;Q33156;Q6VW16;Q9MS09;O98551;Q8WL53;E7DMW3;I2E9L8;Q3I534;A0A1C9HFN6;I2E9A4;Q4VI78;Q8WKT6;W5RVG3;A0A1C9HGI6;D4N1T9;J9QG76;Q37220;Q9GD27;A0A1W6BU17;A0A142I7F3;Q8HVI8;A0A291L206;Q7YJR1;C3S397;A0A1C9HFR4;Q8MFT9…	M18(Oxidation)	0	0	4.089e-16	91.25	3.03478e-06	2	2185.98	0.109348	85.2244	1
	High	DNGLLLHIHR	8	41878	157	C0J9R6;C6G1P2;Q4VI99;Q9GGI5;A0A158TYG8;Q9MS09;Q5I221;A0A0U4D534;Q4VI78;O09424;A0A1C9HGI6;G0WZL1;J9QH20;Q6VW40;I2BGM7;E7DMY2;Q33032;F2X4H9;Q37212;I2E9L8;A0A249Y5N8;S4TA61;J9QG76;C3S397;Q8MFT9;O82538;Q9THL1;D6C620;C1JAT3;A0A191VS93;Q4KUE1;Q7YJP8;Q7GH77;A0A291IA50;Q6VW16;O98551;Q8WL53;E7DMW3;Q3I534;I2E9A4;P93918;Q95B25;W5RVG3;Q37220;A0A142I7F3;Q7YJR1;Q37176;A0A1C9HFR4;Q33550;H9ZGI0;L0N8B1;C3S8Q5;C3S…		0	0	5.413e-05	89.32	5.89001e-06	3	1187.66	0.248979	67.0837	0
	High	mxGGDHIHAGTVVGK	31	17683	101	Q9GGI5;C0J9R6;C6G1P2;J9QG76;A0A1S6WN23;I6N589;Q37212;Q6VW40;I2BGM7;Q33032;A5X4D3;C3S8Q5;Q9GEK5;A0A191VS93;A0A158TYG8;Q4KUE1;Q7YJP8;Q7GH77;Q6VW16;Q9MS09;Q5I221;G0WZM4;A0A0U4D534;O98551;Q8WL53;E7DMW3;I2E9L8;A0A1C9HFN6;I2E9A4;P93918;Q8WKT6;A0A249Y5N8;W5RVG3;Q8WJX3;B5L2V5;S4TA61;D4N1T9;E5G0I9;Q8HVI8;A0A291L206;Q7YJR1;C3S397;Q37176;A0A1C9HFR4;A0A0G2QX34;Q8MFT9;G8EEM9;Q5SCJ3;Q7YJM3;D5KMK2;Q8MDH4;H9ZGI0…	M1(Oxidation); X2(S)	0	0	1.734e-08	87.36	6.32403e-06	2	1481.72	0.0716084	35.5228	0
	High	GHYLNATAGTcEEmIK	7	14794	100	Q6VW40;C0J9R6;C6G1P2;Q33032;O82538;Q9THL1;D6C620;Q4VI99;C1JAT3;Q9GGI5;A0A191VS93;A0A158TYG8;Q4KUE1;Q7YJP8;Q7GH77;Q6VW16;Q9MS09;O98551;Q8WL53;E7DMW3;Q3I534;I2E9A4;Q4VI78;W5RVG3;A0A1C9HGI6;G0WZL1;Q37220;A0A142I7F3;Q7YJR1;C3S397;A0A1C9HFR4;Q8MFT9;Q33550;J9QH20;H9ZGI0;L0N8B1;R4QE58;O98429;Q37212;P93918;A0A0B4M1K8;B6GUV5;Q37347;K4EPE7;Q37176;Q95CE8;P94046;Q8ME51;A5X4D3;Q5I221;A0A0U4D534;A0A249Y5N8;Q7Y…	C11(Carbamidomethyl); M14(Oxidation)	0	0	9.65e-15	86.32	4.65945e-06	2	1810.81	1.58572	58.7411	0
	High	TFQGPPHGIQVER	28	58045	156	H9ZGI0;A5X4D3;Q4VI78;G8EEM9;O03654;C0J9R6;C6G1P2;Q4VI99;Q9GGI5;A0A158TYG8;Q7YJP8;Q6VW16;Q9MS09;Q5I221;A0A0U4D534;A0A0F7C969;A0A1C9HGI6;G0WZL1;Q37220;Q7YJR1;Q37279;A0A1C9HFR4;J9QH20;L0N8B1;Q6VW40;I2BGM7;Q33047;Q8WL19;Q33032;O82538;Q9THL1;C3S8Q5;Q9GEK5;D6C620;C1JAT3;A0A191VS93;Q4KUE1;Q7GH77;Q33156;O98551;Q8WL53;E7DMW3;I2E9L8;Q3I534;A0A1C9HFN6;I2E9A4;Q8WKT6;W5RVG3;D4N1T9;J9QG76;Q9GD27;A0A1W6BU17;A0A…		0	0	9.076e-13	83.5	2.78402e-05	2	1465.76	0.73928	64.4904	0
	High	GHYLNATAGTcEEMIKR	4	14767	100	Q6VW40;C0J9R6;C6G1P2;Q33032;Q4VI99;Q9GGI5;Q4VI78;A0A1C9HGI6;C3S397;Q8MFT9;E7DMY2;Q31895;F2X4H9;Q37212;A0A291IA50;Q5I221;A0A0U4D534;A0A249Y5N8;R4QE58;A5X4D3;A0A158TYG8;Q7YJP8;Q29VE5;Q6VW16;Q9MS09;O09424;A0A0F7C969;G0WZL1;Q37220;A0A142I7A5;B6GUV5;B8YHE7;Q7YJR1;A0A078BR81;Q37347;K4FWS2;K4EPE7;Q37279;A0A1C9HFR4;A0A0F6TFY2;Q95CE8;J9QH20;L0N8B1;Q37309;A0A291L2S1;A0A0D5CQU4;V5T6A6;O82538;Q9THL1;D6C620;C…	C11(Carbamidomethyl)	0	0	4.089e-16	83.14	1.29145e-05	3	1950.92	1.27527	64.1621	1
	High	DDENVNSQPFMR	5	52171	161	Q32701;Q6VW40;I2BGM7;B1NL21;C0J9R6;C6G1P2;Q33047;D6MYK4;E7DMY2;Q8WL19;Q33032;I2E962;A0A286NQG4;O82538;A0A1S6WN23;R4QE58;Q9THL1;A5X4D3;I2E906;Q32666;C3S8Q5;Q95631;Q6VW13;Q9GEK5;D6C620;A5H757;Q9TN58;O98429;Q32553;Q4VI99;C1JAT3;Q9GGI5;A0A191VS93;A0A158TYG8;Q4KUE1;Q37212;Q7YJP8;Q7GH77;A0A291IA50;Q29VE5;Q33156;Q6VW16;Q9MS09;Q5I221;G0WZM4;A0A0U4D534;O98551;Q8WL53;E7DMW3;I2E9L8;Q3I534;A0A1C9HFN6;I2E9A4;…		0	0	1.713e-09	83.12	1.80473e-05	2	1451.62	-0.283593	71.4823	0
	High	MxGGDHIHAGTVVGK	33	17683	101	C0J9R6;C6G1P2;Q9GGI5;Q7YJP8;Q6VW16;Q7YJR1;A0A1C9HFR4;L0N8B1;O98551;Q6VW40;I2BGM7;Q33032;A0A286NQG4;A5X4D3;C3S8Q5;Q9GEK5;O98429;A0A191VS93;A0A158TYG8;Q4KUE1;Q7GH77;Q9MS09;Q5I221;G0WZM4;A0A0U4D534;Q8WL53;E7DMW3;I2E9L8;A0A1C9HFN6;I2E9A4;A0A286NQF2;Q8WKT6;Q7YJM6;A0A249Y5N8;W5RVG3;A0A0B4M1K8;B5L2V5;S4TA61;D4N1T9;A0A1D5AHD9;J9QG76;E5G0I9;F5B3G0;A9X7F0;Q8HVI8;A0A291L206;Q37347;C3S397;B3THI4;K4EPE7;Q8MFT…	X2(S)	0	0	5.842e-09	75.91	7.64498e-05	2	1465.72	0.850563	42.9468	0
	High	GHYLNATAGTcEEmIKR	3	14767	100	C0J9R6;C6G1P2;Q9GGI5;Q6VW40;Q33032;O82538;Q9THL1;D6C620;Q4VI99;C1JAT3;A0A191VS93;A0A158TYG8;Q4KUE1;Q7YJP8;Q7GH77;Q6VW16;Q9MS09;O98551;Q8WL53;E7DMW3;Q3I534;I2E9A4;Q4VI78;W5RVG3;A0A1C9HGI6;G0WZL1;Q37220;A0A142I7F3;Q7YJR1;C3S397;A0A1C9HFR4;Q8MFT9;Q33550;J9QH20;H9ZGI0;L0N8B1;E7DMY2;I2E962;O98429;A0A0B4M1K8;A0A142I7A5;B8YHE7;A0A078BR81;D8V9D7;Q37347;K4EPE7;A0A0F6TFY2;Q95CE8;P94046;Q8MCW3;A5X4D3;F2X4H9…	C11(Carbamidomethyl); M14(Oxidation)	0	0	5.095e-16	70.14	0.000235466	3	1966.91	0.933264	54.1162	1
	High	MxGGDHIHAGTVVGK	3	10	1	I2E9A4	X2(E)	0	0	0.0001247	65.25	0.000509665	2	1507.73	0.860103	42.3917	0
	High	VALEAcVQAR	50	29518	124	C0J9R6;C6G1P2;E7DMY2;F2X4H9;Q9GGI5;A0A158TYG8;Q37212;Q9MS09;Q6VW40;I2BGM7;Q33047;Q8WL19;Q33032;O82538;Q9THL1;Q4VI99;A0A191VS93;Q4KUE1;Q7YJP8;Q7GH77;Q33156;Q6VW16;Q8WL53;I2E9L8;I2E9A4;Q4VI78;A0A1C9HGI6;D4N1T9;J9QG76;Q37220;Q9GD27;A0A291L206;Q7YJR1;C3S397;A0A1C9HFR4;Q8MFT9;G8EEM9;Q5SCJ3;Q7YJM3;Q8MDH4;L0N8B1;Q29VE5;G0WZL1;J9QH20;A0A291L2S1;A0A0D5CQU4;Q32701;D6MYK9;B1NL21;D6MYK4;Q8ME51;C7AQR6;A0A1S6W…	C6(Carbamidomethyl)	0	0	1.602e-05	59.46	0.00454308	2	1116.58	0.209793	74.8829	0
	High	DDENVNSQPFmR	5	52171	161	Q7YJR9;Q7YJL9;A5H757;X2D2J7;Q32701;Q6VW40;I2BGM7;B1NL21;C0J9R6;C6G1P2;Q33047;D6MYK4;E7DMY2;Q8WL19;Q33032;I2E962;A0A286NQG4;O82538;A0A1S6WN23;R4QE58;Q9THL1;A5X4D3;I2E906;Q32666;C3S8Q5;Q95631;Q6VW13;Q9GEK5;D6C620;Q9TN58;O98429;Q32553;Q4VI99;C1JAT3;Q9GGI5;A0A191VS93;A0A158TYG8;Q4KUE1;Q37212;Q7YJP8;Q7GH77;A0A291IA50;Q29VE5;Q33156;Q6VW16;Q9MS09;Q5I221;G0WZM4;A0A0U4D534;O98551;Q8WL53;E7DMW3;I2E9L8;Q3I5…	M11(Oxidation)	0	0	1.814e-07	58.7	0.00494354	2	1467.62	0.772197	60.0113	0
	High	PLLGcTIKPK	4	64838	165	Q32701;D6MYK9;Q6VW40;I2BGM7;B1NL21;C0J9R6;C6G1P2;Q33047;D6MYK4;E7DMY2;Q8ME51;Q8WL19;Q33032;O82538;A0A1S6WN23;Q31895;R4QE58;Q9THL1;A5X4D3;V5K6K1;Q32666;C3S8Q5;Q95631;F2X4H9;Q9GEK5;D6C620;Q9TN58;Q32553;Q4VI99;C1JAT3;Q9GGI5;A0A2H4UGV5;D6MYJ6;A0A191VS93;A0A158TYG8;Q37358;Q32750;Q4KUE1;Q37212;Q7YJP8;Q7GH77;A0A291IA50;Q29VE5;Q33156;Q6VW16;Q9MS09;Q5I221;G0WZM4;A0A0U4D534;O98551;Q8WL53;E7DMW3;I2E9L8;Q3I5…	C5(Carbamidomethyl)	0	0	0.004664	54.76	0.0189101	3	1126.67	0.390372	54.7944	1
	High	mxGGDHIHAGTVVGKLEGER	4	9	1	I2E9A4	M1(Oxidation); X2(N)	0	0	2.327e-07	49.93	0.018604	3	2093.02	0.644413	79.0167	1
	High	AMHAVIDR	10	44488	164	Q6VW40;C0J9R6;C6G1P2;Q33032;Q9GGI5;Q5I221;A0A0U4D534;A0A249Y5N8;C3S397;Q8MFT9;Q4VI99;Q7YJP8;Q6VW16;Q4VI78;A0A1C9HGI6;J9QG76;Q37220;Q7YJR1;A0A1C9HFR4;Q5SCJ3;Q7YJM3;L0N8B1;I2BGM7;A0A191VS93;Q4KUE1;Q7GH77;Q8WL53;I2E9L8;I2E9A4;D4N1T9;A0A291L206;G8EEM9;Q8MDH4;A0A218KDZ0;A0A078BR81;A0A0F6TFY2;Q32701;B1NL21;Q33047;Q8WL19;O82538;A0A1S6WN23;Q9THL1;A5X4D3;C3S8Q5;Q9GEK5;D6C620;Q32553;C1JAT3;A0A158TYG8;Q29VE…		0	0	0.004747	47.09	0.072162	2	912.472	0.113135	34.6412	0
	High	YGRPLLGcTIKPK	5	64650	162	I2BGM7;C6G1P2;Q33032;Q9GGI5;Q6VW40;C0J9R6;A0A191VS93;Q4KUE1;Q7YJP8;Q7GH77;Q6VW16;Q8WL53;I2E9A4;Q7YJR1;C3S397;A0A1C9HFR4;Q8MFT9;L0N8B1;C3S8Q5;A0A158TYG8;Q9MS09;J9QG76;Q4VI99;Q4VI78;A0A1C9HGI6;Q37220;Q5SCJ3;Q7YJM3;Q9GEK5;C1JAT3;I2E9L8;A0A1C9HFN6;W5RVG3;G0WZL1;Q8HVI8;J9QH20;H9ZGI0;B1NL21;Q33047;Q8WL19;O82538;Q9THL1;A5X4D3;D6C620;Q33156;Q5I221;G0WZM4;A0A0U4D534;O98551;E7DMW3;Q3I534;A0A0P0FGN5;Q8WKT6;…	C8(Carbamidomethyl)	0	0	5.881e-08	37.37	1.0742	3	1502.85	0.213484	56.7249	2
	High	mxGGDHIHAGTVVGK	11	12	1	I2E9A4	M1(Oxidation); X2(A)	0	0	0.003536	15.65	80.5334	4	1465.72	0.0792536	40.9929	0
	High	DDFIEKDR	9	17693	88	C0J9R6;C6G1P2;R4QE58;Q4VI99;Q9GGI5;Q7YJP8;Q29VE5;Q6VW16;Q4VI78;A0A1C9HGI6;J9QG76;Q37220;Q7YJR1;A0A1C9HFR4;Q5SCJ3;Q7YJM3;L0N8B1;I6N589;A0A291L2S1;A0A0D5CQU4;Q32701;Q6VW40;Q33032;O82538;Q9THL1;Q32553;A0A191VS93;Q4KUE1;Q37212;Q7GH77;A0A291IA50;Q8WL53;I2E9A4;C3S397;Q8MFT9;A0A0B4M1K8;B6GUV5;P94046;I2BGM7;A0A286NQG4;I2E9L8;A0A286NQF2;Q7YJM6;D4N1T9;A0A1D5AHD9;A0A291L206;G8EEM9;Q8MDH4;E7DMY2;Q5I221;A0A0U…		0	0.001	0.00869	44.57	0.0864489	2	1037.49	0.160515	45.8223	1
	High	AQAETGEIK	8	27913	126	I2BGM7;C6G1P2;Q33032;Q9GGI5;G0WZL1;O03654;Q8ME51;Q9GEK5;L0N8B1;Q6VW40;C0J9R6;C3S8Q5;A0A158TYG8;Q9MS09;I2E9L8;A0A1C9HFN6;W5RVG3;J9QG76;Q8HVI8;C3S397;Q8MFT9;H9ZGI0;D6C620;Q32701;A0A1S6WN23;A0A191VS93;Q4KUE1;Q7YJP8;Q7GH77;Q6VW16;Q8WL53;I2E9A4;D4N1T9;A0A291L206;Q7YJR1;A0A1C9HFR4;G8EEM9;Q5SCJ3;Q7YJM3;Q8MDH4;Q8MDS5;I6N589;Q33420;P93918;Q4VI99;Q4VI78;A0A1C9HGI6;A0A286NQG4;O98429;O98551;E7DMW3;A0A286NQF2…		0	0.001	0.009046	35.98	0.923455	2	946.485	0.908181	25.8255	0
	High	mxGGDHIHAGTVVGK	2	10	1	I2E9A4	M1(Oxidation); X2(Q)	0	0.003	0.02072	19.54	21.2174	2	1522.74	0.109954	41.1383	0
	High	mxGGDHIHAGTVVGK	1	10	1	I2E9A4	M1(Oxidation); X2(E)	0	0.003	0.03209	12.04	95.07	3	1523.73	-0.687401	33.4661	0
	High	AmHAVIDR	8	44488	164	Q6VW40;C0J9R6;C6G1P2;Q33032;Q9GGI5;Q5I221;A0A0U4D534;A0A249Y5N8;C3S397;Q8MFT9;Q4VI99;Q7YJP8;Q6VW16;Q4VI78;A0A1C9HGI6;J9QG76;Q37220;Q7YJR1;A0A1C9HFR4;Q5SCJ3;Q7YJM3;L0N8B1;I2BGM7;A0A191VS93;Q4KUE1;Q7GH77;Q8WL53;I2E9L8;I2E9A4;D4N1T9;A0A291L206;G8EEM9;Q8MDH4;A0A218KDZ0;A0A078BR81;A0A0F6TFY2;Q32701;B1NL21;Q33047;Q8WL19;O82538;A0A1S6WN23;Q9THL1;A5X4D3;C3S8Q5;Q9GEK5;D6C620;Q32553;C1JAT3;A0A158TYG8;Q29VE…	M2(Oxidation)	0	0.006	0.06256	47.5	0.070555	2	928.467	-0.19695	22.6591	0
	High	NHGMHFR	2	30695	140	C0J9R6;C6G1P2;E7DMY2;Q4VI99;Q9GGI5;Q4VI78;A0A1C9HGI6;Q6VW40;Q33032;C1JAT3;A0A158TYG8;Q9MS09;Q5I221;A0A0U4D534;A0A0P0FGN5;A0A249Y5N8;W5RVG3;G0WZL1;C1JAS8;C3S397;Q8MFT9;J9QH20;H9ZGI0;Q33047;O82538;Q9THL1;D6C620;A0A191VS93;Q4KUE1;Q7YJP8;Q7GH77;Q6VW16;O98551;Q8WL53;E7DMW3;Q3I534;I2E9A4;Q37220;A0A142I7F3;Q7YJR1;A0A1C9HFR4;Q33550;L0N8B1;I2BGM7;B1NL21;Q8WL19;Q33156;I2E9L8;B5L2V5;S4TA61;D4N1T9;J9QG76;Q9G…		0	0.006	0.06436	45.52	0.0710364	2	898.41	-0.0896659	32.9386	0
	High	PLLGcTIK	1	65160	166	Q32701;D6MYK9;Q6VW40;I2BGM7;B1NL21;C0J9R6;C6G1P2;Q33047;D6MYK4;E7DMY2;Q8ME51;Q8WL19;Q33032;O82538;A0A1S6WN23;Q31895;R4QE58;Q9THL1;A5X4D3;V5K6K1;Q32666;C3S8Q5;Q95631;F2X4H9;Q9GEK5;D6C620;Q9TN58;Q32553;Q4VI99;C1JAT3;Q9GGI5;A0A2H4UGV5;D6MYJ6;A0A191VS93;A0A158TYG8;Q37358;Q32750;Q4KUE1;Q37212;Q7YJP8;Q7GH77;A0A291IA50;Q29VE5;Q33156;Q6VW16;Q9MS09;Q5I221;G0WZM4;A0A0U4D534;O98551;Q8WL53;E7DMW3;I2E9L8;Q3I5…	C5(Carbamidomethyl)	0	0.008	0.07715	28.14	13.4946	2	901.518	-0.0339554	65.0959	0
	High	AVYEcLR	1	51286	155	C0J9R6;C6G1P2;Q9GGI5;Q7YJP8;Q6VW16;Q7YJR1;A0A1C9HFR4;L0N8B1;Q4VI99;Q4VI78;A0A1C9HGI6;Q37220;Q6VW40;I2BGM7;B1NL21;Q33047;Q8WL19;Q33032;O82538;Q9THL1;A5X4D3;C3S8Q5;Q9GEK5;D6C620;C1JAT3;A0A191VS93;A0A158TYG8;Q4KUE1;Q37212;Q7GH77;A0A291IA50;Q33156;Q9MS09;Q5I221;G0WZM4;A0A0U4D534;O98551;Q8WL53;E7DMW3;I2E9L8;Q3I534;A0A1C9HFN6;I2E9A4;P93918;A0A0P0FGN5;Q95B25;Q8WKT6;A0A0F7C969;A0A249Y5N8;W5RVG3;E0Y5C1;Q8…	C5(Carbamidomethyl)	0	0.009	0.09645	26.03	11.6576	2	910.445	-0.367422	54.1069	0
C0J9R6	Ribulose bisphosphate carboxylase large chain (Fragment) OS=Cissampelos capensis OX=379217 GN=rbcL PE=3 SV=1 - [C0J9R6_9MAGN]	2332.83	41.24	64495	0	22	283	468	51.8532	6.68311
	High	GHYLNATAGTcEEMIK	12	14794	100	Q6VW40;C0J9R6;C6G1P2;Q33032;O82538;Q9THL1;D6C620;Q4VI99;C1JAT3;Q9GGI5;A0A191VS93;A0A158TYG8;Q4KUE1;Q7YJP8;Q7GH77;Q6VW16;Q9MS09;O98551;Q8WL53;E7DMW3;Q3I534;I2E9A4;Q4VI78;W5RVG3;A0A1C9HGI6;G0WZL1;Q37220;A0A142I7F3;Q7YJR1;C3S397;A0A1C9HFR4;Q8MFT9;Q33550;J9QH20;H9ZGI0;L0N8B1;E7DMY2;I2E962;O98429;A0A0B4M1K8;A0A142I7A5;B8YHE7;A0A078BR81;D8V9D7;Q37347;K4EPE7;A0A0F6TFY2;Q95CE8;P94046;Q8MCW3;A5X4D3;F2X4H9…	C11(Carbamidomethyl)	0	0	4.089e-16	94.02	8.71831e-07	2	1794.82	1.35117	68.9362	0
	High	GGLDFTKDDENVNSQPFMR	11	51638	152	Q95CE8;C0J9R6;C6G1P2;A5X4D3;Q4VI99;Q9GGI5;A0A158TYG8;Q7YJP8;Q6VW16;Q9MS09;Q5I221;A0A0U4D534;Q4VI78;A0A0F7C969;A0A1C9HGI6;G0WZL1;Q37220;Q7YJR1;Q37279;A0A1C9HFR4;J9QH20;L0N8B1;Q6VW40;I2BGM7;Q33047;Q8WL19;Q33032;O82538;Q9THL1;C3S8Q5;Q9GEK5;D6C620;C1JAT3;A0A191VS93;Q4KUE1;Q7GH77;Q33156;O98551;Q8WL53;E7DMW3;I2E9L8;Q3I534;A0A1C9HFN6;I2E9A4;Q8WKT6;W5RVG3;D4N1T9;J9QG76;Q9GD27;A0A1W6BU17;A0A142I7F3;Q8HVI8…		0	0	4.344e-16	93.69	1.81133e-06	3	2169.99	2.5422	94.3219	1
	High	GGLDFTKDDENVNSQPFmR	8	51638	152	I2BGM7;C0J9R6;Q33032;C3S8Q5;G0WZL1;Q6VW40;Q32701;C6G1P2;Q33047;Q8WL19;O82538;A0A1S6WN23;Q9THL1;C3S8X1;Q9GEK5;D6C620;Q32553;Q4VI99;C1JAT3;Q9GGI5;A0A191VS93;A0A158TYG8;Q4KUE1;Q7YJP8;Q7GH77;Q29VE5;Q33156;Q6VW16;Q9MS09;O98551;Q8WL53;E7DMW3;I2E9L8;Q3I534;A0A1C9HFN6;I2E9A4;Q4VI78;Q8WKT6;W5RVG3;A0A1C9HGI6;D4N1T9;J9QG76;Q37220;Q9GD27;A0A1W6BU17;A0A142I7F3;Q8HVI8;A0A291L206;Q7YJR1;C3S397;A0A1C9HFR4;Q8MFT9…	M18(Oxidation)	0	0	4.089e-16	91.25	3.03478e-06	2	2185.98	0.109348	85.2244	1
	High	DNGLLLHIHR	8	41878	157	C0J9R6;C6G1P2;Q4VI99;Q9GGI5;A0A158TYG8;Q9MS09;Q5I221;A0A0U4D534;Q4VI78;O09424;A0A1C9HGI6;G0WZL1;J9QH20;Q6VW40;I2BGM7;E7DMY2;Q33032;F2X4H9;Q37212;I2E9L8;A0A249Y5N8;S4TA61;J9QG76;C3S397;Q8MFT9;O82538;Q9THL1;D6C620;C1JAT3;A0A191VS93;Q4KUE1;Q7YJP8;Q7GH77;A0A291IA50;Q6VW16;O98551;Q8WL53;E7DMW3;Q3I534;I2E9A4;P93918;Q95B25;W5RVG3;Q37220;A0A142I7F3;Q7YJR1;Q37176;A0A1C9HFR4;Q33550;H9ZGI0;L0N8B1;C3S8Q5;C3S…		0	0	5.413e-05	89.32	5.89001e-06	3	1187.66	0.248979	67.0837	0
	High	mSGGDHIHAGTVVGK	31	17683	101	Q9GGI5;C0J9R6;C6G1P2;J9QG76;A0A1S6WN23;I6N589;Q37212;Q6VW40;I2BGM7;Q33032;A5X4D3;C3S8Q5;Q9GEK5;A0A191VS93;A0A158TYG8;Q4KUE1;Q7YJP8;Q7GH77;Q6VW16;Q9MS09;Q5I221;G0WZM4;A0A0U4D534;O98551;Q8WL53;E7DMW3;I2E9L8;A0A1C9HFN6;I2E9A4;P93918;Q8WKT6;A0A249Y5N8;W5RVG3;Q8WJX3;B5L2V5;S4TA61;D4N1T9;E5G0I9;Q8HVI8;A0A291L206;Q7YJR1;C3S397;Q37176;A0A1C9HFR4;A0A0G2QX34;Q8MFT9;G8EEM9;Q5SCJ3;Q7YJM3;D5KMK2;Q8MDH4;H9ZGI0…	M1(Oxidation)	0	0	1.734e-08	87.36	6.32403e-06	2	1481.72	0.0716084	35.5228	0
	High	GHYLNATAGTcEEmIK	7	14794	100	Q6VW40;C0J9R6;C6G1P2;Q33032;O82538;Q9THL1;D6C620;Q4VI99;C1JAT3;Q9GGI5;A0A191VS93;A0A158TYG8;Q4KUE1;Q7YJP8;Q7GH77;Q6VW16;Q9MS09;O98551;Q8WL53;E7DMW3;Q3I534;I2E9A4;Q4VI78;W5RVG3;A0A1C9HGI6;G0WZL1;Q37220;A0A142I7F3;Q7YJR1;C3S397;A0A1C9HFR4;Q8MFT9;Q33550;J9QH20;H9ZGI0;L0N8B1;R4QE58;O98429;Q37212;P93918;A0A0B4M1K8;B6GUV5;Q37347;K4EPE7;Q37176;Q95CE8;P94046;Q8ME51;A5X4D3;Q5I221;A0A0U4D534;A0A249Y5N8;Q7Y…	C11(Carbamidomethyl); M14(Oxidation)	0	0	9.65e-15	86.32	4.65945e-06	2	1810.81	1.58572	58.7411	0
	High	TFQGPPHGIQVER	28	58045	156	H9ZGI0;A5X4D3;Q4VI78;G8EEM9;O03654;C0J9R6;C6G1P2;Q4VI99;Q9GGI5;A0A158TYG8;Q7YJP8;Q6VW16;Q9MS09;Q5I221;A0A0U4D534;A0A0F7C969;A0A1C9HGI6;G0WZL1;Q37220;Q7YJR1;Q37279;A0A1C9HFR4;J9QH20;L0N8B1;Q6VW40;I2BGM7;Q33047;Q8WL19;Q33032;O82538;Q9THL1;C3S8Q5;Q9GEK5;D6C620;C1JAT3;A0A191VS93;Q4KUE1;Q7GH77;Q33156;O98551;Q8WL53;E7DMW3;I2E9L8;Q3I534;A0A1C9HFN6;I2E9A4;Q8WKT6;W5RVG3;D4N1T9;J9QG76;Q9GD27;A0A1W6BU17;A0A…		0	0	9.076e-13	83.5	2.78402e-05	2	1465.76	0.73928	64.4904	0
	High	GHYLNATAGTcEEMIKR	4	14767	100	Q6VW40;C0J9R6;C6G1P2;Q33032;Q4VI99;Q9GGI5;Q4VI78;A0A1C9HGI6;C3S397;Q8MFT9;E7DMY2;Q31895;F2X4H9;Q37212;A0A291IA50;Q5I221;A0A0U4D534;A0A249Y5N8;R4QE58;A5X4D3;A0A158TYG8;Q7YJP8;Q29VE5;Q6VW16;Q9MS09;O09424;A0A0F7C969;G0WZL1;Q37220;A0A142I7A5;B6GUV5;B8YHE7;Q7YJR1;A0A078BR81;Q37347;K4FWS2;K4EPE7;Q37279;A0A1C9HFR4;A0A0F6TFY2;Q95CE8;J9QH20;L0N8B1;Q37309;A0A291L2S1;A0A0D5CQU4;V5T6A6;O82538;Q9THL1;D6C620;C…	C11(Carbamidomethyl)	0	0	4.089e-16	83.14	1.29145e-05	3	1950.92	1.27527	64.1621	1
	High	DDENVNSQPFMR	5	52171	161	Q32701;Q6VW40;I2BGM7;B1NL21;C0J9R6;C6G1P2;Q33047;D6MYK4;E7DMY2;Q8WL19;Q33032;I2E962;A0A286NQG4;O82538;A0A1S6WN23;R4QE58;Q9THL1;A5X4D3;I2E906;Q32666;C3S8Q5;Q95631;Q6VW13;Q9GEK5;D6C620;A5H757;Q9TN58;O98429;Q32553;Q4VI99;C1JAT3;Q9GGI5;A0A191VS93;A0A158TYG8;Q4KUE1;Q37212;Q7YJP8;Q7GH77;A0A291IA50;Q29VE5;Q33156;Q6VW16;Q9MS09;Q5I221;G0WZM4;A0A0U4D534;O98551;Q8WL53;E7DMW3;I2E9L8;Q3I534;A0A1C9HFN6;I2E9A4;…		0	0	1.713e-09	83.12	1.80473e-05	2	1451.62	-0.283593	71.4823	0
	High	MSGGDHIHAGTVVGK	33	17683	101	C0J9R6;C6G1P2;Q9GGI5;Q7YJP8;Q6VW16;Q7YJR1;A0A1C9HFR4;L0N8B1;O98551;Q6VW40;I2BGM7;Q33032;A0A286NQG4;A5X4D3;C3S8Q5;Q9GEK5;O98429;A0A191VS93;A0A158TYG8;Q4KUE1;Q7GH77;Q9MS09;Q5I221;G0WZM4;A0A0U4D534;Q8WL53;E7DMW3;I2E9L8;A0A1C9HFN6;I2E9A4;A0A286NQF2;Q8WKT6;Q7YJM6;A0A249Y5N8;W5RVG3;A0A0B4M1K8;B5L2V5;S4TA61;D4N1T9;A0A1D5AHD9;J9QG76;E5G0I9;F5B3G0;A9X7F0;Q8HVI8;A0A291L206;Q37347;C3S397;B3THI4;K4EPE7;Q8MFT…		0	0	5.842e-09	75.91	7.64498e-05	2	1465.72	0.850563	42.9468	0
	High	EITLGFVDLLRDDFIEK	2	5735	32	Q6VW40;C0J9R6;C6G1P2;Q33032;Q4VI99;Q9GGI5;Q5I221;A0A0U4D534;Q4VI78;A0A249Y5N8;A0A1C9HGI6;C3S397;Q8MFT9;I2BGM7;Q31895;F2X4H9;I2E9L8;S4TA61;J9QG76;A0A1S6WN23;P36479;Q37212;A0A286NQG4;A0A286NQF2;Q7YJM6;F5B3G0;E7DMY2;A0A291IA50;Q37309;O47280;Q3T5L7;Q9MV62		0	0	4.089e-16	73.94	9.06345e-05	2	2023.08	0.972012	115.115	1
	High	GHYLNATAGTcEEmIKR	3	14767	100	C0J9R6;C6G1P2;Q9GGI5;Q6VW40;Q33032;O82538;Q9THL1;D6C620;Q4VI99;C1JAT3;A0A191VS93;A0A158TYG8;Q4KUE1;Q7YJP8;Q7GH77;Q6VW16;Q9MS09;O98551;Q8WL53;E7DMW3;Q3I534;I2E9A4;Q4VI78;W5RVG3;A0A1C9HGI6;G0WZL1;Q37220;A0A142I7F3;Q7YJR1;C3S397;A0A1C9HFR4;Q8MFT9;Q33550;J9QH20;H9ZGI0;L0N8B1;E7DMY2;I2E962;O98429;A0A0B4M1K8;A0A142I7A5;B8YHE7;A0A078BR81;D8V9D7;Q37347;K4EPE7;A0A0F6TFY2;Q95CE8;P94046;Q8MCW3;A5X4D3;F2X4H9…	C11(Carbamidomethyl); M14(Oxidation)	0	0	5.095e-16	70.14	0.000235466	3	1966.91	0.933264	54.1162	1
	High	EITLGFVDLLR	1	11021	65	Q6VW40;I2BGM7;C0J9R6;C6G1P2;Q33032;A0A1S6WN23;F2X4H9;Q9GGI5;Q5I221;A0A0U4D534;I2E9L8;A0A249Y5N8;S4TA61;J9QG76;C3S397;Q8MFT9;P36479;I2E962;A0A286NQG4;C3S8Q5;Q9GEK5;Q4VI99;C1JAT3;A0A158TYG8;Q9MS09;A0A1C9HFN6;Q4VI78;A0A286NQF2;Q7YJM6;W5RVG3;A0A1C9HGI6;G0WZL1;Q8HVI8;Q37347;J9QH20;A0A125R6I8;H9ZGI0;Q8MCW3;O03654;H9ZGI8;Q37212;F5B3G0;E7DMY2;G0WZM4;A0A0P0FGN5;C1JAS8;A0A291IA50;Q95B25;Q9TN58;O09424;Q8ME5…		0	0	7.291e-06	63.01	0.00107602	2	1275.73	-0.399059	115.033	0
	High	ELGVPIVmHDYITGGFTANTSLAHYcR	7	839	14	C0J9R6;I2BGM7;Q33032;C3S8Q5;G0WZL1;D6MYK4;D6MYJ6;Q32553;A0A2H4UGV5;D6MYK9;Q32666;D6MYI7;A0A120KLC1;D6MYJ0	M8(Oxidation); C26(Carbamidomethyl)	0	0	3.29e-13	61.1	0.0019646	3	3038.45	1.54181	111.1	0
	High	FLFcAEAIYK	7	13080	65	C3S8Q5;C0J9R6;C6G1P2;Q4VI99;Q9GGI5;Q4VI78;A0A1C9HGI6;Q7YJP8;Q6VW16;Q5I221;A0A0U4D534;J9QG76;Q37220;Q7YJR1;A0A1C9HFR4;Q5SCJ3;Q7YJM3;L0N8B1;F2X4H9;P36479;R4QE58;C3S8X1;A0A158TYG8;Q29VE5;Q9MS09;Q8WKT6;G0WZL1;A0A142I7A5;B6GUV5;B8YHE7;A0A078BR81;Q37347;K4EPE7;A0A0F6TFY2;Q95CE8;J9QH20;I6N589;O03654;A0A291L2S1;A0A0D5CQU4;V5T6A6;A5X4D3;A0A0F7C969;Q37279;D6MYJ6;Q37212;O09424;E7DMY2;E5G0I9;D6MYK4;K4FWS2;P9…	C4(Carbamidomethyl)	0	0	0.0003866	59.69	0.00360431	2	1261.63	1.72761	109.694	0
	High	VALEAcVQAR	50	29518	124	C0J9R6;C6G1P2;E7DMY2;F2X4H9;Q9GGI5;A0A158TYG8;Q37212;Q9MS09;Q6VW40;I2BGM7;Q33047;Q8WL19;Q33032;O82538;Q9THL1;Q4VI99;A0A191VS93;Q4KUE1;Q7YJP8;Q7GH77;Q33156;Q6VW16;Q8WL53;I2E9L8;I2E9A4;Q4VI78;A0A1C9HGI6;D4N1T9;J9QG76;Q37220;Q9GD27;A0A291L206;Q7YJR1;C3S397;A0A1C9HFR4;Q8MFT9;G8EEM9;Q5SCJ3;Q7YJM3;Q8MDH4;L0N8B1;Q29VE5;G0WZL1;J9QH20;A0A291L2S1;A0A0D5CQU4;Q32701;D6MYK9;B1NL21;D6MYK4;Q8ME51;C7AQR6;A0A1S6W…	C6(Carbamidomethyl)	0	0	1.602e-05	59.46	0.00454308	2	1116.58	0.209793	74.8829	0
	High	DDENVNSQPFmR	5	52171	161	Q7YJR9;Q7YJL9;A5H757;X2D2J7;Q32701;Q6VW40;I2BGM7;B1NL21;C0J9R6;C6G1P2;Q33047;D6MYK4;E7DMY2;Q8WL19;Q33032;I2E962;A0A286NQG4;O82538;A0A1S6WN23;R4QE58;Q9THL1;A5X4D3;I2E906;Q32666;C3S8Q5;Q95631;Q6VW13;Q9GEK5;D6C620;Q9TN58;O98429;Q32553;Q4VI99;C1JAT3;Q9GGI5;A0A191VS93;A0A158TYG8;Q4KUE1;Q37212;Q7YJP8;Q7GH77;A0A291IA50;Q29VE5;Q33156;Q6VW16;Q9MS09;Q5I221;G0WZM4;A0A0U4D534;O98551;Q8WL53;E7DMW3;I2E9L8;Q3I5…	M11(Oxidation)	0	0	1.814e-07	58.7	0.00494354	2	1467.62	0.772197	60.0113	0
	High	PLLGcTIKPK	4	64838	165	Q32701;D6MYK9;Q6VW40;I2BGM7;B1NL21;C0J9R6;C6G1P2;Q33047;D6MYK4;E7DMY2;Q8ME51;Q8WL19;Q33032;O82538;A0A1S6WN23;Q31895;R4QE58;Q9THL1;A5X4D3;V5K6K1;Q32666;C3S8Q5;Q95631;F2X4H9;Q9GEK5;D6C620;Q9TN58;Q32553;Q4VI99;C1JAT3;Q9GGI5;A0A2H4UGV5;D6MYJ6;A0A191VS93;A0A158TYG8;Q37358;Q32750;Q4KUE1;Q37212;Q7YJP8;Q7GH77;A0A291IA50;Q29VE5;Q33156;Q6VW16;Q9MS09;Q5I221;G0WZM4;A0A0U4D534;O98551;Q8WL53;E7DMW3;I2E9L8;Q3I5…	C5(Carbamidomethyl)	0	0	0.004664	54.76	0.0189101	3	1126.67	0.390372	54.7944	1
	High	DTDTLAAFR	10	738	8	C0J9R6;C6G1P2;Q37212;E7DMW3;I2BGM7;E7DMY2;Q3I534;G8D4B8		0	0	0.004137	48.62	0.0232515	2	1009.5	1.48116	78.4889	0
	High	AMHAVIDR	10	44488	164	Q6VW40;C0J9R6;C6G1P2;Q33032;Q9GGI5;Q5I221;A0A0U4D534;A0A249Y5N8;C3S397;Q8MFT9;Q4VI99;Q7YJP8;Q6VW16;Q4VI78;A0A1C9HGI6;J9QG76;Q37220;Q7YJR1;A0A1C9HFR4;Q5SCJ3;Q7YJM3;L0N8B1;I2BGM7;A0A191VS93;Q4KUE1;Q7GH77;Q8WL53;I2E9L8;I2E9A4;D4N1T9;A0A291L206;G8EEM9;Q8MDH4;A0A218KDZ0;A0A078BR81;A0A0F6TFY2;Q32701;B1NL21;Q33047;Q8WL19;O82538;A0A1S6WN23;Q9THL1;A5X4D3;C3S8Q5;Q9GEK5;D6C620;Q32553;C1JAT3;A0A158TYG8;Q29VE…		0	0	0.004747	47.09	0.072162	2	912.472	0.113135	34.6412	0
	High	ELGVPIVMHDYITGGFTANTSLAHYcR	1	839	14	C0J9R6;D6MYJ6;Q33032;I2BGM7;C3S8Q5;G0WZL1;Q32553;A0A2H4UGV5;D6MYK9;D6MYK4;Q32666;D6MYI7;A0A120KLC1;D6MYJ0	C26(Carbamidomethyl)	0.0256	0	4.089e-16	38.45	0.382208	4	3022.46	1.01417	114.118	0
	High	EITLGFVDLLRDDFIEKDR	2	5694	32	Q6VW40;C0J9R6;C6G1P2;Q33032;Q4VI99;Q9GGI5;Q5I221;A0A0U4D534;Q4VI78;A0A249Y5N8;A0A1C9HGI6;C3S397;Q8MFT9;I2BGM7;Q31895;F2X4H9;I2E9L8;S4TA61;J9QG76;A0A1S6WN23;P36479;Q37212;A0A286NQG4;A0A286NQF2;Q7YJM6;F5B3G0;E7DMY2;A0A291IA50;Q37309;O47280;Q3T5L7;Q9MV62		0	0	7.922e-11	37.47	0.366824	3	2294.2	0.524079	114.788	2
	High	YGRPLLGcTIKPK	5	64650	162	I2BGM7;C6G1P2;Q33032;Q9GGI5;Q6VW40;C0J9R6;A0A191VS93;Q4KUE1;Q7YJP8;Q7GH77;Q6VW16;Q8WL53;I2E9A4;Q7YJR1;C3S397;A0A1C9HFR4;Q8MFT9;L0N8B1;C3S8Q5;A0A158TYG8;Q9MS09;J9QG76;Q4VI99;Q4VI78;A0A1C9HGI6;Q37220;Q5SCJ3;Q7YJM3;Q9GEK5;C1JAT3;I2E9L8;A0A1C9HFN6;W5RVG3;G0WZL1;Q8HVI8;J9QH20;H9ZGI0;B1NL21;Q33047;Q8WL19;O82538;Q9THL1;A5X4D3;D6C620;Q33156;Q5I221;G0WZM4;A0A0U4D534;O98551;E7DMW3;Q3I534;A0A0P0FGN5;Q8WKT6;…	C8(Carbamidomethyl)	0	0	5.881e-08	37.37	1.0742	3	1502.85	0.213484	56.7249	2
	High	DDFIEKDR	9	17693	88	C0J9R6;C6G1P2;R4QE58;Q4VI99;Q9GGI5;Q7YJP8;Q29VE5;Q6VW16;Q4VI78;A0A1C9HGI6;J9QG76;Q37220;Q7YJR1;A0A1C9HFR4;Q5SCJ3;Q7YJM3;L0N8B1;I6N589;A0A291L2S1;A0A0D5CQU4;Q32701;Q6VW40;Q33032;O82538;Q9THL1;Q32553;A0A191VS93;Q4KUE1;Q37212;Q7GH77;A0A291IA50;Q8WL53;I2E9A4;C3S397;Q8MFT9;A0A0B4M1K8;B6GUV5;P94046;I2BGM7;A0A286NQG4;I2E9L8;A0A286NQF2;Q7YJM6;D4N1T9;A0A1D5AHD9;A0A291L206;G8EEM9;Q8MDH4;E7DMY2;Q5I221;A0A0U…		0	0.001	0.00869	44.57	0.0864489	2	1037.49	0.160515	45.8223	1
	High	AQAETGEIK	8	27913	126	I2BGM7;C6G1P2;Q33032;Q9GGI5;G0WZL1;O03654;Q8ME51;Q9GEK5;L0N8B1;Q6VW40;C0J9R6;C3S8Q5;A0A158TYG8;Q9MS09;I2E9L8;A0A1C9HFN6;W5RVG3;J9QG76;Q8HVI8;C3S397;Q8MFT9;H9ZGI0;D6C620;Q32701;A0A1S6WN23;A0A191VS93;Q4KUE1;Q7YJP8;Q7GH77;Q6VW16;Q8WL53;I2E9A4;D4N1T9;A0A291L206;Q7YJR1;A0A1C9HFR4;G8EEM9;Q5SCJ3;Q7YJM3;Q8MDH4;Q8MDS5;I6N589;Q33420;P93918;Q4VI99;Q4VI78;A0A1C9HGI6;A0A286NQG4;O98429;O98551;E7DMW3;A0A286NQF2…		0	0.001	0.009046	35.98	0.923455	2	946.485	0.908181	25.8255	0
	High	AmHAVIDR	8	44488	164	Q6VW40;C0J9R6;C6G1P2;Q33032;Q9GGI5;Q5I221;A0A0U4D534;A0A249Y5N8;C3S397;Q8MFT9;Q4VI99;Q7YJP8;Q6VW16;Q4VI78;A0A1C9HGI6;J9QG76;Q37220;Q7YJR1;A0A1C9HFR4;Q5SCJ3;Q7YJM3;L0N8B1;I2BGM7;A0A191VS93;Q4KUE1;Q7GH77;Q8WL53;I2E9L8;I2E9A4;D4N1T9;A0A291L206;G8EEM9;Q8MDH4;A0A218KDZ0;A0A078BR81;A0A0F6TFY2;Q32701;B1NL21;Q33047;Q8WL19;O82538;A0A1S6WN23;Q9THL1;A5X4D3;C3S8Q5;Q9GEK5;D6C620;Q32553;C1JAT3;A0A158TYG8;Q29VE…	M2(Oxidation)	0	0.006	0.06256	47.5	0.070555	2	928.467	-0.19695	22.6591	0
	High	NHGMHFR	2	30695	140	C0J9R6;C6G1P2;E7DMY2;Q4VI99;Q9GGI5;Q4VI78;A0A1C9HGI6;Q6VW40;Q33032;C1JAT3;A0A158TYG8;Q9MS09;Q5I221;A0A0U4D534;A0A0P0FGN5;A0A249Y5N8;W5RVG3;G0WZL1;C1JAS8;C3S397;Q8MFT9;J9QH20;H9ZGI0;Q33047;O82538;Q9THL1;D6C620;A0A191VS93;Q4KUE1;Q7YJP8;Q7GH77;Q6VW16;O98551;Q8WL53;E7DMW3;Q3I534;I2E9A4;Q37220;A0A142I7F3;Q7YJR1;A0A1C9HFR4;Q33550;L0N8B1;I2BGM7;B1NL21;Q8WL19;Q33156;I2E9L8;B5L2V5;S4TA61;D4N1T9;J9QG76;Q9G…		0	0.006	0.06436	45.52	0.0710364	2	898.41	-0.0896659	32.9386	0
	High	PLLGcTIK	1	65160	166	Q32701;D6MYK9;Q6VW40;I2BGM7;B1NL21;C0J9R6;C6G1P2;Q33047;D6MYK4;E7DMY2;Q8ME51;Q8WL19;Q33032;O82538;A0A1S6WN23;Q31895;R4QE58;Q9THL1;A5X4D3;V5K6K1;Q32666;C3S8Q5;Q95631;F2X4H9;Q9GEK5;D6C620;Q9TN58;Q32553;Q4VI99;C1JAT3;Q9GGI5;A0A2H4UGV5;D6MYJ6;A0A191VS93;A0A158TYG8;Q37358;Q32750;Q4KUE1;Q37212;Q7YJP8;Q7GH77;A0A291IA50;Q29VE5;Q33156;Q6VW16;Q9MS09;Q5I221;G0WZM4;A0A0U4D534;O98551;Q8WL53;E7DMW3;I2E9L8;Q3I5…	C5(Carbamidomethyl)	0	0.008	0.07715	28.14	13.4946	2	901.518	-0.0339554	65.0959	0
	High	AVYEcLR	1	51286	155	C0J9R6;C6G1P2;Q9GGI5;Q7YJP8;Q6VW16;Q7YJR1;A0A1C9HFR4;L0N8B1;Q4VI99;Q4VI78;A0A1C9HGI6;Q37220;Q6VW40;I2BGM7;B1NL21;Q33047;Q8WL19;Q33032;O82538;Q9THL1;A5X4D3;C3S8Q5;Q9GEK5;D6C620;C1JAT3;A0A191VS93;A0A158TYG8;Q4KUE1;Q37212;Q7GH77;A0A291IA50;Q33156;Q9MS09;Q5I221;G0WZM4;A0A0U4D534;O98551;Q8WL53;E7DMW3;I2E9L8;Q3I534;A0A1C9HFN6;I2E9A4;P93918;A0A0P0FGN5;Q95B25;Q8WKT6;A0A0F7C969;A0A249Y5N8;W5RVG3;E0Y5C1;Q8…	C5(Carbamidomethyl)	0	0.009	0.09645	26.03	11.6576	2	910.445	-0.367422	54.1069	0
B7S4V7	ATP synthase subunit beta (Fragment) OS=Citrus neocaledonica OX=1210921 GN=atpB PE=3 SV=1 - [B7S4V7_9ROSI]	2311.33	48.59	1482	1	17	110	461	49.7341	5.33838
	High	IFNVLGEPVDNLGPVDTR	2	3009	17	A0A0M3LBA7;Q597J4;Q5J048;A0A1C9HCV0;Q9MU12;Q5J038;Q9MRA3;Q9SCE9;A0A1I7PIU6;G4WNV5;A0A1D8DG80;A0A1D8D815;A0A1I7PIT2;A0A191SDX6;G0LNL4;Q9XQY1;B7S4V7		0	0	9.063e-14	118.45	2.82807e-09	2	1955.03	1.18211	114.312	0
	High	GIYPAVDPLDSTSTMLQPR	1	5449	29	A0A0M3LBA7;A0A1Z1CJG6;A0A1C9HCV0;A0A1D8D815;A0A1I7PIS3;C0J9K5;C0J9P4;Q9MU12;Q9SCE9;A0A1I7PIS8;Q95FJ8;Q597J4;A0A191SDX6;Q5J048;A0A1C9HCP3;Q5J038;Q9MRA3;T1L6T3;A0A1D8DG80;A0A1I7PIU6;G4WNV5;A0A1I7PIT2;B8PRK2;Q95FS7;G0LNL4;Q9MRM1;Q9XQY1;B7S4V7;Q8WJF6		0	0	4.089e-16	114.28	9.13922e-09	3	2061.03	0.43857	114.196	0
	High	YKELQDIIAILGLDELSEEDR	2	7741	30	A0A0M3LBA7;Q597J4;A0A1C9HCV0;Q9MU12;Q5J038;A0A1Z1CJG6;A0A1C9HCP3;C0J9K5;C0J9P4;Q95FJ8;Q9MRA3;A0A1I7PIS3;T1L6T3;Q9SCE9;A0A1D8DG80;A0A1I7PIU6;G4WNV5;Q5J048;A0A1I7PIS8;B8PRK2;A0A1D8D815;A0A191SDX6;A0A1I7PIT2;Q95FS7;G0LNL4;B7S4V7;Q9XQY1;Q5UVH7;D3YI20;Q8WJF6		0	0	4.089e-16	109.13	2.80867e-08	3	2462.27	0.849771	115.252	1
	High	FVQAGSEVSALLGR	9	9158	29	A0A0M3LBA7;A0A1Z1CJG6;A0A1C9HCV0;Q5J038;A0A1C9HCP3;A0A1I7PIS3;C0J9K5;C0J9P4;Q9MU12;T1L6T3;Q9SCE9;Q95FJ8;Q597J4;A0A1D8D815;Q9MRA3;A0A1I7PIU6;G4WNV5;Q5J048;A0A1D8DG80;A0A1I7PIS8;Q5UVH7;Q95FS7;B7S4V7;G0LNL4;A0A1I7PIT2;B8PRK2;A0A0A7DB11;D3YI20;A0A191SDX6		0	0	2.412e-14	107.3	5.17819e-08	2	1433.78	0.628456	104.278	0
	High	mPxAVGYQPTLSTEMGSLQER	7	5647	26	A0A0M3LBA7;A0A1C9HCV0;Q9MU12;A0A1C9HCP3;Q5J038;A0A1Z1CJG6;C0J9K5;C0J9P4;Q95FJ8;Q9MRA3;Q5J048;Q9SCE9;A0A1I7PIU6;G4WNV5;A0A1D8DG80;A0A1I7PIS3;T1L6T3;A0A1I7PIS8;B8PRK2;Q597J4;A0A1D8D815;A0A1I7PIT2;A0A191SDX6;Q95FS7;G0LNL4;B7S4V7	M1(Oxidation); X3(S)	0	0	4.089e-16	100.23	1.47749e-07	2	2298.08	0.787195	98.7147	0
	High	VALVYGQMNEPPGAR	10	9490	31	A0A0M3LBA7;Q597J4;Q5J048;A0A1Z1CJG6;A0A1C9HCV0;A0A191SDX6;Q5J038;A0A1D8D815;A0A1C9HCP3;Q9MRA3;A0A1I7PIU6;A0A1I7PIS3;C0J9K5;C0J9P4;Q9MU12;T1L6T3;G4WNV5;Q95FS7;Q9SCE9;B7S4V7;A0A1D8DG80;A0A1I7PIS8;A0A1I7PIT2;B8PRK2;Q5UVH7;Q95FJ8;G0LNL4;D3YI20;Q9MRM1;A0A0A7DB11;Q9XQY1		0	0	1.582e-12	97.39	4.874e-07	2	1601.81	0.274305	82.9265	0
	High	MPxAVGYQPTLSTEMGSLQER	6	5647	26	A0A0M3LBA7;A0A1Z1CJG6;A0A1C9HCV0;A0A1I7PIS3;C0J9K5;C0J9P4;Q9MU12;Q9SCE9;Q95FJ8;A0A1C9HCP3;Q5J038;Q9MRA3;A0A1I7PIU6;T1L6T3;G4WNV5;Q95FS7;A0A1D8DG80;A0A1I7PIS8;A0A1I7PIT2;B8PRK2;Q597J4;A0A191SDX6;A0A1D8D815;Q5J048;B7S4V7;G0LNL4	X3(S)	0	0	4.089e-16	94.06	7.79322e-07	2	2282.08	1.55997	105.286	0
	High	ELQDIIAILGLDELSEEDR	2	7752	30	A0A0M3LBA7;Q597J4;A0A1C9HCV0;Q9MU12;Q5J038;A0A1Z1CJG6;A0A1C9HCP3;C0J9K5;C0J9P4;Q95FJ8;Q9MRA3;A0A1I7PIS3;T1L6T3;Q9SCE9;A0A1D8DG80;A0A1I7PIU6;G4WNV5;Q5J048;A0A1I7PIS8;B8PRK2;A0A1D8D815;A0A191SDX6;A0A1I7PIT2;Q95FS7;G0LNL4;B7S4V7;Q9XQY1;Q5UVH7;D3YI20;Q8WJF6		0	0	4.089e-16	92.02	1.57906e-06	2	2171.1	-1.66075	115.773	0
	High	mPxAVGYQPTLSTEmGSLQER	3	5647	26	A0A0M3LBA7;A0A1C9HCV0;Q9MU12;A0A1C9HCP3;Q5J038;A0A1Z1CJG6;C0J9K5;C0J9P4;Q95FJ8;Q9MRA3;Q5J048;Q9SCE9;A0A1I7PIU6;G4WNV5;A0A1D8DG80;A0A1I7PIS3;T1L6T3;A0A1I7PIS8;B8PRK2;Q597J4;A0A1D8D815;A0A1I7PIT2;A0A191SDX6;Q95FS7;G0LNL4;B7S4V7	M1(Oxidation); X3(S); M15(Oxidation)	0	0	4.089e-16	80.99	1.16395e-05	3	2314.07	1.28533	82.9654	0
	High	mPNIYNALVVK	2	4063	19	A0A0M3LBA7;A0A1Z1CJG6;A0A1C9HCV0;C0J9K5;C0J9P4;Q9MU12;Q95FJ8;Q5J038;A0A1C9HCP3;Q9MRA3;Q597J4;A0A1D8D815;A0A1I7PIU6;G4WNV5;A0A1I7PIS8;B8PRK2;G0LNL4;Q95FS7;B7S4V7	M1(Oxidation)	0	0	6.384e-09	76.76	0.000145965	2	1277.69	0.980473	91.6388	0
	High	VALVYGQmNEPPGAR	11	9490	31	A0A0M3LBA7;Q597J4;Q9MRM1;A0A1Z1CJG6;A0A1C9HCV0;A0A1D8D815;A0A1I7PIS3;C0J9K5;C0J9P4;Q9MU12;Q9SCE9;A0A1I7PIS8;Q95FJ8;A0A191SDX6;Q5J038;A0A1C9HCP3;Q9MRA3;A0A1I7PIU6;T1L6T3;G4WNV5;Q5J048;A0A1D8DG80;A0A1I7PIT2;B8PRK2;Q5UVH7;Q95FS7;G0LNL4;A0A0A7DB11;B7S4V7;Q9XQY1;D3YI20	M8(Oxidation)	0	0	5.859e-13	76.71	5.3821e-05	2	1617.81	0.698386	69.4104	0
	High	GIYPAVDPLDSTSTmLQPR	6	5449	29	A0A0M3LBA7;Q597J4;A0A1C9HCP3;A0A1Z1CJG6;A0A1C9HCV0;A0A1D8D815;A0A1I7PIS3;C0J9K5;C0J9P4;Q9MU12;Q9SCE9;A0A1I7PIS8;Q95FJ8;A0A191SDX6;Q5J048;Q5J038;A0A1I7PIU6;T1L6T3;Q9XQY1;Q9MRA3;G4WNV5;Q95FS7;B7S4V7;A0A1D8DG80;A0A1I7PIT2;B8PRK2;G0LNL4;Q8WJF6;Q9MRM1	M15(Oxidation)	0	0	4.089e-16	73.12	0.000115571	2	2077.03	1.06795	104.502	0
	High	VGLTALTmAEYFR	3	7808	30	A0A0M3LBA7;A0A1C9HCV0;A0A1D8D815;Q9MU12;Q9SCE9;Q5J048;A0A1Z1CJG6;Q5J038;A0A1C9HCP3;Q9MRA3;C0J9K5;C0J9P4;Q95FJ8;Q597J4;A0A1I7PIU6;A0A1I7PIS3;T1L6T3;G4WNV5;A0A1D8DG80;A0A1I7PIS8;Q5UVH7;A0A191SDX6;A0A1I7PIT2;B8PRK2;Q95FS7;G0LNL4;A0A0A7DB11;Q9MRM1;Q9XQY1;B7S4V7	M8(Oxidation)	0	0	3.445e-08	71.16	0.000199978	2	1487.76	1.42775	110.319	0
	High	MPNIYNALVVK	6	4063	19	A0A0M3LBA7;Q597J4;A0A1C9HCV0;Q9MU12;A0A1C9HCP3;Q5J038;A0A1Z1CJG6;C0J9K5;C0J9P4;Q95FJ8;Q9MRA3;A0A1I7PIU6;G4WNV5;A0A1I7PIS8;B8PRK2;A0A1D8D815;G0LNL4;Q95FS7;B7S4V7		0	0	3.6e-08	61.19	0.00171309	2	1261.7	0.44565	104.959	0
	High	EGNDLYMEMK	2	8238	29	A0A0M3LBA7;A0A1C9HCP3;A0A1Z1CJG6;A0A1C9HCV0;Q5J038;Q9MRA3;C0J9K5;C0J9P4;Q9MU12;Q95FJ8;G0LNL4;Q597J4;A0A1D8D815;A0A1I7PIU6;A0A1I7PIS3;T1L6T3;G4WNV5;Q9SCE9;Q5J048;A0A1D8DG80;A0A1I7PIS8;A0A0A7DB11;Q5UVH7;Q95FS7;B7S4V7;A0A1I7PIT2;B8PRK2;Q9XQY1;D3YI20		0	0	0.000103	57.5	0.00148335	2	1229.52	0.493564	76.6345	0
	High	IGLFGGAGVGK	6	9628	38	A0A0M3LBA7;Q5J048;A0A1Z1CJG6;A0A1C9HCV0;C0J9K5;C0J9P4;Q9MU12;Q95FJ8;Q5J038;Q9MRA3;A0A1D8D815;A0A1C9HCP3;A0A1I7PIU6;A0A1I7PIS3;T1L6T3;G4WNV5;Q95FS7;Q9SCE9;B7S4V7;A0A1D8DG80;A0A1I7PIS8;Q5UVH7;Q597J4;A0A1I7PIT2;B8PRK2;G0LNL4;A0A2G5F6R8;A0A1S3Y5A9;B9T1V8;A0A103XST4;A0A2H3ZCK5;A0A191SDX6;A0A0A7DB11;Q9MRM1;Q9XQY1;A0A0D6QRT0;M0UCJ4;D3YI20		0	0	1.694e-05	54.93	0.00748879	2	975.562	0.168342	84.5371	0
	High	EGNDLYmEmK	1	8238	29	A0A0M3LBA7;A0A1C9HCP3;A0A1Z1CJG6;A0A1C9HCV0;Q5J038;Q9MRA3;C0J9K5;C0J9P4;Q9MU12;Q95FJ8;G0LNL4;Q597J4;A0A1D8D815;A0A1I7PIU6;A0A1I7PIS3;T1L6T3;G4WNV5;Q9SCE9;Q5J048;A0A1D8DG80;A0A1I7PIS8;A0A0A7DB11;Q5UVH7;Q95FS7;B7S4V7;A0A1I7PIT2;B8PRK2;Q9XQY1;D3YI20	M7(Oxidation); M9(Oxidation)	0	0	4.069e-05	48.86	0.00869943	2	1261.51	0.608066	45.5953	0
	High	VxDLLAPYR	7	9267	30	A0A0M3LBA7;Q597J4;A0A1C9HCV0;Q9MU12;A0A1C9HCP3;Q5J038;A0A1Z1CJG6;C0J9K5;C0J9P4;Q95FJ8;Q9MRA3;A0A1I7PIS3;T1L6T3;Q9SCE9;A0A1D8DG80;Q5J048;A0A1I7PIU6;G4WNV5;A0A1I7PIS8;A0A1I7PIT2;B8PRK2;A0A1D8D815;A0A191SDX6;A0A0A7DB11;Q5UVH7;Q95FS7;G0LNL4;Q9MRM1;B7S4V7;D3YI20	X2(V)	0	0	0.001958	48.51	0.029953	2	1045.6	0.536108	99.129	0
	High	LSIFETGIK	5	9003	29	A0A1C9HCV0;Q5J038;A0A1C9HCP3;Q9MRA3;A0A1I7PIS3;Q9MU12;T1L6T3;Q9SCE9;A0A1D8DG80;Q95FJ8;A0A0M3LBA7;Q597J4;A0A1Z1CJG6;A0A191SDX6;A0A1D8D815;A0A1I7PIU6;C0J9K5;C0J9P4;G4WNV5;Q5J048;A0A1I7PIS8;Q95FS7;B7S4V7;Q5UVH7;G0LNL4;A0A0A7DB11;Q9MRM1;Q9XQY1;D3YI20		0	0	0.004341	44.41	0.0544216	2	1007.58	0.0355024	94.7377	0
	High	AHGGVSVFGGVGER	8	7920	31	A0A0M3LBA7;Q597J4;Q95FS7;A0A1C9HCV0;Q5J038;A0A1C9HCP3;Q9MRA3;A0A1I7PIS3;Q9MU12;T1L6T3;Q9SCE9;A0A1D8DG80;Q95FJ8;A0A1Z1CJG6;A0A1I7PIU6;C0J9K5;C0J9P4;G4WNV5;A0A1I7PIS8;A0A1I7PIT2;B8PRK2;A0A1D8D815;Q5J048;Q5UVH7;A0A191SDX6;B7S4V7;Q9XQY1;Q9MRM1;A0A0A7DB11;D3YI20;G0LNL4		0	0	2.565e-10	43.53	0.0924236	2	1328.67	-0.0537941	69.4669	0
	High	mPxAVGYQPTLSTEMGSLQER	6	2	1	B7S4V7	M1(Oxidation); X3(A)	0	0	3.522e-06	43.05	0.095062	3	2282.08	0.99023	104.403	0
	High	EGSITSIQAVYVPADDLTDPAPATTFAHLDATTVLSR	1	6157	26	A0A0M3LBA7;A0A1Z1CJG6;A0A1C9HCV0;Q5J038;A0A1C9HCP3;Q9MRA3;A0A1I7PIU6;A0A1I7PIS3;C0J9K5;C0J9P4;Q9MU12;T1L6T3;G4WNV5;Q9SCE9;A0A1D8DG80;A0A1I7PIS8;Q95FJ8;A0A1D8D815;Q5J048;A0A1I7PIT2;B8PRK2;A0A191SDX6;Q95FS7;Q5UVH7;A0A0A7DB11;B7S4V7		0	0	8.302e-08	29.88	1.67397	3	3843.94	2.61884	114.559	0
	High	VGLTALTMAEYFR	1	7808	30	A0A0M3LBA7;Q597J4;A0A1Z1CJG6;A0A1C9HCV0;Q5J038;A0A1C9HCP3;Q9MRA3;A0A1I7PIU6;A0A1I7PIS3;C0J9K5;C0J9P4;Q9MU12;T1L6T3;G4WNV5;Q95FS7;Q9SCE9;A0A1D8DG80;A0A1I7PIS8;A0A1I7PIT2;B8PRK2;Q95FJ8;G0LNL4;A0A1D8D815;Q5J048;B7S4V7;Q5UVH7;A0A191SDX6;A0A0A7DB11;Q9MRM1;Q9XQY1		0	0	5.605e-05	22.31	14.5389	2	1471.76	1.14001	114.677	0
	High	EGNDLYMEmK	1	8238	29	A0A0A7DB11;A0A0M3LBA7;A0A1C9HCP3;A0A1C9HCV0;Q5J038;Q9MU12;Q95FS7;Q95FJ8;Q597J4;A0A1Z1CJG6;A0A1D8D815;Q9XQY1;Q9MRA3;A0A1I7PIU6;A0A1I7PIS3;C0J9K5;C0J9P4;T1L6T3;G4WNV5;Q9SCE9;Q5J048;B7S4V7;A0A1D8DG80;A0A1I7PIS8;Q5UVH7;D3YI20;G0LNL4;A0A1I7PIT2;B8PRK2	M9(Oxidation)	0	0.001	0.007918	30.34	0.690657	2	1245.51	0.649558	57.0114	0
	High	TREGNDLYMEMK	1	8225	29	A0A0A7DB11;A0A0M3LBA7;Q597J4;A0A1Z1CJG6;A0A1C9HCV0;Q5J038;A0A1D8D815;A0A1C9HCP3;Q9MRA3;A0A1I7PIU6;A0A1I7PIS3;C0J9K5;C0J9P4;Q9MU12;T1L6T3;G4WNV5;Q9SCE9;Q5J048;A0A1D8DG80;A0A1I7PIS8;Q5UVH7;Q95FJ8;Q95FS7;B7S4V7;A0A1I7PIT2;B8PRK2;G0LNL4;Q9XQY1;D3YI20		0	0.001	0.01304	26.82	2.53941	2	1486.67	0.985458	65.1513	1
	High	MPxAVGYQPTLSTEmGSLQER	1	2	1	B7S4V7	X3(Q); M15(Oxidation)	0	0.003	0.01956	50.03	0.0122451	3	2339.1	-0.458626	77.8459	0
Q33032	Ribulose bisphosphate carboxylase large chain (Fragment) OS=Rhynchocalyx lawsonioides OX=40034 GN=rbcL PE=3 SV=2 - [Q33032_9MYRT]	2308.77	45.3	53776	0	23	271	468	52.0061	6.48096
	High	GHYLNATAGTcEEMIK	12	14794	100	Q6VW40;C0J9R6;C6G1P2;Q33032;O82538;Q9THL1;D6C620;Q4VI99;C1JAT3;Q9GGI5;A0A191VS93;A0A158TYG8;Q4KUE1;Q7YJP8;Q7GH77;Q6VW16;Q9MS09;O98551;Q8WL53;E7DMW3;Q3I534;I2E9A4;Q4VI78;W5RVG3;A0A1C9HGI6;G0WZL1;Q37220;A0A142I7F3;Q7YJR1;C3S397;A0A1C9HFR4;Q8MFT9;Q33550;J9QH20;H9ZGI0;L0N8B1;E7DMY2;I2E962;O98429;A0A0B4M1K8;A0A142I7A5;B8YHE7;A0A078BR81;D8V9D7;Q37347;K4EPE7;A0A0F6TFY2;Q95CE8;P94046;Q8MCW3;A5X4D3;F2X4H9…	C11(Carbamidomethyl)	0	0	4.089e-16	94.02	8.71831e-07	2	1794.82	1.35117	68.9362	0
	High	GGLDFTKDDENVNSQPFMR	11	51638	152	Q95CE8;C0J9R6;C6G1P2;A5X4D3;Q4VI99;Q9GGI5;A0A158TYG8;Q7YJP8;Q6VW16;Q9MS09;Q5I221;A0A0U4D534;Q4VI78;A0A0F7C969;A0A1C9HGI6;G0WZL1;Q37220;Q7YJR1;Q37279;A0A1C9HFR4;J9QH20;L0N8B1;Q6VW40;I2BGM7;Q33047;Q8WL19;Q33032;O82538;Q9THL1;C3S8Q5;Q9GEK5;D6C620;C1JAT3;A0A191VS93;Q4KUE1;Q7GH77;Q33156;O98551;Q8WL53;E7DMW3;I2E9L8;Q3I534;A0A1C9HFN6;I2E9A4;Q8WKT6;W5RVG3;D4N1T9;J9QG76;Q9GD27;A0A1W6BU17;A0A142I7F3;Q8HVI8…		0	0	4.344e-16	93.69	1.81133e-06	3	2169.99	2.5422	94.3219	1
	High	GGLDFTKDDENVNSQPFmR	8	51638	152	I2BGM7;C0J9R6;Q33032;C3S8Q5;G0WZL1;Q6VW40;Q32701;C6G1P2;Q33047;Q8WL19;O82538;A0A1S6WN23;Q9THL1;C3S8X1;Q9GEK5;D6C620;Q32553;Q4VI99;C1JAT3;Q9GGI5;A0A191VS93;A0A158TYG8;Q4KUE1;Q7YJP8;Q7GH77;Q29VE5;Q33156;Q6VW16;Q9MS09;O98551;Q8WL53;E7DMW3;I2E9L8;Q3I534;A0A1C9HFN6;I2E9A4;Q4VI78;Q8WKT6;W5RVG3;A0A1C9HGI6;D4N1T9;J9QG76;Q37220;Q9GD27;A0A1W6BU17;A0A142I7F3;Q8HVI8;A0A291L206;Q7YJR1;C3S397;A0A1C9HFR4;Q8MFT9…	M18(Oxidation)	0	0	4.089e-16	91.25	3.03478e-06	2	2185.98	0.109348	85.2244	1
	High	DNGLLLHIHR	8	41878	157	C0J9R6;C6G1P2;Q4VI99;Q9GGI5;A0A158TYG8;Q9MS09;Q5I221;A0A0U4D534;Q4VI78;O09424;A0A1C9HGI6;G0WZL1;J9QH20;Q6VW40;I2BGM7;E7DMY2;Q33032;F2X4H9;Q37212;I2E9L8;A0A249Y5N8;S4TA61;J9QG76;C3S397;Q8MFT9;O82538;Q9THL1;D6C620;C1JAT3;A0A191VS93;Q4KUE1;Q7YJP8;Q7GH77;A0A291IA50;Q6VW16;O98551;Q8WL53;E7DMW3;Q3I534;I2E9A4;P93918;Q95B25;W5RVG3;Q37220;A0A142I7F3;Q7YJR1;Q37176;A0A1C9HFR4;Q33550;H9ZGI0;L0N8B1;C3S8Q5;C3S…		0	0	5.413e-05	89.32	5.89001e-06	3	1187.66	0.248979	67.0837	0
	High	mSGGDHIHAGTVVGK	31	17683	101	Q9GGI5;C0J9R6;C6G1P2;J9QG76;A0A1S6WN23;I6N589;Q37212;Q6VW40;I2BGM7;Q33032;A5X4D3;C3S8Q5;Q9GEK5;A0A191VS93;A0A158TYG8;Q4KUE1;Q7YJP8;Q7GH77;Q6VW16;Q9MS09;Q5I221;G0WZM4;A0A0U4D534;O98551;Q8WL53;E7DMW3;I2E9L8;A0A1C9HFN6;I2E9A4;P93918;Q8WKT6;A0A249Y5N8;W5RVG3;Q8WJX3;B5L2V5;S4TA61;D4N1T9;E5G0I9;Q8HVI8;A0A291L206;Q7YJR1;C3S397;Q37176;A0A1C9HFR4;A0A0G2QX34;Q8MFT9;G8EEM9;Q5SCJ3;Q7YJM3;D5KMK2;Q8MDH4;H9ZGI0…	M1(Oxidation)	0	0	1.734e-08	87.36	6.32403e-06	2	1481.72	0.0716084	35.5228	0
	High	GHYLNATAGTcEEmIK	7	14794	100	Q6VW40;C0J9R6;C6G1P2;Q33032;O82538;Q9THL1;D6C620;Q4VI99;C1JAT3;Q9GGI5;A0A191VS93;A0A158TYG8;Q4KUE1;Q7YJP8;Q7GH77;Q6VW16;Q9MS09;O98551;Q8WL53;E7DMW3;Q3I534;I2E9A4;Q4VI78;W5RVG3;A0A1C9HGI6;G0WZL1;Q37220;A0A142I7F3;Q7YJR1;C3S397;A0A1C9HFR4;Q8MFT9;Q33550;J9QH20;H9ZGI0;L0N8B1;R4QE58;O98429;Q37212;P93918;A0A0B4M1K8;B6GUV5;Q37347;K4EPE7;Q37176;Q95CE8;P94046;Q8ME51;A5X4D3;Q5I221;A0A0U4D534;A0A249Y5N8;Q7Y…	C11(Carbamidomethyl); M14(Oxidation)	0	0	9.65e-15	86.32	4.65945e-06	2	1810.81	1.58572	58.7411	0
	High	TFQGPPHGIQVER	28	58045	156	H9ZGI0;A5X4D3;Q4VI78;G8EEM9;O03654;C0J9R6;C6G1P2;Q4VI99;Q9GGI5;A0A158TYG8;Q7YJP8;Q6VW16;Q9MS09;Q5I221;A0A0U4D534;A0A0F7C969;A0A1C9HGI6;G0WZL1;Q37220;Q7YJR1;Q37279;A0A1C9HFR4;J9QH20;L0N8B1;Q6VW40;I2BGM7;Q33047;Q8WL19;Q33032;O82538;Q9THL1;C3S8Q5;Q9GEK5;D6C620;C1JAT3;A0A191VS93;Q4KUE1;Q7GH77;Q33156;O98551;Q8WL53;E7DMW3;I2E9L8;Q3I534;A0A1C9HFN6;I2E9A4;Q8WKT6;W5RVG3;D4N1T9;J9QG76;Q9GD27;A0A1W6BU17;A0A…		0	0	9.076e-13	83.5	2.78402e-05	2	1465.76	0.73928	64.4904	0
	High	GHYLNATAGTcEEMIKR	4	14767	100	Q6VW40;C0J9R6;C6G1P2;Q33032;Q4VI99;Q9GGI5;Q4VI78;A0A1C9HGI6;C3S397;Q8MFT9;E7DMY2;Q31895;F2X4H9;Q37212;A0A291IA50;Q5I221;A0A0U4D534;A0A249Y5N8;R4QE58;A5X4D3;A0A158TYG8;Q7YJP8;Q29VE5;Q6VW16;Q9MS09;O09424;A0A0F7C969;G0WZL1;Q37220;A0A142I7A5;B6GUV5;B8YHE7;Q7YJR1;A0A078BR81;Q37347;K4FWS2;K4EPE7;Q37279;A0A1C9HFR4;A0A0F6TFY2;Q95CE8;J9QH20;L0N8B1;Q37309;A0A291L2S1;A0A0D5CQU4;V5T6A6;O82538;Q9THL1;D6C620;C…	C11(Carbamidomethyl)	0	0	4.089e-16	83.14	1.29145e-05	3	1950.92	1.27527	64.1621	1
	High	DDENVNSQPFMR	5	52171	161	Q32701;Q6VW40;I2BGM7;B1NL21;C0J9R6;C6G1P2;Q33047;D6MYK4;E7DMY2;Q8WL19;Q33032;I2E962;A0A286NQG4;O82538;A0A1S6WN23;R4QE58;Q9THL1;A5X4D3;I2E906;Q32666;C3S8Q5;Q95631;Q6VW13;Q9GEK5;D6C620;A5H757;Q9TN58;O98429;Q32553;Q4VI99;C1JAT3;Q9GGI5;A0A191VS93;A0A158TYG8;Q4KUE1;Q37212;Q7YJP8;Q7GH77;A0A291IA50;Q29VE5;Q33156;Q6VW16;Q9MS09;Q5I221;G0WZM4;A0A0U4D534;O98551;Q8WL53;E7DMW3;I2E9L8;Q3I534;A0A1C9HFN6;I2E9A4;…		0	0	1.713e-09	83.12	1.80473e-05	2	1451.62	-0.283593	71.4823	0
	High	MSGGDHIHAGTVVGK	33	17683	101	C0J9R6;C6G1P2;Q9GGI5;Q7YJP8;Q6VW16;Q7YJR1;A0A1C9HFR4;L0N8B1;O98551;Q6VW40;I2BGM7;Q33032;A0A286NQG4;A5X4D3;C3S8Q5;Q9GEK5;O98429;A0A191VS93;A0A158TYG8;Q4KUE1;Q7GH77;Q9MS09;Q5I221;G0WZM4;A0A0U4D534;Q8WL53;E7DMW3;I2E9L8;A0A1C9HFN6;I2E9A4;A0A286NQF2;Q8WKT6;Q7YJM6;A0A249Y5N8;W5RVG3;A0A0B4M1K8;B5L2V5;S4TA61;D4N1T9;A0A1D5AHD9;J9QG76;E5G0I9;F5B3G0;A9X7F0;Q8HVI8;A0A291L206;Q37347;C3S397;B3THI4;K4EPE7;Q8MFT…		0	0	5.842e-09	75.91	7.64498e-05	2	1465.72	0.850563	42.9468	0
	High	EITLGFVDLLRDDFIEK	2	5735	32	Q6VW40;C0J9R6;C6G1P2;Q33032;Q4VI99;Q9GGI5;Q5I221;A0A0U4D534;Q4VI78;A0A249Y5N8;A0A1C9HGI6;C3S397;Q8MFT9;I2BGM7;Q31895;F2X4H9;I2E9L8;S4TA61;J9QG76;A0A1S6WN23;P36479;Q37212;A0A286NQG4;A0A286NQF2;Q7YJM6;F5B3G0;E7DMY2;A0A291IA50;Q37309;O47280;Q3T5L7;Q9MV62		0	0	4.089e-16	73.94	9.06345e-05	2	2023.08	0.972012	115.115	1
	High	GHYLNATAGTcEEmIKR	3	14767	100	C0J9R6;C6G1P2;Q9GGI5;Q6VW40;Q33032;O82538;Q9THL1;D6C620;Q4VI99;C1JAT3;A0A191VS93;A0A158TYG8;Q4KUE1;Q7YJP8;Q7GH77;Q6VW16;Q9MS09;O98551;Q8WL53;E7DMW3;Q3I534;I2E9A4;Q4VI78;W5RVG3;A0A1C9HGI6;G0WZL1;Q37220;A0A142I7F3;Q7YJR1;C3S397;A0A1C9HFR4;Q8MFT9;Q33550;J9QH20;H9ZGI0;L0N8B1;E7DMY2;I2E962;O98429;A0A0B4M1K8;A0A142I7A5;B8YHE7;A0A078BR81;D8V9D7;Q37347;K4EPE7;A0A0F6TFY2;Q95CE8;P94046;Q8MCW3;A5X4D3;F2X4H9…	C11(Carbamidomethyl); M14(Oxidation)	0	0	5.095e-16	70.14	0.000235466	3	1966.91	0.933264	54.1162	1
	High	EITLGFVDLLR	1	11021	65	Q6VW40;I2BGM7;C0J9R6;C6G1P2;Q33032;A0A1S6WN23;F2X4H9;Q9GGI5;Q5I221;A0A0U4D534;I2E9L8;A0A249Y5N8;S4TA61;J9QG76;C3S397;Q8MFT9;P36479;I2E962;A0A286NQG4;C3S8Q5;Q9GEK5;Q4VI99;C1JAT3;A0A158TYG8;Q9MS09;A0A1C9HFN6;Q4VI78;A0A286NQF2;Q7YJM6;W5RVG3;A0A1C9HGI6;G0WZL1;Q8HVI8;Q37347;J9QH20;A0A125R6I8;H9ZGI0;Q8MCW3;O03654;H9ZGI8;Q37212;F5B3G0;E7DMY2;G0WZM4;A0A0P0FGN5;C1JAS8;A0A291IA50;Q95B25;Q9TN58;O09424;Q8ME5…		0	0	7.291e-06	63.01	0.00107602	2	1275.73	-0.399059	115.033	0
	High	ELGVPIVmHDYITGGFTANTSLAHYcR	7	839	14	C0J9R6;I2BGM7;Q33032;C3S8Q5;G0WZL1;D6MYK4;D6MYJ6;Q32553;A0A2H4UGV5;D6MYK9;Q32666;D6MYI7;A0A120KLC1;D6MYJ0	M8(Oxidation); C26(Carbamidomethyl)	0	0	3.29e-13	61.1	0.0019646	3	3038.45	1.54181	111.1	0
	High	VALEAcVQAR	50	29518	124	C0J9R6;C6G1P2;E7DMY2;F2X4H9;Q9GGI5;A0A158TYG8;Q37212;Q9MS09;Q6VW40;I2BGM7;Q33047;Q8WL19;Q33032;O82538;Q9THL1;Q4VI99;A0A191VS93;Q4KUE1;Q7YJP8;Q7GH77;Q33156;Q6VW16;Q8WL53;I2E9L8;I2E9A4;Q4VI78;A0A1C9HGI6;D4N1T9;J9QG76;Q37220;Q9GD27;A0A291L206;Q7YJR1;C3S397;A0A1C9HFR4;Q8MFT9;G8EEM9;Q5SCJ3;Q7YJM3;Q8MDH4;L0N8B1;Q29VE5;G0WZL1;J9QH20;A0A291L2S1;A0A0D5CQU4;Q32701;D6MYK9;B1NL21;D6MYK4;Q8ME51;C7AQR6;A0A1S6W…	C6(Carbamidomethyl)	0	0	1.602e-05	59.46	0.00454308	2	1116.58	0.209793	74.8829	0
	High	DDENVNSQPFmR	5	52171	161	Q7YJR9;Q7YJL9;A5H757;X2D2J7;Q32701;Q6VW40;I2BGM7;B1NL21;C0J9R6;C6G1P2;Q33047;D6MYK4;E7DMY2;Q8WL19;Q33032;I2E962;A0A286NQG4;O82538;A0A1S6WN23;R4QE58;Q9THL1;A5X4D3;I2E906;Q32666;C3S8Q5;Q95631;Q6VW13;Q9GEK5;D6C620;Q9TN58;O98429;Q32553;Q4VI99;C1JAT3;Q9GGI5;A0A191VS93;A0A158TYG8;Q4KUE1;Q37212;Q7YJP8;Q7GH77;A0A291IA50;Q29VE5;Q33156;Q6VW16;Q9MS09;Q5I221;G0WZM4;A0A0U4D534;O98551;Q8WL53;E7DMW3;I2E9L8;Q3I5…	M11(Oxidation)	0	0	1.814e-07	58.7	0.00494354	2	1467.62	0.772197	60.0113	0
	High	PLLGcTIKPK	4	64838	165	Q32701;D6MYK9;Q6VW40;I2BGM7;B1NL21;C0J9R6;C6G1P2;Q33047;D6MYK4;E7DMY2;Q8ME51;Q8WL19;Q33032;O82538;A0A1S6WN23;Q31895;R4QE58;Q9THL1;A5X4D3;V5K6K1;Q32666;C3S8Q5;Q95631;F2X4H9;Q9GEK5;D6C620;Q9TN58;Q32553;Q4VI99;C1JAT3;Q9GGI5;A0A2H4UGV5;D6MYJ6;A0A191VS93;A0A158TYG8;Q37358;Q32750;Q4KUE1;Q37212;Q7YJP8;Q7GH77;A0A291IA50;Q29VE5;Q33156;Q6VW16;Q9MS09;Q5I221;G0WZM4;A0A0U4D534;O98551;Q8WL53;E7DMW3;I2E9L8;Q3I5…	C5(Carbamidomethyl)	0	0	0.004664	54.76	0.0189101	3	1126.67	0.390372	54.7944	1
	High	AMHAVIDR	10	44488	164	Q6VW40;C0J9R6;C6G1P2;Q33032;Q9GGI5;Q5I221;A0A0U4D534;A0A249Y5N8;C3S397;Q8MFT9;Q4VI99;Q7YJP8;Q6VW16;Q4VI78;A0A1C9HGI6;J9QG76;Q37220;Q7YJR1;A0A1C9HFR4;Q5SCJ3;Q7YJM3;L0N8B1;I2BGM7;A0A191VS93;Q4KUE1;Q7GH77;Q8WL53;I2E9L8;I2E9A4;D4N1T9;A0A291L206;G8EEM9;Q8MDH4;A0A218KDZ0;A0A078BR81;A0A0F6TFY2;Q32701;B1NL21;Q33047;Q8WL19;O82538;A0A1S6WN23;Q9THL1;A5X4D3;C3S8Q5;Q9GEK5;D6C620;Q32553;C1JAT3;A0A158TYG8;Q29VE…		0	0	0.004747	47.09	0.072162	2	912.472	0.113135	34.6412	0
	High	VxPQPGVPPEEAGAAVAAESSTGTWTTVWTDGLTSLDR	2	2208	16	C6G1P2;Q9GGI5;Q6VW16;G0WZL1;A0A291L2S1;Q33032;Q37358;Q58U40;A0A249Y5N8;I2BGM7;O03654;P36479;Q3T5L7;A0A120KLC1;A0A1G5SCC7;C6FJV2	X2(S)	0	0	4.089e-16	46.64	0.0287112	4	3840.86	1.1136	115.095	0
	High	ELGVPIVMHDYITGGFTANTSLAHYcR	1	839	14	C0J9R6;D6MYJ6;Q33032;I2BGM7;C3S8Q5;G0WZL1;Q32553;A0A2H4UGV5;D6MYK9;D6MYK4;Q32666;D6MYI7;A0A120KLC1;D6MYJ0	C26(Carbamidomethyl)	0.0256	0	4.089e-16	38.45	0.382208	4	3022.46	1.01417	114.118	0
	High	EITLGFVDLLRDDFIEKDR	2	5694	32	Q6VW40;C0J9R6;C6G1P2;Q33032;Q4VI99;Q9GGI5;Q5I221;A0A0U4D534;Q4VI78;A0A249Y5N8;A0A1C9HGI6;C3S397;Q8MFT9;I2BGM7;Q31895;F2X4H9;I2E9L8;S4TA61;J9QG76;A0A1S6WN23;P36479;Q37212;A0A286NQG4;A0A286NQF2;Q7YJM6;F5B3G0;E7DMY2;A0A291IA50;Q37309;O47280;Q3T5L7;Q9MV62		0	0	7.922e-11	37.47	0.366824	3	2294.2	0.524079	114.788	2
	High	YGRPLLGcTIKPK	5	64650	162	I2BGM7;C6G1P2;Q33032;Q9GGI5;Q6VW40;C0J9R6;A0A191VS93;Q4KUE1;Q7YJP8;Q7GH77;Q6VW16;Q8WL53;I2E9A4;Q7YJR1;C3S397;A0A1C9HFR4;Q8MFT9;L0N8B1;C3S8Q5;A0A158TYG8;Q9MS09;J9QG76;Q4VI99;Q4VI78;A0A1C9HGI6;Q37220;Q5SCJ3;Q7YJM3;Q9GEK5;C1JAT3;I2E9L8;A0A1C9HFN6;W5RVG3;G0WZL1;Q8HVI8;J9QH20;H9ZGI0;B1NL21;Q33047;Q8WL19;O82538;Q9THL1;A5X4D3;D6C620;Q33156;Q5I221;G0WZM4;A0A0U4D534;O98551;E7DMW3;Q3I534;A0A0P0FGN5;Q8WKT6;…	C8(Carbamidomethyl)	0	0	5.881e-08	37.37	1.0742	3	1502.85	0.213484	56.7249	2
	High	VxPQPGVPPEEAGAAVAAESSTGTWTTVWTDGLTSLDR	2	15	3	Q33032;Q6VW16;P36479	X2(L)	0	0	1.075e-08	34.58	0.397435	3	3866.88	-7.12376	115.327	0
	High	VxPQPGVPPEEAGAAVAAESSTGTWTTVWTDGLTSLDR	1	13	3	Q33032;Q6VW16;P36479	X2(V)	0	0	1.181e-07	25.69	3.16431	3	3852.87	-4.95705	115.035	0
	High	DDFIEKDR	9	17693	88	C0J9R6;C6G1P2;R4QE58;Q4VI99;Q9GGI5;Q7YJP8;Q29VE5;Q6VW16;Q4VI78;A0A1C9HGI6;J9QG76;Q37220;Q7YJR1;A0A1C9HFR4;Q5SCJ3;Q7YJM3;L0N8B1;I6N589;A0A291L2S1;A0A0D5CQU4;Q32701;Q6VW40;Q33032;O82538;Q9THL1;Q32553;A0A191VS93;Q4KUE1;Q37212;Q7GH77;A0A291IA50;Q8WL53;I2E9A4;C3S397;Q8MFT9;A0A0B4M1K8;B6GUV5;P94046;I2BGM7;A0A286NQG4;I2E9L8;A0A286NQF2;Q7YJM6;D4N1T9;A0A1D5AHD9;A0A291L206;G8EEM9;Q8MDH4;E7DMY2;Q5I221;A0A0U…		0	0.001	0.00869	44.57	0.0864489	2	1037.49	0.160515	45.8223	1
	High	AQAETGEIK	8	27913	126	I2BGM7;C6G1P2;Q33032;Q9GGI5;G0WZL1;O03654;Q8ME51;Q9GEK5;L0N8B1;Q6VW40;C0J9R6;C3S8Q5;A0A158TYG8;Q9MS09;I2E9L8;A0A1C9HFN6;W5RVG3;J9QG76;Q8HVI8;C3S397;Q8MFT9;H9ZGI0;D6C620;Q32701;A0A1S6WN23;A0A191VS93;Q4KUE1;Q7YJP8;Q7GH77;Q6VW16;Q8WL53;I2E9A4;D4N1T9;A0A291L206;Q7YJR1;A0A1C9HFR4;G8EEM9;Q5SCJ3;Q7YJM3;Q8MDH4;Q8MDS5;I6N589;Q33420;P93918;Q4VI99;Q4VI78;A0A1C9HGI6;A0A286NQG4;O98429;O98551;E7DMW3;A0A286NQF2…		0	0.001	0.009046	35.98	0.923455	2	946.485	0.908181	25.8255	0
	High	AmHAVIDR	8	44488	164	Q6VW40;C0J9R6;C6G1P2;Q33032;Q9GGI5;Q5I221;A0A0U4D534;A0A249Y5N8;C3S397;Q8MFT9;Q4VI99;Q7YJP8;Q6VW16;Q4VI78;A0A1C9HGI6;J9QG76;Q37220;Q7YJR1;A0A1C9HFR4;Q5SCJ3;Q7YJM3;L0N8B1;I2BGM7;A0A191VS93;Q4KUE1;Q7GH77;Q8WL53;I2E9L8;I2E9A4;D4N1T9;A0A291L206;G8EEM9;Q8MDH4;A0A218KDZ0;A0A078BR81;A0A0F6TFY2;Q32701;B1NL21;Q33047;Q8WL19;O82538;A0A1S6WN23;Q9THL1;A5X4D3;C3S8Q5;Q9GEK5;D6C620;Q32553;C1JAT3;A0A158TYG8;Q29VE…	M2(Oxidation)	0	0.006	0.06256	47.5	0.070555	2	928.467	-0.19695	22.6591	0
	High	NHGMHFR	2	30695	140	C0J9R6;C6G1P2;E7DMY2;Q4VI99;Q9GGI5;Q4VI78;A0A1C9HGI6;Q6VW40;Q33032;C1JAT3;A0A158TYG8;Q9MS09;Q5I221;A0A0U4D534;A0A0P0FGN5;A0A249Y5N8;W5RVG3;G0WZL1;C1JAS8;C3S397;Q8MFT9;J9QH20;H9ZGI0;Q33047;O82538;Q9THL1;D6C620;A0A191VS93;Q4KUE1;Q7YJP8;Q7GH77;Q6VW16;O98551;Q8WL53;E7DMW3;Q3I534;I2E9A4;Q37220;A0A142I7F3;Q7YJR1;A0A1C9HFR4;Q33550;L0N8B1;I2BGM7;B1NL21;Q8WL19;Q33156;I2E9L8;B5L2V5;S4TA61;D4N1T9;J9QG76;Q9G…		0	0.006	0.06436	45.52	0.0710364	2	898.41	-0.0896659	32.9386	0
	High	PLLGcTIK	1	65160	166	Q32701;D6MYK9;Q6VW40;I2BGM7;B1NL21;C0J9R6;C6G1P2;Q33047;D6MYK4;E7DMY2;Q8ME51;Q8WL19;Q33032;O82538;A0A1S6WN23;Q31895;R4QE58;Q9THL1;A5X4D3;V5K6K1;Q32666;C3S8Q5;Q95631;F2X4H9;Q9GEK5;D6C620;Q9TN58;Q32553;Q4VI99;C1JAT3;Q9GGI5;A0A2H4UGV5;D6MYJ6;A0A191VS93;A0A158TYG8;Q37358;Q32750;Q4KUE1;Q37212;Q7YJP8;Q7GH77;A0A291IA50;Q29VE5;Q33156;Q6VW16;Q9MS09;Q5I221;G0WZM4;A0A0U4D534;O98551;Q8WL53;E7DMW3;I2E9L8;Q3I5…	C5(Carbamidomethyl)	0	0.008	0.07715	28.14	13.4946	2	901.518	-0.0339554	65.0959	0
	High	AVYEcLR	1	51286	155	C0J9R6;C6G1P2;Q9GGI5;Q7YJP8;Q6VW16;Q7YJR1;A0A1C9HFR4;L0N8B1;Q4VI99;Q4VI78;A0A1C9HGI6;Q37220;Q6VW40;I2BGM7;B1NL21;Q33047;Q8WL19;Q33032;O82538;Q9THL1;A5X4D3;C3S8Q5;Q9GEK5;D6C620;C1JAT3;A0A191VS93;A0A158TYG8;Q4KUE1;Q37212;Q7GH77;A0A291IA50;Q33156;Q9MS09;Q5I221;G0WZM4;A0A0U4D534;O98551;Q8WL53;E7DMW3;I2E9L8;Q3I534;A0A1C9HFN6;I2E9A4;P93918;A0A0P0FGN5;Q95B25;Q8WKT6;A0A0F7C969;A0A249Y5N8;W5RVG3;E0Y5C1;Q8…	C5(Carbamidomethyl)	0	0.009	0.09645	26.03	11.6576	2	910.445	-0.367422	54.1069	0
D6MYJ6	Ribulose bisphosphate carboxylase large chain OS=Arum euxinum OX=749967 GN=rbcL PE=3 SV=1 - [D6MYJ6_9ARAE]	2285.74	32.92	15348	0	17	260	480	53.1766	6.91748
	High	GHYLNATAGTcEEMIK	12	14794	100	Q6VW40;C0J9R6;C6G1P2;Q33032;O82538;Q9THL1;D6C620;Q4VI99;C1JAT3;Q9GGI5;A0A191VS93;A0A158TYG8;Q4KUE1;Q7YJP8;Q7GH77;Q6VW16;Q9MS09;O98551;Q8WL53;E7DMW3;Q3I534;I2E9A4;Q4VI78;W5RVG3;A0A1C9HGI6;G0WZL1;Q37220;A0A142I7F3;Q7YJR1;C3S397;A0A1C9HFR4;Q8MFT9;Q33550;J9QH20;H9ZGI0;L0N8B1;E7DMY2;I2E962;O98429;A0A0B4M1K8;A0A142I7A5;B8YHE7;A0A078BR81;D8V9D7;Q37347;K4EPE7;A0A0F6TFY2;Q95CE8;P94046;Q8MCW3;A5X4D3;F2X4H9…	C11(Carbamidomethyl)	0	0	4.089e-16	94.02	8.71831e-07	2	1794.82	1.35117	68.9362	0
	High	GGLDFTKDDENVNSQPFMR	11	51638	152	Q95CE8;C0J9R6;C6G1P2;A5X4D3;Q4VI99;Q9GGI5;A0A158TYG8;Q7YJP8;Q6VW16;Q9MS09;Q5I221;A0A0U4D534;Q4VI78;A0A0F7C969;A0A1C9HGI6;G0WZL1;Q37220;Q7YJR1;Q37279;A0A1C9HFR4;J9QH20;L0N8B1;Q6VW40;I2BGM7;Q33047;Q8WL19;Q33032;O82538;Q9THL1;C3S8Q5;Q9GEK5;D6C620;C1JAT3;A0A191VS93;Q4KUE1;Q7GH77;Q33156;O98551;Q8WL53;E7DMW3;I2E9L8;Q3I534;A0A1C9HFN6;I2E9A4;Q8WKT6;W5RVG3;D4N1T9;J9QG76;Q9GD27;A0A1W6BU17;A0A142I7F3;Q8HVI8…		0	0	4.344e-16	93.69	1.81133e-06	3	2169.99	2.5422	94.3219	1
	High	GGLDFTKDDENVNSQPFmR	8	51638	152	I2BGM7;C0J9R6;Q33032;C3S8Q5;G0WZL1;Q6VW40;Q32701;C6G1P2;Q33047;Q8WL19;O82538;A0A1S6WN23;Q9THL1;C3S8X1;Q9GEK5;D6C620;Q32553;Q4VI99;C1JAT3;Q9GGI5;A0A191VS93;A0A158TYG8;Q4KUE1;Q7YJP8;Q7GH77;Q29VE5;Q33156;Q6VW16;Q9MS09;O98551;Q8WL53;E7DMW3;I2E9L8;Q3I534;A0A1C9HFN6;I2E9A4;Q4VI78;Q8WKT6;W5RVG3;A0A1C9HGI6;D4N1T9;J9QG76;Q37220;Q9GD27;A0A1W6BU17;A0A142I7F3;Q8HVI8;A0A291L206;Q7YJR1;C3S397;A0A1C9HFR4;Q8MFT9…	M18(Oxidation)	0	0	4.089e-16	91.25	3.03478e-06	2	2185.98	0.109348	85.2244	1
	High	DNGLLLHIHR	8	41878	157	C0J9R6;C6G1P2;Q4VI99;Q9GGI5;A0A158TYG8;Q9MS09;Q5I221;A0A0U4D534;Q4VI78;O09424;A0A1C9HGI6;G0WZL1;J9QH20;Q6VW40;I2BGM7;E7DMY2;Q33032;F2X4H9;Q37212;I2E9L8;A0A249Y5N8;S4TA61;J9QG76;C3S397;Q8MFT9;O82538;Q9THL1;D6C620;C1JAT3;A0A191VS93;Q4KUE1;Q7YJP8;Q7GH77;A0A291IA50;Q6VW16;O98551;Q8WL53;E7DMW3;Q3I534;I2E9A4;P93918;Q95B25;W5RVG3;Q37220;A0A142I7F3;Q7YJR1;Q37176;A0A1C9HFR4;Q33550;H9ZGI0;L0N8B1;C3S8Q5;C3S…		0	0	5.413e-05	89.32	5.89001e-06	3	1187.66	0.248979	67.0837	0
	High	mSGGDHIHAGTVVGK	31	17683	101	Q9GGI5;C0J9R6;C6G1P2;J9QG76;A0A1S6WN23;I6N589;Q37212;Q6VW40;I2BGM7;Q33032;A5X4D3;C3S8Q5;Q9GEK5;A0A191VS93;A0A158TYG8;Q4KUE1;Q7YJP8;Q7GH77;Q6VW16;Q9MS09;Q5I221;G0WZM4;A0A0U4D534;O98551;Q8WL53;E7DMW3;I2E9L8;A0A1C9HFN6;I2E9A4;P93918;Q8WKT6;A0A249Y5N8;W5RVG3;Q8WJX3;B5L2V5;S4TA61;D4N1T9;E5G0I9;Q8HVI8;A0A291L206;Q7YJR1;C3S397;Q37176;A0A1C9HFR4;A0A0G2QX34;Q8MFT9;G8EEM9;Q5SCJ3;Q7YJM3;D5KMK2;Q8MDH4;H9ZGI0…	M1(Oxidation)	0	0	1.734e-08	87.36	6.32403e-06	2	1481.72	0.0716084	35.5228	0
	High	GHYLNATAGTcEEmIK	7	14794	100	Q6VW40;C0J9R6;C6G1P2;Q33032;O82538;Q9THL1;D6C620;Q4VI99;C1JAT3;Q9GGI5;A0A191VS93;A0A158TYG8;Q4KUE1;Q7YJP8;Q7GH77;Q6VW16;Q9MS09;O98551;Q8WL53;E7DMW3;Q3I534;I2E9A4;Q4VI78;W5RVG3;A0A1C9HGI6;G0WZL1;Q37220;A0A142I7F3;Q7YJR1;C3S397;A0A1C9HFR4;Q8MFT9;Q33550;J9QH20;H9ZGI0;L0N8B1;R4QE58;O98429;Q37212;P93918;A0A0B4M1K8;B6GUV5;Q37347;K4EPE7;Q37176;Q95CE8;P94046;Q8ME51;A5X4D3;Q5I221;A0A0U4D534;A0A249Y5N8;Q7Y…	C11(Carbamidomethyl); M14(Oxidation)	0	0	9.65e-15	86.32	4.65945e-06	2	1810.81	1.58572	58.7411	0
	High	xFQGPPHGIQVER	28	58045	156	H9ZGI0;A5X4D3;Q4VI78;G8EEM9;O03654;C0J9R6;C6G1P2;Q4VI99;Q9GGI5;A0A158TYG8;Q7YJP8;Q6VW16;Q9MS09;Q5I221;A0A0U4D534;A0A0F7C969;A0A1C9HGI6;G0WZL1;Q37220;Q7YJR1;Q37279;A0A1C9HFR4;J9QH20;L0N8B1;Q6VW40;I2BGM7;Q33047;Q8WL19;Q33032;O82538;Q9THL1;C3S8Q5;Q9GEK5;D6C620;C1JAT3;A0A191VS93;Q4KUE1;Q7GH77;Q33156;O98551;Q8WL53;E7DMW3;I2E9L8;Q3I534;A0A1C9HFN6;I2E9A4;Q8WKT6;W5RVG3;D4N1T9;J9QG76;Q9GD27;A0A1W6BU17;A0A…	X1(T)	0	0	9.076e-13	83.5	2.78402e-05	2	1465.76	0.73928	64.4904	0
	High	GHYLNATAGTcEEMIKR	4	14767	100	Q6VW40;C0J9R6;C6G1P2;Q33032;Q4VI99;Q9GGI5;Q4VI78;A0A1C9HGI6;C3S397;Q8MFT9;E7DMY2;Q31895;F2X4H9;Q37212;A0A291IA50;Q5I221;A0A0U4D534;A0A249Y5N8;R4QE58;A5X4D3;A0A158TYG8;Q7YJP8;Q29VE5;Q6VW16;Q9MS09;O09424;A0A0F7C969;G0WZL1;Q37220;A0A142I7A5;B6GUV5;B8YHE7;Q7YJR1;A0A078BR81;Q37347;K4FWS2;K4EPE7;Q37279;A0A1C9HFR4;A0A0F6TFY2;Q95CE8;J9QH20;L0N8B1;Q37309;A0A291L2S1;A0A0D5CQU4;V5T6A6;O82538;Q9THL1;D6C620;C…	C11(Carbamidomethyl)	0	0	4.089e-16	83.14	1.29145e-05	3	1950.92	1.27527	64.1621	1
	High	DDENVNSQPFMR	5	52171	161	Q32701;Q6VW40;I2BGM7;B1NL21;C0J9R6;C6G1P2;Q33047;D6MYK4;E7DMY2;Q8WL19;Q33032;I2E962;A0A286NQG4;O82538;A0A1S6WN23;R4QE58;Q9THL1;A5X4D3;I2E906;Q32666;C3S8Q5;Q95631;Q6VW13;Q9GEK5;D6C620;A5H757;Q9TN58;O98429;Q32553;Q4VI99;C1JAT3;Q9GGI5;A0A191VS93;A0A158TYG8;Q4KUE1;Q37212;Q7YJP8;Q7GH77;A0A291IA50;Q29VE5;Q33156;Q6VW16;Q9MS09;Q5I221;G0WZM4;A0A0U4D534;O98551;Q8WL53;E7DMW3;I2E9L8;Q3I534;A0A1C9HFN6;I2E9A4;…		0	0	1.713e-09	83.12	1.80473e-05	2	1451.62	-0.283593	71.4823	0
	High	MSGGDHIHAGTVVGK	33	17683	101	C0J9R6;C6G1P2;Q9GGI5;Q7YJP8;Q6VW16;Q7YJR1;A0A1C9HFR4;L0N8B1;O98551;Q6VW40;I2BGM7;Q33032;A0A286NQG4;A5X4D3;C3S8Q5;Q9GEK5;O98429;A0A191VS93;A0A158TYG8;Q4KUE1;Q7GH77;Q9MS09;Q5I221;G0WZM4;A0A0U4D534;Q8WL53;E7DMW3;I2E9L8;A0A1C9HFN6;I2E9A4;A0A286NQF2;Q8WKT6;Q7YJM6;A0A249Y5N8;W5RVG3;A0A0B4M1K8;B5L2V5;S4TA61;D4N1T9;A0A1D5AHD9;J9QG76;E5G0I9;F5B3G0;A9X7F0;Q8HVI8;A0A291L206;Q37347;C3S397;B3THI4;K4EPE7;Q8MFT…		0	0	5.842e-09	75.91	7.64498e-05	2	1465.72	0.850563	42.9468	0
	High	GHYLNATAGTcEEmIKR	3	14767	100	C0J9R6;C6G1P2;Q9GGI5;Q6VW40;Q33032;O82538;Q9THL1;D6C620;Q4VI99;C1JAT3;A0A191VS93;A0A158TYG8;Q4KUE1;Q7YJP8;Q7GH77;Q6VW16;Q9MS09;O98551;Q8WL53;E7DMW3;Q3I534;I2E9A4;Q4VI78;W5RVG3;A0A1C9HGI6;G0WZL1;Q37220;A0A142I7F3;Q7YJR1;C3S397;A0A1C9HFR4;Q8MFT9;Q33550;J9QH20;H9ZGI0;L0N8B1;E7DMY2;I2E962;O98429;A0A0B4M1K8;A0A142I7A5;B8YHE7;A0A078BR81;D8V9D7;Q37347;K4EPE7;A0A0F6TFY2;Q95CE8;P94046;Q8MCW3;A5X4D3;F2X4H9…	C11(Carbamidomethyl); M14(Oxidation)	0	0	5.095e-16	70.14	0.000235466	3	1966.91	0.933264	54.1162	1
	High	ELGVPIVmHDYITGGFTANTSLAHYcR	7	839	14	C0J9R6;I2BGM7;Q33032;C3S8Q5;G0WZL1;D6MYK4;D6MYJ6;Q32553;A0A2H4UGV5;D6MYK9;Q32666;D6MYI7;A0A120KLC1;D6MYJ0	M8(Oxidation); C26(Carbamidomethyl)	0	0	3.29e-13	61.1	0.0019646	3	3038.45	1.54181	111.1	0
	High	FLFcAEAIYK	7	13080	65	C3S8Q5;C0J9R6;C6G1P2;Q4VI99;Q9GGI5;Q4VI78;A0A1C9HGI6;Q7YJP8;Q6VW16;Q5I221;A0A0U4D534;J9QG76;Q37220;Q7YJR1;A0A1C9HFR4;Q5SCJ3;Q7YJM3;L0N8B1;F2X4H9;P36479;R4QE58;C3S8X1;A0A158TYG8;Q29VE5;Q9MS09;Q8WKT6;G0WZL1;A0A142I7A5;B6GUV5;B8YHE7;A0A078BR81;Q37347;K4EPE7;A0A0F6TFY2;Q95CE8;J9QH20;I6N589;O03654;A0A291L2S1;A0A0D5CQU4;V5T6A6;A5X4D3;A0A0F7C969;Q37279;D6MYJ6;Q37212;O09424;E7DMY2;E5G0I9;D6MYK4;K4FWS2;P9…	C4(Carbamidomethyl)	0	0	0.0003866	59.69	0.00360431	2	1261.63	1.72761	109.694	0
	High	VALEAcVQAR	50	29518	124	C0J9R6;C6G1P2;E7DMY2;F2X4H9;Q9GGI5;A0A158TYG8;Q37212;Q9MS09;Q6VW40;I2BGM7;Q33047;Q8WL19;Q33032;O82538;Q9THL1;Q4VI99;A0A191VS93;Q4KUE1;Q7YJP8;Q7GH77;Q33156;Q6VW16;Q8WL53;I2E9L8;I2E9A4;Q4VI78;A0A1C9HGI6;D4N1T9;J9QG76;Q37220;Q9GD27;A0A291L206;Q7YJR1;C3S397;A0A1C9HFR4;Q8MFT9;G8EEM9;Q5SCJ3;Q7YJM3;Q8MDH4;L0N8B1;Q29VE5;G0WZL1;J9QH20;A0A291L2S1;A0A0D5CQU4;Q32701;D6MYK9;B1NL21;D6MYK4;Q8ME51;C7AQR6;A0A1S6W…	C6(Carbamidomethyl)	0	0	1.602e-05	59.46	0.00454308	2	1116.58	0.209793	74.8829	0
	High	DDENVNSQPFmR	5	52171	161	Q7YJR9;Q7YJL9;A5H757;X2D2J7;Q32701;Q6VW40;I2BGM7;B1NL21;C0J9R6;C6G1P2;Q33047;D6MYK4;E7DMY2;Q8WL19;Q33032;I2E962;A0A286NQG4;O82538;A0A1S6WN23;R4QE58;Q9THL1;A5X4D3;I2E906;Q32666;C3S8Q5;Q95631;Q6VW13;Q9GEK5;D6C620;Q9TN58;O98429;Q32553;Q4VI99;C1JAT3;Q9GGI5;A0A191VS93;A0A158TYG8;Q4KUE1;Q37212;Q7YJP8;Q7GH77;A0A291IA50;Q29VE5;Q33156;Q6VW16;Q9MS09;Q5I221;G0WZM4;A0A0U4D534;O98551;Q8WL53;E7DMW3;I2E9L8;Q3I5…	M11(Oxidation)	0	0	1.814e-07	58.7	0.00494354	2	1467.62	0.772197	60.0113	0
	High	PLLGcTIKPK	4	64838	165	Q32701;D6MYK9;Q6VW40;I2BGM7;B1NL21;C0J9R6;C6G1P2;Q33047;D6MYK4;E7DMY2;Q8ME51;Q8WL19;Q33032;O82538;A0A1S6WN23;Q31895;R4QE58;Q9THL1;A5X4D3;V5K6K1;Q32666;C3S8Q5;Q95631;F2X4H9;Q9GEK5;D6C620;Q9TN58;Q32553;Q4VI99;C1JAT3;Q9GGI5;A0A2H4UGV5;D6MYJ6;A0A191VS93;A0A158TYG8;Q37358;Q32750;Q4KUE1;Q37212;Q7YJP8;Q7GH77;A0A291IA50;Q29VE5;Q33156;Q6VW16;Q9MS09;Q5I221;G0WZM4;A0A0U4D534;O98551;Q8WL53;E7DMW3;I2E9L8;Q3I5…	C5(Carbamidomethyl)	0	0	0.004664	54.76	0.0189101	3	1126.67	0.390372	54.7944	1
	High	AMHAVIDR	10	44488	164	Q6VW40;C0J9R6;C6G1P2;Q33032;Q9GGI5;Q5I221;A0A0U4D534;A0A249Y5N8;C3S397;Q8MFT9;Q4VI99;Q7YJP8;Q6VW16;Q4VI78;A0A1C9HGI6;J9QG76;Q37220;Q7YJR1;A0A1C9HFR4;Q5SCJ3;Q7YJM3;L0N8B1;I2BGM7;A0A191VS93;Q4KUE1;Q7GH77;Q8WL53;I2E9L8;I2E9A4;D4N1T9;A0A291L206;G8EEM9;Q8MDH4;A0A218KDZ0;A0A078BR81;A0A0F6TFY2;Q32701;B1NL21;Q33047;Q8WL19;O82538;A0A1S6WN23;Q9THL1;A5X4D3;C3S8Q5;Q9GEK5;D6C620;Q32553;C1JAT3;A0A158TYG8;Q29VE…		0	0	0.004747	47.09	0.072162	2	912.472	0.113135	34.6412	0
	High	xFQGPPHGIQVER	2	18	5	Q4VI99;D6MYJ6;Q7YJP8;Q7YJR9;Q8HVI8	X1(G)	0	0	4.371e-08	44.83	0.0757296	2	1421.73	-0.722156	63.0616	0
	High	ELGVPIVMHDYITGGFTANTSLAHYcR	1	839	14	C0J9R6;D6MYJ6;Q33032;I2BGM7;C3S8Q5;G0WZL1;Q32553;A0A2H4UGV5;D6MYK9;D6MYK4;Q32666;D6MYI7;A0A120KLC1;D6MYJ0	C26(Carbamidomethyl)	0.0256	0	4.089e-16	38.45	0.382208	4	3022.46	1.01417	114.118	0
	High	YGRPLLGcTIKPK	5	64650	162	I2BGM7;C6G1P2;Q33032;Q9GGI5;Q6VW40;C0J9R6;A0A191VS93;Q4KUE1;Q7YJP8;Q7GH77;Q6VW16;Q8WL53;I2E9A4;Q7YJR1;C3S397;A0A1C9HFR4;Q8MFT9;L0N8B1;C3S8Q5;A0A158TYG8;Q9MS09;J9QG76;Q4VI99;Q4VI78;A0A1C9HGI6;Q37220;Q5SCJ3;Q7YJM3;Q9GEK5;C1JAT3;I2E9L8;A0A1C9HFN6;W5RVG3;G0WZL1;Q8HVI8;J9QH20;H9ZGI0;B1NL21;Q33047;Q8WL19;O82538;Q9THL1;A5X4D3;D6C620;Q33156;Q5I221;G0WZM4;A0A0U4D534;O98551;E7DMW3;Q3I534;A0A0P0FGN5;Q8WKT6;…	C8(Carbamidomethyl)	0	0	5.881e-08	37.37	1.0742	3	1502.85	0.213484	56.7249	2
	High	AQAETGEIK	8	27913	126	I2BGM7;C6G1P2;Q33032;Q9GGI5;G0WZL1;O03654;Q8ME51;Q9GEK5;L0N8B1;Q6VW40;C0J9R6;C3S8Q5;A0A158TYG8;Q9MS09;I2E9L8;A0A1C9HFN6;W5RVG3;J9QG76;Q8HVI8;C3S397;Q8MFT9;H9ZGI0;D6C620;Q32701;A0A1S6WN23;A0A191VS93;Q4KUE1;Q7YJP8;Q7GH77;Q6VW16;Q8WL53;I2E9A4;D4N1T9;A0A291L206;Q7YJR1;A0A1C9HFR4;G8EEM9;Q5SCJ3;Q7YJM3;Q8MDH4;Q8MDS5;I6N589;Q33420;P93918;Q4VI99;Q4VI78;A0A1C9HGI6;A0A286NQG4;O98429;O98551;E7DMW3;A0A286NQF2…		0	0.001	0.009046	35.98	0.923455	2	946.485	0.908181	25.8255	0
	High	AmHAVIDR	8	44488	164	Q6VW40;C0J9R6;C6G1P2;Q33032;Q9GGI5;Q5I221;A0A0U4D534;A0A249Y5N8;C3S397;Q8MFT9;Q4VI99;Q7YJP8;Q6VW16;Q4VI78;A0A1C9HGI6;J9QG76;Q37220;Q7YJR1;A0A1C9HFR4;Q5SCJ3;Q7YJM3;L0N8B1;I2BGM7;A0A191VS93;Q4KUE1;Q7GH77;Q8WL53;I2E9L8;I2E9A4;D4N1T9;A0A291L206;G8EEM9;Q8MDH4;A0A218KDZ0;A0A078BR81;A0A0F6TFY2;Q32701;B1NL21;Q33047;Q8WL19;O82538;A0A1S6WN23;Q9THL1;A5X4D3;C3S8Q5;Q9GEK5;D6C620;Q32553;C1JAT3;A0A158TYG8;Q29VE…	M2(Oxidation)	0	0.006	0.06256	47.5	0.070555	2	928.467	-0.19695	22.6591	0
	High	NHGMHFR	2	30695	140	C0J9R6;C6G1P2;E7DMY2;Q4VI99;Q9GGI5;Q4VI78;A0A1C9HGI6;Q6VW40;Q33032;C1JAT3;A0A158TYG8;Q9MS09;Q5I221;A0A0U4D534;A0A0P0FGN5;A0A249Y5N8;W5RVG3;G0WZL1;C1JAS8;C3S397;Q8MFT9;J9QH20;H9ZGI0;Q33047;O82538;Q9THL1;D6C620;A0A191VS93;Q4KUE1;Q7YJP8;Q7GH77;Q6VW16;O98551;Q8WL53;E7DMW3;Q3I534;I2E9A4;Q37220;A0A142I7F3;Q7YJR1;A0A1C9HFR4;Q33550;L0N8B1;I2BGM7;B1NL21;Q8WL19;Q33156;I2E9L8;B5L2V5;S4TA61;D4N1T9;J9QG76;Q9G…		0	0.006	0.06436	45.52	0.0710364	2	898.41	-0.0896659	32.9386	0
	High	PLLGcTIK	1	65160	166	Q32701;D6MYK9;Q6VW40;I2BGM7;B1NL21;C0J9R6;C6G1P2;Q33047;D6MYK4;E7DMY2;Q8ME51;Q8WL19;Q33032;O82538;A0A1S6WN23;Q31895;R4QE58;Q9THL1;A5X4D3;V5K6K1;Q32666;C3S8Q5;Q95631;F2X4H9;Q9GEK5;D6C620;Q9TN58;Q32553;Q4VI99;C1JAT3;Q9GGI5;A0A2H4UGV5;D6MYJ6;A0A191VS93;A0A158TYG8;Q37358;Q32750;Q4KUE1;Q37212;Q7YJP8;Q7GH77;A0A291IA50;Q29VE5;Q33156;Q6VW16;Q9MS09;Q5I221;G0WZM4;A0A0U4D534;O98551;Q8WL53;E7DMW3;I2E9L8;Q3I5…	C5(Carbamidomethyl)	0	0.008	0.07715	28.14	13.4946	2	901.518	-0.0339554	65.0959	0
D6MYK4	Ribulose bisphosphate carboxylase large chain OS=Arum maculatum OX=4458 GN=rbcL PE=3 SV=1 - [D6MYK4_ARUMA]	2269.27	36.46	5306	0	18	259	480	53.2863	6.68311
	High	GHYLNATAGTcEEMIK	12	14794	100	Q6VW40;C0J9R6;C6G1P2;Q33032;O82538;Q9THL1;D6C620;Q4VI99;C1JAT3;Q9GGI5;A0A191VS93;A0A158TYG8;Q4KUE1;Q7YJP8;Q7GH77;Q6VW16;Q9MS09;O98551;Q8WL53;E7DMW3;Q3I534;I2E9A4;Q4VI78;W5RVG3;A0A1C9HGI6;G0WZL1;Q37220;A0A142I7F3;Q7YJR1;C3S397;A0A1C9HFR4;Q8MFT9;Q33550;J9QH20;H9ZGI0;L0N8B1;E7DMY2;I2E962;O98429;A0A0B4M1K8;A0A142I7A5;B8YHE7;A0A078BR81;D8V9D7;Q37347;K4EPE7;A0A0F6TFY2;Q95CE8;P94046;Q8MCW3;A5X4D3;F2X4H9…	C11(Carbamidomethyl)	0	0	4.089e-16	94.02	8.71831e-07	2	1794.82	1.35117	68.9362	0
	High	GGLDFTKDDENVNSQPFMR	11	51638	152	Q95CE8;C0J9R6;C6G1P2;A5X4D3;Q4VI99;Q9GGI5;A0A158TYG8;Q7YJP8;Q6VW16;Q9MS09;Q5I221;A0A0U4D534;Q4VI78;A0A0F7C969;A0A1C9HGI6;G0WZL1;Q37220;Q7YJR1;Q37279;A0A1C9HFR4;J9QH20;L0N8B1;Q6VW40;I2BGM7;Q33047;Q8WL19;Q33032;O82538;Q9THL1;C3S8Q5;Q9GEK5;D6C620;C1JAT3;A0A191VS93;Q4KUE1;Q7GH77;Q33156;O98551;Q8WL53;E7DMW3;I2E9L8;Q3I534;A0A1C9HFN6;I2E9A4;Q8WKT6;W5RVG3;D4N1T9;J9QG76;Q9GD27;A0A1W6BU17;A0A142I7F3;Q8HVI8…		0	0	4.344e-16	93.69	1.81133e-06	3	2169.99	2.5422	94.3219	1
	High	GGLDFTKDDENVNSQPFmR	8	51638	152	I2BGM7;C0J9R6;Q33032;C3S8Q5;G0WZL1;Q6VW40;Q32701;C6G1P2;Q33047;Q8WL19;O82538;A0A1S6WN23;Q9THL1;C3S8X1;Q9GEK5;D6C620;Q32553;Q4VI99;C1JAT3;Q9GGI5;A0A191VS93;A0A158TYG8;Q4KUE1;Q7YJP8;Q7GH77;Q29VE5;Q33156;Q6VW16;Q9MS09;O98551;Q8WL53;E7DMW3;I2E9L8;Q3I534;A0A1C9HFN6;I2E9A4;Q4VI78;Q8WKT6;W5RVG3;A0A1C9HGI6;D4N1T9;J9QG76;Q37220;Q9GD27;A0A1W6BU17;A0A142I7F3;Q8HVI8;A0A291L206;Q7YJR1;C3S397;A0A1C9HFR4;Q8MFT9…	M18(Oxidation)	0	0	4.089e-16	91.25	3.03478e-06	2	2185.98	0.109348	85.2244	1
	High	DNGLLLHIHR	8	41878	157	C0J9R6;C6G1P2;Q4VI99;Q9GGI5;A0A158TYG8;Q9MS09;Q5I221;A0A0U4D534;Q4VI78;O09424;A0A1C9HGI6;G0WZL1;J9QH20;Q6VW40;I2BGM7;E7DMY2;Q33032;F2X4H9;Q37212;I2E9L8;A0A249Y5N8;S4TA61;J9QG76;C3S397;Q8MFT9;O82538;Q9THL1;D6C620;C1JAT3;A0A191VS93;Q4KUE1;Q7YJP8;Q7GH77;A0A291IA50;Q6VW16;O98551;Q8WL53;E7DMW3;Q3I534;I2E9A4;P93918;Q95B25;W5RVG3;Q37220;A0A142I7F3;Q7YJR1;Q37176;A0A1C9HFR4;Q33550;H9ZGI0;L0N8B1;C3S8Q5;C3S…		0	0	5.413e-05	89.32	5.89001e-06	3	1187.66	0.248979	67.0837	0
	High	mSGGDHIHAGTVVGK	31	17683	101	Q9GGI5;C0J9R6;C6G1P2;J9QG76;A0A1S6WN23;I6N589;Q37212;Q6VW40;I2BGM7;Q33032;A5X4D3;C3S8Q5;Q9GEK5;A0A191VS93;A0A158TYG8;Q4KUE1;Q7YJP8;Q7GH77;Q6VW16;Q9MS09;Q5I221;G0WZM4;A0A0U4D534;O98551;Q8WL53;E7DMW3;I2E9L8;A0A1C9HFN6;I2E9A4;P93918;Q8WKT6;A0A249Y5N8;W5RVG3;Q8WJX3;B5L2V5;S4TA61;D4N1T9;E5G0I9;Q8HVI8;A0A291L206;Q7YJR1;C3S397;Q37176;A0A1C9HFR4;A0A0G2QX34;Q8MFT9;G8EEM9;Q5SCJ3;Q7YJM3;D5KMK2;Q8MDH4;H9ZGI0…	M1(Oxidation)	0	0	1.734e-08	87.36	6.32403e-06	2	1481.72	0.0716084	35.5228	0
	High	GHYLNATAGTcEEmIK	7	14794	100	Q6VW40;C0J9R6;C6G1P2;Q33032;O82538;Q9THL1;D6C620;Q4VI99;C1JAT3;Q9GGI5;A0A191VS93;A0A158TYG8;Q4KUE1;Q7YJP8;Q7GH77;Q6VW16;Q9MS09;O98551;Q8WL53;E7DMW3;Q3I534;I2E9A4;Q4VI78;W5RVG3;A0A1C9HGI6;G0WZL1;Q37220;A0A142I7F3;Q7YJR1;C3S397;A0A1C9HFR4;Q8MFT9;Q33550;J9QH20;H9ZGI0;L0N8B1;R4QE58;O98429;Q37212;P93918;A0A0B4M1K8;B6GUV5;Q37347;K4EPE7;Q37176;Q95CE8;P94046;Q8ME51;A5X4D3;Q5I221;A0A0U4D534;A0A249Y5N8;Q7Y…	C11(Carbamidomethyl); M14(Oxidation)	0	0	9.65e-15	86.32	4.65945e-06	2	1810.81	1.58572	58.7411	0
	High	TFQGPPHGIQVER	28	58045	156	H9ZGI0;A5X4D3;Q4VI78;G8EEM9;O03654;C0J9R6;C6G1P2;Q4VI99;Q9GGI5;A0A158TYG8;Q7YJP8;Q6VW16;Q9MS09;Q5I221;A0A0U4D534;A0A0F7C969;A0A1C9HGI6;G0WZL1;Q37220;Q7YJR1;Q37279;A0A1C9HFR4;J9QH20;L0N8B1;Q6VW40;I2BGM7;Q33047;Q8WL19;Q33032;O82538;Q9THL1;C3S8Q5;Q9GEK5;D6C620;C1JAT3;A0A191VS93;Q4KUE1;Q7GH77;Q33156;O98551;Q8WL53;E7DMW3;I2E9L8;Q3I534;A0A1C9HFN6;I2E9A4;Q8WKT6;W5RVG3;D4N1T9;J9QG76;Q9GD27;A0A1W6BU17;A0A…		0	0	9.076e-13	83.5	2.78402e-05	2	1465.76	0.73928	64.4904	0
	High	GHYLNATAGTcEEMIKR	4	14767	100	Q6VW40;C0J9R6;C6G1P2;Q33032;Q4VI99;Q9GGI5;Q4VI78;A0A1C9HGI6;C3S397;Q8MFT9;E7DMY2;Q31895;F2X4H9;Q37212;A0A291IA50;Q5I221;A0A0U4D534;A0A249Y5N8;R4QE58;A5X4D3;A0A158TYG8;Q7YJP8;Q29VE5;Q6VW16;Q9MS09;O09424;A0A0F7C969;G0WZL1;Q37220;A0A142I7A5;B6GUV5;B8YHE7;Q7YJR1;A0A078BR81;Q37347;K4FWS2;K4EPE7;Q37279;A0A1C9HFR4;A0A0F6TFY2;Q95CE8;J9QH20;L0N8B1;Q37309;A0A291L2S1;A0A0D5CQU4;V5T6A6;O82538;Q9THL1;D6C620;C…	C11(Carbamidomethyl)	0	0	4.089e-16	83.14	1.29145e-05	3	1950.92	1.27527	64.1621	1
	High	DDENVNSQPFMR	5	52171	161	Q32701;Q6VW40;I2BGM7;B1NL21;C0J9R6;C6G1P2;Q33047;D6MYK4;E7DMY2;Q8WL19;Q33032;I2E962;A0A286NQG4;O82538;A0A1S6WN23;R4QE58;Q9THL1;A5X4D3;I2E906;Q32666;C3S8Q5;Q95631;Q6VW13;Q9GEK5;D6C620;A5H757;Q9TN58;O98429;Q32553;Q4VI99;C1JAT3;Q9GGI5;A0A191VS93;A0A158TYG8;Q4KUE1;Q37212;Q7YJP8;Q7GH77;A0A291IA50;Q29VE5;Q33156;Q6VW16;Q9MS09;Q5I221;G0WZM4;A0A0U4D534;O98551;Q8WL53;E7DMW3;I2E9L8;Q3I534;A0A1C9HFN6;I2E9A4;…		0	0	1.713e-09	83.12	1.80473e-05	2	1451.62	-0.283593	71.4823	0
	High	MSGGDHIHAGTVVGK	33	17683	101	C0J9R6;C6G1P2;Q9GGI5;Q7YJP8;Q6VW16;Q7YJR1;A0A1C9HFR4;L0N8B1;O98551;Q6VW40;I2BGM7;Q33032;A0A286NQG4;A5X4D3;C3S8Q5;Q9GEK5;O98429;A0A191VS93;A0A158TYG8;Q4KUE1;Q7GH77;Q9MS09;Q5I221;G0WZM4;A0A0U4D534;Q8WL53;E7DMW3;I2E9L8;A0A1C9HFN6;I2E9A4;A0A286NQF2;Q8WKT6;Q7YJM6;A0A249Y5N8;W5RVG3;A0A0B4M1K8;B5L2V5;S4TA61;D4N1T9;A0A1D5AHD9;J9QG76;E5G0I9;F5B3G0;A9X7F0;Q8HVI8;A0A291L206;Q37347;C3S397;B3THI4;K4EPE7;Q8MFT…		0	0	5.842e-09	75.91	7.64498e-05	2	1465.72	0.850563	42.9468	0
	High	GHYLNATAGTcEEmIKR	3	14767	100	C0J9R6;C6G1P2;Q9GGI5;Q6VW40;Q33032;O82538;Q9THL1;D6C620;Q4VI99;C1JAT3;A0A191VS93;A0A158TYG8;Q4KUE1;Q7YJP8;Q7GH77;Q6VW16;Q9MS09;O98551;Q8WL53;E7DMW3;Q3I534;I2E9A4;Q4VI78;W5RVG3;A0A1C9HGI6;G0WZL1;Q37220;A0A142I7F3;Q7YJR1;C3S397;A0A1C9HFR4;Q8MFT9;Q33550;J9QH20;H9ZGI0;L0N8B1;E7DMY2;I2E962;O98429;A0A0B4M1K8;A0A142I7A5;B8YHE7;A0A078BR81;D8V9D7;Q37347;K4EPE7;A0A0F6TFY2;Q95CE8;P94046;Q8MCW3;A5X4D3;F2X4H9…	C11(Carbamidomethyl); M14(Oxidation)	0	0	5.095e-16	70.14	0.000235466	3	1966.91	0.933264	54.1162	1
	High	ELGVPIVmHDYITGGFTANTSLAHYcR	7	839	14	C0J9R6;I2BGM7;Q33032;C3S8Q5;G0WZL1;D6MYK4;D6MYJ6;Q32553;A0A2H4UGV5;D6MYK9;Q32666;D6MYI7;A0A120KLC1;D6MYJ0	M8(Oxidation); C26(Carbamidomethyl)	0	0	3.29e-13	61.1	0.0019646	3	3038.45	1.54181	111.1	0
[truncated: 12,936 more rows]
