# Supplementary material for: Comparative Proteomic Analysis Reveals Elevated Capacity for Photosynthesis in Polyphenol Oxidase Expression-Silenced Clematis terniflora DC. Leaves
Source: Int J Mol Sci. 2018 Dec 5;19(12):3897. doi: 10.3390/ijms19123897 (PMC6321541; doi:10.3390/ijms19123897)
Supplement: Supplementary file 1 [file ijms-19-03897-s001.zip › ijms-368388 sp for final/Supplementary materials/Supplemental figures 2/VV HUV-B+D2-protein-peptide.xlsx]

## Sheet: Sheet1
Accession	Description	Score	Coverage	# Proteins	# Unique Peptides	# Peptides	# PSMs	# AAs	MW [kDa]	calc. pI
D6MYI7	Ribulose bisphosphate carboxylase large chain OS=Arum cylindraceum OX=491969 GN=rbcL PE=3 SV=1 - [D6MYI7_9ARAE]	3007.49	34.38	13602	0	17	279	480	53.1831	6.80029
	A2	Sequence	# PSMs	# Proteins	# Protein Groups	Protein Group Accessions	Modifications	ΔCn	q-Value	PEP	IonScore	Exp Value	Charge	MH+ [Da]	ΔM [ppm]	RT [min]	# Missed Cleavages
	High	GGLDFTKDDENVNSQPFMR	10	51638	326	Q8M9K0;Q9XQI4;Q4VI93;Q8MFT9;A0A126G0V3;Q4VIC0;O98426;B1PHQ2;A0A2D0WHN2;Q95CE8;Q9GGJ5;B5LBY9;P28457;I2E9B8;Q6VW40;A2VAU6;I2BGM7;A0A1C9HGW2;B1NL21;Q6VW29;C6G1P2;Q5W520;P93904;Q33047;A0PD98;Q8WL19;Q33032;Q5K3Y8;I2E962;I2EAA9;O82538;A0A1C9HG87;U5XM28;B8PRL7;A0A1C9HFT3;Q9THL1;A5X4D3;I3NTN0;Q1XEJ9;A0A286NQE6;I2EAR2;A0A219PXQ5;O46889;Q8WKR0;C3S8Q5;B5D5Q4;A0A286M593;A0A0F7G5W2;Q9GEK5;A0A0K2SQY8;D6C620;B8…		0	0	2.957e-11	127.46	7.5237e-10	2	2169.99	0.129488	92.964	1
	High	GHYLNATAGTcEEMIK	12	14794	143	Q6VW40;A2VAU6;Q6VW29;C6G1P2;Q5W520;Q33032;O82538;A0A1C9HG87;U5XM28;Q9THL1;A0A0K2SQY8;D6C620;Q32803;Q4VI99;C1JAT3;Q9GGI5;A0A158TYG8;Q4KUE1;E7DMV3;Q7YJP8;Q7GH77;O98551;E7DMW3;Q4VI80;Q3I534;I2E9A4;Q4VI78;W5RVG3;A0A1C9HGI6;G0WZL1;Q37220;Q5UFF3;B1PHQ2;Q1X6Q9;A0A142I7F3;Q7YJR1;P92434;C3S397;A0A1C9HFR4;Q8MFT9;J9QH20;Q85VA4;A0A0F6Y5M5;Q37140;L0N8B1;Q32701;Q9T2E4;Q9MT23;A0A0B4M1K8;P94046;E7DMY2;I2E962;O98…	C11(Carbamidomethyl)	0	0	3.131e-10	112.31	1.29251e-08	2	1794.82	1.41919	65.9763	0
	High	DbGLLLHIHR	25	18	8	D6MYI7;Q9MV62;I2E906;R4QE58;D6MYK9;A0PDB8;A5H757;P93976	B2(D)	0	0	4.953e-07	105.21	8.32599e-08	2	1188.65	0.250654	69.0713	0
	High	GHYLNATAGTcEEMIKR	3	14767	142	Q6VW40;A2VAU6;Q6VW29;C6G1P2;Q33032;A0A1C9HG87;U5XM28;R4QE58;I2EAR2;Q8WKR0;A0A0K2SQY8;O98429;Q9GGI5;A0A158TYG8;Q4KUE1;Q37212;Q7YJP8;Q7GH77;O98551;E7DMW3;I2E9A4;P93918;Q8MCY1;Q9T2E4;Q9MT23;W5RVG3;O98426;A0A0B4M1K8;Q5UFF3;Q1X6Q9;Q36637;B6GUV5;Q7YJR1;Q37347;C3S397;K4EPE7;Q37176;I2E9G7;A0A1C9HFR4;Q8MFT9;Q95CE8;Q37140;L0N8B1;P94046;Q8ME51;A5X4D3;Q5I221;A0A0U4D534;A0A249Y5N8;Q7YJR9;F4YYX5;Q5W520;O82538;…	C11(Carbamidomethyl)	0	0	5.805e-10	104.3	9.89361e-08	3	1950.92	1.18142	60.7321	1
	High	GHYLNATAGTcEEmIK	6	14794	143	Q6VW40;A2VAU6;Q6VW29;C6G1P2;Q33032;A0A1C9HG87;U5XM28;F2X4H9;A0A0K2SQY8;Q9GGI5;D6MYJ6;A0A158TYG8;Q4KUE1;Q7YJP8;Q7GH77;O98551;E7DMW3;I2E9A4;W5RVG3;Q5UFF3;Q1X6Q9;Q7YJR1;C3S397;S6CMZ7;A0A1C9HFR4;Q8MFT9;Q37140;L0N8B1;Q5W520;O82538;Q9THL1;Q32803;Q4VI99;E7DMV3;Q4VI80;Q4VI78;A0A1C9HGI6;Q37220;B1PHQ2;Q85VA4;A0A0F6Y5M5;D6C620;C1JAT3;Q3I534;E7DMY2;I2E962;O98429;Q9T2E4;Q9MT23;A0A0B4M1K8;G0WZL1;A0A142I7A5;Q36…	C11(Carbamidomethyl); M14(Oxidation)	0	0	1.448e-08	93.82	8.35365e-07	2	1810.81	1.45089	55.59	0
	High	mSGGDHIHAGTVVGK	30	17683	158	Q9GGI5;Q5UFF3;V5K6L0;C6G392;Q37212;Q5UFC2;B8PRP3;I2EA78;I6N589;A0A2H4P5N4;I2EAR2;Q6VW40;A2VAU6;Q6VW29;C6G1P2;Q33032;Q339G9;F2X4H9;Q4KUE1;Q7YJP8;Q7GH77;Q5I221;A0A0U4D534;I2E9A4;D6MYK4;E7DMY2;T1WH32;C3S8Q5;A0A286M593;A0A0K2SQY8;A0A158TYG8;Q8HUZ9;P93952;Q8WKT6;I2E9B8;I2BGM7;A0A1C9HG87;U5XM28;A0A1C9HFT3;Q9GEK5;Q9XQ93;A0A2H4NXN4;O98551;E7DMW3;I2E9L8;R4QE58;A5X4D3;I2E906;O98429;Q9T2E4;Q9MT23;A0A249Y5N8…	M1(Oxidation)	0	0	6.542e-09	86.55	7.61039e-06	2	1481.72	0.236377	30.8682	0
	High	GGLDFTKDDENVNSQPFmR	8	51638	326	Q4VIC0;O98426;B1PHQ2;A0A2D0WHN2;Q95CE8;Q9GGJ5;B5LBY9;Q9XQI4;Q4VI93;Q8MFT9;A0A126G0V3;A2VAU6;Q6VW29;C6G1P2;Q5W520;A5X4D3;A0A0K2SQY8;Q32803;Q4VI99;Q9GGI5;A0A158TYG8;Q7YJP8;Q5I221;A0A0U4D534;Q4VI80;Q4VI78;G0WZ98;A0A1C9HGI6;A0A291L247;G0WZL1;Q37220;Q7YJR1;Q37279;A0A1C9HFR4;J9QH20;Q37140;L0N8B1;I2E9B8;Q6VW40;I2BGM7;Q33047;Q8WL19;Q33032;Q5K3Y8;O82538;A0A1C9HG87;U5XM28;B8PRL7;A0A1C9HFT3;Q9THL1;Q1XEJ9;A0…	M18(Oxidation)	0	0	8.335e-09	82.93	2.06862e-05	2	2185.98	1.11451	83.2389	1
	High	GHYLNATAGTcEEmIKR	6	14767	142	A2VAU6;C6G1P2;Q9GGI5;Q6VW40;Q6VW29;Q5W520;Q33032;O82538;A0A1C9HG87;U5XM28;Q9THL1;A0A0K2SQY8;D6C620;Q32803;Q4VI99;C1JAT3;A0A158TYG8;Q4KUE1;E7DMV3;Q7YJP8;Q7GH77;O98551;E7DMW3;Q4VI80;Q3I534;I2E9A4;Q4VI78;E7DMY2;I2E962;O98429;Q9T2E4;Q9MT23;W5RVG3;A0A1C9HGI6;A0A0B4M1K8;G0WZL1;Q37220;Q5UFF3;A0A142I7A5;B1PHQ2;Q1X6Q9;Q36637;A0A142I7F3;B8YHE7;O98431;Q7YJR1;P92434;A0A078BR81;Q37347;C3S397;K4EPE7;A0A1C9HFR4…	C11(Carbamidomethyl); M14(Oxidation)	0	0	6.494e-10	80.15	2.41102e-05	3	1966.91	1.30563	50.3523	1
	High	MSGGDHIHAGTVVGK	31	17683	158	Q9GGI5;Q5UFF3;V5K6L0;C6G392;Q37212;Q5UFC2;B8PRP3;I2EA78;I6N589;A0A2H4P5N4;A0A286M593;Q3T5L7;K4EPE7;P94046;I2EAR2;Q6VW40;A2VAU6;Q6VW29;C6G1P2;Q33032;Q339G9;F2X4H9;Q4KUE1;Q7YJP8;Q7GH77;Q5I221;A0A0U4D534;I2E9A4;D6MYK4;E7DMY2;T1WH32;C3S8Q5;A0A0K2SQY8;A0A158TYG8;Q8HUZ9;P93952;Q8WKT6;I2E9B8;I2BGM7;A0A1C9HG87;U5XM28;A0A1C9HFT3;Q9GEK5;Q9XQ93;A0A2H4NXN4;O98551;E7DMW3;I2E9L8;R4QE58;A5X4D3;I2E906;O98429;Q9T…		0	0	4.284e-09	79.09	3.63365e-05	2	1465.72	0.184296	38.2641	0
	High	DDENVNSQPFMR	9	52171	350	A2VAU6;C6G1P2;Q9GGI5;Q37212;Q8HUZ9;P28421;Q32571;Q5W520;Q8WL19;Q5K3Y8;C3RXF1;O82538;B8PRL7;A0A219PXQ5;O46889;Q9MT32;Q32121;A0A286NQM2;A0A1C9HG15;Q32553;Q32803;E7DMV3;A0PDB5;C7AQV2;C3S8U4;C7A5Z4;P28457;I2E9B8;Q6VW40;I2BGM7;B1NL21;Q6VW29;P93904;Q33047;Q33032;A0A1C9HG87;U5XM28;A0A1C9HFT3;Q9THL1;A5X4D3;I3NTN0;Q1XEJ9;I2EAR2;A5X4K9;Q8WKR0;C3S8Q5;B5D5Q4;A0A286M593;A0A0F7G5W2;Q9GEK5;A0A0K2SQY8;D6C620;O78…		0	0	1.379e-05	77.59	6.49224e-05	2	1451.62	0.641422	69.7054	0
	High	TFQGPPHGIQVER	32	58045	315	Q8MCX9;Q5UFF3;Q36637;J9QFH0;Q6YLP8;U5IKM1;B5U0R6;Q6VW40;A2VAU6;I2BGM7;C6G1P2;Q5W520;E7DMY2;Q33032;A0A1C9HFT3;B5SW52;D3W6K3;F2X4H9;Q4VI99;Q8MCX5;Q9GGI5;Q8HUZ9;I2E9L8;Q4VI80;Q4VI78;C3S8U4;A0A1C9HGW2;I2E962;A0A1C9HG87;U5XM28;B8PRL7;A0A286NQE6;C3S8Q5;A0A286M593;Q9GEK5;O78309;C1JAT3;A0A158TYG8;A0A2H4NXN4;Q5I221;G0WZM4;A0A0U4D534;A0A0P0FGN5;A0A286NQF2;Q7YJM6;Q6VW29;Q4KUE1;Q7YJP8;Q7GH77;I2E9A4;Q9T2E4;Q9…		0	0	1.1e-07	74.55	0.000217158	2	1465.75	-0.34338	59.3321	0
	High	ELGVPIVmHDYITGGFTANTSLAHYcR	7	839	25	C7AQU9;C3RXF1;C7AQV0;C7AQV2;C3S8U4;A2VAU6;Q33032;I2BGM7;Q5W520;C3S8Q5;D6MYK4;A0A142DPV4;G0WZL1;A0A0F6Y5M5;Q31889;D6MYJ6;I2FL31;Q32553;A0A2H4UGV5;D6MYK9;C7AQT3;D6MYI7;A0A120KLC1;A0A023Q3H2;A0A023Q1H7	M8(Oxidation); C26(Carbamidomethyl)	0	0	3.707e-10	70.47	0.00022788	3	3038.46	1.66234	113.523	0
	High	ELGVPIVMHDYITGGFTANTSLAHYcR	2	839	25	A2VAU6;I2BGM7;Q5W520;Q33032;C3S8Q5;C3S8U4;A0A0F6Y5M5;Q31889;C3RXF1;D6MYK4;A0A142DPV4;G0WZL1;D6MYJ6;I2FL31;Q32553;A0A2H4UGV5;D6MYK9;C7AQV0;C7AQT3;C7AQV2;D6MYI7;A0A120KLC1;A0A023Q3H2;A0A023Q1H7;C7AQU9	C26(Carbamidomethyl)	0	0	2.65e-14	68.54	0.000368098	3	3022.46	0.372416	114.065	0
	High	VALEAcVQAR	51	29518	265	A2VAU6;I2BGM7;C6G1P2;B8PRL7;A0A0F7EV98;C4NWF4;Q6VW29;Q5W520;A5X4D3;A0A0K2SQY8;Q32803;Q4VI99;Q9GGI5;A0A158TYG8;Q7YJP8;Q5I221;A0A0U4D534;Q4VI80;Q4VI78;G0WZ98;A0A1C9HGI6;A0A291L247;G0WZL1;Q37220;Q7YJR1;Q37279;A0A1C9HFR4;J9QH20;Q37140;L0N8B1;I2E9B8;Q6VW40;Q33047;Q8WL19;Q33032;Q5K3Y8;O82538;A0A1C9HG87;U5XM28;A0A1C9HFT3;Q9THL1;Q1XEJ9;A0A219PXQ5;O46889;C3S8Q5;A0A286M593;Q9GEK5;D6C620;C1JAT3;Q9XQ93;Q4KUE…	C6(Carbamidomethyl)	0	0	0.0007345	63.39	0.00183777	2	1116.58	0.100469	70.0562	0
	High	FLFcAEAIYK	9	13080	151	Q9GHZ1;C3S8Q5;C3S8U4;A2VAU6;C6G1P2;Q5W520;Q4VI99;Q9GGI5;Q4VI80;Q4VI78;Q6VW29;Q5K3Y8;O78309;Q32803;Q7YJP8;Q8HUZ9;Q5I221;A0A0U4D534;P93952;Q9MT23;Q7YJR1;A0A1C9HFR4;L0N8B1;A8DPF0;J9QG76;Q7YJM3;P48689;A0A1C9HFM1;A0A1W6L1X3;Q9GHM7;Q32571;A0PD98;C3RXF1;B8PRL7;R4QE58;T1WH32;C7AQU9;Q32121;A0A286M593;A0A0K2SQY8;B8QQG4;A0A158TYG8;Q8WKT6;Q37222;A0A1C9HGI6;B8PRP3;H5ZW43;G0WZL1;Q37220;A0A142I7A5;Q36637;Q6PZ98…	C4(Carbamidomethyl)	0	0	0.0003031	63.22	0.001558	2	1261.63	0.953561	108.971	0
	High	PLLGcTIKPK	7	64838	366	I2E9B8;Q6VW40;A2VAU6;I2BGM7;Q6VW29;C6G1P2;D6MYK4;E7DMY2;Q33032;A0A1C9HG87;U5XM28;A0A1C9HFT3;C3S8Q5;A0A286M593;Q9GEK5;A0A0K2SQY8;Q9GGI5;Q9XQ93;A0A158TYG8;Q4KUE1;Q7YJP8;Q7GH77;A0A2H4NXN4;Q8HUZ9;O98551;E7DMW3;I2E9L8;I2E9A4;P93952;Q8WKT6;W5RVG3;D4N1T9;J9QG76;Q5UFF3;Q1X6Q9;Q9TML5;O99016;Q8HVI8;A0A291L206;Q7YJR1;C3S397;A0A1C9HFR4;Q8MFT9;Q5QAE5;G8EEM9;A0A2D0WHN2;Q7YJM3;Q37140;L0N8B1;I2EA78;T1WH32;Q1XEJ9…	C5(Carbamidomethyl)	0	0	0.002346	50.54	0.0499682	3	1126.67	0.0653328	51.4133	1
	High	YGRPLLGcTIKPK	6	64650	358	C3RXF1;A0A286NQM2;Q9GGI5;P28457;I2E9B8;Q6VW40;A2VAU6;I2BGM7;Q6VW29;C6G1P2;Q33032;A0A1C9HG87;U5XM28;A0A1C9HFT3;A5X4D3;A0A286NQE6;I2EAR2;Q8WKR0;C3S8Q5;A0A286M593;A0A0F7G5W2;Q9GEK5;A0A0K2SQY8;O98429;Q9XQ93;A0A158TYG8;Q4KUE1;Q37212;Q7YJP8;Q7GH77;A0A2H4NXN4;Q8HUZ9;Q5I221;G0WZM4;A0A0U4D534;O98551;E7DMW3;I2E9L8;Q8HRT3;I2E9A4;P93918;Q8MCY1;Q9T2E4;A0A286NQF2;Q6USH4;P93952;Q8WKT6;Q7YJM6;Q9MT23;Q32701;Q5W52…	C8(Carbamidomethyl)	0	0	1.496e-06	43.07	0.286307	3	1502.85	0.579	53.2588	2
	High	DDENVNSQPFmR	6	52171	350	P93952;Q5QAE5;A2VAU6;C6G1P2;Q9GGI5;Q37212;Q8HUZ9;P28421;Q32571;Q5W520;Q8WL19;Q5K3Y8;C3RXF1;O82538;B8PRL7;A0A219PXQ5;O46889;Q9MT32;Q32121;A0A286NQM2;A0A1C9HG15;Q32553;Q32803;E7DMV3;A0PDB5;C7AQV2;C3S8U4;C7A5Z4;P28457;I2E9B8;Q6VW40;I2BGM7;B1NL21;Q6VW29;P93904;Q33047;Q33032;A0A1C9HG87;U5XM28;A0A1C9HFT3;Q9THL1;A5X4D3;I3NTN0;Q1XEJ9;I2EAR2;A5X4K9;Q8WKR0;C3S8Q5;B5D5Q4;A0A286M593;A0A0F7G5W2;Q9GEK5;A0A0K2S…	M11(Oxidation)	0	0	9.395e-05	40.9	0.297967	2	1467.62	0.855373	56.844	0
	High	AMHAVIDR	9	44488	355	Q6VW40;A2VAU6;C6G1P2;Q33032;Q9GGI5;Q5I221;A0A0U4D534;Q71N79;Q5W520;Q5K3Y8;Q32803;C3S8U4;I2E9B8;I2BGM7;Q6VW29;A0A1C9HFT3;Q9XQ93;Q4KUE1;Q7YJP8;Q7GH77;Q8HUZ9;I2E9L8;I2E9A4;P93952;D4N1T9;J9QG76;Q5UFF3;Q1X6Q9;O99016;A0A291L206;Q7YJR1;C3S397;A0A1C9HFR4;Q8MFT9;Q5QAE5;G8EEM9;A0A2D0WHN2;Q7YJM3;L0N8B1;I2EA78;A0A218KDZ0;A0PD98;Q4VI99;Q4VI80;Q4VI78;Q9MT23;P48689;Q37222;A0A1C9HGI6;H5ZW43;Q37220;A0A1C9HFM1;A0A…		0	0.001	0.01353	52.3	0.0217425	2	912.471	-0.890214	32.559	0
	High	AQAETGEIK	6	27913	263	C3RXF1;A0A286NQM2;Q9GGI5;Q8ME51;B8PRL7;Q9GEK5;Q1XEJ9;Q6VW40;A2VAU6;I2BGM7;C6G1P2;Q33032;A0A1C9HG87;U5XM28;A0A1C9HFT3;C3S8Q5;A0A286M593;A0A158TYG8;A0A2H4NXN4;Q8HUZ9;I2E9L8;D6C620;C3S8U4;Q32701;I2E9B8;Q6VW29;T1WH32;Q9XQ93;Q4KUE1;Q7YJP8;Q7GH77;I2E9A4;P93952;P93918;Q5W520;D0Q0K2;A0A286NQE6;A0A0K2SQY8;O98429;O98551;E7DMW3;Q9T2E4;A0A286NQF2;Q8WKT6;Q7YJM6;Q9MT23;W5RVG3;B8PRP3;A0A0B4M1K8;D4N1T9;A0A1D5AHD…		0	0.001	0.01758	40.57	0.320912	2	946.485	1.16613	24.6436	0
	High	PLLGcTIK	1	65191	367	P92447;Q32701;P28457;P28421;Q539X0;I2E9B8;Q31896;D6MYK9;Q6VW40;Q32776;Q32571;A2VAU6;I2BGM7;B1NL21;Q6VW29;C6G1P2;Q5W520;P93904;Q33047;O98884;D6MYK4;Q9MTT0;E7DMY2;Q31670;Q8ME51;Q8WL19;Q33032;Q5K3Y8;C3RXF1;F2X4Q8;A0PDB8;O82538;Q9GHZ1;A0A1C9HG87;Q31895;U5XM28;B8PRL7;A0A1C9HFT3;Q7YMT1;R4QE58;B5SW52;Q9THL1;A5X4D3;I3NTN0;Q1XEJ9;O09420;C7A609;T1WH32;I2EAR2;A0A219PXQ5;Q7YMT4;Q8MAM0;V5K6K1;A5X4K9;O46889;A0…	C5(Carbamidomethyl)	0	0.004	0.05111	40.37	0.807531	2	901.518	-0.0339554	62.0289	0
	High	EGxEIIR	1	14511	178	A2VAU6;C6G1P2;Q5W520;Q71N79;Q4VI99;Q9GGI5;Q8HUZ9;Q4VI80;Q4VI78;C3S8U4;Q6VW40;I2BGM7;Q33032;A0A1C9HFT3;I2E9L8;Q6VW29;A5X4D3;A0A0K2SQY8;Q32803;A0A158TYG8;Q7YJP8;Q5I221;A0A0U4D534;Q7YMT1;I2FL31;E7DMV3;Q58U40;I2E9B8;Q33047;Q8WL19;Q5K3Y8;O82538;A0A1C9HG87;U5XM28;B8PRL7;Q9THL1;Q1XEJ9;A0A219PXQ5;O46889;C3S8Q5;A0A286M593;Q9GEK5;D6C620;C1JAT3;Q9XQ93;Q4KUE1;Q7GH77;A0A2H4NXN4;A0PDB5;Q33156;O98551;E7DMW3;Q3I…	X3(N)	0	0.009	0.1156	47.33	0.0447273	2	830.437	-0.0833641	36.4972	0
	High	NHGMHFR	2	30695	273	Q5W520;Q9GGI5;Q33047;O82538;Q6VW40;A2VAU6;Q6VW29;C6G1P2;Q33032;A0A1C9HG87;U5XM28;Q9THL1;A0A0K2SQY8;D6C620;Q32803;Q4VI99;C1JAT3;A0A158TYG8;Q4KUE1;E7DMV3;Q7YJP8;Q7GH77;O98551;E7DMW3;Q4VI80;Q3I534;I2E9A4;Q4VI78;Q71N79;Q9T2E4;I2E9B8;I2BGM7;B1NL21;Q8WL19;Q5K3Y8;A0A1C9HFT3;Q1XEJ9;O46889;B5D5Q4;O78309;Q9XQ93;A0PDB5;Q33156;Q8HUZ9;Q5I221;A0A0U4D534;I2E9L8;C3S8U4;P93952;C3S8Q5;A0A286M593;Q8WKT6;R4QE58;Q9GE…		0	0.009	0.1086	41.45	0.181335	2	898.41	0.0462078	30.4147	0
A0A0M3LBA7	ATP synthase subunit beta, chloroplastic OS=Clematis terniflora OX=231663 GN=atpB PE=3 SV=1 - [A0A0M3LBA7_CLETE]	2941.3	65.8	9058	1	24	164	500	53.7559	5.24951
	High	IFNVLGEPVDNLGPVDTR	2	3009	17	A0A0M3LBA7;Q597J4;Q5J048;A0A1C9HCV0;Q5J038;Q9XQX1;Q8HTI8;Q9MRA3;Q9SCE9;A0A1I7PIU6;G4WNV5;G0LNL4;A0A1D8DG80;A0A1D8D815;A0A1I7PIT2;Q9XQY1;B7S4V7		0	0	1.739e-07	124.61	7.0966e-10	2	1955.03	1.49431	114.239	0
	High	GMEVIDTGAPLSVPVGGATLGR	6	3356	18	A0A0M3LBA7;A0A1C9HCV0;Q5J038;A0A1D8D815;A0A1I7PIU6;Q9XQX1;A0A1C9HCP3;A0A1Z1CJG6;A0A1I7PIS3;C0J9K5;C0J9P4;Q9SCE9;A0A1I7PIS8;Q95FJ8;T1L6T3;B8PRK2;A0A1I7PIT2;Q9XQY1		0	0	2.276e-11	112.19	2.75262e-08	2	2097.1	1.22165	112.829	0
	High	IAQIIGPVLDVSFPPGK	2	158	3	A0A0M3LBA7;A0A1C9HCV0;A0A1D8D815		0	0	1.052e-06	105.81	1.64171e-08	2	1751.01	0.708681	114.746	0
	High	ELQDIIAILGLDELSEEDR	1	7752	26	A0A0M3LBA7;Q597J4;A0A1C9HCV0;Q5J038;A0A1Z1CJG6;A0A1C9HCP3;C0J9K5;C0J9P4;Q95FJ8;Q8HTI8;Q9MRA3;A0A1I7PIS3;T1L6T3;Q9SCE9;A0A1D8DG80;A0A1I7PIU6;G4WNV5;G0LNL4;Q5J048;A0A1I7PIS8;B8PRK2;A0A1D8D815;A0A1I7PIT2;B7S4V7;Q9XQY1;Q8WJF6		0	0	2.296e-11	100.94	2.01055e-07	2	2171.11	-0.0864469	115.715	0
	High	DVNEQDVLLFIDNIFR	1	5066	22	A0A1C9HCV0;Q5J038;A0A1C9HCP3;A0A1I7PIS3;T1L6T3;Q9SCE9;Q95FJ8;A0A0M3LBA7;Q597J4;A0A1Z1CJG6;C0J9K5;C0J9P4;Q8HTI8;Q9MRA3;A0A1I7PIU6;G4WNV5;A0A1D8DG80;A0A1I7PIS8;G0LNL4;A0A1I7PIT2;B8PRK2;Q9XQX1		0	0	8.06e-10	100.49	2.50916e-07	2	1950	-0.218365	116.51	0
	High	MPSAVGYQPTLSTEMGSLQER	5	5647	25	B7S4V7;A0A0M3LBA7;Q597J4;A0A1Z1CJG6;A0A1C9HCV0;A0A1I7PIS3;C0J9K5;C0J9P4;Q9SCE9;Q95FJ8;A0A1C9HCP3;Q8HTI8;Q5J038;Q9MRA3;A0A1I7PIU6;T1L6T3;G4WNV5;A0A1D8DG80;A0A1I7PIS8;A0A1D8D815;Q5J048;Q9XQX1;A0A1I7PIT2;B8PRK2;G0LNL4		0	0	5.488e-13	94.1	7.56148e-07	2	2282.08	1.23902	104.62	0
	High	FVQAGSEVSALLGR	9	9158	26	A0A1C9HCV0;Q8HTI8;Q5J038;Q9MRA3;A0A0M3LBA7;Q597J4;A0A1Z1CJG6;A0A1D8D815;A0A1C9HCP3;A0A1I7PIU6;A0A1I7PIS3;C0J9K5;C0J9P4;T1L6T3;G4WNV5;Q9SCE9;Q5J048;B7S4V7;A0A1D8DG80;A0A1I7PIS8;Q95FJ8;G0LNL4;B8PRK2;A0A0A7DB11;A0A1I7PIT2;Q9XQX1		0	0	2.478e-07	94.05	1.09444e-06	2	1433.78	0.713595	104.111	0
	High	mPSAVGYQPTLSTEMGSLQER	11	5647	25	A0A0M3LBA7;A0A1C9HCV0;A0A1C9HCP3;Q5J038;A0A1Z1CJG6;C0J9K5;C0J9P4;Q95FJ8;Q9XQX1;Q597J4;Q8HTI8;Q9MRA3;Q5J048;Q9SCE9;A0A1I7PIU6;G4WNV5;G0LNL4;A0A1D8DG80;A0A1I7PIS3;T1L6T3;A0A1I7PIS8;B8PRK2;A0A1D8D815;A0A1I7PIT2;B7S4V7	M1(Oxidation)	0	0	1.67e-12	92.29	9.66159e-07	2	2298.08	1.53085	97.8209	0
	High	mPNIYNALVVK	3	4063	19	A0A0M3LBA7;A0A1C9HCV0;A0A1Z1CJG6;C0J9K5;C0J9P4;Q95FJ8;Q597J4;A0A1C9HCP3;Q5J038;Q9XQX1;Q8HTI8;Q9MRA3;A0A1I7PIU6;G4WNV5;G0LNL4;A0A1I7PIS8;B8PRK2;A0A1D8D815;B7S4V7	M1(Oxidation)	0	0	3.232e-05	92.17	4.17419e-06	2	1277.7	2.22248	89.5973	0
	High	INPTTSTSGPGVSALEEK	3	2	1	A0A0M3LBA7		0	0	5.377e-07	90.36	1.99807e-06	2	1787.9	1.18193	69.7776	0
	High	GmEVIDTGAPLSVPVGGATLGR	5	3356	18	A0A0M3LBA7;A0A1Z1CJG6;A0A1C9HCV0;A0A1D8D815;A0A1I7PIS3;C0J9K5;C0J9P4;Q9SCE9;A0A1I7PIS8;Q95FJ8;Q5J038;A0A1C9HCP3;T1L6T3;A0A1I7PIU6;A0A1I7PIT2;B8PRK2;Q9XQX1;Q9XQY1	M2(Oxidation)	0	0	3.094e-12	89.08	2.5497e-06	2	2113.1	1.65469	103.311	0
	High	GIYPAVDPLDSTSTMLQPR	1	5449	28	A0A0M3LBA7;A0A1Z1CJG6;A0A1C9HCV0;A0A1D8D815;A0A1I7PIS3;C0J9K5;C0J9P4;Q9SCE9;A0A1I7PIS8;Q95FJ8;Q597J4;Q5J048;A0A1C9HCP3;Q5J038;Q8HTI8;Q9MRA3;T1L6T3;A0A1D8DG80;Q9XQX1;A0A1I7PIU6;G4WNV5;A0A1I7PIT2;B8PRK2;G0LNL4;Q9MRM1;Q9XQY1;B7S4V7;Q8WJF6		0	0	1.408e-06	88.34	3.59953e-06	3	2061.03	0.349728	114.162	0
	High	GIYPAVDPLDSTSTmLQPR	6	5449	28	A0A0M3LBA7;Q597J4;A0A1C9HCP3;A0A1Z1CJG6;A0A1C9HCV0;Q5J038;A0A1D8D815;A0A1I7PIU6;A0A1I7PIS3;C0J9K5;C0J9P4;T1L6T3;Q9SCE9;A0A1I7PIS8;Q95FJ8;Q8HTI8;Q9XQY1;Q9MRA3;G4WNV5;Q5J048;B7S4V7;A0A1D8DG80;A0A1I7PIT2;B8PRK2;G0LNL4;Q8WJF6;Q9XQX1;Q9MRM1	M15(Oxidation)	0	0	1.477e-10	82.61	1.28905e-05	2	2077.03	1.65567	103.615	0
	High	AVAMSATDGLMR	4	3822	16	A0A0M3LBA7;Q597J4;A0A1Z1CJG6;A0A1C9HCV0;A0A1D8D815;A0A1I7PIS3;C0J9K5;C0J9P4;Q9MRM1;Q9SCE9;Q5J048;A0A1I7PIS8;Q95FJ8;Q9XQX1;B8PRK2;G0LNL4		0	0	4.169e-05	81.67	1.38407e-05	2	1222.59	0.619721	73.0625	0
	High	VALVYGQmNEPPGAR	12	9490	27	A0A0M3LBA7;Q597J4;Q9MRM1;A0A1Z1CJG6;A0A1C9HCV0;A0A1D8D815;A0A1I7PIS3;C0J9K5;C0J9P4;Q9SCE9;A0A1I7PIS8;Q95FJ8;Q8HTI8;Q5J038;A0A1C9HCP3;Q9MRA3;A0A1I7PIU6;T1L6T3;G4WNV5;Q5J048;A0A1D8DG80;A0A1I7PIT2;B8PRK2;B7S4V7;A0A0A7DB11;G0LNL4;Q9XQY1	M8(Oxidation)	0	0	3.839e-07	76.65	5.59149e-05	2	1617.81	1.07566	66.2004	0
	High	ESGVINEQNIAESK	2	2238	6	A0A0M3LBA7;Q597J4;A0A1C9HCP3;Q5J048;G0LNL4;Q9XQY1		0	0	8.385e-07	74.95	6.26728e-05	2	1517.75	0.997425	59.0239	0
	High	mPSAVGYQPTLSTEmGSLQER	4	5647	25	B7S4V7;A0A0M3LBA7;Q597J4;A0A1Z1CJG6;A0A1C9HCV0;A0A1I7PIS3;C0J9K5;C0J9P4;Q9SCE9;Q95FJ8;A0A1C9HCP3;Q8HTI8;Q5J038;Q9MRA3;A0A1I7PIU6;T1L6T3;G4WNV5;A0A1D8DG80;A0A1I7PIS8;A0A1D8D815;Q5J048;Q9XQX1;A0A1I7PIT2;B8PRK2;G0LNL4	M1(Oxidation); M15(Oxidation)	0	0	5.939e-08	73.86	5.96373e-05	3	2314.07	0.968818	80.9189	0
	High	VALVYGQMNEPPGAR	11	9490	27	A0A0M3LBA7;Q597J4;Q5J048;A0A1Z1CJG6;A0A1C9HCV0;Q8HTI8;Q5J038;A0A1D8D815;A0A1C9HCP3;Q9MRA3;A0A1I7PIU6;A0A1I7PIS3;C0J9K5;C0J9P4;T1L6T3;G4WNV5;Q9SCE9;B7S4V7;A0A1D8DG80;A0A1I7PIS8;A0A1I7PIT2;B8PRK2;Q95FJ8;G0LNL4;Q9MRM1;A0A0A7DB11;Q9XQY1		0	0	9.31e-08	72.59	0.000139352	2	1601.81	0.883966	79.9837	0
	High	IVGEEHYETAQK	10	150	7	A0A0M3LBA7;Q9MRA3;A0A1I7PIS3;A0A1D8DG80;A0A1I7PIU6;A0A1I7PIT2;A0A1I7PIS8		0	0	1.786e-07	72.27	9.54669e-05	2	1403.68	0.377836	38.5099	0
	High	VGLTALTmAEYFR	3	7808	28	A0A0M3LBA7;Q597J4;A0A1C9HCV0;A0A1D8D815;Q9SCE9;Q5J048;A0A1Z1CJG6;Q8HTI8;Q5J038;A0A1C9HCP3;Q9MRA3;C0J9K5;C0J9P4;Q95FJ8;A0A1I7PIU6;A0A1I7PIS3;T1L6T3;G4WNV5;A0A1D8DG80;A0A1I7PIS8;B7S4V7;G0LNL4;Q9XQX1;A0A1I7PIT2;B8PRK2;A0A0A7DB11;Q9MRM1;Q9XQY1	M8(Oxidation)	0	0	7.815e-06	68.33	0.000384859	2	1487.76	1.0175	109.195	0
	High	MPNIYNALVVK	7	4063	19	A0A0M3LBA7;Q597J4;A0A1C9HCV0;A0A1C9HCP3;Q5J038;A0A1Z1CJG6;C0J9K5;C0J9P4;Q95FJ8;Q9XQX1;Q8HTI8;Q9MRA3;A0A1I7PIU6;G4WNV5;G0LNL4;A0A1I7PIS8;B8PRK2;A0A1D8D815;B7S4V7		0	0	6.982e-05	66.29	0.000529396	2	1261.7	0.348899	104.399	0
	High	VGLTALTMAEYFR	1	7808	28	A0A0M3LBA7;Q597J4;A0A1Z1CJG6;A0A1C9HCV0;Q8HTI8;Q5J038;A0A1C9HCP3;Q9MRA3;A0A1I7PIU6;A0A1I7PIS3;C0J9K5;C0J9P4;T1L6T3;G4WNV5;Q9SCE9;A0A1D8DG80;A0A1I7PIS8;A0A1I7PIT2;B8PRK2;Q95FJ8;G0LNL4;A0A1D8D815;Q5J048;B7S4V7;Q9XQX1;A0A0A7DB11;Q9MRM1;Q9XQY1		0	0	2.198e-06	62.03	0.001613	2	1471.76	0.393535	114.613	0
	High	EGNDLYMEMK	3	8238	27	A0A0M3LBA7;A0A1C9HCP3;Q597J4;A0A1Z1CJG6;A0A1C9HCV0;Q8HTI8;Q5J038;Q9MRA3;C0J9K5;C0J9P4;Q95FJ8;G0LNL4;A0A1D8D815;A0A1I7PIU6;A0A1I7PIS3;T1L6T3;G4WNV5;Q9SCE9;Q5J048;A0A1D8DG80;A0A1I7PIS8;A0A0A7DB11;B7S4V7;A0A1I7PIT2;B8PRK2;Q9XQX1;Q9XQY1		0	0	0.001516	61.65	0.000570451	2	1229.52	0.195715	73.9311	0
	High	AVAmSATDGLMR	6	3822	16	A0A0M3LBA7;Q597J4;A0A1Z1CJG6;A0A1C9HCV0;A0A1D8D815;A0A1I7PIS3;C0J9K5;C0J9P4;Q9MRM1;Q9SCE9;Q5J048;A0A1I7PIS8;Q95FJ8;Q9XQX1;B8PRK2;G0LNL4	M4(Oxidation)	0	0	0.0008606	60.03	0.00162866	2	1238.59	0.47929	57.9262	0
	High	IGLFGGAGVGK	7	9628	34	A0A2G5F6R8;B9T1V8;A0A103XST4;A0A2H3ZCK5;A0A0K9NYL5;A0A0M3LBA7;Q597J4;A0A1C9HCV0;A0A1C9HCP3;Q5J038;A0A1Z1CJG6;C0J9K5;C0J9P4;Q95FJ8;Q8HTI8;Q9MRA3;A0A1I7PIS3;T1L6T3;Q9SCE9;A0A1D8DG80;Q9XQX1;Q5J048;A0A1I7PIU6;G4WNV5;G0LNL4;A0A1I7PIS8;A0A1I7PIT2;B8PRK2;A0A1D8D815;A0A0A7DB11;Q9MRM1;B7S4V7;Q9XQY1;A0A0D6QRT0		0	0	0.000925	59.62	0.00254338	2	975.563	0.29347	82.2731	0
	High	SAPAFIQLDTK	4	4550	19	A0A0M3LBA7;A0A1C9HCP3;A0A1C9HCV0;Q8HTI8;Q5J038;Q9MRA3;A0A1I7PIS3;T1L6T3;Q9SCE9;A0A1D8DG80;Q95FJ8;G0LNL4;A0A1Z1CJG6;C0J9K5;C0J9P4;Q597J4;Q5J048;A0A1D8D815;A0A1I7PIT2		0	0	0.0004935	58.87	0.00373322	2	1190.64	0.433499	83.9341	0
	High	LSIFETGIK	4	9003	26	A0A0M3LBA7;Q597J4;A0A1Z1CJG6;A0A1C9HCV0;A0A1D8D815;A0A1I7PIS3;C0J9K5;C0J9P4;Q9SCE9;A0A1I7PIS8;Q95FJ8;Q8HTI8;Q5J038;A0A1C9HCP3;Q9MRA3;T1L6T3;A0A1D8DG80;A0A1I7PIU6;G4WNV5;Q5J048;B7S4V7;G0LNL4;Q9XQX1;A0A0A7DB11;Q9MRM1;Q9XQY1		0	0	0.00342	57.94	0.00225783	2	1007.58	0.277807	92.7179	0
	High	TVLIMELINNIAK	1	8267	26	A0A0M3LBA7;A0A1C9HCV0;Q597J4;A0A1Z1CJG6;A0A1D8D815;A0A1I7PIS3;C0J9K5;C0J9P4;Q9SCE9;Q5J048;A0A1I7PIS8;Q95FJ8;Q8HTI8;Q5J038;A0A1C9HCP3;Q9MRA3;A0A1I7PIU6;T1L6T3;G4WNV5;A0A1D8DG80;A0A1I7PIT2;B8PRK2;A0A0A7DB11;Q9XQX1;Q9MRM1;Q9XQY1		0	0	0.0003497	52.66	0.00912458	2	1471.86	0.118931	115.426	0
	High	AHGGVSVFGGVGER	6	7920	28	A0A1C9HCV0;Q5J038;A0A1C9HCP3;A0A1I7PIS3;T1L6T3;Q9SCE9;Q95FJ8;A0A0M3LBA7;Q597J4;A0A1Z1CJG6;Q8HTI8;Q9MRA3;A0A1I7PIU6;C0J9K5;C0J9P4;G4WNV5;A0A1D8DG80;A0A1I7PIS8;B8PRK2;A0A1I7PIT2;A0A1D8D815;Q5J048;B7S4V7;G0LNL4;Q9XQX1;Q9XQY1;Q9MRM1;A0A0A7DB11		0	0	0.0002833	47.68	0.0354916	2	1328.67	0.313702	66.4453	0
	High	AVAmSATDGLmR	3	3822	16	A0A0M3LBA7;Q597J4;A0A1Z1CJG6;A0A1C9HCV0;A0A1D8D815;A0A1I7PIS3;C0J9K5;C0J9P4;Q9MRM1;Q9SCE9;Q5J048;A0A1I7PIS8;Q95FJ8;Q9XQX1;B8PRK2;G0LNL4	M4(Oxidation); M11(Oxidation)	0	0	0.00097	46.49	0.0292221	2	1254.58	0.731638	44.2844	0
	High	VVDLLAPYR	7	9267	27	A0A0M3LBA7;A0A1Z1CJG6;A0A1C9HCV0;A0A1I7PIS3;C0J9K5;C0J9P4;Q9SCE9;Q95FJ8;Q597J4;Q8HTI8;Q5J038;A0A1D8D815;A0A1C9HCP3;Q9MRA3;A0A1I7PIU6;T1L6T3;G4WNV5;Q5J048;B7S4V7;A0A1D8DG80;A0A1I7PIS8;A0A0A7DB11;G0LNL4;A0A1I7PIT2;Q9XQX1;B8PRK2;Q9MRM1		0	0	0.006243	46.31	0.0504651	2	1045.6	0.302615	98.2416	0
	High	AmNLDVESK	4	51	6	A0A0M3LBA7;Q5J038;Q9XQX1;A0A1D8D815;Q5J048;B8PRK2	M2(Oxidation)	0	0	0.00544	40.71	0.109476	2	1022.48	0.180158	36.358	0
	High	EGNDLYmEmK	2	8238	27	A0A0M3LBA7;A0A1C9HCP3;Q597J4;A0A1Z1CJG6;A0A1C9HCV0;Q8HTI8;Q5J038;Q9MRA3;C0J9K5;C0J9P4;Q95FJ8;G0LNL4;A0A1D8D815;A0A1I7PIU6;A0A1I7PIS3;T1L6T3;G4WNV5;Q9SCE9;Q5J048;A0A1D8DG80;A0A1I7PIS8;A0A0A7DB11;B7S4V7;A0A1I7PIT2;B8PRK2;Q9XQX1;Q9XQY1	M7(Oxidation); M9(Oxidation)	0	0	0.005358	28.98	0.846172	2	1261.51	0.31777	41.9341	0
	High	EGNDLYMEmK	3	8238	27	A0A0M3LBA7;A0A1C9HCP3;Q597J4;A0A1Z1CJG6;A0A1C9HCV0;Q8HTI8;Q5J038;Q9MRA3;C0J9K5;C0J9P4;Q95FJ8;G0LNL4;A0A1D8D815;A0A1I7PIU6;A0A1I7PIS3;T1L6T3;G4WNV5;Q9SCE9;Q5J048;A0A1D8DG80;A0A1I7PIS8;A0A0A7DB11;B7S4V7;A0A1I7PIT2;B8PRK2;Q9XQX1;Q9XQY1	M9(Oxidation)	0	0	0.00693	24.36	2.73711	2	1245.51	0.355534	53.7069	0
	High	AMNLDVESK	4	51	6	A0A0M3LBA7;Q5J038;Q9XQX1;A0A1D8D815;Q5J048;B8PRK2		0	0.001	0.01977	63.14	0.000666447	2	1006.49	0.164063	53.7442	0
	High	TREGNDLYMEMK	1	8225	27	A0A0M3LBA7;Q597J4;A0A1Z1CJG6;A0A1C9HCV0;A0A1D8D815;A0A1I7PIS3;C0J9K5;C0J9P4;Q9SCE9;Q5J048;A0A1I7PIS8;Q95FJ8;Q8HTI8;Q5J038;Q9MRA3;A0A1I7PIU6;G4WNV5;A0A0A7DB11;A0A1C9HCP3;T1L6T3;A0A1D8DG80;B7S4V7;A0A1I7PIT2;B8PRK2;G0LNL4;Q9XQX1;Q9XQY1		0	0.001	0.01018	27.47	2.18642	2	1486.67	0.985458	62.0013	1
R4QE58	Ribulose bisphosphate carboxylase large chain (Fragment) OS=Stypandra glauca OX=59111 GN=rbcL PE=3 SV=1 - [R4QE58_9ASPA]	2925.29	34.38	26712	0	18	279	445	49.2086	6.75635
	High	GGLDFTKDDENVNSQPFMR	10	51638	326	Q8M9K0;Q9XQI4;Q4VI93;Q8MFT9;A0A126G0V3;Q4VIC0;O98426;B1PHQ2;A0A2D0WHN2;Q95CE8;Q9GGJ5;B5LBY9;P28457;I2E9B8;Q6VW40;A2VAU6;I2BGM7;A0A1C9HGW2;B1NL21;Q6VW29;C6G1P2;Q5W520;P93904;Q33047;A0PD98;Q8WL19;Q33032;Q5K3Y8;I2E962;I2EAA9;O82538;A0A1C9HG87;U5XM28;B8PRL7;A0A1C9HFT3;Q9THL1;A5X4D3;I3NTN0;Q1XEJ9;A0A286NQE6;I2EAR2;A0A219PXQ5;O46889;Q8WKR0;C3S8Q5;B5D5Q4;A0A286M593;A0A0F7G5W2;Q9GEK5;A0A0K2SQY8;D6C620;B8…		0	0	2.957e-11	127.46	7.5237e-10	2	2169.99	0.129488	92.964	1
	High	GHYLNATAGTcEEMIK	12	14794	143	Q6VW40;A2VAU6;Q6VW29;C6G1P2;Q5W520;Q33032;O82538;A0A1C9HG87;U5XM28;Q9THL1;A0A0K2SQY8;D6C620;Q32803;Q4VI99;C1JAT3;Q9GGI5;A0A158TYG8;Q4KUE1;E7DMV3;Q7YJP8;Q7GH77;O98551;E7DMW3;Q4VI80;Q3I534;I2E9A4;Q4VI78;W5RVG3;A0A1C9HGI6;G0WZL1;Q37220;Q5UFF3;B1PHQ2;Q1X6Q9;A0A142I7F3;Q7YJR1;P92434;C3S397;A0A1C9HFR4;Q8MFT9;J9QH20;Q85VA4;A0A0F6Y5M5;Q37140;L0N8B1;Q32701;Q9T2E4;Q9MT23;A0A0B4M1K8;P94046;E7DMY2;I2E962;O98…	C11(Carbamidomethyl)	0	0	3.131e-10	112.31	1.29251e-08	2	1794.82	1.41919	65.9763	0
	High	DxGLLLHIHR	25	18	8	D6MYI7;Q9MV62;I2E906;R4QE58;D6MYK9;A0PDB8;A5H757;P93976	X2(D)	0	0	4.953e-07	105.21	8.32599e-08	2	1188.65	0.250654	69.0713	0
	High	GHYLNATAGTcEEMIKR	3	14767	142	Q6VW40;A2VAU6;Q6VW29;C6G1P2;Q33032;A0A1C9HG87;U5XM28;R4QE58;I2EAR2;Q8WKR0;A0A0K2SQY8;O98429;Q9GGI5;A0A158TYG8;Q4KUE1;Q37212;Q7YJP8;Q7GH77;O98551;E7DMW3;I2E9A4;P93918;Q8MCY1;Q9T2E4;Q9MT23;W5RVG3;O98426;A0A0B4M1K8;Q5UFF3;Q1X6Q9;Q36637;B6GUV5;Q7YJR1;Q37347;C3S397;K4EPE7;Q37176;I2E9G7;A0A1C9HFR4;Q8MFT9;Q95CE8;Q37140;L0N8B1;P94046;Q8ME51;A5X4D3;Q5I221;A0A0U4D534;A0A249Y5N8;Q7YJR9;F4YYX5;Q5W520;O82538;…	C11(Carbamidomethyl)	0	0	5.805e-10	104.3	9.89361e-08	3	1950.92	1.18142	60.7321	1
	High	GHYLNATAGTcEEmIK	6	14794	143	Q6VW40;A2VAU6;Q6VW29;C6G1P2;Q33032;A0A1C9HG87;U5XM28;F2X4H9;A0A0K2SQY8;Q9GGI5;D6MYJ6;A0A158TYG8;Q4KUE1;Q7YJP8;Q7GH77;O98551;E7DMW3;I2E9A4;W5RVG3;Q5UFF3;Q1X6Q9;Q7YJR1;C3S397;S6CMZ7;A0A1C9HFR4;Q8MFT9;Q37140;L0N8B1;Q5W520;O82538;Q9THL1;Q32803;Q4VI99;E7DMV3;Q4VI80;Q4VI78;A0A1C9HGI6;Q37220;B1PHQ2;Q85VA4;A0A0F6Y5M5;D6C620;C1JAT3;Q3I534;E7DMY2;I2E962;O98429;Q9T2E4;Q9MT23;A0A0B4M1K8;G0WZL1;A0A142I7A5;Q36…	C11(Carbamidomethyl); M14(Oxidation)	0	0	1.448e-08	93.82	8.35365e-07	2	1810.81	1.45089	55.59	0
	High	mSGGDHIHAGTVVGK	30	17683	158	Q9GGI5;Q5UFF3;V5K6L0;C6G392;Q37212;Q5UFC2;B8PRP3;I2EA78;I6N589;A0A2H4P5N4;I2EAR2;Q6VW40;A2VAU6;Q6VW29;C6G1P2;Q33032;Q339G9;F2X4H9;Q4KUE1;Q7YJP8;Q7GH77;Q5I221;A0A0U4D534;I2E9A4;D6MYK4;E7DMY2;T1WH32;C3S8Q5;A0A286M593;A0A0K2SQY8;A0A158TYG8;Q8HUZ9;P93952;Q8WKT6;I2E9B8;I2BGM7;A0A1C9HG87;U5XM28;A0A1C9HFT3;Q9GEK5;Q9XQ93;A0A2H4NXN4;O98551;E7DMW3;I2E9L8;R4QE58;A5X4D3;I2E906;O98429;Q9T2E4;Q9MT23;A0A249Y5N8…	M1(Oxidation)	0	0	6.542e-09	86.55	7.61039e-06	2	1481.72	0.236377	30.8682	0
	High	GGLDFTKDDENVNSQPFmR	8	51638	326	Q4VIC0;O98426;B1PHQ2;A0A2D0WHN2;Q95CE8;Q9GGJ5;B5LBY9;Q9XQI4;Q4VI93;Q8MFT9;A0A126G0V3;A2VAU6;Q6VW29;C6G1P2;Q5W520;A5X4D3;A0A0K2SQY8;Q32803;Q4VI99;Q9GGI5;A0A158TYG8;Q7YJP8;Q5I221;A0A0U4D534;Q4VI80;Q4VI78;G0WZ98;A0A1C9HGI6;A0A291L247;G0WZL1;Q37220;Q7YJR1;Q37279;A0A1C9HFR4;J9QH20;Q37140;L0N8B1;I2E9B8;Q6VW40;I2BGM7;Q33047;Q8WL19;Q33032;Q5K3Y8;O82538;A0A1C9HG87;U5XM28;B8PRL7;A0A1C9HFT3;Q9THL1;Q1XEJ9;A0…	M18(Oxidation)	0	0	8.335e-09	82.93	2.06862e-05	2	2185.98	1.11451	83.2389	1
	High	GHYLNATAGTcEEmIKR	6	14767	142	A2VAU6;C6G1P2;Q9GGI5;Q6VW40;Q6VW29;Q5W520;Q33032;O82538;A0A1C9HG87;U5XM28;Q9THL1;A0A0K2SQY8;D6C620;Q32803;Q4VI99;C1JAT3;A0A158TYG8;Q4KUE1;E7DMV3;Q7YJP8;Q7GH77;O98551;E7DMW3;Q4VI80;Q3I534;I2E9A4;Q4VI78;E7DMY2;I2E962;O98429;Q9T2E4;Q9MT23;W5RVG3;A0A1C9HGI6;A0A0B4M1K8;G0WZL1;Q37220;Q5UFF3;A0A142I7A5;B1PHQ2;Q1X6Q9;Q36637;A0A142I7F3;B8YHE7;O98431;Q7YJR1;P92434;A0A078BR81;Q37347;C3S397;K4EPE7;A0A1C9HFR4…	C11(Carbamidomethyl); M14(Oxidation)	0	0	6.494e-10	80.15	2.41102e-05	3	1966.91	1.30563	50.3523	1
	High	MSGGDHIHAGTVVGK	31	17683	158	Q9GGI5;Q5UFF3;V5K6L0;C6G392;Q37212;Q5UFC2;B8PRP3;I2EA78;I6N589;A0A2H4P5N4;A0A286M593;Q3T5L7;K4EPE7;P94046;I2EAR2;Q6VW40;A2VAU6;Q6VW29;C6G1P2;Q33032;Q339G9;F2X4H9;Q4KUE1;Q7YJP8;Q7GH77;Q5I221;A0A0U4D534;I2E9A4;D6MYK4;E7DMY2;T1WH32;C3S8Q5;A0A0K2SQY8;A0A158TYG8;Q8HUZ9;P93952;Q8WKT6;I2E9B8;I2BGM7;A0A1C9HG87;U5XM28;A0A1C9HFT3;Q9GEK5;Q9XQ93;A0A2H4NXN4;O98551;E7DMW3;I2E9L8;R4QE58;A5X4D3;I2E906;O98429;Q9T…		0	0	4.284e-09	79.09	3.63365e-05	2	1465.72	0.184296	38.2641	0
	High	DDENVNSQPFMR	9	52171	350	A2VAU6;C6G1P2;Q9GGI5;Q37212;Q8HUZ9;P28421;Q32571;Q5W520;Q8WL19;Q5K3Y8;C3RXF1;O82538;B8PRL7;A0A219PXQ5;O46889;Q9MT32;Q32121;A0A286NQM2;A0A1C9HG15;Q32553;Q32803;E7DMV3;A0PDB5;C7AQV2;C3S8U4;C7A5Z4;P28457;I2E9B8;Q6VW40;I2BGM7;B1NL21;Q6VW29;P93904;Q33047;Q33032;A0A1C9HG87;U5XM28;A0A1C9HFT3;Q9THL1;A5X4D3;I3NTN0;Q1XEJ9;I2EAR2;A5X4K9;Q8WKR0;C3S8Q5;B5D5Q4;A0A286M593;A0A0F7G5W2;Q9GEK5;A0A0K2SQY8;D6C620;O78…		0	0	1.379e-05	77.59	6.49224e-05	2	1451.62	0.641422	69.7054	0
	High	TFQGPPHGIQVER	32	58045	315	Q8MCX9;Q5UFF3;Q36637;J9QFH0;Q6YLP8;U5IKM1;B5U0R6;Q6VW40;A2VAU6;I2BGM7;C6G1P2;Q5W520;E7DMY2;Q33032;A0A1C9HFT3;B5SW52;D3W6K3;F2X4H9;Q4VI99;Q8MCX5;Q9GGI5;Q8HUZ9;I2E9L8;Q4VI80;Q4VI78;C3S8U4;A0A1C9HGW2;I2E962;A0A1C9HG87;U5XM28;B8PRL7;A0A286NQE6;C3S8Q5;A0A286M593;Q9GEK5;O78309;C1JAT3;A0A158TYG8;A0A2H4NXN4;Q5I221;G0WZM4;A0A0U4D534;A0A0P0FGN5;A0A286NQF2;Q7YJM6;Q6VW29;Q4KUE1;Q7YJP8;Q7GH77;I2E9A4;Q9T2E4;Q9…		0	0	1.1e-07	74.55	0.000217158	2	1465.75	-0.34338	59.3321	0
	High	VALEAcVQAR	51	29518	265	A2VAU6;I2BGM7;C6G1P2;B8PRL7;A0A0F7EV98;C4NWF4;Q6VW29;Q5W520;A5X4D3;A0A0K2SQY8;Q32803;Q4VI99;Q9GGI5;A0A158TYG8;Q7YJP8;Q5I221;A0A0U4D534;Q4VI80;Q4VI78;G0WZ98;A0A1C9HGI6;A0A291L247;G0WZL1;Q37220;Q7YJR1;Q37279;A0A1C9HFR4;J9QH20;Q37140;L0N8B1;I2E9B8;Q6VW40;Q33047;Q8WL19;Q33032;Q5K3Y8;O82538;A0A1C9HG87;U5XM28;A0A1C9HFT3;Q9THL1;Q1XEJ9;A0A219PXQ5;O46889;C3S8Q5;A0A286M593;Q9GEK5;D6C620;C1JAT3;Q9XQ93;Q4KUE…	C6(Carbamidomethyl)	0	0	0.0007345	63.39	0.00183777	2	1116.58	0.100469	70.0562	0
	High	FLFcAEAIYK	9	13080	151	Q9GHZ1;C3S8Q5;C3S8U4;A2VAU6;C6G1P2;Q5W520;Q4VI99;Q9GGI5;Q4VI80;Q4VI78;Q6VW29;Q5K3Y8;O78309;Q32803;Q7YJP8;Q8HUZ9;Q5I221;A0A0U4D534;P93952;Q9MT23;Q7YJR1;A0A1C9HFR4;L0N8B1;A8DPF0;J9QG76;Q7YJM3;P48689;A0A1C9HFM1;A0A1W6L1X3;Q9GHM7;Q32571;A0PD98;C3RXF1;B8PRL7;R4QE58;T1WH32;C7AQU9;Q32121;A0A286M593;A0A0K2SQY8;B8QQG4;A0A158TYG8;Q8WKT6;Q37222;A0A1C9HGI6;B8PRP3;H5ZW43;G0WZL1;Q37220;A0A142I7A5;Q36637;Q6PZ98…	C4(Carbamidomethyl)	0	0	0.0003031	63.22	0.001558	2	1261.63	0.953561	108.971	0
	High	PLLGcTIKPK	7	64838	366	I2E9B8;Q6VW40;A2VAU6;I2BGM7;Q6VW29;C6G1P2;D6MYK4;E7DMY2;Q33032;A0A1C9HG87;U5XM28;A0A1C9HFT3;C3S8Q5;A0A286M593;Q9GEK5;A0A0K2SQY8;Q9GGI5;Q9XQ93;A0A158TYG8;Q4KUE1;Q7YJP8;Q7GH77;A0A2H4NXN4;Q8HUZ9;O98551;E7DMW3;I2E9L8;I2E9A4;P93952;Q8WKT6;W5RVG3;D4N1T9;J9QG76;Q5UFF3;Q1X6Q9;Q9TML5;O99016;Q8HVI8;A0A291L206;Q7YJR1;C3S397;A0A1C9HFR4;Q8MFT9;Q5QAE5;G8EEM9;A0A2D0WHN2;Q7YJM3;Q37140;L0N8B1;I2EA78;T1WH32;Q1XEJ9…	C5(Carbamidomethyl)	0	0	0.002346	50.54	0.0499682	3	1126.67	0.0653328	51.4133	1
	High	YGRPLLGcTIKPK	6	64650	358	C3RXF1;A0A286NQM2;Q9GGI5;P28457;I2E9B8;Q6VW40;A2VAU6;I2BGM7;Q6VW29;C6G1P2;Q33032;A0A1C9HG87;U5XM28;A0A1C9HFT3;A5X4D3;A0A286NQE6;I2EAR2;Q8WKR0;C3S8Q5;A0A286M593;A0A0F7G5W2;Q9GEK5;A0A0K2SQY8;O98429;Q9XQ93;A0A158TYG8;Q4KUE1;Q37212;Q7YJP8;Q7GH77;A0A2H4NXN4;Q8HUZ9;Q5I221;G0WZM4;A0A0U4D534;O98551;E7DMW3;I2E9L8;Q8HRT3;I2E9A4;P93918;Q8MCY1;Q9T2E4;A0A286NQF2;Q6USH4;P93952;Q8WKT6;Q7YJM6;Q9MT23;Q32701;Q5W52…	C8(Carbamidomethyl)	0	0	1.496e-06	43.07	0.286307	3	1502.85	0.579	53.2588	2
	High	DDENVNSQPFmR	6	52171	350	P93952;Q5QAE5;A2VAU6;C6G1P2;Q9GGI5;Q37212;Q8HUZ9;P28421;Q32571;Q5W520;Q8WL19;Q5K3Y8;C3RXF1;O82538;B8PRL7;A0A219PXQ5;O46889;Q9MT32;Q32121;A0A286NQM2;A0A1C9HG15;Q32553;Q32803;E7DMV3;A0PDB5;C7AQV2;C3S8U4;C7A5Z4;P28457;I2E9B8;Q6VW40;I2BGM7;B1NL21;Q6VW29;P93904;Q33047;Q33032;A0A1C9HG87;U5XM28;A0A1C9HFT3;Q9THL1;A5X4D3;I3NTN0;Q1XEJ9;I2EAR2;A5X4K9;Q8WKR0;C3S8Q5;B5D5Q4;A0A286M593;A0A0F7G5W2;Q9GEK5;A0A0K2S…	M11(Oxidation)	0	0	9.395e-05	40.9	0.297967	2	1467.62	0.855373	56.844	0
	High	AMHAVIDR	9	44488	355	Q6VW40;A2VAU6;C6G1P2;Q33032;Q9GGI5;Q5I221;A0A0U4D534;Q71N79;Q5W520;Q5K3Y8;Q32803;C3S8U4;I2E9B8;I2BGM7;Q6VW29;A0A1C9HFT3;Q9XQ93;Q4KUE1;Q7YJP8;Q7GH77;Q8HUZ9;I2E9L8;I2E9A4;P93952;D4N1T9;J9QG76;Q5UFF3;Q1X6Q9;O99016;A0A291L206;Q7YJR1;C3S397;A0A1C9HFR4;Q8MFT9;Q5QAE5;G8EEM9;A0A2D0WHN2;Q7YJM3;L0N8B1;I2EA78;A0A218KDZ0;A0PD98;Q4VI99;Q4VI80;Q4VI78;Q9MT23;P48689;Q37222;A0A1C9HGI6;H5ZW43;Q37220;A0A1C9HFM1;A0A…		0	0.001	0.01353	52.3	0.0217425	2	912.471	-0.890214	32.559	0
	High	AQAETGEIK	6	27913	263	C3RXF1;A0A286NQM2;Q9GGI5;Q8ME51;B8PRL7;Q9GEK5;Q1XEJ9;Q6VW40;A2VAU6;I2BGM7;C6G1P2;Q33032;A0A1C9HG87;U5XM28;A0A1C9HFT3;C3S8Q5;A0A286M593;A0A158TYG8;A0A2H4NXN4;Q8HUZ9;I2E9L8;D6C620;C3S8U4;Q32701;I2E9B8;Q6VW29;T1WH32;Q9XQ93;Q4KUE1;Q7YJP8;Q7GH77;I2E9A4;P93952;P93918;Q5W520;D0Q0K2;A0A286NQE6;A0A0K2SQY8;O98429;O98551;E7DMW3;Q9T2E4;A0A286NQF2;Q8WKT6;Q7YJM6;Q9MT23;W5RVG3;B8PRP3;A0A0B4M1K8;D4N1T9;A0A1D5AHD…		0	0.001	0.01758	40.57	0.320912	2	946.485	1.16613	24.6436	0
	High	DDxIEKDR	8	17693	194	Q5W520;Q9GGI5;O03839;C4NWF4;O09420;C3S8U4;A2VAU6;C6G1P2;E7DMY2;F2X4H9;Q4VI99;Q8MCX5;Q37212;Q5I221;A0A0U4D534;Q4VI80;Q4VI78;F2X4R1;Q8MCX9;I2BGM7;Q33032;O46889;C6G392;P93952;Q6VW29;A0PD98;Q5K3Y8;Q32803;Q7YJP8;Q8HUZ9;Q9MT23;P48689;Q37222;A0A1C9HGI6;H5ZW43;J9QG76;Q37220;A0A1C9HFM1;Q7YJR1;A0A078BR81;A0A1C9HFR4;A0A0F6TFY2;Q7YJM3;L0N8B1;Q8WL19;O82538;E7DMV3;A0PDB5;Q5UFF3;Q85VA4;A0A0F6Y5M5;I2EA78;F2X4Q8;…	X3(F)	0	0.003	0.03093	39.02	0.310284	2	1037.49	0.0428561	42.8428	1
	High	PLLGcTIK	1	65191	367	P92447;Q32701;P28457;P28421;Q539X0;I2E9B8;Q31896;D6MYK9;Q6VW40;Q32776;Q32571;A2VAU6;I2BGM7;B1NL21;Q6VW29;C6G1P2;Q5W520;P93904;Q33047;O98884;D6MYK4;Q9MTT0;E7DMY2;Q31670;Q8ME51;Q8WL19;Q33032;Q5K3Y8;C3RXF1;F2X4Q8;A0PDB8;O82538;Q9GHZ1;A0A1C9HG87;Q31895;U5XM28;B8PRL7;A0A1C9HFT3;Q7YMT1;R4QE58;B5SW52;Q9THL1;A5X4D3;I3NTN0;Q1XEJ9;O09420;C7A609;T1WH32;I2EAR2;A0A219PXQ5;Q7YMT4;Q8MAM0;V5K6K1;A5X4K9;O46889;A0…	C5(Carbamidomethyl)	0	0.004	0.05111	40.37	0.807531	2	901.518	-0.0339554	62.0289	0
	High	EGNEIIR	1	14511	178	A2VAU6;C6G1P2;Q5W520;Q71N79;Q4VI99;Q9GGI5;Q8HUZ9;Q4VI80;Q4VI78;C3S8U4;Q6VW40;I2BGM7;Q33032;A0A1C9HFT3;I2E9L8;Q6VW29;A5X4D3;A0A0K2SQY8;Q32803;A0A158TYG8;Q7YJP8;Q5I221;A0A0U4D534;Q7YMT1;I2FL31;E7DMV3;Q58U40;I2E9B8;Q33047;Q8WL19;Q5K3Y8;O82538;A0A1C9HG87;U5XM28;B8PRL7;Q9THL1;Q1XEJ9;A0A219PXQ5;O46889;C3S8Q5;A0A286M593;Q9GEK5;D6C620;C1JAT3;Q9XQ93;Q4KUE1;Q7GH77;A0A2H4NXN4;A0PDB5;Q33156;O98551;E7DMW3;Q3I…		0	0.009	0.1156	47.33	0.0447273	2	830.437	-0.0833641	36.4972	0
	High	NHGMHFR	2	30695	273	Q5W520;Q9GGI5;Q33047;O82538;Q6VW40;A2VAU6;Q6VW29;C6G1P2;Q33032;A0A1C9HG87;U5XM28;Q9THL1;A0A0K2SQY8;D6C620;Q32803;Q4VI99;C1JAT3;A0A158TYG8;Q4KUE1;E7DMV3;Q7YJP8;Q7GH77;O98551;E7DMW3;Q4VI80;Q3I534;I2E9A4;Q4VI78;Q71N79;Q9T2E4;I2E9B8;I2BGM7;B1NL21;Q8WL19;Q5K3Y8;A0A1C9HFT3;Q1XEJ9;O46889;B5D5Q4;O78309;Q9XQ93;A0PDB5;Q33156;Q8HUZ9;Q5I221;A0A0U4D534;I2E9L8;C3S8U4;P93952;C3S8Q5;A0A286M593;Q8WKT6;R4QE58;Q9GE…		0	0.009	0.1086	41.45	0.181335	2	898.41	0.0462078	30.4147	0
	High	AVYEcLR	1	51291	314	A2VAU6;Q6VW29;C6G1P2;Q9GGI5;Q7YJP8;Q5W520;Q32803;P28457;I2E9B8;Q6VW40;I2BGM7;B1NL21;P93904;Q33047;Q8WL19;Q33032;Q5K3Y8;O82538;A0A1C9HG87;U5XM28;B8PRL7;A0A1C9HFT3;Q9THL1;A5X4D3;I3NTN0;Q1XEJ9;I2EAR2;A0A219PXQ5;O46889;Q8WKR0;C3S8Q5;B5D5Q4;A0A286M593;A0A0F7G5W2;Q9GEK5;A0A0K2SQY8;D6C620;O78309;P93932;Q4VI99;C1JAT3;Q9XQ93;A0A158TYG8;Q4KUE1;E7DMV3;Q37212;Q7GH77;A0A2H4NXN4;A0PDB5;Q33156;Q8HUZ9;J9QER6;Q5I…	C5(Carbamidomethyl)	0	0.009	0.1087	26.13	11.3923	2	910.445	-0.166306	50.8759	0
I2E906	Ribulose bisphosphate carboxylase large chain (Fragment) OS=Mouriri sagotiana OX=323213 GN=rbcl PE=3 SV=1 - [I2E906_9MYRT]	2781.86	28.8	21174	0	15	206	441	48.9167	6.58057
	High	GGLDFTKDDENVNSQPFMR	10	51638	326	Q8M9K0;Q9XQI4;Q4VI93;Q8MFT9;A0A126G0V3;Q4VIC0;O98426;B1PHQ2;A0A2D0WHN2;Q95CE8;Q9GGJ5;B5LBY9;P28457;I2E9B8;Q6VW40;A2VAU6;I2BGM7;A0A1C9HGW2;B1NL21;Q6VW29;C6G1P2;Q5W520;P93904;Q33047;A0PD98;Q8WL19;Q33032;Q5K3Y8;I2E962;I2EAA9;O82538;A0A1C9HG87;U5XM28;B8PRL7;A0A1C9HFT3;Q9THL1;A5X4D3;I3NTN0;Q1XEJ9;A0A286NQE6;I2EAR2;A0A219PXQ5;O46889;Q8WKR0;C3S8Q5;B5D5Q4;A0A286M593;A0A0F7G5W2;Q9GEK5;A0A0K2SQY8;D6C620;B8…		0	0	2.957e-11	127.46	7.5237e-10	2	2169.99	0.129488	92.964	1
	High	GHYLNATAGTcEEMIK	12	14794	143	Q6VW40;A2VAU6;Q6VW29;C6G1P2;Q5W520;Q33032;O82538;A0A1C9HG87;U5XM28;Q9THL1;A0A0K2SQY8;D6C620;Q32803;Q4VI99;C1JAT3;Q9GGI5;A0A158TYG8;Q4KUE1;E7DMV3;Q7YJP8;Q7GH77;O98551;E7DMW3;Q4VI80;Q3I534;I2E9A4;Q4VI78;W5RVG3;A0A1C9HGI6;G0WZL1;Q37220;Q5UFF3;B1PHQ2;Q1X6Q9;A0A142I7F3;Q7YJR1;P92434;C3S397;A0A1C9HFR4;Q8MFT9;J9QH20;Q85VA4;A0A0F6Y5M5;Q37140;L0N8B1;Q32701;Q9T2E4;Q9MT23;A0A0B4M1K8;P94046;E7DMY2;I2E962;O98…	C11(Carbamidomethyl)	0	0	3.131e-10	112.31	1.29251e-08	2	1794.82	1.41919	65.9763	0
	High	DDGLLLHIHR	25	18	8	D6MYI7;Q9MV62;I2E906;R4QE58;D6MYK9;A0PDB8;A5H757;P93976		0	0	4.953e-07	105.21	8.32599e-08	2	1188.65	0.250654	69.0713	0
	High	GHYLNATAGTcEEMIKR	3	14767	142	Q6VW40;A2VAU6;Q6VW29;C6G1P2;Q33032;A0A1C9HG87;U5XM28;R4QE58;I2EAR2;Q8WKR0;A0A0K2SQY8;O98429;Q9GGI5;A0A158TYG8;Q4KUE1;Q37212;Q7YJP8;Q7GH77;O98551;E7DMW3;I2E9A4;P93918;Q8MCY1;Q9T2E4;Q9MT23;W5RVG3;O98426;A0A0B4M1K8;Q5UFF3;Q1X6Q9;Q36637;B6GUV5;Q7YJR1;Q37347;C3S397;K4EPE7;Q37176;I2E9G7;A0A1C9HFR4;Q8MFT9;Q95CE8;Q37140;L0N8B1;P94046;Q8ME51;A5X4D3;Q5I221;A0A0U4D534;A0A249Y5N8;Q7YJR9;F4YYX5;Q5W520;O82538;…	C11(Carbamidomethyl)	0	0	5.805e-10	104.3	9.89361e-08	3	1950.92	1.18142	60.7321	1
	High	GHYLNATAGTcEEmIK	6	14794	143	Q6VW40;A2VAU6;Q6VW29;C6G1P2;Q33032;A0A1C9HG87;U5XM28;F2X4H9;A0A0K2SQY8;Q9GGI5;D6MYJ6;A0A158TYG8;Q4KUE1;Q7YJP8;Q7GH77;O98551;E7DMW3;I2E9A4;W5RVG3;Q5UFF3;Q1X6Q9;Q7YJR1;C3S397;S6CMZ7;A0A1C9HFR4;Q8MFT9;Q37140;L0N8B1;Q5W520;O82538;Q9THL1;Q32803;Q4VI99;E7DMV3;Q4VI80;Q4VI78;A0A1C9HGI6;Q37220;B1PHQ2;Q85VA4;A0A0F6Y5M5;D6C620;C1JAT3;Q3I534;E7DMY2;I2E962;O98429;Q9T2E4;Q9MT23;A0A0B4M1K8;G0WZL1;A0A142I7A5;Q36…	C11(Carbamidomethyl); M14(Oxidation)	0	0	1.448e-08	93.82	8.35365e-07	2	1810.81	1.45089	55.59	0
	High	mSGGDHIHAGTVVGK	30	17683	158	Q9GGI5;Q5UFF3;V5K6L0;C6G392;Q37212;Q5UFC2;B8PRP3;I2EA78;I6N589;A0A2H4P5N4;I2EAR2;Q6VW40;A2VAU6;Q6VW29;C6G1P2;Q33032;Q339G9;F2X4H9;Q4KUE1;Q7YJP8;Q7GH77;Q5I221;A0A0U4D534;I2E9A4;D6MYK4;E7DMY2;T1WH32;C3S8Q5;A0A286M593;A0A0K2SQY8;A0A158TYG8;Q8HUZ9;P93952;Q8WKT6;I2E9B8;I2BGM7;A0A1C9HG87;U5XM28;A0A1C9HFT3;Q9GEK5;Q9XQ93;A0A2H4NXN4;O98551;E7DMW3;I2E9L8;R4QE58;A5X4D3;I2E906;O98429;Q9T2E4;Q9MT23;A0A249Y5N8…	M1(Oxidation)	0	0	6.542e-09	86.55	7.61039e-06	2	1481.72	0.236377	30.8682	0
	High	GGLDFTKDDENVNSQPFmR	8	51638	326	Q4VIC0;O98426;B1PHQ2;A0A2D0WHN2;Q95CE8;Q9GGJ5;B5LBY9;Q9XQI4;Q4VI93;Q8MFT9;A0A126G0V3;A2VAU6;Q6VW29;C6G1P2;Q5W520;A5X4D3;A0A0K2SQY8;Q32803;Q4VI99;Q9GGI5;A0A158TYG8;Q7YJP8;Q5I221;A0A0U4D534;Q4VI80;Q4VI78;G0WZ98;A0A1C9HGI6;A0A291L247;G0WZL1;Q37220;Q7YJR1;Q37279;A0A1C9HFR4;J9QH20;Q37140;L0N8B1;I2E9B8;Q6VW40;I2BGM7;Q33047;Q8WL19;Q33032;Q5K3Y8;O82538;A0A1C9HG87;U5XM28;B8PRL7;A0A1C9HFT3;Q9THL1;Q1XEJ9;A0…	M18(Oxidation)	0	0	8.335e-09	82.93	2.06862e-05	2	2185.98	1.11451	83.2389	1
	High	GHYLNATAGTcEEmIKR	6	14767	142	A2VAU6;C6G1P2;Q9GGI5;Q6VW40;Q6VW29;Q5W520;Q33032;O82538;A0A1C9HG87;U5XM28;Q9THL1;A0A0K2SQY8;D6C620;Q32803;Q4VI99;C1JAT3;A0A158TYG8;Q4KUE1;E7DMV3;Q7YJP8;Q7GH77;O98551;E7DMW3;Q4VI80;Q3I534;I2E9A4;Q4VI78;E7DMY2;I2E962;O98429;Q9T2E4;Q9MT23;W5RVG3;A0A1C9HGI6;A0A0B4M1K8;G0WZL1;Q37220;Q5UFF3;A0A142I7A5;B1PHQ2;Q1X6Q9;Q36637;A0A142I7F3;B8YHE7;O98431;Q7YJR1;P92434;A0A078BR81;Q37347;C3S397;K4EPE7;A0A1C9HFR4…	C11(Carbamidomethyl); M14(Oxidation)	0	0	6.494e-10	80.15	2.41102e-05	3	1966.91	1.30563	50.3523	1
	High	MSGGDHIHAGTVVGK	31	17683	158	Q9GGI5;Q5UFF3;V5K6L0;C6G392;Q37212;Q5UFC2;B8PRP3;I2EA78;I6N589;A0A2H4P5N4;A0A286M593;Q3T5L7;K4EPE7;P94046;I2EAR2;Q6VW40;A2VAU6;Q6VW29;C6G1P2;Q33032;Q339G9;F2X4H9;Q4KUE1;Q7YJP8;Q7GH77;Q5I221;A0A0U4D534;I2E9A4;D6MYK4;E7DMY2;T1WH32;C3S8Q5;A0A0K2SQY8;A0A158TYG8;Q8HUZ9;P93952;Q8WKT6;I2E9B8;I2BGM7;A0A1C9HG87;U5XM28;A0A1C9HFT3;Q9GEK5;Q9XQ93;A0A2H4NXN4;O98551;E7DMW3;I2E9L8;R4QE58;A5X4D3;I2E906;O98429;Q9T…		0	0	4.284e-09	79.09	3.63365e-05	2	1465.72	0.184296	38.2641	0
	High	DDENVNSQPFMR	9	52171	350	A2VAU6;C6G1P2;Q9GGI5;Q37212;Q8HUZ9;P28421;Q32571;Q5W520;Q8WL19;Q5K3Y8;C3RXF1;O82538;B8PRL7;A0A219PXQ5;O46889;Q9MT32;Q32121;A0A286NQM2;A0A1C9HG15;Q32553;Q32803;E7DMV3;A0PDB5;C7AQV2;C3S8U4;C7A5Z4;P28457;I2E9B8;Q6VW40;I2BGM7;B1NL21;Q6VW29;P93904;Q33047;Q33032;A0A1C9HG87;U5XM28;A0A1C9HFT3;Q9THL1;A5X4D3;I3NTN0;Q1XEJ9;I2EAR2;A5X4K9;Q8WKR0;C3S8Q5;B5D5Q4;A0A286M593;A0A0F7G5W2;Q9GEK5;A0A0K2SQY8;D6C620;O78…		0	0	1.379e-05	77.59	6.49224e-05	2	1451.62	0.641422	69.7054	0
	High	TFQGPPHGIQVER	32	58045	315	Q8MCX9;Q5UFF3;Q36637;J9QFH0;Q6YLP8;U5IKM1;B5U0R6;Q6VW40;A2VAU6;I2BGM7;C6G1P2;Q5W520;E7DMY2;Q33032;A0A1C9HFT3;B5SW52;D3W6K3;F2X4H9;Q4VI99;Q8MCX5;Q9GGI5;Q8HUZ9;I2E9L8;Q4VI80;Q4VI78;C3S8U4;A0A1C9HGW2;I2E962;A0A1C9HG87;U5XM28;B8PRL7;A0A286NQE6;C3S8Q5;A0A286M593;Q9GEK5;O78309;C1JAT3;A0A158TYG8;A0A2H4NXN4;Q5I221;G0WZM4;A0A0U4D534;A0A0P0FGN5;A0A286NQF2;Q7YJM6;Q6VW29;Q4KUE1;Q7YJP8;Q7GH77;I2E9A4;Q9T2E4;Q9…		0	0	1.1e-07	74.55	0.000217158	2	1465.75	-0.34338	59.3321	0
	High	EITLGFVDLLR	1	11021	142	Q6VW40;A2VAU6;I2BGM7;C6G1P2;Q33032;A0A1C9HFT3;T1WH32;F2X4H9;Q9GGI5;Q8HUZ9;Q5I221;A0A0U4D534;I2E9L8;A0A249Y5N8;S4TA61;J9QG76;E0D8V0;C3S397;Q8MFT9;Q5QAE5;Q5W520;I2E962;C3RXF1;A0A1C9HG87;U5XM28;B8PRL7;A0A286NQE6;A0A0F7EV98;Q9MT32;C3S8Q5;A0A286NQM2;A0A286M593;Q9GEK5;Q4VI99;C1JAT3;A0A158TYG8;A0A2H4NXN4;Q4VI80;Q4VI78;A0A286NQF2;C3S8U4;Q7YJM6;Q37212;O20248;W5RVG3;Q8HVI8;F5B3G0;Q8M9K0;Q8M9J0;E2FGZ3;Q8ME5…		0	0	0.0001323	64.18	0.000826107	2	1275.73	-0.111999	114.969	0
	High	PLLGcTIKPK	7	64838	366	I2E9B8;Q6VW40;A2VAU6;I2BGM7;Q6VW29;C6G1P2;D6MYK4;E7DMY2;Q33032;A0A1C9HG87;U5XM28;A0A1C9HFT3;C3S8Q5;A0A286M593;Q9GEK5;A0A0K2SQY8;Q9GGI5;Q9XQ93;A0A158TYG8;Q4KUE1;Q7YJP8;Q7GH77;A0A2H4NXN4;Q8HUZ9;O98551;E7DMW3;I2E9L8;I2E9A4;P93952;Q8WKT6;W5RVG3;D4N1T9;J9QG76;Q5UFF3;Q1X6Q9;Q9TML5;O99016;Q8HVI8;A0A291L206;Q7YJR1;C3S397;A0A1C9HFR4;Q8MFT9;Q5QAE5;G8EEM9;A0A2D0WHN2;Q7YJM3;Q37140;L0N8B1;I2EA78;T1WH32;Q1XEJ9…	C5(Carbamidomethyl)	0	0	0.002346	50.54	0.0499682	3	1126.67	0.0653328	51.4133	1
	High	YGRPLLGcTIKPK	6	64650	358	C3RXF1;A0A286NQM2;Q9GGI5;P28457;I2E9B8;Q6VW40;A2VAU6;I2BGM7;Q6VW29;C6G1P2;Q33032;A0A1C9HG87;U5XM28;A0A1C9HFT3;A5X4D3;A0A286NQE6;I2EAR2;Q8WKR0;C3S8Q5;A0A286M593;A0A0F7G5W2;Q9GEK5;A0A0K2SQY8;O98429;Q9XQ93;A0A158TYG8;Q4KUE1;Q37212;Q7YJP8;Q7GH77;A0A2H4NXN4;Q8HUZ9;Q5I221;G0WZM4;A0A0U4D534;O98551;E7DMW3;I2E9L8;Q8HRT3;I2E9A4;P93918;Q8MCY1;Q9T2E4;A0A286NQF2;Q6USH4;P93952;Q8WKT6;Q7YJM6;Q9MT23;Q32701;Q5W52…	C8(Carbamidomethyl)	0	0	1.496e-06	43.07	0.286307	3	1502.85	0.579	53.2588	2
	High	DDENVNSQPFmR	6	52171	350	P93952;Q5QAE5;A2VAU6;C6G1P2;Q9GGI5;Q37212;Q8HUZ9;P28421;Q32571;Q5W520;Q8WL19;Q5K3Y8;C3RXF1;O82538;B8PRL7;A0A219PXQ5;O46889;Q9MT32;Q32121;A0A286NQM2;A0A1C9HG15;Q32553;Q32803;E7DMV3;A0PDB5;C7AQV2;C3S8U4;C7A5Z4;P28457;I2E9B8;Q6VW40;I2BGM7;B1NL21;Q6VW29;P93904;Q33047;Q33032;A0A1C9HG87;U5XM28;A0A1C9HFT3;Q9THL1;A5X4D3;I3NTN0;Q1XEJ9;I2EAR2;A5X4K9;Q8WKR0;C3S8Q5;B5D5Q4;A0A286M593;A0A0F7G5W2;Q9GEK5;A0A0K2S…	M11(Oxidation)	0	0	9.395e-05	40.9	0.297967	2	1467.62	0.855373	56.844	0
	High	AMHAVIDR	9	44488	355	Q6VW40;A2VAU6;C6G1P2;Q33032;Q9GGI5;Q5I221;A0A0U4D534;Q71N79;Q5W520;Q5K3Y8;Q32803;C3S8U4;I2E9B8;I2BGM7;Q6VW29;A0A1C9HFT3;Q9XQ93;Q4KUE1;Q7YJP8;Q7GH77;Q8HUZ9;I2E9L8;I2E9A4;P93952;D4N1T9;J9QG76;Q5UFF3;Q1X6Q9;O99016;A0A291L206;Q7YJR1;C3S397;A0A1C9HFR4;Q8MFT9;Q5QAE5;G8EEM9;A0A2D0WHN2;Q7YJM3;L0N8B1;I2EA78;A0A218KDZ0;A0PD98;Q4VI99;Q4VI80;Q4VI78;Q9MT23;P48689;Q37222;A0A1C9HGI6;H5ZW43;Q37220;A0A1C9HFM1;A0A…		0	0.001	0.01353	52.3	0.0217425	2	912.471	-0.890214	32.559	0
	High	PLLGcTIK	1	65191	367	P92447;Q32701;P28457;P28421;Q539X0;I2E9B8;Q31896;D6MYK9;Q6VW40;Q32776;Q32571;A2VAU6;I2BGM7;B1NL21;Q6VW29;C6G1P2;Q5W520;P93904;Q33047;O98884;D6MYK4;Q9MTT0;E7DMY2;Q31670;Q8ME51;Q8WL19;Q33032;Q5K3Y8;C3RXF1;F2X4Q8;A0PDB8;O82538;Q9GHZ1;A0A1C9HG87;Q31895;U5XM28;B8PRL7;A0A1C9HFT3;Q7YMT1;R4QE58;B5SW52;Q9THL1;A5X4D3;I3NTN0;Q1XEJ9;O09420;C7A609;T1WH32;I2EAR2;A0A219PXQ5;Q7YMT4;Q8MAM0;V5K6K1;A5X4K9;O46889;A0…	C5(Carbamidomethyl)	0	0.004	0.05111	40.37	0.807531	2	901.518	-0.0339554	62.0289	0
	High	EGNEIIR	1	14511	178	A2VAU6;C6G1P2;Q5W520;Q71N79;Q4VI99;Q9GGI5;Q8HUZ9;Q4VI80;Q4VI78;C3S8U4;Q6VW40;I2BGM7;Q33032;A0A1C9HFT3;I2E9L8;Q6VW29;A5X4D3;A0A0K2SQY8;Q32803;A0A158TYG8;Q7YJP8;Q5I221;A0A0U4D534;Q7YMT1;I2FL31;E7DMV3;Q58U40;I2E9B8;Q33047;Q8WL19;Q5K3Y8;O82538;A0A1C9HG87;U5XM28;B8PRL7;Q9THL1;Q1XEJ9;A0A219PXQ5;O46889;C3S8Q5;A0A286M593;Q9GEK5;D6C620;C1JAT3;Q9XQ93;Q4KUE1;Q7GH77;A0A2H4NXN4;A0PDB5;Q33156;O98551;E7DMW3;Q3I…		0	0.009	0.1156	47.33	0.0447273	2	830.437	-0.0833641	36.4972	0
	High	NHGMHFR	2	30695	273	Q5W520;Q9GGI5;Q33047;O82538;Q6VW40;A2VAU6;Q6VW29;C6G1P2;Q33032;A0A1C9HG87;U5XM28;Q9THL1;A0A0K2SQY8;D6C620;Q32803;Q4VI99;C1JAT3;A0A158TYG8;Q4KUE1;E7DMV3;Q7YJP8;Q7GH77;O98551;E7DMW3;Q4VI80;Q3I534;I2E9A4;Q4VI78;Q71N79;Q9T2E4;I2E9B8;I2BGM7;B1NL21;Q8WL19;Q5K3Y8;A0A1C9HFT3;Q1XEJ9;O46889;B5D5Q4;O78309;Q9XQ93;A0PDB5;Q33156;Q8HUZ9;Q5I221;A0A0U4D534;I2E9L8;C3S8U4;P93952;C3S8Q5;A0A286M593;Q8WKT6;R4QE58;Q9GE…		0	0.009	0.1086	41.45	0.181335	2	898.41	0.0462078	30.4147	0
	High	AVYEcLR	1	51291	314	A2VAU6;Q6VW29;C6G1P2;Q9GGI5;Q7YJP8;Q5W520;Q32803;P28457;I2E9B8;Q6VW40;I2BGM7;B1NL21;P93904;Q33047;Q8WL19;Q33032;Q5K3Y8;O82538;A0A1C9HG87;U5XM28;B8PRL7;A0A1C9HFT3;Q9THL1;A5X4D3;I3NTN0;Q1XEJ9;I2EAR2;A0A219PXQ5;O46889;Q8WKR0;C3S8Q5;B5D5Q4;A0A286M593;A0A0F7G5W2;Q9GEK5;A0A0K2SQY8;D6C620;O78309;P93932;Q4VI99;C1JAT3;Q9XQ93;A0A158TYG8;Q4KUE1;E7DMV3;Q37212;Q7GH77;A0A2H4NXN4;A0PDB5;Q33156;Q8HUZ9;J9QER6;Q5I…	C5(Carbamidomethyl)	0	0.009	0.1087	26.13	11.3923	2	910.445	-0.166306	50.8759	0
Q8MFT9	Ribulose bisphosphate carboxylase large chain (Fragment) OS=Ephedra sp. CR33 OX=173368 GN=rbcL PE=3 SV=1 - [Q8MFT9_9SPER]	2558.33	33.95	40774	0	20	278	433	48.0791	6.88818
	High	GGxDFTKDDENVNSQPFMR	20	51638	326	Q8M9K0;Q9XQI4;Q4VI93;Q8MFT9;A0A126G0V3;Q4VIC0;O98426;B1PHQ2;A0A2D0WHN2;Q95CE8;Q9GGJ5;B5LBY9;P28457;I2E9B8;Q6VW40;A2VAU6;I2BGM7;A0A1C9HGW2;B1NL21;Q6VW29;C6G1P2;Q5W520;P93904;Q33047;A0PD98;Q8WL19;Q33032;Q5K3Y8;I2E962;I2EAA9;O82538;A0A1C9HG87;U5XM28;B8PRL7;A0A1C9HFT3;Q9THL1;A5X4D3;I3NTN0;Q1XEJ9;A0A286NQE6;I2EAR2;A0A219PXQ5;O46889;Q8WKR0;C3S8Q5;B5D5Q4;A0A286M593;A0A0F7G5W2;Q9GEK5;A0A0K2SQY8;D6C620;B8…	X3(L)	0	0	2.957e-11	127.46	7.5237e-10	2	2169.99	0.129488	92.964	1
	High	GHYLNATAGTcEEMIK	12	14794	143	Q6VW40;A2VAU6;Q6VW29;C6G1P2;Q5W520;Q33032;O82538;A0A1C9HG87;U5XM28;Q9THL1;A0A0K2SQY8;D6C620;Q32803;Q4VI99;C1JAT3;Q9GGI5;A0A158TYG8;Q4KUE1;E7DMV3;Q7YJP8;Q7GH77;O98551;E7DMW3;Q4VI80;Q3I534;I2E9A4;Q4VI78;W5RVG3;A0A1C9HGI6;G0WZL1;Q37220;Q5UFF3;B1PHQ2;Q1X6Q9;A0A142I7F3;Q7YJR1;P92434;C3S397;A0A1C9HFR4;Q8MFT9;J9QH20;Q85VA4;A0A0F6Y5M5;Q37140;L0N8B1;Q32701;Q9T2E4;Q9MT23;A0A0B4M1K8;P94046;E7DMY2;I2E962;O98…	C11(Carbamidomethyl)	0	0	3.131e-10	112.31	1.29251e-08	2	1794.82	1.41919	65.9763	0
	High	GGxDFTKDDENVNSQPFMR	3	9	4	Q9XQI4;Q4VI93;Q8MFT9;A0A126G0V3	X3(R)	0	0	8.953e-07	104.68	2.37179e-08	2	2213	-3.60595	106.502	2
	High	GHYLNATAGTcEEMIKR	3	14767	142	Q6VW40;A2VAU6;Q6VW29;C6G1P2;Q33032;A0A1C9HG87;U5XM28;R4QE58;I2EAR2;Q8WKR0;A0A0K2SQY8;O98429;Q9GGI5;A0A158TYG8;Q4KUE1;Q37212;Q7YJP8;Q7GH77;O98551;E7DMW3;I2E9A4;P93918;Q8MCY1;Q9T2E4;Q9MT23;W5RVG3;O98426;A0A0B4M1K8;Q5UFF3;Q1X6Q9;Q36637;B6GUV5;Q7YJR1;Q37347;C3S397;K4EPE7;Q37176;I2E9G7;A0A1C9HFR4;Q8MFT9;Q95CE8;Q37140;L0N8B1;P94046;Q8ME51;A5X4D3;Q5I221;A0A0U4D534;A0A249Y5N8;Q7YJR9;F4YYX5;Q5W520;O82538;…	C11(Carbamidomethyl)	0	0	5.805e-10	104.3	9.89361e-08	3	1950.92	1.18142	60.7321	1
	High	GHYLNATAGTcEEmIK	6	14794	143	Q6VW40;A2VAU6;Q6VW29;C6G1P2;Q33032;A0A1C9HG87;U5XM28;F2X4H9;A0A0K2SQY8;Q9GGI5;D6MYJ6;A0A158TYG8;Q4KUE1;Q7YJP8;Q7GH77;O98551;E7DMW3;I2E9A4;W5RVG3;Q5UFF3;Q1X6Q9;Q7YJR1;C3S397;S6CMZ7;A0A1C9HFR4;Q8MFT9;Q37140;L0N8B1;Q5W520;O82538;Q9THL1;Q32803;Q4VI99;E7DMV3;Q4VI80;Q4VI78;A0A1C9HGI6;Q37220;B1PHQ2;Q85VA4;A0A0F6Y5M5;D6C620;C1JAT3;Q3I534;E7DMY2;I2E962;O98429;Q9T2E4;Q9MT23;A0A0B4M1K8;G0WZL1;A0A142I7A5;Q36…	C11(Carbamidomethyl); M14(Oxidation)	0	0	1.448e-08	93.82	8.35365e-07	2	1810.81	1.45089	55.59	0
	High	EITLGFVDLLRDDFIEK	1	5735	77	Q9GGI5;Q5W520;A2VAU6;C6G1P2;Q4VI99;Q4VI80;Q4VI78;A0A1C9HGI6;Q9GHM7;Q9MT32;C3S8U4;P48689;A0A1C9HFM1;Q36851;Q6VW40;I2BGM7;Q33032;A0A1C9HFT3;T1WH32;F2X4H9;Q8HUZ9;Q5I221;A0A0U4D534;I2E9L8;A0A249Y5N8;S4TA61;J9QG76;E0D8V0;C3S397;Q8MFT9;Q5QAE5;Q37212;A0A286NQF2;Q7YJM6;F5B3G0;Q8M9K0;Q8M9J0;E2FGZ3;I2EAR2;C4NWF4;B5SW52;O09420;O78309;E7DMY2;F2X4Q8;F2X4R1;Q8MCX9;Q8MAM0;O03839;D3W6K3;Q8MCX5;A0A0F7EV98;Q31895;…		0	0	1.781e-11	91.03	1.77805e-06	2	2023.08	0.428962	115.091	1
	High	mSGGDHIHAGTVVGK	30	17683	158	Q9GGI5;Q5UFF3;V5K6L0;C6G392;Q37212;Q5UFC2;B8PRP3;I2EA78;I6N589;A0A2H4P5N4;I2EAR2;Q6VW40;A2VAU6;Q6VW29;C6G1P2;Q33032;Q339G9;F2X4H9;Q4KUE1;Q7YJP8;Q7GH77;Q5I221;A0A0U4D534;I2E9A4;D6MYK4;E7DMY2;T1WH32;C3S8Q5;A0A286M593;A0A0K2SQY8;A0A158TYG8;Q8HUZ9;P93952;Q8WKT6;I2E9B8;I2BGM7;A0A1C9HG87;U5XM28;A0A1C9HFT3;Q9GEK5;Q9XQ93;A0A2H4NXN4;O98551;E7DMW3;I2E9L8;R4QE58;A5X4D3;I2E906;O98429;Q9T2E4;Q9MT23;A0A249Y5N8…	M1(Oxidation)	0	0	6.542e-09	86.55	7.61039e-06	2	1481.72	0.236377	30.8682	0
	High	GGxDFTKDDENVNSQPFmR	16	51638	326	Q4VIC0;O98426;B1PHQ2;A0A2D0WHN2;Q95CE8;Q9GGJ5;B5LBY9;Q9XQI4;Q4VI93;Q8MFT9;A0A126G0V3;A2VAU6;Q6VW29;C6G1P2;Q5W520;A5X4D3;A0A0K2SQY8;Q32803;Q4VI99;Q9GGI5;A0A158TYG8;Q7YJP8;Q5I221;A0A0U4D534;Q4VI80;Q4VI78;G0WZ98;A0A1C9HGI6;A0A291L247;G0WZL1;Q37220;Q7YJR1;Q37279;A0A1C9HFR4;J9QH20;Q37140;L0N8B1;I2E9B8;Q6VW40;I2BGM7;Q33047;Q8WL19;Q33032;Q5K3Y8;O82538;A0A1C9HG87;U5XM28;B8PRL7;A0A1C9HFT3;Q9THL1;Q1XEJ9;A0…	X3(I); M18(Oxidation)	0	0	8.335e-09	82.93	2.06862e-05	2	2185.98	1.11451	83.2389	1
	High	DNGLLLHIHR	9	41878	338	I2E9B8;Q6VW40;A2VAU6;I2BGM7;Q6VW29;C6G1P2;Q33032;A0A1C9HG87;U5XM28;A0A1C9HFT3;C3S8Q5;A0A286M593;Q9GEK5;A0A0K2SQY8;Q9GGI5;Q9XQ93;A0A158TYG8;Q4KUE1;Q7YJP8;Q7GH77;A0A2H4NXN4;Q8HUZ9;O98551;E7DMW3;I2E9L8;I2E9A4;P93952;Q8WKT6;C3S8U4;Q8ME51;A5X4D3;A0A286NQE6;A5X4K9;O98429;Q5I221;G0WZM4;A0A0U4D534;Q8HRT3;Q9T2E4;A0A286NQF2;Q7YJM6;Q9MT23;I3NTN0;E0Y5C1;A0A1W6BU07;A0A1W6BU25;Q5EWL7;Q5QAE5;A0A023Q1L0;I2EAR2;Q…		0	0	0.0003143	82.39	2.90667e-05	2	1187.66	0.0547374	63.3869	0
	High	GHYLNATAGTcEEmIKR	6	14767	142	A2VAU6;C6G1P2;Q9GGI5;Q6VW40;Q6VW29;Q5W520;Q33032;O82538;A0A1C9HG87;U5XM28;Q9THL1;A0A0K2SQY8;D6C620;Q32803;Q4VI99;C1JAT3;A0A158TYG8;Q4KUE1;E7DMV3;Q7YJP8;Q7GH77;O98551;E7DMW3;Q4VI80;Q3I534;I2E9A4;Q4VI78;E7DMY2;I2E962;O98429;Q9T2E4;Q9MT23;W5RVG3;A0A1C9HGI6;A0A0B4M1K8;G0WZL1;Q37220;Q5UFF3;A0A142I7A5;B1PHQ2;Q1X6Q9;Q36637;A0A142I7F3;B8YHE7;O98431;Q7YJR1;P92434;A0A078BR81;Q37347;C3S397;K4EPE7;A0A1C9HFR4…	C11(Carbamidomethyl); M14(Oxidation)	0	0	6.494e-10	80.15	2.41102e-05	3	1966.91	1.30563	50.3523	1
	High	MSGGDHIHAGTVVGK	31	17683	158	Q9GGI5;Q5UFF3;V5K6L0;C6G392;Q37212;Q5UFC2;B8PRP3;I2EA78;I6N589;A0A2H4P5N4;A0A286M593;Q3T5L7;K4EPE7;P94046;I2EAR2;Q6VW40;A2VAU6;Q6VW29;C6G1P2;Q33032;Q339G9;F2X4H9;Q4KUE1;Q7YJP8;Q7GH77;Q5I221;A0A0U4D534;I2E9A4;D6MYK4;E7DMY2;T1WH32;C3S8Q5;A0A0K2SQY8;A0A158TYG8;Q8HUZ9;P93952;Q8WKT6;I2E9B8;I2BGM7;A0A1C9HG87;U5XM28;A0A1C9HFT3;Q9GEK5;Q9XQ93;A0A2H4NXN4;O98551;E7DMW3;I2E9L8;R4QE58;A5X4D3;I2E906;O98429;Q9T…		0	0	4.284e-09	79.09	3.63365e-05	2	1465.72	0.184296	38.2641	0
	High	DDENVNSQPFMR	9	52171	350	A2VAU6;C6G1P2;Q9GGI5;Q37212;Q8HUZ9;P28421;Q32571;Q5W520;Q8WL19;Q5K3Y8;C3RXF1;O82538;B8PRL7;A0A219PXQ5;O46889;Q9MT32;Q32121;A0A286NQM2;A0A1C9HG15;Q32553;Q32803;E7DMV3;A0PDB5;C7AQV2;C3S8U4;C7A5Z4;P28457;I2E9B8;Q6VW40;I2BGM7;B1NL21;Q6VW29;P93904;Q33047;Q33032;A0A1C9HG87;U5XM28;A0A1C9HFT3;Q9THL1;A5X4D3;I3NTN0;Q1XEJ9;I2EAR2;A5X4K9;Q8WKR0;C3S8Q5;B5D5Q4;A0A286M593;A0A0F7G5W2;Q9GEK5;A0A0K2SQY8;D6C620;O78…		0	0	1.379e-05	77.59	6.49224e-05	2	1451.62	0.641422	69.7054	0
	High	TFQGPPHGIQVER	32	58045	315	Q8MCX9;Q5UFF3;Q36637;J9QFH0;Q6YLP8;U5IKM1;B5U0R6;Q6VW40;A2VAU6;I2BGM7;C6G1P2;Q5W520;E7DMY2;Q33032;A0A1C9HFT3;B5SW52;D3W6K3;F2X4H9;Q4VI99;Q8MCX5;Q9GGI5;Q8HUZ9;I2E9L8;Q4VI80;Q4VI78;C3S8U4;A0A1C9HGW2;I2E962;A0A1C9HG87;U5XM28;B8PRL7;A0A286NQE6;C3S8Q5;A0A286M593;Q9GEK5;O78309;C1JAT3;A0A158TYG8;A0A2H4NXN4;Q5I221;G0WZM4;A0A0U4D534;A0A0P0FGN5;A0A286NQF2;Q7YJM6;Q6VW29;Q4KUE1;Q7YJP8;Q7GH77;I2E9A4;Q9T2E4;Q9…		0	0	1.1e-07	74.55	0.000217158	2	1465.75	-0.34338	59.3321	0
	High	GGxDFTKDDENVNSQPFmR	1	9	4	Q9XQI4;Q4VI93;Q8MFT9;A0A126G0V3	X3(R); M18(Oxidation)	0	0	0.007088	66.07	0.000138058	2	2228.99	-4.14655	95.9936	2
	High	EITLGFVDLLR	1	11021	142	Q6VW40;A2VAU6;I2BGM7;C6G1P2;Q33032;A0A1C9HFT3;T1WH32;F2X4H9;Q9GGI5;Q8HUZ9;Q5I221;A0A0U4D534;I2E9L8;A0A249Y5N8;S4TA61;J9QG76;E0D8V0;C3S397;Q8MFT9;Q5QAE5;Q5W520;I2E962;C3RXF1;A0A1C9HG87;U5XM28;B8PRL7;A0A286NQE6;A0A0F7EV98;Q9MT32;C3S8Q5;A0A286NQM2;A0A286M593;Q9GEK5;Q4VI99;C1JAT3;A0A158TYG8;A0A2H4NXN4;Q4VI80;Q4VI78;A0A286NQF2;C3S8U4;Q7YJM6;Q37212;O20248;W5RVG3;Q8HVI8;F5B3G0;Q8M9K0;Q8M9J0;E2FGZ3;Q8ME5…		0	0	0.0001323	64.18	0.000826107	2	1275.73	-0.111999	114.969	0
	High	VALEAcVQAR	51	29518	265	A2VAU6;I2BGM7;C6G1P2;B8PRL7;A0A0F7EV98;C4NWF4;Q6VW29;Q5W520;A5X4D3;A0A0K2SQY8;Q32803;Q4VI99;Q9GGI5;A0A158TYG8;Q7YJP8;Q5I221;A0A0U4D534;Q4VI80;Q4VI78;G0WZ98;A0A1C9HGI6;A0A291L247;G0WZL1;Q37220;Q7YJR1;Q37279;A0A1C9HFR4;J9QH20;Q37140;L0N8B1;I2E9B8;Q6VW40;Q33047;Q8WL19;Q33032;Q5K3Y8;O82538;A0A1C9HG87;U5XM28;A0A1C9HFT3;Q9THL1;Q1XEJ9;A0A219PXQ5;O46889;C3S8Q5;A0A286M593;Q9GEK5;D6C620;C1JAT3;Q9XQ93;Q4KUE…	C6(Carbamidomethyl)	0	0	0.0007345	63.39	0.00183777	2	1116.58	0.100469	70.0562	0
	High	PLLGcTIKPK	7	64838	366	I2E9B8;Q6VW40;A2VAU6;I2BGM7;Q6VW29;C6G1P2;D6MYK4;E7DMY2;Q33032;A0A1C9HG87;U5XM28;A0A1C9HFT3;C3S8Q5;A0A286M593;Q9GEK5;A0A0K2SQY8;Q9GGI5;Q9XQ93;A0A158TYG8;Q4KUE1;Q7YJP8;Q7GH77;A0A2H4NXN4;Q8HUZ9;O98551;E7DMW3;I2E9L8;I2E9A4;P93952;Q8WKT6;W5RVG3;D4N1T9;J9QG76;Q5UFF3;Q1X6Q9;Q9TML5;O99016;Q8HVI8;A0A291L206;Q7YJR1;C3S397;A0A1C9HFR4;Q8MFT9;Q5QAE5;G8EEM9;A0A2D0WHN2;Q7YJM3;Q37140;L0N8B1;I2EA78;T1WH32;Q1XEJ9…	C5(Carbamidomethyl)	0	0	0.002346	50.54	0.0499682	3	1126.67	0.0653328	51.4133	1
	High	YGRPLLGcTIKPK	6	64650	358	C3RXF1;A0A286NQM2;Q9GGI5;P28457;I2E9B8;Q6VW40;A2VAU6;I2BGM7;Q6VW29;C6G1P2;Q33032;A0A1C9HG87;U5XM28;A0A1C9HFT3;A5X4D3;A0A286NQE6;I2EAR2;Q8WKR0;C3S8Q5;A0A286M593;A0A0F7G5W2;Q9GEK5;A0A0K2SQY8;O98429;Q9XQ93;A0A158TYG8;Q4KUE1;Q37212;Q7YJP8;Q7GH77;A0A2H4NXN4;Q8HUZ9;Q5I221;G0WZM4;A0A0U4D534;O98551;E7DMW3;I2E9L8;Q8HRT3;I2E9A4;P93918;Q8MCY1;Q9T2E4;A0A286NQF2;Q6USH4;P93952;Q8WKT6;Q7YJM6;Q9MT23;Q32701;Q5W52…	C8(Carbamidomethyl)	0	0	1.496e-06	43.07	0.286307	3	1502.85	0.579	53.2588	2
	High	DDENVNSQPFmR	6	52171	350	P93952;Q5QAE5;A2VAU6;C6G1P2;Q9GGI5;Q37212;Q8HUZ9;P28421;Q32571;Q5W520;Q8WL19;Q5K3Y8;C3RXF1;O82538;B8PRL7;A0A219PXQ5;O46889;Q9MT32;Q32121;A0A286NQM2;A0A1C9HG15;Q32553;Q32803;E7DMV3;A0PDB5;C7AQV2;C3S8U4;C7A5Z4;P28457;I2E9B8;Q6VW40;I2BGM7;B1NL21;Q6VW29;P93904;Q33047;Q33032;A0A1C9HG87;U5XM28;A0A1C9HFT3;Q9THL1;A5X4D3;I3NTN0;Q1XEJ9;I2EAR2;A5X4K9;Q8WKR0;C3S8Q5;B5D5Q4;A0A286M593;A0A0F7G5W2;Q9GEK5;A0A0K2S…	M11(Oxidation)	0	0	9.395e-05	40.9	0.297967	2	1467.62	0.855373	56.844	0
	High	EITLGFVDLLRDDFIEKDR	1	5694	77	Q9GGI5;Q5W520;A2VAU6;C6G1P2;Q4VI99;Q4VI80;Q4VI78;A0A1C9HGI6;Q9GHM7;Q9MT32;C3S8U4;P48689;A0A1C9HFM1;Q36851;Q6VW40;I2BGM7;Q33032;A0A1C9HFT3;T1WH32;F2X4H9;Q8HUZ9;Q5I221;A0A0U4D534;I2E9L8;A0A249Y5N8;S4TA61;J9QG76;E0D8V0;C3S397;Q8MFT9;Q5QAE5;Q37212;A0A286NQF2;Q7YJM6;F5B3G0;Q8M9K0;Q8M9J0;E2FGZ3;I2EAR2;C4NWF4;B5SW52;O09420;O78309;E7DMY2;F2X4Q8;F2X4R1;Q8MCX9;Q8MAM0;O03839;D3W6K3;Q8MCX5;A0A0F7EV98;Q31895;…		0	0	3.007e-05	26.91	4.3336	3	2294.2	0.045206	114.731	2
	High	AMHAVIDR	9	44488	355	Q6VW40;A2VAU6;C6G1P2;Q33032;Q9GGI5;Q5I221;A0A0U4D534;Q71N79;Q5W520;Q5K3Y8;Q32803;C3S8U4;I2E9B8;I2BGM7;Q6VW29;A0A1C9HFT3;Q9XQ93;Q4KUE1;Q7YJP8;Q7GH77;Q8HUZ9;I2E9L8;I2E9A4;P93952;D4N1T9;J9QG76;Q5UFF3;Q1X6Q9;O99016;A0A291L206;Q7YJR1;C3S397;A0A1C9HFR4;Q8MFT9;Q5QAE5;G8EEM9;A0A2D0WHN2;Q7YJM3;L0N8B1;I2EA78;A0A218KDZ0;A0PD98;Q4VI99;Q4VI80;Q4VI78;Q9MT23;P48689;Q37222;A0A1C9HGI6;H5ZW43;Q37220;A0A1C9HFM1;A0A…		0	0.001	0.01353	52.3	0.0217425	2	912.471	-0.890214	32.559	0
	High	AQAETGEIK	6	27913	263	C3RXF1;A0A286NQM2;Q9GGI5;Q8ME51;B8PRL7;Q9GEK5;Q1XEJ9;Q6VW40;A2VAU6;I2BGM7;C6G1P2;Q33032;A0A1C9HG87;U5XM28;A0A1C9HFT3;C3S8Q5;A0A286M593;A0A158TYG8;A0A2H4NXN4;Q8HUZ9;I2E9L8;D6C620;C3S8U4;Q32701;I2E9B8;Q6VW29;T1WH32;Q9XQ93;Q4KUE1;Q7YJP8;Q7GH77;I2E9A4;P93952;P93918;Q5W520;D0Q0K2;A0A286NQE6;A0A0K2SQY8;O98429;O98551;E7DMW3;Q9T2E4;A0A286NQF2;Q8WKT6;Q7YJM6;Q9MT23;W5RVG3;B8PRP3;A0A0B4M1K8;D4N1T9;A0A1D5AHD…		0	0.001	0.01758	40.57	0.320912	2	946.485	1.16613	24.6436	0
	High	DDFIEKDR	8	17693	194	Q5W520;Q9GGI5;O03839;C4NWF4;O09420;C3S8U4;A2VAU6;C6G1P2;E7DMY2;F2X4H9;Q4VI99;Q8MCX5;Q37212;Q5I221;A0A0U4D534;Q4VI80;Q4VI78;F2X4R1;Q8MCX9;I2BGM7;Q33032;O46889;C6G392;P93952;Q6VW29;A0PD98;Q5K3Y8;Q32803;Q7YJP8;Q8HUZ9;Q9MT23;P48689;Q37222;A0A1C9HGI6;H5ZW43;J9QG76;Q37220;A0A1C9HFM1;Q7YJR1;A0A078BR81;A0A1C9HFR4;A0A0F6TFY2;Q7YJM3;L0N8B1;Q8WL19;O82538;E7DMV3;A0PDB5;Q5UFF3;Q85VA4;A0A0F6Y5M5;I2EA78;F2X4Q8;…		0	0.003	0.03093	39.02	0.310284	2	1037.49	0.0428561	42.8428	1
	High	PLLGcTIK	1	65191	367	P92447;Q32701;P28457;P28421;Q539X0;I2E9B8;Q31896;D6MYK9;Q6VW40;Q32776;Q32571;A2VAU6;I2BGM7;B1NL21;Q6VW29;C6G1P2;Q5W520;P93904;Q33047;O98884;D6MYK4;Q9MTT0;E7DMY2;Q31670;Q8ME51;Q8WL19;Q33032;Q5K3Y8;C3RXF1;F2X4Q8;A0PDB8;O82538;Q9GHZ1;A0A1C9HG87;Q31895;U5XM28;B8PRL7;A0A1C9HFT3;Q7YMT1;R4QE58;B5SW52;Q9THL1;A5X4D3;I3NTN0;Q1XEJ9;O09420;C7A609;T1WH32;I2EAR2;A0A219PXQ5;Q7YMT4;Q8MAM0;V5K6K1;A5X4K9;O46889;A0…	C5(Carbamidomethyl)	0	0.004	0.05111	40.37	0.807531	2	901.518	-0.0339554	62.0289	0
	High	NHGMHFR	2	30695	273	Q5W520;Q9GGI5;Q33047;O82538;Q6VW40;A2VAU6;Q6VW29;C6G1P2;Q33032;A0A1C9HG87;U5XM28;Q9THL1;A0A0K2SQY8;D6C620;Q32803;Q4VI99;C1JAT3;A0A158TYG8;Q4KUE1;E7DMV3;Q7YJP8;Q7GH77;O98551;E7DMW3;Q4VI80;Q3I534;I2E9A4;Q4VI78;Q71N79;Q9T2E4;I2E9B8;I2BGM7;B1NL21;Q8WL19;Q5K3Y8;A0A1C9HFT3;Q1XEJ9;O46889;B5D5Q4;O78309;Q9XQ93;A0PDB5;Q33156;Q8HUZ9;Q5I221;A0A0U4D534;I2E9L8;C3S8U4;P93952;C3S8Q5;A0A286M593;Q8WKT6;R4QE58;Q9GE…		0	0.009	0.1086	41.45	0.181335	2	898.41	0.0462078	30.4147	0
	High	AVYEcLR	1	51291	314	A2VAU6;Q6VW29;C6G1P2;Q9GGI5;Q7YJP8;Q5W520;Q32803;P28457;I2E9B8;Q6VW40;I2BGM7;B1NL21;P93904;Q33047;Q8WL19;Q33032;Q5K3Y8;O82538;A0A1C9HG87;U5XM28;B8PRL7;A0A1C9HFT3;Q9THL1;A5X4D3;I3NTN0;Q1XEJ9;I2EAR2;A0A219PXQ5;O46889;Q8WKR0;C3S8Q5;B5D5Q4;A0A286M593;A0A0F7G5W2;Q9GEK5;A0A0K2SQY8;D6C620;O78309;P93932;Q4VI99;C1JAT3;Q9XQ93;A0A158TYG8;Q4KUE1;E7DMV3;Q37212;Q7GH77;A0A2H4NXN4;A0PDB5;Q33156;Q8HUZ9;J9QER6;Q5I…	C5(Carbamidomethyl)	0	0.009	0.1087	26.13	11.3923	2	910.445	-0.166306	50.8759	0
C6G1P2	Ribulose bisphosphate carboxylase large chain (Fragment) OS=Clematis armandii OX=487159 GN=rbcL PE=3 SV=1 - [C6G1P2_9MAGN]	2543.54	47.95	59012	0	25	292	463	51.5159	6.58057
	High	GGLDFTKDDENVNSQPFMR	10	51638	326	Q8M9K0;Q9XQI4;Q4VI93;Q8MFT9;A0A126G0V3;Q4VIC0;O98426;B1PHQ2;A0A2D0WHN2;Q95CE8;Q9GGJ5;B5LBY9;P28457;I2E9B8;Q6VW40;A2VAU6;I2BGM7;A0A1C9HGW2;B1NL21;Q6VW29;C6G1P2;Q5W520;P93904;Q33047;A0PD98;Q8WL19;Q33032;Q5K3Y8;I2E962;I2EAA9;O82538;A0A1C9HG87;U5XM28;B8PRL7;A0A1C9HFT3;Q9THL1;A5X4D3;I3NTN0;Q1XEJ9;A0A286NQE6;I2EAR2;A0A219PXQ5;O46889;Q8WKR0;C3S8Q5;B5D5Q4;A0A286M593;A0A0F7G5W2;Q9GEK5;A0A0K2SQY8;D6C620;B8…		0	0	2.957e-11	127.46	7.5237e-10	2	2169.99	0.129488	92.964	1
	High	GHYLNATAGTcEEMIK	12	14794	143	Q6VW40;A2VAU6;Q6VW29;C6G1P2;Q5W520;Q33032;O82538;A0A1C9HG87;U5XM28;Q9THL1;A0A0K2SQY8;D6C620;Q32803;Q4VI99;C1JAT3;Q9GGI5;A0A158TYG8;Q4KUE1;E7DMV3;Q7YJP8;Q7GH77;O98551;E7DMW3;Q4VI80;Q3I534;I2E9A4;Q4VI78;W5RVG3;A0A1C9HGI6;G0WZL1;Q37220;Q5UFF3;B1PHQ2;Q1X6Q9;A0A142I7F3;Q7YJR1;P92434;C3S397;A0A1C9HFR4;Q8MFT9;J9QH20;Q85VA4;A0A0F6Y5M5;Q37140;L0N8B1;Q32701;Q9T2E4;Q9MT23;A0A0B4M1K8;P94046;E7DMY2;I2E962;O98…	C11(Carbamidomethyl)	0	0	3.131e-10	112.31	1.29251e-08	2	1794.82	1.41919	65.9763	0
	High	GHYLNATAGTcEEMIKR	3	14767	142	Q6VW40;A2VAU6;Q6VW29;C6G1P2;Q33032;A0A1C9HG87;U5XM28;R4QE58;I2EAR2;Q8WKR0;A0A0K2SQY8;O98429;Q9GGI5;A0A158TYG8;Q4KUE1;Q37212;Q7YJP8;Q7GH77;O98551;E7DMW3;I2E9A4;P93918;Q8MCY1;Q9T2E4;Q9MT23;W5RVG3;O98426;A0A0B4M1K8;Q5UFF3;Q1X6Q9;Q36637;B6GUV5;Q7YJR1;Q37347;C3S397;K4EPE7;Q37176;I2E9G7;A0A1C9HFR4;Q8MFT9;Q95CE8;Q37140;L0N8B1;P94046;Q8ME51;A5X4D3;Q5I221;A0A0U4D534;A0A249Y5N8;Q7YJR9;F4YYX5;Q5W520;O82538;…	C11(Carbamidomethyl)	0	0	5.805e-10	104.3	9.89361e-08	3	1950.92	1.18142	60.7321	1
	High	GHYLNATAGTcEEmIK	6	14794	143	Q6VW40;A2VAU6;Q6VW29;C6G1P2;Q33032;A0A1C9HG87;U5XM28;F2X4H9;A0A0K2SQY8;Q9GGI5;D6MYJ6;A0A158TYG8;Q4KUE1;Q7YJP8;Q7GH77;O98551;E7DMW3;I2E9A4;W5RVG3;Q5UFF3;Q1X6Q9;Q7YJR1;C3S397;S6CMZ7;A0A1C9HFR4;Q8MFT9;Q37140;L0N8B1;Q5W520;O82538;Q9THL1;Q32803;Q4VI99;E7DMV3;Q4VI80;Q4VI78;A0A1C9HGI6;Q37220;B1PHQ2;Q85VA4;A0A0F6Y5M5;D6C620;C1JAT3;Q3I534;E7DMY2;I2E962;O98429;Q9T2E4;Q9MT23;A0A0B4M1K8;G0WZL1;A0A142I7A5;Q36…	C11(Carbamidomethyl); M14(Oxidation)	0	0	1.448e-08	93.82	8.35365e-07	2	1810.81	1.45089	55.59	0
	High	EITLGFVDLLRDDFIEK	1	5735	77	Q9GGI5;Q5W520;A2VAU6;C6G1P2;Q4VI99;Q4VI80;Q4VI78;A0A1C9HGI6;Q9GHM7;Q9MT32;C3S8U4;P48689;A0A1C9HFM1;Q36851;Q6VW40;I2BGM7;Q33032;A0A1C9HFT3;T1WH32;F2X4H9;Q8HUZ9;Q5I221;A0A0U4D534;I2E9L8;A0A249Y5N8;S4TA61;J9QG76;E0D8V0;C3S397;Q8MFT9;Q5QAE5;Q37212;A0A286NQF2;Q7YJM6;F5B3G0;Q8M9K0;Q8M9J0;E2FGZ3;I2EAR2;C4NWF4;B5SW52;O09420;O78309;E7DMY2;F2X4Q8;F2X4R1;Q8MCX9;Q8MAM0;O03839;D3W6K3;Q8MCX5;A0A0F7EV98;Q31895;…		0	0	1.781e-11	91.03	1.77805e-06	2	2023.08	0.428962	115.091	1
	High	mSGGDHIHAGTVVGK	30	17683	158	Q9GGI5;Q5UFF3;V5K6L0;C6G392;Q37212;Q5UFC2;B8PRP3;I2EA78;I6N589;A0A2H4P5N4;I2EAR2;Q6VW40;A2VAU6;Q6VW29;C6G1P2;Q33032;Q339G9;F2X4H9;Q4KUE1;Q7YJP8;Q7GH77;Q5I221;A0A0U4D534;I2E9A4;D6MYK4;E7DMY2;T1WH32;C3S8Q5;A0A286M593;A0A0K2SQY8;A0A158TYG8;Q8HUZ9;P93952;Q8WKT6;I2E9B8;I2BGM7;A0A1C9HG87;U5XM28;A0A1C9HFT3;Q9GEK5;Q9XQ93;A0A2H4NXN4;O98551;E7DMW3;I2E9L8;R4QE58;A5X4D3;I2E906;O98429;Q9T2E4;Q9MT23;A0A249Y5N8…	M1(Oxidation)	0	0	6.542e-09	86.55	7.61039e-06	2	1481.72	0.236377	30.8682	0
	High	GGLDFTKDDENVNSQPFmR	8	51638	326	Q4VIC0;O98426;B1PHQ2;A0A2D0WHN2;Q95CE8;Q9GGJ5;B5LBY9;Q9XQI4;Q4VI93;Q8MFT9;A0A126G0V3;A2VAU6;Q6VW29;C6G1P2;Q5W520;A5X4D3;A0A0K2SQY8;Q32803;Q4VI99;Q9GGI5;A0A158TYG8;Q7YJP8;Q5I221;A0A0U4D534;Q4VI80;Q4VI78;G0WZ98;A0A1C9HGI6;A0A291L247;G0WZL1;Q37220;Q7YJR1;Q37279;A0A1C9HFR4;J9QH20;Q37140;L0N8B1;I2E9B8;Q6VW40;I2BGM7;Q33047;Q8WL19;Q33032;Q5K3Y8;O82538;A0A1C9HG87;U5XM28;B8PRL7;A0A1C9HFT3;Q9THL1;Q1XEJ9;A0…	M18(Oxidation)	0	0	8.335e-09	82.93	2.06862e-05	2	2185.98	1.11451	83.2389	1
	High	DNGLLLHIHR	9	41878	338	I2E9B8;Q6VW40;A2VAU6;I2BGM7;Q6VW29;C6G1P2;Q33032;A0A1C9HG87;U5XM28;A0A1C9HFT3;C3S8Q5;A0A286M593;Q9GEK5;A0A0K2SQY8;Q9GGI5;Q9XQ93;A0A158TYG8;Q4KUE1;Q7YJP8;Q7GH77;A0A2H4NXN4;Q8HUZ9;O98551;E7DMW3;I2E9L8;I2E9A4;P93952;Q8WKT6;C3S8U4;Q8ME51;A5X4D3;A0A286NQE6;A5X4K9;O98429;Q5I221;G0WZM4;A0A0U4D534;Q8HRT3;Q9T2E4;A0A286NQF2;Q7YJM6;Q9MT23;I3NTN0;E0Y5C1;A0A1W6BU07;A0A1W6BU25;Q5EWL7;Q5QAE5;A0A023Q1L0;I2EAR2;Q…		0	0	0.0003143	82.39	2.90667e-05	2	1187.66	0.0547374	63.3869	0
	High	GHYLNATAGTcEEmIKR	6	14767	142	A2VAU6;C6G1P2;Q9GGI5;Q6VW40;Q6VW29;Q5W520;Q33032;O82538;A0A1C9HG87;U5XM28;Q9THL1;A0A0K2SQY8;D6C620;Q32803;Q4VI99;C1JAT3;A0A158TYG8;Q4KUE1;E7DMV3;Q7YJP8;Q7GH77;O98551;E7DMW3;Q4VI80;Q3I534;I2E9A4;Q4VI78;E7DMY2;I2E962;O98429;Q9T2E4;Q9MT23;W5RVG3;A0A1C9HGI6;A0A0B4M1K8;G0WZL1;Q37220;Q5UFF3;A0A142I7A5;B1PHQ2;Q1X6Q9;Q36637;A0A142I7F3;B8YHE7;O98431;Q7YJR1;P92434;A0A078BR81;Q37347;C3S397;K4EPE7;A0A1C9HFR4…	C11(Carbamidomethyl); M14(Oxidation)	0	0	6.494e-10	80.15	2.41102e-05	3	1966.91	1.30563	50.3523	1
	High	MSGGDHIHAGTVVGK	31	17683	158	Q9GGI5;Q5UFF3;V5K6L0;C6G392;Q37212;Q5UFC2;B8PRP3;I2EA78;I6N589;A0A2H4P5N4;A0A286M593;Q3T5L7;K4EPE7;P94046;I2EAR2;Q6VW40;A2VAU6;Q6VW29;C6G1P2;Q33032;Q339G9;F2X4H9;Q4KUE1;Q7YJP8;Q7GH77;Q5I221;A0A0U4D534;I2E9A4;D6MYK4;E7DMY2;T1WH32;C3S8Q5;A0A0K2SQY8;A0A158TYG8;Q8HUZ9;P93952;Q8WKT6;I2E9B8;I2BGM7;A0A1C9HG87;U5XM28;A0A1C9HFT3;Q9GEK5;Q9XQ93;A0A2H4NXN4;O98551;E7DMW3;I2E9L8;R4QE58;A5X4D3;I2E906;O98429;Q9T…		0	0	4.284e-09	79.09	3.63365e-05	2	1465.72	0.184296	38.2641	0
	High	DDENVNSQPFMR	9	52171	350	A2VAU6;C6G1P2;Q9GGI5;Q37212;Q8HUZ9;P28421;Q32571;Q5W520;Q8WL19;Q5K3Y8;C3RXF1;O82538;B8PRL7;A0A219PXQ5;O46889;Q9MT32;Q32121;A0A286NQM2;A0A1C9HG15;Q32553;Q32803;E7DMV3;A0PDB5;C7AQV2;C3S8U4;C7A5Z4;P28457;I2E9B8;Q6VW40;I2BGM7;B1NL21;Q6VW29;P93904;Q33047;Q33032;A0A1C9HG87;U5XM28;A0A1C9HFT3;Q9THL1;A5X4D3;I3NTN0;Q1XEJ9;I2EAR2;A5X4K9;Q8WKR0;C3S8Q5;B5D5Q4;A0A286M593;A0A0F7G5W2;Q9GEK5;A0A0K2SQY8;D6C620;O78…		0	0	1.379e-05	77.59	6.49224e-05	2	1451.62	0.641422	69.7054	0
	High	TFQGPPHGIQVER	32	58045	315	Q8MCX9;Q5UFF3;Q36637;J9QFH0;Q6YLP8;U5IKM1;B5U0R6;Q6VW40;A2VAU6;I2BGM7;C6G1P2;Q5W520;E7DMY2;Q33032;A0A1C9HFT3;B5SW52;D3W6K3;F2X4H9;Q4VI99;Q8MCX5;Q9GGI5;Q8HUZ9;I2E9L8;Q4VI80;Q4VI78;C3S8U4;A0A1C9HGW2;I2E962;A0A1C9HG87;U5XM28;B8PRL7;A0A286NQE6;C3S8Q5;A0A286M593;Q9GEK5;O78309;C1JAT3;A0A158TYG8;A0A2H4NXN4;Q5I221;G0WZM4;A0A0U4D534;A0A0P0FGN5;A0A286NQF2;Q7YJM6;Q6VW29;Q4KUE1;Q7YJP8;Q7GH77;I2E9A4;Q9T2E4;Q9…		0	0	1.1e-07	74.55	0.000217158	2	1465.75	-0.34338	59.3321	0
	High	EITLGFVDLLR	1	11021	142	Q6VW40;A2VAU6;I2BGM7;C6G1P2;Q33032;A0A1C9HFT3;T1WH32;F2X4H9;Q9GGI5;Q8HUZ9;Q5I221;A0A0U4D534;I2E9L8;A0A249Y5N8;S4TA61;J9QG76;E0D8V0;C3S397;Q8MFT9;Q5QAE5;Q5W520;I2E962;C3RXF1;A0A1C9HG87;U5XM28;B8PRL7;A0A286NQE6;A0A0F7EV98;Q9MT32;C3S8Q5;A0A286NQM2;A0A286M593;Q9GEK5;Q4VI99;C1JAT3;A0A158TYG8;A0A2H4NXN4;Q4VI80;Q4VI78;A0A286NQF2;C3S8U4;Q7YJM6;Q37212;O20248;W5RVG3;Q8HVI8;F5B3G0;Q8M9K0;Q8M9J0;E2FGZ3;Q8ME5…		0	0	0.0001323	64.18	0.000826107	2	1275.73	-0.111999	114.969	0
	High	VALEAcVQAR	51	29518	265	A2VAU6;I2BGM7;C6G1P2;B8PRL7;A0A0F7EV98;C4NWF4;Q6VW29;Q5W520;A5X4D3;A0A0K2SQY8;Q32803;Q4VI99;Q9GGI5;A0A158TYG8;Q7YJP8;Q5I221;A0A0U4D534;Q4VI80;Q4VI78;G0WZ98;A0A1C9HGI6;A0A291L247;G0WZL1;Q37220;Q7YJR1;Q37279;A0A1C9HFR4;J9QH20;Q37140;L0N8B1;I2E9B8;Q6VW40;Q33047;Q8WL19;Q33032;Q5K3Y8;O82538;A0A1C9HG87;U5XM28;A0A1C9HFT3;Q9THL1;Q1XEJ9;A0A219PXQ5;O46889;C3S8Q5;A0A286M593;Q9GEK5;D6C620;C1JAT3;Q9XQ93;Q4KUE…	C6(Carbamidomethyl)	0	0	0.0007345	63.39	0.00183777	2	1116.58	0.100469	70.0562	0
	High	FLFcAEAIYK	9	13080	151	Q9GHZ1;C3S8Q5;C3S8U4;A2VAU6;C6G1P2;Q5W520;Q4VI99;Q9GGI5;Q4VI80;Q4VI78;Q6VW29;Q5K3Y8;O78309;Q32803;Q7YJP8;Q8HUZ9;Q5I221;A0A0U4D534;P93952;Q9MT23;Q7YJR1;A0A1C9HFR4;L0N8B1;A8DPF0;J9QG76;Q7YJM3;P48689;A0A1C9HFM1;A0A1W6L1X3;Q9GHM7;Q32571;A0PD98;C3RXF1;B8PRL7;R4QE58;T1WH32;C7AQU9;Q32121;A0A286M593;A0A0K2SQY8;B8QQG4;A0A158TYG8;Q8WKT6;Q37222;A0A1C9HGI6;B8PRP3;H5ZW43;G0WZL1;Q37220;A0A142I7A5;Q36637;Q6PZ98…	C4(Carbamidomethyl)	0	0	0.0003031	63.22	0.001558	2	1261.63	0.953561	108.971	0
	High	LNYYTPEYETKDTDTLAAFR	2	40	2	C6G1P2;Q3I534		0	0	6.077e-10	55.92	0.00356296	3	2411.14	-0.573672	101.749	1
	High	PLLGcTIKPK	7	64838	366	I2E9B8;Q6VW40;A2VAU6;I2BGM7;Q6VW29;C6G1P2;D6MYK4;E7DMY2;Q33032;A0A1C9HG87;U5XM28;A0A1C9HFT3;C3S8Q5;A0A286M593;Q9GEK5;A0A0K2SQY8;Q9GGI5;Q9XQ93;A0A158TYG8;Q4KUE1;Q7YJP8;Q7GH77;A0A2H4NXN4;Q8HUZ9;O98551;E7DMW3;I2E9L8;I2E9A4;P93952;Q8WKT6;W5RVG3;D4N1T9;J9QG76;Q5UFF3;Q1X6Q9;Q9TML5;O99016;Q8HVI8;A0A291L206;Q7YJR1;C3S397;A0A1C9HFR4;Q8MFT9;Q5QAE5;G8EEM9;A0A2D0WHN2;Q7YJM3;Q37140;L0N8B1;I2EA78;T1WH32;Q1XEJ9…	C5(Carbamidomethyl)	0	0	0.002346	50.54	0.0499682	3	1126.67	0.0653328	51.4133	1
	High	DTDTLAAFR	11	738	17	A2VAU6;C6G1P2;Q37212;E7DMW3;I2BGM7;E7DMY2;B8PRL7;A0A0F7EV98;C4NWF4;E7DMV3;Q3I534;B8PRP3;Q8SLJ7;G8D4B8;Q71N78;H8PFT2;A0A0D3M3X9		0	0	0.006754	47.8	0.0241204	2	1009.5	0.634705	76.9292	0
	High	VSPQPGVPPEEAGAAVAAESSTGTWTTVWTDGLTSLDR	2	2208	44	C6G1P2;Q9GGI5;G0WZL1;C3RXF1;A0A286NQM2;C4NWF4;Q7YMT1;I2FL31;E7DMV3;A0A0F7G5H6;Q58U40;L0N8C5;A0A0F6Y5M5;A0A291L2S1;O03654;Q33032;O03613;I2BGM7;A0A2H4NXN4;Q539X0;Q9MTT0;A0A286NQE6;Q7YMT4;Q3T5L7;Q9MTG1;A0A249Y5N8;A0A120KLC1;D0Q0K2;Q8M9K0;Q8M9J0;Q8M9L6;O03656;O03628;V9HZD2;A0A126G0V3;A0A126G197;A0A1X9ZQP4;A0A2D2CG74;A0A0H4SSE1;C6FJV2;A0A1G5SCC7;Q2QJW0;A0A1W6BQF9;B5LBY9		0	0	4.727e-11	46.6	0.0283764	4	3840.85	-0.984016	115.063	0
	High	LNYYTPEYETK	11	607	20	C6G1P2;A0A219PXQ5;A0A0F7G5H6;Q3I534;A1X469;Q9GHZ1;G0WZ98;A0A1W6BU07;B3THI4;Q5YGG3;Q85VA4;Q5DK04;Q5UFC2;I6N589;Q31889;A0A0A0QIC2;A0A0F7EV89;U5YG99;A0A0H4SSE1;M4M1R5		0	0	0.0002378	44.03	0.045993	2	1420.66	0.53824	73.6782	0
	High	YGRPLLGcTIKPK	6	64650	358	C3RXF1;A0A286NQM2;Q9GGI5;P28457;I2E9B8;Q6VW40;A2VAU6;I2BGM7;Q6VW29;C6G1P2;Q33032;A0A1C9HG87;U5XM28;A0A1C9HFT3;A5X4D3;A0A286NQE6;I2EAR2;Q8WKR0;C3S8Q5;A0A286M593;A0A0F7G5W2;Q9GEK5;A0A0K2SQY8;O98429;Q9XQ93;A0A158TYG8;Q4KUE1;Q37212;Q7YJP8;Q7GH77;A0A2H4NXN4;Q8HUZ9;Q5I221;G0WZM4;A0A0U4D534;O98551;E7DMW3;I2E9L8;Q8HRT3;I2E9A4;P93918;Q8MCY1;Q9T2E4;A0A286NQF2;Q6USH4;P93952;Q8WKT6;Q7YJM6;Q9MT23;Q32701;Q5W52…	C8(Carbamidomethyl)	0	0	1.496e-06	43.07	0.286307	3	1502.85	0.579	53.2588	2
	High	DDENVNSQPFmR	6	52171	350	P93952;Q5QAE5;A2VAU6;C6G1P2;Q9GGI5;Q37212;Q8HUZ9;P28421;Q32571;Q5W520;Q8WL19;Q5K3Y8;C3RXF1;O82538;B8PRL7;A0A219PXQ5;O46889;Q9MT32;Q32121;A0A286NQM2;A0A1C9HG15;Q32553;Q32803;E7DMV3;A0PDB5;C7AQV2;C3S8U4;C7A5Z4;P28457;I2E9B8;Q6VW40;I2BGM7;B1NL21;Q6VW29;P93904;Q33047;Q33032;A0A1C9HG87;U5XM28;A0A1C9HFT3;Q9THL1;A5X4D3;I3NTN0;Q1XEJ9;I2EAR2;A5X4K9;Q8WKR0;C3S8Q5;B5D5Q4;A0A286M593;A0A0F7G5W2;Q9GEK5;A0A0K2S…	M11(Oxidation)	0	0	9.395e-05	40.9	0.297967	2	1467.62	0.855373	56.844	0
	High	EITLGFVDLLRDDFIEKDR	1	5694	77	Q9GGI5;Q5W520;A2VAU6;C6G1P2;Q4VI99;Q4VI80;Q4VI78;A0A1C9HGI6;Q9GHM7;Q9MT32;C3S8U4;P48689;A0A1C9HFM1;Q36851;Q6VW40;I2BGM7;Q33032;A0A1C9HFT3;T1WH32;F2X4H9;Q8HUZ9;Q5I221;A0A0U4D534;I2E9L8;A0A249Y5N8;S4TA61;J9QG76;E0D8V0;C3S397;Q8MFT9;Q5QAE5;Q37212;A0A286NQF2;Q7YJM6;F5B3G0;Q8M9K0;Q8M9J0;E2FGZ3;I2EAR2;C4NWF4;B5SW52;O09420;O78309;E7DMY2;F2X4Q8;F2X4R1;Q8MCX9;Q8MAM0;O03839;D3W6K3;Q8MCX5;A0A0F7EV98;Q31895;…		0	0	3.007e-05	26.91	4.3336	3	2294.2	0.045206	114.731	2
	High	AMHAVIDR	9	44488	355	Q6VW40;A2VAU6;C6G1P2;Q33032;Q9GGI5;Q5I221;A0A0U4D534;Q71N79;Q5W520;Q5K3Y8;Q32803;C3S8U4;I2E9B8;I2BGM7;Q6VW29;A0A1C9HFT3;Q9XQ93;Q4KUE1;Q7YJP8;Q7GH77;Q8HUZ9;I2E9L8;I2E9A4;P93952;D4N1T9;J9QG76;Q5UFF3;Q1X6Q9;O99016;A0A291L206;Q7YJR1;C3S397;A0A1C9HFR4;Q8MFT9;Q5QAE5;G8EEM9;A0A2D0WHN2;Q7YJM3;L0N8B1;I2EA78;A0A218KDZ0;A0PD98;Q4VI99;Q4VI80;Q4VI78;Q9MT23;P48689;Q37222;A0A1C9HGI6;H5ZW43;Q37220;A0A1C9HFM1;A0A…		0	0.001	0.01353	52.3	0.0217425	2	912.471	-0.890214	32.559	0
	High	AQAETGEIK	6	27913	263	C3RXF1;A0A286NQM2;Q9GGI5;Q8ME51;B8PRL7;Q9GEK5;Q1XEJ9;Q6VW40;A2VAU6;I2BGM7;C6G1P2;Q33032;A0A1C9HG87;U5XM28;A0A1C9HFT3;C3S8Q5;A0A286M593;A0A158TYG8;A0A2H4NXN4;Q8HUZ9;I2E9L8;D6C620;C3S8U4;Q32701;I2E9B8;Q6VW29;T1WH32;Q9XQ93;Q4KUE1;Q7YJP8;Q7GH77;I2E9A4;P93952;P93918;Q5W520;D0Q0K2;A0A286NQE6;A0A0K2SQY8;O98429;O98551;E7DMW3;Q9T2E4;A0A286NQF2;Q8WKT6;Q7YJM6;Q9MT23;W5RVG3;B8PRP3;A0A0B4M1K8;D4N1T9;A0A1D5AHD…		0	0.001	0.01758	40.57	0.320912	2	946.485	1.16613	24.6436	0
	High	DDFIEKDR	8	17693	194	Q5W520;Q9GGI5;O03839;C4NWF4;O09420;C3S8U4;A2VAU6;C6G1P2;E7DMY2;F2X4H9;Q4VI99;Q8MCX5;Q37212;Q5I221;A0A0U4D534;Q4VI80;Q4VI78;F2X4R1;Q8MCX9;I2BGM7;Q33032;O46889;C6G392;P93952;Q6VW29;A0PD98;Q5K3Y8;Q32803;Q7YJP8;Q8HUZ9;Q9MT23;P48689;Q37222;A0A1C9HGI6;H5ZW43;J9QG76;Q37220;A0A1C9HFM1;Q7YJR1;A0A078BR81;A0A1C9HFR4;A0A0F6TFY2;Q7YJM3;L0N8B1;Q8WL19;O82538;E7DMV3;A0PDB5;Q5UFF3;Q85VA4;A0A0F6Y5M5;I2EA78;F2X4Q8;…		0	0.003	0.03093	39.02	0.310284	2	1037.49	0.0428561	42.8428	1
	High	PLLGcTIK	1	65191	367	P92447;Q32701;P28457;P28421;Q539X0;I2E9B8;Q31896;D6MYK9;Q6VW40;Q32776;Q32571;A2VAU6;I2BGM7;B1NL21;Q6VW29;C6G1P2;Q5W520;P93904;Q33047;O98884;D6MYK4;Q9MTT0;E7DMY2;Q31670;Q8ME51;Q8WL19;Q33032;Q5K3Y8;C3RXF1;F2X4Q8;A0PDB8;O82538;Q9GHZ1;A0A1C9HG87;Q31895;U5XM28;B8PRL7;A0A1C9HFT3;Q7YMT1;R4QE58;B5SW52;Q9THL1;A5X4D3;I3NTN0;Q1XEJ9;O09420;C7A609;T1WH32;I2EAR2;A0A219PXQ5;Q7YMT4;Q8MAM0;V5K6K1;A5X4K9;O46889;A0…	C5(Carbamidomethyl)	0	0.004	0.05111	40.37	0.807531	2	901.518	-0.0339554	62.0289	0
	High	EGNEIIR	1	14511	178	A2VAU6;C6G1P2;Q5W520;Q71N79;Q4VI99;Q9GGI5;Q8HUZ9;Q4VI80;Q4VI78;C3S8U4;Q6VW40;I2BGM7;Q33032;A0A1C9HFT3;I2E9L8;Q6VW29;A5X4D3;A0A0K2SQY8;Q32803;A0A158TYG8;Q7YJP8;Q5I221;A0A0U4D534;Q7YMT1;I2FL31;E7DMV3;Q58U40;I2E9B8;Q33047;Q8WL19;Q5K3Y8;O82538;A0A1C9HG87;U5XM28;B8PRL7;Q9THL1;Q1XEJ9;A0A219PXQ5;O46889;C3S8Q5;A0A286M593;Q9GEK5;D6C620;C1JAT3;Q9XQ93;Q4KUE1;Q7GH77;A0A2H4NXN4;A0PDB5;Q33156;O98551;E7DMW3;Q3I…		0	0.009	0.1156	47.33	0.0447273	2	830.437	-0.0833641	36.4972	0
	High	NHGMHFR	2	30695	273	Q5W520;Q9GGI5;Q33047;O82538;Q6VW40;A2VAU6;Q6VW29;C6G1P2;Q33032;A0A1C9HG87;U5XM28;Q9THL1;A0A0K2SQY8;D6C620;Q32803;Q4VI99;C1JAT3;A0A158TYG8;Q4KUE1;E7DMV3;Q7YJP8;Q7GH77;O98551;E7DMW3;Q4VI80;Q3I534;I2E9A4;Q4VI78;Q71N79;Q9T2E4;I2E9B8;I2BGM7;B1NL21;Q8WL19;Q5K3Y8;A0A1C9HFT3;Q1XEJ9;O46889;B5D5Q4;O78309;Q9XQ93;A0PDB5;Q33156;Q8HUZ9;Q5I221;A0A0U4D534;I2E9L8;C3S8U4;P93952;C3S8Q5;A0A286M593;Q8WKT6;R4QE58;Q9GE…		0	0.009	0.1086	41.45	0.181335	2	898.41	0.0462078	30.4147	0
	High	AVYEcLR	1	51291	314	A2VAU6;Q6VW29;C6G1P2;Q9GGI5;Q7YJP8;Q5W520;Q32803;P28457;I2E9B8;Q6VW40;I2BGM7;B1NL21;P93904;Q33047;Q8WL19;Q33032;Q5K3Y8;O82538;A0A1C9HG87;U5XM28;B8PRL7;A0A1C9HFT3;Q9THL1;A5X4D3;I3NTN0;Q1XEJ9;I2EAR2;A0A219PXQ5;O46889;Q8WKR0;C3S8Q5;B5D5Q4;A0A286M593;A0A0F7G5W2;Q9GEK5;A0A0K2SQY8;D6C620;O78309;P93932;Q4VI99;C1JAT3;Q9XQ93;A0A158TYG8;Q4KUE1;E7DMV3;Q37212;Q7GH77;A0A2H4NXN4;A0PDB5;Q33156;Q8HUZ9;J9QER6;Q5I…	C5(Carbamidomethyl)	0	0.009	0.1087	26.13	11.3923	2	910.445	-0.166306	50.8759	0
A0A1C9HCV0	ATP synthase subunit beta (Fragment) OS=Batrachium foeniculaceum OX=1898905 GN=atpB PE=3 SV=1 - [A0A1C9HCV0_9MAGN]	2530.82	62.1	7954	0	21	143	467	50.2161	5.09717
	High	IFNVLGEPVDNLGPVDTR	2	3009	17	A0A0M3LBA7;Q597J4;Q5J048;A0A1C9HCV0;Q5J038;Q9XQX1;Q8HTI8;Q9MRA3;Q9SCE9;A0A1I7PIU6;G4WNV5;G0LNL4;A0A1D8DG80;A0A1D8D815;A0A1I7PIT2;Q9XQY1;B7S4V7		0	0	1.739e-07	124.61	7.0966e-10	2	1955.03	1.49431	114.239	0
	High	GMEVIDTGAPLSVPVGGATLGR	6	3356	18	A0A0M3LBA7;A0A1C9HCV0;Q5J038;A0A1D8D815;A0A1I7PIU6;Q9XQX1;A0A1C9HCP3;A0A1Z1CJG6;A0A1I7PIS3;C0J9K5;C0J9P4;Q9SCE9;A0A1I7PIS8;Q95FJ8;T1L6T3;B8PRK2;A0A1I7PIT2;Q9XQY1		0	0	2.276e-11	112.19	2.75262e-08	2	2097.1	1.22165	112.829	0
	High	IAQIIGPVLDVSFPPGK	2	158	3	A0A0M3LBA7;A0A1C9HCV0;A0A1D8D815		0	0	1.052e-06	105.81	1.64171e-08	2	1751.01	0.708681	114.746	0
	High	ELQDIIAILGLDELSEEDR	1	7752	26	A0A0M3LBA7;Q597J4;A0A1C9HCV0;Q5J038;A0A1Z1CJG6;A0A1C9HCP3;C0J9K5;C0J9P4;Q95FJ8;Q8HTI8;Q9MRA3;A0A1I7PIS3;T1L6T3;Q9SCE9;A0A1D8DG80;A0A1I7PIU6;G4WNV5;G0LNL4;Q5J048;A0A1I7PIS8;B8PRK2;A0A1D8D815;A0A1I7PIT2;B7S4V7;Q9XQY1;Q8WJF6		0	0	2.296e-11	100.94	2.01055e-07	2	2171.11	-0.0864469	115.715	0
	High	DVNEQDVLLFIDNIFR	1	5066	22	A0A1C9HCV0;Q5J038;A0A1C9HCP3;A0A1I7PIS3;T1L6T3;Q9SCE9;Q95FJ8;A0A0M3LBA7;Q597J4;A0A1Z1CJG6;C0J9K5;C0J9P4;Q8HTI8;Q9MRA3;A0A1I7PIU6;G4WNV5;A0A1D8DG80;A0A1I7PIS8;G0LNL4;A0A1I7PIT2;B8PRK2;Q9XQX1		0	0	8.06e-10	100.49	2.50916e-07	2	1950	-0.218365	116.51	0
	High	MPSAVGYQPTLSTEMGSLQER	5	5647	25	B7S4V7;A0A0M3LBA7;Q597J4;A0A1Z1CJG6;A0A1C9HCV0;A0A1I7PIS3;C0J9K5;C0J9P4;Q9SCE9;Q95FJ8;A0A1C9HCP3;Q8HTI8;Q5J038;Q9MRA3;A0A1I7PIU6;T1L6T3;G4WNV5;A0A1D8DG80;A0A1I7PIS8;A0A1D8D815;Q5J048;Q9XQX1;A0A1I7PIT2;B8PRK2;G0LNL4		0	0	5.488e-13	94.1	7.56148e-07	2	2282.08	1.23902	104.62	0
	High	FVQAGSEVSALLGR	9	9158	26	A0A1C9HCV0;Q8HTI8;Q5J038;Q9MRA3;A0A0M3LBA7;Q597J4;A0A1Z1CJG6;A0A1D8D815;A0A1C9HCP3;A0A1I7PIU6;A0A1I7PIS3;C0J9K5;C0J9P4;T1L6T3;G4WNV5;Q9SCE9;Q5J048;B7S4V7;A0A1D8DG80;A0A1I7PIS8;Q95FJ8;G0LNL4;B8PRK2;A0A0A7DB11;A0A1I7PIT2;Q9XQX1		0	0	2.478e-07	94.05	1.09444e-06	2	1433.78	0.713595	104.111	0
	High	mPSAVGYQPTLSTEMGSLQER	11	5647	25	A0A0M3LBA7;A0A1C9HCV0;A0A1C9HCP3;Q5J038;A0A1Z1CJG6;C0J9K5;C0J9P4;Q95FJ8;Q9XQX1;Q597J4;Q8HTI8;Q9MRA3;Q5J048;Q9SCE9;A0A1I7PIU6;G4WNV5;G0LNL4;A0A1D8DG80;A0A1I7PIS3;T1L6T3;A0A1I7PIS8;B8PRK2;A0A1D8D815;A0A1I7PIT2;B7S4V7	M1(Oxidation)	0	0	1.67e-12	92.29	9.66159e-07	2	2298.08	1.53085	97.8209	0
	High	mPNIYNALVVK	3	4063	19	A0A0M3LBA7;A0A1C9HCV0;A0A1Z1CJG6;C0J9K5;C0J9P4;Q95FJ8;Q597J4;A0A1C9HCP3;Q5J038;Q9XQX1;Q8HTI8;Q9MRA3;A0A1I7PIU6;G4WNV5;G0LNL4;A0A1I7PIS8;B8PRK2;A0A1D8D815;B7S4V7	M1(Oxidation)	0	0	3.232e-05	92.17	4.17419e-06	2	1277.7	2.22248	89.5973	0
	High	GmEVIDTGAPLSVPVGGATLGR	5	3356	18	A0A0M3LBA7;A0A1Z1CJG6;A0A1C9HCV0;A0A1D8D815;A0A1I7PIS3;C0J9K5;C0J9P4;Q9SCE9;A0A1I7PIS8;Q95FJ8;Q5J038;A0A1C9HCP3;T1L6T3;A0A1I7PIU6;A0A1I7PIT2;B8PRK2;Q9XQX1;Q9XQY1	M2(Oxidation)	0	0	3.094e-12	89.08	2.5497e-06	2	2113.1	1.65469	103.311	0
	High	GIYPAVDPLDSTSTMLQPR	1	5449	28	A0A0M3LBA7;A0A1Z1CJG6;A0A1C9HCV0;A0A1D8D815;A0A1I7PIS3;C0J9K5;C0J9P4;Q9SCE9;A0A1I7PIS8;Q95FJ8;Q597J4;Q5J048;A0A1C9HCP3;Q5J038;Q8HTI8;Q9MRA3;T1L6T3;A0A1D8DG80;Q9XQX1;A0A1I7PIU6;G4WNV5;A0A1I7PIT2;B8PRK2;G0LNL4;Q9MRM1;Q9XQY1;B7S4V7;Q8WJF6		0	0	1.408e-06	88.34	3.59953e-06	3	2061.03	0.349728	114.162	0
	High	GIYPAVDPLDSTSTmLQPR	6	5449	28	A0A0M3LBA7;Q597J4;A0A1C9HCP3;A0A1Z1CJG6;A0A1C9HCV0;Q5J038;A0A1D8D815;A0A1I7PIU6;A0A1I7PIS3;C0J9K5;C0J9P4;T1L6T3;Q9SCE9;A0A1I7PIS8;Q95FJ8;Q8HTI8;Q9XQY1;Q9MRA3;G4WNV5;Q5J048;B7S4V7;A0A1D8DG80;A0A1I7PIT2;B8PRK2;G0LNL4;Q8WJF6;Q9XQX1;Q9MRM1	M15(Oxidation)	0	0	1.477e-10	82.61	1.28905e-05	2	2077.03	1.65567	103.615	0
	High	AVAMSATDGLMR	4	3822	16	A0A0M3LBA7;Q597J4;A0A1Z1CJG6;A0A1C9HCV0;A0A1D8D815;A0A1I7PIS3;C0J9K5;C0J9P4;Q9MRM1;Q9SCE9;Q5J048;A0A1I7PIS8;Q95FJ8;Q9XQX1;B8PRK2;G0LNL4		0	0	4.169e-05	81.67	1.38407e-05	2	1222.59	0.619721	73.0625	0
	High	VALVYGQmNEPPGAR	12	9490	27	A0A0M3LBA7;Q597J4;Q9MRM1;A0A1Z1CJG6;A0A1C9HCV0;A0A1D8D815;A0A1I7PIS3;C0J9K5;C0J9P4;Q9SCE9;A0A1I7PIS8;Q95FJ8;Q8HTI8;Q5J038;A0A1C9HCP3;Q9MRA3;A0A1I7PIU6;T1L6T3;G4WNV5;Q5J048;A0A1D8DG80;A0A1I7PIT2;B8PRK2;B7S4V7;A0A0A7DB11;G0LNL4;Q9XQY1	M8(Oxidation)	0	0	3.839e-07	76.65	5.59149e-05	2	1617.81	1.07566	66.2004	0
	High	mPSAVGYQPTLSTEmGSLQER	4	5647	25	B7S4V7;A0A0M3LBA7;Q597J4;A0A1Z1CJG6;A0A1C9HCV0;A0A1I7PIS3;C0J9K5;C0J9P4;Q9SCE9;Q95FJ8;A0A1C9HCP3;Q8HTI8;Q5J038;Q9MRA3;A0A1I7PIU6;T1L6T3;G4WNV5;A0A1D8DG80;A0A1I7PIS8;A0A1D8D815;Q5J048;Q9XQX1;A0A1I7PIT2;B8PRK2;G0LNL4	M1(Oxidation); M15(Oxidation)	0	0	5.939e-08	73.86	5.96373e-05	3	2314.07	0.968818	80.9189	0
	High	VALVYGQMNEPPGAR	11	9490	27	A0A0M3LBA7;Q597J4;Q5J048;A0A1Z1CJG6;A0A1C9HCV0;Q8HTI8;Q5J038;A0A1D8D815;A0A1C9HCP3;Q9MRA3;A0A1I7PIU6;A0A1I7PIS3;C0J9K5;C0J9P4;T1L6T3;G4WNV5;Q9SCE9;B7S4V7;A0A1D8DG80;A0A1I7PIS8;A0A1I7PIT2;B8PRK2;Q95FJ8;G0LNL4;Q9MRM1;A0A0A7DB11;Q9XQY1		0	0	9.31e-08	72.59	0.000139352	2	1601.81	0.883966	79.9837	0
	High	VGLTALTmAEYFR	3	7808	28	A0A0M3LBA7;Q597J4;A0A1C9HCV0;A0A1D8D815;Q9SCE9;Q5J048;A0A1Z1CJG6;Q8HTI8;Q5J038;A0A1C9HCP3;Q9MRA3;C0J9K5;C0J9P4;Q95FJ8;A0A1I7PIU6;A0A1I7PIS3;T1L6T3;G4WNV5;A0A1D8DG80;A0A1I7PIS8;B7S4V7;G0LNL4;Q9XQX1;A0A1I7PIT2;B8PRK2;A0A0A7DB11;Q9MRM1;Q9XQY1	M8(Oxidation)	0	0	7.815e-06	68.33	0.000384859	2	1487.76	1.0175	109.195	0
	High	MPNIYNALVVK	7	4063	19	A0A0M3LBA7;Q597J4;A0A1C9HCV0;A0A1C9HCP3;Q5J038;A0A1Z1CJG6;C0J9K5;C0J9P4;Q95FJ8;Q9XQX1;Q8HTI8;Q9MRA3;A0A1I7PIU6;G4WNV5;G0LNL4;A0A1I7PIS8;B8PRK2;A0A1D8D815;B7S4V7		0	0	6.982e-05	66.29	0.000529396	2	1261.7	0.348899	104.399	0
	High	VGLTALTMAEYFR	1	7808	28	A0A0M3LBA7;Q597J4;A0A1Z1CJG6;A0A1C9HCV0;Q8HTI8;Q5J038;A0A1C9HCP3;Q9MRA3;A0A1I7PIU6;A0A1I7PIS3;C0J9K5;C0J9P4;T1L6T3;G4WNV5;Q9SCE9;A0A1D8DG80;A0A1I7PIS8;A0A1I7PIT2;B8PRK2;Q95FJ8;G0LNL4;A0A1D8D815;Q5J048;B7S4V7;Q9XQX1;A0A0A7DB11;Q9MRM1;Q9XQY1		0	0	2.198e-06	62.03	0.001613	2	1471.76	0.393535	114.613	0
	High	EGNDLYMEMK	3	8238	27	A0A0M3LBA7;A0A1C9HCP3;Q597J4;A0A1Z1CJG6;A0A1C9HCV0;Q8HTI8;Q5J038;Q9MRA3;C0J9K5;C0J9P4;Q95FJ8;G0LNL4;A0A1D8D815;A0A1I7PIU6;A0A1I7PIS3;T1L6T3;G4WNV5;Q9SCE9;Q5J048;A0A1D8DG80;A0A1I7PIS8;A0A0A7DB11;B7S4V7;A0A1I7PIT2;B8PRK2;Q9XQX1;Q9XQY1		0	0	0.001516	61.65	0.000570451	2	1229.52	0.195715	73.9311	0
	High	AVAmSATDGLMR	6	3822	16	A0A0M3LBA7;Q597J4;A0A1Z1CJG6;A0A1C9HCV0;A0A1D8D815;A0A1I7PIS3;C0J9K5;C0J9P4;Q9MRM1;Q9SCE9;Q5J048;A0A1I7PIS8;Q95FJ8;Q9XQX1;B8PRK2;G0LNL4	M4(Oxidation)	0	0	0.0008606	60.03	0.00162866	2	1238.59	0.47929	57.9262	0
	High	IGLFGGAGVGK	7	9628	34	A0A2G5F6R8;B9T1V8;A0A103XST4;A0A2H3ZCK5;A0A0K9NYL5;A0A0M3LBA7;Q597J4;A0A1C9HCV0;A0A1C9HCP3;Q5J038;A0A1Z1CJG6;C0J9K5;C0J9P4;Q95FJ8;Q8HTI8;Q9MRA3;A0A1I7PIS3;T1L6T3;Q9SCE9;A0A1D8DG80;Q9XQX1;Q5J048;A0A1I7PIU6;G4WNV5;G0LNL4;A0A1I7PIS8;A0A1I7PIT2;B8PRK2;A0A1D8D815;A0A0A7DB11;Q9MRM1;B7S4V7;Q9XQY1;A0A0D6QRT0		0	0	0.000925	59.62	0.00254338	2	975.563	0.29347	82.2731	0
	High	SAPAFIQLDTK	4	4550	19	A0A0M3LBA7;A0A1C9HCP3;A0A1C9HCV0;Q8HTI8;Q5J038;Q9MRA3;A0A1I7PIS3;T1L6T3;Q9SCE9;A0A1D8DG80;Q95FJ8;G0LNL4;A0A1Z1CJG6;C0J9K5;C0J9P4;Q597J4;Q5J048;A0A1D8D815;A0A1I7PIT2		0	0	0.0004935	58.87	0.00373322	2	1190.64	0.433499	83.9341	0
	High	LSIFETGIK	4	9003	26	A0A0M3LBA7;Q597J4;A0A1Z1CJG6;A0A1C9HCV0;A0A1D8D815;A0A1I7PIS3;C0J9K5;C0J9P4;Q9SCE9;A0A1I7PIS8;Q95FJ8;Q8HTI8;Q5J038;A0A1C9HCP3;Q9MRA3;T1L6T3;A0A1D8DG80;A0A1I7PIU6;G4WNV5;Q5J048;B7S4V7;G0LNL4;Q9XQX1;A0A0A7DB11;Q9MRM1;Q9XQY1		0	0	0.00342	57.94	0.00225783	2	1007.58	0.277807	92.7179	0
	High	TVLIMELINNIAK	1	8267	26	A0A0M3LBA7;A0A1C9HCV0;Q597J4;A0A1Z1CJG6;A0A1D8D815;A0A1I7PIS3;C0J9K5;C0J9P4;Q9SCE9;Q5J048;A0A1I7PIS8;Q95FJ8;Q8HTI8;Q5J038;A0A1C9HCP3;Q9MRA3;A0A1I7PIU6;T1L6T3;G4WNV5;A0A1D8DG80;A0A1I7PIT2;B8PRK2;A0A0A7DB11;Q9XQX1;Q9MRM1;Q9XQY1		0	0	0.0003497	52.66	0.00912458	2	1471.86	0.118931	115.426	0
	High	AHGGVSVFGGVGER	6	7920	28	A0A1C9HCV0;Q5J038;A0A1C9HCP3;A0A1I7PIS3;T1L6T3;Q9SCE9;Q95FJ8;A0A0M3LBA7;Q597J4;A0A1Z1CJG6;Q8HTI8;Q9MRA3;A0A1I7PIU6;C0J9K5;C0J9P4;G4WNV5;A0A1D8DG80;A0A1I7PIS8;B8PRK2;A0A1I7PIT2;A0A1D8D815;Q5J048;B7S4V7;G0LNL4;Q9XQX1;Q9XQY1;Q9MRM1;A0A0A7DB11		0	0	0.0002833	47.68	0.0354916	2	1328.67	0.313702	66.4453	0
	High	AVAmSATDGLmR	3	3822	16	A0A0M3LBA7;Q597J4;A0A1Z1CJG6;A0A1C9HCV0;A0A1D8D815;A0A1I7PIS3;C0J9K5;C0J9P4;Q9MRM1;Q9SCE9;Q5J048;A0A1I7PIS8;Q95FJ8;Q9XQX1;B8PRK2;G0LNL4	M4(Oxidation); M11(Oxidation)	0	0	0.00097	46.49	0.0292221	2	1254.58	0.731638	44.2844	0
	High	VVDLLAPYR	7	9267	27	A0A0M3LBA7;A0A1Z1CJG6;A0A1C9HCV0;A0A1I7PIS3;C0J9K5;C0J9P4;Q9SCE9;Q95FJ8;Q597J4;Q8HTI8;Q5J038;A0A1D8D815;A0A1C9HCP3;Q9MRA3;A0A1I7PIU6;T1L6T3;G4WNV5;Q5J048;B7S4V7;A0A1D8DG80;A0A1I7PIS8;A0A0A7DB11;G0LNL4;A0A1I7PIT2;Q9XQX1;B8PRK2;Q9MRM1		0	0	0.006243	46.31	0.0504651	2	1045.6	0.302615	98.2416	0
	High	EGNDLYmEmK	2	8238	27	A0A0M3LBA7;A0A1C9HCP3;Q597J4;A0A1Z1CJG6;A0A1C9HCV0;Q8HTI8;Q5J038;Q9MRA3;C0J9K5;C0J9P4;Q95FJ8;G0LNL4;A0A1D8D815;A0A1I7PIU6;A0A1I7PIS3;T1L6T3;G4WNV5;Q9SCE9;Q5J048;A0A1D8DG80;A0A1I7PIS8;A0A0A7DB11;B7S4V7;A0A1I7PIT2;B8PRK2;Q9XQX1;Q9XQY1	M7(Oxidation); M9(Oxidation)	0	0	0.005358	28.98	0.846172	2	1261.51	0.31777	41.9341	0
	High	ESGVINEENIAESK	2	1255	17	A0A1C9HCV0;Q5J038;A0A1C9HCP3;A0A1I7PIS3;T1L6T3;Q9SCE9;Q95FJ8;Q8HTI8;Q9MRA3;A0A1I7PIU6;A0A1D8DG80;A0A1I7PIS8;A0A1I7PIT2;B8PRK2;G0LNL4;Q9XQX1;A0A1D8D815		0	0	0.004553	26.17	4.95025	2	1518.73	2.99881	60.5217	0
	High	EGNDLYMEmK	3	8238	27	A0A0M3LBA7;A0A1C9HCP3;Q597J4;A0A1Z1CJG6;A0A1C9HCV0;Q8HTI8;Q5J038;Q9MRA3;C0J9K5;C0J9P4;Q95FJ8;G0LNL4;A0A1D8D815;A0A1I7PIU6;A0A1I7PIS3;T1L6T3;G4WNV5;Q9SCE9;Q5J048;A0A1D8DG80;A0A1I7PIS8;A0A0A7DB11;B7S4V7;A0A1I7PIT2;B8PRK2;Q9XQX1;Q9XQY1	M9(Oxidation)	0	0	0.00693	24.36	2.73711	2	1245.51	0.355534	53.7069	0
	High	TREGNDLYMEMK	1	8225	27	A0A0M3LBA7;Q597J4;A0A1Z1CJG6;A0A1C9HCV0;A0A1D8D815;A0A1I7PIS3;C0J9K5;C0J9P4;Q9SCE9;Q5J048;A0A1I7PIS8;Q95FJ8;Q8HTI8;Q5J038;Q9MRA3;A0A1I7PIU6;G4WNV5;A0A0A7DB11;A0A1C9HCP3;T1L6T3;A0A1D8DG80;B7S4V7;A0A1I7PIT2;B8PRK2;G0LNL4;Q9XQX1;Q9XQY1		0	0.001	0.01018	27.47	2.18642	2	1486.67	0.985458	62.0013	1
A0A1D8D815	ATP synthase subunit beta, chloroplastic OS=Aconitum japonicum subsp. napiforme OX=1905021 GN=atpB PE=3 SV=1 - [A0A1D8D815_9MAGN]	2525.15	56.83	4988	0	21	150	498	53.5828	5.19873
	High	IFNVLGEPVDNLGPVDTR	2	3009	17	A0A0M3LBA7;Q597J4;Q5J048;A0A1C9HCV0;Q5J038;Q9XQX1;Q8HTI8;Q9MRA3;Q9SCE9;A0A1I7PIU6;G4WNV5;G0LNL4;A0A1D8DG80;A0A1D8D815;A0A1I7PIT2;Q9XQY1;B7S4V7		0	0	1.739e-07	124.61	7.0966e-10	2	1955.03	1.49431	114.239	0
	High	GMEVIDTGAPLSVPVGGATLGR	6	3356	18	A0A0M3LBA7;A0A1C9HCV0;Q5J038;A0A1D8D815;A0A1I7PIU6;Q9XQX1;A0A1C9HCP3;A0A1Z1CJG6;A0A1I7PIS3;C0J9K5;C0J9P4;Q9SCE9;A0A1I7PIS8;Q95FJ8;T1L6T3;B8PRK2;A0A1I7PIT2;Q9XQY1		0	0	2.276e-11	112.19	2.75262e-08	2	2097.1	1.22165	112.829	0
	High	IAQIIGPVLDVSFPPGK	2	158	3	A0A0M3LBA7;A0A1C9HCV0;A0A1D8D815		0	0	1.052e-06	105.81	1.64171e-08	2	1751.01	0.708681	114.746	0
	High	ELQDIIAILGLDELSEEDR	1	7752	26	A0A0M3LBA7;Q597J4;A0A1C9HCV0;Q5J038;A0A1Z1CJG6;A0A1C9HCP3;C0J9K5;C0J9P4;Q95FJ8;Q8HTI8;Q9MRA3;A0A1I7PIS3;T1L6T3;Q9SCE9;A0A1D8DG80;A0A1I7PIU6;G4WNV5;G0LNL4;Q5J048;A0A1I7PIS8;B8PRK2;A0A1D8D815;A0A1I7PIT2;B7S4V7;Q9XQY1;Q8WJF6		0	0	2.296e-11	100.94	2.01055e-07	2	2171.11	-0.0864469	115.715	0
	High	MPSAVGYQPTLSTEMGSLQER	5	5647	25	B7S4V7;A0A0M3LBA7;Q597J4;A0A1Z1CJG6;A0A1C9HCV0;A0A1I7PIS3;C0J9K5;C0J9P4;Q9SCE9;Q95FJ8;A0A1C9HCP3;Q8HTI8;Q5J038;Q9MRA3;A0A1I7PIU6;T1L6T3;G4WNV5;A0A1D8DG80;A0A1I7PIS8;A0A1D8D815;Q5J048;Q9XQX1;A0A1I7PIT2;B8PRK2;G0LNL4		0	0	5.488e-13	94.1	7.56148e-07	2	2282.08	1.23902	104.62	0
	High	FVQAGSEVSALLGR	9	9158	26	A0A1C9HCV0;Q8HTI8;Q5J038;Q9MRA3;A0A0M3LBA7;Q597J4;A0A1Z1CJG6;A0A1D8D815;A0A1C9HCP3;A0A1I7PIU6;A0A1I7PIS3;C0J9K5;C0J9P4;T1L6T3;G4WNV5;Q9SCE9;Q5J048;B7S4V7;A0A1D8DG80;A0A1I7PIS8;Q95FJ8;G0LNL4;B8PRK2;A0A0A7DB11;A0A1I7PIT2;Q9XQX1		0	0	2.478e-07	94.05	1.09444e-06	2	1433.78	0.713595	104.111	0
	High	mPSAVGYQPTLSTEMGSLQER	11	5647	25	A0A0M3LBA7;A0A1C9HCV0;A0A1C9HCP3;Q5J038;A0A1Z1CJG6;C0J9K5;C0J9P4;Q95FJ8;Q9XQX1;Q597J4;Q8HTI8;Q9MRA3;Q5J048;Q9SCE9;A0A1I7PIU6;G4WNV5;G0LNL4;A0A1D8DG80;A0A1I7PIS3;T1L6T3;A0A1I7PIS8;B8PRK2;A0A1D8D815;A0A1I7PIT2;B7S4V7	M1(Oxidation)	0	0	1.67e-12	92.29	9.66159e-07	2	2298.08	1.53085	97.8209	0
	High	mPNIYNALVVK	3	4063	19	A0A0M3LBA7;A0A1C9HCV0;A0A1Z1CJG6;C0J9K5;C0J9P4;Q95FJ8;Q597J4;A0A1C9HCP3;Q5J038;Q9XQX1;Q8HTI8;Q9MRA3;A0A1I7PIU6;G4WNV5;G0LNL4;A0A1I7PIS8;B8PRK2;A0A1D8D815;B7S4V7	M1(Oxidation)	0	0	3.232e-05	92.17	4.17419e-06	2	1277.7	2.22248	89.5973	0
	High	GmEVIDTGAPLSVPVGGATLGR	5	3356	18	A0A0M3LBA7;A0A1Z1CJG6;A0A1C9HCV0;A0A1D8D815;A0A1I7PIS3;C0J9K5;C0J9P4;Q9SCE9;A0A1I7PIS8;Q95FJ8;Q5J038;A0A1C9HCP3;T1L6T3;A0A1I7PIU6;A0A1I7PIT2;B8PRK2;Q9XQX1;Q9XQY1	M2(Oxidation)	0	0	3.094e-12	89.08	2.5497e-06	2	2113.1	1.65469	103.311	0
	High	GIYPAVDPLDSTSTMLQPR	1	5449	28	A0A0M3LBA7;A0A1Z1CJG6;A0A1C9HCV0;A0A1D8D815;A0A1I7PIS3;C0J9K5;C0J9P4;Q9SCE9;A0A1I7PIS8;Q95FJ8;Q597J4;Q5J048;A0A1C9HCP3;Q5J038;Q8HTI8;Q9MRA3;T1L6T3;A0A1D8DG80;Q9XQX1;A0A1I7PIU6;G4WNV5;A0A1I7PIT2;B8PRK2;G0LNL4;Q9MRM1;Q9XQY1;B7S4V7;Q8WJF6		0	0	1.408e-06	88.34	3.59953e-06	3	2061.03	0.349728	114.162	0
	High	GIYPAVDPLDSTSTmLQPR	6	5449	28	A0A0M3LBA7;Q597J4;A0A1C9HCP3;A0A1Z1CJG6;A0A1C9HCV0;Q5J038;A0A1D8D815;A0A1I7PIU6;A0A1I7PIS3;C0J9K5;C0J9P4;T1L6T3;Q9SCE9;A0A1I7PIS8;Q95FJ8;Q8HTI8;Q9XQY1;Q9MRA3;G4WNV5;Q5J048;B7S4V7;A0A1D8DG80;A0A1I7PIT2;B8PRK2;G0LNL4;Q8WJF6;Q9XQX1;Q9MRM1	M15(Oxidation)	0	0	1.477e-10	82.61	1.28905e-05	2	2077.03	1.65567	103.615	0
	High	AVAMSATDGLMR	4	3822	16	A0A0M3LBA7;Q597J4;A0A1Z1CJG6;A0A1C9HCV0;A0A1D8D815;A0A1I7PIS3;C0J9K5;C0J9P4;Q9MRM1;Q9SCE9;Q5J048;A0A1I7PIS8;Q95FJ8;Q9XQX1;B8PRK2;G0LNL4		0	0	4.169e-05	81.67	1.38407e-05	2	1222.59	0.619721	73.0625	0
	High	VALVYGQmNEPPGAR	12	9490	27	A0A0M3LBA7;Q597J4;Q9MRM1;A0A1Z1CJG6;A0A1C9HCV0;A0A1D8D815;A0A1I7PIS3;C0J9K5;C0J9P4;Q9SCE9;A0A1I7PIS8;Q95FJ8;Q8HTI8;Q5J038;A0A1C9HCP3;Q9MRA3;A0A1I7PIU6;T1L6T3;G4WNV5;Q5J048;A0A1D8DG80;A0A1I7PIT2;B8PRK2;B7S4V7;A0A0A7DB11;G0LNL4;Q9XQY1	M8(Oxidation)	0	0	3.839e-07	76.65	5.59149e-05	2	1617.81	1.07566	66.2004	0
	High	mPSAVGYQPTLSTEmGSLQER	4	5647	25	B7S4V7;A0A0M3LBA7;Q597J4;A0A1Z1CJG6;A0A1C9HCV0;A0A1I7PIS3;C0J9K5;C0J9P4;Q9SCE9;Q95FJ8;A0A1C9HCP3;Q8HTI8;Q5J038;Q9MRA3;A0A1I7PIU6;T1L6T3;G4WNV5;A0A1D8DG80;A0A1I7PIS8;A0A1D8D815;Q5J048;Q9XQX1;A0A1I7PIT2;B8PRK2;G0LNL4	M1(Oxidation); M15(Oxidation)	0	0	5.939e-08	73.86	5.96373e-05	3	2314.07	0.968818	80.9189	0
	High	VALVYGQMNEPPGAR	11	9490	27	A0A0M3LBA7;Q597J4;Q5J048;A0A1Z1CJG6;A0A1C9HCV0;Q8HTI8;Q5J038;A0A1D8D815;A0A1C9HCP3;Q9MRA3;A0A1I7PIU6;A0A1I7PIS3;C0J9K5;C0J9P4;T1L6T3;G4WNV5;Q9SCE9;B7S4V7;A0A1D8DG80;A0A1I7PIS8;A0A1I7PIT2;B8PRK2;Q95FJ8;G0LNL4;Q9MRM1;A0A0A7DB11;Q9XQY1		0	0	9.31e-08	72.59	0.000139352	2	1601.81	0.883966	79.9837	0
	High	VGLTALTmAEYFR	3	7808	28	A0A0M3LBA7;Q597J4;A0A1C9HCV0;A0A1D8D815;Q9SCE9;Q5J048;A0A1Z1CJG6;Q8HTI8;Q5J038;A0A1C9HCP3;Q9MRA3;C0J9K5;C0J9P4;Q95FJ8;A0A1I7PIU6;A0A1I7PIS3;T1L6T3;G4WNV5;A0A1D8DG80;A0A1I7PIS8;B7S4V7;G0LNL4;Q9XQX1;A0A1I7PIT2;B8PRK2;A0A0A7DB11;Q9MRM1;Q9XQY1	M8(Oxidation)	0	0	7.815e-06	68.33	0.000384859	2	1487.76	1.0175	109.195	0
	High	MPNIYNALVVK	7	4063	19	A0A0M3LBA7;Q597J4;A0A1C9HCV0;A0A1C9HCP3;Q5J038;A0A1Z1CJG6;C0J9K5;C0J9P4;Q95FJ8;Q9XQX1;Q8HTI8;Q9MRA3;A0A1I7PIU6;G4WNV5;G0LNL4;A0A1I7PIS8;B8PRK2;A0A1D8D815;B7S4V7		0	0	6.982e-05	66.29	0.000529396	2	1261.7	0.348899	104.399	0
	High	VGLTALTMAEYFR	1	7808	28	A0A0M3LBA7;Q597J4;A0A1Z1CJG6;A0A1C9HCV0;Q8HTI8;Q5J038;A0A1C9HCP3;Q9MRA3;A0A1I7PIU6;A0A1I7PIS3;C0J9K5;C0J9P4;T1L6T3;G4WNV5;Q9SCE9;A0A1D8DG80;A0A1I7PIS8;A0A1I7PIT2;B8PRK2;Q95FJ8;G0LNL4;A0A1D8D815;Q5J048;B7S4V7;Q9XQX1;A0A0A7DB11;Q9MRM1;Q9XQY1		0	0	2.198e-06	62.03	0.001613	2	1471.76	0.393535	114.613	0
	High	EGNDLYMEMK	3	8238	27	A0A0M3LBA7;A0A1C9HCP3;Q597J4;A0A1Z1CJG6;A0A1C9HCV0;Q8HTI8;Q5J038;Q9MRA3;C0J9K5;C0J9P4;Q95FJ8;G0LNL4;A0A1D8D815;A0A1I7PIU6;A0A1I7PIS3;T1L6T3;G4WNV5;Q9SCE9;Q5J048;A0A1D8DG80;A0A1I7PIS8;A0A0A7DB11;B7S4V7;A0A1I7PIT2;B8PRK2;Q9XQX1;Q9XQY1		0	0	0.001516	61.65	0.000570451	2	1229.52	0.195715	73.9311	0
	High	AVAmSATDGLMR	6	3822	16	A0A0M3LBA7;Q597J4;A0A1Z1CJG6;A0A1C9HCV0;A0A1D8D815;A0A1I7PIS3;C0J9K5;C0J9P4;Q9MRM1;Q9SCE9;Q5J048;A0A1I7PIS8;Q95FJ8;Q9XQX1;B8PRK2;G0LNL4	M4(Oxidation)	0	0	0.0008606	60.03	0.00162866	2	1238.59	0.47929	57.9262	0
	High	IGLFGGAGVGK	7	9628	34	A0A2G5F6R8;B9T1V8;A0A103XST4;A0A2H3ZCK5;A0A0K9NYL5;A0A0M3LBA7;Q597J4;A0A1C9HCV0;A0A1C9HCP3;Q5J038;A0A1Z1CJG6;C0J9K5;C0J9P4;Q95FJ8;Q8HTI8;Q9MRA3;A0A1I7PIS3;T1L6T3;Q9SCE9;A0A1D8DG80;Q9XQX1;Q5J048;A0A1I7PIU6;G4WNV5;G0LNL4;A0A1I7PIS8;A0A1I7PIT2;B8PRK2;A0A1D8D815;A0A0A7DB11;Q9MRM1;B7S4V7;Q9XQY1;A0A0D6QRT0		0	0	0.000925	59.62	0.00254338	2	975.563	0.29347	82.2731	0
	High	SAPAFIQLDTK	4	4550	19	A0A0M3LBA7;A0A1C9HCP3;A0A1C9HCV0;Q8HTI8;Q5J038;Q9MRA3;A0A1I7PIS3;T1L6T3;Q9SCE9;A0A1D8DG80;Q95FJ8;G0LNL4;A0A1Z1CJG6;C0J9K5;C0J9P4;Q597J4;Q5J048;A0A1D8D815;A0A1I7PIT2		0	0	0.0004935	58.87	0.00373322	2	1190.64	0.433499	83.9341	0
	High	LSIFETGIK	4	9003	26	A0A0M3LBA7;Q597J4;A0A1Z1CJG6;A0A1C9HCV0;A0A1D8D815;A0A1I7PIS3;C0J9K5;C0J9P4;Q9SCE9;A0A1I7PIS8;Q95FJ8;Q8HTI8;Q5J038;A0A1C9HCP3;Q9MRA3;T1L6T3;A0A1D8DG80;A0A1I7PIU6;G4WNV5;Q5J048;B7S4V7;G0LNL4;Q9XQX1;A0A0A7DB11;Q9MRM1;Q9XQY1		0	0	0.00342	57.94	0.00225783	2	1007.58	0.277807	92.7179	0
	High	TVLIMELINNIAK	1	8267	26	A0A0M3LBA7;A0A1C9HCV0;Q597J4;A0A1Z1CJG6;A0A1D8D815;A0A1I7PIS3;C0J9K5;C0J9P4;Q9SCE9;Q5J048;A0A1I7PIS8;Q95FJ8;Q8HTI8;Q5J038;A0A1C9HCP3;Q9MRA3;A0A1I7PIU6;T1L6T3;G4WNV5;A0A1D8DG80;A0A1I7PIT2;B8PRK2;A0A0A7DB11;Q9XQX1;Q9MRM1;Q9XQY1		0	0	0.0003497	52.66	0.00912458	2	1471.86	0.118931	115.426	0
	High	AHGGVSVFGGVGER	6	7920	28	A0A1C9HCV0;Q5J038;A0A1C9HCP3;A0A1I7PIS3;T1L6T3;Q9SCE9;Q95FJ8;A0A0M3LBA7;Q597J4;A0A1Z1CJG6;Q8HTI8;Q9MRA3;A0A1I7PIU6;C0J9K5;C0J9P4;G4WNV5;A0A1D8DG80;A0A1I7PIS8;B8PRK2;A0A1I7PIT2;A0A1D8D815;Q5J048;B7S4V7;G0LNL4;Q9XQX1;Q9XQY1;Q9MRM1;A0A0A7DB11		0	0	0.0002833	47.68	0.0354916	2	1328.67	0.313702	66.4453	0
	High	AVAmSATDGLmR	3	3822	16	A0A0M3LBA7;Q597J4;A0A1Z1CJG6;A0A1C9HCV0;A0A1D8D815;A0A1I7PIS3;C0J9K5;C0J9P4;Q9MRM1;Q9SCE9;Q5J048;A0A1I7PIS8;Q95FJ8;Q9XQX1;B8PRK2;G0LNL4	M4(Oxidation); M11(Oxidation)	0	0	0.00097	46.49	0.0292221	2	1254.58	0.731638	44.2844	0
	High	VVDLLAPYR	7	9267	27	A0A0M3LBA7;A0A1Z1CJG6;A0A1C9HCV0;A0A1I7PIS3;C0J9K5;C0J9P4;Q9SCE9;Q95FJ8;Q597J4;Q8HTI8;Q5J038;A0A1D8D815;A0A1C9HCP3;Q9MRA3;A0A1I7PIU6;T1L6T3;G4WNV5;Q5J048;B7S4V7;A0A1D8DG80;A0A1I7PIS8;A0A0A7DB11;G0LNL4;A0A1I7PIT2;Q9XQX1;B8PRK2;Q9MRM1		0	0	0.006243	46.31	0.0504651	2	1045.6	0.302615	98.2416	0
	High	AmNLDVESK	4	51	6	A0A0M3LBA7;Q5J038;Q9XQX1;A0A1D8D815;Q5J048;B8PRK2	M2(Oxidation)	0	0	0.00544	40.71	0.109476	2	1022.48	0.180158	36.358	0
	High	EGNDLYmEmK	2	8238	27	A0A0M3LBA7;A0A1C9HCP3;Q597J4;A0A1Z1CJG6;A0A1C9HCV0;Q8HTI8;Q5J038;Q9MRA3;C0J9K5;C0J9P4;Q95FJ8;G0LNL4;A0A1D8D815;A0A1I7PIU6;A0A1I7PIS3;T1L6T3;G4WNV5;Q9SCE9;Q5J048;A0A1D8DG80;A0A1I7PIS8;A0A0A7DB11;B7S4V7;A0A1I7PIT2;B8PRK2;Q9XQX1;Q9XQY1	M7(Oxidation); M9(Oxidation)	0	0	0.005358	28.98	0.846172	2	1261.51	0.31777	41.9341	0
	High	ESGVINEENIAESK	2	1255	17	A0A1C9HCV0;Q5J038;A0A1C9HCP3;A0A1I7PIS3;T1L6T3;Q9SCE9;Q95FJ8;Q8HTI8;Q9MRA3;A0A1I7PIU6;A0A1D8DG80;A0A1I7PIS8;A0A1I7PIT2;B8PRK2;G0LNL4;Q9XQX1;A0A1D8D815		0	0	0.004553	26.17	4.95025	2	1518.73	2.99881	60.5217	0
	High	EGNDLYMEmK	3	8238	27	A0A0M3LBA7;A0A1C9HCP3;Q597J4;A0A1Z1CJG6;A0A1C9HCV0;Q8HTI8;Q5J038;Q9MRA3;C0J9K5;C0J9P4;Q95FJ8;G0LNL4;A0A1D8D815;A0A1I7PIU6;A0A1I7PIS3;T1L6T3;G4WNV5;Q9SCE9;Q5J048;A0A1D8DG80;A0A1I7PIS8;A0A0A7DB11;B7S4V7;A0A1I7PIT2;B8PRK2;Q9XQX1;Q9XQY1	M9(Oxidation)	0	0	0.00693	24.36	2.73711	2	1245.51	0.355534	53.7069	0
	High	AMNLDVESK	4	51	6	A0A0M3LBA7;Q5J038;Q9XQX1;A0A1D8D815;Q5J048;B8PRK2		0	0.001	0.01977	63.14	0.000666447	2	1006.49	0.164063	53.7442	0
	High	TREGNDLYMEMK	1	8225	27	A0A0M3LBA7;Q597J4;A0A1Z1CJG6;A0A1C9HCV0;A0A1D8D815;A0A1I7PIS3;C0J9K5;C0J9P4;Q9SCE9;Q5J048;A0A1I7PIS8;Q95FJ8;Q8HTI8;Q5J038;Q9MRA3;A0A1I7PIU6;G4WNV5;A0A0A7DB11;A0A1C9HCP3;T1L6T3;A0A1D8DG80;B7S4V7;A0A1I7PIT2;B8PRK2;G0LNL4;Q9XQX1;Q9XQY1		0	0.001	0.01018	27.47	2.18642	2	1486.67	0.985458	62.0013	1
A0A1I7PIS8	ATP synthase subunit beta (Fragment) OS=Lasianthus japonicus subsp. longicaudus OX=1905576 GN=atpB PE=3 SV=1 - [A0A1I7PIS8_9GENT]	2495.66	55.9	5018	0	19	145	458	49.2266	5.04639
	High	GMEVIDTGAPLSVPVGGATLGR	6	3356	18	A0A0M3LBA7;A0A1C9HCV0;Q5J038;A0A1D8D815;A0A1I7PIU6;Q9XQX1;A0A1C9HCP3;A0A1Z1CJG6;A0A1I7PIS3;C0J9K5;C0J9P4;Q9SCE9;A0A1I7PIS8;Q95FJ8;T1L6T3;B8PRK2;A0A1I7PIT2;Q9XQY1		0	0	2.276e-11	112.19	2.75262e-08	2	2097.1	1.22165	112.829	0
	High	ELQDIIAILGLDELSEEDR	1	7752	26	A0A0M3LBA7;Q597J4;A0A1C9HCV0;Q5J038;A0A1Z1CJG6;A0A1C9HCP3;C0J9K5;C0J9P4;Q95FJ8;Q8HTI8;Q9MRA3;A0A1I7PIS3;T1L6T3;Q9SCE9;A0A1D8DG80;A0A1I7PIU6;G4WNV5;G0LNL4;Q5J048;A0A1I7PIS8;B8PRK2;A0A1D8D815;A0A1I7PIT2;B7S4V7;Q9XQY1;Q8WJF6		0	0	2.296e-11	100.94	2.01055e-07	2	2171.11	-0.0864469	115.715	0
	High	DVNEQDVLLFIDNIFR	1	5066	22	A0A1C9HCV0;Q5J038;A0A1C9HCP3;A0A1I7PIS3;T1L6T3;Q9SCE9;Q95FJ8;A0A0M3LBA7;Q597J4;A0A1Z1CJG6;C0J9K5;C0J9P4;Q8HTI8;Q9MRA3;A0A1I7PIU6;G4WNV5;A0A1D8DG80;A0A1I7PIS8;G0LNL4;A0A1I7PIT2;B8PRK2;Q9XQX1		0	0	8.06e-10	100.49	2.50916e-07	2	1950	-0.218365	116.51	0
	High	MPSAVGYQPTLSTEMGSLQER	5	5647	25	B7S4V7;A0A0M3LBA7;Q597J4;A0A1Z1CJG6;A0A1C9HCV0;A0A1I7PIS3;C0J9K5;C0J9P4;Q9SCE9;Q95FJ8;A0A1C9HCP3;Q8HTI8;Q5J038;Q9MRA3;A0A1I7PIU6;T1L6T3;G4WNV5;A0A1D8DG80;A0A1I7PIS8;A0A1D8D815;Q5J048;Q9XQX1;A0A1I7PIT2;B8PRK2;G0LNL4		0	0	5.488e-13	94.1	7.56148e-07	2	2282.08	1.23902	104.62	0
	High	FVQAGSEVSALLGR	9	9158	26	A0A1C9HCV0;Q8HTI8;Q5J038;Q9MRA3;A0A0M3LBA7;Q597J4;A0A1Z1CJG6;A0A1D8D815;A0A1C9HCP3;A0A1I7PIU6;A0A1I7PIS3;C0J9K5;C0J9P4;T1L6T3;G4WNV5;Q9SCE9;Q5J048;B7S4V7;A0A1D8DG80;A0A1I7PIS8;Q95FJ8;G0LNL4;B8PRK2;A0A0A7DB11;A0A1I7PIT2;Q9XQX1		0	0	2.478e-07	94.05	1.09444e-06	2	1433.78	0.713595	104.111	0
	High	mPSAVGYQPTLSTEMGSLQER	11	5647	25	A0A0M3LBA7;A0A1C9HCV0;A0A1C9HCP3;Q5J038;A0A1Z1CJG6;C0J9K5;C0J9P4;Q95FJ8;Q9XQX1;Q597J4;Q8HTI8;Q9MRA3;Q5J048;Q9SCE9;A0A1I7PIU6;G4WNV5;G0LNL4;A0A1D8DG80;A0A1I7PIS3;T1L6T3;A0A1I7PIS8;B8PRK2;A0A1D8D815;A0A1I7PIT2;B7S4V7	M1(Oxidation)	0	0	1.67e-12	92.29	9.66159e-07	2	2298.08	1.53085	97.8209	0
	High	mPNIYNALVVK	3	4063	19	A0A0M3LBA7;A0A1C9HCV0;A0A1Z1CJG6;C0J9K5;C0J9P4;Q95FJ8;Q597J4;A0A1C9HCP3;Q5J038;Q9XQX1;Q8HTI8;Q9MRA3;A0A1I7PIU6;G4WNV5;G0LNL4;A0A1I7PIS8;B8PRK2;A0A1D8D815;B7S4V7	M1(Oxidation)	0	0	3.232e-05	92.17	4.17419e-06	2	1277.7	2.22248	89.5973	0
	High	GmEVIDTGAPLSVPVGGATLGR	5	3356	18	A0A0M3LBA7;A0A1Z1CJG6;A0A1C9HCV0;A0A1D8D815;A0A1I7PIS3;C0J9K5;C0J9P4;Q9SCE9;A0A1I7PIS8;Q95FJ8;Q5J038;A0A1C9HCP3;T1L6T3;A0A1I7PIU6;A0A1I7PIT2;B8PRK2;Q9XQX1;Q9XQY1	M2(Oxidation)	0	0	3.094e-12	89.08	2.5497e-06	2	2113.1	1.65469	103.311	0
	High	GIYPAVDPLDSTSTMLQPR	1	5449	28	A0A0M3LBA7;A0A1Z1CJG6;A0A1C9HCV0;A0A1D8D815;A0A1I7PIS3;C0J9K5;C0J9P4;Q9SCE9;A0A1I7PIS8;Q95FJ8;Q597J4;Q5J048;A0A1C9HCP3;Q5J038;Q8HTI8;Q9MRA3;T1L6T3;A0A1D8DG80;Q9XQX1;A0A1I7PIU6;G4WNV5;A0A1I7PIT2;B8PRK2;G0LNL4;Q9MRM1;Q9XQY1;B7S4V7;Q8WJF6		0	0	1.408e-06	88.34	3.59953e-06	3	2061.03	0.349728	114.162	0
	High	GIYPAVDPLDSTSTmLQPR	6	5449	28	A0A0M3LBA7;Q597J4;A0A1C9HCP3;A0A1Z1CJG6;A0A1C9HCV0;Q5J038;A0A1D8D815;A0A1I7PIU6;A0A1I7PIS3;C0J9K5;C0J9P4;T1L6T3;Q9SCE9;A0A1I7PIS8;Q95FJ8;Q8HTI8;Q9XQY1;Q9MRA3;G4WNV5;Q5J048;B7S4V7;A0A1D8DG80;A0A1I7PIT2;B8PRK2;G0LNL4;Q8WJF6;Q9XQX1;Q9MRM1	M15(Oxidation)	0	0	1.477e-10	82.61	1.28905e-05	2	2077.03	1.65567	103.615	0
	High	AVAMSATDGLMR	4	3822	16	A0A0M3LBA7;Q597J4;A0A1Z1CJG6;A0A1C9HCV0;A0A1D8D815;A0A1I7PIS3;C0J9K5;C0J9P4;Q9MRM1;Q9SCE9;Q5J048;A0A1I7PIS8;Q95FJ8;Q9XQX1;B8PRK2;G0LNL4		0	0	4.169e-05	81.67	1.38407e-05	2	1222.59	0.619721	73.0625	0
	High	VALVYGQmNEPPGAR	12	9490	27	A0A0M3LBA7;Q597J4;Q9MRM1;A0A1Z1CJG6;A0A1C9HCV0;A0A1D8D815;A0A1I7PIS3;C0J9K5;C0J9P4;Q9SCE9;A0A1I7PIS8;Q95FJ8;Q8HTI8;Q5J038;A0A1C9HCP3;Q9MRA3;A0A1I7PIU6;T1L6T3;G4WNV5;Q5J048;A0A1D8DG80;A0A1I7PIT2;B8PRK2;B7S4V7;A0A0A7DB11;G0LNL4;Q9XQY1	M8(Oxidation)	0	0	3.839e-07	76.65	5.59149e-05	2	1617.81	1.07566	66.2004	0
	High	mPSAVGYQPTLSTEmGSLQER	4	5647	25	B7S4V7;A0A0M3LBA7;Q597J4;A0A1Z1CJG6;A0A1C9HCV0;A0A1I7PIS3;C0J9K5;C0J9P4;Q9SCE9;Q95FJ8;A0A1C9HCP3;Q8HTI8;Q5J038;Q9MRA3;A0A1I7PIU6;T1L6T3;G4WNV5;A0A1D8DG80;A0A1I7PIS8;A0A1D8D815;Q5J048;Q9XQX1;A0A1I7PIT2;B8PRK2;G0LNL4	M1(Oxidation); M15(Oxidation)	0	0	5.939e-08	73.86	5.96373e-05	3	2314.07	0.968818	80.9189	0
	High	VALVYGQMNEPPGAR	11	9490	27	A0A0M3LBA7;Q597J4;Q5J048;A0A1Z1CJG6;A0A1C9HCV0;Q8HTI8;Q5J038;A0A1D8D815;A0A1C9HCP3;Q9MRA3;A0A1I7PIU6;A0A1I7PIS3;C0J9K5;C0J9P4;T1L6T3;G4WNV5;Q9SCE9;B7S4V7;A0A1D8DG80;A0A1I7PIS8;A0A1I7PIT2;B8PRK2;Q95FJ8;G0LNL4;Q9MRM1;A0A0A7DB11;Q9XQY1		0	0	9.31e-08	72.59	0.000139352	2	1601.81	0.883966	79.9837	0
	High	IVGEEHYETAQK	10	150	7	A0A0M3LBA7;Q9MRA3;A0A1I7PIS3;A0A1D8DG80;A0A1I7PIU6;A0A1I7PIT2;A0A1I7PIS8		0	0	1.786e-07	72.27	9.54669e-05	2	1403.68	0.377836	38.5099	0
	High	VGLTALTmAEYFR	3	7808	28	A0A0M3LBA7;Q597J4;A0A1C9HCV0;A0A1D8D815;Q9SCE9;Q5J048;A0A1Z1CJG6;Q8HTI8;Q5J038;A0A1C9HCP3;Q9MRA3;C0J9K5;C0J9P4;Q95FJ8;A0A1I7PIU6;A0A1I7PIS3;T1L6T3;G4WNV5;A0A1D8DG80;A0A1I7PIS8;B7S4V7;G0LNL4;Q9XQX1;A0A1I7PIT2;B8PRK2;A0A0A7DB11;Q9MRM1;Q9XQY1	M8(Oxidation)	0	0	7.815e-06	68.33	0.000384859	2	1487.76	1.0175	109.195	0
	High	MPNIYNALVVK	7	4063	19	A0A0M3LBA7;Q597J4;A0A1C9HCV0;A0A1C9HCP3;Q5J038;A0A1Z1CJG6;C0J9K5;C0J9P4;Q95FJ8;Q9XQX1;Q8HTI8;Q9MRA3;A0A1I7PIU6;G4WNV5;G0LNL4;A0A1I7PIS8;B8PRK2;A0A1D8D815;B7S4V7		0	0	6.982e-05	66.29	0.000529396	2	1261.7	0.348899	104.399	0
	High	VGLTALTMAEYFR	1	7808	28	A0A0M3LBA7;Q597J4;A0A1Z1CJG6;A0A1C9HCV0;Q8HTI8;Q5J038;A0A1C9HCP3;Q9MRA3;A0A1I7PIU6;A0A1I7PIS3;C0J9K5;C0J9P4;T1L6T3;G4WNV5;Q9SCE9;A0A1D8DG80;A0A1I7PIS8;A0A1I7PIT2;B8PRK2;Q95FJ8;G0LNL4;A0A1D8D815;Q5J048;B7S4V7;Q9XQX1;A0A0A7DB11;Q9MRM1;Q9XQY1		0	0	2.198e-06	62.03	0.001613	2	1471.76	0.393535	114.613	0
	High	EGNDLYMEMK	3	8238	27	A0A0M3LBA7;A0A1C9HCP3;Q597J4;A0A1Z1CJG6;A0A1C9HCV0;Q8HTI8;Q5J038;Q9MRA3;C0J9K5;C0J9P4;Q95FJ8;G0LNL4;A0A1D8D815;A0A1I7PIU6;A0A1I7PIS3;T1L6T3;G4WNV5;Q9SCE9;Q5J048;A0A1D8DG80;A0A1I7PIS8;A0A0A7DB11;B7S4V7;A0A1I7PIT2;B8PRK2;Q9XQX1;Q9XQY1		0	0	0.001516	61.65	0.000570451	2	1229.52	0.195715	73.9311	0
	High	AVAmSATDGLMR	6	3822	16	A0A0M3LBA7;Q597J4;A0A1Z1CJG6;A0A1C9HCV0;A0A1D8D815;A0A1I7PIS3;C0J9K5;C0J9P4;Q9MRM1;Q9SCE9;Q5J048;A0A1I7PIS8;Q95FJ8;Q9XQX1;B8PRK2;G0LNL4	M4(Oxidation)	0	0	0.0008606	60.03	0.00162866	2	1238.59	0.47929	57.9262	0
	High	IGLFGGAGVGK	7	9628	34	A0A2G5F6R8;B9T1V8;A0A103XST4;A0A2H3ZCK5;A0A0K9NYL5;A0A0M3LBA7;Q597J4;A0A1C9HCV0;A0A1C9HCP3;Q5J038;A0A1Z1CJG6;C0J9K5;C0J9P4;Q95FJ8;Q8HTI8;Q9MRA3;A0A1I7PIS3;T1L6T3;Q9SCE9;A0A1D8DG80;Q9XQX1;Q5J048;A0A1I7PIU6;G4WNV5;G0LNL4;A0A1I7PIS8;A0A1I7PIT2;B8PRK2;A0A1D8D815;A0A0A7DB11;Q9MRM1;B7S4V7;Q9XQY1;A0A0D6QRT0		0	0	0.000925	59.62	0.00254338	2	975.563	0.29347	82.2731	0
	High	LSIFETGIK	4	9003	26	A0A0M3LBA7;Q597J4;A0A1Z1CJG6;A0A1C9HCV0;A0A1D8D815;A0A1I7PIS3;C0J9K5;C0J9P4;Q9SCE9;A0A1I7PIS8;Q95FJ8;Q8HTI8;Q5J038;A0A1C9HCP3;Q9MRA3;T1L6T3;A0A1D8DG80;A0A1I7PIU6;G4WNV5;Q5J048;B7S4V7;G0LNL4;Q9XQX1;A0A0A7DB11;Q9MRM1;Q9XQY1		0	0	0.00342	57.94	0.00225783	2	1007.58	0.277807	92.7179	0
	High	TVLIMELINNIAK	1	8267	26	A0A0M3LBA7;A0A1C9HCV0;Q597J4;A0A1Z1CJG6;A0A1D8D815;A0A1I7PIS3;C0J9K5;C0J9P4;Q9SCE9;Q5J048;A0A1I7PIS8;Q95FJ8;Q8HTI8;Q5J038;A0A1C9HCP3;Q9MRA3;A0A1I7PIU6;T1L6T3;G4WNV5;A0A1D8DG80;A0A1I7PIT2;B8PRK2;A0A0A7DB11;Q9XQX1;Q9MRM1;Q9XQY1		0	0	0.0003497	52.66	0.00912458	2	1471.86	0.118931	115.426	0
	High	AHGGVSVFGGVGER	6	7920	28	A0A1C9HCV0;Q5J038;A0A1C9HCP3;A0A1I7PIS3;T1L6T3;Q9SCE9;Q95FJ8;A0A0M3LBA7;Q597J4;A0A1Z1CJG6;Q8HTI8;Q9MRA3;A0A1I7PIU6;C0J9K5;C0J9P4;G4WNV5;A0A1D8DG80;A0A1I7PIS8;B8PRK2;A0A1I7PIT2;A0A1D8D815;Q5J048;B7S4V7;G0LNL4;Q9XQX1;Q9XQY1;Q9MRM1;A0A0A7DB11		0	0	0.0002833	47.68	0.0354916	2	1328.67	0.313702	66.4453	0
	High	AVAmSATDGLmR	3	3822	16	A0A0M3LBA7;Q597J4;A0A1Z1CJG6;A0A1C9HCV0;A0A1D8D815;A0A1I7PIS3;C0J9K5;C0J9P4;Q9MRM1;Q9SCE9;Q5J048;A0A1I7PIS8;Q95FJ8;Q9XQX1;B8PRK2;G0LNL4	M4(Oxidation); M11(Oxidation)	0	0	0.00097	46.49	0.0292221	2	1254.58	0.731638	44.2844	0
	High	VVDLLAPYR	7	9267	27	A0A0M3LBA7;A0A1Z1CJG6;A0A1C9HCV0;A0A1I7PIS3;C0J9K5;C0J9P4;Q9SCE9;Q95FJ8;Q597J4;Q8HTI8;Q5J038;A0A1D8D815;A0A1C9HCP3;Q9MRA3;A0A1I7PIU6;T1L6T3;G4WNV5;Q5J048;B7S4V7;A0A1D8DG80;A0A1I7PIS8;A0A0A7DB11;G0LNL4;A0A1I7PIT2;Q9XQX1;B8PRK2;Q9MRM1		0	0	0.006243	46.31	0.0504651	2	1045.6	0.302615	98.2416	0
	High	EGNDLYmEmK	2	8238	27	A0A0M3LBA7;A0A1C9HCP3;Q597J4;A0A1Z1CJG6;A0A1C9HCV0;Q8HTI8;Q5J038;Q9MRA3;C0J9K5;C0J9P4;Q95FJ8;G0LNL4;A0A1D8D815;A0A1I7PIU6;A0A1I7PIS3;T1L6T3;G4WNV5;Q9SCE9;Q5J048;A0A1D8DG80;A0A1I7PIS8;A0A0A7DB11;B7S4V7;A0A1I7PIT2;B8PRK2;Q9XQX1;Q9XQY1	M7(Oxidation); M9(Oxidation)	0	0	0.005358	28.98	0.846172	2	1261.51	0.31777	41.9341	0
	High	ESGVINEENIAESK	2	1255	17	A0A1C9HCV0;Q5J038;A0A1C9HCP3;A0A1I7PIS3;T1L6T3;Q9SCE9;Q95FJ8;Q8HTI8;Q9MRA3;A0A1I7PIU6;A0A1D8DG80;A0A1I7PIS8;A0A1I7PIT2;B8PRK2;G0LNL4;Q9XQX1;A0A1D8D815		0	0	0.004553	26.17	4.95025	2	1518.73	2.99881	60.5217	0
	High	EGNDLYMEmK	3	8238	27	A0A0M3LBA7;A0A1C9HCP3;Q597J4;A0A1Z1CJG6;A0A1C9HCV0;Q8HTI8;Q5J038;Q9MRA3;C0J9K5;C0J9P4;Q95FJ8;G0LNL4;A0A1D8D815;A0A1I7PIU6;A0A1I7PIS3;T1L6T3;G4WNV5;Q9SCE9;Q5J048;A0A1D8DG80;A0A1I7PIS8;A0A0A7DB11;B7S4V7;A0A1I7PIT2;B8PRK2;Q9XQX1;Q9XQY1	M9(Oxidation)	0	0	0.00693	24.36	2.73711	2	1245.51	0.355534	53.7069	0
	High	TREGNDLYMEMK	1	8225	27	A0A0M3LBA7;Q597J4;A0A1Z1CJG6;A0A1C9HCV0;A0A1D8D815;A0A1I7PIS3;C0J9K5;C0J9P4;Q9SCE9;Q5J048;A0A1I7PIS8;Q95FJ8;Q8HTI8;Q5J038;Q9MRA3;A0A1I7PIU6;G4WNV5;A0A0A7DB11;A0A1C9HCP3;T1L6T3;A0A1D8DG80;B7S4V7;A0A1I7PIT2;B8PRK2;G0LNL4;Q9XQX1;Q9XQY1		0	0.001	0.01018	27.47	2.18642	2	1486.67	0.985458	62.0013	1
A2VAU6	Ribulose bisphosphate carboxylase large chain (Fragment) OS=Cissampelos capensis OX=379217 GN=rbcL PE=3 SV=1 - [A2VAU6_9MAGN]	2481.12	43.48	57089	0	23	286	460	51.1328	6.68311
	High	GGLDFTKDDENVNSQPFMR	10	51638	326	Q8M9K0;Q9XQI4;Q4VI93;Q8MFT9;A0A126G0V3;Q4VIC0;O98426;B1PHQ2;A0A2D0WHN2;Q95CE8;Q9GGJ5;B5LBY9;P28457;I2E9B8;Q6VW40;A2VAU6;I2BGM7;A0A1C9HGW2;B1NL21;Q6VW29;C6G1P2;Q5W520;P93904;Q33047;A0PD98;Q8WL19;Q33032;Q5K3Y8;I2E962;I2EAA9;O82538;A0A1C9HG87;U5XM28;B8PRL7;A0A1C9HFT3;Q9THL1;A5X4D3;I3NTN0;Q1XEJ9;A0A286NQE6;I2EAR2;A0A219PXQ5;O46889;Q8WKR0;C3S8Q5;B5D5Q4;A0A286M593;A0A0F7G5W2;Q9GEK5;A0A0K2SQY8;D6C620;B8…		0	0	2.957e-11	127.46	7.5237e-10	2	2169.99	0.129488	92.964	1
	High	GHYLNATAGTcEEMIK	12	14794	143	Q6VW40;A2VAU6;Q6VW29;C6G1P2;Q5W520;Q33032;O82538;A0A1C9HG87;U5XM28;Q9THL1;A0A0K2SQY8;D6C620;Q32803;Q4VI99;C1JAT3;Q9GGI5;A0A158TYG8;Q4KUE1;E7DMV3;Q7YJP8;Q7GH77;O98551;E7DMW3;Q4VI80;Q3I534;I2E9A4;Q4VI78;W5RVG3;A0A1C9HGI6;G0WZL1;Q37220;Q5UFF3;B1PHQ2;Q1X6Q9;A0A142I7F3;Q7YJR1;P92434;C3S397;A0A1C9HFR4;Q8MFT9;J9QH20;Q85VA4;A0A0F6Y5M5;Q37140;L0N8B1;Q32701;Q9T2E4;Q9MT23;A0A0B4M1K8;P94046;E7DMY2;I2E962;O98…	C11(Carbamidomethyl)	0	0	3.131e-10	112.31	1.29251e-08	2	1794.82	1.41919	65.9763	0
	High	GHYLNATAGTcEEMIKR	3	14767	142	Q6VW40;A2VAU6;Q6VW29;C6G1P2;Q33032;A0A1C9HG87;U5XM28;R4QE58;I2EAR2;Q8WKR0;A0A0K2SQY8;O98429;Q9GGI5;A0A158TYG8;Q4KUE1;Q37212;Q7YJP8;Q7GH77;O98551;E7DMW3;I2E9A4;P93918;Q8MCY1;Q9T2E4;Q9MT23;W5RVG3;O98426;A0A0B4M1K8;Q5UFF3;Q1X6Q9;Q36637;B6GUV5;Q7YJR1;Q37347;C3S397;K4EPE7;Q37176;I2E9G7;A0A1C9HFR4;Q8MFT9;Q95CE8;Q37140;L0N8B1;P94046;Q8ME51;A5X4D3;Q5I221;A0A0U4D534;A0A249Y5N8;Q7YJR9;F4YYX5;Q5W520;O82538;…	C11(Carbamidomethyl)	0	0	5.805e-10	104.3	9.89361e-08	3	1950.92	1.18142	60.7321	1
	High	GHYLNATAGTcEEmIK	6	14794	143	Q6VW40;A2VAU6;Q6VW29;C6G1P2;Q33032;A0A1C9HG87;U5XM28;F2X4H9;A0A0K2SQY8;Q9GGI5;D6MYJ6;A0A158TYG8;Q4KUE1;Q7YJP8;Q7GH77;O98551;E7DMW3;I2E9A4;W5RVG3;Q5UFF3;Q1X6Q9;Q7YJR1;C3S397;S6CMZ7;A0A1C9HFR4;Q8MFT9;Q37140;L0N8B1;Q5W520;O82538;Q9THL1;Q32803;Q4VI99;E7DMV3;Q4VI80;Q4VI78;A0A1C9HGI6;Q37220;B1PHQ2;Q85VA4;A0A0F6Y5M5;D6C620;C1JAT3;Q3I534;E7DMY2;I2E962;O98429;Q9T2E4;Q9MT23;A0A0B4M1K8;G0WZL1;A0A142I7A5;Q36…	C11(Carbamidomethyl); M14(Oxidation)	0	0	1.448e-08	93.82	8.35365e-07	2	1810.81	1.45089	55.59	0
	High	EITLGFVDLLRDDFIEK	1	5735	77	Q9GGI5;Q5W520;A2VAU6;C6G1P2;Q4VI99;Q4VI80;Q4VI78;A0A1C9HGI6;Q9GHM7;Q9MT32;C3S8U4;P48689;A0A1C9HFM1;Q36851;Q6VW40;I2BGM7;Q33032;A0A1C9HFT3;T1WH32;F2X4H9;Q8HUZ9;Q5I221;A0A0U4D534;I2E9L8;A0A249Y5N8;S4TA61;J9QG76;E0D8V0;C3S397;Q8MFT9;Q5QAE5;Q37212;A0A286NQF2;Q7YJM6;F5B3G0;Q8M9K0;Q8M9J0;E2FGZ3;I2EAR2;C4NWF4;B5SW52;O09420;O78309;E7DMY2;F2X4Q8;F2X4R1;Q8MCX9;Q8MAM0;O03839;D3W6K3;Q8MCX5;A0A0F7EV98;Q31895;…		0	0	1.781e-11	91.03	1.77805e-06	2	2023.08	0.428962	115.091	1
	High	mSGGDHIHAGTVVGK	30	17683	158	Q9GGI5;Q5UFF3;V5K6L0;C6G392;Q37212;Q5UFC2;B8PRP3;I2EA78;I6N589;A0A2H4P5N4;I2EAR2;Q6VW40;A2VAU6;Q6VW29;C6G1P2;Q33032;Q339G9;F2X4H9;Q4KUE1;Q7YJP8;Q7GH77;Q5I221;A0A0U4D534;I2E9A4;D6MYK4;E7DMY2;T1WH32;C3S8Q5;A0A286M593;A0A0K2SQY8;A0A158TYG8;Q8HUZ9;P93952;Q8WKT6;I2E9B8;I2BGM7;A0A1C9HG87;U5XM28;A0A1C9HFT3;Q9GEK5;Q9XQ93;A0A2H4NXN4;O98551;E7DMW3;I2E9L8;R4QE58;A5X4D3;I2E906;O98429;Q9T2E4;Q9MT23;A0A249Y5N8…	M1(Oxidation)	0	0	6.542e-09	86.55	7.61039e-06	2	1481.72	0.236377	30.8682	0
	High	GGLDFTKDDENVNSQPFmR	8	51638	326	Q4VIC0;O98426;B1PHQ2;A0A2D0WHN2;Q95CE8;Q9GGJ5;B5LBY9;Q9XQI4;Q4VI93;Q8MFT9;A0A126G0V3;A2VAU6;Q6VW29;C6G1P2;Q5W520;A5X4D3;A0A0K2SQY8;Q32803;Q4VI99;Q9GGI5;A0A158TYG8;Q7YJP8;Q5I221;A0A0U4D534;Q4VI80;Q4VI78;G0WZ98;A0A1C9HGI6;A0A291L247;G0WZL1;Q37220;Q7YJR1;Q37279;A0A1C9HFR4;J9QH20;Q37140;L0N8B1;I2E9B8;Q6VW40;I2BGM7;Q33047;Q8WL19;Q33032;Q5K3Y8;O82538;A0A1C9HG87;U5XM28;B8PRL7;A0A1C9HFT3;Q9THL1;Q1XEJ9;A0…	M18(Oxidation)	0	0	8.335e-09	82.93	2.06862e-05	2	2185.98	1.11451	83.2389	1
	High	DNGLLLHIHR	9	41878	338	I2E9B8;Q6VW40;A2VAU6;I2BGM7;Q6VW29;C6G1P2;Q33032;A0A1C9HG87;U5XM28;A0A1C9HFT3;C3S8Q5;A0A286M593;Q9GEK5;A0A0K2SQY8;Q9GGI5;Q9XQ93;A0A158TYG8;Q4KUE1;Q7YJP8;Q7GH77;A0A2H4NXN4;Q8HUZ9;O98551;E7DMW3;I2E9L8;I2E9A4;P93952;Q8WKT6;C3S8U4;Q8ME51;A5X4D3;A0A286NQE6;A5X4K9;O98429;Q5I221;G0WZM4;A0A0U4D534;Q8HRT3;Q9T2E4;A0A286NQF2;Q7YJM6;Q9MT23;I3NTN0;E0Y5C1;A0A1W6BU07;A0A1W6BU25;Q5EWL7;Q5QAE5;A0A023Q1L0;I2EAR2;Q…		0	0	0.0003143	82.39	2.90667e-05	2	1187.66	0.0547374	63.3869	0
	High	GHYLNATAGTcEEmIKR	6	14767	142	A2VAU6;C6G1P2;Q9GGI5;Q6VW40;Q6VW29;Q5W520;Q33032;O82538;A0A1C9HG87;U5XM28;Q9THL1;A0A0K2SQY8;D6C620;Q32803;Q4VI99;C1JAT3;A0A158TYG8;Q4KUE1;E7DMV3;Q7YJP8;Q7GH77;O98551;E7DMW3;Q4VI80;Q3I534;I2E9A4;Q4VI78;E7DMY2;I2E962;O98429;Q9T2E4;Q9MT23;W5RVG3;A0A1C9HGI6;A0A0B4M1K8;G0WZL1;Q37220;Q5UFF3;A0A142I7A5;B1PHQ2;Q1X6Q9;Q36637;A0A142I7F3;B8YHE7;O98431;Q7YJR1;P92434;A0A078BR81;Q37347;C3S397;K4EPE7;A0A1C9HFR4…	C11(Carbamidomethyl); M14(Oxidation)	0	0	6.494e-10	80.15	2.41102e-05	3	1966.91	1.30563	50.3523	1
	High	MSGGDHIHAGTVVGK	31	17683	158	Q9GGI5;Q5UFF3;V5K6L0;C6G392;Q37212;Q5UFC2;B8PRP3;I2EA78;I6N589;A0A2H4P5N4;A0A286M593;Q3T5L7;K4EPE7;P94046;I2EAR2;Q6VW40;A2VAU6;Q6VW29;C6G1P2;Q33032;Q339G9;F2X4H9;Q4KUE1;Q7YJP8;Q7GH77;Q5I221;A0A0U4D534;I2E9A4;D6MYK4;E7DMY2;T1WH32;C3S8Q5;A0A0K2SQY8;A0A158TYG8;Q8HUZ9;P93952;Q8WKT6;I2E9B8;I2BGM7;A0A1C9HG87;U5XM28;A0A1C9HFT3;Q9GEK5;Q9XQ93;A0A2H4NXN4;O98551;E7DMW3;I2E9L8;R4QE58;A5X4D3;I2E906;O98429;Q9T…		0	0	4.284e-09	79.09	3.63365e-05	2	1465.72	0.184296	38.2641	0
	High	DDENVNSQPFMR	9	52171	350	A2VAU6;C6G1P2;Q9GGI5;Q37212;Q8HUZ9;P28421;Q32571;Q5W520;Q8WL19;Q5K3Y8;C3RXF1;O82538;B8PRL7;A0A219PXQ5;O46889;Q9MT32;Q32121;A0A286NQM2;A0A1C9HG15;Q32553;Q32803;E7DMV3;A0PDB5;C7AQV2;C3S8U4;C7A5Z4;P28457;I2E9B8;Q6VW40;I2BGM7;B1NL21;Q6VW29;P93904;Q33047;Q33032;A0A1C9HG87;U5XM28;A0A1C9HFT3;Q9THL1;A5X4D3;I3NTN0;Q1XEJ9;I2EAR2;A5X4K9;Q8WKR0;C3S8Q5;B5D5Q4;A0A286M593;A0A0F7G5W2;Q9GEK5;A0A0K2SQY8;D6C620;O78…		0	0	1.379e-05	77.59	6.49224e-05	2	1451.62	0.641422	69.7054	0
	High	TFQGPPHGIQVER	32	58045	315	Q8MCX9;Q5UFF3;Q36637;J9QFH0;Q6YLP8;U5IKM1;B5U0R6;Q6VW40;A2VAU6;I2BGM7;C6G1P2;Q5W520;E7DMY2;Q33032;A0A1C9HFT3;B5SW52;D3W6K3;F2X4H9;Q4VI99;Q8MCX5;Q9GGI5;Q8HUZ9;I2E9L8;Q4VI80;Q4VI78;C3S8U4;A0A1C9HGW2;I2E962;A0A1C9HG87;U5XM28;B8PRL7;A0A286NQE6;C3S8Q5;A0A286M593;Q9GEK5;O78309;C1JAT3;A0A158TYG8;A0A2H4NXN4;Q5I221;G0WZM4;A0A0U4D534;A0A0P0FGN5;A0A286NQF2;Q7YJM6;Q6VW29;Q4KUE1;Q7YJP8;Q7GH77;I2E9A4;Q9T2E4;Q9…		0	0	1.1e-07	74.55	0.000217158	2	1465.75	-0.34338	59.3321	0
	High	ELxVPIVmHDYITGGFTANTSLAHYcR	7	839	25	C7AQU9;C3RXF1;C7AQV0;C7AQV2;C3S8U4;A2VAU6;Q33032;I2BGM7;Q5W520;C3S8Q5;D6MYK4;A0A142DPV4;G0WZL1;A0A0F6Y5M5;Q31889;D6MYJ6;I2FL31;Q32553;A0A2H4UGV5;D6MYK9;C7AQT3;D6MYI7;A0A120KLC1;A0A023Q3H2;A0A023Q1H7	X3(G); M8(Oxidation); C26(Carbamidomethyl)	0	0	3.707e-10	70.47	0.00022788	3	3038.46	1.66234	113.523	0
	High	ELxVPIVMHDYITGGFTANTSLAHYcR	2	839	25	A2VAU6;I2BGM7;Q5W520;Q33032;C3S8Q5;C3S8U4;A0A0F6Y5M5;Q31889;C3RXF1;D6MYK4;A0A142DPV4;G0WZL1;D6MYJ6;I2FL31;Q32553;A0A2H4UGV5;D6MYK9;C7AQV0;C7AQT3;C7AQV2;D6MYI7;A0A120KLC1;A0A023Q3H2;A0A023Q1H7;C7AQU9	X3(G); C26(Carbamidomethyl)	0	0	2.65e-14	68.54	0.000368098	3	3022.46	0.372416	114.065	0
	High	EITLGFVDLLR	1	11021	142	Q6VW40;A2VAU6;I2BGM7;C6G1P2;Q33032;A0A1C9HFT3;T1WH32;F2X4H9;Q9GGI5;Q8HUZ9;Q5I221;A0A0U4D534;I2E9L8;A0A249Y5N8;S4TA61;J9QG76;E0D8V0;C3S397;Q8MFT9;Q5QAE5;Q5W520;I2E962;C3RXF1;A0A1C9HG87;U5XM28;B8PRL7;A0A286NQE6;A0A0F7EV98;Q9MT32;C3S8Q5;A0A286NQM2;A0A286M593;Q9GEK5;Q4VI99;C1JAT3;A0A158TYG8;A0A2H4NXN4;Q4VI80;Q4VI78;A0A286NQF2;C3S8U4;Q7YJM6;Q37212;O20248;W5RVG3;Q8HVI8;F5B3G0;Q8M9K0;Q8M9J0;E2FGZ3;Q8ME5…		0	0	0.0001323	64.18	0.000826107	2	1275.73	-0.111999	114.969	0
	High	VALEAcVQAR	51	29518	265	A2VAU6;I2BGM7;C6G1P2;B8PRL7;A0A0F7EV98;C4NWF4;Q6VW29;Q5W520;A5X4D3;A0A0K2SQY8;Q32803;Q4VI99;Q9GGI5;A0A158TYG8;Q7YJP8;Q5I221;A0A0U4D534;Q4VI80;Q4VI78;G0WZ98;A0A1C9HGI6;A0A291L247;G0WZL1;Q37220;Q7YJR1;Q37279;A0A1C9HFR4;J9QH20;Q37140;L0N8B1;I2E9B8;Q6VW40;Q33047;Q8WL19;Q33032;Q5K3Y8;O82538;A0A1C9HG87;U5XM28;A0A1C9HFT3;Q9THL1;Q1XEJ9;A0A219PXQ5;O46889;C3S8Q5;A0A286M593;Q9GEK5;D6C620;C1JAT3;Q9XQ93;Q4KUE…	C6(Carbamidomethyl)	0	0	0.0007345	63.39	0.00183777	2	1116.58	0.100469	70.0562	0
	High	FLFcAEAIYK	9	13080	151	Q9GHZ1;C3S8Q5;C3S8U4;A2VAU6;C6G1P2;Q5W520;Q4VI99;Q9GGI5;Q4VI80;Q4VI78;Q6VW29;Q5K3Y8;O78309;Q32803;Q7YJP8;Q8HUZ9;Q5I221;A0A0U4D534;P93952;Q9MT23;Q7YJR1;A0A1C9HFR4;L0N8B1;A8DPF0;J9QG76;Q7YJM3;P48689;A0A1C9HFM1;A0A1W6L1X3;Q9GHM7;Q32571;A0PD98;C3RXF1;B8PRL7;R4QE58;T1WH32;C7AQU9;Q32121;A0A286M593;A0A0K2SQY8;B8QQG4;A0A158TYG8;Q8WKT6;Q37222;A0A1C9HGI6;B8PRP3;H5ZW43;G0WZL1;Q37220;A0A142I7A5;Q36637;Q6PZ98…	C4(Carbamidomethyl)	0	0	0.0003031	63.22	0.001558	2	1261.63	0.953561	108.971	0
	High	PLLGcTIKPK	7	64838	366	I2E9B8;Q6VW40;A2VAU6;I2BGM7;Q6VW29;C6G1P2;D6MYK4;E7DMY2;Q33032;A0A1C9HG87;U5XM28;A0A1C9HFT3;C3S8Q5;A0A286M593;Q9GEK5;A0A0K2SQY8;Q9GGI5;Q9XQ93;A0A158TYG8;Q4KUE1;Q7YJP8;Q7GH77;A0A2H4NXN4;Q8HUZ9;O98551;E7DMW3;I2E9L8;I2E9A4;P93952;Q8WKT6;W5RVG3;D4N1T9;J9QG76;Q5UFF3;Q1X6Q9;Q9TML5;O99016;Q8HVI8;A0A291L206;Q7YJR1;C3S397;A0A1C9HFR4;Q8MFT9;Q5QAE5;G8EEM9;A0A2D0WHN2;Q7YJM3;Q37140;L0N8B1;I2EA78;T1WH32;Q1XEJ9…	C5(Carbamidomethyl)	0	0	0.002346	50.54	0.0499682	3	1126.67	0.0653328	51.4133	1
	High	DTDTLAAFR	11	738	17	A2VAU6;C6G1P2;Q37212;E7DMW3;I2BGM7;E7DMY2;B8PRL7;A0A0F7EV98;C4NWF4;E7DMV3;Q3I534;B8PRP3;Q8SLJ7;G8D4B8;Q71N78;H8PFT2;A0A0D3M3X9		0	0	0.006754	47.8	0.0241204	2	1009.5	0.634705	76.9292	0
	High	YGRPLLGcTIKPK	6	64650	358	C3RXF1;A0A286NQM2;Q9GGI5;P28457;I2E9B8;Q6VW40;A2VAU6;I2BGM7;Q6VW29;C6G1P2;Q33032;A0A1C9HG87;U5XM28;A0A1C9HFT3;A5X4D3;A0A286NQE6;I2EAR2;Q8WKR0;C3S8Q5;A0A286M593;A0A0F7G5W2;Q9GEK5;A0A0K2SQY8;O98429;Q9XQ93;A0A158TYG8;Q4KUE1;Q37212;Q7YJP8;Q7GH77;A0A2H4NXN4;Q8HUZ9;Q5I221;G0WZM4;A0A0U4D534;O98551;E7DMW3;I2E9L8;Q8HRT3;I2E9A4;P93918;Q8MCY1;Q9T2E4;A0A286NQF2;Q6USH4;P93952;Q8WKT6;Q7YJM6;Q9MT23;Q32701;Q5W52…	C8(Carbamidomethyl)	0	0	1.496e-06	43.07	0.286307	3	1502.85	0.579	53.2588	2
	High	DDENVNSQPFmR	6	52171	350	P93952;Q5QAE5;A2VAU6;C6G1P2;Q9GGI5;Q37212;Q8HUZ9;P28421;Q32571;Q5W520;Q8WL19;Q5K3Y8;C3RXF1;O82538;B8PRL7;A0A219PXQ5;O46889;Q9MT32;Q32121;A0A286NQM2;A0A1C9HG15;Q32553;Q32803;E7DMV3;A0PDB5;C7AQV2;C3S8U4;C7A5Z4;P28457;I2E9B8;Q6VW40;I2BGM7;B1NL21;Q6VW29;P93904;Q33047;Q33032;A0A1C9HG87;U5XM28;A0A1C9HFT3;Q9THL1;A5X4D3;I3NTN0;Q1XEJ9;I2EAR2;A5X4K9;Q8WKR0;C3S8Q5;B5D5Q4;A0A286M593;A0A0F7G5W2;Q9GEK5;A0A0K2S…	M11(Oxidation)	0	0	9.395e-05	40.9	0.297967	2	1467.62	0.855373	56.844	0
	High	EITLGFVDLLRDDFIEKDR	1	5694	77	Q9GGI5;Q5W520;A2VAU6;C6G1P2;Q4VI99;Q4VI80;Q4VI78;A0A1C9HGI6;Q9GHM7;Q9MT32;C3S8U4;P48689;A0A1C9HFM1;Q36851;Q6VW40;I2BGM7;Q33032;A0A1C9HFT3;T1WH32;F2X4H9;Q8HUZ9;Q5I221;A0A0U4D534;I2E9L8;A0A249Y5N8;S4TA61;J9QG76;E0D8V0;C3S397;Q8MFT9;Q5QAE5;Q37212;A0A286NQF2;Q7YJM6;F5B3G0;Q8M9K0;Q8M9J0;E2FGZ3;I2EAR2;C4NWF4;B5SW52;O09420;O78309;E7DMY2;F2X4Q8;F2X4R1;Q8MCX9;Q8MAM0;O03839;D3W6K3;Q8MCX5;A0A0F7EV98;Q31895;…		0	0	3.007e-05	26.91	4.3336	3	2294.2	0.045206	114.731	2
	High	AMHAVIDR	9	44488	355	Q6VW40;A2VAU6;C6G1P2;Q33032;Q9GGI5;Q5I221;A0A0U4D534;Q71N79;Q5W520;Q5K3Y8;Q32803;C3S8U4;I2E9B8;I2BGM7;Q6VW29;A0A1C9HFT3;Q9XQ93;Q4KUE1;Q7YJP8;Q7GH77;Q8HUZ9;I2E9L8;I2E9A4;P93952;D4N1T9;J9QG76;Q5UFF3;Q1X6Q9;O99016;A0A291L206;Q7YJR1;C3S397;A0A1C9HFR4;Q8MFT9;Q5QAE5;G8EEM9;A0A2D0WHN2;Q7YJM3;L0N8B1;I2EA78;A0A218KDZ0;A0PD98;Q4VI99;Q4VI80;Q4VI78;Q9MT23;P48689;Q37222;A0A1C9HGI6;H5ZW43;Q37220;A0A1C9HFM1;A0A…		0	0.001	0.01353	52.3	0.0217425	2	912.471	-0.890214	32.559	0
	High	AQAETGEIK	6	27913	263	C3RXF1;A0A286NQM2;Q9GGI5;Q8ME51;B8PRL7;Q9GEK5;Q1XEJ9;Q6VW40;A2VAU6;I2BGM7;C6G1P2;Q33032;A0A1C9HG87;U5XM28;A0A1C9HFT3;C3S8Q5;A0A286M593;A0A158TYG8;A0A2H4NXN4;Q8HUZ9;I2E9L8;D6C620;C3S8U4;Q32701;I2E9B8;Q6VW29;T1WH32;Q9XQ93;Q4KUE1;Q7YJP8;Q7GH77;I2E9A4;P93952;P93918;Q5W520;D0Q0K2;A0A286NQE6;A0A0K2SQY8;O98429;O98551;E7DMW3;Q9T2E4;A0A286NQF2;Q8WKT6;Q7YJM6;Q9MT23;W5RVG3;B8PRP3;A0A0B4M1K8;D4N1T9;A0A1D5AHD…		0	0.001	0.01758	40.57	0.320912	2	946.485	1.16613	24.6436	0
	High	DDFIEKDR	8	17693	194	Q5W520;Q9GGI5;O03839;C4NWF4;O09420;C3S8U4;A2VAU6;C6G1P2;E7DMY2;F2X4H9;Q4VI99;Q8MCX5;Q37212;Q5I221;A0A0U4D534;Q4VI80;Q4VI78;F2X4R1;Q8MCX9;I2BGM7;Q33032;O46889;C6G392;P93952;Q6VW29;A0PD98;Q5K3Y8;Q32803;Q7YJP8;Q8HUZ9;Q9MT23;P48689;Q37222;A0A1C9HGI6;H5ZW43;J9QG76;Q37220;A0A1C9HFM1;Q7YJR1;A0A078BR81;A0A1C9HFR4;A0A0F6TFY2;Q7YJM3;L0N8B1;Q8WL19;O82538;E7DMV3;A0PDB5;Q5UFF3;Q85VA4;A0A0F6Y5M5;I2EA78;F2X4Q8;…		0	0.003	0.03093	39.02	0.310284	2	1037.49	0.0428561	42.8428	1
	High	PLLGcTIK	1	65191	367	P92447;Q32701;P28457;P28421;Q539X0;I2E9B8;Q31896;D6MYK9;Q6VW40;Q32776;Q32571;A2VAU6;I2BGM7;B1NL21;Q6VW29;C6G1P2;Q5W520;P93904;Q33047;O98884;D6MYK4;Q9MTT0;E7DMY2;Q31670;Q8ME51;Q8WL19;Q33032;Q5K3Y8;C3RXF1;F2X4Q8;A0PDB8;O82538;Q9GHZ1;A0A1C9HG87;Q31895;U5XM28;B8PRL7;A0A1C9HFT3;Q7YMT1;R4QE58;B5SW52;Q9THL1;A5X4D3;I3NTN0;Q1XEJ9;O09420;C7A609;T1WH32;I2EAR2;A0A219PXQ5;Q7YMT4;Q8MAM0;V5K6K1;A5X4K9;O46889;A0…	C5(Carbamidomethyl)	0	0.004	0.05111	40.37	0.807531	2	901.518	-0.0339554	62.0289	0
	High	EGNEIIR	1	14511	178	A2VAU6;C6G1P2;Q5W520;Q71N79;Q4VI99;Q9GGI5;Q8HUZ9;Q4VI80;Q4VI78;C3S8U4;Q6VW40;I2BGM7;Q33032;A0A1C9HFT3;I2E9L8;Q6VW29;A5X4D3;A0A0K2SQY8;Q32803;A0A158TYG8;Q7YJP8;Q5I221;A0A0U4D534;Q7YMT1;I2FL31;E7DMV3;Q58U40;I2E9B8;Q33047;Q8WL19;Q5K3Y8;O82538;A0A1C9HG87;U5XM28;B8PRL7;Q9THL1;Q1XEJ9;A0A219PXQ5;O46889;C3S8Q5;A0A286M593;Q9GEK5;D6C620;C1JAT3;Q9XQ93;Q4KUE1;Q7GH77;A0A2H4NXN4;A0PDB5;Q33156;O98551;E7DMW3;Q3I…		0	0.009	0.1156	47.33	0.0447273	2	830.437	-0.0833641	36.4972	0
	High	NHGMHFR	2	30695	273	Q5W520;Q9GGI5;Q33047;O82538;Q6VW40;A2VAU6;Q6VW29;C6G1P2;Q33032;A0A1C9HG87;U5XM28;Q9THL1;A0A0K2SQY8;D6C620;Q32803;Q4VI99;C1JAT3;A0A158TYG8;Q4KUE1;E7DMV3;Q7YJP8;Q7GH77;O98551;E7DMW3;Q4VI80;Q3I534;I2E9A4;Q4VI78;Q71N79;Q9T2E4;I2E9B8;I2BGM7;B1NL21;Q8WL19;Q5K3Y8;A0A1C9HFT3;Q1XEJ9;O46889;B5D5Q4;O78309;Q9XQ93;A0PDB5;Q33156;Q8HUZ9;Q5I221;A0A0U4D534;I2E9L8;C3S8U4;P93952;C3S8Q5;A0A286M593;Q8WKT6;R4QE58;Q9GE…		0	0.009	0.1086	41.45	0.181335	2	898.41	0.0462078	30.4147	0
	High	AVYEcLR	1	51291	314	A2VAU6;Q6VW29;C6G1P2;Q9GGI5;Q7YJP8;Q5W520;Q32803;P28457;I2E9B8;Q6VW40;I2BGM7;B1NL21;P93904;Q33047;Q8WL19;Q33032;Q5K3Y8;O82538;A0A1C9HG87;U5XM28;B8PRL7;A0A1C9HFT3;Q9THL1;A5X4D3;I3NTN0;Q1XEJ9;I2EAR2;A0A219PXQ5;O46889;Q8WKR0;C3S8Q5;B5D5Q4;A0A286M593;A0A0F7G5W2;Q9GEK5;A0A0K2SQY8;D6C620;O78309;P93932;Q4VI99;C1JAT3;Q9XQ93;A0A158TYG8;Q4KUE1;E7DMV3;Q37212;Q7GH77;A0A2H4NXN4;A0PDB5;Q33156;Q8HUZ9;J9QER6;Q5I…	C5(Carbamidomethyl)	0	0.009	0.1087	26.13	11.3923	2	910.445	-0.166306	50.8759	0
Q7YJR9	Ribulose bisphosphate carboxylase large chain (Fragment) OS=Gasteria glomerata OX=210960 GN=rbcL PE=3 SV=1 - [Q7YJR9_9ASPA]	2469.56	30.7	16354	0	18	222	443	49.0602	6.75635
	High	GHYLNATAGTcEEMIK	12	14794	143	Q6VW40;A2VAU6;Q6VW29;C6G1P2;Q5W520;Q33032;O82538;A0A1C9HG87;U5XM28;Q9THL1;A0A0K2SQY8;D6C620;Q32803;Q4VI99;C1JAT3;Q9GGI5;A0A158TYG8;Q4KUE1;E7DMV3;Q7YJP8;Q7GH77;O98551;E7DMW3;Q4VI80;Q3I534;I2E9A4;Q4VI78;W5RVG3;A0A1C9HGI6;G0WZL1;Q37220;Q5UFF3;B1PHQ2;Q1X6Q9;A0A142I7F3;Q7YJR1;P92434;C3S397;A0A1C9HFR4;Q8MFT9;J9QH20;Q85VA4;A0A0F6Y5M5;Q37140;L0N8B1;Q32701;Q9T2E4;Q9MT23;A0A0B4M1K8;P94046;E7DMY2;I2E962;O98…	C11(Carbamidomethyl)	0	0	3.131e-10	112.31	1.29251e-08	2	1794.82	1.41919	65.9763	0
	High	GGLDFTKDDENVxSQPFMR	9	25	6	C7AQV2;A5H757;Q7YJR9;Q6PZC1;X2D2J7;Q7YJL9	X13(D)	0	0	1.003e-10	109.11	8.74489e-09	2	2170.97	1.41752	93.8071	1
	High	GHYLNATAGTcEEMIKR	3	14767	142	Q6VW40;A2VAU6;Q6VW29;C6G1P2;Q33032;A0A1C9HG87;U5XM28;R4QE58;I2EAR2;Q8WKR0;A0A0K2SQY8;O98429;Q9GGI5;A0A158TYG8;Q4KUE1;Q37212;Q7YJP8;Q7GH77;O98551;E7DMW3;I2E9A4;P93918;Q8MCY1;Q9T2E4;Q9MT23;W5RVG3;O98426;A0A0B4M1K8;Q5UFF3;Q1X6Q9;Q36637;B6GUV5;Q7YJR1;Q37347;C3S397;K4EPE7;Q37176;I2E9G7;A0A1C9HFR4;Q8MFT9;Q95CE8;Q37140;L0N8B1;P94046;Q8ME51;A5X4D3;Q5I221;A0A0U4D534;A0A249Y5N8;Q7YJR9;F4YYX5;Q5W520;O82538;…	C11(Carbamidomethyl)	0	0	5.805e-10	104.3	9.89361e-08	3	1950.92	1.18142	60.7321	1
	High	GHYLNATAGTcEEmIK	6	14794	143	Q6VW40;A2VAU6;Q6VW29;C6G1P2;Q33032;A0A1C9HG87;U5XM28;F2X4H9;A0A0K2SQY8;Q9GGI5;D6MYJ6;A0A158TYG8;Q4KUE1;Q7YJP8;Q7GH77;O98551;E7DMW3;I2E9A4;W5RVG3;Q5UFF3;Q1X6Q9;Q7YJR1;C3S397;S6CMZ7;A0A1C9HFR4;Q8MFT9;Q37140;L0N8B1;Q5W520;O82538;Q9THL1;Q32803;Q4VI99;E7DMV3;Q4VI80;Q4VI78;A0A1C9HGI6;Q37220;B1PHQ2;Q85VA4;A0A0F6Y5M5;D6C620;C1JAT3;Q3I534;E7DMY2;I2E962;O98429;Q9T2E4;Q9MT23;A0A0B4M1K8;G0WZL1;A0A142I7A5;Q36…	C11(Carbamidomethyl); M14(Oxidation)	0	0	1.448e-08	93.82	8.35365e-07	2	1810.81	1.45089	55.59	0
	High	mSGGDHIHAGTVVGK	30	17683	158	Q9GGI5;Q5UFF3;V5K6L0;C6G392;Q37212;Q5UFC2;B8PRP3;I2EA78;I6N589;A0A2H4P5N4;I2EAR2;Q6VW40;A2VAU6;Q6VW29;C6G1P2;Q33032;Q339G9;F2X4H9;Q4KUE1;Q7YJP8;Q7GH77;Q5I221;A0A0U4D534;I2E9A4;D6MYK4;E7DMY2;T1WH32;C3S8Q5;A0A286M593;A0A0K2SQY8;A0A158TYG8;Q8HUZ9;P93952;Q8WKT6;I2E9B8;I2BGM7;A0A1C9HG87;U5XM28;A0A1C9HFT3;Q9GEK5;Q9XQ93;A0A2H4NXN4;O98551;E7DMW3;I2E9L8;R4QE58;A5X4D3;I2E906;O98429;Q9T2E4;Q9MT23;A0A249Y5N8…	M1(Oxidation)	0	0	6.542e-09	86.55	7.61039e-06	2	1481.72	0.236377	30.8682	0
	High	DNGLLLHIHR	9	41878	338	I2E9B8;Q6VW40;A2VAU6;I2BGM7;Q6VW29;C6G1P2;Q33032;A0A1C9HG87;U5XM28;A0A1C9HFT3;C3S8Q5;A0A286M593;Q9GEK5;A0A0K2SQY8;Q9GGI5;Q9XQ93;A0A158TYG8;Q4KUE1;Q7YJP8;Q7GH77;A0A2H4NXN4;Q8HUZ9;O98551;E7DMW3;I2E9L8;I2E9A4;P93952;Q8WKT6;C3S8U4;Q8ME51;A5X4D3;A0A286NQE6;A5X4K9;O98429;Q5I221;G0WZM4;A0A0U4D534;Q8HRT3;Q9T2E4;A0A286NQF2;Q7YJM6;Q9MT23;I3NTN0;E0Y5C1;A0A1W6BU07;A0A1W6BU25;Q5EWL7;Q5QAE5;A0A023Q1L0;I2EAR2;Q…		0	0	0.0003143	82.39	2.90667e-05	2	1187.66	0.0547374	63.3869	0
	High	GHYLNATAGTcEEmIKR	6	14767	142	A2VAU6;C6G1P2;Q9GGI5;Q6VW40;Q6VW29;Q5W520;Q33032;O82538;A0A1C9HG87;U5XM28;Q9THL1;A0A0K2SQY8;D6C620;Q32803;Q4VI99;C1JAT3;A0A158TYG8;Q4KUE1;E7DMV3;Q7YJP8;Q7GH77;O98551;E7DMW3;Q4VI80;Q3I534;I2E9A4;Q4VI78;E7DMY2;I2E962;O98429;Q9T2E4;Q9MT23;W5RVG3;A0A1C9HGI6;A0A0B4M1K8;G0WZL1;Q37220;Q5UFF3;A0A142I7A5;B1PHQ2;Q1X6Q9;Q36637;A0A142I7F3;B8YHE7;O98431;Q7YJR1;P92434;A0A078BR81;Q37347;C3S397;K4EPE7;A0A1C9HFR4…	C11(Carbamidomethyl); M14(Oxidation)	0	0	6.494e-10	80.15	2.41102e-05	3	1966.91	1.30563	50.3523	1
	High	MSGGDHIHAGTVVGK	31	17683	158	Q9GGI5;Q5UFF3;V5K6L0;C6G392;Q37212;Q5UFC2;B8PRP3;I2EA78;I6N589;A0A2H4P5N4;A0A286M593;Q3T5L7;K4EPE7;P94046;I2EAR2;Q6VW40;A2VAU6;Q6VW29;C6G1P2;Q33032;Q339G9;F2X4H9;Q4KUE1;Q7YJP8;Q7GH77;Q5I221;A0A0U4D534;I2E9A4;D6MYK4;E7DMY2;T1WH32;C3S8Q5;A0A0K2SQY8;A0A158TYG8;Q8HUZ9;P93952;Q8WKT6;I2E9B8;I2BGM7;A0A1C9HG87;U5XM28;A0A1C9HFT3;Q9GEK5;Q9XQ93;A0A2H4NXN4;O98551;E7DMW3;I2E9L8;R4QE58;A5X4D3;I2E906;O98429;Q9T…		0	0	4.284e-09	79.09	3.63365e-05	2	1465.72	0.184296	38.2641	0
	High	DDENVxSQPFMR	5	32	6	C7AQV2;Q7YJR9;Q6PZC1;Q7YJL9;A5H757;X2D2J7	X6(D)	0	0	1.72e-05	77.68	4.45458e-06	2	1452.61	1.30555	70.3597	0
	High	DDENVxSQPFMR	9	52171	350	A2VAU6;C6G1P2;Q9GGI5;Q37212;Q8HUZ9;P28421;Q32571;Q5W520;Q8WL19;Q5K3Y8;C3RXF1;O82538;B8PRL7;A0A219PXQ5;O46889;Q9MT32;Q32121;A0A286NQM2;A0A1C9HG15;Q32553;Q32803;E7DMV3;A0PDB5;C7AQV2;C3S8U4;C7A5Z4;P28457;I2E9B8;Q6VW40;I2BGM7;B1NL21;Q6VW29;P93904;Q33047;Q33032;A0A1C9HG87;U5XM28;A0A1C9HFT3;Q9THL1;A5X4D3;I3NTN0;Q1XEJ9;I2EAR2;A5X4K9;Q8WKR0;C3S8Q5;B5D5Q4;A0A286M593;A0A0F7G5W2;Q9GEK5;A0A0K2SQY8;D6C620;O78…	X6(N)	0	0	1.379e-05	77.59	6.49224e-05	2	1451.62	0.641422	69.7054	0
	High	xFQGPPHGIQVER	32	58045	315	Q8MCX9;Q5UFF3;Q36637;J9QFH0;Q6YLP8;U5IKM1;B5U0R6;Q6VW40;A2VAU6;I2BGM7;C6G1P2;Q5W520;E7DMY2;Q33032;A0A1C9HFT3;B5SW52;D3W6K3;F2X4H9;Q4VI99;Q8MCX5;Q9GGI5;Q8HUZ9;I2E9L8;Q4VI80;Q4VI78;C3S8U4;A0A1C9HGW2;I2E962;A0A1C9HG87;U5XM28;B8PRL7;A0A286NQE6;C3S8Q5;A0A286M593;Q9GEK5;O78309;C1JAT3;A0A158TYG8;A0A2H4NXN4;Q5I221;G0WZM4;A0A0U4D534;A0A0P0FGN5;A0A286NQF2;Q7YJM6;Q6VW29;Q4KUE1;Q7YJP8;Q7GH77;I2E9A4;Q9T2E4;Q9…	X1(T)	0	0	1.1e-07	74.55	0.000217158	2	1465.75	-0.34338	59.3321	0
	High	GGLDFTKDDENVxSQPFmR	9	25	6	C7AQV2;Q7YJR9;Q6PZC1;A5H757;X2D2J7;Q7YJL9	X13(D); M18(Oxidation)	0	0	4.848e-09	73.9	2.32838e-05	2	2186.97	1.38797	84.9363	1
	High	FLFcAEAIYK	9	13080	151	Q9GHZ1;C3S8Q5;C3S8U4;A2VAU6;C6G1P2;Q5W520;Q4VI99;Q9GGI5;Q4VI80;Q4VI78;Q6VW29;Q5K3Y8;O78309;Q32803;Q7YJP8;Q8HUZ9;Q5I221;A0A0U4D534;P93952;Q9MT23;Q7YJR1;A0A1C9HFR4;L0N8B1;A8DPF0;J9QG76;Q7YJM3;P48689;A0A1C9HFM1;A0A1W6L1X3;Q9GHM7;Q32571;A0PD98;C3RXF1;B8PRL7;R4QE58;T1WH32;C7AQU9;Q32121;A0A286M593;A0A0K2SQY8;B8QQG4;A0A158TYG8;Q8WKT6;Q37222;A0A1C9HGI6;B8PRP3;H5ZW43;G0WZL1;Q37220;A0A142I7A5;Q36637;Q6PZ98…	C4(Carbamidomethyl)	0	0	0.0003031	63.22	0.001558	2	1261.63	0.953561	108.971	0
	High	PLLGcTIKPK	7	64838	366	I2E9B8;Q6VW40;A2VAU6;I2BGM7;Q6VW29;C6G1P2;D6MYK4;E7DMY2;Q33032;A0A1C9HG87;U5XM28;A0A1C9HFT3;C3S8Q5;A0A286M593;Q9GEK5;A0A0K2SQY8;Q9GGI5;Q9XQ93;A0A158TYG8;Q4KUE1;Q7YJP8;Q7GH77;A0A2H4NXN4;Q8HUZ9;O98551;E7DMW3;I2E9L8;I2E9A4;P93952;Q8WKT6;W5RVG3;D4N1T9;J9QG76;Q5UFF3;Q1X6Q9;Q9TML5;O99016;Q8HVI8;A0A291L206;Q7YJR1;C3S397;A0A1C9HFR4;Q8MFT9;Q5QAE5;G8EEM9;A0A2D0WHN2;Q7YJM3;Q37140;L0N8B1;I2EA78;T1WH32;Q1XEJ9…	C5(Carbamidomethyl)	0	0	0.002346	50.54	0.0499682	3	1126.67	0.0653328	51.4133	1
	High	YGRPLLGcTIKPK	6	64650	358	C3RXF1;A0A286NQM2;Q9GGI5;P28457;I2E9B8;Q6VW40;A2VAU6;I2BGM7;Q6VW29;C6G1P2;Q33032;A0A1C9HG87;U5XM28;A0A1C9HFT3;A5X4D3;A0A286NQE6;I2EAR2;Q8WKR0;C3S8Q5;A0A286M593;A0A0F7G5W2;Q9GEK5;A0A0K2SQY8;O98429;Q9XQ93;A0A158TYG8;Q4KUE1;Q37212;Q7YJP8;Q7GH77;A0A2H4NXN4;Q8HUZ9;Q5I221;G0WZM4;A0A0U4D534;O98551;E7DMW3;I2E9L8;Q8HRT3;I2E9A4;P93918;Q8MCY1;Q9T2E4;A0A286NQF2;Q6USH4;P93952;Q8WKT6;Q7YJM6;Q9MT23;Q32701;Q5W52…	C8(Carbamidomethyl)	0	0	1.496e-06	43.07	0.286307	3	1502.85	0.579	53.2588	2
	High	DDENVxSQPFmR	3	32	6	C7AQV2;A5H757;Q7YJR9;Q6PZC1;X2D2J7;Q7YJL9	X6(D); M11(Oxidation)	0	0	0.002446	42.93	0.00802451	2	1468.6	-0.981477	57.2073	0
	High	DDENVxSQPFmR	6	52171	350	P93952;Q5QAE5;A2VAU6;C6G1P2;Q9GGI5;Q37212;Q8HUZ9;P28421;Q32571;Q5W520;Q8WL19;Q5K3Y8;C3RXF1;O82538;B8PRL7;A0A219PXQ5;O46889;Q9MT32;Q32121;A0A286NQM2;A0A1C9HG15;Q32553;Q32803;E7DMV3;A0PDB5;C7AQV2;C3S8U4;C7A5Z4;P28457;I2E9B8;Q6VW40;I2BGM7;B1NL21;Q6VW29;P93904;Q33047;Q33032;A0A1C9HG87;U5XM28;A0A1C9HFT3;Q9THL1;A5X4D3;I3NTN0;Q1XEJ9;I2EAR2;A5X4K9;Q8WKR0;C3S8Q5;B5D5Q4;A0A286M593;A0A0F7G5W2;Q9GEK5;A0A0K2S…	X6(N); M11(Oxidation)	0	0	9.395e-05	40.9	0.297967	2	1467.62	0.855373	56.844	0
	High	xFQGPPHGIQVER	1	18	10	Q4VI99;D6MYJ6;Q7YJP8;Q7YJR9;Q8HVI8;O98431;A0A0F7EVY4;Q9XQR0;O03628;O03613	X1(Q)	0	0	0.002863	35.12	0.686462	2	1492.78	6.75323	75.4485	0
	High	xFQGPPHGIQVER	1	18	10	Q4VI99;D6MYJ6;Q7YJP8;Q7YJR9;Q8HVI8;O98431;A0A0F7EVY4;Q9XQR0;O03628;O03613	X1(D)	0	0	0.003669	13.68	84.5055	2	1479.73	0.387481	76.1966	0
	High	AMHAVIDR	9	44488	355	Q6VW40;A2VAU6;C6G1P2;Q33032;Q9GGI5;Q5I221;A0A0U4D534;Q71N79;Q5W520;Q5K3Y8;Q32803;C3S8U4;I2E9B8;I2BGM7;Q6VW29;A0A1C9HFT3;Q9XQ93;Q4KUE1;Q7YJP8;Q7GH77;Q8HUZ9;I2E9L8;I2E9A4;P93952;D4N1T9;J9QG76;Q5UFF3;Q1X6Q9;O99016;A0A291L206;Q7YJR1;C3S397;A0A1C9HFR4;Q8MFT9;Q5QAE5;G8EEM9;A0A2D0WHN2;Q7YJM3;L0N8B1;I2EA78;A0A218KDZ0;A0PD98;Q4VI99;Q4VI80;Q4VI78;Q9MT23;P48689;Q37222;A0A1C9HGI6;H5ZW43;Q37220;A0A1C9HFM1;A0A…		0	0.001	0.01353	52.3	0.0217425	2	912.471	-0.890214	32.559	0
	High	AQAETGEIK	6	27913	263	C3RXF1;A0A286NQM2;Q9GGI5;Q8ME51;B8PRL7;Q9GEK5;Q1XEJ9;Q6VW40;A2VAU6;I2BGM7;C6G1P2;Q33032;A0A1C9HG87;U5XM28;A0A1C9HFT3;C3S8Q5;A0A286M593;A0A158TYG8;A0A2H4NXN4;Q8HUZ9;I2E9L8;D6C620;C3S8U4;Q32701;I2E9B8;Q6VW29;T1WH32;Q9XQ93;Q4KUE1;Q7YJP8;Q7GH77;I2E9A4;P93952;P93918;Q5W520;D0Q0K2;A0A286NQE6;A0A0K2SQY8;O98429;O98551;E7DMW3;Q9T2E4;A0A286NQF2;Q8WKT6;Q7YJM6;Q9MT23;W5RVG3;B8PRP3;A0A0B4M1K8;D4N1T9;A0A1D5AHD…		0	0.001	0.01758	40.57	0.320912	2	946.485	1.16613	24.6436	0
	High	xFQGPPHGIQVER	1	18	10	Q4VI99;D6MYJ6;Q7YJP8;Q7YJR9;Q8HVI8;O98431;A0A0F7EVY4;Q9XQR0;O03628;O03613	X1(G)	0	0.002	0.02031	28.64	3.30484	2	1421.73	-0.121132	59.9944	0
	High	DDFIEKDR	8	17693	194	Q5W520;Q9GGI5;O03839;C4NWF4;O09420;C3S8U4;A2VAU6;C6G1P2;E7DMY2;F2X4H9;Q4VI99;Q8MCX5;Q37212;Q5I221;A0A0U4D534;Q4VI80;Q4VI78;F2X4R1;Q8MCX9;I2BGM7;Q33032;O46889;C6G392;P93952;Q6VW29;A0PD98;Q5K3Y8;Q32803;Q7YJP8;Q8HUZ9;Q9MT23;P48689;Q37222;A0A1C9HGI6;H5ZW43;J9QG76;Q37220;A0A1C9HFM1;Q7YJR1;A0A078BR81;A0A1C9HFR4;A0A0F6TFY2;Q7YJM3;L0N8B1;Q8WL19;O82538;E7DMV3;A0PDB5;Q5UFF3;Q85VA4;A0A0F6Y5M5;I2EA78;F2X4Q8;…		0	0.003	0.03093	39.02	0.310284	2	1037.49	0.0428561	42.8428	1
	High	PLLGcTIK	1	65191	367	P92447;Q32701;P28457;P28421;Q539X0;I2E9B8;Q31896;D6MYK9;Q6VW40;Q32776;Q32571;A2VAU6;I2BGM7;B1NL21;Q6VW29;C6G1P2;Q5W520;P93904;Q33047;O98884;D6MYK4;Q9MTT0;E7DMY2;Q31670;Q8ME51;Q8WL19;Q33032;Q5K3Y8;C3RXF1;F2X4Q8;A0PDB8;O82538;Q9GHZ1;A0A1C9HG87;Q31895;U5XM28;B8PRL7;A0A1C9HFT3;Q7YMT1;R4QE58;B5SW52;Q9THL1;A5X4D3;I3NTN0;Q1XEJ9;O09420;C7A609;T1WH32;I2EAR2;A0A219PXQ5;Q7YMT4;Q8MAM0;V5K6K1;A5X4K9;O46889;A0…	C5(Carbamidomethyl)	0	0.004	0.05111	40.37	0.807531	2	901.518	-0.0339554	62.0289	0
	High	NHGMHFR	2	30695	273	Q5W520;Q9GGI5;Q33047;O82538;Q6VW40;A2VAU6;Q6VW29;C6G1P2;Q33032;A0A1C9HG87;U5XM28;Q9THL1;A0A0K2SQY8;D6C620;Q32803;Q4VI99;C1JAT3;A0A158TYG8;Q4KUE1;E7DMV3;Q7YJP8;Q7GH77;O98551;E7DMW3;Q4VI80;Q3I534;I2E9A4;Q4VI78;Q71N79;Q9T2E4;I2E9B8;I2BGM7;B1NL21;Q8WL19;Q5K3Y8;A0A1C9HFT3;Q1XEJ9;O46889;B5D5Q4;O78309;Q9XQ93;A0PDB5;Q33156;Q8HUZ9;Q5I221;A0A0U4D534;I2E9L8;C3S8U4;P93952;C3S8Q5;A0A286M593;Q8WKT6;R4QE58;Q9GE…		0	0.009	0.1086	41.45	0.181335	2	898.41	0.0462078	30.4147	0
	High	AVYEcLR	1	51291	314	A2VAU6;Q6VW29;C6G1P2;Q9GGI5;Q7YJP8;Q5W520;Q32803;P28457;I2E9B8;Q6VW40;I2BGM7;B1NL21;P93904;Q33047;Q8WL19;Q33032;Q5K3Y8;O82538;A0A1C9HG87;U5XM28;B8PRL7;A0A1C9HFT3;Q9THL1;A5X4D3;I3NTN0;Q1XEJ9;I2EAR2;A0A219PXQ5;O46889;Q8WKR0;C3S8Q5;B5D5Q4;A0A286M593;A0A0F7G5W2;Q9GEK5;A0A0K2SQY8;D6C620;O78309;P93932;Q4VI99;C1JAT3;Q9XQ93;A0A158TYG8;Q4KUE1;E7DMV3;Q37212;Q7GH77;A0A2H4NXN4;A0PDB5;Q33156;Q8HUZ9;J9QER6;Q5I…	C5(Carbamidomethyl)	0	0.009	0.1087	26.13	11.3923	2	910.445	-0.166306	50.8759	0
Q33032	Ribulose bisphosphate carboxylase large chain (Fragment) OS=Rhynchocalyx lawsonioides OX=40034 GN=rbcL PE=3 SV=2 - [Q33032_9MYRT]	2453.44	46.79	49446	0	22	268	468	52.0061	6.48096
	High	GGLDFTKDDENVNSQPFMR	10	51638	326	Q8M9K0;Q9XQI4;Q4VI93;Q8MFT9;A0A126G0V3;Q4VIC0;O98426;B1PHQ2;A0A2D0WHN2;Q95CE8;Q9GGJ5;B5LBY9;P28457;I2E9B8;Q6VW40;A2VAU6;I2BGM7;A0A1C9HGW2;B1NL21;Q6VW29;C6G1P2;Q5W520;P93904;Q33047;A0PD98;Q8WL19;Q33032;Q5K3Y8;I2E962;I2EAA9;O82538;A0A1C9HG87;U5XM28;B8PRL7;A0A1C9HFT3;Q9THL1;A5X4D3;I3NTN0;Q1XEJ9;A0A286NQE6;I2EAR2;A0A219PXQ5;O46889;Q8WKR0;C3S8Q5;B5D5Q4;A0A286M593;A0A0F7G5W2;Q9GEK5;A0A0K2SQY8;D6C620;B8…		0	0	2.957e-11	127.46	7.5237e-10	2	2169.99	0.129488	92.964	1
	High	GHYLNATAGTcEEMIK	12	14794	143	Q6VW40;A2VAU6;Q6VW29;C6G1P2;Q5W520;Q33032;O82538;A0A1C9HG87;U5XM28;Q9THL1;A0A0K2SQY8;D6C620;Q32803;Q4VI99;C1JAT3;Q9GGI5;A0A158TYG8;Q4KUE1;E7DMV3;Q7YJP8;Q7GH77;O98551;E7DMW3;Q4VI80;Q3I534;I2E9A4;Q4VI78;W5RVG3;A0A1C9HGI6;G0WZL1;Q37220;Q5UFF3;B1PHQ2;Q1X6Q9;A0A142I7F3;Q7YJR1;P92434;C3S397;A0A1C9HFR4;Q8MFT9;J9QH20;Q85VA4;A0A0F6Y5M5;Q37140;L0N8B1;Q32701;Q9T2E4;Q9MT23;A0A0B4M1K8;P94046;E7DMY2;I2E962;O98…	C11(Carbamidomethyl)	0	0	3.131e-10	112.31	1.29251e-08	2	1794.82	1.41919	65.9763	0
	High	GHYLNATAGTcEEMIKR	3	14767	142	Q6VW40;A2VAU6;Q6VW29;C6G1P2;Q33032;A0A1C9HG87;U5XM28;R4QE58;I2EAR2;Q8WKR0;A0A0K2SQY8;O98429;Q9GGI5;A0A158TYG8;Q4KUE1;Q37212;Q7YJP8;Q7GH77;O98551;E7DMW3;I2E9A4;P93918;Q8MCY1;Q9T2E4;Q9MT23;W5RVG3;O98426;A0A0B4M1K8;Q5UFF3;Q1X6Q9;Q36637;B6GUV5;Q7YJR1;Q37347;C3S397;K4EPE7;Q37176;I2E9G7;A0A1C9HFR4;Q8MFT9;Q95CE8;Q37140;L0N8B1;P94046;Q8ME51;A5X4D3;Q5I221;A0A0U4D534;A0A249Y5N8;Q7YJR9;F4YYX5;Q5W520;O82538;…	C11(Carbamidomethyl)	0	0	5.805e-10	104.3	9.89361e-08	3	1950.92	1.18142	60.7321	1
	High	GHYLNATAGTcEEmIK	6	14794	143	Q6VW40;A2VAU6;Q6VW29;C6G1P2;Q33032;A0A1C9HG87;U5XM28;F2X4H9;A0A0K2SQY8;Q9GGI5;D6MYJ6;A0A158TYG8;Q4KUE1;Q7YJP8;Q7GH77;O98551;E7DMW3;I2E9A4;W5RVG3;Q5UFF3;Q1X6Q9;Q7YJR1;C3S397;S6CMZ7;A0A1C9HFR4;Q8MFT9;Q37140;L0N8B1;Q5W520;O82538;Q9THL1;Q32803;Q4VI99;E7DMV3;Q4VI80;Q4VI78;A0A1C9HGI6;Q37220;B1PHQ2;Q85VA4;A0A0F6Y5M5;D6C620;C1JAT3;Q3I534;E7DMY2;I2E962;O98429;Q9T2E4;Q9MT23;A0A0B4M1K8;G0WZL1;A0A142I7A5;Q36…	C11(Carbamidomethyl); M14(Oxidation)	0	0	1.448e-08	93.82	8.35365e-07	2	1810.81	1.45089	55.59	0
	High	EITLGFVDLLRDDFIEK	1	5735	77	Q9GGI5;Q5W520;A2VAU6;C6G1P2;Q4VI99;Q4VI80;Q4VI78;A0A1C9HGI6;Q9GHM7;Q9MT32;C3S8U4;P48689;A0A1C9HFM1;Q36851;Q6VW40;I2BGM7;Q33032;A0A1C9HFT3;T1WH32;F2X4H9;Q8HUZ9;Q5I221;A0A0U4D534;I2E9L8;A0A249Y5N8;S4TA61;J9QG76;E0D8V0;C3S397;Q8MFT9;Q5QAE5;Q37212;A0A286NQF2;Q7YJM6;F5B3G0;Q8M9K0;Q8M9J0;E2FGZ3;I2EAR2;C4NWF4;B5SW52;O09420;O78309;E7DMY2;F2X4Q8;F2X4R1;Q8MCX9;Q8MAM0;O03839;D3W6K3;Q8MCX5;A0A0F7EV98;Q31895;…		0	0	1.781e-11	91.03	1.77805e-06	2	2023.08	0.428962	115.091	1
	High	mSGGDHIHAGTVVGK	30	17683	158	Q9GGI5;Q5UFF3;V5K6L0;C6G392;Q37212;Q5UFC2;B8PRP3;I2EA78;I6N589;A0A2H4P5N4;I2EAR2;Q6VW40;A2VAU6;Q6VW29;C6G1P2;Q33032;Q339G9;F2X4H9;Q4KUE1;Q7YJP8;Q7GH77;Q5I221;A0A0U4D534;I2E9A4;D6MYK4;E7DMY2;T1WH32;C3S8Q5;A0A286M593;A0A0K2SQY8;A0A158TYG8;Q8HUZ9;P93952;Q8WKT6;I2E9B8;I2BGM7;A0A1C9HG87;U5XM28;A0A1C9HFT3;Q9GEK5;Q9XQ93;A0A2H4NXN4;O98551;E7DMW3;I2E9L8;R4QE58;A5X4D3;I2E906;O98429;Q9T2E4;Q9MT23;A0A249Y5N8…	M1(Oxidation)	0	0	6.542e-09	86.55	7.61039e-06	2	1481.72	0.236377	30.8682	0
	High	GGLDFTKDDENVNSQPFmR	8	51638	326	Q4VIC0;O98426;B1PHQ2;A0A2D0WHN2;Q95CE8;Q9GGJ5;B5LBY9;Q9XQI4;Q4VI93;Q8MFT9;A0A126G0V3;A2VAU6;Q6VW29;C6G1P2;Q5W520;A5X4D3;A0A0K2SQY8;Q32803;Q4VI99;Q9GGI5;A0A158TYG8;Q7YJP8;Q5I221;A0A0U4D534;Q4VI80;Q4VI78;G0WZ98;A0A1C9HGI6;A0A291L247;G0WZL1;Q37220;Q7YJR1;Q37279;A0A1C9HFR4;J9QH20;Q37140;L0N8B1;I2E9B8;Q6VW40;I2BGM7;Q33047;Q8WL19;Q33032;Q5K3Y8;O82538;A0A1C9HG87;U5XM28;B8PRL7;A0A1C9HFT3;Q9THL1;Q1XEJ9;A0…	M18(Oxidation)	0	0	8.335e-09	82.93	2.06862e-05	2	2185.98	1.11451	83.2389	1
	High	DNGLLLHIHR	9	41878	338	I2E9B8;Q6VW40;A2VAU6;I2BGM7;Q6VW29;C6G1P2;Q33032;A0A1C9HG87;U5XM28;A0A1C9HFT3;C3S8Q5;A0A286M593;Q9GEK5;A0A0K2SQY8;Q9GGI5;Q9XQ93;A0A158TYG8;Q4KUE1;Q7YJP8;Q7GH77;A0A2H4NXN4;Q8HUZ9;O98551;E7DMW3;I2E9L8;I2E9A4;P93952;Q8WKT6;C3S8U4;Q8ME51;A5X4D3;A0A286NQE6;A5X4K9;O98429;Q5I221;G0WZM4;A0A0U4D534;Q8HRT3;Q9T2E4;A0A286NQF2;Q7YJM6;Q9MT23;I3NTN0;E0Y5C1;A0A1W6BU07;A0A1W6BU25;Q5EWL7;Q5QAE5;A0A023Q1L0;I2EAR2;Q…		0	0	0.0003143	82.39	2.90667e-05	2	1187.66	0.0547374	63.3869	0
	High	GHYLNATAGTcEEmIKR	6	14767	142	A2VAU6;C6G1P2;Q9GGI5;Q6VW40;Q6VW29;Q5W520;Q33032;O82538;A0A1C9HG87;U5XM28;Q9THL1;A0A0K2SQY8;D6C620;Q32803;Q4VI99;C1JAT3;A0A158TYG8;Q4KUE1;E7DMV3;Q7YJP8;Q7GH77;O98551;E7DMW3;Q4VI80;Q3I534;I2E9A4;Q4VI78;E7DMY2;I2E962;O98429;Q9T2E4;Q9MT23;W5RVG3;A0A1C9HGI6;A0A0B4M1K8;G0WZL1;Q37220;Q5UFF3;A0A142I7A5;B1PHQ2;Q1X6Q9;Q36637;A0A142I7F3;B8YHE7;O98431;Q7YJR1;P92434;A0A078BR81;Q37347;C3S397;K4EPE7;A0A1C9HFR4…	C11(Carbamidomethyl); M14(Oxidation)	0	0	6.494e-10	80.15	2.41102e-05	3	1966.91	1.30563	50.3523	1
	High	MSGGDHIHAGTVVGK	31	17683	158	Q9GGI5;Q5UFF3;V5K6L0;C6G392;Q37212;Q5UFC2;B8PRP3;I2EA78;I6N589;A0A2H4P5N4;A0A286M593;Q3T5L7;K4EPE7;P94046;I2EAR2;Q6VW40;A2VAU6;Q6VW29;C6G1P2;Q33032;Q339G9;F2X4H9;Q4KUE1;Q7YJP8;Q7GH77;Q5I221;A0A0U4D534;I2E9A4;D6MYK4;E7DMY2;T1WH32;C3S8Q5;A0A0K2SQY8;A0A158TYG8;Q8HUZ9;P93952;Q8WKT6;I2E9B8;I2BGM7;A0A1C9HG87;U5XM28;A0A1C9HFT3;Q9GEK5;Q9XQ93;A0A2H4NXN4;O98551;E7DMW3;I2E9L8;R4QE58;A5X4D3;I2E906;O98429;Q9T…		0	0	4.284e-09	79.09	3.63365e-05	2	1465.72	0.184296	38.2641	0
	High	DDENVNSQPFMR	9	52171	350	A2VAU6;C6G1P2;Q9GGI5;Q37212;Q8HUZ9;P28421;Q32571;Q5W520;Q8WL19;Q5K3Y8;C3RXF1;O82538;B8PRL7;A0A219PXQ5;O46889;Q9MT32;Q32121;A0A286NQM2;A0A1C9HG15;Q32553;Q32803;E7DMV3;A0PDB5;C7AQV2;C3S8U4;C7A5Z4;P28457;I2E9B8;Q6VW40;I2BGM7;B1NL21;Q6VW29;P93904;Q33047;Q33032;A0A1C9HG87;U5XM28;A0A1C9HFT3;Q9THL1;A5X4D3;I3NTN0;Q1XEJ9;I2EAR2;A5X4K9;Q8WKR0;C3S8Q5;B5D5Q4;A0A286M593;A0A0F7G5W2;Q9GEK5;A0A0K2SQY8;D6C620;O78…		0	0	1.379e-05	77.59	6.49224e-05	2	1451.62	0.641422	69.7054	0
	High	TFQGPPHGIQVER	32	58045	315	Q8MCX9;Q5UFF3;Q36637;J9QFH0;Q6YLP8;U5IKM1;B5U0R6;Q6VW40;A2VAU6;I2BGM7;C6G1P2;Q5W520;E7DMY2;Q33032;A0A1C9HFT3;B5SW52;D3W6K3;F2X4H9;Q4VI99;Q8MCX5;Q9GGI5;Q8HUZ9;I2E9L8;Q4VI80;Q4VI78;C3S8U4;A0A1C9HGW2;I2E962;A0A1C9HG87;U5XM28;B8PRL7;A0A286NQE6;C3S8Q5;A0A286M593;Q9GEK5;O78309;C1JAT3;A0A158TYG8;A0A2H4NXN4;Q5I221;G0WZM4;A0A0U4D534;A0A0P0FGN5;A0A286NQF2;Q7YJM6;Q6VW29;Q4KUE1;Q7YJP8;Q7GH77;I2E9A4;Q9T2E4;Q9…		0	0	1.1e-07	74.55	0.000217158	2	1465.75	-0.34338	59.3321	0
	High	ELGVPIVmHDYITGGFTANTSLAHYcR	7	839	25	C7AQU9;C3RXF1;C7AQV0;C7AQV2;C3S8U4;A2VAU6;Q33032;I2BGM7;Q5W520;C3S8Q5;D6MYK4;A0A142DPV4;G0WZL1;A0A0F6Y5M5;Q31889;D6MYJ6;I2FL31;Q32553;A0A2H4UGV5;D6MYK9;C7AQT3;D6MYI7;A0A120KLC1;A0A023Q3H2;A0A023Q1H7	M8(Oxidation); C26(Carbamidomethyl)	0	0	3.707e-10	70.47	0.00022788	3	3038.46	1.66234	113.523	0
	High	ELGVPIVMHDYITGGFTANTSLAHYcR	2	839	25	A2VAU6;I2BGM7;Q5W520;Q33032;C3S8Q5;C3S8U4;A0A0F6Y5M5;Q31889;C3RXF1;D6MYK4;A0A142DPV4;G0WZL1;D6MYJ6;I2FL31;Q32553;A0A2H4UGV5;D6MYK9;C7AQV0;C7AQT3;C7AQV2;D6MYI7;A0A120KLC1;A0A023Q3H2;A0A023Q1H7;C7AQU9	C26(Carbamidomethyl)	0	0	2.65e-14	68.54	0.000368098	3	3022.46	0.372416	114.065	0
	High	EITLGFVDLLR	1	11021	142	Q6VW40;A2VAU6;I2BGM7;C6G1P2;Q33032;A0A1C9HFT3;T1WH32;F2X4H9;Q9GGI5;Q8HUZ9;Q5I221;A0A0U4D534;I2E9L8;A0A249Y5N8;S4TA61;J9QG76;E0D8V0;C3S397;Q8MFT9;Q5QAE5;Q5W520;I2E962;C3RXF1;A0A1C9HG87;U5XM28;B8PRL7;A0A286NQE6;A0A0F7EV98;Q9MT32;C3S8Q5;A0A286NQM2;A0A286M593;Q9GEK5;Q4VI99;C1JAT3;A0A158TYG8;A0A2H4NXN4;Q4VI80;Q4VI78;A0A286NQF2;C3S8U4;Q7YJM6;Q37212;O20248;W5RVG3;Q8HVI8;F5B3G0;Q8M9K0;Q8M9J0;E2FGZ3;Q8ME5…		0	0	0.0001323	64.18	0.000826107	2	1275.73	-0.111999	114.969	0
	High	VALEAcVQAR	51	29518	265	A2VAU6;I2BGM7;C6G1P2;B8PRL7;A0A0F7EV98;C4NWF4;Q6VW29;Q5W520;A5X4D3;A0A0K2SQY8;Q32803;Q4VI99;Q9GGI5;A0A158TYG8;Q7YJP8;Q5I221;A0A0U4D534;Q4VI80;Q4VI78;G0WZ98;A0A1C9HGI6;A0A291L247;G0WZL1;Q37220;Q7YJR1;Q37279;A0A1C9HFR4;J9QH20;Q37140;L0N8B1;I2E9B8;Q6VW40;Q33047;Q8WL19;Q33032;Q5K3Y8;O82538;A0A1C9HG87;U5XM28;A0A1C9HFT3;Q9THL1;Q1XEJ9;A0A219PXQ5;O46889;C3S8Q5;A0A286M593;Q9GEK5;D6C620;C1JAT3;Q9XQ93;Q4KUE…	C6(Carbamidomethyl)	0	0	0.0007345	63.39	0.00183777	2	1116.58	0.100469	70.0562	0
	High	PLLGcTIKPK	7	64838	366	I2E9B8;Q6VW40;A2VAU6;I2BGM7;Q6VW29;C6G1P2;D6MYK4;E7DMY2;Q33032;A0A1C9HG87;U5XM28;A0A1C9HFT3;C3S8Q5;A0A286M593;Q9GEK5;A0A0K2SQY8;Q9GGI5;Q9XQ93;A0A158TYG8;Q4KUE1;Q7YJP8;Q7GH77;A0A2H4NXN4;Q8HUZ9;O98551;E7DMW3;I2E9L8;I2E9A4;P93952;Q8WKT6;W5RVG3;D4N1T9;J9QG76;Q5UFF3;Q1X6Q9;Q9TML5;O99016;Q8HVI8;A0A291L206;Q7YJR1;C3S397;A0A1C9HFR4;Q8MFT9;Q5QAE5;G8EEM9;A0A2D0WHN2;Q7YJM3;Q37140;L0N8B1;I2EA78;T1WH32;Q1XEJ9…	C5(Carbamidomethyl)	0	0	0.002346	50.54	0.0499682	3	1126.67	0.0653328	51.4133	1
	High	VxPQPGVPPEEAGAAVAAESSTGTWTTVWTDGLTSLDR	2	2208	44	C6G1P2;Q9GGI5;G0WZL1;C3RXF1;A0A286NQM2;C4NWF4;Q7YMT1;I2FL31;E7DMV3;A0A0F7G5H6;Q58U40;L0N8C5;A0A0F6Y5M5;A0A291L2S1;O03654;Q33032;O03613;I2BGM7;A0A2H4NXN4;Q539X0;Q9MTT0;A0A286NQE6;Q7YMT4;Q3T5L7;Q9MTG1;A0A249Y5N8;A0A120KLC1;D0Q0K2;Q8M9K0;Q8M9J0;Q8M9L6;O03656;O03628;V9HZD2;A0A126G0V3;A0A126G197;A0A1X9ZQP4;A0A2D2CG74;A0A0H4SSE1;C6FJV2;A0A1G5SCC7;Q2QJW0;A0A1W6BQF9;B5LBY9	X2(S)	0	0	4.727e-11	46.6	0.0283764	4	3840.85	-0.984016	115.063	0
	High	YGRPLLGcTIKPK	6	64650	358	C3RXF1;A0A286NQM2;Q9GGI5;P28457;I2E9B8;Q6VW40;A2VAU6;I2BGM7;Q6VW29;C6G1P2;Q33032;A0A1C9HG87;U5XM28;A0A1C9HFT3;A5X4D3;A0A286NQE6;I2EAR2;Q8WKR0;C3S8Q5;A0A286M593;A0A0F7G5W2;Q9GEK5;A0A0K2SQY8;O98429;Q9XQ93;A0A158TYG8;Q4KUE1;Q37212;Q7YJP8;Q7GH77;A0A2H4NXN4;Q8HUZ9;Q5I221;G0WZM4;A0A0U4D534;O98551;E7DMW3;I2E9L8;Q8HRT3;I2E9A4;P93918;Q8MCY1;Q9T2E4;A0A286NQF2;Q6USH4;P93952;Q8WKT6;Q7YJM6;Q9MT23;Q32701;Q5W52…	C8(Carbamidomethyl)	0	0	1.496e-06	43.07	0.286307	3	1502.85	0.579	53.2588	2
	High	DDENVNSQPFmR	6	52171	350	P93952;Q5QAE5;A2VAU6;C6G1P2;Q9GGI5;Q37212;Q8HUZ9;P28421;Q32571;Q5W520;Q8WL19;Q5K3Y8;C3RXF1;O82538;B8PRL7;A0A219PXQ5;O46889;Q9MT32;Q32121;A0A286NQM2;A0A1C9HG15;Q32553;Q32803;E7DMV3;A0PDB5;C7AQV2;C3S8U4;C7A5Z4;P28457;I2E9B8;Q6VW40;I2BGM7;B1NL21;Q6VW29;P93904;Q33047;Q33032;A0A1C9HG87;U5XM28;A0A1C9HFT3;Q9THL1;A5X4D3;I3NTN0;Q1XEJ9;I2EAR2;A5X4K9;Q8WKR0;C3S8Q5;B5D5Q4;A0A286M593;A0A0F7G5W2;Q9GEK5;A0A0K2S…	M11(Oxidation)	0	0	9.395e-05	40.9	0.297967	2	1467.62	0.855373	56.844	0
	High	EITLGFVDLLRDDFIEKDR	1	5694	77	Q9GGI5;Q5W520;A2VAU6;C6G1P2;Q4VI99;Q4VI80;Q4VI78;A0A1C9HGI6;Q9GHM7;Q9MT32;C3S8U4;P48689;A0A1C9HFM1;Q36851;Q6VW40;I2BGM7;Q33032;A0A1C9HFT3;T1WH32;F2X4H9;Q8HUZ9;Q5I221;A0A0U4D534;I2E9L8;A0A249Y5N8;S4TA61;J9QG76;E0D8V0;C3S397;Q8MFT9;Q5QAE5;Q37212;A0A286NQF2;Q7YJM6;F5B3G0;Q8M9K0;Q8M9J0;E2FGZ3;I2EAR2;C4NWF4;B5SW52;O09420;O78309;E7DMY2;F2X4Q8;F2X4R1;Q8MCX9;Q8MAM0;O03839;D3W6K3;Q8MCX5;A0A0F7EV98;Q31895;…		0	0	3.007e-05	26.91	4.3336	3	2294.2	0.045206	114.731	2
	High	AMHAVIDR	9	44488	355	Q6VW40;A2VAU6;C6G1P2;Q33032;Q9GGI5;Q5I221;A0A0U4D534;Q71N79;Q5W520;Q5K3Y8;Q32803;C3S8U4;I2E9B8;I2BGM7;Q6VW29;A0A1C9HFT3;Q9XQ93;Q4KUE1;Q7YJP8;Q7GH77;Q8HUZ9;I2E9L8;I2E9A4;P93952;D4N1T9;J9QG76;Q5UFF3;Q1X6Q9;O99016;A0A291L206;Q7YJR1;C3S397;A0A1C9HFR4;Q8MFT9;Q5QAE5;G8EEM9;A0A2D0WHN2;Q7YJM3;L0N8B1;I2EA78;A0A218KDZ0;A0PD98;Q4VI99;Q4VI80;Q4VI78;Q9MT23;P48689;Q37222;A0A1C9HGI6;H5ZW43;Q37220;A0A1C9HFM1;A0A…		0	0.001	0.01353	52.3	0.0217425	2	912.471	-0.890214	32.559	0
	High	AQAETGEIK	6	27913	263	C3RXF1;A0A286NQM2;Q9GGI5;Q8ME51;B8PRL7;Q9GEK5;Q1XEJ9;Q6VW40;A2VAU6;I2BGM7;C6G1P2;Q33032;A0A1C9HG87;U5XM28;A0A1C9HFT3;C3S8Q5;A0A286M593;A0A158TYG8;A0A2H4NXN4;Q8HUZ9;I2E9L8;D6C620;C3S8U4;Q32701;I2E9B8;Q6VW29;T1WH32;Q9XQ93;Q4KUE1;Q7YJP8;Q7GH77;I2E9A4;P93952;P93918;Q5W520;D0Q0K2;A0A286NQE6;A0A0K2SQY8;O98429;O98551;E7DMW3;Q9T2E4;A0A286NQF2;Q8WKT6;Q7YJM6;Q9MT23;W5RVG3;B8PRP3;A0A0B4M1K8;D4N1T9;A0A1D5AHD…		0	0.001	0.01758	40.57	0.320912	2	946.485	1.16613	24.6436	0
	High	DDFIEKDR	8	17693	194	Q5W520;Q9GGI5;O03839;C4NWF4;O09420;C3S8U4;A2VAU6;C6G1P2;E7DMY2;F2X4H9;Q4VI99;Q8MCX5;Q37212;Q5I221;A0A0U4D534;Q4VI80;Q4VI78;F2X4R1;Q8MCX9;I2BGM7;Q33032;O46889;C6G392;P93952;Q6VW29;A0PD98;Q5K3Y8;Q32803;Q7YJP8;Q8HUZ9;Q9MT23;P48689;Q37222;A0A1C9HGI6;H5ZW43;J9QG76;Q37220;A0A1C9HFM1;Q7YJR1;A0A078BR81;A0A1C9HFR4;A0A0F6TFY2;Q7YJM3;L0N8B1;Q8WL19;O82538;E7DMV3;A0PDB5;Q5UFF3;Q85VA4;A0A0F6Y5M5;I2EA78;F2X4Q8;…		0	0.003	0.03093	39.02	0.310284	2	1037.49	0.0428561	42.8428	1
	High	PLLGcTIK	1	65191	367	P92447;Q32701;P28457;P28421;Q539X0;I2E9B8;Q31896;D6MYK9;Q6VW40;Q32776;Q32571;A2VAU6;I2BGM7;B1NL21;Q6VW29;C6G1P2;Q5W520;P93904;Q33047;O98884;D6MYK4;Q9MTT0;E7DMY2;Q31670;Q8ME51;Q8WL19;Q33032;Q5K3Y8;C3RXF1;F2X4Q8;A0PDB8;O82538;Q9GHZ1;A0A1C9HG87;Q31895;U5XM28;B8PRL7;A0A1C9HFT3;Q7YMT1;R4QE58;B5SW52;Q9THL1;A5X4D3;I3NTN0;Q1XEJ9;O09420;C7A609;T1WH32;I2EAR2;A0A219PXQ5;Q7YMT4;Q8MAM0;V5K6K1;A5X4K9;O46889;A0…	C5(Carbamidomethyl)	0	0.004	0.05111	40.37	0.807531	2	901.518	-0.0339554	62.0289	0
	High	EGNEIIR	1	14511	178	A2VAU6;C6G1P2;Q5W520;Q71N79;Q4VI99;Q9GGI5;Q8HUZ9;Q4VI80;Q4VI78;C3S8U4;Q6VW40;I2BGM7;Q33032;A0A1C9HFT3;I2E9L8;Q6VW29;A5X4D3;A0A0K2SQY8;Q32803;A0A158TYG8;Q7YJP8;Q5I221;A0A0U4D534;Q7YMT1;I2FL31;E7DMV3;Q58U40;I2E9B8;Q33047;Q8WL19;Q5K3Y8;O82538;A0A1C9HG87;U5XM28;B8PRL7;Q9THL1;Q1XEJ9;A0A219PXQ5;O46889;C3S8Q5;A0A286M593;Q9GEK5;D6C620;C1JAT3;Q9XQ93;Q4KUE1;Q7GH77;A0A2H4NXN4;A0PDB5;Q33156;O98551;E7DMW3;Q3I…		0	0.009	0.1156	47.33	0.0447273	2	830.437	-0.0833641	36.4972	0
	High	NHGMHFR	2	30695	273	Q5W520;Q9GGI5;Q33047;O82538;Q6VW40;A2VAU6;Q6VW29;C6G1P2;Q33032;A0A1C9HG87;U5XM28;Q9THL1;A0A0K2SQY8;D6C620;Q32803;Q4VI99;C1JAT3;A0A158TYG8;Q4KUE1;E7DMV3;Q7YJP8;Q7GH77;O98551;E7DMW3;Q4VI80;Q3I534;I2E9A4;Q4VI78;Q71N79;Q9T2E4;I2E9B8;I2BGM7;B1NL21;Q8WL19;Q5K3Y8;A0A1C9HFT3;Q1XEJ9;O46889;B5D5Q4;O78309;Q9XQ93;A0PDB5;Q33156;Q8HUZ9;Q5I221;A0A0U4D534;I2E9L8;C3S8U4;P93952;C3S8Q5;A0A286M593;Q8WKT6;R4QE58;Q9GE…		0	0.009	0.1086	41.45	0.181335	2	898.41	0.0462078	30.4147	0
	High	AVYEcLR	1	51291	314	A2VAU6;Q6VW29;C6G1P2;Q9GGI5;Q7YJP8;Q5W520;Q32803;P28457;I2E9B8;Q6VW40;I2BGM7;B1NL21;P93904;Q33047;Q8WL19;Q33032;Q5K3Y8;O82538;A0A1C9HG87;U5XM28;B8PRL7;A0A1C9HFT3;Q9THL1;A5X4D3;I3NTN0;Q1XEJ9;I2EAR2;A0A219PXQ5;O46889;Q8WKR0;C3S8Q5;B5D5Q4;A0A286M593;A0A0F7G5W2;Q9GEK5;A0A0K2SQY8;D6C620;O78309;P93932;Q4VI99;C1JAT3;Q9XQ93;A0A158TYG8;Q4KUE1;E7DMV3;Q37212;Q7GH77;A0A2H4NXN4;A0PDB5;Q33156;Q8HUZ9;J9QER6;Q5I…	C5(Carbamidomethyl)	0	0.009	0.1087	26.13	11.3923	2	910.445	-0.166306	50.8759	0
Q37220	Ribulose bisphosphate carboxylase large chain (Fragment) OS=Heteranthera limosa OX=44958 GN=rbcL PE=3 SV=1 - [Q37220_HETLI]	2448.36	32.66	37781	0	19	215	447	49.4818	6.80029
	High	GGLDFTKDDENVNSQPFMR	10	51638	326	Q8M9K0;Q9XQI4;Q4VI93;Q8MFT9;A0A126G0V3;Q4VIC0;O98426;B1PHQ2;A0A2D0WHN2;Q95CE8;Q9GGJ5;B5LBY9;P28457;I2E9B8;Q6VW40;A2VAU6;I2BGM7;A0A1C9HGW2;B1NL21;Q6VW29;C6G1P2;Q5W520;P93904;Q33047;A0PD98;Q8WL19;Q33032;Q5K3Y8;I2E962;I2EAA9;O82538;A0A1C9HG87;U5XM28;B8PRL7;A0A1C9HFT3;Q9THL1;A5X4D3;I3NTN0;Q1XEJ9;A0A286NQE6;I2EAR2;A0A219PXQ5;O46889;Q8WKR0;C3S8Q5;B5D5Q4;A0A286M593;A0A0F7G5W2;Q9GEK5;A0A0K2SQY8;D6C620;B8…		0	0	2.957e-11	127.46	7.5237e-10	2	2169.99	0.129488	92.964	1
	High	GHYLxATAGTcEEMIK	10	14794	143	Q6VW40;A2VAU6;Q6VW29;C6G1P2;Q5W520;Q33032;O82538;A0A1C9HG87;U5XM28;Q9THL1;A0A0K2SQY8;D6C620;Q32803;Q4VI99;C1JAT3;Q9GGI5;A0A158TYG8;Q4KUE1;E7DMV3;Q7YJP8;Q7GH77;O98551;E7DMW3;Q4VI80;Q3I534;I2E9A4;Q4VI78;W5RVG3;A0A1C9HGI6;G0WZL1;Q37220;Q5UFF3;B1PHQ2;Q1X6Q9;A0A142I7F3;Q7YJR1;P92434;C3S397;A0A1C9HFR4;Q8MFT9;J9QH20;Q85VA4;A0A0F6Y5M5;Q37140;L0N8B1;Q32701;Q9T2E4;Q9MT23;A0A0B4M1K8;P94046;E7DMY2;I2E962;O98…	X5(N); C11(Carbamidomethyl)	0	0	3.131e-10	112.31	1.29251e-08	2	1794.82	1.41919	65.9763	0
	High	GHYLxATAGTcEEMIKR	1	14767	142	Q6VW40;A2VAU6;Q6VW29;C6G1P2;Q33032;A0A1C9HG87;U5XM28;R4QE58;I2EAR2;Q8WKR0;A0A0K2SQY8;O98429;Q9GGI5;A0A158TYG8;Q4KUE1;Q37212;Q7YJP8;Q7GH77;O98551;E7DMW3;I2E9A4;P93918;Q8MCY1;Q9T2E4;Q9MT23;W5RVG3;O98426;A0A0B4M1K8;Q5UFF3;Q1X6Q9;Q36637;B6GUV5;Q7YJR1;Q37347;C3S397;K4EPE7;Q37176;I2E9G7;A0A1C9HFR4;Q8MFT9;Q95CE8;Q37140;L0N8B1;P94046;Q8ME51;A5X4D3;Q5I221;A0A0U4D534;A0A249Y5N8;Q7YJR9;F4YYX5;Q5W520;O82538;…	X5(N); C11(Carbamidomethyl)	0	0	5.805e-10	104.3	9.89361e-08	3	1950.92	1.18142	60.7321	1
	High	GHYLxATAGTcEEMIK	8	12	9	Q95CF8;X2D2J7;E5G0I9;Q37220;Q8WJX3;Q8ME51;Q31895;Q95631;Q8MCW3	X5(D); C11(Carbamidomethyl)	0	0	7.292e-10	95.15	2.06818e-07	2	1795.8	1.41217	71.3387	0
	High	GHYLxATAGTcEEmIK	5	14794	143	Q6VW40;A2VAU6;Q6VW29;C6G1P2;Q33032;A0A1C9HG87;U5XM28;F2X4H9;A0A0K2SQY8;Q9GGI5;D6MYJ6;A0A158TYG8;Q4KUE1;Q7YJP8;Q7GH77;O98551;E7DMW3;I2E9A4;W5RVG3;Q5UFF3;Q1X6Q9;Q7YJR1;C3S397;S6CMZ7;A0A1C9HFR4;Q8MFT9;Q37140;L0N8B1;Q5W520;O82538;Q9THL1;Q32803;Q4VI99;E7DMV3;Q4VI80;Q4VI78;A0A1C9HGI6;Q37220;B1PHQ2;Q85VA4;A0A0F6Y5M5;D6C620;C1JAT3;Q3I534;E7DMY2;I2E962;O98429;Q9T2E4;Q9MT23;A0A0B4M1K8;G0WZL1;A0A142I7A5;Q36…	X5(N); C11(Carbamidomethyl); M14(Oxidation)	0	0	1.448e-08	93.82	8.35365e-07	2	1810.81	1.45089	55.59	0
	High	GHYLxATAGTcEEMIKR	5	12	9	E5G0I9;Q95CF8;X2D2J7;Q37220;Q8WJX3;Q8ME51;Q31895;Q95631;Q8MCW3	X5(D); C11(Carbamidomethyl)	0	0	1.476e-07	92.71	5.78473e-07	3	1951.9	0.706035	64.1121	1
	High	GGLDFTKDDENVNSQPFmR	8	51638	326	Q4VIC0;O98426;B1PHQ2;A0A2D0WHN2;Q95CE8;Q9GGJ5;B5LBY9;Q9XQI4;Q4VI93;Q8MFT9;A0A126G0V3;A2VAU6;Q6VW29;C6G1P2;Q5W520;A5X4D3;A0A0K2SQY8;Q32803;Q4VI99;Q9GGI5;A0A158TYG8;Q7YJP8;Q5I221;A0A0U4D534;Q4VI80;Q4VI78;G0WZ98;A0A1C9HGI6;A0A291L247;G0WZL1;Q37220;Q7YJR1;Q37279;A0A1C9HFR4;J9QH20;Q37140;L0N8B1;I2E9B8;Q6VW40;I2BGM7;Q33047;Q8WL19;Q33032;Q5K3Y8;O82538;A0A1C9HG87;U5XM28;B8PRL7;A0A1C9HFT3;Q9THL1;Q1XEJ9;A0…	M18(Oxidation)	0	0	8.335e-09	82.93	2.06862e-05	2	2185.98	1.11451	83.2389	1
	High	DNGLLLHIHR	9	41878	338	I2E9B8;Q6VW40;A2VAU6;I2BGM7;Q6VW29;C6G1P2;Q33032;A0A1C9HG87;U5XM28;A0A1C9HFT3;C3S8Q5;A0A286M593;Q9GEK5;A0A0K2SQY8;Q9GGI5;Q9XQ93;A0A158TYG8;Q4KUE1;Q7YJP8;Q7GH77;A0A2H4NXN4;Q8HUZ9;O98551;E7DMW3;I2E9L8;I2E9A4;P93952;Q8WKT6;C3S8U4;Q8ME51;A5X4D3;A0A286NQE6;A5X4K9;O98429;Q5I221;G0WZM4;A0A0U4D534;Q8HRT3;Q9T2E4;A0A286NQF2;Q7YJM6;Q9MT23;I3NTN0;E0Y5C1;A0A1W6BU07;A0A1W6BU25;Q5EWL7;Q5QAE5;A0A023Q1L0;I2EAR2;Q…		0	0	0.0003143	82.39	2.90667e-05	2	1187.66	0.0547374	63.3869	0
	High	GHYLxATAGTcEEmIKR	5	14767	142	A2VAU6;C6G1P2;Q9GGI5;Q6VW40;Q6VW29;Q5W520;Q33032;O82538;A0A1C9HG87;U5XM28;Q9THL1;A0A0K2SQY8;D6C620;Q32803;Q4VI99;C1JAT3;A0A158TYG8;Q4KUE1;E7DMV3;Q7YJP8;Q7GH77;O98551;E7DMW3;Q4VI80;Q3I534;I2E9A4;Q4VI78;E7DMY2;I2E962;O98429;Q9T2E4;Q9MT23;W5RVG3;A0A1C9HGI6;A0A0B4M1K8;G0WZL1;Q37220;Q5UFF3;A0A142I7A5;B1PHQ2;Q1X6Q9;Q36637;A0A142I7F3;B8YHE7;O98431;Q7YJR1;P92434;A0A078BR81;Q37347;C3S397;K4EPE7;A0A1C9HFR4…	X5(N); C11(Carbamidomethyl); M14(Oxidation)	0	0	6.494e-10	80.15	2.41102e-05	3	1966.91	1.30563	50.3523	1
	High	DDENVNSQPFMR	9	52171	350	A2VAU6;C6G1P2;Q9GGI5;Q37212;Q8HUZ9;P28421;Q32571;Q5W520;Q8WL19;Q5K3Y8;C3RXF1;O82538;B8PRL7;A0A219PXQ5;O46889;Q9MT32;Q32121;A0A286NQM2;A0A1C9HG15;Q32553;Q32803;E7DMV3;A0PDB5;C7AQV2;C3S8U4;C7A5Z4;P28457;I2E9B8;Q6VW40;I2BGM7;B1NL21;Q6VW29;P93904;Q33047;Q33032;A0A1C9HG87;U5XM28;A0A1C9HFT3;Q9THL1;A5X4D3;I3NTN0;Q1XEJ9;I2EAR2;A5X4K9;Q8WKR0;C3S8Q5;B5D5Q4;A0A286M593;A0A0F7G5W2;Q9GEK5;A0A0K2SQY8;D6C620;O78…		0	0	1.379e-05	77.59	6.49224e-05	2	1451.62	0.641422	69.7054	0
	High	TFQGPPHGIQVER	32	58045	315	Q8MCX9;Q5UFF3;Q36637;J9QFH0;Q6YLP8;U5IKM1;B5U0R6;Q6VW40;A2VAU6;I2BGM7;C6G1P2;Q5W520;E7DMY2;Q33032;A0A1C9HFT3;B5SW52;D3W6K3;F2X4H9;Q4VI99;Q8MCX5;Q9GGI5;Q8HUZ9;I2E9L8;Q4VI80;Q4VI78;C3S8U4;A0A1C9HGW2;I2E962;A0A1C9HG87;U5XM28;B8PRL7;A0A286NQE6;C3S8Q5;A0A286M593;Q9GEK5;O78309;C1JAT3;A0A158TYG8;A0A2H4NXN4;Q5I221;G0WZM4;A0A0U4D534;A0A0P0FGN5;A0A286NQF2;Q7YJM6;Q6VW29;Q4KUE1;Q7YJP8;Q7GH77;I2E9A4;Q9T2E4;Q9…		0	0	1.1e-07	74.55	0.000217158	2	1465.75	-0.34338	59.3321	0
	High	GHYLxATAGTcEEmIK	3	12	9	Q8WJX3;E5G0I9;Q95CF8;X2D2J7;Q37220;Q8ME51;Q31895;Q95631;Q8MCW3	X5(D); C11(Carbamidomethyl); M14(Oxidation)	0	0	0.000348	71.73	3.37225e-05	2	1811.79	0.43329	58.9608	0
	High	VALEAcVQAR	51	29518	265	A2VAU6;I2BGM7;C6G1P2;B8PRL7;A0A0F7EV98;C4NWF4;Q6VW29;Q5W520;A5X4D3;A0A0K2SQY8;Q32803;Q4VI99;Q9GGI5;A0A158TYG8;Q7YJP8;Q5I221;A0A0U4D534;Q4VI80;Q4VI78;G0WZ98;A0A1C9HGI6;A0A291L247;G0WZL1;Q37220;Q7YJR1;Q37279;A0A1C9HFR4;J9QH20;Q37140;L0N8B1;I2E9B8;Q6VW40;Q33047;Q8WL19;Q33032;Q5K3Y8;O82538;A0A1C9HG87;U5XM28;A0A1C9HFT3;Q9THL1;Q1XEJ9;A0A219PXQ5;O46889;C3S8Q5;A0A286M593;Q9GEK5;D6C620;C1JAT3;Q9XQ93;Q4KUE…	C6(Carbamidomethyl)	0	0	0.0007345	63.39	0.00183777	2	1116.58	0.100469	70.0562	0
	High	FLFcAEAIYK	9	13080	151	Q9GHZ1;C3S8Q5;C3S8U4;A2VAU6;C6G1P2;Q5W520;Q4VI99;Q9GGI5;Q4VI80;Q4VI78;Q6VW29;Q5K3Y8;O78309;Q32803;Q7YJP8;Q8HUZ9;Q5I221;A0A0U4D534;P93952;Q9MT23;Q7YJR1;A0A1C9HFR4;L0N8B1;A8DPF0;J9QG76;Q7YJM3;P48689;A0A1C9HFM1;A0A1W6L1X3;Q9GHM7;Q32571;A0PD98;C3RXF1;B8PRL7;R4QE58;T1WH32;C7AQU9;Q32121;A0A286M593;A0A0K2SQY8;B8QQG4;A0A158TYG8;Q8WKT6;Q37222;A0A1C9HGI6;B8PRP3;H5ZW43;G0WZL1;Q37220;A0A142I7A5;Q36637;Q6PZ98…	C4(Carbamidomethyl)	0	0	0.0003031	63.22	0.001558	2	1261.63	0.953561	108.971	0
	High	PLLGcTIKPK	7	64838	366	I2E9B8;Q6VW40;A2VAU6;I2BGM7;Q6VW29;C6G1P2;D6MYK4;E7DMY2;Q33032;A0A1C9HG87;U5XM28;A0A1C9HFT3;C3S8Q5;A0A286M593;Q9GEK5;A0A0K2SQY8;Q9GGI5;Q9XQ93;A0A158TYG8;Q4KUE1;Q7YJP8;Q7GH77;A0A2H4NXN4;Q8HUZ9;O98551;E7DMW3;I2E9L8;I2E9A4;P93952;Q8WKT6;W5RVG3;D4N1T9;J9QG76;Q5UFF3;Q1X6Q9;Q9TML5;O99016;Q8HVI8;A0A291L206;Q7YJR1;C3S397;A0A1C9HFR4;Q8MFT9;Q5QAE5;G8EEM9;A0A2D0WHN2;Q7YJM3;Q37140;L0N8B1;I2EA78;T1WH32;Q1XEJ9…	C5(Carbamidomethyl)	0	0	0.002346	50.54	0.0499682	3	1126.67	0.0653328	51.4133	1
	High	GHYLxATAGTcEEmIKR	2	12	9	Q8WJX3;Q95CF8;X2D2J7;E5G0I9;Q37220;Q8ME51;Q31895;Q95631;Q8MCW3	X5(D); C11(Carbamidomethyl); M14(Oxidation)	0	0	2.383e-07	44.6	0.0306099	3	1967.9	0.647962	53.8015	1
	High	YGRPLLGcTIKPK	6	64650	358	C3RXF1;A0A286NQM2;Q9GGI5;P28457;I2E9B8;Q6VW40;A2VAU6;I2BGM7;Q6VW29;C6G1P2;Q33032;A0A1C9HG87;U5XM28;A0A1C9HFT3;A5X4D3;A0A286NQE6;I2EAR2;Q8WKR0;C3S8Q5;A0A286M593;A0A0F7G5W2;Q9GEK5;A0A0K2SQY8;O98429;Q9XQ93;A0A158TYG8;Q4KUE1;Q37212;Q7YJP8;Q7GH77;A0A2H4NXN4;Q8HUZ9;Q5I221;G0WZM4;A0A0U4D534;O98551;E7DMW3;I2E9L8;Q8HRT3;I2E9A4;P93918;Q8MCY1;Q9T2E4;A0A286NQF2;Q6USH4;P93952;Q8WKT6;Q7YJM6;Q9MT23;Q32701;Q5W52…	C8(Carbamidomethyl)	0	0	1.496e-06	43.07	0.286307	3	1502.85	0.579	53.2588	2
	High	DDENVNSQPFmR	6	52171	350	P93952;Q5QAE5;A2VAU6;C6G1P2;Q9GGI5;Q37212;Q8HUZ9;P28421;Q32571;Q5W520;Q8WL19;Q5K3Y8;C3RXF1;O82538;B8PRL7;A0A219PXQ5;O46889;Q9MT32;Q32121;A0A286NQM2;A0A1C9HG15;Q32553;Q32803;E7DMV3;A0PDB5;C7AQV2;C3S8U4;C7A5Z4;P28457;I2E9B8;Q6VW40;I2BGM7;B1NL21;Q6VW29;P93904;Q33047;Q33032;A0A1C9HG87;U5XM28;A0A1C9HFT3;Q9THL1;A5X4D3;I3NTN0;Q1XEJ9;I2EAR2;A5X4K9;Q8WKR0;C3S8Q5;B5D5Q4;A0A286M593;A0A0F7G5W2;Q9GEK5;A0A0K2S…	M11(Oxidation)	0	0	9.395e-05	40.9	0.297967	2	1467.62	0.855373	56.844	0
	High	AMHAVIDR	9	44488	355	Q6VW40;A2VAU6;C6G1P2;Q33032;Q9GGI5;Q5I221;A0A0U4D534;Q71N79;Q5W520;Q5K3Y8;Q32803;C3S8U4;I2E9B8;I2BGM7;Q6VW29;A0A1C9HFT3;Q9XQ93;Q4KUE1;Q7YJP8;Q7GH77;Q8HUZ9;I2E9L8;I2E9A4;P93952;D4N1T9;J9QG76;Q5UFF3;Q1X6Q9;O99016;A0A291L206;Q7YJR1;C3S397;A0A1C9HFR4;Q8MFT9;Q5QAE5;G8EEM9;A0A2D0WHN2;Q7YJM3;L0N8B1;I2EA78;A0A218KDZ0;A0PD98;Q4VI99;Q4VI80;Q4VI78;Q9MT23;P48689;Q37222;A0A1C9HGI6;H5ZW43;Q37220;A0A1C9HFM1;A0A…		0	0.001	0.01353	52.3	0.0217425	2	912.471	-0.890214	32.559	0
	High	AQAETGEIK	6	27913	263	C3RXF1;A0A286NQM2;Q9GGI5;Q8ME51;B8PRL7;Q9GEK5;Q1XEJ9;Q6VW40;A2VAU6;I2BGM7;C6G1P2;Q33032;A0A1C9HG87;U5XM28;A0A1C9HFT3;C3S8Q5;A0A286M593;A0A158TYG8;A0A2H4NXN4;Q8HUZ9;I2E9L8;D6C620;C3S8U4;Q32701;I2E9B8;Q6VW29;T1WH32;Q9XQ93;Q4KUE1;Q7YJP8;Q7GH77;I2E9A4;P93952;P93918;Q5W520;D0Q0K2;A0A286NQE6;A0A0K2SQY8;O98429;O98551;E7DMW3;Q9T2E4;A0A286NQF2;Q8WKT6;Q7YJM6;Q9MT23;W5RVG3;B8PRP3;A0A0B4M1K8;D4N1T9;A0A1D5AHD…		0	0.001	0.01758	40.57	0.320912	2	946.485	1.16613	24.6436	0
	High	MSGGDHIHSGTVVGK	1	8772	114	Q5W520;B8PRL7;Q9GGI5;C3S8U4;Q7YMT1;I2FL31;E7DMV3;Q58U40;Q32224;Q32496;Q8MAM0;P93932;Q5UFF3;J9QFH0;O03607;A0A286SFA6;R4GUN6;O82538;Q32553;Q32803;Q37220;A0A249Y5Q9;Q85VA4;A0A0F6Y5M5;Q9GHM7;A0A291L2S1;Q36851;A0A0D5CQU4;O09420;Q9MT32;O03839;C4NWF4;P48689;A0A1C9HFM1;J9QEM7;A0A1W6L1X3;A0A0F7EVY4;Q37309;Q5K3Y8;Q37222;I6N589;V5K6L0;C6G392;Q37212;Q5UFC2;B8PRP3;I2EA78;A0A2H4P5N4;C3RXF1;A0A286NQM2;C7AQV2;O0…		0	0.001	0.01329	15.14	105.492	2	1481.72	1.06359	45.616	0
	High	DDFIEKDR	8	17693	194	Q5W520;Q9GGI5;O03839;C4NWF4;O09420;C3S8U4;A2VAU6;C6G1P2;E7DMY2;F2X4H9;Q4VI99;Q8MCX5;Q37212;Q5I221;A0A0U4D534;Q4VI80;Q4VI78;F2X4R1;Q8MCX9;I2BGM7;Q33032;O46889;C6G392;P93952;Q6VW29;A0PD98;Q5K3Y8;Q32803;Q7YJP8;Q8HUZ9;Q9MT23;P48689;Q37222;A0A1C9HGI6;H5ZW43;J9QG76;Q37220;A0A1C9HFM1;Q7YJR1;A0A078BR81;A0A1C9HFR4;A0A0F6TFY2;Q7YJM3;L0N8B1;Q8WL19;O82538;E7DMV3;A0PDB5;Q5UFF3;Q85VA4;A0A0F6Y5M5;I2EA78;F2X4Q8;…		0	0.003	0.03093	39.02	0.310284	2	1037.49	0.0428561	42.8428	1
	High	PLLGcTIK	1	65191	367	P92447;Q32701;P28457;P28421;Q539X0;I2E9B8;Q31896;D6MYK9;Q6VW40;Q32776;Q32571;A2VAU6;I2BGM7;B1NL21;Q6VW29;C6G1P2;Q5W520;P93904;Q33047;O98884;D6MYK4;Q9MTT0;E7DMY2;Q31670;Q8ME51;Q8WL19;Q33032;Q5K3Y8;C3RXF1;F2X4Q8;A0PDB8;O82538;Q9GHZ1;A0A1C9HG87;Q31895;U5XM28;B8PRL7;A0A1C9HFT3;Q7YMT1;R4QE58;B5SW52;Q9THL1;A5X4D3;I3NTN0;Q1XEJ9;O09420;C7A609;T1WH32;I2EAR2;A0A219PXQ5;Q7YMT4;Q8MAM0;V5K6K1;A5X4K9;O46889;A0…	C5(Carbamidomethyl)	0	0.004	0.05111	40.37	0.807531	2	901.518	-0.0339554	62.0289	0
	High	mSGGDHIHSGTVVGK	1	8772	114	Q5W520;O09420;Q9GGI5;C4NWF4;C3S8U4;Q9GHT7;A0A023Q1H7;C7AQV2;Q9MT32;O03839;P48689;A0A1C9HFM1;J9QEM7;Q9GHM7;Q37309;Q36851;O03628;C3RXF1;A0A0F7CRK7;A0PD98;Q5K3Y8;B8PRL7;Q32803;Q37222;B8PRP3;Q37220;O98431;J9QFH0;A0A078BR81;Q7YMT1;I2FL31;E7DMV3;Q58U40;O82538;Q32553;Q5UFF3;Q85VA4;A0A0F6Y5M5;A0A291L2S1;A0A0D5CQU4;P28421;B1NL21;Q8WL19;B5SW52;Q7YMT4;O46889;B5D5Q4;A0PDB5;A0A0F7G5K6;C7A5Z4;A0A249Y5Q9;I2EA78…	M1(Oxidation)	0	0.006	0.06487	15.04	62.9493	2	1497.71	0.861215	42.3464	0
	High	NHGMHFR	2	30695	273	Q5W520;Q9GGI5;Q33047;O82538;Q6VW40;A2VAU6;Q6VW29;C6G1P2;Q33032;A0A1C9HG87;U5XM28;Q9THL1;A0A0K2SQY8;D6C620;Q32803;Q4VI99;C1JAT3;A0A158TYG8;Q4KUE1;E7DMV3;Q7YJP8;Q7GH77;O98551;E7DMW3;Q4VI80;Q3I534;I2E9A4;Q4VI78;Q71N79;Q9T2E4;I2E9B8;I2BGM7;B1NL21;Q8WL19;Q5K3Y8;A0A1C9HFT3;Q1XEJ9;O46889;B5D5Q4;O78309;Q9XQ93;A0PDB5;Q33156;Q8HUZ9;Q5I221;A0A0U4D534;I2E9L8;C3S8U4;P93952;C3S8Q5;A0A286M593;Q8WKT6;R4QE58;Q9GE…		0	0.009	0.1086	41.45	0.181335	2	898.41	0.0462078	30.4147	0
	High	AVYEcLR	1	51291	314	A2VAU6;Q6VW29;C6G1P2;Q9GGI5;Q7YJP8;Q5W520;Q32803;P28457;I2E9B8;Q6VW40;I2BGM7;B1NL21;P93904;Q33047;Q8WL19;Q33032;Q5K3Y8;O82538;A0A1C9HG87;U5XM28;B8PRL7;A0A1C9HFT3;Q9THL1;A5X4D3;I3NTN0;Q1XEJ9;I2EAR2;A0A219PXQ5;O46889;Q8WKR0;C3S8Q5;B5D5Q4;A0A286M593;A0A0F7G5W2;Q9GEK5;A0A0K2SQY8;D6C620;O78309;P93932;Q4VI99;C1JAT3;Q9XQ93;A0A158TYG8;Q4KUE1;E7DMV3;Q37212;Q7GH77;A0A2H4NXN4;A0PDB5;Q33156;Q8HUZ9;J9QER6;Q5I…	C5(Carbamidomethyl)	0	0.009	0.1087	26.13	11.3923	2	910.445	-0.166306	50.8759	0
Q95631	Ribulose bisphosphate carboxylase large chain (Fragment) OS=Amaroria soulameoides OX=43721 GN=rbcL PE=3 SV=2 - [Q95631_9ROSI]	2445.94	30.06	4566	0	19	208	469	52.0692	6.84424
	High	GGLDFTKDDENVNSQPFMR	10	51638	326	Q8M9K0;Q9XQI4;Q4VI93;Q8MFT9;A0A126G0V3;Q4VIC0;O98426;B1PHQ2;A0A2D0WHN2;Q95CE8;Q9GGJ5;B5LBY9;P28457;I2E9B8;Q6VW40;A2VAU6;I2BGM7;A0A1C9HGW2;B1NL21;Q6VW29;C6G1P2;Q5W520;P93904;Q33047;A0PD98;Q8WL19;Q33032;Q5K3Y8;I2E962;I2EAA9;O82538;A0A1C9HG87;U5XM28;B8PRL7;A0A1C9HFT3;Q9THL1;A5X4D3;I3NTN0;Q1XEJ9;A0A286NQE6;I2EAR2;A0A219PXQ5;O46889;Q8WKR0;C3S8Q5;B5D5Q4;A0A286M593;A0A0F7G5W2;Q9GEK5;A0A0K2SQY8;D6C620;B8…		0	0	2.957e-11	127.46	7.5237e-10	2	2169.99	0.129488	92.964	1
	High	GHYLxATAGTcEEMIK	10	14794	143	Q6VW40;A2VAU6;Q6VW29;C6G1P2;Q5W520;Q33032;O82538;A0A1C9HG87;U5XM28;Q9THL1;A0A0K2SQY8;D6C620;Q32803;Q4VI99;C1JAT3;Q9GGI5;A0A158TYG8;Q4KUE1;E7DMV3;Q7YJP8;Q7GH77;O98551;E7DMW3;Q4VI80;Q3I534;I2E9A4;Q4VI78;W5RVG3;A0A1C9HGI6;G0WZL1;Q37220;Q5UFF3;B1PHQ2;Q1X6Q9;A0A142I7F3;Q7YJR1;P92434;C3S397;A0A1C9HFR4;Q8MFT9;J9QH20;Q85VA4;A0A0F6Y5M5;Q37140;L0N8B1;Q32701;Q9T2E4;Q9MT23;A0A0B4M1K8;P94046;E7DMY2;I2E962;O98…	X5(N); C11(Carbamidomethyl)	0	0	3.131e-10	112.31	1.29251e-08	2	1794.82	1.41919	65.9763	0
	High	GHYLxATAGTcEEMIKR	1	14767	142	Q6VW40;A2VAU6;Q6VW29;C6G1P2;Q33032;A0A1C9HG87;U5XM28;R4QE58;I2EAR2;Q8WKR0;A0A0K2SQY8;O98429;Q9GGI5;A0A158TYG8;Q4KUE1;Q37212;Q7YJP8;Q7GH77;O98551;E7DMW3;I2E9A4;P93918;Q8MCY1;Q9T2E4;Q9MT23;W5RVG3;O98426;A0A0B4M1K8;Q5UFF3;Q1X6Q9;Q36637;B6GUV5;Q7YJR1;Q37347;C3S397;K4EPE7;Q37176;I2E9G7;A0A1C9HFR4;Q8MFT9;Q95CE8;Q37140;L0N8B1;P94046;Q8ME51;A5X4D3;Q5I221;A0A0U4D534;A0A249Y5N8;Q7YJR9;F4YYX5;Q5W520;O82538;…	X5(N); C11(Carbamidomethyl)	0	0	5.805e-10	104.3	9.89361e-08	3	1950.92	1.18142	60.7321	1
	High	GHYLxATAGTcEEMIK	8	12	9	Q95CF8;X2D2J7;E5G0I9;Q37220;Q8WJX3;Q8ME51;Q31895;Q95631;Q8MCW3	X5(D); C11(Carbamidomethyl)	0	0	7.292e-10	95.15	2.06818e-07	2	1795.8	1.41217	71.3387	0
	High	GHYLxATAGTcEEmIK	5	14794	143	Q6VW40;A2VAU6;Q6VW29;C6G1P2;Q33032;A0A1C9HG87;U5XM28;F2X4H9;A0A0K2SQY8;Q9GGI5;D6MYJ6;A0A158TYG8;Q4KUE1;Q7YJP8;Q7GH77;O98551;E7DMW3;I2E9A4;W5RVG3;Q5UFF3;Q1X6Q9;Q7YJR1;C3S397;S6CMZ7;A0A1C9HFR4;Q8MFT9;Q37140;L0N8B1;Q5W520;O82538;Q9THL1;Q32803;Q4VI99;E7DMV3;Q4VI80;Q4VI78;A0A1C9HGI6;Q37220;B1PHQ2;Q85VA4;A0A0F6Y5M5;D6C620;C1JAT3;Q3I534;E7DMY2;I2E962;O98429;Q9T2E4;Q9MT23;A0A0B4M1K8;G0WZL1;A0A142I7A5;Q36…	X5(N); C11(Carbamidomethyl); M14(Oxidation)	0	0	1.448e-08	93.82	8.35365e-07	2	1810.81	1.45089	55.59	0
	High	GHYLxATAGTcEEMIKR	5	12	9	E5G0I9;Q95CF8;X2D2J7;Q37220;Q8WJX3;Q8ME51;Q31895;Q95631;Q8MCW3	X5(D); C11(Carbamidomethyl)	0	0	1.476e-07	92.71	5.78473e-07	3	1951.9	0.706035	64.1121	1
	High	GGLDFTKDDENVNSQPFmR	8	51638	326	Q4VIC0;O98426;B1PHQ2;A0A2D0WHN2;Q95CE8;Q9GGJ5;B5LBY9;Q9XQI4;Q4VI93;Q8MFT9;A0A126G0V3;A2VAU6;Q6VW29;C6G1P2;Q5W520;A5X4D3;A0A0K2SQY8;Q32803;Q4VI99;Q9GGI5;A0A158TYG8;Q7YJP8;Q5I221;A0A0U4D534;Q4VI80;Q4VI78;G0WZ98;A0A1C9HGI6;A0A291L247;G0WZL1;Q37220;Q7YJR1;Q37279;A0A1C9HFR4;J9QH20;Q37140;L0N8B1;I2E9B8;Q6VW40;I2BGM7;Q33047;Q8WL19;Q33032;Q5K3Y8;O82538;A0A1C9HG87;U5XM28;B8PRL7;A0A1C9HFT3;Q9THL1;Q1XEJ9;A0…	M18(Oxidation)	0	0	8.335e-09	82.93	2.06862e-05	2	2185.98	1.11451	83.2389	1
	High	DNGLLLHIHR	9	41878	338	I2E9B8;Q6VW40;A2VAU6;I2BGM7;Q6VW29;C6G1P2;Q33032;A0A1C9HG87;U5XM28;A0A1C9HFT3;C3S8Q5;A0A286M593;Q9GEK5;A0A0K2SQY8;Q9GGI5;Q9XQ93;A0A158TYG8;Q4KUE1;Q7YJP8;Q7GH77;A0A2H4NXN4;Q8HUZ9;O98551;E7DMW3;I2E9L8;I2E9A4;P93952;Q8WKT6;C3S8U4;Q8ME51;A5X4D3;A0A286NQE6;A5X4K9;O98429;Q5I221;G0WZM4;A0A0U4D534;Q8HRT3;Q9T2E4;A0A286NQF2;Q7YJM6;Q9MT23;I3NTN0;E0Y5C1;A0A1W6BU07;A0A1W6BU25;Q5EWL7;Q5QAE5;A0A023Q1L0;I2EAR2;Q…		0	0	0.0003143	82.39	2.90667e-05	2	1187.66	0.0547374	63.3869	0
	High	GHYLxATAGTcEEmIKR	5	14767	142	A2VAU6;C6G1P2;Q9GGI5;Q6VW40;Q6VW29;Q5W520;Q33032;O82538;A0A1C9HG87;U5XM28;Q9THL1;A0A0K2SQY8;D6C620;Q32803;Q4VI99;C1JAT3;A0A158TYG8;Q4KUE1;E7DMV3;Q7YJP8;Q7GH77;O98551;E7DMW3;Q4VI80;Q3I534;I2E9A4;Q4VI78;E7DMY2;I2E962;O98429;Q9T2E4;Q9MT23;W5RVG3;A0A1C9HGI6;A0A0B4M1K8;G0WZL1;Q37220;Q5UFF3;A0A142I7A5;B1PHQ2;Q1X6Q9;Q36637;A0A142I7F3;B8YHE7;O98431;Q7YJR1;P92434;A0A078BR81;Q37347;C3S397;K4EPE7;A0A1C9HFR4…	X5(N); C11(Carbamidomethyl); M14(Oxidation)	0	0	6.494e-10	80.15	2.41102e-05	3	1966.91	1.30563	50.3523	1
	High	DDENVNSQPFMR	9	52171	350	A2VAU6;C6G1P2;Q9GGI5;Q37212;Q8HUZ9;P28421;Q32571;Q5W520;Q8WL19;Q5K3Y8;C3RXF1;O82538;B8PRL7;A0A219PXQ5;O46889;Q9MT32;Q32121;A0A286NQM2;A0A1C9HG15;Q32553;Q32803;E7DMV3;A0PDB5;C7AQV2;C3S8U4;C7A5Z4;P28457;I2E9B8;Q6VW40;I2BGM7;B1NL21;Q6VW29;P93904;Q33047;Q33032;A0A1C9HG87;U5XM28;A0A1C9HFT3;Q9THL1;A5X4D3;I3NTN0;Q1XEJ9;I2EAR2;A5X4K9;Q8WKR0;C3S8Q5;B5D5Q4;A0A286M593;A0A0F7G5W2;Q9GEK5;A0A0K2SQY8;D6C620;O78…		0	0	1.379e-05	77.59	6.49224e-05	2	1451.62	0.641422	69.7054	0
	High	TFQGPPHGIQVER	32	58045	315	Q8MCX9;Q5UFF3;Q36637;J9QFH0;Q6YLP8;U5IKM1;B5U0R6;Q6VW40;A2VAU6;I2BGM7;C6G1P2;Q5W520;E7DMY2;Q33032;A0A1C9HFT3;B5SW52;D3W6K3;F2X4H9;Q4VI99;Q8MCX5;Q9GGI5;Q8HUZ9;I2E9L8;Q4VI80;Q4VI78;C3S8U4;A0A1C9HGW2;I2E962;A0A1C9HG87;U5XM28;B8PRL7;A0A286NQE6;C3S8Q5;A0A286M593;Q9GEK5;O78309;C1JAT3;A0A158TYG8;A0A2H4NXN4;Q5I221;G0WZM4;A0A0U4D534;A0A0P0FGN5;A0A286NQF2;Q7YJM6;Q6VW29;Q4KUE1;Q7YJP8;Q7GH77;I2E9A4;Q9T2E4;Q9…		0	0	1.1e-07	74.55	0.000217158	2	1465.75	-0.34338	59.3321	0
	High	GHYLxATAGTcEEmIK	3	12	9	Q8WJX3;E5G0I9;Q95CF8;X2D2J7;Q37220;Q8ME51;Q31895;Q95631;Q8MCW3	X5(D); C11(Carbamidomethyl); M14(Oxidation)	0	0	0.000348	71.73	3.37225e-05	2	1811.79	0.43329	58.9608	0
	High	VALEAcVQAR	51	29518	265	A2VAU6;I2BGM7;C6G1P2;B8PRL7;A0A0F7EV98;C4NWF4;Q6VW29;Q5W520;A5X4D3;A0A0K2SQY8;Q32803;Q4VI99;Q9GGI5;A0A158TYG8;Q7YJP8;Q5I221;A0A0U4D534;Q4VI80;Q4VI78;G0WZ98;A0A1C9HGI6;A0A291L247;G0WZL1;Q37220;Q7YJR1;Q37279;A0A1C9HFR4;J9QH20;Q37140;L0N8B1;I2E9B8;Q6VW40;Q33047;Q8WL19;Q33032;Q5K3Y8;O82538;A0A1C9HG87;U5XM28;A0A1C9HFT3;Q9THL1;Q1XEJ9;A0A219PXQ5;O46889;C3S8Q5;A0A286M593;Q9GEK5;D6C620;C1JAT3;Q9XQ93;Q4KUE…	C6(Carbamidomethyl)	0	0	0.0007345	63.39	0.00183777	2	1116.58	0.100469	70.0562	0
	High	FLFcAEAIYK	9	13080	151	Q9GHZ1;C3S8Q5;C3S8U4;A2VAU6;C6G1P2;Q5W520;Q4VI99;Q9GGI5;Q4VI80;Q4VI78;Q6VW29;Q5K3Y8;O78309;Q32803;Q7YJP8;Q8HUZ9;Q5I221;A0A0U4D534;P93952;Q9MT23;Q7YJR1;A0A1C9HFR4;L0N8B1;A8DPF0;J9QG76;Q7YJM3;P48689;A0A1C9HFM1;A0A1W6L1X3;Q9GHM7;Q32571;A0PD98;C3RXF1;B8PRL7;R4QE58;T1WH32;C7AQU9;Q32121;A0A286M593;A0A0K2SQY8;B8QQG4;A0A158TYG8;Q8WKT6;Q37222;A0A1C9HGI6;B8PRP3;H5ZW43;G0WZL1;Q37220;A0A142I7A5;Q36637;Q6PZ98…	C4(Carbamidomethyl)	0	0	0.0003031	63.22	0.001558	2	1261.63	0.953561	108.971	0
	High	PWGNAPGAVANR	3	2	2	Q95631;Q95DW1		0	0	3.881e-05	60.91	0.0014174	2	1209.61	0.464064	56.2853	0
	High	PLLxcTIKPK	7	64838	366	I2E9B8;Q6VW40;A2VAU6;I2BGM7;Q6VW29;C6G1P2;D6MYK4;E7DMY2;Q33032;A0A1C9HG87;U5XM28;A0A1C9HFT3;C3S8Q5;A0A286M593;Q9GEK5;A0A0K2SQY8;Q9GGI5;Q9XQ93;A0A158TYG8;Q4KUE1;Q7YJP8;Q7GH77;A0A2H4NXN4;Q8HUZ9;O98551;E7DMW3;I2E9L8;I2E9A4;P93952;Q8WKT6;W5RVG3;D4N1T9;J9QG76;Q5UFF3;Q1X6Q9;Q9TML5;O99016;Q8HVI8;A0A291L206;Q7YJR1;C3S397;A0A1C9HFR4;Q8MFT9;Q5QAE5;G8EEM9;A0A2D0WHN2;Q7YJM3;Q37140;L0N8B1;I2EA78;T1WH32;Q1XEJ9…	X4(G); C5(Carbamidomethyl)	0	0	0.002346	50.54	0.0499682	3	1126.67	0.0653328	51.4133	1
	High	GHYLxATAGTcEEmIKR	2	12	9	Q8WJX3;Q95CF8;X2D2J7;E5G0I9;Q37220;Q8ME51;Q31895;Q95631;Q8MCW3	X5(D); C11(Carbamidomethyl); M14(Oxidation)	0	0	2.383e-07	44.6	0.0306099	3	1967.9	0.647962	53.8015	1
	High	DDENVNSQPFmR	6	52171	350	P93952;Q5QAE5;A2VAU6;C6G1P2;Q9GGI5;Q37212;Q8HUZ9;P28421;Q32571;Q5W520;Q8WL19;Q5K3Y8;C3RXF1;O82538;B8PRL7;A0A219PXQ5;O46889;Q9MT32;Q32121;A0A286NQM2;A0A1C9HG15;Q32553;Q32803;E7DMV3;A0PDB5;C7AQV2;C3S8U4;C7A5Z4;P28457;I2E9B8;Q6VW40;I2BGM7;B1NL21;Q6VW29;P93904;Q33047;Q33032;A0A1C9HG87;U5XM28;A0A1C9HFT3;Q9THL1;A5X4D3;I3NTN0;Q1XEJ9;I2EAR2;A5X4K9;Q8WKR0;C3S8Q5;B5D5Q4;A0A286M593;A0A0F7G5W2;Q9GEK5;A0A0K2S…	M11(Oxidation)	0	0	9.395e-05	40.9	0.297967	2	1467.62	0.855373	56.844	0
	High	AMHAVIDR	9	44488	355	Q6VW40;A2VAU6;C6G1P2;Q33032;Q9GGI5;Q5I221;A0A0U4D534;Q71N79;Q5W520;Q5K3Y8;Q32803;C3S8U4;I2E9B8;I2BGM7;Q6VW29;A0A1C9HFT3;Q9XQ93;Q4KUE1;Q7YJP8;Q7GH77;Q8HUZ9;I2E9L8;I2E9A4;P93952;D4N1T9;J9QG76;Q5UFF3;Q1X6Q9;O99016;A0A291L206;Q7YJR1;C3S397;A0A1C9HFR4;Q8MFT9;Q5QAE5;G8EEM9;A0A2D0WHN2;Q7YJM3;L0N8B1;I2EA78;A0A218KDZ0;A0PD98;Q4VI99;Q4VI80;Q4VI78;Q9MT23;P48689;Q37222;A0A1C9HGI6;H5ZW43;Q37220;A0A1C9HFM1;A0A…		0	0.001	0.01353	52.3	0.0217425	2	912.471	-0.890214	32.559	0
	High	DDFIEKDR	8	17693	194	Q5W520;Q9GGI5;O03839;C4NWF4;O09420;C3S8U4;A2VAU6;C6G1P2;E7DMY2;F2X4H9;Q4VI99;Q8MCX5;Q37212;Q5I221;A0A0U4D534;Q4VI80;Q4VI78;F2X4R1;Q8MCX9;I2BGM7;Q33032;O46889;C6G392;P93952;Q6VW29;A0PD98;Q5K3Y8;Q32803;Q7YJP8;Q8HUZ9;Q9MT23;P48689;Q37222;A0A1C9HGI6;H5ZW43;J9QG76;Q37220;A0A1C9HFM1;Q7YJR1;A0A078BR81;A0A1C9HFR4;A0A0F6TFY2;Q7YJM3;L0N8B1;Q8WL19;O82538;E7DMV3;A0PDB5;Q5UFF3;Q85VA4;A0A0F6Y5M5;I2EA78;F2X4Q8;…		0	0.003	0.03093	39.02	0.310284	2	1037.49	0.0428561	42.8428	1
	High	YGRPLLxcTIKPK	3	20	7	D6MYK4;E7DMY2;Q95631;P93976;B3THI6;Q31750;Q33369	X7(N); C8(Carbamidomethyl)	0	0.003	0.0338	26.81	3.73322	3	1559.86	-7.15443	62.2094	2
	High	PLLxcTIK	1	65191	367	P92447;Q32701;P28457;P28421;Q539X0;I2E9B8;Q31896;D6MYK9;Q6VW40;Q32776;Q32571;A2VAU6;I2BGM7;B1NL21;Q6VW29;C6G1P2;Q5W520;P93904;Q33047;O98884;D6MYK4;Q9MTT0;E7DMY2;Q31670;Q8ME51;Q8WL19;Q33032;Q5K3Y8;C3RXF1;F2X4Q8;A0PDB8;O82538;Q9GHZ1;A0A1C9HG87;Q31895;U5XM28;B8PRL7;A0A1C9HFT3;Q7YMT1;R4QE58;B5SW52;Q9THL1;A5X4D3;I3NTN0;Q1XEJ9;O09420;C7A609;T1WH32;I2EAR2;A0A219PXQ5;Q7YMT4;Q8MAM0;V5K6K1;A5X4K9;O46889;A0…	X4(G); C5(Carbamidomethyl)	0	0.004	0.05111	40.37	0.807531	2	901.518	-0.0339554	62.0289	0
	High	EGNEIIR	1	14511	178	A2VAU6;C6G1P2;Q5W520;Q71N79;Q4VI99;Q9GGI5;Q8HUZ9;Q4VI80;Q4VI78;C3S8U4;Q6VW40;I2BGM7;Q33032;A0A1C9HFT3;I2E9L8;Q6VW29;A5X4D3;A0A0K2SQY8;Q32803;A0A158TYG8;Q7YJP8;Q5I221;A0A0U4D534;Q7YMT1;I2FL31;E7DMV3;Q58U40;I2E9B8;Q33047;Q8WL19;Q5K3Y8;O82538;A0A1C9HG87;U5XM28;B8PRL7;Q9THL1;Q1XEJ9;A0A219PXQ5;O46889;C3S8Q5;A0A286M593;Q9GEK5;D6C620;C1JAT3;Q9XQ93;Q4KUE1;Q7GH77;A0A2H4NXN4;A0PDB5;Q33156;O98551;E7DMW3;Q3I…		0	0.009	0.1156	47.33	0.0447273	2	830.437	-0.0833641	36.4972	0
	High	NHGMHFR	2	30695	273	Q5W520;Q9GGI5;Q33047;O82538;Q6VW40;A2VAU6;Q6VW29;C6G1P2;Q33032;A0A1C9HG87;U5XM28;Q9THL1;A0A0K2SQY8;D6C620;Q32803;Q4VI99;C1JAT3;A0A158TYG8;Q4KUE1;E7DMV3;Q7YJP8;Q7GH77;O98551;E7DMW3;Q4VI80;Q3I534;I2E9A4;Q4VI78;Q71N79;Q9T2E4;I2E9B8;I2BGM7;B1NL21;Q8WL19;Q5K3Y8;A0A1C9HFT3;Q1XEJ9;O46889;B5D5Q4;O78309;Q9XQ93;A0PDB5;Q33156;Q8HUZ9;Q5I221;A0A0U4D534;I2E9L8;C3S8U4;P93952;C3S8Q5;A0A286M593;Q8WKT6;R4QE58;Q9GE…		0	0.009	0.1086	41.45	0.181335	2	898.41	0.0462078	30.4147	0
	High	AVYEcLR	1	51291	314	A2VAU6;Q6VW29;C6G1P2;Q9GGI5;Q7YJP8;Q5W520;Q32803;P28457;I2E9B8;Q6VW40;I2BGM7;B1NL21;P93904;Q33047;Q8WL19;Q33032;Q5K3Y8;O82538;A0A1C9HG87;U5XM28;B8PRL7;A0A1C9HFT3;Q9THL1;A5X4D3;I3NTN0;Q1XEJ9;I2EAR2;A0A219PXQ5;O46889;Q8WKR0;C3S8Q5;B5D5Q4;A0A286M593;A0A0F7G5W2;Q9GEK5;A0A0K2SQY8;D6C620;O78309;P93932;Q4VI99;C1JAT3;Q9XQ93;A0A158TYG8;Q4KUE1;E7DMV3;Q37212;Q7GH77;A0A2H4NXN4;A0PDB5;Q33156;Q8HUZ9;J9QER6;Q5I…	C5(Carbamidomethyl)	0	0.009	0.1087	26.13	11.3923	2	910.445	-0.166306	50.8759	0
A0A1I7PIU6	ATP synthase subunit beta (Fragment) OS=Spiradiclis sp. wang1125 OX=1905662 GN=atpB PE=3 SV=1 - [A0A1I7PIU6_9GENT]	2444.14	57.21	3534	0	19	134	458	49.2536	5.09717
	High	IFNVLGEPVDNLGPVDTR	2	3009	17	A0A0M3LBA7;Q597J4;Q5J048;A0A1C9HCV0;Q5J038;Q9XQX1;Q8HTI8;Q9MRA3;Q9SCE9;A0A1I7PIU6;G4WNV5;G0LNL4;A0A1D8DG80;A0A1D8D815;A0A1I7PIT2;Q9XQY1;B7S4V7		0	0	1.739e-07	124.61	7.0966e-10	2	1955.03	1.49431	114.239	0
	High	GMEVIDTGAPLSVPVGGATLGR	6	3356	18	A0A0M3LBA7;A0A1C9HCV0;Q5J038;A0A1D8D815;A0A1I7PIU6;Q9XQX1;A0A1C9HCP3;A0A1Z1CJG6;A0A1I7PIS3;C0J9K5;C0J9P4;Q9SCE9;A0A1I7PIS8;Q95FJ8;T1L6T3;B8PRK2;A0A1I7PIT2;Q9XQY1		0	0	2.276e-11	112.19	2.75262e-08	2	2097.1	1.22165	112.829	0
	High	ELQDIIAILGLDELSEEDR	1	7752	26	A0A0M3LBA7;Q597J4;A0A1C9HCV0;Q5J038;A0A1Z1CJG6;A0A1C9HCP3;C0J9K5;C0J9P4;Q95FJ8;Q8HTI8;Q9MRA3;A0A1I7PIS3;T1L6T3;Q9SCE9;A0A1D8DG80;A0A1I7PIU6;G4WNV5;G0LNL4;Q5J048;A0A1I7PIS8;B8PRK2;A0A1D8D815;A0A1I7PIT2;B7S4V7;Q9XQY1;Q8WJF6		0	0	2.296e-11	100.94	2.01055e-07	2	2171.11	-0.0864469	115.715	0
	High	DVNEQDVLLFIDNIFR	1	5066	22	A0A1C9HCV0;Q5J038;A0A1C9HCP3;A0A1I7PIS3;T1L6T3;Q9SCE9;Q95FJ8;A0A0M3LBA7;Q597J4;A0A1Z1CJG6;C0J9K5;C0J9P4;Q8HTI8;Q9MRA3;A0A1I7PIU6;G4WNV5;A0A1D8DG80;A0A1I7PIS8;G0LNL4;A0A1I7PIT2;B8PRK2;Q9XQX1		0	0	8.06e-10	100.49	2.50916e-07	2	1950	-0.218365	116.51	0
	High	MPSAVGYQPTLSTEMGSLQER	5	5647	25	B7S4V7;A0A0M3LBA7;Q597J4;A0A1Z1CJG6;A0A1C9HCV0;A0A1I7PIS3;C0J9K5;C0J9P4;Q9SCE9;Q95FJ8;A0A1C9HCP3;Q8HTI8;Q5J038;Q9MRA3;A0A1I7PIU6;T1L6T3;G4WNV5;A0A1D8DG80;A0A1I7PIS8;A0A1D8D815;Q5J048;Q9XQX1;A0A1I7PIT2;B8PRK2;G0LNL4		0	0	5.488e-13	94.1	7.56148e-07	2	2282.08	1.23902	104.62	0
	High	FVQAGSEVSALLGR	9	9158	26	A0A1C9HCV0;Q8HTI8;Q5J038;Q9MRA3;A0A0M3LBA7;Q597J4;A0A1Z1CJG6;A0A1D8D815;A0A1C9HCP3;A0A1I7PIU6;A0A1I7PIS3;C0J9K5;C0J9P4;T1L6T3;G4WNV5;Q9SCE9;Q5J048;B7S4V7;A0A1D8DG80;A0A1I7PIS8;Q95FJ8;G0LNL4;B8PRK2;A0A0A7DB11;A0A1I7PIT2;Q9XQX1		0	0	2.478e-07	94.05	1.09444e-06	2	1433.78	0.713595	104.111	0
	High	mPSAVGYQPTLSTEMGSLQER	11	5647	25	A0A0M3LBA7;A0A1C9HCV0;A0A1C9HCP3;Q5J038;A0A1Z1CJG6;C0J9K5;C0J9P4;Q95FJ8;Q9XQX1;Q597J4;Q8HTI8;Q9MRA3;Q5J048;Q9SCE9;A0A1I7PIU6;G4WNV5;G0LNL4;A0A1D8DG80;A0A1I7PIS3;T1L6T3;A0A1I7PIS8;B8PRK2;A0A1D8D815;A0A1I7PIT2;B7S4V7	M1(Oxidation)	0	0	1.67e-12	92.29	9.66159e-07	2	2298.08	1.53085	97.8209	0
	High	mPNIYNALVVK	3	4063	19	A0A0M3LBA7;A0A1C9HCV0;A0A1Z1CJG6;C0J9K5;C0J9P4;Q95FJ8;Q597J4;A0A1C9HCP3;Q5J038;Q9XQX1;Q8HTI8;Q9MRA3;A0A1I7PIU6;G4WNV5;G0LNL4;A0A1I7PIS8;B8PRK2;A0A1D8D815;B7S4V7	M1(Oxidation)	0	0	3.232e-05	92.17	4.17419e-06	2	1277.7	2.22248	89.5973	0
	High	GmEVIDTGAPLSVPVGGATLGR	5	3356	18	A0A0M3LBA7;A0A1Z1CJG6;A0A1C9HCV0;A0A1D8D815;A0A1I7PIS3;C0J9K5;C0J9P4;Q9SCE9;A0A1I7PIS8;Q95FJ8;Q5J038;A0A1C9HCP3;T1L6T3;A0A1I7PIU6;A0A1I7PIT2;B8PRK2;Q9XQX1;Q9XQY1	M2(Oxidation)	0	0	3.094e-12	89.08	2.5497e-06	2	2113.1	1.65469	103.311	0
	High	GIYPAVDPLDSTSTMLQPR	1	5449	28	A0A0M3LBA7;A0A1Z1CJG6;A0A1C9HCV0;A0A1D8D815;A0A1I7PIS3;C0J9K5;C0J9P4;Q9SCE9;A0A1I7PIS8;Q95FJ8;Q597J4;Q5J048;A0A1C9HCP3;Q5J038;Q8HTI8;Q9MRA3;T1L6T3;A0A1D8DG80;Q9XQX1;A0A1I7PIU6;G4WNV5;A0A1I7PIT2;B8PRK2;G0LNL4;Q9MRM1;Q9XQY1;B7S4V7;Q8WJF6		0	0	1.408e-06	88.34	3.59953e-06	3	2061.03	0.349728	114.162	0
	High	GIYPAVDPLDSTSTmLQPR	6	5449	28	A0A0M3LBA7;Q597J4;A0A1C9HCP3;A0A1Z1CJG6;A0A1C9HCV0;Q5J038;A0A1D8D815;A0A1I7PIU6;A0A1I7PIS3;C0J9K5;C0J9P4;T1L6T3;Q9SCE9;A0A1I7PIS8;Q95FJ8;Q8HTI8;Q9XQY1;Q9MRA3;G4WNV5;Q5J048;B7S4V7;A0A1D8DG80;A0A1I7PIT2;B8PRK2;G0LNL4;Q8WJF6;Q9XQX1;Q9MRM1	M15(Oxidation)	0	0	1.477e-10	82.61	1.28905e-05	2	2077.03	1.65567	103.615	0
	High	VALVYGQmNEPPGAR	12	9490	27	A0A0M3LBA7;Q597J4;Q9MRM1;A0A1Z1CJG6;A0A1C9HCV0;A0A1D8D815;A0A1I7PIS3;C0J9K5;C0J9P4;Q9SCE9;A0A1I7PIS8;Q95FJ8;Q8HTI8;Q5J038;A0A1C9HCP3;Q9MRA3;A0A1I7PIU6;T1L6T3;G4WNV5;Q5J048;A0A1D8DG80;A0A1I7PIT2;B8PRK2;B7S4V7;A0A0A7DB11;G0LNL4;Q9XQY1	M8(Oxidation)	0	0	3.839e-07	76.65	5.59149e-05	2	1617.81	1.07566	66.2004	0
	High	mPSAVGYQPTLSTEmGSLQER	4	5647	25	B7S4V7;A0A0M3LBA7;Q597J4;A0A1Z1CJG6;A0A1C9HCV0;A0A1I7PIS3;C0J9K5;C0J9P4;Q9SCE9;Q95FJ8;A0A1C9HCP3;Q8HTI8;Q5J038;Q9MRA3;A0A1I7PIU6;T1L6T3;G4WNV5;A0A1D8DG80;A0A1I7PIS8;A0A1D8D815;Q5J048;Q9XQX1;A0A1I7PIT2;B8PRK2;G0LNL4	M1(Oxidation); M15(Oxidation)	0	0	5.939e-08	73.86	5.96373e-05	3	2314.07	0.968818	80.9189	0
	High	VALVYGQMNEPPGAR	11	9490	27	A0A0M3LBA7;Q597J4;Q5J048;A0A1Z1CJG6;A0A1C9HCV0;Q8HTI8;Q5J038;A0A1D8D815;A0A1C9HCP3;Q9MRA3;A0A1I7PIU6;A0A1I7PIS3;C0J9K5;C0J9P4;T1L6T3;G4WNV5;Q9SCE9;B7S4V7;A0A1D8DG80;A0A1I7PIS8;A0A1I7PIT2;B8PRK2;Q95FJ8;G0LNL4;Q9MRM1;A0A0A7DB11;Q9XQY1		0	0	9.31e-08	72.59	0.000139352	2	1601.81	0.883966	79.9837	0
	High	IVGEEHYETAQK	10	150	7	A0A0M3LBA7;Q9MRA3;A0A1I7PIS3;A0A1D8DG80;A0A1I7PIU6;A0A1I7PIT2;A0A1I7PIS8		0	0	1.786e-07	72.27	9.54669e-05	2	1403.68	0.377836	38.5099	0
	High	VGLTALTmAEYFR	3	7808	28	A0A0M3LBA7;Q597J4;A0A1C9HCV0;A0A1D8D815;Q9SCE9;Q5J048;A0A1Z1CJG6;Q8HTI8;Q5J038;A0A1C9HCP3;Q9MRA3;C0J9K5;C0J9P4;Q95FJ8;A0A1I7PIU6;A0A1I7PIS3;T1L6T3;G4WNV5;A0A1D8DG80;A0A1I7PIS8;B7S4V7;G0LNL4;Q9XQX1;A0A1I7PIT2;B8PRK2;A0A0A7DB11;Q9MRM1;Q9XQY1	M8(Oxidation)	0	0	7.815e-06	68.33	0.000384859	2	1487.76	1.0175	109.195	0
	High	MPNIYNALVVK	7	4063	19	A0A0M3LBA7;Q597J4;A0A1C9HCV0;A0A1C9HCP3;Q5J038;A0A1Z1CJG6;C0J9K5;C0J9P4;Q95FJ8;Q9XQX1;Q8HTI8;Q9MRA3;A0A1I7PIU6;G4WNV5;G0LNL4;A0A1I7PIS8;B8PRK2;A0A1D8D815;B7S4V7		0	0	6.982e-05	66.29	0.000529396	2	1261.7	0.348899	104.399	0
	High	VGLTALTMAEYFR	1	7808	28	A0A0M3LBA7;Q597J4;A0A1Z1CJG6;A0A1C9HCV0;Q8HTI8;Q5J038;A0A1C9HCP3;Q9MRA3;A0A1I7PIU6;A0A1I7PIS3;C0J9K5;C0J9P4;T1L6T3;G4WNV5;Q9SCE9;A0A1D8DG80;A0A1I7PIS8;A0A1I7PIT2;B8PRK2;Q95FJ8;G0LNL4;A0A1D8D815;Q5J048;B7S4V7;Q9XQX1;A0A0A7DB11;Q9MRM1;Q9XQY1		0	0	2.198e-06	62.03	0.001613	2	1471.76	0.393535	114.613	0
	High	EGNDLYMEMK	3	8238	27	A0A0M3LBA7;A0A1C9HCP3;Q597J4;A0A1Z1CJG6;A0A1C9HCV0;Q8HTI8;Q5J038;Q9MRA3;C0J9K5;C0J9P4;Q95FJ8;G0LNL4;A0A1D8D815;A0A1I7PIU6;A0A1I7PIS3;T1L6T3;G4WNV5;Q9SCE9;Q5J048;A0A1D8DG80;A0A1I7PIS8;A0A0A7DB11;B7S4V7;A0A1I7PIT2;B8PRK2;Q9XQX1;Q9XQY1		0	0	0.001516	61.65	0.000570451	2	1229.52	0.195715	73.9311	0
	High	IGLFGGAGVGK	7	9628	34	A0A2G5F6R8;B9T1V8;A0A103XST4;A0A2H3ZCK5;A0A0K9NYL5;A0A0M3LBA7;Q597J4;A0A1C9HCV0;A0A1C9HCP3;Q5J038;A0A1Z1CJG6;C0J9K5;C0J9P4;Q95FJ8;Q8HTI8;Q9MRA3;A0A1I7PIS3;T1L6T3;Q9SCE9;A0A1D8DG80;Q9XQX1;Q5J048;A0A1I7PIU6;G4WNV5;G0LNL4;A0A1I7PIS8;A0A1I7PIT2;B8PRK2;A0A1D8D815;A0A0A7DB11;Q9MRM1;B7S4V7;Q9XQY1;A0A0D6QRT0		0	0	0.000925	59.62	0.00254338	2	975.563	0.29347	82.2731	0
	High	LSIFETGIK	4	9003	26	A0A0M3LBA7;Q597J4;A0A1Z1CJG6;A0A1C9HCV0;A0A1D8D815;A0A1I7PIS3;C0J9K5;C0J9P4;Q9SCE9;A0A1I7PIS8;Q95FJ8;Q8HTI8;Q5J038;A0A1C9HCP3;Q9MRA3;T1L6T3;A0A1D8DG80;A0A1I7PIU6;G4WNV5;Q5J048;B7S4V7;G0LNL4;Q9XQX1;A0A0A7DB11;Q9MRM1;Q9XQY1		0	0	0.00342	57.94	0.00225783	2	1007.58	0.277807	92.7179	0
	High	TVLIMELINNIAK	1	8267	26	A0A0M3LBA7;A0A1C9HCV0;Q597J4;A0A1Z1CJG6;A0A1D8D815;A0A1I7PIS3;C0J9K5;C0J9P4;Q9SCE9;Q5J048;A0A1I7PIS8;Q95FJ8;Q8HTI8;Q5J038;A0A1C9HCP3;Q9MRA3;A0A1I7PIU6;T1L6T3;G4WNV5;A0A1D8DG80;A0A1I7PIT2;B8PRK2;A0A0A7DB11;Q9XQX1;Q9MRM1;Q9XQY1		0	0	0.0003497	52.66	0.00912458	2	1471.86	0.118931	115.426	0
	High	AHGGVSVFGGVGER	6	7920	28	A0A1C9HCV0;Q5J038;A0A1C9HCP3;A0A1I7PIS3;T1L6T3;Q9SCE9;Q95FJ8;A0A0M3LBA7;Q597J4;A0A1Z1CJG6;Q8HTI8;Q9MRA3;A0A1I7PIU6;C0J9K5;C0J9P4;G4WNV5;A0A1D8DG80;A0A1I7PIS8;B8PRK2;A0A1I7PIT2;A0A1D8D815;Q5J048;B7S4V7;G0LNL4;Q9XQX1;Q9XQY1;Q9MRM1;A0A0A7DB11		0	0	0.0002833	47.68	0.0354916	2	1328.67	0.313702	66.4453	0
	High	VVDLLAPYR	7	9267	27	A0A0M3LBA7;A0A1Z1CJG6;A0A1C9HCV0;A0A1I7PIS3;C0J9K5;C0J9P4;Q9SCE9;Q95FJ8;Q597J4;Q8HTI8;Q5J038;A0A1D8D815;A0A1C9HCP3;Q9MRA3;A0A1I7PIU6;T1L6T3;G4WNV5;Q5J048;B7S4V7;A0A1D8DG80;A0A1I7PIS8;A0A0A7DB11;G0LNL4;A0A1I7PIT2;Q9XQX1;B8PRK2;Q9MRM1		0	0	0.006243	46.31	0.0504651	2	1045.6	0.302615	98.2416	0
	High	EGNDLYmEmK	2	8238	27	A0A0M3LBA7;A0A1C9HCP3;Q597J4;A0A1Z1CJG6;A0A1C9HCV0;Q8HTI8;Q5J038;Q9MRA3;C0J9K5;C0J9P4;Q95FJ8;G0LNL4;A0A1D8D815;A0A1I7PIU6;A0A1I7PIS3;T1L6T3;G4WNV5;Q9SCE9;Q5J048;A0A1D8DG80;A0A1I7PIS8;A0A0A7DB11;B7S4V7;A0A1I7PIT2;B8PRK2;Q9XQX1;Q9XQY1	M7(Oxidation); M9(Oxidation)	0	0	0.005358	28.98	0.846172	2	1261.51	0.31777	41.9341	0
	High	ESGVINEENIAESK	2	1255	17	A0A1C9HCV0;Q5J038;A0A1C9HCP3;A0A1I7PIS3;T1L6T3;Q9SCE9;Q95FJ8;Q8HTI8;Q9MRA3;A0A1I7PIU6;A0A1D8DG80;A0A1I7PIS8;A0A1I7PIT2;B8PRK2;G0LNL4;Q9XQX1;A0A1D8D815		0	0	0.004553	26.17	4.95025	2	1518.73	2.99881	60.5217	0
	High	EGNDLYMEmK	3	8238	27	A0A0M3LBA7;A0A1C9HCP3;Q597J4;A0A1Z1CJG6;A0A1C9HCV0;Q8HTI8;Q5J038;Q9MRA3;C0J9K5;C0J9P4;Q95FJ8;G0LNL4;A0A1D8D815;A0A1I7PIU6;A0A1I7PIS3;T1L6T3;G4WNV5;Q9SCE9;Q5J048;A0A1D8DG80;A0A1I7PIS8;A0A0A7DB11;B7S4V7;A0A1I7PIT2;B8PRK2;Q9XQX1;Q9XQY1	M9(Oxidation)	0	0	0.00693	24.36	2.73711	2	1245.51	0.355534	53.7069	0
	High	TREGNDLYMEMK	1	8225	27	A0A0M3LBA7;Q597J4;A0A1Z1CJG6;A0A1C9HCV0;A0A1D8D815;A0A1I7PIS3;C0J9K5;C0J9P4;Q9SCE9;Q5J048;A0A1I7PIS8;Q95FJ8;Q8HTI8;Q5J038;Q9MRA3;A0A1I7PIU6;G4WNV5;A0A0A7DB11;A0A1C9HCP3;T1L6T3;A0A1D8DG80;B7S4V7;A0A1I7PIT2;B8PRK2;G0LNL4;Q9XQX1;Q9XQY1		0	0.001	0.01018	27.47	2.18642	2	1486.67	0.985458	62.0013	1
A0A1I7PIS3	ATP synthase subunit beta (Fragment) OS=Geophila repens OX=58419 GN=atpB PE=3 SV=1 - [A0A1I7PIS3_9GENT]	2428.95	58.3	5198	0	20	141	458	49.2346	5.05908
	High	GMEVIDTGAPLSVPVGGATLGR	6	3356	18	A0A0M3LBA7;A0A1C9HCV0;Q5J038;A0A1D8D815;A0A1I7PIU6;Q9XQX1;A0A1C9HCP3;A0A1Z1CJG6;A0A1I7PIS3;C0J9K5;C0J9P4;Q9SCE9;A0A1I7PIS8;Q95FJ8;T1L6T3;B8PRK2;A0A1I7PIT2;Q9XQY1		0	0	2.276e-11	112.19	2.75262e-08	2	2097.1	1.22165	112.829	0
	High	ELQDIIAILGLDELSEEDR	1	7752	26	A0A0M3LBA7;Q597J4;A0A1C9HCV0;Q5J038;A0A1Z1CJG6;A0A1C9HCP3;C0J9K5;C0J9P4;Q95FJ8;Q8HTI8;Q9MRA3;A0A1I7PIS3;T1L6T3;Q9SCE9;A0A1D8DG80;A0A1I7PIU6;G4WNV5;G0LNL4;Q5J048;A0A1I7PIS8;B8PRK2;A0A1D8D815;A0A1I7PIT2;B7S4V7;Q9XQY1;Q8WJF6		0	0	2.296e-11	100.94	2.01055e-07	2	2171.11	-0.0864469	115.715	0
	High	DVNEQDVLLFIDNIFR	1	5066	22	A0A1C9HCV0;Q5J038;A0A1C9HCP3;A0A1I7PIS3;T1L6T3;Q9SCE9;Q95FJ8;A0A0M3LBA7;Q597J4;A0A1Z1CJG6;C0J9K5;C0J9P4;Q8HTI8;Q9MRA3;A0A1I7PIU6;G4WNV5;A0A1D8DG80;A0A1I7PIS8;G0LNL4;A0A1I7PIT2;B8PRK2;Q9XQX1		0	0	8.06e-10	100.49	2.50916e-07	2	1950	-0.218365	116.51	0
	High	MPSAVGYQPTLSTEMGSLQER	5	5647	25	B7S4V7;A0A0M3LBA7;Q597J4;A0A1Z1CJG6;A0A1C9HCV0;A0A1I7PIS3;C0J9K5;C0J9P4;Q9SCE9;Q95FJ8;A0A1C9HCP3;Q8HTI8;Q5J038;Q9MRA3;A0A1I7PIU6;T1L6T3;G4WNV5;A0A1D8DG80;A0A1I7PIS8;A0A1D8D815;Q5J048;Q9XQX1;A0A1I7PIT2;B8PRK2;G0LNL4		0	0	5.488e-13	94.1	7.56148e-07	2	2282.08	1.23902	104.62	0
	High	FVQAGSEVSALLGR	9	9158	26	A0A1C9HCV0;Q8HTI8;Q5J038;Q9MRA3;A0A0M3LBA7;Q597J4;A0A1Z1CJG6;A0A1D8D815;A0A1C9HCP3;A0A1I7PIU6;A0A1I7PIS3;C0J9K5;C0J9P4;T1L6T3;G4WNV5;Q9SCE9;Q5J048;B7S4V7;A0A1D8DG80;A0A1I7PIS8;Q95FJ8;G0LNL4;B8PRK2;A0A0A7DB11;A0A1I7PIT2;Q9XQX1		0	0	2.478e-07	94.05	1.09444e-06	2	1433.78	0.713595	104.111	0
	High	mPSAVGYQPTLSTEMGSLQER	11	5647	25	A0A0M3LBA7;A0A1C9HCV0;A0A1C9HCP3;Q5J038;A0A1Z1CJG6;C0J9K5;C0J9P4;Q95FJ8;Q9XQX1;Q597J4;Q8HTI8;Q9MRA3;Q5J048;Q9SCE9;A0A1I7PIU6;G4WNV5;G0LNL4;A0A1D8DG80;A0A1I7PIS3;T1L6T3;A0A1I7PIS8;B8PRK2;A0A1D8D815;A0A1I7PIT2;B7S4V7	M1(Oxidation)	0	0	1.67e-12	92.29	9.66159e-07	2	2298.08	1.53085	97.8209	0
	High	GmEVIDTGAPLSVPVGGATLGR	5	3356	18	A0A0M3LBA7;A0A1Z1CJG6;A0A1C9HCV0;A0A1D8D815;A0A1I7PIS3;C0J9K5;C0J9P4;Q9SCE9;A0A1I7PIS8;Q95FJ8;Q5J038;A0A1C9HCP3;T1L6T3;A0A1I7PIU6;A0A1I7PIT2;B8PRK2;Q9XQX1;Q9XQY1	M2(Oxidation)	0	0	3.094e-12	89.08	2.5497e-06	2	2113.1	1.65469	103.311	0
	High	GIYPAVDPLDSTSTMLQPR	1	5449	28	A0A0M3LBA7;A0A1Z1CJG6;A0A1C9HCV0;A0A1D8D815;A0A1I7PIS3;C0J9K5;C0J9P4;Q9SCE9;A0A1I7PIS8;Q95FJ8;Q597J4;Q5J048;A0A1C9HCP3;Q5J038;Q8HTI8;Q9MRA3;T1L6T3;A0A1D8DG80;Q9XQX1;A0A1I7PIU6;G4WNV5;A0A1I7PIT2;B8PRK2;G0LNL4;Q9MRM1;Q9XQY1;B7S4V7;Q8WJF6		0	0	1.408e-06	88.34	3.59953e-06	3	2061.03	0.349728	114.162	0
	High	GIYPAVDPLDSTSTmLQPR	6	5449	28	A0A0M3LBA7;Q597J4;A0A1C9HCP3;A0A1Z1CJG6;A0A1C9HCV0;Q5J038;A0A1D8D815;A0A1I7PIU6;A0A1I7PIS3;C0J9K5;C0J9P4;T1L6T3;Q9SCE9;A0A1I7PIS8;Q95FJ8;Q8HTI8;Q9XQY1;Q9MRA3;G4WNV5;Q5J048;B7S4V7;A0A1D8DG80;A0A1I7PIT2;B8PRK2;G0LNL4;Q8WJF6;Q9XQX1;Q9MRM1	M15(Oxidation)	0	0	1.477e-10	82.61	1.28905e-05	2	2077.03	1.65567	103.615	0
	High	AVAMSATDGLMR	4	3822	16	A0A0M3LBA7;Q597J4;A0A1Z1CJG6;A0A1C9HCV0;A0A1D8D815;A0A1I7PIS3;C0J9K5;C0J9P4;Q9MRM1;Q9SCE9;Q5J048;A0A1I7PIS8;Q95FJ8;Q9XQX1;B8PRK2;G0LNL4		0	0	4.169e-05	81.67	1.38407e-05	2	1222.59	0.619721	73.0625	0
	High	VALVYGQmNEPPGAR	12	9490	27	A0A0M3LBA7;Q597J4;Q9MRM1;A0A1Z1CJG6;A0A1C9HCV0;A0A1D8D815;A0A1I7PIS3;C0J9K5;C0J9P4;Q9SCE9;A0A1I7PIS8;Q95FJ8;Q8HTI8;Q5J038;A0A1C9HCP3;Q9MRA3;A0A1I7PIU6;T1L6T3;G4WNV5;Q5J048;A0A1D8DG80;A0A1I7PIT2;B8PRK2;B7S4V7;A0A0A7DB11;G0LNL4;Q9XQY1	M8(Oxidation)	0	0	3.839e-07	76.65	5.59149e-05	2	1617.81	1.07566	66.2004	0
	High	mPSAVGYQPTLSTEmGSLQER	4	5647	25	B7S4V7;A0A0M3LBA7;Q597J4;A0A1Z1CJG6;A0A1C9HCV0;A0A1I7PIS3;C0J9K5;C0J9P4;Q9SCE9;Q95FJ8;A0A1C9HCP3;Q8HTI8;Q5J038;Q9MRA3;A0A1I7PIU6;T1L6T3;G4WNV5;A0A1D8DG80;A0A1I7PIS8;A0A1D8D815;Q5J048;Q9XQX1;A0A1I7PIT2;B8PRK2;G0LNL4	M1(Oxidation); M15(Oxidation)	0	0	5.939e-08	73.86	5.96373e-05	3	2314.07	0.968818	80.9189	0
	High	VALVYGQMNEPPGAR	11	9490	27	A0A0M3LBA7;Q597J4;Q5J048;A0A1Z1CJG6;A0A1C9HCV0;Q8HTI8;Q5J038;A0A1D8D815;A0A1C9HCP3;Q9MRA3;A0A1I7PIU6;A0A1I7PIS3;C0J9K5;C0J9P4;T1L6T3;G4WNV5;Q9SCE9;B7S4V7;A0A1D8DG80;A0A1I7PIS8;A0A1I7PIT2;B8PRK2;Q95FJ8;G0LNL4;Q9MRM1;A0A0A7DB11;Q9XQY1		0	0	9.31e-08	72.59	0.000139352	2	1601.81	0.883966	79.9837	0
	High	IVGEEHYETAQK	10	150	7	A0A0M3LBA7;Q9MRA3;A0A1I7PIS3;A0A1D8DG80;A0A1I7PIU6;A0A1I7PIT2;A0A1I7PIS8		0	0	1.786e-07	72.27	9.54669e-05	2	1403.68	0.377836	38.5099	0
	High	VGLTALTmAEYFR	3	7808	28	A0A0M3LBA7;Q597J4;A0A1C9HCV0;A0A1D8D815;Q9SCE9;Q5J048;A0A1Z1CJG6;Q8HTI8;Q5J038;A0A1C9HCP3;Q9MRA3;C0J9K5;C0J9P4;Q95FJ8;A0A1I7PIU6;A0A1I7PIS3;T1L6T3;G4WNV5;A0A1D8DG80;A0A1I7PIS8;B7S4V7;G0LNL4;Q9XQX1;A0A1I7PIT2;B8PRK2;A0A0A7DB11;Q9MRM1;Q9XQY1	M8(Oxidation)	0	0	7.815e-06	68.33	0.000384859	2	1487.76	1.0175	109.195	0
	High	MPNIYDALVVK	2	26	4	A0A1I7PIS3;A0A1D8DG80;Q95FJ8;A0A1I7PIT2		0	0	6.217e-05	65.71	0.000669067	2	1262.68	0.339748	94.2942	0
	High	VGLTALTMAEYFR	1	7808	28	A0A0M3LBA7;Q597J4;A0A1Z1CJG6;A0A1C9HCV0;Q8HTI8;Q5J038;A0A1C9HCP3;Q9MRA3;A0A1I7PIU6;A0A1I7PIS3;C0J9K5;C0J9P4;T1L6T3;G4WNV5;Q9SCE9;A0A1D8DG80;A0A1I7PIS8;A0A1I7PIT2;B8PRK2;Q95FJ8;G0LNL4;A0A1D8D815;Q5J048;B7S4V7;Q9XQX1;A0A0A7DB11;Q9MRM1;Q9XQY1		0	0	2.198e-06	62.03	0.001613	2	1471.76	0.393535	114.613	0
	High	EGNDLYMEMK	3	8238	27	A0A0M3LBA7;A0A1C9HCP3;Q597J4;A0A1Z1CJG6;A0A1C9HCV0;Q8HTI8;Q5J038;Q9MRA3;C0J9K5;C0J9P4;Q95FJ8;G0LNL4;A0A1D8D815;A0A1I7PIU6;A0A1I7PIS3;T1L6T3;G4WNV5;Q9SCE9;Q5J048;A0A1D8DG80;A0A1I7PIS8;A0A0A7DB11;B7S4V7;A0A1I7PIT2;B8PRK2;Q9XQX1;Q9XQY1		0	0	0.001516	61.65	0.000570451	2	1229.52	0.195715	73.9311	0
	High	AVAmSATDGLMR	6	3822	16	A0A0M3LBA7;Q597J4;A0A1Z1CJG6;A0A1C9HCV0;A0A1D8D815;A0A1I7PIS3;C0J9K5;C0J9P4;Q9MRM1;Q9SCE9;Q5J048;A0A1I7PIS8;Q95FJ8;Q9XQX1;B8PRK2;G0LNL4	M4(Oxidation)	0	0	0.0008606	60.03	0.00162866	2	1238.59	0.47929	57.9262	0
	High	IGLFGGAGVGK	7	9628	34	A0A2G5F6R8;B9T1V8;A0A103XST4;A0A2H3ZCK5;A0A0K9NYL5;A0A0M3LBA7;Q597J4;A0A1C9HCV0;A0A1C9HCP3;Q5J038;A0A1Z1CJG6;C0J9K5;C0J9P4;Q95FJ8;Q8HTI8;Q9MRA3;A0A1I7PIS3;T1L6T3;Q9SCE9;A0A1D8DG80;Q9XQX1;Q5J048;A0A1I7PIU6;G4WNV5;G0LNL4;A0A1I7PIS8;A0A1I7PIT2;B8PRK2;A0A1D8D815;A0A0A7DB11;Q9MRM1;B7S4V7;Q9XQY1;A0A0D6QRT0		0	0	0.000925	59.62	0.00254338	2	975.563	0.29347	82.2731	0
	High	SAPAFIQLDTK	4	4550	19	A0A0M3LBA7;A0A1C9HCP3;A0A1C9HCV0;Q8HTI8;Q5J038;Q9MRA3;A0A1I7PIS3;T1L6T3;Q9SCE9;A0A1D8DG80;Q95FJ8;G0LNL4;A0A1Z1CJG6;C0J9K5;C0J9P4;Q597J4;Q5J048;A0A1D8D815;A0A1I7PIT2		0	0	0.0004935	58.87	0.00373322	2	1190.64	0.433499	83.9341	0
	High	LSIFETGIK	4	9003	26	A0A0M3LBA7;Q597J4;A0A1Z1CJG6;A0A1C9HCV0;A0A1D8D815;A0A1I7PIS3;C0J9K5;C0J9P4;Q9SCE9;A0A1I7PIS8;Q95FJ8;Q8HTI8;Q5J038;A0A1C9HCP3;Q9MRA3;T1L6T3;A0A1D8DG80;A0A1I7PIU6;G4WNV5;Q5J048;B7S4V7;G0LNL4;Q9XQX1;A0A0A7DB11;Q9MRM1;Q9XQY1		0	0	0.00342	57.94	0.00225783	2	1007.58	0.277807	92.7179	0
	High	TVLIMELINNIAK	1	8267	26	A0A0M3LBA7;A0A1C9HCV0;Q597J4;A0A1Z1CJG6;A0A1D8D815;A0A1I7PIS3;C0J9K5;C0J9P4;Q9SCE9;Q5J048;A0A1I7PIS8;Q95FJ8;Q8HTI8;Q5J038;A0A1C9HCP3;Q9MRA3;A0A1I7PIU6;T1L6T3;G4WNV5;A0A1D8DG80;A0A1I7PIT2;B8PRK2;A0A0A7DB11;Q9XQX1;Q9MRM1;Q9XQY1		0	0	0.0003497	52.66	0.00912458	2	1471.86	0.118931	115.426	0
	High	AHGGVSVFGGVGER	6	7920	28	A0A1C9HCV0;Q5J038;A0A1C9HCP3;A0A1I7PIS3;T1L6T3;Q9SCE9;Q95FJ8;A0A0M3LBA7;Q597J4;A0A1Z1CJG6;Q8HTI8;Q9MRA3;A0A1I7PIU6;C0J9K5;C0J9P4;G4WNV5;A0A1D8DG80;A0A1I7PIS8;B8PRK2;A0A1I7PIT2;A0A1D8D815;Q5J048;B7S4V7;G0LNL4;Q9XQX1;Q9XQY1;Q9MRM1;A0A0A7DB11		0	0	0.0002833	47.68	0.0354916	2	1328.67	0.313702	66.4453	0
	High	AVAmSATDGLmR	3	3822	16	A0A0M3LBA7;Q597J4;A0A1Z1CJG6;A0A1C9HCV0;A0A1D8D815;A0A1I7PIS3;C0J9K5;C0J9P4;Q9MRM1;Q9SCE9;Q5J048;A0A1I7PIS8;Q95FJ8;Q9XQX1;B8PRK2;G0LNL4	M4(Oxidation); M11(Oxidation)	0	0	0.00097	46.49	0.0292221	2	1254.58	0.731638	44.2844	0
	High	VVDLLAPYR	7	9267	27	A0A0M3LBA7;A0A1Z1CJG6;A0A1C9HCV0;A0A1I7PIS3;C0J9K5;C0J9P4;Q9SCE9;Q95FJ8;Q597J4;Q8HTI8;Q5J038;A0A1D8D815;A0A1C9HCP3;Q9MRA3;A0A1I7PIU6;T1L6T3;G4WNV5;Q5J048;B7S4V7;A0A1D8DG80;A0A1I7PIS8;A0A0A7DB11;G0LNL4;A0A1I7PIT2;Q9XQX1;B8PRK2;Q9MRM1		0	0	0.006243	46.31	0.0504651	2	1045.6	0.302615	98.2416	0
	High	EGNDLYmEmK	2	8238	27	A0A0M3LBA7;A0A1C9HCP3;Q597J4;A0A1Z1CJG6;A0A1C9HCV0;Q8HTI8;Q5J038;Q9MRA3;C0J9K5;C0J9P4;Q95FJ8;G0LNL4;A0A1D8D815;A0A1I7PIU6;A0A1I7PIS3;T1L6T3;G4WNV5;Q9SCE9;Q5J048;A0A1D8DG80;A0A1I7PIS8;A0A0A7DB11;B7S4V7;A0A1I7PIT2;B8PRK2;Q9XQX1;Q9XQY1	M7(Oxidation); M9(Oxidation)	0	0	0.005358	28.98	0.846172	2	1261.51	0.31777	41.9341	0
	High	ESGVINEENIAESK	2	1255	17	A0A1C9HCV0;Q5J038;A0A1C9HCP3;A0A1I7PIS3;T1L6T3;Q9SCE9;Q95FJ8;Q8HTI8;Q9MRA3;A0A1I7PIU6;A0A1D8DG80;A0A1I7PIS8;A0A1I7PIT2;B8PRK2;G0LNL4;Q9XQX1;A0A1D8D815		0	0	0.004553	26.17	4.95025	2	1518.73	2.99881	60.5217	0
	High	EGNDLYMEmK	3	8238	27	A0A0M3LBA7;A0A1C9HCP3;Q597J4;A0A1Z1CJG6;A0A1C9HCV0;Q8HTI8;Q5J038;Q9MRA3;C0J9K5;C0J9P4;Q95FJ8;G0LNL4;A0A1D8D815;A0A1I7PIU6;A0A1I7PIS3;T1L6T3;G4WNV5;Q9SCE9;Q5J048;A0A1D8DG80;A0A1I7PIS8;A0A0A7DB11;B7S4V7;A0A1I7PIT2;B8PRK2;Q9XQX1;Q9XQY1	M9(Oxidation)	0	0	0.00693	24.36	2.73711	2	1245.51	0.355534	53.7069	0
	High	TREGNDLYMEMK	1	8225	27	A0A0M3LBA7;Q597J4;A0A1Z1CJG6;A0A1C9HCV0;A0A1D8D815;A0A1I7PIS3;C0J9K5;C0J9P4;Q9SCE9;Q5J048;A0A1I7PIS8;Q95FJ8;Q8HTI8;Q5J038;Q9MRA3;A0A1I7PIU6;G4WNV5;A0A0A7DB11;A0A1C9HCP3;T1L6T3;A0A1D8DG80;B7S4V7;A0A1I7PIT2;B8PRK2;G0LNL4;Q9XQX1;Q9XQY1		0	0.001	0.01018	27.47	2.18642	2	1486.67	0.985458	62.0013	1
D6MYK9	Ribulose bisphosphate carboxylase large chain OS=Arum rupicola OX=491979 GN=rbcL PE=3 SV=1 - [D6MYK9_9ARAE]	2413.44	31.25	13483	0	16	223	480	53.2695	6.80029
	High	GGLDFTKDDENVNSQPFMR	10	51638	326	Q8M9K0;Q9XQI4;Q4VI93;Q8MFT9;A0A126G0V3;Q4VIC0;O98426;B1PHQ2;A0A2D0WHN2;Q95CE8;Q9GGJ5;B5LBY9;P28457;I2E9B8;Q6VW40;A2VAU6;I2BGM7;A0A1C9HGW2;B1NL21;Q6VW29;C6G1P2;Q5W520;P93904;Q33047;A0PD98;Q8WL19;Q33032;Q5K3Y8;I2E962;I2EAA9;O82538;A0A1C9HG87;U5XM28;B8PRL7;A0A1C9HFT3;Q9THL1;A5X4D3;I3NTN0;Q1XEJ9;A0A286NQE6;I2EAR2;A0A219PXQ5;O46889;Q8WKR0;C3S8Q5;B5D5Q4;A0A286M593;A0A0F7G5W2;Q9GEK5;A0A0K2SQY8;D6C620;B8…		0	0	2.957e-11	127.46	7.5237e-10	2	2169.99	0.129488	92.964	1
	High	DxGLLLHIHR	25	18	8	D6MYI7;Q9MV62;I2E906;R4QE58;D6MYK9;A0PDB8;A5H757;P93976	X2(D)	0	0	4.953e-07	105.21	8.32599e-08	2	1188.65	0.250654	69.0713	0
	High	GGLDFTKDDENVNSQPFmR	8	51638	326	Q4VIC0;O98426;B1PHQ2;A0A2D0WHN2;Q95CE8;Q9GGJ5;B5LBY9;Q9XQI4;Q4VI93;Q8MFT9;A0A126G0V3;A2VAU6;Q6VW29;C6G1P2;Q5W520;A5X4D3;A0A0K2SQY8;Q32803;Q4VI99;Q9GGI5;A0A158TYG8;Q7YJP8;Q5I221;A0A0U4D534;Q4VI80;Q4VI78;G0WZ98;A0A1C9HGI6;A0A291L247;G0WZL1;Q37220;Q7YJR1;Q37279;A0A1C9HFR4;J9QH20;Q37140;L0N8B1;I2E9B8;Q6VW40;I2BGM7;Q33047;Q8WL19;Q33032;Q5K3Y8;O82538;A0A1C9HG87;U5XM28;B8PRL7;A0A1C9HFT3;Q9THL1;Q1XEJ9;A0…	M18(Oxidation)	0	0	8.335e-09	82.93	2.06862e-05	2	2185.98	1.11451	83.2389	1
	High	DDENVNSQPFMR	9	52171	350	A2VAU6;C6G1P2;Q9GGI5;Q37212;Q8HUZ9;P28421;Q32571;Q5W520;Q8WL19;Q5K3Y8;C3RXF1;O82538;B8PRL7;A0A219PXQ5;O46889;Q9MT32;Q32121;A0A286NQM2;A0A1C9HG15;Q32553;Q32803;E7DMV3;A0PDB5;C7AQV2;C3S8U4;C7A5Z4;P28457;I2E9B8;Q6VW40;I2BGM7;B1NL21;Q6VW29;P93904;Q33047;Q33032;A0A1C9HG87;U5XM28;A0A1C9HFT3;Q9THL1;A5X4D3;I3NTN0;Q1XEJ9;I2EAR2;A5X4K9;Q8WKR0;C3S8Q5;B5D5Q4;A0A286M593;A0A0F7G5W2;Q9GEK5;A0A0K2SQY8;D6C620;O78…		0	0	1.379e-05	77.59	6.49224e-05	2	1451.62	0.641422	69.7054	0
	High	TFQGPPHGIQVER	32	58045	315	Q8MCX9;Q5UFF3;Q36637;J9QFH0;Q6YLP8;U5IKM1;B5U0R6;Q6VW40;A2VAU6;I2BGM7;C6G1P2;Q5W520;E7DMY2;Q33032;A0A1C9HFT3;B5SW52;D3W6K3;F2X4H9;Q4VI99;Q8MCX5;Q9GGI5;Q8HUZ9;I2E9L8;Q4VI80;Q4VI78;C3S8U4;A0A1C9HGW2;I2E962;A0A1C9HG87;U5XM28;B8PRL7;A0A286NQE6;C3S8Q5;A0A286M593;Q9GEK5;O78309;C1JAT3;A0A158TYG8;A0A2H4NXN4;Q5I221;G0WZM4;A0A0U4D534;A0A0P0FGN5;A0A286NQF2;Q7YJM6;Q6VW29;Q4KUE1;Q7YJP8;Q7GH77;I2E9A4;Q9T2E4;Q9…		0	0	1.1e-07	74.55	0.000217158	2	1465.75	-0.34338	59.3321	0
	High	ELGVPIVmHDYITGGFTANTSLAHYcR	7	839	25	C7AQU9;C3RXF1;C7AQV0;C7AQV2;C3S8U4;A2VAU6;Q33032;I2BGM7;Q5W520;C3S8Q5;D6MYK4;A0A142DPV4;G0WZL1;A0A0F6Y5M5;Q31889;D6MYJ6;I2FL31;Q32553;A0A2H4UGV5;D6MYK9;C7AQT3;D6MYI7;A0A120KLC1;A0A023Q3H2;A0A023Q1H7	M8(Oxidation); C26(Carbamidomethyl)	0	0	3.707e-10	70.47	0.00022788	3	3038.46	1.66234	113.523	0
	High	ELGVPIVMHDYITGGFTANTSLAHYcR	2	839	25	A2VAU6;I2BGM7;Q5W520;Q33032;C3S8Q5;C3S8U4;A0A0F6Y5M5;Q31889;C3RXF1;D6MYK4;A0A142DPV4;G0WZL1;D6MYJ6;I2FL31;Q32553;A0A2H4UGV5;D6MYK9;C7AQV0;C7AQT3;C7AQV2;D6MYI7;A0A120KLC1;A0A023Q3H2;A0A023Q1H7;C7AQU9	C26(Carbamidomethyl)	0	0	2.65e-14	68.54	0.000368098	3	3022.46	0.372416	114.065	0
	High	VALEAcVQAR	51	29518	265	A2VAU6;I2BGM7;C6G1P2;B8PRL7;A0A0F7EV98;C4NWF4;Q6VW29;Q5W520;A5X4D3;A0A0K2SQY8;Q32803;Q4VI99;Q9GGI5;A0A158TYG8;Q7YJP8;Q5I221;A0A0U4D534;Q4VI80;Q4VI78;G0WZ98;A0A1C9HGI6;A0A291L247;G0WZL1;Q37220;Q7YJR1;Q37279;A0A1C9HFR4;J9QH20;Q37140;L0N8B1;I2E9B8;Q6VW40;Q33047;Q8WL19;Q33032;Q5K3Y8;O82538;A0A1C9HG87;U5XM28;A0A1C9HFT3;Q9THL1;Q1XEJ9;A0A219PXQ5;O46889;C3S8Q5;A0A286M593;Q9GEK5;D6C620;C1JAT3;Q9XQ93;Q4KUE…	C6(Carbamidomethyl)	0	0	0.0007345	63.39	0.00183777	2	1116.58	0.100469	70.0562	0
	High	FLFcAEAIYK	9	13080	151	Q9GHZ1;C3S8Q5;C3S8U4;A2VAU6;C6G1P2;Q5W520;Q4VI99;Q9GGI5;Q4VI80;Q4VI78;Q6VW29;Q5K3Y8;O78309;Q32803;Q7YJP8;Q8HUZ9;Q5I221;A0A0U4D534;P93952;Q9MT23;Q7YJR1;A0A1C9HFR4;L0N8B1;A8DPF0;J9QG76;Q7YJM3;P48689;A0A1C9HFM1;A0A1W6L1X3;Q9GHM7;Q32571;A0PD98;C3RXF1;B8PRL7;R4QE58;T1WH32;C7AQU9;Q32121;A0A286M593;A0A0K2SQY8;B8QQG4;A0A158TYG8;Q8WKT6;Q37222;A0A1C9HGI6;B8PRP3;H5ZW43;G0WZL1;Q37220;A0A142I7A5;Q36637;Q6PZ98…	C4(Carbamidomethyl)	0	0	0.0003031	63.22	0.001558	2	1261.63	0.953561	108.971	0
	High	GHYLNATAxTcEEMIK	13	14	8	D6MYK9;O47280;B8QQG4;G0WZM4;Q7YJM6;Q37222;A0A120KLC1;Q7YJM3	X9(N); C11(Carbamidomethyl)	0	0	0.0005868	62.89	0.000340734	2	1851.83	-5.40098	76.1629	0
	High	GHYLNATAxTcEEMIKR	10	14	8	D6MYK9;O47280;B8QQG4;G0WZM4;Q7YJM6;Q37222;A0A120KLC1;Q7YJM3	X9(N); C11(Carbamidomethyl)	0	0	0.006557	59.72	0.00111363	4	2007.93	-4.59173	69.4787	1
	High	GHYLNATAxTcEEMIK	4	14	8	D6MYK9;O47280;B8QQG4;G0WZM4;Q7YJM6;Q37222;A0A120KLC1;Q7YJM3	X9(D); C11(Carbamidomethyl)	0	0	0.0005581	53.9	0.00185052	2	1852.81	-5.53594	79.6236	0
	High	PLLGcTIKPK	7	64838	366	I2E9B8;Q6VW40;A2VAU6;I2BGM7;Q6VW29;C6G1P2;D6MYK4;E7DMY2;Q33032;A0A1C9HG87;U5XM28;A0A1C9HFT3;C3S8Q5;A0A286M593;Q9GEK5;A0A0K2SQY8;Q9GGI5;Q9XQ93;A0A158TYG8;Q4KUE1;Q7YJP8;Q7GH77;A0A2H4NXN4;Q8HUZ9;O98551;E7DMW3;I2E9L8;I2E9A4;P93952;Q8WKT6;W5RVG3;D4N1T9;J9QG76;Q5UFF3;Q1X6Q9;Q9TML5;O99016;Q8HVI8;A0A291L206;Q7YJR1;C3S397;A0A1C9HFR4;Q8MFT9;Q5QAE5;G8EEM9;A0A2D0WHN2;Q7YJM3;Q37140;L0N8B1;I2EA78;T1WH32;Q1XEJ9…	C5(Carbamidomethyl)	0	0	0.002346	50.54	0.0499682	3	1126.67	0.0653328	51.4133	1
	High	GHYLNATAxTcEEMIKR	2	14	8	D6MYK9;O47280;B8QQG4;G0WZM4;Q7YJM6;Q37222;A0A120KLC1;Q7YJM3	X9(D); C11(Carbamidomethyl)	0	0	0.003196	43.35	0.0433991	2	2008.92	-2.75874	73.05	1
	High	YGRPLLGcTIKPK	6	64650	358	C3RXF1;A0A286NQM2;Q9GGI5;P28457;I2E9B8;Q6VW40;A2VAU6;I2BGM7;Q6VW29;C6G1P2;Q33032;A0A1C9HG87;U5XM28;A0A1C9HFT3;A5X4D3;A0A286NQE6;I2EAR2;Q8WKR0;C3S8Q5;A0A286M593;A0A0F7G5W2;Q9GEK5;A0A0K2SQY8;O98429;Q9XQ93;A0A158TYG8;Q4KUE1;Q37212;Q7YJP8;Q7GH77;A0A2H4NXN4;Q8HUZ9;Q5I221;G0WZM4;A0A0U4D534;O98551;E7DMW3;I2E9L8;Q8HRT3;I2E9A4;P93918;Q8MCY1;Q9T2E4;A0A286NQF2;Q6USH4;P93952;Q8WKT6;Q7YJM6;Q9MT23;Q32701;Q5W52…	C8(Carbamidomethyl)	0	0	1.496e-06	43.07	0.286307	3	1502.85	0.579	53.2588	2
	High	DDENVNSQPFmR	6	52171	350	P93952;Q5QAE5;A2VAU6;C6G1P2;Q9GGI5;Q37212;Q8HUZ9;P28421;Q32571;Q5W520;Q8WL19;Q5K3Y8;C3RXF1;O82538;B8PRL7;A0A219PXQ5;O46889;Q9MT32;Q32121;A0A286NQM2;A0A1C9HG15;Q32553;Q32803;E7DMV3;A0PDB5;C7AQV2;C3S8U4;C7A5Z4;P28457;I2E9B8;Q6VW40;I2BGM7;B1NL21;Q6VW29;P93904;Q33047;Q33032;A0A1C9HG87;U5XM28;A0A1C9HFT3;Q9THL1;A5X4D3;I3NTN0;Q1XEJ9;I2EAR2;A5X4K9;Q8WKR0;C3S8Q5;B5D5Q4;A0A286M593;A0A0F7G5W2;Q9GEK5;A0A0K2S…	M11(Oxidation)	0	0	9.395e-05	40.9	0.297967	2	1467.62	0.855373	56.844	0
	High	AMHAVIDR	9	44488	355	Q6VW40;A2VAU6;C6G1P2;Q33032;Q9GGI5;Q5I221;A0A0U4D534;Q71N79;Q5W520;Q5K3Y8;Q32803;C3S8U4;I2E9B8;I2BGM7;Q6VW29;A0A1C9HFT3;Q9XQ93;Q4KUE1;Q7YJP8;Q7GH77;Q8HUZ9;I2E9L8;I2E9A4;P93952;D4N1T9;J9QG76;Q5UFF3;Q1X6Q9;O99016;A0A291L206;Q7YJR1;C3S397;A0A1C9HFR4;Q8MFT9;Q5QAE5;G8EEM9;A0A2D0WHN2;Q7YJM3;L0N8B1;I2EA78;A0A218KDZ0;A0PD98;Q4VI99;Q4VI80;Q4VI78;Q9MT23;P48689;Q37222;A0A1C9HGI6;H5ZW43;Q37220;A0A1C9HFM1;A0A…		0	0.001	0.01353	52.3	0.0217425	2	912.471	-0.890214	32.559	0
	High	GHYLNATAxTcEEmIK	3	14	8	D6MYK9;O47280;B8QQG4;G0WZM4;Q7YJM6;Q37222;A0A120KLC1;Q7YJM3	X9(N); C11(Carbamidomethyl); M14(Oxidation)	0	0.001	0.01217	46.27	0.0133461	2	1867.82	-4.33152	62.8674	0
	High	AQAETGEIK	6	27913	263	C3RXF1;A0A286NQM2;Q9GGI5;Q8ME51;B8PRL7;Q9GEK5;Q1XEJ9;Q6VW40;A2VAU6;I2BGM7;C6G1P2;Q33032;A0A1C9HG87;U5XM28;A0A1C9HFT3;C3S8Q5;A0A286M593;A0A158TYG8;A0A2H4NXN4;Q8HUZ9;I2E9L8;D6C620;C3S8U4;Q32701;I2E9B8;Q6VW29;T1WH32;Q9XQ93;Q4KUE1;Q7YJP8;Q7GH77;I2E9A4;P93952;P93918;Q5W520;D0Q0K2;A0A286NQE6;A0A0K2SQY8;O98429;O98551;E7DMW3;Q9T2E4;A0A286NQF2;Q8WKT6;Q7YJM6;Q9MT23;W5RVG3;B8PRP3;A0A0B4M1K8;D4N1T9;A0A1D5AHD…		0	0.001	0.01758	40.57	0.320912	2	946.485	1.16613	24.6436	0
	High	PLLGcTIK	1	65191	367	P92447;Q32701;P28457;P28421;Q539X0;I2E9B8;Q31896;D6MYK9;Q6VW40;Q32776;Q32571;A2VAU6;I2BGM7;B1NL21;Q6VW29;C6G1P2;Q5W520;P93904;Q33047;O98884;D6MYK4;Q9MTT0;E7DMY2;Q31670;Q8ME51;Q8WL19;Q33032;Q5K3Y8;C3RXF1;F2X4Q8;A0PDB8;O82538;Q9GHZ1;A0A1C9HG87;Q31895;U5XM28;B8PRL7;A0A1C9HFT3;Q7YMT1;R4QE58;B5SW52;Q9THL1;A5X4D3;I3NTN0;Q1XEJ9;O09420;C7A609;T1WH32;I2EAR2;A0A219PXQ5;Q7YMT4;Q8MAM0;V5K6K1;A5X4K9;O46889;A0…	C5(Carbamidomethyl)	0	0.004	0.05111	40.37	0.807531	2	901.518	-0.0339554	62.0289	0
	High	EGNEIIR	1	14511	178	A2VAU6;C6G1P2;Q5W520;Q71N79;Q4VI99;Q9GGI5;Q8HUZ9;Q4VI80;Q4VI78;C3S8U4;Q6VW40;I2BGM7;Q33032;A0A1C9HFT3;I2E9L8;Q6VW29;A5X4D3;A0A0K2SQY8;Q32803;A0A158TYG8;Q7YJP8;Q5I221;A0A0U4D534;Q7YMT1;I2FL31;E7DMV3;Q58U40;I2E9B8;Q33047;Q8WL19;Q5K3Y8;O82538;A0A1C9HG87;U5XM28;B8PRL7;Q9THL1;Q1XEJ9;A0A219PXQ5;O46889;C3S8Q5;A0A286M593;Q9GEK5;D6C620;C1JAT3;Q9XQ93;Q4KUE1;Q7GH77;A0A2H4NXN4;A0PDB5;Q33156;O98551;E7DMW3;Q3I…		0	0.009	0.1156	47.33	0.0447273	2	830.437	-0.0833641	36.4972	0
	High	NHGMHFR	2	30695	273	Q5W520;Q9GGI5;Q33047;O82538;Q6VW40;A2VAU6;Q6VW29;C6G1P2;Q33032;A0A1C9HG87;U5XM28;Q9THL1;A0A0K2SQY8;D6C620;Q32803;Q4VI99;C1JAT3;A0A158TYG8;Q4KUE1;E7DMV3;Q7YJP8;Q7GH77;O98551;E7DMW3;Q4VI80;Q3I534;I2E9A4;Q4VI78;Q71N79;Q9T2E4;I2E9B8;I2BGM7;B1NL21;Q8WL19;Q5K3Y8;A0A1C9HFT3;Q1XEJ9;O46889;B5D5Q4;O78309;Q9XQ93;A0PDB5;Q33156;Q8HUZ9;Q5I221;A0A0U4D534;I2E9L8;C3S8U4;P93952;C3S8Q5;A0A286M593;Q8WKT6;R4QE58;Q9GE…		0	0.009	0.1086	41.45	0.181335	2	898.41	0.0462078	30.4147	0
F2X4H9	Ribulose bisphosphate carboxylase large chain (Fragment) OS=Calophyllum longifolium OX=158928 GN=rbcL PE=3 SV=1 - [F2X4H9_9ROSI]	2381.78	37.3	16451	0	21	270	445	49.3818	6.48096
	High	GGLDFTKDDENVNSQPFMR	10	51638	326	Q8M9K0;Q9XQI4;Q4VI93;Q8MFT9;A0A126G0V3;Q4VIC0;O98426;B1PHQ2;A0A2D0WHN2;Q95CE8;Q9GGJ5;B5LBY9;P28457;I2E9B8;Q6VW40;A2VAU6;I2BGM7;A0A1C9HGW2;B1NL21;Q6VW29;C6G1P2;Q5W520;P93904;Q33047;A0PD98;Q8WL19;Q33032;Q5K3Y8;I2E962;I2EAA9;O82538;A0A1C9HG87;U5XM28;B8PRL7;A0A1C9HFT3;Q9THL1;A5X4D3;I3NTN0;Q1XEJ9;A0A286NQE6;I2EAR2;A0A219PXQ5;O46889;Q8WKR0;C3S8Q5;B5D5Q4;A0A286M593;A0A0F7G5W2;Q9GEK5;A0A0K2SQY8;D6C620;B8…		0	0	2.957e-11	127.46	7.5237e-10	2	2169.99	0.129488	92.964	1
	High	GHYLNATAGTcEEMIK	12	14794	143	Q6VW40;A2VAU6;Q6VW29;C6G1P2;Q5W520;Q33032;O82538;A0A1C9HG87;U5XM28;Q9THL1;A0A0K2SQY8;D6C620;Q32803;Q4VI99;C1JAT3;Q9GGI5;A0A158TYG8;Q4KUE1;E7DMV3;Q7YJP8;Q7GH77;O98551;E7DMW3;Q4VI80;Q3I534;I2E9A4;Q4VI78;W5RVG3;A0A1C9HGI6;G0WZL1;Q37220;Q5UFF3;B1PHQ2;Q1X6Q9;A0A142I7F3;Q7YJR1;P92434;C3S397;A0A1C9HFR4;Q8MFT9;J9QH20;Q85VA4;A0A0F6Y5M5;Q37140;L0N8B1;Q32701;Q9T2E4;Q9MT23;A0A0B4M1K8;P94046;E7DMY2;I2E962;O98…	C11(Carbamidomethyl)	0	0	3.131e-10	112.31	1.29251e-08	2	1794.82	1.41919	65.9763	0
	High	GHYLNATAGTcEEMIKR	3	14767	142	Q6VW40;A2VAU6;Q6VW29;C6G1P2;Q33032;A0A1C9HG87;U5XM28;R4QE58;I2EAR2;Q8WKR0;A0A0K2SQY8;O98429;Q9GGI5;A0A158TYG8;Q4KUE1;Q37212;Q7YJP8;Q7GH77;O98551;E7DMW3;I2E9A4;P93918;Q8MCY1;Q9T2E4;Q9MT23;W5RVG3;O98426;A0A0B4M1K8;Q5UFF3;Q1X6Q9;Q36637;B6GUV5;Q7YJR1;Q37347;C3S397;K4EPE7;Q37176;I2E9G7;A0A1C9HFR4;Q8MFT9;Q95CE8;Q37140;L0N8B1;P94046;Q8ME51;A5X4D3;Q5I221;A0A0U4D534;A0A249Y5N8;Q7YJR9;F4YYX5;Q5W520;O82538;…	C11(Carbamidomethyl)	0	0	5.805e-10	104.3	9.89361e-08	3	1950.92	1.18142	60.7321	1
	High	GHYLNATAGTcEEmIK	6	14794	143	Q6VW40;A2VAU6;Q6VW29;C6G1P2;Q33032;A0A1C9HG87;U5XM28;F2X4H9;A0A0K2SQY8;Q9GGI5;D6MYJ6;A0A158TYG8;Q4KUE1;Q7YJP8;Q7GH77;O98551;E7DMW3;I2E9A4;W5RVG3;Q5UFF3;Q1X6Q9;Q7YJR1;C3S397;S6CMZ7;A0A1C9HFR4;Q8MFT9;Q37140;L0N8B1;Q5W520;O82538;Q9THL1;Q32803;Q4VI99;E7DMV3;Q4VI80;Q4VI78;A0A1C9HGI6;Q37220;B1PHQ2;Q85VA4;A0A0F6Y5M5;D6C620;C1JAT3;Q3I534;E7DMY2;I2E962;O98429;Q9T2E4;Q9MT23;A0A0B4M1K8;G0WZL1;A0A142I7A5;Q36…	C11(Carbamidomethyl); M14(Oxidation)	0	0	1.448e-08	93.82	8.35365e-07	2	1810.81	1.45089	55.59	0
	High	EITLGFVDLLRDDFIEK	1	5735	77	Q9GGI5;Q5W520;A2VAU6;C6G1P2;Q4VI99;Q4VI80;Q4VI78;A0A1C9HGI6;Q9GHM7;Q9MT32;C3S8U4;P48689;A0A1C9HFM1;Q36851;Q6VW40;I2BGM7;Q33032;A0A1C9HFT3;T1WH32;F2X4H9;Q8HUZ9;Q5I221;A0A0U4D534;I2E9L8;A0A249Y5N8;S4TA61;J9QG76;E0D8V0;C3S397;Q8MFT9;Q5QAE5;Q37212;A0A286NQF2;Q7YJM6;F5B3G0;Q8M9K0;Q8M9J0;E2FGZ3;I2EAR2;C4NWF4;B5SW52;O09420;O78309;E7DMY2;F2X4Q8;F2X4R1;Q8MCX9;Q8MAM0;O03839;D3W6K3;Q8MCX5;A0A0F7EV98;Q31895;…		0	0	1.781e-11	91.03	1.77805e-06	2	2023.08	0.428962	115.091	1
	High	mSGGDHIHAGTVVGK	30	17683	158	Q9GGI5;Q5UFF3;V5K6L0;C6G392;Q37212;Q5UFC2;B8PRP3;I2EA78;I6N589;A0A2H4P5N4;I2EAR2;Q6VW40;A2VAU6;Q6VW29;C6G1P2;Q33032;Q339G9;F2X4H9;Q4KUE1;Q7YJP8;Q7GH77;Q5I221;A0A0U4D534;I2E9A4;D6MYK4;E7DMY2;T1WH32;C3S8Q5;A0A286M593;A0A0K2SQY8;A0A158TYG8;Q8HUZ9;P93952;Q8WKT6;I2E9B8;I2BGM7;A0A1C9HG87;U5XM28;A0A1C9HFT3;Q9GEK5;Q9XQ93;A0A2H4NXN4;O98551;E7DMW3;I2E9L8;R4QE58;A5X4D3;I2E906;O98429;Q9T2E4;Q9MT23;A0A249Y5N8…	M1(Oxidation)	0	0	6.542e-09	86.55	7.61039e-06	2	1481.72	0.236377	30.8682	0
	High	GGLDFTKDDENVNSQPFmR	8	51638	326	Q4VIC0;O98426;B1PHQ2;A0A2D0WHN2;Q95CE8;Q9GGJ5;B5LBY9;Q9XQI4;Q4VI93;Q8MFT9;A0A126G0V3;A2VAU6;Q6VW29;C6G1P2;Q5W520;A5X4D3;A0A0K2SQY8;Q32803;Q4VI99;Q9GGI5;A0A158TYG8;Q7YJP8;Q5I221;A0A0U4D534;Q4VI80;Q4VI78;G0WZ98;A0A1C9HGI6;A0A291L247;G0WZL1;Q37220;Q7YJR1;Q37279;A0A1C9HFR4;J9QH20;Q37140;L0N8B1;I2E9B8;Q6VW40;I2BGM7;Q33047;Q8WL19;Q33032;Q5K3Y8;O82538;A0A1C9HG87;U5XM28;B8PRL7;A0A1C9HFT3;Q9THL1;Q1XEJ9;A0…	M18(Oxidation)	0	0	8.335e-09	82.93	2.06862e-05	2	2185.98	1.11451	83.2389	1
	High	DNGLLLHIHR	9	41878	338	I2E9B8;Q6VW40;A2VAU6;I2BGM7;Q6VW29;C6G1P2;Q33032;A0A1C9HG87;U5XM28;A0A1C9HFT3;C3S8Q5;A0A286M593;Q9GEK5;A0A0K2SQY8;Q9GGI5;Q9XQ93;A0A158TYG8;Q4KUE1;Q7YJP8;Q7GH77;A0A2H4NXN4;Q8HUZ9;O98551;E7DMW3;I2E9L8;I2E9A4;P93952;Q8WKT6;C3S8U4;Q8ME51;A5X4D3;A0A286NQE6;A5X4K9;O98429;Q5I221;G0WZM4;A0A0U4D534;Q8HRT3;Q9T2E4;A0A286NQF2;Q7YJM6;Q9MT23;I3NTN0;E0Y5C1;A0A1W6BU07;A0A1W6BU25;Q5EWL7;Q5QAE5;A0A023Q1L0;I2EAR2;Q…		0	0	0.0003143	82.39	2.90667e-05	2	1187.66	0.0547374	63.3869	0
	High	GHYLNATAGTcEEmIKR	6	14767	142	A2VAU6;C6G1P2;Q9GGI5;Q6VW40;Q6VW29;Q5W520;Q33032;O82538;A0A1C9HG87;U5XM28;Q9THL1;A0A0K2SQY8;D6C620;Q32803;Q4VI99;C1JAT3;A0A158TYG8;Q4KUE1;E7DMV3;Q7YJP8;Q7GH77;O98551;E7DMW3;Q4VI80;Q3I534;I2E9A4;Q4VI78;E7DMY2;I2E962;O98429;Q9T2E4;Q9MT23;W5RVG3;A0A1C9HGI6;A0A0B4M1K8;G0WZL1;Q37220;Q5UFF3;A0A142I7A5;B1PHQ2;Q1X6Q9;Q36637;A0A142I7F3;B8YHE7;O98431;Q7YJR1;P92434;A0A078BR81;Q37347;C3S397;K4EPE7;A0A1C9HFR4…	C11(Carbamidomethyl); M14(Oxidation)	0	0	6.494e-10	80.15	2.41102e-05	3	1966.91	1.30563	50.3523	1
	High	MSGGDHIHAGTVVGK	31	17683	158	Q9GGI5;Q5UFF3;V5K6L0;C6G392;Q37212;Q5UFC2;B8PRP3;I2EA78;I6N589;A0A2H4P5N4;A0A286M593;Q3T5L7;K4EPE7;P94046;I2EAR2;Q6VW40;A2VAU6;Q6VW29;C6G1P2;Q33032;Q339G9;F2X4H9;Q4KUE1;Q7YJP8;Q7GH77;Q5I221;A0A0U4D534;I2E9A4;D6MYK4;E7DMY2;T1WH32;C3S8Q5;A0A0K2SQY8;A0A158TYG8;Q8HUZ9;P93952;Q8WKT6;I2E9B8;I2BGM7;A0A1C9HG87;U5XM28;A0A1C9HFT3;Q9GEK5;Q9XQ93;A0A2H4NXN4;O98551;E7DMW3;I2E9L8;R4QE58;A5X4D3;I2E906;O98429;Q9T…		0	0	4.284e-09	79.09	3.63365e-05	2	1465.72	0.184296	38.2641	0
	High	DDENVNSQPFMR	9	52171	350	A2VAU6;C6G1P2;Q9GGI5;Q37212;Q8HUZ9;P28421;Q32571;Q5W520;Q8WL19;Q5K3Y8;C3RXF1;O82538;B8PRL7;A0A219PXQ5;O46889;Q9MT32;Q32121;A0A286NQM2;A0A1C9HG15;Q32553;Q32803;E7DMV3;A0PDB5;C7AQV2;C3S8U4;C7A5Z4;P28457;I2E9B8;Q6VW40;I2BGM7;B1NL21;Q6VW29;P93904;Q33047;Q33032;A0A1C9HG87;U5XM28;A0A1C9HFT3;Q9THL1;A5X4D3;I3NTN0;Q1XEJ9;I2EAR2;A5X4K9;Q8WKR0;C3S8Q5;B5D5Q4;A0A286M593;A0A0F7G5W2;Q9GEK5;A0A0K2SQY8;D6C620;O78…		0	0	1.379e-05	77.59	6.49224e-05	2	1451.62	0.641422	69.7054	0
	High	TFQGPPHGIQVER	32	58045	315	Q8MCX9;Q5UFF3;Q36637;J9QFH0;Q6YLP8;U5IKM1;B5U0R6;Q6VW40;A2VAU6;I2BGM7;C6G1P2;Q5W520;E7DMY2;Q33032;A0A1C9HFT3;B5SW52;D3W6K3;F2X4H9;Q4VI99;Q8MCX5;Q9GGI5;Q8HUZ9;I2E9L8;Q4VI80;Q4VI78;C3S8U4;A0A1C9HGW2;I2E962;A0A1C9HG87;U5XM28;B8PRL7;A0A286NQE6;C3S8Q5;A0A286M593;Q9GEK5;O78309;C1JAT3;A0A158TYG8;A0A2H4NXN4;Q5I221;G0WZM4;A0A0U4D534;A0A0P0FGN5;A0A286NQF2;Q7YJM6;Q6VW29;Q4KUE1;Q7YJP8;Q7GH77;I2E9A4;Q9T2E4;Q9…		0	0	1.1e-07	74.55	0.000217158	2	1465.75	-0.34338	59.3321	0
	High	EITLGFVDLLR	1	11021	142	Q6VW40;A2VAU6;I2BGM7;C6G1P2;Q33032;A0A1C9HFT3;T1WH32;F2X4H9;Q9GGI5;Q8HUZ9;Q5I221;A0A0U4D534;I2E9L8;A0A249Y5N8;S4TA61;J9QG76;E0D8V0;C3S397;Q8MFT9;Q5QAE5;Q5W520;I2E962;C3RXF1;A0A1C9HG87;U5XM28;B8PRL7;A0A286NQE6;A0A0F7EV98;Q9MT32;C3S8Q5;A0A286NQM2;A0A286M593;Q9GEK5;Q4VI99;C1JAT3;A0A158TYG8;A0A2H4NXN4;Q4VI80;Q4VI78;A0A286NQF2;C3S8U4;Q7YJM6;Q37212;O20248;W5RVG3;Q8HVI8;F5B3G0;Q8M9K0;Q8M9J0;E2FGZ3;Q8ME5…		0	0	0.0001323	64.18	0.000826107	2	1275.73	-0.111999	114.969	0
	High	VALEAcVQAR	51	29518	265	A2VAU6;I2BGM7;C6G1P2;B8PRL7;A0A0F7EV98;C4NWF4;Q6VW29;Q5W520;A5X4D3;A0A0K2SQY8;Q32803;Q4VI99;Q9GGI5;A0A158TYG8;Q7YJP8;Q5I221;A0A0U4D534;Q4VI80;Q4VI78;G0WZ98;A0A1C9HGI6;A0A291L247;G0WZL1;Q37220;Q7YJR1;Q37279;A0A1C9HFR4;J9QH20;Q37140;L0N8B1;I2E9B8;Q6VW40;Q33047;Q8WL19;Q33032;Q5K3Y8;O82538;A0A1C9HG87;U5XM28;A0A1C9HFT3;Q9THL1;Q1XEJ9;A0A219PXQ5;O46889;C3S8Q5;A0A286M593;Q9GEK5;D6C620;C1JAT3;Q9XQ93;Q4KUE…	C6(Carbamidomethyl)	0	0	0.0007345	63.39	0.00183777	2	1116.58	0.100469	70.0562	0
	High	FLFcAEAIYK	9	13080	151	Q9GHZ1;C3S8Q5;C3S8U4;A2VAU6;C6G1P2;Q5W520;Q4VI99;Q9GGI5;Q4VI80;Q4VI78;Q6VW29;Q5K3Y8;O78309;Q32803;Q7YJP8;Q8HUZ9;Q5I221;A0A0U4D534;P93952;Q9MT23;Q7YJR1;A0A1C9HFR4;L0N8B1;A8DPF0;J9QG76;Q7YJM3;P48689;A0A1C9HFM1;A0A1W6L1X3;Q9GHM7;Q32571;A0PD98;C3RXF1;B8PRL7;R4QE58;T1WH32;C7AQU9;Q32121;A0A286M593;A0A0K2SQY8;B8QQG4;A0A158TYG8;Q8WKT6;Q37222;A0A1C9HGI6;B8PRP3;H5ZW43;G0WZL1;Q37220;A0A142I7A5;Q36637;Q6PZ98…	C4(Carbamidomethyl)	0	0	0.0003031	63.22	0.001558	2	1261.63	0.953561	108.971	0
	High	PLLGcTIKPK	7	64838	366	I2E9B8;Q6VW40;A2VAU6;I2BGM7;Q6VW29;C6G1P2;D6MYK4;E7DMY2;Q33032;A0A1C9HG87;U5XM28;A0A1C9HFT3;C3S8Q5;A0A286M593;Q9GEK5;A0A0K2SQY8;Q9GGI5;Q9XQ93;A0A158TYG8;Q4KUE1;Q7YJP8;Q7GH77;A0A2H4NXN4;Q8HUZ9;O98551;E7DMW3;I2E9L8;I2E9A4;P93952;Q8WKT6;W5RVG3;D4N1T9;J9QG76;Q5UFF3;Q1X6Q9;Q9TML5;O99016;Q8HVI8;A0A291L206;Q7YJR1;C3S397;A0A1C9HFR4;Q8MFT9;Q5QAE5;G8EEM9;A0A2D0WHN2;Q7YJM3;Q37140;L0N8B1;I2EA78;T1WH32;Q1XEJ9…	C5(Carbamidomethyl)	0	0	0.002346	50.54	0.0499682	3	1126.67	0.0653328	51.4133	1
	High	YGRPLLGcTIKPK	6	64650	358	C3RXF1;A0A286NQM2;Q9GGI5;P28457;I2E9B8;Q6VW40;A2VAU6;I2BGM7;Q6VW29;C6G1P2;Q33032;A0A1C9HG87;U5XM28;A0A1C9HFT3;A5X4D3;A0A286NQE6;I2EAR2;Q8WKR0;C3S8Q5;A0A286M593;A0A0F7G5W2;Q9GEK5;A0A0K2SQY8;O98429;Q9XQ93;A0A158TYG8;Q4KUE1;Q37212;Q7YJP8;Q7GH77;A0A2H4NXN4;Q8HUZ9;Q5I221;G0WZM4;A0A0U4D534;O98551;E7DMW3;I2E9L8;Q8HRT3;I2E9A4;P93918;Q8MCY1;Q9T2E4;A0A286NQF2;Q6USH4;P93952;Q8WKT6;Q7YJM6;Q9MT23;Q32701;Q5W52…	C8(Carbamidomethyl)	0	0	1.496e-06	43.07	0.286307	3	1502.85	0.579	53.2588	2
	High	DDENVNSQPFmR	6	52171	350	P93952;Q5QAE5;A2VAU6;C6G1P2;Q9GGI5;Q37212;Q8HUZ9;P28421;Q32571;Q5W520;Q8WL19;Q5K3Y8;C3RXF1;O82538;B8PRL7;A0A219PXQ5;O46889;Q9MT32;Q32121;A0A286NQM2;A0A1C9HG15;Q32553;Q32803;E7DMV3;A0PDB5;C7AQV2;C3S8U4;C7A5Z4;P28457;I2E9B8;Q6VW40;I2BGM7;B1NL21;Q6VW29;P93904;Q33047;Q33032;A0A1C9HG87;U5XM28;A0A1C9HFT3;Q9THL1;A5X4D3;I3NTN0;Q1XEJ9;I2EAR2;A5X4K9;Q8WKR0;C3S8Q5;B5D5Q4;A0A286M593;A0A0F7G5W2;Q9GEK5;A0A0K2S…	M11(Oxidation)	0	0	9.395e-05	40.9	0.297967	2	1467.62	0.855373	56.844	0
	High	YYTPEYETK	5	361	26	A0A1C9HFT3;A0A0U4D534;Q5K3Y8;A0A158TYG8;A0A249Y5N8;A0A1C9HGI6;B5L2V5;A0A1W6BU25;A0A1C9HFM1;C3S397;A0A1C9HFR4;B5L2V3;F2X4Q8;F2X4H9;B5SW52;A0A1C9HG15;A0A1S6Q3X8;V5K6S2;A0A0F7CRK7;A0A0F7G5K6;A0A024HRQ0;A0A286SFA6;B3SGG5;A0A249Y5Q9;A0A291L2S1;C7SN35		0	0	0.005957	40.37	0.0837152	2	1193.54	1.2936	57.5983	0
	High	EITLGFVDLLRDDFIEKDR	1	5694	77	Q9GGI5;Q5W520;A2VAU6;C6G1P2;Q4VI99;Q4VI80;Q4VI78;A0A1C9HGI6;Q9GHM7;Q9MT32;C3S8U4;P48689;A0A1C9HFM1;Q36851;Q6VW40;I2BGM7;Q33032;A0A1C9HFT3;T1WH32;F2X4H9;Q8HUZ9;Q5I221;A0A0U4D534;I2E9L8;A0A249Y5N8;S4TA61;J9QG76;E0D8V0;C3S397;Q8MFT9;Q5QAE5;Q37212;A0A286NQF2;Q7YJM6;F5B3G0;Q8M9K0;Q8M9J0;E2FGZ3;I2EAR2;C4NWF4;B5SW52;O09420;O78309;E7DMY2;F2X4Q8;F2X4R1;Q8MCX9;Q8MAM0;O03839;D3W6K3;Q8MCX5;A0A0F7EV98;Q31895;…		0	0	3.007e-05	26.91	4.3336	3	2294.2	0.045206	114.731	2
	High	AMHAVIDR	9	44488	355	Q6VW40;A2VAU6;C6G1P2;Q33032;Q9GGI5;Q5I221;A0A0U4D534;Q71N79;Q5W520;Q5K3Y8;Q32803;C3S8U4;I2E9B8;I2BGM7;Q6VW29;A0A1C9HFT3;Q9XQ93;Q4KUE1;Q7YJP8;Q7GH77;Q8HUZ9;I2E9L8;I2E9A4;P93952;D4N1T9;J9QG76;Q5UFF3;Q1X6Q9;O99016;A0A291L206;Q7YJR1;C3S397;A0A1C9HFR4;Q8MFT9;Q5QAE5;G8EEM9;A0A2D0WHN2;Q7YJM3;L0N8B1;I2EA78;A0A218KDZ0;A0PD98;Q4VI99;Q4VI80;Q4VI78;Q9MT23;P48689;Q37222;A0A1C9HGI6;H5ZW43;Q37220;A0A1C9HFM1;A0A…		0	0.001	0.01353	52.3	0.0217425	2	912.471	-0.890214	32.559	0
	High	AQAETGEIK	6	27913	263	C3RXF1;A0A286NQM2;Q9GGI5;Q8ME51;B8PRL7;Q9GEK5;Q1XEJ9;Q6VW40;A2VAU6;I2BGM7;C6G1P2;Q33032;A0A1C9HG87;U5XM28;A0A1C9HFT3;C3S8Q5;A0A286M593;A0A158TYG8;A0A2H4NXN4;Q8HUZ9;I2E9L8;D6C620;C3S8U4;Q32701;I2E9B8;Q6VW29;T1WH32;Q9XQ93;Q4KUE1;Q7YJP8;Q7GH77;I2E9A4;P93952;P93918;Q5W520;D0Q0K2;A0A286NQE6;A0A0K2SQY8;O98429;O98551;E7DMW3;Q9T2E4;A0A286NQF2;Q8WKT6;Q7YJM6;Q9MT23;W5RVG3;B8PRP3;A0A0B4M1K8;D4N1T9;A0A1D5AHD…		0	0.001	0.01758	40.57	0.320912	2	946.485	1.16613	24.6436	0
	High	DDFIEKDR	8	17693	194	Q5W520;Q9GGI5;O03839;C4NWF4;O09420;C3S8U4;A2VAU6;C6G1P2;E7DMY2;F2X4H9;Q4VI99;Q8MCX5;Q37212;Q5I221;A0A0U4D534;Q4VI80;Q4VI78;F2X4R1;Q8MCX9;I2BGM7;Q33032;O46889;C6G392;P93952;Q6VW29;A0PD98;Q5K3Y8;Q32803;Q7YJP8;Q8HUZ9;Q9MT23;P48689;Q37222;A0A1C9HGI6;H5ZW43;J9QG76;Q37220;A0A1C9HFM1;Q7YJR1;A0A078BR81;A0A1C9HFR4;A0A0F6TFY2;Q7YJM3;L0N8B1;Q8WL19;O82538;E7DMV3;A0PDB5;Q5UFF3;Q85VA4;A0A0F6Y5M5;I2EA78;F2X4Q8;…		0	0.003	0.03093	39.02	0.310284	2	1037.49	0.0428561	42.8428	1
	High	PLLGcTIK	1	65191	367	P92447;Q32701;P28457;P28421;Q539X0;I2E9B8;Q31896;D6MYK9;Q6VW40;Q32776;Q32571;A2VAU6;I2BGM7;B1NL21;Q6VW29;C6G1P2;Q5W520;P93904;Q33047;O98884;D6MYK4;Q9MTT0;E7DMY2;Q31670;Q8ME51;Q8WL19;Q33032;Q5K3Y8;C3RXF1;F2X4Q8;A0PDB8;O82538;Q9GHZ1;A0A1C9HG87;Q31895;U5XM28;B8PRL7;A0A1C9HFT3;Q7YMT1;R4QE58;B5SW52;Q9THL1;A5X4D3;I3NTN0;Q1XEJ9;O09420;C7A609;T1WH32;I2EAR2;A0A219PXQ5;Q7YMT4;Q8MAM0;V5K6K1;A5X4K9;O46889;A0…	C5(Carbamidomethyl)	0	0.004	0.05111	40.37	0.807531	2	901.518	-0.0339554	62.0289	0
	High	EGNEIIR	1	14511	178	A2VAU6;C6G1P2;Q5W520;Q71N79;Q4VI99;Q9GGI5;Q8HUZ9;Q4VI80;Q4VI78;C3S8U4;Q6VW40;I2BGM7;Q33032;A0A1C9HFT3;I2E9L8;Q6VW29;A5X4D3;A0A0K2SQY8;Q32803;A0A158TYG8;Q7YJP8;Q5I221;A0A0U4D534;Q7YMT1;I2FL31;E7DMV3;Q58U40;I2E9B8;Q33047;Q8WL19;Q5K3Y8;O82538;A0A1C9HG87;U5XM28;B8PRL7;Q9THL1;Q1XEJ9;A0A219PXQ5;O46889;C3S8Q5;A0A286M593;Q9GEK5;D6C620;C1JAT3;Q9XQ93;Q4KUE1;Q7GH77;A0A2H4NXN4;A0PDB5;Q33156;O98551;E7DMW3;Q3I…		0	0.009	0.1156	47.33	0.0447273	2	830.437	-0.0833641	36.4972	0
	High	NHGMHFR	2	30695	273	Q5W520;Q9GGI5;Q33047;O82538;Q6VW40;A2VAU6;Q6VW29;C6G1P2;Q33032;A0A1C9HG87;U5XM28;Q9THL1;A0A0K2SQY8;D6C620;Q32803;Q4VI99;C1JAT3;A0A158TYG8;Q4KUE1;E7DMV3;Q7YJP8;Q7GH77;O98551;E7DMW3;Q4VI80;Q3I534;I2E9A4;Q4VI78;Q71N79;Q9T2E4;I2E9B8;I2BGM7;B1NL21;Q8WL19;Q5K3Y8;A0A1C9HFT3;Q1XEJ9;O46889;B5D5Q4;O78309;Q9XQ93;A0PDB5;Q33156;Q8HUZ9;Q5I221;A0A0U4D534;I2E9L8;C3S8U4;P93952;C3S8Q5;A0A286M593;Q8WKT6;R4QE58;Q9GE…		0	0.009	0.1086	41.45	0.181335	2	898.41	0.0462078	30.4147	0
Q6VW40	Ribulose bisphosphate carboxylase large chain (Fragment) OS=Haworthia resendeana OX=247097 GN=rbcL PE=3 SV=1 - [Q6VW40_9ASPA]	2378.41	36.49	47755	0	21	260	422	46.5208	6.75635
	High	GGLDFTKDDENVNSQPFMR	10	51638	326	Q8M9K0;Q9XQI4;Q4VI93;Q8MFT9;A0A126G0V3;Q4VIC0;O98426;B1PHQ2;A0A2D0WHN2;Q95CE8;Q9GGJ5;B5LBY9;P28457;I2E9B8;Q6VW40;A2VAU6;I2BGM7;A0A1C9HGW2;B1NL21;Q6VW29;C6G1P2;Q5W520;P93904;Q33047;A0PD98;Q8WL19;Q33032;Q5K3Y8;I2E962;I2EAA9;O82538;A0A1C9HG87;U5XM28;B8PRL7;A0A1C9HFT3;Q9THL1;A5X4D3;I3NTN0;Q1XEJ9;A0A286NQE6;I2EAR2;A0A219PXQ5;O46889;Q8WKR0;C3S8Q5;B5D5Q4;A0A286M593;A0A0F7G5W2;Q9GEK5;A0A0K2SQY8;D6C620;B8…		0	0	2.957e-11	127.46	7.5237e-10	2	2169.99	0.129488	92.964	1
	High	GHYLNATAGTcEEMIK	12	14794	143	Q6VW40;A2VAU6;Q6VW29;C6G1P2;Q5W520;Q33032;O82538;A0A1C9HG87;U5XM28;Q9THL1;A0A0K2SQY8;D6C620;Q32803;Q4VI99;C1JAT3;Q9GGI5;A0A158TYG8;Q4KUE1;E7DMV3;Q7YJP8;Q7GH77;O98551;E7DMW3;Q4VI80;Q3I534;I2E9A4;Q4VI78;W5RVG3;A0A1C9HGI6;G0WZL1;Q37220;Q5UFF3;B1PHQ2;Q1X6Q9;A0A142I7F3;Q7YJR1;P92434;C3S397;A0A1C9HFR4;Q8MFT9;J9QH20;Q85VA4;A0A0F6Y5M5;Q37140;L0N8B1;Q32701;Q9T2E4;Q9MT23;A0A0B4M1K8;P94046;E7DMY2;I2E962;O98…	C11(Carbamidomethyl)	0	0	3.131e-10	112.31	1.29251e-08	2	1794.82	1.41919	65.9763	0
	High	GHYLNATAGTcEEMIKR	3	14767	142	Q6VW40;A2VAU6;Q6VW29;C6G1P2;Q33032;A0A1C9HG87;U5XM28;R4QE58;I2EAR2;Q8WKR0;A0A0K2SQY8;O98429;Q9GGI5;A0A158TYG8;Q4KUE1;Q37212;Q7YJP8;Q7GH77;O98551;E7DMW3;I2E9A4;P93918;Q8MCY1;Q9T2E4;Q9MT23;W5RVG3;O98426;A0A0B4M1K8;Q5UFF3;Q1X6Q9;Q36637;B6GUV5;Q7YJR1;Q37347;C3S397;K4EPE7;Q37176;I2E9G7;A0A1C9HFR4;Q8MFT9;Q95CE8;Q37140;L0N8B1;P94046;Q8ME51;A5X4D3;Q5I221;A0A0U4D534;A0A249Y5N8;Q7YJR9;F4YYX5;Q5W520;O82538;…	C11(Carbamidomethyl)	0	0	5.805e-10	104.3	9.89361e-08	3	1950.92	1.18142	60.7321	1
	High	GHYLNATAGTcEEmIK	6	14794	143	Q6VW40;A2VAU6;Q6VW29;C6G1P2;Q33032;A0A1C9HG87;U5XM28;F2X4H9;A0A0K2SQY8;Q9GGI5;D6MYJ6;A0A158TYG8;Q4KUE1;Q7YJP8;Q7GH77;O98551;E7DMW3;I2E9A4;W5RVG3;Q5UFF3;Q1X6Q9;Q7YJR1;C3S397;S6CMZ7;A0A1C9HFR4;Q8MFT9;Q37140;L0N8B1;Q5W520;O82538;Q9THL1;Q32803;Q4VI99;E7DMV3;Q4VI80;Q4VI78;A0A1C9HGI6;Q37220;B1PHQ2;Q85VA4;A0A0F6Y5M5;D6C620;C1JAT3;Q3I534;E7DMY2;I2E962;O98429;Q9T2E4;Q9MT23;A0A0B4M1K8;G0WZL1;A0A142I7A5;Q36…	C11(Carbamidomethyl); M14(Oxidation)	0	0	1.448e-08	93.82	8.35365e-07	2	1810.81	1.45089	55.59	0
	High	ExTLGFVDLLRDDFIEK	1	5735	77	Q9GGI5;Q5W520;A2VAU6;C6G1P2;Q4VI99;Q4VI80;Q4VI78;A0A1C9HGI6;Q9GHM7;Q9MT32;C3S8U4;P48689;A0A1C9HFM1;Q36851;Q6VW40;I2BGM7;Q33032;A0A1C9HFT3;T1WH32;F2X4H9;Q8HUZ9;Q5I221;A0A0U4D534;I2E9L8;A0A249Y5N8;S4TA61;J9QG76;E0D8V0;C3S397;Q8MFT9;Q5QAE5;Q37212;A0A286NQF2;Q7YJM6;F5B3G0;Q8M9K0;Q8M9J0;E2FGZ3;I2EAR2;C4NWF4;B5SW52;O09420;O78309;E7DMY2;F2X4Q8;F2X4R1;Q8MCX9;Q8MAM0;O03839;D3W6K3;Q8MCX5;A0A0F7EV98;Q31895;…	X2(I)	0	0	1.781e-11	91.03	1.77805e-06	2	2023.08	0.428962	115.091	1
	High	mSGGDHIHAGTVVGK	30	17683	158	Q9GGI5;Q5UFF3;V5K6L0;C6G392;Q37212;Q5UFC2;B8PRP3;I2EA78;I6N589;A0A2H4P5N4;I2EAR2;Q6VW40;A2VAU6;Q6VW29;C6G1P2;Q33032;Q339G9;F2X4H9;Q4KUE1;Q7YJP8;Q7GH77;Q5I221;A0A0U4D534;I2E9A4;D6MYK4;E7DMY2;T1WH32;C3S8Q5;A0A286M593;A0A0K2SQY8;A0A158TYG8;Q8HUZ9;P93952;Q8WKT6;I2E9B8;I2BGM7;A0A1C9HG87;U5XM28;A0A1C9HFT3;Q9GEK5;Q9XQ93;A0A2H4NXN4;O98551;E7DMW3;I2E9L8;R4QE58;A5X4D3;I2E906;O98429;Q9T2E4;Q9MT23;A0A249Y5N8…	M1(Oxidation)	0	0	6.542e-09	86.55	7.61039e-06	2	1481.72	0.236377	30.8682	0
	High	GGLDFTKDDENVNSQPFmR	8	51638	326	Q4VIC0;O98426;B1PHQ2;A0A2D0WHN2;Q95CE8;Q9GGJ5;B5LBY9;Q9XQI4;Q4VI93;Q8MFT9;A0A126G0V3;A2VAU6;Q6VW29;C6G1P2;Q5W520;A5X4D3;A0A0K2SQY8;Q32803;Q4VI99;Q9GGI5;A0A158TYG8;Q7YJP8;Q5I221;A0A0U4D534;Q4VI80;Q4VI78;G0WZ98;A0A1C9HGI6;A0A291L247;G0WZL1;Q37220;Q7YJR1;Q37279;A0A1C9HFR4;J9QH20;Q37140;L0N8B1;I2E9B8;Q6VW40;I2BGM7;Q33047;Q8WL19;Q33032;Q5K3Y8;O82538;A0A1C9HG87;U5XM28;B8PRL7;A0A1C9HFT3;Q9THL1;Q1XEJ9;A0…	M18(Oxidation)	0	0	8.335e-09	82.93	2.06862e-05	2	2185.98	1.11451	83.2389	1
	High	DNGLLLHIHR	9	41878	338	I2E9B8;Q6VW40;A2VAU6;I2BGM7;Q6VW29;C6G1P2;Q33032;A0A1C9HG87;U5XM28;A0A1C9HFT3;C3S8Q5;A0A286M593;Q9GEK5;A0A0K2SQY8;Q9GGI5;Q9XQ93;A0A158TYG8;Q4KUE1;Q7YJP8;Q7GH77;A0A2H4NXN4;Q8HUZ9;O98551;E7DMW3;I2E9L8;I2E9A4;P93952;Q8WKT6;C3S8U4;Q8ME51;A5X4D3;A0A286NQE6;A5X4K9;O98429;Q5I221;G0WZM4;A0A0U4D534;Q8HRT3;Q9T2E4;A0A286NQF2;Q7YJM6;Q9MT23;I3NTN0;E0Y5C1;A0A1W6BU07;A0A1W6BU25;Q5EWL7;Q5QAE5;A0A023Q1L0;I2EAR2;Q…		0	0	0.0003143	82.39	2.90667e-05	2	1187.66	0.0547374	63.3869	0
	High	GHYLNATAGTcEEmIKR	6	14767	142	A2VAU6;C6G1P2;Q9GGI5;Q6VW40;Q6VW29;Q5W520;Q33032;O82538;A0A1C9HG87;U5XM28;Q9THL1;A0A0K2SQY8;D6C620;Q32803;Q4VI99;C1JAT3;A0A158TYG8;Q4KUE1;E7DMV3;Q7YJP8;Q7GH77;O98551;E7DMW3;Q4VI80;Q3I534;I2E9A4;Q4VI78;E7DMY2;I2E962;O98429;Q9T2E4;Q9MT23;W5RVG3;A0A1C9HGI6;A0A0B4M1K8;G0WZL1;Q37220;Q5UFF3;A0A142I7A5;B1PHQ2;Q1X6Q9;Q36637;A0A142I7F3;B8YHE7;O98431;Q7YJR1;P92434;A0A078BR81;Q37347;C3S397;K4EPE7;A0A1C9HFR4…	C11(Carbamidomethyl); M14(Oxidation)	0	0	6.494e-10	80.15	2.41102e-05	3	1966.91	1.30563	50.3523	1
	High	MSGGDHIHAGTVVGK	31	17683	158	Q9GGI5;Q5UFF3;V5K6L0;C6G392;Q37212;Q5UFC2;B8PRP3;I2EA78;I6N589;A0A2H4P5N4;A0A286M593;Q3T5L7;K4EPE7;P94046;I2EAR2;Q6VW40;A2VAU6;Q6VW29;C6G1P2;Q33032;Q339G9;F2X4H9;Q4KUE1;Q7YJP8;Q7GH77;Q5I221;A0A0U4D534;I2E9A4;D6MYK4;E7DMY2;T1WH32;C3S8Q5;A0A0K2SQY8;A0A158TYG8;Q8HUZ9;P93952;Q8WKT6;I2E9B8;I2BGM7;A0A1C9HG87;U5XM28;A0A1C9HFT3;Q9GEK5;Q9XQ93;A0A2H4NXN4;O98551;E7DMW3;I2E9L8;R4QE58;A5X4D3;I2E906;O98429;Q9T…		0	0	4.284e-09	79.09	3.63365e-05	2	1465.72	0.184296	38.2641	0
	High	DDENVNSQPFMR	9	52171	350	A2VAU6;C6G1P2;Q9GGI5;Q37212;Q8HUZ9;P28421;Q32571;Q5W520;Q8WL19;Q5K3Y8;C3RXF1;O82538;B8PRL7;A0A219PXQ5;O46889;Q9MT32;Q32121;A0A286NQM2;A0A1C9HG15;Q32553;Q32803;E7DMV3;A0PDB5;C7AQV2;C3S8U4;C7A5Z4;P28457;I2E9B8;Q6VW40;I2BGM7;B1NL21;Q6VW29;P93904;Q33047;Q33032;A0A1C9HG87;U5XM28;A0A1C9HFT3;Q9THL1;A5X4D3;I3NTN0;Q1XEJ9;I2EAR2;A5X4K9;Q8WKR0;C3S8Q5;B5D5Q4;A0A286M593;A0A0F7G5W2;Q9GEK5;A0A0K2SQY8;D6C620;O78…		0	0	1.379e-05	77.59	6.49224e-05	2	1451.62	0.641422	69.7054	0
	High	TFQGPPHGIQVER	32	58045	315	Q8MCX9;Q5UFF3;Q36637;J9QFH0;Q6YLP8;U5IKM1;B5U0R6;Q6VW40;A2VAU6;I2BGM7;C6G1P2;Q5W520;E7DMY2;Q33032;A0A1C9HFT3;B5SW52;D3W6K3;F2X4H9;Q4VI99;Q8MCX5;Q9GGI5;Q8HUZ9;I2E9L8;Q4VI80;Q4VI78;C3S8U4;A0A1C9HGW2;I2E962;A0A1C9HG87;U5XM28;B8PRL7;A0A286NQE6;C3S8Q5;A0A286M593;Q9GEK5;O78309;C1JAT3;A0A158TYG8;A0A2H4NXN4;Q5I221;G0WZM4;A0A0U4D534;A0A0P0FGN5;A0A286NQF2;Q7YJM6;Q6VW29;Q4KUE1;Q7YJP8;Q7GH77;I2E9A4;Q9T2E4;Q9…		0	0	1.1e-07	74.55	0.000217158	2	1465.75	-0.34338	59.3321	0
	High	ExTLGFVDLLR	1	11021	142	Q6VW40;A2VAU6;I2BGM7;C6G1P2;Q33032;A0A1C9HFT3;T1WH32;F2X4H9;Q9GGI5;Q8HUZ9;Q5I221;A0A0U4D534;I2E9L8;A0A249Y5N8;S4TA61;J9QG76;E0D8V0;C3S397;Q8MFT9;Q5QAE5;Q5W520;I2E962;C3RXF1;A0A1C9HG87;U5XM28;B8PRL7;A0A286NQE6;A0A0F7EV98;Q9MT32;C3S8Q5;A0A286NQM2;A0A286M593;Q9GEK5;Q4VI99;C1JAT3;A0A158TYG8;A0A2H4NXN4;Q4VI80;Q4VI78;A0A286NQF2;C3S8U4;Q7YJM6;Q37212;O20248;W5RVG3;Q8HVI8;F5B3G0;Q8M9K0;Q8M9J0;E2FGZ3;Q8ME5…	X2(I)	0	0	0.0001323	64.18	0.000826107	2	1275.73	-0.111999	114.969	0
	High	VALEAcVQAR	51	29518	265	A2VAU6;I2BGM7;C6G1P2;B8PRL7;A0A0F7EV98;C4NWF4;Q6VW29;Q5W520;A5X4D3;A0A0K2SQY8;Q32803;Q4VI99;Q9GGI5;A0A158TYG8;Q7YJP8;Q5I221;A0A0U4D534;Q4VI80;Q4VI78;G0WZ98;A0A1C9HGI6;A0A291L247;G0WZL1;Q37220;Q7YJR1;Q37279;A0A1C9HFR4;J9QH20;Q37140;L0N8B1;I2E9B8;Q6VW40;Q33047;Q8WL19;Q33032;Q5K3Y8;O82538;A0A1C9HG87;U5XM28;A0A1C9HFT3;Q9THL1;Q1XEJ9;A0A219PXQ5;O46889;C3S8Q5;A0A286M593;Q9GEK5;D6C620;C1JAT3;Q9XQ93;Q4KUE…	C6(Carbamidomethyl)	0	0	0.0007345	63.39	0.00183777	2	1116.58	0.100469	70.0562	0
	High	PLLGcTIKPK	7	64838	366	I2E9B8;Q6VW40;A2VAU6;I2BGM7;Q6VW29;C6G1P2;D6MYK4;E7DMY2;Q33032;A0A1C9HG87;U5XM28;A0A1C9HFT3;C3S8Q5;A0A286M593;Q9GEK5;A0A0K2SQY8;Q9GGI5;Q9XQ93;A0A158TYG8;Q4KUE1;Q7YJP8;Q7GH77;A0A2H4NXN4;Q8HUZ9;O98551;E7DMW3;I2E9L8;I2E9A4;P93952;Q8WKT6;W5RVG3;D4N1T9;J9QG76;Q5UFF3;Q1X6Q9;Q9TML5;O99016;Q8HVI8;A0A291L206;Q7YJR1;C3S397;A0A1C9HFR4;Q8MFT9;Q5QAE5;G8EEM9;A0A2D0WHN2;Q7YJM3;Q37140;L0N8B1;I2EA78;T1WH32;Q1XEJ9…	C5(Carbamidomethyl)	0	0	0.002346	50.54	0.0499682	3	1126.67	0.0653328	51.4133	1
	High	YGRPLLGcTIKPK	6	64650	358	C3RXF1;A0A286NQM2;Q9GGI5;P28457;I2E9B8;Q6VW40;A2VAU6;I2BGM7;Q6VW29;C6G1P2;Q33032;A0A1C9HG87;U5XM28;A0A1C9HFT3;A5X4D3;A0A286NQE6;I2EAR2;Q8WKR0;C3S8Q5;A0A286M593;A0A0F7G5W2;Q9GEK5;A0A0K2SQY8;O98429;Q9XQ93;A0A158TYG8;Q4KUE1;Q37212;Q7YJP8;Q7GH77;A0A2H4NXN4;Q8HUZ9;Q5I221;G0WZM4;A0A0U4D534;O98551;E7DMW3;I2E9L8;Q8HRT3;I2E9A4;P93918;Q8MCY1;Q9T2E4;A0A286NQF2;Q6USH4;P93952;Q8WKT6;Q7YJM6;Q9MT23;Q32701;Q5W52…	C8(Carbamidomethyl)	0	0	1.496e-06	43.07	0.286307	3	1502.85	0.579	53.2588	2
	High	DDENVNSQPFmR	6	52171	350	P93952;Q5QAE5;A2VAU6;C6G1P2;Q9GGI5;Q37212;Q8HUZ9;P28421;Q32571;Q5W520;Q8WL19;Q5K3Y8;C3RXF1;O82538;B8PRL7;A0A219PXQ5;O46889;Q9MT32;Q32121;A0A286NQM2;A0A1C9HG15;Q32553;Q32803;E7DMV3;A0PDB5;C7AQV2;C3S8U4;C7A5Z4;P28457;I2E9B8;Q6VW40;I2BGM7;B1NL21;Q6VW29;P93904;Q33047;Q33032;A0A1C9HG87;U5XM28;A0A1C9HFT3;Q9THL1;A5X4D3;I3NTN0;Q1XEJ9;I2EAR2;A5X4K9;Q8WKR0;C3S8Q5;B5D5Q4;A0A286M593;A0A0F7G5W2;Q9GEK5;A0A0K2S…	M11(Oxidation)	0	0	9.395e-05	40.9	0.297967	2	1467.62	0.855373	56.844	0
	High	ExTLGFVDLLRDDFIEKDR	1	5694	77	Q9GGI5;Q5W520;A2VAU6;C6G1P2;Q4VI99;Q4VI80;Q4VI78;A0A1C9HGI6;Q9GHM7;Q9MT32;C3S8U4;P48689;A0A1C9HFM1;Q36851;Q6VW40;I2BGM7;Q33032;A0A1C9HFT3;T1WH32;F2X4H9;Q8HUZ9;Q5I221;A0A0U4D534;I2E9L8;A0A249Y5N8;S4TA61;J9QG76;E0D8V0;C3S397;Q8MFT9;Q5QAE5;Q37212;A0A286NQF2;Q7YJM6;F5B3G0;Q8M9K0;Q8M9J0;E2FGZ3;I2EAR2;C4NWF4;B5SW52;O09420;O78309;E7DMY2;F2X4Q8;F2X4R1;Q8MCX9;Q8MAM0;O03839;D3W6K3;Q8MCX5;A0A0F7EV98;Q31895;…	X2(I)	0	0	3.007e-05	26.91	4.3336	3	2294.2	0.045206	114.731	2
	High	AMHAVIDR	9	44488	355	Q6VW40;A2VAU6;C6G1P2;Q33032;Q9GGI5;Q5I221;A0A0U4D534;Q71N79;Q5W520;Q5K3Y8;Q32803;C3S8U4;I2E9B8;I2BGM7;Q6VW29;A0A1C9HFT3;Q9XQ93;Q4KUE1;Q7YJP8;Q7GH77;Q8HUZ9;I2E9L8;I2E9A4;P93952;D4N1T9;J9QG76;Q5UFF3;Q1X6Q9;O99016;A0A291L206;Q7YJR1;C3S397;A0A1C9HFR4;Q8MFT9;Q5QAE5;G8EEM9;A0A2D0WHN2;Q7YJM3;L0N8B1;I2EA78;A0A218KDZ0;A0PD98;Q4VI99;Q4VI80;Q4VI78;Q9MT23;P48689;Q37222;A0A1C9HGI6;H5ZW43;Q37220;A0A1C9HFM1;A0A…		0	0.001	0.01353	52.3	0.0217425	2	912.471	-0.890214	32.559	0
	High	xQAETGEIK	3	38	18	Q6VW40;J9QER6;Q5I221;A0A291L206;A0PD98;Q71N78;A0PDB5;C7A5Z4;Q6PZC1;A0A0F6TFY2;J9QH20;A1XM46;B6GUV5;A0A1W6BQF9;Q5DQ69;A0A2H4P5N4;C7SN35;B2BYA1	X1(P)	0	0.001	0.008265	50.52	0.0122725	2	972.5	0.0422858	31.046	0
	High	xQAETGEIK	6	27913	263	C3RXF1;A0A286NQM2;Q9GGI5;Q8ME51;B8PRL7;Q9GEK5;Q1XEJ9;Q6VW40;A2VAU6;I2BGM7;C6G1P2;Q33032;A0A1C9HG87;U5XM28;A0A1C9HFT3;C3S8Q5;A0A286M593;A0A158TYG8;A0A2H4NXN4;Q8HUZ9;I2E9L8;D6C620;C3S8U4;Q32701;I2E9B8;Q6VW29;T1WH32;Q9XQ93;Q4KUE1;Q7YJP8;Q7GH77;I2E9A4;P93952;P93918;Q5W520;D0Q0K2;A0A286NQE6;A0A0K2SQY8;O98429;O98551;E7DMW3;Q9T2E4;A0A286NQF2;Q8WKT6;Q7YJM6;Q9MT23;W5RVG3;B8PRP3;A0A0B4M1K8;D4N1T9;A0A1D5AHD…	X1(A)	0	0.001	0.01758	40.57	0.320912	2	946.485	1.16613	24.6436	0
	High	DDFIEKDR	8	17693	194	Q5W520;Q9GGI5;O03839;C4NWF4;O09420;C3S8U4;A2VAU6;C6G1P2;E7DMY2;F2X4H9;Q4VI99;Q8MCX5;Q37212;Q5I221;A0A0U4D534;Q4VI80;Q4VI78;F2X4R1;Q8MCX9;I2BGM7;Q33032;O46889;C6G392;P93952;Q6VW29;A0PD98;Q5K3Y8;Q32803;Q7YJP8;Q8HUZ9;Q9MT23;P48689;Q37222;A0A1C9HGI6;H5ZW43;J9QG76;Q37220;A0A1C9HFM1;Q7YJR1;A0A078BR81;A0A1C9HFR4;A0A0F6TFY2;Q7YJM3;L0N8B1;Q8WL19;O82538;E7DMV3;A0PDB5;Q5UFF3;Q85VA4;A0A0F6Y5M5;I2EA78;F2X4Q8;…		0	0.003	0.03093	39.02	0.310284	2	1037.49	0.0428561	42.8428	1
	High	PLLGcTIK	1	65191	367	P92447;Q32701;P28457;P28421;Q539X0;I2E9B8;Q31896;D6MYK9;Q6VW40;Q32776;Q32571;A2VAU6;I2BGM7;B1NL21;Q6VW29;C6G1P2;Q5W520;P93904;Q33047;O98884;D6MYK4;Q9MTT0;E7DMY2;Q31670;Q8ME51;Q8WL19;Q33032;Q5K3Y8;C3RXF1;F2X4Q8;A0PDB8;O82538;Q9GHZ1;A0A1C9HG87;Q31895;U5XM28;B8PRL7;A0A1C9HFT3;Q7YMT1;R4QE58;B5SW52;Q9THL1;A5X4D3;I3NTN0;Q1XEJ9;O09420;C7A609;T1WH32;I2EAR2;A0A219PXQ5;Q7YMT4;Q8MAM0;V5K6K1;A5X4K9;O46889;A0…	C5(Carbamidomethyl)	0	0.004	0.05111	40.37	0.807531	2	901.518	-0.0339554	62.0289	0
	High	EGNEIIR	1	14511	178	A2VAU6;C6G1P2;Q5W520;Q71N79;Q4VI99;Q9GGI5;Q8HUZ9;Q4VI80;Q4VI78;C3S8U4;Q6VW40;I2BGM7;Q33032;A0A1C9HFT3;I2E9L8;Q6VW29;A5X4D3;A0A0K2SQY8;Q32803;A0A158TYG8;Q7YJP8;Q5I221;A0A0U4D534;Q7YMT1;I2FL31;E7DMV3;Q58U40;I2E9B8;Q33047;Q8WL19;Q5K3Y8;O82538;A0A1C9HG87;U5XM28;B8PRL7;Q9THL1;Q1XEJ9;A0A219PXQ5;O46889;C3S8Q5;A0A286M593;Q9GEK5;D6C620;C1JAT3;Q9XQ93;Q4KUE1;Q7GH77;A0A2H4NXN4;A0PDB5;Q33156;O98551;E7DMW3;Q3I…		0	0.009	0.1156	47.33	0.0447273	2	830.437	-0.0833641	36.4972	0
	High	NHGMHFR	2	30695	273	Q5W520;Q9GGI5;Q33047;O82538;Q6VW40;A2VAU6;Q6VW29;C6G1P2;Q33032;A0A1C9HG87;U5XM28;Q9THL1;A0A0K2SQY8;D6C620;Q32803;Q4VI99;C1JAT3;A0A158TYG8;Q4KUE1;E7DMV3;Q7YJP8;Q7GH77;O98551;E7DMW3;Q4VI80;Q3I534;I2E9A4;Q4VI78;Q71N79;Q9T2E4;I2E9B8;I2BGM7;B1NL21;Q8WL19;Q5K3Y8;A0A1C9HFT3;Q1XEJ9;O46889;B5D5Q4;O78309;Q9XQ93;A0PDB5;Q33156;Q8HUZ9;Q5I221;A0A0U4D534;I2E9L8;C3S8U4;P93952;C3S8Q5;A0A286M593;Q8WKT6;R4QE58;Q9GE…		0	0.009	0.1086	41.45	0.181335	2	898.41	0.0462078	30.4147	0
	High	AVYEcLR	1	51291	314	A2VAU6;Q6VW29;C6G1P2;Q9GGI5;Q7YJP8;Q5W520;Q32803;P28457;I2E9B8;Q6VW40;I2BGM7;B1NL21;P93904;Q33047;Q8WL19;Q33032;Q5K3Y8;O82538;A0A1C9HG87;U5XM28;B8PRL7;A0A1C9HFT3;Q9THL1;A5X4D3;I3NTN0;Q1XEJ9;I2EAR2;A0A219PXQ5;O46889;Q8WKR0;C3S8Q5;B5D5Q4;A0A286M593;A0A0F7G5W2;Q9GEK5;A0A0K2SQY8;D6C620;O78309;P93932;Q4VI99;C1JAT3;Q9XQ93;A0A158TYG8;Q4KUE1;E7DMV3;Q37212;Q7GH77;A0A2H4NXN4;A0PDB5;Q33156;Q8HUZ9;J9QER6;Q5I…	C5(Carbamidomethyl)	0	0.009	0.1087	26.13	11.3923	2	910.445	-0.166306	50.8759	0
D6MYJ6	Ribulose bisphosphate carboxylase large chain OS=Arum euxinum OX=749967 GN=rbcL PE=3 SV=1 - [D6MYJ6_9ARAE]	2375.87	34.38	14989	0	18	266	480	53.1766	6.91748
	High	GGLDFTKDDENVNSQPFMR	10	51638	326	Q8M9K0;Q9XQI4;Q4VI93;Q8MFT9;A0A126G0V3;Q4VIC0;O98426;B1PHQ2;A0A2D0WHN2;Q95CE8;Q9GGJ5;B5LBY9;P28457;I2E9B8;Q6VW40;A2VAU6;I2BGM7;A0A1C9HGW2;B1NL21;Q6VW29;C6G1P2;Q5W520;P93904;Q33047;A0PD98;Q8WL19;Q33032;Q5K3Y8;I2E962;I2EAA9;O82538;A0A1C9HG87;U5XM28;B8PRL7;A0A1C9HFT3;Q9THL1;A5X4D3;I3NTN0;Q1XEJ9;A0A286NQE6;I2EAR2;A0A219PXQ5;O46889;Q8WKR0;C3S8Q5;B5D5Q4;A0A286M593;A0A0F7G5W2;Q9GEK5;A0A0K2SQY8;D6C620;B8…		0	0	2.957e-11	127.46	7.5237e-10	2	2169.99	0.129488	92.964	1
	High	GHYLNATAGTcEEMIK	12	14794	143	Q6VW40;A2VAU6;Q6VW29;C6G1P2;Q5W520;Q33032;O82538;A0A1C9HG87;U5XM28;Q9THL1;A0A0K2SQY8;D6C620;Q32803;Q4VI99;C1JAT3;Q9GGI5;A0A158TYG8;Q4KUE1;E7DMV3;Q7YJP8;Q7GH77;O98551;E7DMW3;Q4VI80;Q3I534;I2E9A4;Q4VI78;W5RVG3;A0A1C9HGI6;G0WZL1;Q37220;Q5UFF3;B1PHQ2;Q1X6Q9;A0A142I7F3;Q7YJR1;P92434;C3S397;A0A1C9HFR4;Q8MFT9;J9QH20;Q85VA4;A0A0F6Y5M5;Q37140;L0N8B1;Q32701;Q9T2E4;Q9MT23;A0A0B4M1K8;P94046;E7DMY2;I2E962;O98…	C11(Carbamidomethyl)	0	0	3.131e-10	112.31	1.29251e-08	2	1794.82	1.41919	65.9763	0
	High	GHYLNATAGTcEEMIKR	3	14767	142	Q6VW40;A2VAU6;Q6VW29;C6G1P2;Q33032;A0A1C9HG87;U5XM28;R4QE58;I2EAR2;Q8WKR0;A0A0K2SQY8;O98429;Q9GGI5;A0A158TYG8;Q4KUE1;Q37212;Q7YJP8;Q7GH77;O98551;E7DMW3;I2E9A4;P93918;Q8MCY1;Q9T2E4;Q9MT23;W5RVG3;O98426;A0A0B4M1K8;Q5UFF3;Q1X6Q9;Q36637;B6GUV5;Q7YJR1;Q37347;C3S397;K4EPE7;Q37176;I2E9G7;A0A1C9HFR4;Q8MFT9;Q95CE8;Q37140;L0N8B1;P94046;Q8ME51;A5X4D3;Q5I221;A0A0U4D534;A0A249Y5N8;Q7YJR9;F4YYX5;Q5W520;O82538;…	C11(Carbamidomethyl)	0	0	5.805e-10	104.3	9.89361e-08	3	1950.92	1.18142	60.7321	1
	High	GHYLNATAGTcEEmIK	6	14794	143	Q6VW40;A2VAU6;Q6VW29;C6G1P2;Q33032;A0A1C9HG87;U5XM28;F2X4H9;A0A0K2SQY8;Q9GGI5;D6MYJ6;A0A158TYG8;Q4KUE1;Q7YJP8;Q7GH77;O98551;E7DMW3;I2E9A4;W5RVG3;Q5UFF3;Q1X6Q9;Q7YJR1;C3S397;S6CMZ7;A0A1C9HFR4;Q8MFT9;Q37140;L0N8B1;Q5W520;O82538;Q9THL1;Q32803;Q4VI99;E7DMV3;Q4VI80;Q4VI78;A0A1C9HGI6;Q37220;B1PHQ2;Q85VA4;A0A0F6Y5M5;D6C620;C1JAT3;Q3I534;E7DMY2;I2E962;O98429;Q9T2E4;Q9MT23;A0A0B4M1K8;G0WZL1;A0A142I7A5;Q36…	C11(Carbamidomethyl); M14(Oxidation)	0	0	1.448e-08	93.82	8.35365e-07	2	1810.81	1.45089	55.59	0
	High	mSGGDHIHAGTVVGK	30	17683	158	Q9GGI5;Q5UFF3;V5K6L0;C6G392;Q37212;Q5UFC2;B8PRP3;I2EA78;I6N589;A0A2H4P5N4;I2EAR2;Q6VW40;A2VAU6;Q6VW29;C6G1P2;Q33032;Q339G9;F2X4H9;Q4KUE1;Q7YJP8;Q7GH77;Q5I221;A0A0U4D534;I2E9A4;D6MYK4;E7DMY2;T1WH32;C3S8Q5;A0A286M593;A0A0K2SQY8;A0A158TYG8;Q8HUZ9;P93952;Q8WKT6;I2E9B8;I2BGM7;A0A1C9HG87;U5XM28;A0A1C9HFT3;Q9GEK5;Q9XQ93;A0A2H4NXN4;O98551;E7DMW3;I2E9L8;R4QE58;A5X4D3;I2E906;O98429;Q9T2E4;Q9MT23;A0A249Y5N8…	M1(Oxidation)	0	0	6.542e-09	86.55	7.61039e-06	2	1481.72	0.236377	30.8682	0
	High	GGLDFTKDDENVNSQPFmR	8	51638	326	Q4VIC0;O98426;B1PHQ2;A0A2D0WHN2;Q95CE8;Q9GGJ5;B5LBY9;Q9XQI4;Q4VI93;Q8MFT9;A0A126G0V3;A2VAU6;Q6VW29;C6G1P2;Q5W520;A5X4D3;A0A0K2SQY8;Q32803;Q4VI99;Q9GGI5;A0A158TYG8;Q7YJP8;Q5I221;A0A0U4D534;Q4VI80;Q4VI78;G0WZ98;A0A1C9HGI6;A0A291L247;G0WZL1;Q37220;Q7YJR1;Q37279;A0A1C9HFR4;J9QH20;Q37140;L0N8B1;I2E9B8;Q6VW40;I2BGM7;Q33047;Q8WL19;Q33032;Q5K3Y8;O82538;A0A1C9HG87;U5XM28;B8PRL7;A0A1C9HFT3;Q9THL1;Q1XEJ9;A0…	M18(Oxidation)	0	0	8.335e-09	82.93	2.06862e-05	2	2185.98	1.11451	83.2389	1
	High	DNGLLLHIHR	9	41878	338	I2E9B8;Q6VW40;A2VAU6;I2BGM7;Q6VW29;C6G1P2;Q33032;A0A1C9HG87;U5XM28;A0A1C9HFT3;C3S8Q5;A0A286M593;Q9GEK5;A0A0K2SQY8;Q9GGI5;Q9XQ93;A0A158TYG8;Q4KUE1;Q7YJP8;Q7GH77;A0A2H4NXN4;Q8HUZ9;O98551;E7DMW3;I2E9L8;I2E9A4;P93952;Q8WKT6;C3S8U4;Q8ME51;A5X4D3;A0A286NQE6;A5X4K9;O98429;Q5I221;G0WZM4;A0A0U4D534;Q8HRT3;Q9T2E4;A0A286NQF2;Q7YJM6;Q9MT23;I3NTN0;E0Y5C1;A0A1W6BU07;A0A1W6BU25;Q5EWL7;Q5QAE5;A0A023Q1L0;I2EAR2;Q…		0	0	0.0003143	82.39	2.90667e-05	2	1187.66	0.0547374	63.3869	0
	High	GHYLNATAGTcEEmIKR	6	14767	142	A2VAU6;C6G1P2;Q9GGI5;Q6VW40;Q6VW29;Q5W520;Q33032;O82538;A0A1C9HG87;U5XM28;Q9THL1;A0A0K2SQY8;D6C620;Q32803;Q4VI99;C1JAT3;A0A158TYG8;Q4KUE1;E7DMV3;Q7YJP8;Q7GH77;O98551;E7DMW3;Q4VI80;Q3I534;I2E9A4;Q4VI78;E7DMY2;I2E962;O98429;Q9T2E4;Q9MT23;W5RVG3;A0A1C9HGI6;A0A0B4M1K8;G0WZL1;Q37220;Q5UFF3;A0A142I7A5;B1PHQ2;Q1X6Q9;Q36637;A0A142I7F3;B8YHE7;O98431;Q7YJR1;P92434;A0A078BR81;Q37347;C3S397;K4EPE7;A0A1C9HFR4…	C11(Carbamidomethyl); M14(Oxidation)	0	0	6.494e-10	80.15	2.41102e-05	3	1966.91	1.30563	50.3523	1
	High	MSGGDHIHAGTVVGK	31	17683	158	Q9GGI5;Q5UFF3;V5K6L0;C6G392;Q37212;Q5UFC2;B8PRP3;I2EA78;I6N589;A0A2H4P5N4;A0A286M593;Q3T5L7;K4EPE7;P94046;I2EAR2;Q6VW40;A2VAU6;Q6VW29;C6G1P2;Q33032;Q339G9;F2X4H9;Q4KUE1;Q7YJP8;Q7GH77;Q5I221;A0A0U4D534;I2E9A4;D6MYK4;E7DMY2;T1WH32;C3S8Q5;A0A0K2SQY8;A0A158TYG8;Q8HUZ9;P93952;Q8WKT6;I2E9B8;I2BGM7;A0A1C9HG87;U5XM28;A0A1C9HFT3;Q9GEK5;Q9XQ93;A0A2H4NXN4;O98551;E7DMW3;I2E9L8;R4QE58;A5X4D3;I2E906;O98429;Q9T…		0	0	4.284e-09	79.09	3.63365e-05	2	1465.72	0.184296	38.2641	0
	High	DDENVNSQPFMR	9	52171	350	A2VAU6;C6G1P2;Q9GGI5;Q37212;Q8HUZ9;P28421;Q32571;Q5W520;Q8WL19;Q5K3Y8;C3RXF1;O82538;B8PRL7;A0A219PXQ5;O46889;Q9MT32;Q32121;A0A286NQM2;A0A1C9HG15;Q32553;Q32803;E7DMV3;A0PDB5;C7AQV2;C3S8U4;C7A5Z4;P28457;I2E9B8;Q6VW40;I2BGM7;B1NL21;Q6VW29;P93904;Q33047;Q33032;A0A1C9HG87;U5XM28;A0A1C9HFT3;Q9THL1;A5X4D3;I3NTN0;Q1XEJ9;I2EAR2;A5X4K9;Q8WKR0;C3S8Q5;B5D5Q4;A0A286M593;A0A0F7G5W2;Q9GEK5;A0A0K2SQY8;D6C620;O78…		0	0	1.379e-05	77.59	6.49224e-05	2	1451.62	0.641422	69.7054	0
	High	xFQGPPHGIQVER	32	58045	315	Q8MCX9;Q5UFF3;Q36637;J9QFH0;Q6YLP8;U5IKM1;B5U0R6;Q6VW40;A2VAU6;I2BGM7;C6G1P2;Q5W520;E7DMY2;Q33032;A0A1C9HFT3;B5SW52;D3W6K3;F2X4H9;Q4VI99;Q8MCX5;Q9GGI5;Q8HUZ9;I2E9L8;Q4VI80;Q4VI78;C3S8U4;A0A1C9HGW2;I2E962;A0A1C9HG87;U5XM28;B8PRL7;A0A286NQE6;C3S8Q5;A0A286M593;Q9GEK5;O78309;C1JAT3;A0A158TYG8;A0A2H4NXN4;Q5I221;G0WZM4;A0A0U4D534;A0A0P0FGN5;A0A286NQF2;Q7YJM6;Q6VW29;Q4KUE1;Q7YJP8;Q7GH77;I2E9A4;Q9T2E4;Q9…	X1(T)	0	0	1.1e-07	74.55	0.000217158	2	1465.75	-0.34338	59.3321	0
	High	ELGVPIVmHDYITGGFTANTSLAHYcR	7	839	25	C7AQU9;C3RXF1;C7AQV0;C7AQV2;C3S8U4;A2VAU6;Q33032;I2BGM7;Q5W520;C3S8Q5;D6MYK4;A0A142DPV4;G0WZL1;A0A0F6Y5M5;Q31889;D6MYJ6;I2FL31;Q32553;A0A2H4UGV5;D6MYK9;C7AQT3;D6MYI7;A0A120KLC1;A0A023Q3H2;A0A023Q1H7	M8(Oxidation); C26(Carbamidomethyl)	0	0	3.707e-10	70.47	0.00022788	3	3038.46	1.66234	113.523	0
	High	ELGVPIVMHDYITGGFTANTSLAHYcR	2	839	25	A2VAU6;I2BGM7;Q5W520;Q33032;C3S8Q5;C3S8U4;A0A0F6Y5M5;Q31889;C3RXF1;D6MYK4;A0A142DPV4;G0WZL1;D6MYJ6;I2FL31;Q32553;A0A2H4UGV5;D6MYK9;C7AQV0;C7AQT3;C7AQV2;D6MYI7;A0A120KLC1;A0A023Q3H2;A0A023Q1H7;C7AQU9	C26(Carbamidomethyl)	0	0	2.65e-14	68.54	0.000368098	3	3022.46	0.372416	114.065	0
	High	VALEAcVQAR	51	29518	265	A2VAU6;I2BGM7;C6G1P2;B8PRL7;A0A0F7EV98;C4NWF4;Q6VW29;Q5W520;A5X4D3;A0A0K2SQY8;Q32803;Q4VI99;Q9GGI5;A0A158TYG8;Q7YJP8;Q5I221;A0A0U4D534;Q4VI80;Q4VI78;G0WZ98;A0A1C9HGI6;A0A291L247;G0WZL1;Q37220;Q7YJR1;Q37279;A0A1C9HFR4;J9QH20;Q37140;L0N8B1;I2E9B8;Q6VW40;Q33047;Q8WL19;Q33032;Q5K3Y8;O82538;A0A1C9HG87;U5XM28;A0A1C9HFT3;Q9THL1;Q1XEJ9;A0A219PXQ5;O46889;C3S8Q5;A0A286M593;Q9GEK5;D6C620;C1JAT3;Q9XQ93;Q4KUE…	C6(Carbamidomethyl)	0	0	0.0007345	63.39	0.00183777	2	1116.58	0.100469	70.0562	0
	High	FLFcAEAIYK	9	13080	151	Q9GHZ1;C3S8Q5;C3S8U4;A2VAU6;C6G1P2;Q5W520;Q4VI99;Q9GGI5;Q4VI80;Q4VI78;Q6VW29;Q5K3Y8;O78309;Q32803;Q7YJP8;Q8HUZ9;Q5I221;A0A0U4D534;P93952;Q9MT23;Q7YJR1;A0A1C9HFR4;L0N8B1;A8DPF0;J9QG76;Q7YJM3;P48689;A0A1C9HFM1;A0A1W6L1X3;Q9GHM7;Q32571;A0PD98;C3RXF1;B8PRL7;R4QE58;T1WH32;C7AQU9;Q32121;A0A286M593;A0A0K2SQY8;B8QQG4;A0A158TYG8;Q8WKT6;Q37222;A0A1C9HGI6;B8PRP3;H5ZW43;G0WZL1;Q37220;A0A142I7A5;Q36637;Q6PZ98…	C4(Carbamidomethyl)	0	0	0.0003031	63.22	0.001558	2	1261.63	0.953561	108.971	0
	High	PLLGcTIKPK	7	64838	366	I2E9B8;Q6VW40;A2VAU6;I2BGM7;Q6VW29;C6G1P2;D6MYK4;E7DMY2;Q33032;A0A1C9HG87;U5XM28;A0A1C9HFT3;C3S8Q5;A0A286M593;Q9GEK5;A0A0K2SQY8;Q9GGI5;Q9XQ93;A0A158TYG8;Q4KUE1;Q7YJP8;Q7GH77;A0A2H4NXN4;Q8HUZ9;O98551;E7DMW3;I2E9L8;I2E9A4;P93952;Q8WKT6;W5RVG3;D4N1T9;J9QG76;Q5UFF3;Q1X6Q9;Q9TML5;O99016;Q8HVI8;A0A291L206;Q7YJR1;C3S397;A0A1C9HFR4;Q8MFT9;Q5QAE5;G8EEM9;A0A2D0WHN2;Q7YJM3;Q37140;L0N8B1;I2EA78;T1WH32;Q1XEJ9…	C5(Carbamidomethyl)	0	0	0.002346	50.54	0.0499682	3	1126.67	0.0653328	51.4133	1
	High	YGRPLLGcTIKPK	6	64650	358	C3RXF1;A0A286NQM2;Q9GGI5;P28457;I2E9B8;Q6VW40;A2VAU6;I2BGM7;Q6VW29;C6G1P2;Q33032;A0A1C9HG87;U5XM28;A0A1C9HFT3;A5X4D3;A0A286NQE6;I2EAR2;Q8WKR0;C3S8Q5;A0A286M593;A0A0F7G5W2;Q9GEK5;A0A0K2SQY8;O98429;Q9XQ93;A0A158TYG8;Q4KUE1;Q37212;Q7YJP8;Q7GH77;A0A2H4NXN4;Q8HUZ9;Q5I221;G0WZM4;A0A0U4D534;O98551;E7DMW3;I2E9L8;Q8HRT3;I2E9A4;P93918;Q8MCY1;Q9T2E4;A0A286NQF2;Q6USH4;P93952;Q8WKT6;Q7YJM6;Q9MT23;Q32701;Q5W52…	C8(Carbamidomethyl)	0	0	1.496e-06	43.07	0.286307	3	1502.85	0.579	53.2588	2
	High	DDENVNSQPFmR	6	52171	350	P93952;Q5QAE5;A2VAU6;C6G1P2;Q9GGI5;Q37212;Q8HUZ9;P28421;Q32571;Q5W520;Q8WL19;Q5K3Y8;C3RXF1;O82538;B8PRL7;A0A219PXQ5;O46889;Q9MT32;Q32121;A0A286NQM2;A0A1C9HG15;Q32553;Q32803;E7DMV3;A0PDB5;C7AQV2;C3S8U4;C7A5Z4;P28457;I2E9B8;Q6VW40;I2BGM7;B1NL21;Q6VW29;P93904;Q33047;Q33032;A0A1C9HG87;U5XM28;A0A1C9HFT3;Q9THL1;A5X4D3;I3NTN0;Q1XEJ9;I2EAR2;A5X4K9;Q8WKR0;C3S8Q5;B5D5Q4;A0A286M593;A0A0F7G5W2;Q9GEK5;A0A0K2S…	M11(Oxidation)	0	0	9.395e-05	40.9	0.297967	2	1467.62	0.855373	56.844	0
	High	xFQGPPHGIQVER	1	18	10	Q4VI99;D6MYJ6;Q7YJP8;Q7YJR9;Q8HVI8;O98431;A0A0F7EVY4;Q9XQR0;O03628;O03613	X1(Q)	0	0	0.002863	35.12	0.686462	2	1492.78	6.75323	75.4485	0
	High	xFQGPPHGIQVER	1	18	10	Q4VI99;D6MYJ6;Q7YJP8;Q7YJR9;Q8HVI8;O98431;A0A0F7EVY4;Q9XQR0;O03628;O03613	X1(D)	0	0	0.003669	13.68	84.5055	2	1479.73	0.387481	76.1966	0
	High	AMHAVIDR	9	44488	355	Q6VW40;A2VAU6;C6G1P2;Q33032;Q9GGI5;Q5I221;A0A0U4D534;Q71N79;Q5W520;Q5K3Y8;Q32803;C3S8U4;I2E9B8;I2BGM7;Q6VW29;A0A1C9HFT3;Q9XQ93;Q4KUE1;Q7YJP8;Q7GH77;Q8HUZ9;I2E9L8;I2E9A4;P93952;D4N1T9;J9QG76;Q5UFF3;Q1X6Q9;O99016;A0A291L206;Q7YJR1;C3S397;A0A1C9HFR4;Q8MFT9;Q5QAE5;G8EEM9;A0A2D0WHN2;Q7YJM3;L0N8B1;I2EA78;A0A218KDZ0;A0PD98;Q4VI99;Q4VI80;Q4VI78;Q9MT23;P48689;Q37222;A0A1C9HGI6;H5ZW43;Q37220;A0A1C9HFM1;A0A…		0	0.001	0.01353	52.3	0.0217425	2	912.471	-0.890214	32.559	0
	High	AQAETGEIK	6	27913	263	C3RXF1;A0A286NQM2;Q9GGI5;Q8ME51;B8PRL7;Q9GEK5;Q1XEJ9;Q6VW40;A2VAU6;I2BGM7;C6G1P2;Q33032;A0A1C9HG87;U5XM28;A0A1C9HFT3;C3S8Q5;A0A286M593;A0A158TYG8;A0A2H4NXN4;Q8HUZ9;I2E9L8;D6C620;C3S8U4;Q32701;I2E9B8;Q6VW29;T1WH32;Q9XQ93;Q4KUE1;Q7YJP8;Q7GH77;I2E9A4;P93952;P93918;Q5W520;D0Q0K2;A0A286NQE6;A0A0K2SQY8;O98429;O98551;E7DMW3;Q9T2E4;A0A286NQF2;Q8WKT6;Q7YJM6;Q9MT23;W5RVG3;B8PRP3;A0A0B4M1K8;D4N1T9;A0A1D5AHD…		0	0.001	0.01758	40.57	0.320912	2	946.485	1.16613	24.6436	0
	High	xFQGPPHGIQVER	1	18	10	Q4VI99;D6MYJ6;Q7YJP8;Q7YJR9;Q8HVI8;O98431;A0A0F7EVY4;Q9XQR0;O03628;O03613	X1(G)	0	0.002	0.02031	28.64	3.30484	2	1421.73	-0.121132	59.9944	0
	High	PLLGcTIK	1	65191	367	P92447;Q32701;P28457;P28421;Q539X0;I2E9B8;Q31896;D6MYK9;Q6VW40;Q32776;Q32571;A2VAU6;I2BGM7;B1NL21;Q6VW29;C6G1P2;Q5W520;P93904;Q33047;O98884;D6MYK4;Q9MTT0;E7DMY2;Q31670;Q8ME51;Q8WL19;Q33032;Q5K3Y8;C3RXF1;F2X4Q8;A0PDB8;O82538;Q9GHZ1;A0A1C9HG87;Q31895;U5XM28;B8PRL7;A0A1C9HFT3;Q7YMT1;R4QE58;B5SW52;Q9THL1;A5X4D3;I3NTN0;Q1XEJ9;O09420;C7A609;T1WH32;I2EAR2;A0A219PXQ5;Q7YMT4;Q8MAM0;V5K6K1;A5X4K9;O46889;A0…	C5(Carbamidomethyl)	0	0.004	0.05111	40.37	0.807531	2	901.518	-0.0339554	62.0289	0
	High	EGNEIIR	1	14511	178	A2VAU6;C6G1P2;Q5W520;Q71N79;Q4VI99;Q9GGI5;Q8HUZ9;Q4VI80;Q4VI78;C3S8U4;Q6VW40;I2BGM7;Q33032;A0A1C9HFT3;I2E9L8;Q6VW29;A5X4D3;A0A0K2SQY8;Q32803;A0A158TYG8;Q7YJP8;Q5I221;A0A0U4D534;Q7YMT1;I2FL31;E7DMV3;Q58U40;I2E9B8;Q33047;Q8WL19;Q5K3Y8;O82538;A0A1C9HG87;U5XM28;B8PRL7;Q9THL1;Q1XEJ9;A0A219PXQ5;O46889;C3S8Q5;A0A286M593;Q9GEK5;D6C620;C1JAT3;Q9XQ93;Q4KUE1;Q7GH77;A0A2H4NXN4;A0PDB5;Q33156;O98551;E7DMW3;Q3I…		0	0.009	0.1156	47.33	0.0447273	2	830.437	-0.0833641	36.4972	0
	High	NHGMHFR	2	30695	273	Q5W520;Q9GGI5;Q33047;O82538;Q6VW40;A2VAU6;Q6VW29;C6G1P2;Q33032;A0A1C9HG87;U5XM28;Q9THL1;A0A0K2SQY8;D6C620;Q32803;Q4VI99;C1JAT3;A0A158TYG8;Q4KUE1;E7DMV3;Q7YJP8;Q7GH77;O98551;E7DMW3;Q4VI80;Q3I534;I2E9A4;Q4VI78;Q71N79;Q9T2E4;I2E9B8;I2BGM7;B1NL21;Q8WL19;Q5K3Y8;A0A1C9HFT3;Q1XEJ9;O46889;B5D5Q4;O78309;Q9XQ93;A0PDB5;Q33156;Q8HUZ9;Q5I221;A0A0U4D534;I2E9L8;C3S8U4;P93952;C3S8Q5;A0A286M593;Q8WKT6;R4QE58;Q9GE…		0	0.009	0.1086	41.45	0.181335	2	898.41	0.0462078	30.4147	0
C3S397	Ribulose bisphosphate carboxylase large chain (Fragment) OS=Warburgia stuhlmannii OX=549618 GN=rbcL PE=3 SV=1 - [C3S397_9MAGN]	2366.19	35.94	40972	0	20	261	434	47.9592	6.37939
	High	GGLDFTKDDENVNSQPFMR	10	51638	326	Q8M9K0;Q9XQI4;Q4VI93;Q8MFT9;A0A126G0V3;Q4VIC0;O98426;B1PHQ2;A0A2D0WHN2;Q95CE8;Q9GGJ5;B5LBY9;P28457;I2E9B8;Q6VW40;A2VAU6;I2BGM7;A0A1C9HGW2;B1NL21;Q6VW29;C6G1P2;Q5W520;P93904;Q33047;A0PD98;Q8WL19;Q33032;Q5K3Y8;I2E962;I2EAA9;O82538;A0A1C9HG87;U5XM28;B8PRL7;A0A1C9HFT3;Q9THL1;A5X4D3;I3NTN0;Q1XEJ9;A0A286NQE6;I2EAR2;A0A219PXQ5;O46889;Q8WKR0;C3S8Q5;B5D5Q4;A0A286M593;A0A0F7G5W2;Q9GEK5;A0A0K2SQY8;D6C620;B8…		0	0	2.957e-11	127.46	7.5237e-10	2	2169.99	0.129488	92.964	1
	High	GHYLNATAGTcEEMIK	12	14794	143	Q6VW40;A2VAU6;Q6VW29;C6G1P2;Q5W520;Q33032;O82538;A0A1C9HG87;U5XM28;Q9THL1;A0A0K2SQY8;D6C620;Q32803;Q4VI99;C1JAT3;Q9GGI5;A0A158TYG8;Q4KUE1;E7DMV3;Q7YJP8;Q7GH77;O98551;E7DMW3;Q4VI80;Q3I534;I2E9A4;Q4VI78;W5RVG3;A0A1C9HGI6;G0WZL1;Q37220;Q5UFF3;B1PHQ2;Q1X6Q9;A0A142I7F3;Q7YJR1;P92434;C3S397;A0A1C9HFR4;Q8MFT9;J9QH20;Q85VA4;A0A0F6Y5M5;Q37140;L0N8B1;Q32701;Q9T2E4;Q9MT23;A0A0B4M1K8;P94046;E7DMY2;I2E962;O98…	C11(Carbamidomethyl)	0	0	3.131e-10	112.31	1.29251e-08	2	1794.82	1.41919	65.9763	0
	High	GHYLNATAGTcEEMIKR	3	14767	142	Q6VW40;A2VAU6;Q6VW29;C6G1P2;Q33032;A0A1C9HG87;U5XM28;R4QE58;I2EAR2;Q8WKR0;A0A0K2SQY8;O98429;Q9GGI5;A0A158TYG8;Q4KUE1;Q37212;Q7YJP8;Q7GH77;O98551;E7DMW3;I2E9A4;P93918;Q8MCY1;Q9T2E4;Q9MT23;W5RVG3;O98426;A0A0B4M1K8;Q5UFF3;Q1X6Q9;Q36637;B6GUV5;Q7YJR1;Q37347;C3S397;K4EPE7;Q37176;I2E9G7;A0A1C9HFR4;Q8MFT9;Q95CE8;Q37140;L0N8B1;P94046;Q8ME51;A5X4D3;Q5I221;A0A0U4D534;A0A249Y5N8;Q7YJR9;F4YYX5;Q5W520;O82538;…	C11(Carbamidomethyl)	0	0	5.805e-10	104.3	9.89361e-08	3	1950.92	1.18142	60.7321	1
	High	GHYLNATAGTcEEmIK	6	14794	143	Q6VW40;A2VAU6;Q6VW29;C6G1P2;Q33032;A0A1C9HG87;U5XM28;F2X4H9;A0A0K2SQY8;Q9GGI5;D6MYJ6;A0A158TYG8;Q4KUE1;Q7YJP8;Q7GH77;O98551;E7DMW3;I2E9A4;W5RVG3;Q5UFF3;Q1X6Q9;Q7YJR1;C3S397;S6CMZ7;A0A1C9HFR4;Q8MFT9;Q37140;L0N8B1;Q5W520;O82538;Q9THL1;Q32803;Q4VI99;E7DMV3;Q4VI80;Q4VI78;A0A1C9HGI6;Q37220;B1PHQ2;Q85VA4;A0A0F6Y5M5;D6C620;C1JAT3;Q3I534;E7DMY2;I2E962;O98429;Q9T2E4;Q9MT23;A0A0B4M1K8;G0WZL1;A0A142I7A5;Q36…	C11(Carbamidomethyl); M14(Oxidation)	0	0	1.448e-08	93.82	8.35365e-07	2	1810.81	1.45089	55.59	0
	High	EITLGFVDLLRDDFIEK	1	5735	77	Q9GGI5;Q5W520;A2VAU6;C6G1P2;Q4VI99;Q4VI80;Q4VI78;A0A1C9HGI6;Q9GHM7;Q9MT32;C3S8U4;P48689;A0A1C9HFM1;Q36851;Q6VW40;I2BGM7;Q33032;A0A1C9HFT3;T1WH32;F2X4H9;Q8HUZ9;Q5I221;A0A0U4D534;I2E9L8;A0A249Y5N8;S4TA61;J9QG76;E0D8V0;C3S397;Q8MFT9;Q5QAE5;Q37212;A0A286NQF2;Q7YJM6;F5B3G0;Q8M9K0;Q8M9J0;E2FGZ3;I2EAR2;C4NWF4;B5SW52;O09420;O78309;E7DMY2;F2X4Q8;F2X4R1;Q8MCX9;Q8MAM0;O03839;D3W6K3;Q8MCX5;A0A0F7EV98;Q31895;…		0	0	1.781e-11	91.03	1.77805e-06	2	2023.08	0.428962	115.091	1
	High	mSGGDHIHAGTVVGK	30	17683	158	Q9GGI5;Q5UFF3;V5K6L0;C6G392;Q37212;Q5UFC2;B8PRP3;I2EA78;I6N589;A0A2H4P5N4;I2EAR2;Q6VW40;A2VAU6;Q6VW29;C6G1P2;Q33032;Q339G9;F2X4H9;Q4KUE1;Q7YJP8;Q7GH77;Q5I221;A0A0U4D534;I2E9A4;D6MYK4;E7DMY2;T1WH32;C3S8Q5;A0A286M593;A0A0K2SQY8;A0A158TYG8;Q8HUZ9;P93952;Q8WKT6;I2E9B8;I2BGM7;A0A1C9HG87;U5XM28;A0A1C9HFT3;Q9GEK5;Q9XQ93;A0A2H4NXN4;O98551;E7DMW3;I2E9L8;R4QE58;A5X4D3;I2E906;O98429;Q9T2E4;Q9MT23;A0A249Y5N8…	M1(Oxidation)	0	0	6.542e-09	86.55	7.61039e-06	2	1481.72	0.236377	30.8682	0
	High	GGLDFTKDDENVNSQPFmR	8	51638	326	Q4VIC0;O98426;B1PHQ2;A0A2D0WHN2;Q95CE8;Q9GGJ5;B5LBY9;Q9XQI4;Q4VI93;Q8MFT9;A0A126G0V3;A2VAU6;Q6VW29;C6G1P2;Q5W520;A5X4D3;A0A0K2SQY8;Q32803;Q4VI99;Q9GGI5;A0A158TYG8;Q7YJP8;Q5I221;A0A0U4D534;Q4VI80;Q4VI78;G0WZ98;A0A1C9HGI6;A0A291L247;G0WZL1;Q37220;Q7YJR1;Q37279;A0A1C9HFR4;J9QH20;Q37140;L0N8B1;I2E9B8;Q6VW40;I2BGM7;Q33047;Q8WL19;Q33032;Q5K3Y8;O82538;A0A1C9HG87;U5XM28;B8PRL7;A0A1C9HFT3;Q9THL1;Q1XEJ9;A0…	M18(Oxidation)	0	0	8.335e-09	82.93	2.06862e-05	2	2185.98	1.11451	83.2389	1
	High	DNGLLLHIHR	9	41878	338	I2E9B8;Q6VW40;A2VAU6;I2BGM7;Q6VW29;C6G1P2;Q33032;A0A1C9HG87;U5XM28;A0A1C9HFT3;C3S8Q5;A0A286M593;Q9GEK5;A0A0K2SQY8;Q9GGI5;Q9XQ93;A0A158TYG8;Q4KUE1;Q7YJP8;Q7GH77;A0A2H4NXN4;Q8HUZ9;O98551;E7DMW3;I2E9L8;I2E9A4;P93952;Q8WKT6;C3S8U4;Q8ME51;A5X4D3;A0A286NQE6;A5X4K9;O98429;Q5I221;G0WZM4;A0A0U4D534;Q8HRT3;Q9T2E4;A0A286NQF2;Q7YJM6;Q9MT23;I3NTN0;E0Y5C1;A0A1W6BU07;A0A1W6BU25;Q5EWL7;Q5QAE5;A0A023Q1L0;I2EAR2;Q…		0	0	0.0003143	82.39	2.90667e-05	2	1187.66	0.0547374	63.3869	0
	High	GHYLNATAGTcEEmIKR	6	14767	142	A2VAU6;C6G1P2;Q9GGI5;Q6VW40;Q6VW29;Q5W520;Q33032;O82538;A0A1C9HG87;U5XM28;Q9THL1;A0A0K2SQY8;D6C620;Q32803;Q4VI99;C1JAT3;A0A158TYG8;Q4KUE1;E7DMV3;Q7YJP8;Q7GH77;O98551;E7DMW3;Q4VI80;Q3I534;I2E9A4;Q4VI78;E7DMY2;I2E962;O98429;Q9T2E4;Q9MT23;W5RVG3;A0A1C9HGI6;A0A0B4M1K8;G0WZL1;Q37220;Q5UFF3;A0A142I7A5;B1PHQ2;Q1X6Q9;Q36637;A0A142I7F3;B8YHE7;O98431;Q7YJR1;P92434;A0A078BR81;Q37347;C3S397;K4EPE7;A0A1C9HFR4…	C11(Carbamidomethyl); M14(Oxidation)	0	0	6.494e-10	80.15	2.41102e-05	3	1966.91	1.30563	50.3523	1
	High	MSGGDHIHAGTVVGK	31	17683	158	Q9GGI5;Q5UFF3;V5K6L0;C6G392;Q37212;Q5UFC2;B8PRP3;I2EA78;I6N589;A0A2H4P5N4;A0A286M593;Q3T5L7;K4EPE7;P94046;I2EAR2;Q6VW40;A2VAU6;Q6VW29;C6G1P2;Q33032;Q339G9;F2X4H9;Q4KUE1;Q7YJP8;Q7GH77;Q5I221;A0A0U4D534;I2E9A4;D6MYK4;E7DMY2;T1WH32;C3S8Q5;A0A0K2SQY8;A0A158TYG8;Q8HUZ9;P93952;Q8WKT6;I2E9B8;I2BGM7;A0A1C9HG87;U5XM28;A0A1C9HFT3;Q9GEK5;Q9XQ93;A0A2H4NXN4;O98551;E7DMW3;I2E9L8;R4QE58;A5X4D3;I2E906;O98429;Q9T…		0	0	4.284e-09	79.09	3.63365e-05	2	1465.72	0.184296	38.2641	0
	High	DDENVNSQPFMR	9	52171	350	A2VAU6;C6G1P2;Q9GGI5;Q37212;Q8HUZ9;P28421;Q32571;Q5W520;Q8WL19;Q5K3Y8;C3RXF1;O82538;B8PRL7;A0A219PXQ5;O46889;Q9MT32;Q32121;A0A286NQM2;A0A1C9HG15;Q32553;Q32803;E7DMV3;A0PDB5;C7AQV2;C3S8U4;C7A5Z4;P28457;I2E9B8;Q6VW40;I2BGM7;B1NL21;Q6VW29;P93904;Q33047;Q33032;A0A1C9HG87;U5XM28;A0A1C9HFT3;Q9THL1;A5X4D3;I3NTN0;Q1XEJ9;I2EAR2;A5X4K9;Q8WKR0;C3S8Q5;B5D5Q4;A0A286M593;A0A0F7G5W2;Q9GEK5;A0A0K2SQY8;D6C620;O78…		0	0	1.379e-05	77.59	6.49224e-05	2	1451.62	0.641422	69.7054	0
	High	TFQGPPHGIQVER	32	58045	315	Q8MCX9;Q5UFF3;Q36637;J9QFH0;Q6YLP8;U5IKM1;B5U0R6;Q6VW40;A2VAU6;I2BGM7;C6G1P2;Q5W520;E7DMY2;Q33032;A0A1C9HFT3;B5SW52;D3W6K3;F2X4H9;Q4VI99;Q8MCX5;Q9GGI5;Q8HUZ9;I2E9L8;Q4VI80;Q4VI78;C3S8U4;A0A1C9HGW2;I2E962;A0A1C9HG87;U5XM28;B8PRL7;A0A286NQE6;C3S8Q5;A0A286M593;Q9GEK5;O78309;C1JAT3;A0A158TYG8;A0A2H4NXN4;Q5I221;G0WZM4;A0A0U4D534;A0A0P0FGN5;A0A286NQF2;Q7YJM6;Q6VW29;Q4KUE1;Q7YJP8;Q7GH77;I2E9A4;Q9T2E4;Q9…		0	0	1.1e-07	74.55	0.000217158	2	1465.75	-0.34338	59.3321	0
	High	EITLGFVDLLR	1	11021	142	Q6VW40;A2VAU6;I2BGM7;C6G1P2;Q33032;A0A1C9HFT3;T1WH32;F2X4H9;Q9GGI5;Q8HUZ9;Q5I221;A0A0U4D534;I2E9L8;A0A249Y5N8;S4TA61;J9QG76;E0D8V0;C3S397;Q8MFT9;Q5QAE5;Q5W520;I2E962;C3RXF1;A0A1C9HG87;U5XM28;B8PRL7;A0A286NQE6;A0A0F7EV98;Q9MT32;C3S8Q5;A0A286NQM2;A0A286M593;Q9GEK5;Q4VI99;C1JAT3;A0A158TYG8;A0A2H4NXN4;Q4VI80;Q4VI78;A0A286NQF2;C3S8U4;Q7YJM6;Q37212;O20248;W5RVG3;Q8HVI8;F5B3G0;Q8M9K0;Q8M9J0;E2FGZ3;Q8ME5…		0	0	0.0001323	64.18	0.000826107	2	1275.73	-0.111999	114.969	0
	High	VALEAcVQAR	51	29518	265	A2VAU6;I2BGM7;C6G1P2;B8PRL7;A0A0F7EV98;C4NWF4;Q6VW29;Q5W520;A5X4D3;A0A0K2SQY8;Q32803;Q4VI99;Q9GGI5;A0A158TYG8;Q7YJP8;Q5I221;A0A0U4D534;Q4VI80;Q4VI78;G0WZ98;A0A1C9HGI6;A0A291L247;G0WZL1;Q37220;Q7YJR1;Q37279;A0A1C9HFR4;J9QH20;Q37140;L0N8B1;I2E9B8;Q6VW40;Q33047;Q8WL19;Q33032;Q5K3Y8;O82538;A0A1C9HG87;U5XM28;A0A1C9HFT3;Q9THL1;Q1XEJ9;A0A219PXQ5;O46889;C3S8Q5;A0A286M593;Q9GEK5;D6C620;C1JAT3;Q9XQ93;Q4KUE…	C6(Carbamidomethyl)	0	0	0.0007345	63.39	0.00183777	2	1116.58	0.100469	70.0562	0
	High	PLLGcTIKPK	7	64838	366	I2E9B8;Q6VW40;A2VAU6;I2BGM7;Q6VW29;C6G1P2;D6MYK4;E7DMY2;Q33032;A0A1C9HG87;U5XM28;A0A1C9HFT3;C3S8Q5;A0A286M593;Q9GEK5;A0A0K2SQY8;Q9GGI5;Q9XQ93;A0A158TYG8;Q4KUE1;Q7YJP8;Q7GH77;A0A2H4NXN4;Q8HUZ9;O98551;E7DMW3;I2E9L8;I2E9A4;P93952;Q8WKT6;W5RVG3;D4N1T9;J9QG76;Q5UFF3;Q1X6Q9;Q9TML5;O99016;Q8HVI8;A0A291L206;Q7YJR1;C3S397;A0A1C9HFR4;Q8MFT9;Q5QAE5;G8EEM9;A0A2D0WHN2;Q7YJM3;Q37140;L0N8B1;I2EA78;T1WH32;Q1XEJ9…	C5(Carbamidomethyl)	0	0	0.002346	50.54	0.0499682	3	1126.67	0.0653328	51.4133	1
	High	YGRPLLGcTIKPK	6	64650	358	C3RXF1;A0A286NQM2;Q9GGI5;P28457;I2E9B8;Q6VW40;A2VAU6;I2BGM7;Q6VW29;C6G1P2;Q33032;A0A1C9HG87;U5XM28;A0A1C9HFT3;A5X4D3;A0A286NQE6;I2EAR2;Q8WKR0;C3S8Q5;A0A286M593;A0A0F7G5W2;Q9GEK5;A0A0K2SQY8;O98429;Q9XQ93;A0A158TYG8;Q4KUE1;Q37212;Q7YJP8;Q7GH77;A0A2H4NXN4;Q8HUZ9;Q5I221;G0WZM4;A0A0U4D534;O98551;E7DMW3;I2E9L8;Q8HRT3;I2E9A4;P93918;Q8MCY1;Q9T2E4;A0A286NQF2;Q6USH4;P93952;Q8WKT6;Q7YJM6;Q9MT23;Q32701;Q5W52…	C8(Carbamidomethyl)	0	0	1.496e-06	43.07	0.286307	3	1502.85	0.579	53.2588	2
	High	DDENVNSQPFmR	6	52171	350	P93952;Q5QAE5;A2VAU6;C6G1P2;Q9GGI5;Q37212;Q8HUZ9;P28421;Q32571;Q5W520;Q8WL19;Q5K3Y8;C3RXF1;O82538;B8PRL7;A0A219PXQ5;O46889;Q9MT32;Q32121;A0A286NQM2;A0A1C9HG15;Q32553;Q32803;E7DMV3;A0PDB5;C7AQV2;C3S8U4;C7A5Z4;P28457;I2E9B8;Q6VW40;I2BGM7;B1NL21;Q6VW29;P93904;Q33047;Q33032;A0A1C9HG87;U5XM28;A0A1C9HFT3;Q9THL1;A5X4D3;I3NTN0;Q1XEJ9;I2EAR2;A5X4K9;Q8WKR0;C3S8Q5;B5D5Q4;A0A286M593;A0A0F7G5W2;Q9GEK5;A0A0K2S…	M11(Oxidation)	0	0	9.395e-05	40.9	0.297967	2	1467.62	0.855373	56.844	0
	High	YYTPEYETK	5	361	26	A0A1C9HFT3;A0A0U4D534;Q5K3Y8;A0A158TYG8;A0A249Y5N8;A0A1C9HGI6;B5L2V5;A0A1W6BU25;A0A1C9HFM1;C3S397;A0A1C9HFR4;B5L2V3;F2X4Q8;F2X4H9;B5SW52;A0A1C9HG15;A0A1S6Q3X8;V5K6S2;A0A0F7CRK7;A0A0F7G5K6;A0A024HRQ0;A0A286SFA6;B3SGG5;A0A249Y5Q9;A0A291L2S1;C7SN35		0	0	0.005957	40.37	0.0837152	2	1193.54	1.2936	57.5983	0
	High	EITLGFVDLLRDDFIEKDR	1	5694	77	Q9GGI5;Q5W520;A2VAU6;C6G1P2;Q4VI99;Q4VI80;Q4VI78;A0A1C9HGI6;Q9GHM7;Q9MT32;C3S8U4;P48689;A0A1C9HFM1;Q36851;Q6VW40;I2BGM7;Q33032;A0A1C9HFT3;T1WH32;F2X4H9;Q8HUZ9;Q5I221;A0A0U4D534;I2E9L8;A0A249Y5N8;S4TA61;J9QG76;E0D8V0;C3S397;Q8MFT9;Q5QAE5;Q37212;A0A286NQF2;Q7YJM6;F5B3G0;Q8M9K0;Q8M9J0;E2FGZ3;I2EAR2;C4NWF4;B5SW52;O09420;O78309;E7DMY2;F2X4Q8;F2X4R1;Q8MCX9;Q8MAM0;O03839;D3W6K3;Q8MCX5;A0A0F7EV98;Q31895;…		0	0	3.007e-05	26.91	4.3336	3	2294.2	0.045206	114.731	2
	High	AMHAVIDR	9	44488	355	Q6VW40;A2VAU6;C6G1P2;Q33032;Q9GGI5;Q5I221;A0A0U4D534;Q71N79;Q5W520;Q5K3Y8;Q32803;C3S8U4;I2E9B8;I2BGM7;Q6VW29;A0A1C9HFT3;Q9XQ93;Q4KUE1;Q7YJP8;Q7GH77;Q8HUZ9;I2E9L8;I2E9A4;P93952;D4N1T9;J9QG76;Q5UFF3;Q1X6Q9;O99016;A0A291L206;Q7YJR1;C3S397;A0A1C9HFR4;Q8MFT9;Q5QAE5;G8EEM9;A0A2D0WHN2;Q7YJM3;L0N8B1;I2EA78;A0A218KDZ0;A0PD98;Q4VI99;Q4VI80;Q4VI78;Q9MT23;P48689;Q37222;A0A1C9HGI6;H5ZW43;Q37220;A0A1C9HFM1;A0A…		0	0.001	0.01353	52.3	0.0217425	2	912.471	-0.890214	32.559	0
	High	AQAETGEIK	6	27913	263	C3RXF1;A0A286NQM2;Q9GGI5;Q8ME51;B8PRL7;Q9GEK5;Q1XEJ9;Q6VW40;A2VAU6;I2BGM7;C6G1P2;Q33032;A0A1C9HG87;U5XM28;A0A1C9HFT3;C3S8Q5;A0A286M593;A0A158TYG8;A0A2H4NXN4;Q8HUZ9;I2E9L8;D6C620;C3S8U4;Q32701;I2E9B8;Q6VW29;T1WH32;Q9XQ93;Q4KUE1;Q7YJP8;Q7GH77;I2E9A4;P93952;P93918;Q5W520;D0Q0K2;A0A286NQE6;A0A0K2SQY8;O98429;O98551;E7DMW3;Q9T2E4;A0A286NQF2;Q8WKT6;Q7YJM6;Q9MT23;W5RVG3;B8PRP3;A0A0B4M1K8;D4N1T9;A0A1D5AHD…		0	0.001	0.01758	40.57	0.320912	2	946.485	1.16613	24.6436	0
	High	DDFIEKDR	8	17693	194	Q5W520;Q9GGI5;O03839;C4NWF4;O09420;C3S8U4;A2VAU6;C6G1P2;E7DMY2;F2X4H9;Q4VI99;Q8MCX5;Q37212;Q5I221;A0A0U4D534;Q4VI80;Q4VI78;F2X4R1;Q8MCX9;I2BGM7;Q33032;O46889;C6G392;P93952;Q6VW29;A0PD98;Q5K3Y8;Q32803;Q7YJP8;Q8HUZ9;Q9MT23;P48689;Q37222;A0A1C9HGI6;H5ZW43;J9QG76;Q37220;A0A1C9HFM1;Q7YJR1;A0A078BR81;A0A1C9HFR4;A0A0F6TFY2;Q7YJM3;L0N8B1;Q8WL19;O82538;E7DMV3;A0PDB5;Q5UFF3;Q85VA4;A0A0F6Y5M5;I2EA78;F2X4Q8;…		0	0.003	0.03093	39.02	0.310284	2	1037.49	0.0428561	42.8428	1
	High	PLLGcTIK	1	65191	367	P92447;Q32701;P28457;P28421;Q539X0;I2E9B8;Q31896;D6MYK9;Q6VW40;Q32776;Q32571;A2VAU6;I2BGM7;B1NL21;Q6VW29;C6G1P2;Q5W520;P93904;Q33047;O98884;D6MYK4;Q9MTT0;E7DMY2;Q31670;Q8ME51;Q8WL19;Q33032;Q5K3Y8;C3RXF1;F2X4Q8;A0PDB8;O82538;Q9GHZ1;A0A1C9HG87;Q31895;U5XM28;B8PRL7;A0A1C9HFT3;Q7YMT1;R4QE58;B5SW52;Q9THL1;A5X4D3;I3NTN0;Q1XEJ9;O09420;C7A609;T1WH32;I2EAR2;A0A219PXQ5;Q7YMT4;Q8MAM0;V5K6K1;A5X4K9;O46889;A0…	C5(Carbamidomethyl)	0	0.004	0.05111	40.37	0.807531	2	901.518	-0.0339554	62.0289	0
	High	NHGMHFR	2	30695	273	Q5W520;Q9GGI5;Q33047;O82538;Q6VW40;A2VAU6;Q6VW29;C6G1P2;Q33032;A0A1C9HG87;U5XM28;Q9THL1;A0A0K2SQY8;D6C620;Q32803;Q4VI99;C1JAT3;A0A158TYG8;Q4KUE1;E7DMV3;Q7YJP8;Q7GH77;O98551;E7DMW3;Q4VI80;Q3I534;I2E9A4;Q4VI78;Q71N79;Q9T2E4;I2E9B8;I2BGM7;B1NL21;Q8WL19;Q5K3Y8;A0A1C9HFT3;Q1XEJ9;O46889;B5D5Q4;O78309;Q9XQ93;A0PDB5;Q33156;Q8HUZ9;Q5I221;A0A0U4D534;I2E9L8;C3S8U4;P93952;C3S8Q5;A0A286M593;Q8WKT6;R4QE58;Q9GE…		0	0.009	0.1086	41.45	0.181335	2	898.41	0.0462078	30.4147	0
	High	AVYEcLR	1	51291	314	A2VAU6;Q6VW29;C6G1P2;Q9GGI5;Q7YJP8;Q5W520;Q32803;P28457;I2E9B8;Q6VW40;I2BGM7;B1NL21;P93904;Q33047;Q8WL19;Q33032;Q5K3Y8;O82538;A0A1C9HG87;U5XM28;B8PRL7;A0A1C9HFT3;Q9THL1;A5X4D3;I3NTN0;Q1XEJ9;I2EAR2;A0A219PXQ5;O46889;Q8WKR0;C3S8Q5;B5D5Q4;A0A286M593;A0A0F7G5W2;Q9GEK5;A0A0K2SQY8;D6C620;O78309;P93932;Q4VI99;C1JAT3;Q9XQ93;A0A158TYG8;Q4KUE1;E7DMV3;Q37212;Q7GH77;A0A2H4NXN4;A0PDB5;Q33156;Q8HUZ9;J9QER6;Q5I…	C5(Carbamidomethyl)	0	0.009	0.1087	26.13	11.3923	2	910.445	-0.166306	50.8759	0
I2E9A4	Ribulose bisphosphate carboxylase large chain (Fragment) OS=Lacistema grandifolium OX=1186122 GN=rbcl PE=3 SV=2 - [I2E9A4_9ROSI]	2363.94	33.56	43819	1	21	280	441	48.6945	6.43018
	High	GGLDFTKDDENVNSQPFMR	10	51638	326	Q8M9K0;Q9XQI4;Q4VI93;Q8MFT9;A0A126G0V3;Q4VIC0;O98426;B1PHQ2;A0A2D0WHN2;Q95CE8;Q9GGJ5;B5LBY9;P28457;I2E9B8;Q6VW40;A2VAU6;I2BGM7;A0A1C9HGW2;B1NL21;Q6VW29;C6G1P2;Q5W520;P93904;Q33047;A0PD98;Q8WL19;Q33032;Q5K3Y8;I2E962;I2EAA9;O82538;A0A1C9HG87;U5XM28;B8PRL7;A0A1C9HFT3;Q9THL1;A5X4D3;I3NTN0;Q1XEJ9;A0A286NQE6;I2EAR2;A0A219PXQ5;O46889;Q8WKR0;C3S8Q5;B5D5Q4;A0A286M593;A0A0F7G5W2;Q9GEK5;A0A0K2SQY8;D6C620;B8…		0	0	2.957e-11	127.46	7.5237e-10	2	2169.99	0.129488	92.964	1
	High	GHYLNATAGTcEEMIK	12	14794	143	Q6VW40;A2VAU6;Q6VW29;C6G1P2;Q5W520;Q33032;O82538;A0A1C9HG87;U5XM28;Q9THL1;A0A0K2SQY8;D6C620;Q32803;Q4VI99;C1JAT3;Q9GGI5;A0A158TYG8;Q4KUE1;E7DMV3;Q7YJP8;Q7GH77;O98551;E7DMW3;Q4VI80;Q3I534;I2E9A4;Q4VI78;W5RVG3;A0A1C9HGI6;G0WZL1;Q37220;Q5UFF3;B1PHQ2;Q1X6Q9;A0A142I7F3;Q7YJR1;P92434;C3S397;A0A1C9HFR4;Q8MFT9;J9QH20;Q85VA4;A0A0F6Y5M5;Q37140;L0N8B1;Q32701;Q9T2E4;Q9MT23;A0A0B4M1K8;P94046;E7DMY2;I2E962;O98…	C11(Carbamidomethyl)	0	0	3.131e-10	112.31	1.29251e-08	2	1794.82	1.41919	65.9763	0
	High	GHYLNATAGTcEEMIKR	3	14767	142	Q6VW40;A2VAU6;Q6VW29;C6G1P2;Q33032;A0A1C9HG87;U5XM28;R4QE58;I2EAR2;Q8WKR0;A0A0K2SQY8;O98429;Q9GGI5;A0A158TYG8;Q4KUE1;Q37212;Q7YJP8;Q7GH77;O98551;E7DMW3;I2E9A4;P93918;Q8MCY1;Q9T2E4;Q9MT23;W5RVG3;O98426;A0A0B4M1K8;Q5UFF3;Q1X6Q9;Q36637;B6GUV5;Q7YJR1;Q37347;C3S397;K4EPE7;Q37176;I2E9G7;A0A1C9HFR4;Q8MFT9;Q95CE8;Q37140;L0N8B1;P94046;Q8ME51;A5X4D3;Q5I221;A0A0U4D534;A0A249Y5N8;Q7YJR9;F4YYX5;Q5W520;O82538;…	C11(Carbamidomethyl)	0	0	5.805e-10	104.3	9.89361e-08	3	1950.92	1.18142	60.7321	1
	High	GHYLNATAGTcEEmIK	6	14794	143	Q6VW40;A2VAU6;Q6VW29;C6G1P2;Q33032;A0A1C9HG87;U5XM28;F2X4H9;A0A0K2SQY8;Q9GGI5;D6MYJ6;A0A158TYG8;Q4KUE1;Q7YJP8;Q7GH77;O98551;E7DMW3;I2E9A4;W5RVG3;Q5UFF3;Q1X6Q9;Q7YJR1;C3S397;S6CMZ7;A0A1C9HFR4;Q8MFT9;Q37140;L0N8B1;Q5W520;O82538;Q9THL1;Q32803;Q4VI99;E7DMV3;Q4VI80;Q4VI78;A0A1C9HGI6;Q37220;B1PHQ2;Q85VA4;A0A0F6Y5M5;D6C620;C1JAT3;Q3I534;E7DMY2;I2E962;O98429;Q9T2E4;Q9MT23;A0A0B4M1K8;G0WZL1;A0A142I7A5;Q36…	C11(Carbamidomethyl); M14(Oxidation)	0	0	1.448e-08	93.82	8.35365e-07	2	1810.81	1.45089	55.59	0
	High	mxGGDHIHAGTVVGK	30	17683	158	Q9GGI5;Q5UFF3;V5K6L0;C6G392;Q37212;Q5UFC2;B8PRP3;I2EA78;I6N589;A0A2H4P5N4;I2EAR2;Q6VW40;A2VAU6;Q6VW29;C6G1P2;Q33032;Q339G9;F2X4H9;Q4KUE1;Q7YJP8;Q7GH77;Q5I221;A0A0U4D534;I2E9A4;D6MYK4;E7DMY2;T1WH32;C3S8Q5;A0A286M593;A0A0K2SQY8;A0A158TYG8;Q8HUZ9;P93952;Q8WKT6;I2E9B8;I2BGM7;A0A1C9HG87;U5XM28;A0A1C9HFT3;Q9GEK5;Q9XQ93;A0A2H4NXN4;O98551;E7DMW3;I2E9L8;R4QE58;A5X4D3;I2E906;O98429;Q9T2E4;Q9MT23;A0A249Y5N8…	M1(Oxidation); X2(S)	0	0	6.542e-09	86.55	7.61039e-06	2	1481.72	0.236377	30.8682	0
	High	GGLDFTKDDENVNSQPFmR	8	51638	326	Q4VIC0;O98426;B1PHQ2;A0A2D0WHN2;Q95CE8;Q9GGJ5;B5LBY9;Q9XQI4;Q4VI93;Q8MFT9;A0A126G0V3;A2VAU6;Q6VW29;C6G1P2;Q5W520;A5X4D3;A0A0K2SQY8;Q32803;Q4VI99;Q9GGI5;A0A158TYG8;Q7YJP8;Q5I221;A0A0U4D534;Q4VI80;Q4VI78;G0WZ98;A0A1C9HGI6;A0A291L247;G0WZL1;Q37220;Q7YJR1;Q37279;A0A1C9HFR4;J9QH20;Q37140;L0N8B1;I2E9B8;Q6VW40;I2BGM7;Q33047;Q8WL19;Q33032;Q5K3Y8;O82538;A0A1C9HG87;U5XM28;B8PRL7;A0A1C9HFT3;Q9THL1;Q1XEJ9;A0…	M18(Oxidation)	0	0	8.335e-09	82.93	2.06862e-05	2	2185.98	1.11451	83.2389	1
	High	DNGLLLHIHR	9	41878	338	I2E9B8;Q6VW40;A2VAU6;I2BGM7;Q6VW29;C6G1P2;Q33032;A0A1C9HG87;U5XM28;A0A1C9HFT3;C3S8Q5;A0A286M593;Q9GEK5;A0A0K2SQY8;Q9GGI5;Q9XQ93;A0A158TYG8;Q4KUE1;Q7YJP8;Q7GH77;A0A2H4NXN4;Q8HUZ9;O98551;E7DMW3;I2E9L8;I2E9A4;P93952;Q8WKT6;C3S8U4;Q8ME51;A5X4D3;A0A286NQE6;A5X4K9;O98429;Q5I221;G0WZM4;A0A0U4D534;Q8HRT3;Q9T2E4;A0A286NQF2;Q7YJM6;Q9MT23;I3NTN0;E0Y5C1;A0A1W6BU07;A0A1W6BU25;Q5EWL7;Q5QAE5;A0A023Q1L0;I2EAR2;Q…		0	0	0.0003143	82.39	2.90667e-05	2	1187.66	0.0547374	63.3869	0
	High	GHYLNATAGTcEEmIKR	6	14767	142	A2VAU6;C6G1P2;Q9GGI5;Q6VW40;Q6VW29;Q5W520;Q33032;O82538;A0A1C9HG87;U5XM28;Q9THL1;A0A0K2SQY8;D6C620;Q32803;Q4VI99;C1JAT3;A0A158TYG8;Q4KUE1;E7DMV3;Q7YJP8;Q7GH77;O98551;E7DMW3;Q4VI80;Q3I534;I2E9A4;Q4VI78;E7DMY2;I2E962;O98429;Q9T2E4;Q9MT23;W5RVG3;A0A1C9HGI6;A0A0B4M1K8;G0WZL1;Q37220;Q5UFF3;A0A142I7A5;B1PHQ2;Q1X6Q9;Q36637;A0A142I7F3;B8YHE7;O98431;Q7YJR1;P92434;A0A078BR81;Q37347;C3S397;K4EPE7;A0A1C9HFR4…	C11(Carbamidomethyl); M14(Oxidation)	0	0	6.494e-10	80.15	2.41102e-05	3	1966.91	1.30563	50.3523	1
	High	MxGGDHIHAGTVVGK	31	17683	158	Q9GGI5;Q5UFF3;V5K6L0;C6G392;Q37212;Q5UFC2;B8PRP3;I2EA78;I6N589;A0A2H4P5N4;A0A286M593;Q3T5L7;K4EPE7;P94046;I2EAR2;Q6VW40;A2VAU6;Q6VW29;C6G1P2;Q33032;Q339G9;F2X4H9;Q4KUE1;Q7YJP8;Q7GH77;Q5I221;A0A0U4D534;I2E9A4;D6MYK4;E7DMY2;T1WH32;C3S8Q5;A0A0K2SQY8;A0A158TYG8;Q8HUZ9;P93952;Q8WKT6;I2E9B8;I2BGM7;A0A1C9HG87;U5XM28;A0A1C9HFT3;Q9GEK5;Q9XQ93;A0A2H4NXN4;O98551;E7DMW3;I2E9L8;R4QE58;A5X4D3;I2E906;O98429;Q9T…	X2(S)	0	0	4.284e-09	79.09	3.63365e-05	2	1465.72	0.184296	38.2641	0
	High	DDENVNSQPFMR	9	52171	350	A2VAU6;C6G1P2;Q9GGI5;Q37212;Q8HUZ9;P28421;Q32571;Q5W520;Q8WL19;Q5K3Y8;C3RXF1;O82538;B8PRL7;A0A219PXQ5;O46889;Q9MT32;Q32121;A0A286NQM2;A0A1C9HG15;Q32553;Q32803;E7DMV3;A0PDB5;C7AQV2;C3S8U4;C7A5Z4;P28457;I2E9B8;Q6VW40;I2BGM7;B1NL21;Q6VW29;P93904;Q33047;Q33032;A0A1C9HG87;U5XM28;A0A1C9HFT3;Q9THL1;A5X4D3;I3NTN0;Q1XEJ9;I2EAR2;A5X4K9;Q8WKR0;C3S8Q5;B5D5Q4;A0A286M593;A0A0F7G5W2;Q9GEK5;A0A0K2SQY8;D6C620;O78…		0	0	1.379e-05	77.59	6.49224e-05	2	1451.62	0.641422	69.7054	0
	High	mxGGDHIHAGTVVGK	11	13	2	I2E9A4;Q9BAJ3	M1(Oxidation); X2(P)	0	0	3.888e-06	77.29	3.56273e-05	2	1491.74	0.97928	46.4184	0
	High	TFQGPPHGIQVER	32	58045	315	Q8MCX9;Q5UFF3;Q36637;J9QFH0;Q6YLP8;U5IKM1;B5U0R6;Q6VW40;A2VAU6;I2BGM7;C6G1P2;Q5W520;E7DMY2;Q33032;A0A1C9HFT3;B5SW52;D3W6K3;F2X4H9;Q4VI99;Q8MCX5;Q9GGI5;Q8HUZ9;I2E9L8;Q4VI80;Q4VI78;C3S8U4;A0A1C9HGW2;I2E962;A0A1C9HG87;U5XM28;B8PRL7;A0A286NQE6;C3S8Q5;A0A286M593;Q9GEK5;O78309;C1JAT3;A0A158TYG8;A0A2H4NXN4;Q5I221;G0WZM4;A0A0U4D534;A0A0P0FGN5;A0A286NQF2;Q7YJM6;Q6VW29;Q4KUE1;Q7YJP8;Q7GH77;I2E9A4;Q9T2E4;Q9…		0	0	1.1e-07	74.55	0.000217158	2	1465.75	-0.34338	59.3321	0
	High	VALEAcVQAR	51	29518	265	A2VAU6;I2BGM7;C6G1P2;B8PRL7;A0A0F7EV98;C4NWF4;Q6VW29;Q5W520;A5X4D3;A0A0K2SQY8;Q32803;Q4VI99;Q9GGI5;A0A158TYG8;Q7YJP8;Q5I221;A0A0U4D534;Q4VI80;Q4VI78;G0WZ98;A0A1C9HGI6;A0A291L247;G0WZL1;Q37220;Q7YJR1;Q37279;A0A1C9HFR4;J9QH20;Q37140;L0N8B1;I2E9B8;Q6VW40;Q33047;Q8WL19;Q33032;Q5K3Y8;O82538;A0A1C9HG87;U5XM28;A0A1C9HFT3;Q9THL1;Q1XEJ9;A0A219PXQ5;O46889;C3S8Q5;A0A286M593;Q9GEK5;D6C620;C1JAT3;Q9XQ93;Q4KUE…	C6(Carbamidomethyl)	0	0	0.0007345	63.39	0.00183777	2	1116.58	0.100469	70.0562	0
	High	MxGGDHIHAGTVVGK	2	10	2	I2E9A4;Q9BAJ3	X2(E)	0	0	0.00105	50.67	0.0146365	2	1507.73	1.02203	39.3758	0
	High	PLLGcTIKPK	7	64838	366	I2E9B8;Q6VW40;A2VAU6;I2BGM7;Q6VW29;C6G1P2;D6MYK4;E7DMY2;Q33032;A0A1C9HG87;U5XM28;A0A1C9HFT3;C3S8Q5;A0A286M593;Q9GEK5;A0A0K2SQY8;Q9GGI5;Q9XQ93;A0A158TYG8;Q4KUE1;Q7YJP8;Q7GH77;A0A2H4NXN4;Q8HUZ9;O98551;E7DMW3;I2E9L8;I2E9A4;P93952;Q8WKT6;W5RVG3;D4N1T9;J9QG76;Q5UFF3;Q1X6Q9;Q9TML5;O99016;Q8HVI8;A0A291L206;Q7YJR1;C3S397;A0A1C9HFR4;Q8MFT9;Q5QAE5;G8EEM9;A0A2D0WHN2;Q7YJM3;Q37140;L0N8B1;I2EA78;T1WH32;Q1XEJ9…	C5(Carbamidomethyl)	0	0	0.002346	50.54	0.0499682	3	1126.67	0.0653328	51.4133	1
	High	mxGGDHIHAGTVVGKLEGER	3	9	1	I2E9A4	M1(Oxidation); X2(N)	0	0	1.205e-06	47.97	0.029219	3	2093.02	0.556929	76.1313	1
	High	YGRPLLGcTIKPK	6	64650	358	C3RXF1;A0A286NQM2;Q9GGI5;P28457;I2E9B8;Q6VW40;A2VAU6;I2BGM7;Q6VW29;C6G1P2;Q33032;A0A1C9HG87;U5XM28;A0A1C9HFT3;A5X4D3;A0A286NQE6;I2EAR2;Q8WKR0;C3S8Q5;A0A286M593;A0A0F7G5W2;Q9GEK5;A0A0K2SQY8;O98429;Q9XQ93;A0A158TYG8;Q4KUE1;Q37212;Q7YJP8;Q7GH77;A0A2H4NXN4;Q8HUZ9;Q5I221;G0WZM4;A0A0U4D534;O98551;E7DMW3;I2E9L8;Q8HRT3;I2E9A4;P93918;Q8MCY1;Q9T2E4;A0A286NQF2;Q6USH4;P93952;Q8WKT6;Q7YJM6;Q9MT23;Q32701;Q5W52…	C8(Carbamidomethyl)	0	0	1.496e-06	43.07	0.286307	3	1502.85	0.579	53.2588	2
	High	DDENVNSQPFmR	6	52171	350	P93952;Q5QAE5;A2VAU6;C6G1P2;Q9GGI5;Q37212;Q8HUZ9;P28421;Q32571;Q5W520;Q8WL19;Q5K3Y8;C3RXF1;O82538;B8PRL7;A0A219PXQ5;O46889;Q9MT32;Q32121;A0A286NQM2;A0A1C9HG15;Q32553;Q32803;E7DMV3;A0PDB5;C7AQV2;C3S8U4;C7A5Z4;P28457;I2E9B8;Q6VW40;I2BGM7;B1NL21;Q6VW29;P93904;Q33047;Q33032;A0A1C9HG87;U5XM28;A0A1C9HFT3;Q9THL1;A5X4D3;I3NTN0;Q1XEJ9;I2EAR2;A5X4K9;Q8WKR0;C3S8Q5;B5D5Q4;A0A286M593;A0A0F7G5W2;Q9GEK5;A0A0K2S…	M11(Oxidation)	0	0	9.395e-05	40.9	0.297967	2	1467.62	0.855373	56.844	0
	High	mxGGDHIHAGTVVGK	6	12	2	I2E9A4;Q9BAJ3	M1(Oxidation); X2(A)	0	0	0.0003822	40.6	0.259342	2	1465.72	1.01372	42.0894	0
	High	AMHAVIDR	9	44488	355	Q6VW40;A2VAU6;C6G1P2;Q33032;Q9GGI5;Q5I221;A0A0U4D534;Q71N79;Q5W520;Q5K3Y8;Q32803;C3S8U4;I2E9B8;I2BGM7;Q6VW29;A0A1C9HFT3;Q9XQ93;Q4KUE1;Q7YJP8;Q7GH77;Q8HUZ9;I2E9L8;I2E9A4;P93952;D4N1T9;J9QG76;Q5UFF3;Q1X6Q9;O99016;A0A291L206;Q7YJR1;C3S397;A0A1C9HFR4;Q8MFT9;Q5QAE5;G8EEM9;A0A2D0WHN2;Q7YJM3;L0N8B1;I2EA78;A0A218KDZ0;A0PD98;Q4VI99;Q4VI80;Q4VI78;Q9MT23;P48689;Q37222;A0A1C9HGI6;H5ZW43;Q37220;A0A1C9HFM1;A0A…		0	0.001	0.01353	52.3	0.0217425	2	912.471	-0.890214	32.559	0
	High	AQAETGEIK	6	27913	263	C3RXF1;A0A286NQM2;Q9GGI5;Q8ME51;B8PRL7;Q9GEK5;Q1XEJ9;Q6VW40;A2VAU6;I2BGM7;C6G1P2;Q33032;A0A1C9HG87;U5XM28;A0A1C9HFT3;C3S8Q5;A0A286M593;A0A158TYG8;A0A2H4NXN4;Q8HUZ9;I2E9L8;D6C620;C3S8U4;Q32701;I2E9B8;Q6VW29;T1WH32;Q9XQ93;Q4KUE1;Q7YJP8;Q7GH77;I2E9A4;P93952;P93918;Q5W520;D0Q0K2;A0A286NQE6;A0A0K2SQY8;O98429;O98551;E7DMW3;Q9T2E4;A0A286NQF2;Q8WKT6;Q7YJM6;Q9MT23;W5RVG3;B8PRP3;A0A0B4M1K8;D4N1T9;A0A1D5AHD…		0	0.001	0.01758	40.57	0.320912	2	946.485	1.16613	24.6436	0
	High	mxGGDHIHAGTVVGK	3	10	2	I2E9A4;Q9BAJ3	M1(Oxidation); X2(Q)	0	0.002	0.02649	19.12	23.3155	2	1522.74	-0.611529	37.9992	0
	High	DDFIEKDR	8	17693	194	Q5W520;Q9GGI5;O03839;C4NWF4;O09420;C3S8U4;A2VAU6;C6G1P2;E7DMY2;F2X4H9;Q4VI99;Q8MCX5;Q37212;Q5I221;A0A0U4D534;Q4VI80;Q4VI78;F2X4R1;Q8MCX9;I2BGM7;Q33032;O46889;C6G392;P93952;Q6VW29;A0PD98;Q5K3Y8;Q32803;Q7YJP8;Q8HUZ9;Q9MT23;P48689;Q37222;A0A1C9HGI6;H5ZW43;J9QG76;Q37220;A0A1C9HFM1;Q7YJR1;A0A078BR81;A0A1C9HFR4;A0A0F6TFY2;Q7YJM3;L0N8B1;Q8WL19;O82538;E7DMV3;A0PDB5;Q5UFF3;Q85VA4;A0A0F6Y5M5;I2EA78;F2X4Q8;…		0	0.003	0.03093	39.02	0.310284	2	1037.49	0.0428561	42.8428	1
	High	mxGGDHIHAGTVVGK	1	10	2	I2E9A4;Q9BAJ3	M1(Oxidation); X2(E)	0	0.003	0.04394	14.09	59.2985	3	1523.73	-0.807571	30.4382	0
	High	PLLGcTIK	1	65191	367	P92447;Q32701;P28457;P28421;Q539X0;I2E9B8;Q31896;D6MYK9;Q6VW40;Q32776;Q32571;A2VAU6;I2BGM7;B1NL21;Q6VW29;C6G1P2;Q5W520;P93904;Q33047;O98884;D6MYK4;Q9MTT0;E7DMY2;Q31670;Q8ME51;Q8WL19;Q33032;Q5K3Y8;C3RXF1;F2X4Q8;A0PDB8;O82538;Q9GHZ1;A0A1C9HG87;Q31895;U5XM28;B8PRL7;A0A1C9HFT3;Q7YMT1;R4QE58;B5SW52;Q9THL1;A5X4D3;I3NTN0;Q1XEJ9;O09420;C7A609;T1WH32;I2EAR2;A0A219PXQ5;Q7YMT4;Q8MAM0;V5K6K1;A5X4K9;O46889;A0…	C5(Carbamidomethyl)	0	0.004	0.05111	40.37	0.807531	2	901.518	-0.0339554	62.0289	0
	High	EGNEIIR	1	14511	178	A2VAU6;C6G1P2;Q5W520;Q71N79;Q4VI99;Q9GGI5;Q8HUZ9;Q4VI80;Q4VI78;C3S8U4;Q6VW40;I2BGM7;Q33032;A0A1C9HFT3;I2E9L8;Q6VW29;A5X4D3;A0A0K2SQY8;Q32803;A0A158TYG8;Q7YJP8;Q5I221;A0A0U4D534;Q7YMT1;I2FL31;E7DMV3;Q58U40;I2E9B8;Q33047;Q8WL19;Q5K3Y8;O82538;A0A1C9HG87;U5XM28;B8PRL7;Q9THL1;Q1XEJ9;A0A219PXQ5;O46889;C3S8Q5;A0A286M593;Q9GEK5;D6C620;C1JAT3;Q9XQ93;Q4KUE1;Q7GH77;A0A2H4NXN4;A0PDB5;Q33156;O98551;E7DMW3;Q3I…		0	0.009	0.1156	47.33	0.0447273	2	830.437	-0.0833641	36.4972	0
	High	NHGMHFR	2	30695	273	Q5W520;Q9GGI5;Q33047;O82538;Q6VW40;A2VAU6;Q6VW29;C6G1P2;Q33032;A0A1C9HG87;U5XM28;Q9THL1;A0A0K2SQY8;D6C620;Q32803;Q4VI99;C1JAT3;A0A158TYG8;Q4KUE1;E7DMV3;Q7YJP8;Q7GH77;O98551;E7DMW3;Q4VI80;Q3I534;I2E9A4;Q4VI78;Q71N79;Q9T2E4;I2E9B8;I2BGM7;B1NL21;Q8WL19;Q5K3Y8;A0A1C9HFT3;Q1XEJ9;O46889;B5D5Q4;O78309;Q9XQ93;A0PDB5;Q33156;Q8HUZ9;Q5I221;A0A0U4D534;I2E9L8;C3S8U4;P93952;C3S8Q5;A0A286M593;Q8WKT6;R4QE58;Q9GE…		0	0.009	0.1086	41.45	0.181335	2	898.41	0.0462078	30.4147	0
	High	AVYEcLR	1	51291	314	A2VAU6;Q6VW29;C6G1P2;Q9GGI5;Q7YJP8;Q5W520;Q32803;P28457;I2E9B8;Q6VW40;I2BGM7;B1NL21;P93904;Q33047;Q8WL19;Q33032;Q5K3Y8;O82538;A0A1C9HG87;U5XM28;B8PRL7;A0A1C9HFT3;Q9THL1;A5X4D3;I3NTN0;Q1XEJ9;I2EAR2;A0A219PXQ5;O46889;Q8WKR0;C3S8Q5;B5D5Q4;A0A286M593;A0A0F7G5W2;Q9GEK5;A0A0K2SQY8;D6C620;O78309;P93932;Q4VI99;C1JAT3;Q9XQ93;A0A158TYG8;Q4KUE1;E7DMV3;Q37212;Q7GH77;A0A2H4NXN4;A0PDB5;Q33156;Q8HUZ9;J9QER6;Q5I…	C5(Carbamidomethyl)	0	0.009	0.1087	26.13	11.3923	2	910.445	-0.166306	50.8759	0
Q8MCW3	Ribulose bisphosphate carboxylase large chain (Fragment) OS=Lorostemon coelhoi OX=198774 GN=rbcL PE=3 SV=1 - [Q8MCW3_9ROSI]	2359.24	37.87	27252	0	16	146	301	33.6345	8.88037
	High	GGLDFTKDDENVNSQPFMR	10	51638	326	Q8M9K0;Q9XQI4;Q4VI93;Q8MFT9;A0A126G0V3;Q4VIC0;O98426;B1PHQ2;A0A2D0WHN2;Q95CE8;Q9GGJ5;B5LBY9;P28457;I2E9B8;Q6VW40;A2VAU6;I2BGM7;A0A1C9HGW2;B1NL21;Q6VW29;C6G1P2;Q5W520;P93904;Q33047;A0PD98;Q8WL19;Q33032;Q5K3Y8;I2E962;I2EAA9;O82538;A0A1C9HG87;U5XM28;B8PRL7;A0A1C9HFT3;Q9THL1;A5X4D3;I3NTN0;Q1XEJ9;A0A286NQE6;I2EAR2;A0A219PXQ5;O46889;Q8WKR0;C3S8Q5;B5D5Q4;A0A286M593;A0A0F7G5W2;Q9GEK5;A0A0K2SQY8;D6C620;B8…		0	0	2.957e-11	127.46	7.5237e-10	2	2169.99	0.129488	92.964	1
	High	GHYLxATAGTcEEMIK	10	14794	143	Q6VW40;A2VAU6;Q6VW29;C6G1P2;Q5W520;Q33032;O82538;A0A1C9HG87;U5XM28;Q9THL1;A0A0K2SQY8;D6C620;Q32803;Q4VI99;C1JAT3;Q9GGI5;A0A158TYG8;Q4KUE1;E7DMV3;Q7YJP8;Q7GH77;O98551;E7DMW3;Q4VI80;Q3I534;I2E9A4;Q4VI78;W5RVG3;A0A1C9HGI6;G0WZL1;Q37220;Q5UFF3;B1PHQ2;Q1X6Q9;A0A142I7F3;Q7YJR1;P92434;C3S397;A0A1C9HFR4;Q8MFT9;J9QH20;Q85VA4;A0A0F6Y5M5;Q37140;L0N8B1;Q32701;Q9T2E4;Q9MT23;A0A0B4M1K8;P94046;E7DMY2;I2E962;O98…	X5(N); C11(Carbamidomethyl)	0	0	3.131e-10	112.31	1.29251e-08	2	1794.82	1.41919	65.9763	0
	High	GHYLxATAGTcEEMIKR	1	14767	142	Q6VW40;A2VAU6;Q6VW29;C6G1P2;Q33032;A0A1C9HG87;U5XM28;R4QE58;I2EAR2;Q8WKR0;A0A0K2SQY8;O98429;Q9GGI5;A0A158TYG8;Q4KUE1;Q37212;Q7YJP8;Q7GH77;O98551;E7DMW3;I2E9A4;P93918;Q8MCY1;Q9T2E4;Q9MT23;W5RVG3;O98426;A0A0B4M1K8;Q5UFF3;Q1X6Q9;Q36637;B6GUV5;Q7YJR1;Q37347;C3S397;K4EPE7;Q37176;I2E9G7;A0A1C9HFR4;Q8MFT9;Q95CE8;Q37140;L0N8B1;P94046;Q8ME51;A5X4D3;Q5I221;A0A0U4D534;A0A249Y5N8;Q7YJR9;F4YYX5;Q5W520;O82538;…	X5(N); C11(Carbamidomethyl)	0	0	5.805e-10	104.3	9.89361e-08	3	1950.92	1.18142	60.7321	1
	High	GHYLxATAGTcEEMIK	8	12	9	Q95CF8;X2D2J7;E5G0I9;Q37220;Q8WJX3;Q8ME51;Q31895;Q95631;Q8MCW3	X5(D); C11(Carbamidomethyl)	0	0	7.292e-10	95.15	2.06818e-07	2	1795.8	1.41217	71.3387	0
	High	GHYLxATAGTcEEmIK	5	14794	143	Q6VW40;A2VAU6;Q6VW29;C6G1P2;Q33032;A0A1C9HG87;U5XM28;F2X4H9;A0A0K2SQY8;Q9GGI5;D6MYJ6;A0A158TYG8;Q4KUE1;Q7YJP8;Q7GH77;O98551;E7DMW3;I2E9A4;W5RVG3;Q5UFF3;Q1X6Q9;Q7YJR1;C3S397;S6CMZ7;A0A1C9HFR4;Q8MFT9;Q37140;L0N8B1;Q5W520;O82538;Q9THL1;Q32803;Q4VI99;E7DMV3;Q4VI80;Q4VI78;A0A1C9HGI6;Q37220;B1PHQ2;Q85VA4;A0A0F6Y5M5;D6C620;C1JAT3;Q3I534;E7DMY2;I2E962;O98429;Q9T2E4;Q9MT23;A0A0B4M1K8;G0WZL1;A0A142I7A5;Q36…	X5(N); C11(Carbamidomethyl); M14(Oxidation)	0	0	1.448e-08	93.82	8.35365e-07	2	1810.81	1.45089	55.59	0
	High	GHYLxATAGTcEEMIKR	5	12	9	E5G0I9;Q95CF8;X2D2J7;Q37220;Q8WJX3;Q8ME51;Q31895;Q95631;Q8MCW3	X5(D); C11(Carbamidomethyl)	0	0	1.476e-07	92.71	5.78473e-07	3	1951.9	0.706035	64.1121	1
	High	GGLDFTKDDENVNSQPFmR	8	51638	326	Q4VIC0;O98426;B1PHQ2;A0A2D0WHN2;Q95CE8;Q9GGJ5;B5LBY9;Q9XQI4;Q4VI93;Q8MFT9;A0A126G0V3;A2VAU6;Q6VW29;C6G1P2;Q5W520;A5X4D3;A0A0K2SQY8;Q32803;Q4VI99;Q9GGI5;A0A158TYG8;Q7YJP8;Q5I221;A0A0U4D534;Q4VI80;Q4VI78;G0WZ98;A0A1C9HGI6;A0A291L247;G0WZL1;Q37220;Q7YJR1;Q37279;A0A1C9HFR4;J9QH20;Q37140;L0N8B1;I2E9B8;Q6VW40;I2BGM7;Q33047;Q8WL19;Q33032;Q5K3Y8;O82538;A0A1C9HG87;U5XM28;B8PRL7;A0A1C9HFT3;Q9THL1;Q1XEJ9;A0…	M18(Oxidation)	0	0	8.335e-09	82.93	2.06862e-05	2	2185.98	1.11451	83.2389	1
	High	DNGLLLHIHR	9	41878	338	I2E9B8;Q6VW40;A2VAU6;I2BGM7;Q6VW29;C6G1P2;Q33032;A0A1C9HG87;U5XM28;A0A1C9HFT3;C3S8Q5;A0A286M593;Q9GEK5;A0A0K2SQY8;Q9GGI5;Q9XQ93;A0A158TYG8;Q4KUE1;Q7YJP8;Q7GH77;A0A2H4NXN4;Q8HUZ9;O98551;E7DMW3;I2E9L8;I2E9A4;P93952;Q8WKT6;C3S8U4;Q8ME51;A5X4D3;A0A286NQE6;A5X4K9;O98429;Q5I221;G0WZM4;A0A0U4D534;Q8HRT3;Q9T2E4;A0A286NQF2;Q7YJM6;Q9MT23;I3NTN0;E0Y5C1;A0A1W6BU07;A0A1W6BU25;Q5EWL7;Q5QAE5;A0A023Q1L0;I2EAR2;Q…		0	0	0.0003143	82.39	2.90667e-05	2	1187.66	0.0547374	63.3869	0
	High	GHYLxATAGTcEEmIKR	5	14767	142	A2VAU6;C6G1P2;Q9GGI5;Q6VW40;Q6VW29;Q5W520;Q33032;O82538;A0A1C9HG87;U5XM28;Q9THL1;A0A0K2SQY8;D6C620;Q32803;Q4VI99;C1JAT3;A0A158TYG8;Q4KUE1;E7DMV3;Q7YJP8;Q7GH77;O98551;E7DMW3;Q4VI80;Q3I534;I2E9A4;Q4VI78;E7DMY2;I2E962;O98429;Q9T2E4;Q9MT23;W5RVG3;A0A1C9HGI6;A0A0B4M1K8;G0WZL1;Q37220;Q5UFF3;A0A142I7A5;B1PHQ2;Q1X6Q9;Q36637;A0A142I7F3;B8YHE7;O98431;Q7YJR1;P92434;A0A078BR81;Q37347;C3S397;K4EPE7;A0A1C9HFR4…	X5(N); C11(Carbamidomethyl); M14(Oxidation)	0	0	6.494e-10	80.15	2.41102e-05	3	1966.91	1.30563	50.3523	1
	High	DDENVNSQPFMR	9	52171	350	A2VAU6;C6G1P2;Q9GGI5;Q37212;Q8HUZ9;P28421;Q32571;Q5W520;Q8WL19;Q5K3Y8;C3RXF1;O82538;B8PRL7;A0A219PXQ5;O46889;Q9MT32;Q32121;A0A286NQM2;A0A1C9HG15;Q32553;Q32803;E7DMV3;A0PDB5;C7AQV2;C3S8U4;C7A5Z4;P28457;I2E9B8;Q6VW40;I2BGM7;B1NL21;Q6VW29;P93904;Q33047;Q33032;A0A1C9HG87;U5XM28;A0A1C9HFT3;Q9THL1;A5X4D3;I3NTN0;Q1XEJ9;I2EAR2;A5X4K9;Q8WKR0;C3S8Q5;B5D5Q4;A0A286M593;A0A0F7G5W2;Q9GEK5;A0A0K2SQY8;D6C620;O78…		0	0	1.379e-05	77.59	6.49224e-05	2	1451.62	0.641422	69.7054	0
	High	TFQGPPHGIQVER	32	58045	315	Q8MCX9;Q5UFF3;Q36637;J9QFH0;Q6YLP8;U5IKM1;B5U0R6;Q6VW40;A2VAU6;I2BGM7;C6G1P2;Q5W520;E7DMY2;Q33032;A0A1C9HFT3;B5SW52;D3W6K3;F2X4H9;Q4VI99;Q8MCX5;Q9GGI5;Q8HUZ9;I2E9L8;Q4VI80;Q4VI78;C3S8U4;A0A1C9HGW2;I2E962;A0A1C9HG87;U5XM28;B8PRL7;A0A286NQE6;C3S8Q5;A0A286M593;Q9GEK5;O78309;C1JAT3;A0A158TYG8;A0A2H4NXN4;Q5I221;G0WZM4;A0A0U4D534;A0A0P0FGN5;A0A286NQF2;Q7YJM6;Q6VW29;Q4KUE1;Q7YJP8;Q7GH77;I2E9A4;Q9T2E4;Q9…		0	0	1.1e-07	74.55	0.000217158	2	1465.75	-0.34338	59.3321	0
	High	GHYLxATAGTcEEmIK	3	12	9	Q8WJX3;E5G0I9;Q95CF8;X2D2J7;Q37220;Q8ME51;Q31895;Q95631;Q8MCW3	X5(D); C11(Carbamidomethyl); M14(Oxidation)	0	0	0.000348	71.73	3.37225e-05	2	1811.79	0.43329	58.9608	0
	High	xITLGFVDLLR	1	11021	142	Q6VW40;A2VAU6;I2BGM7;C6G1P2;Q33032;A0A1C9HFT3;T1WH32;F2X4H9;Q9GGI5;Q8HUZ9;Q5I221;A0A0U4D534;I2E9L8;A0A249Y5N8;S4TA61;J9QG76;E0D8V0;C3S397;Q8MFT9;Q5QAE5;Q5W520;I2E962;C3RXF1;A0A1C9HG87;U5XM28;B8PRL7;A0A286NQE6;A0A0F7EV98;Q9MT32;C3S8Q5;A0A286NQM2;A0A286M593;Q9GEK5;Q4VI99;C1JAT3;A0A158TYG8;A0A2H4NXN4;Q4VI80;Q4VI78;A0A286NQF2;C3S8U4;Q7YJM6;Q37212;O20248;W5RVG3;Q8HVI8;F5B3G0;Q8M9K0;Q8M9J0;E2FGZ3;Q8ME5…	X1(E)	0	0	0.0001323	64.18	0.000826107	2	1275.73	-0.111999	114.969	0
	High	PLLGcTIKPK	7	64838	366	I2E9B8;Q6VW40;A2VAU6;I2BGM7;Q6VW29;C6G1P2;D6MYK4;E7DMY2;Q33032;A0A1C9HG87;U5XM28;A0A1C9HFT3;C3S8Q5;A0A286M593;Q9GEK5;A0A0K2SQY8;Q9GGI5;Q9XQ93;A0A158TYG8;Q4KUE1;Q7YJP8;Q7GH77;A0A2H4NXN4;Q8HUZ9;O98551;E7DMW3;I2E9L8;I2E9A4;P93952;Q8WKT6;W5RVG3;D4N1T9;J9QG76;Q5UFF3;Q1X6Q9;Q9TML5;O99016;Q8HVI8;A0A291L206;Q7YJR1;C3S397;A0A1C9HFR4;Q8MFT9;Q5QAE5;G8EEM9;A0A2D0WHN2;Q7YJM3;Q37140;L0N8B1;I2EA78;T1WH32;Q1XEJ9…	C5(Carbamidomethyl)	0	0	0.002346	50.54	0.0499682	3	1126.67	0.0653328	51.4133	1
	High	GHYLxATAGTcEEmIKR	2	12	9	Q8WJX3;Q95CF8;X2D2J7;E5G0I9;Q37220;Q8ME51;Q31895;Q95631;Q8MCW3	X5(D); C11(Carbamidomethyl); M14(Oxidation)	0	0	2.383e-07	44.6	0.0306099	3	1967.9	0.647962	53.8015	1
	High	YGRPLLGcTIKPK	6	64650	358	C3RXF1;A0A286NQM2;Q9GGI5;P28457;I2E9B8;Q6VW40;A2VAU6;I2BGM7;Q6VW29;C6G1P2;Q33032;A0A1C9HG87;U5XM28;A0A1C9HFT3;A5X4D3;A0A286NQE6;I2EAR2;Q8WKR0;C3S8Q5;A0A286M593;A0A0F7G5W2;Q9GEK5;A0A0K2SQY8;O98429;Q9XQ93;A0A158TYG8;Q4KUE1;Q37212;Q7YJP8;Q7GH77;A0A2H4NXN4;Q8HUZ9;Q5I221;G0WZM4;A0A0U4D534;O98551;E7DMW3;I2E9L8;Q8HRT3;I2E9A4;P93918;Q8MCY1;Q9T2E4;A0A286NQF2;Q6USH4;P93952;Q8WKT6;Q7YJM6;Q9MT23;Q32701;Q5W52…	C8(Carbamidomethyl)	0	0	1.496e-06	43.07	0.286307	3	1502.85	0.579	53.2588	2
	High	DDENVNSQPFmR	6	52171	350	P93952;Q5QAE5;A2VAU6;C6G1P2;Q9GGI5;Q37212;Q8HUZ9;P28421;Q32571;Q5W520;Q8WL19;Q5K3Y8;C3RXF1;O82538;B8PRL7;A0A219PXQ5;O46889;Q9MT32;Q32121;A0A286NQM2;A0A1C9HG15;Q32553;Q32803;E7DMV3;A0PDB5;C7AQV2;C3S8U4;C7A5Z4;P28457;I2E9B8;Q6VW40;I2BGM7;B1NL21;Q6VW29;P93904;Q33047;Q33032;A0A1C9HG87;U5XM28;A0A1C9HFT3;Q9THL1;A5X4D3;I3NTN0;Q1XEJ9;I2EAR2;A5X4K9;Q8WKR0;C3S8Q5;B5D5Q4;A0A286M593;A0A0F7G5W2;Q9GEK5;A0A0K2S…	M11(Oxidation)	0	0	9.395e-05	40.9	0.297967	2	1467.62	0.855373	56.844	0
	High	AMHAVIxR	9	44488	355	Q6VW40;A2VAU6;C6G1P2;Q33032;Q9GGI5;Q5I221;A0A0U4D534;Q71N79;Q5W520;Q5K3Y8;Q32803;C3S8U4;I2E9B8;I2BGM7;Q6VW29;A0A1C9HFT3;Q9XQ93;Q4KUE1;Q7YJP8;Q7GH77;Q8HUZ9;I2E9L8;I2E9A4;P93952;D4N1T9;J9QG76;Q5UFF3;Q1X6Q9;O99016;A0A291L206;Q7YJR1;C3S397;A0A1C9HFR4;Q8MFT9;Q5QAE5;G8EEM9;A0A2D0WHN2;Q7YJM3;L0N8B1;I2EA78;A0A218KDZ0;A0PD98;Q4VI99;Q4VI80;Q4VI78;Q9MT23;P48689;Q37222;A0A1C9HGI6;H5ZW43;Q37220;A0A1C9HFM1;A0A…	X7(D)	0	0.001	0.01353	52.3	0.0217425	2	912.471	-0.890214	32.559	0
	High	AQxETGEIK	6	27913	263	C3RXF1;A0A286NQM2;Q9GGI5;Q8ME51;B8PRL7;Q9GEK5;Q1XEJ9;Q6VW40;A2VAU6;I2BGM7;C6G1P2;Q33032;A0A1C9HG87;U5XM28;A0A1C9HFT3;C3S8Q5;A0A286M593;A0A158TYG8;A0A2H4NXN4;Q8HUZ9;I2E9L8;D6C620;C3S8U4;Q32701;I2E9B8;Q6VW29;T1WH32;Q9XQ93;Q4KUE1;Q7YJP8;Q7GH77;I2E9A4;P93952;P93918;Q5W520;D0Q0K2;A0A286NQE6;A0A0K2SQY8;O98429;O98551;E7DMW3;Q9T2E4;A0A286NQF2;Q8WKT6;Q7YJM6;Q9MT23;W5RVG3;B8PRP3;A0A0B4M1K8;D4N1T9;A0A1D5AHD…	X3(A)	0	0.001	0.01758	40.57	0.320912	2	946.485	1.16613	24.6436	0
	High	PLLGcTIK	1	65191	367	P92447;Q32701;P28457;P28421;Q539X0;I2E9B8;Q31896;D6MYK9;Q6VW40;Q32776;Q32571;A2VAU6;I2BGM7;B1NL21;Q6VW29;C6G1P2;Q5W520;P93904;Q33047;O98884;D6MYK4;Q9MTT0;E7DMY2;Q31670;Q8ME51;Q8WL19;Q33032;Q5K3Y8;C3RXF1;F2X4Q8;A0PDB8;O82538;Q9GHZ1;A0A1C9HG87;Q31895;U5XM28;B8PRL7;A0A1C9HFT3;Q7YMT1;R4QE58;B5SW52;Q9THL1;A5X4D3;I3NTN0;Q1XEJ9;O09420;C7A609;T1WH32;I2EAR2;A0A219PXQ5;Q7YMT4;Q8MAM0;V5K6K1;A5X4K9;O46889;A0…	C5(Carbamidomethyl)	0	0.004	0.05111	40.37	0.807531	2	901.518	-0.0339554	62.0289	0
	High	xHGMHFR	2	30695	273	Q5W520;Q9GGI5;Q33047;O82538;Q6VW40;A2VAU6;Q6VW29;C6G1P2;Q33032;A0A1C9HG87;U5XM28;Q9THL1;A0A0K2SQY8;D6C620;Q32803;Q4VI99;C1JAT3;A0A158TYG8;Q4KUE1;E7DMV3;Q7YJP8;Q7GH77;O98551;E7DMW3;Q4VI80;Q3I534;I2E9A4;Q4VI78;Q71N79;Q9T2E4;I2E9B8;I2BGM7;B1NL21;Q8WL19;Q5K3Y8;A0A1C9HFT3;Q1XEJ9;O46889;B5D5Q4;O78309;Q9XQ93;A0PDB5;Q33156;Q8HUZ9;Q5I221;A0A0U4D534;I2E9L8;C3S8U4;P93952;C3S8Q5;A0A286M593;Q8WKT6;R4QE58;Q9GE…	X1(N)	0	0.009	0.1086	41.45	0.181335	2	898.41	0.0462078	30.4147	0
	High	AVYEcLR	1	51291	314	A2VAU6;Q6VW29;C6G1P2;Q9GGI5;Q7YJP8;Q5W520;Q32803;P28457;I2E9B8;Q6VW40;I2BGM7;B1NL21;P93904;Q33047;Q8WL19;Q33032;Q5K3Y8;O82538;A0A1C9HG87;U5XM28;B8PRL7;A0A1C9HFT3;Q9THL1;A5X4D3;I3NTN0;Q1XEJ9;I2EAR2;A0A219PXQ5;O46889;Q8WKR0;C3S8Q5;B5D5Q4;A0A286M593;A0A0F7G5W2;Q9GEK5;A0A0K2SQY8;D6C620;O78309;P93932;Q4VI99;C1JAT3;Q9XQ93;A0A158TYG8;Q4KUE1;E7DMV3;Q37212;Q7GH77;A0A2H4NXN4;A0PDB5;Q33156;Q8HUZ9;J9QER6;Q5I…	C5(Carbamidomethyl)	0	0.009	0.1087	26.13	11.3923	2	910.445	-0.166306	50.8759	0
Q9GGI5	Ribulose bisphosphate carboxylase large chain (Fragment) OS=Weinmannia madagascariensis OX=138893 GN=rbcL PE=3 SV=1 - [Q9GGI5_9ROSI]	2355.57	48.03	65281	0	24	271	431	47.624	6.68311
	High	GGLDFTKDDENVNSQPFMR	10	51638	326	Q8M9K0;Q9XQI4;Q4VI93;Q8MFT9;A0A126G0V3;Q4VIC0;O98426;B1PHQ2;A0A2D0WHN2;Q95CE8;Q9GGJ5;B5LBY9;P28457;I2E9B8;Q6VW40;A2VAU6;I2BGM7;A0A1C9HGW2;B1NL21;Q6VW29;C6G1P2;Q5W520;P93904;Q33047;A0PD98;Q8WL19;Q33032;Q5K3Y8;I2E962;I2EAA9;O82538;A0A1C9HG87;U5XM28;B8PRL7;A0A1C9HFT3;Q9THL1;A5X4D3;I3NTN0;Q1XEJ9;A0A286NQE6;I2EAR2;A0A219PXQ5;O46889;Q8WKR0;C3S8Q5;B5D5Q4;A0A286M593;A0A0F7G5W2;Q9GEK5;A0A0K2SQY8;D6C620;B8…		0	0	2.957e-11	127.46	7.5237e-10	2	2169.99	0.129488	92.964	1
	High	GHYLNATAGTcEEMIK	12	14794	143	Q6VW40;A2VAU6;Q6VW29;C6G1P2;Q5W520;Q33032;O82538;A0A1C9HG87;U5XM28;Q9THL1;A0A0K2SQY8;D6C620;Q32803;Q4VI99;C1JAT3;Q9GGI5;A0A158TYG8;Q4KUE1;E7DMV3;Q7YJP8;Q7GH77;O98551;E7DMW3;Q4VI80;Q3I534;I2E9A4;Q4VI78;W5RVG3;A0A1C9HGI6;G0WZL1;Q37220;Q5UFF3;B1PHQ2;Q1X6Q9;A0A142I7F3;Q7YJR1;P92434;C3S397;A0A1C9HFR4;Q8MFT9;J9QH20;Q85VA4;A0A0F6Y5M5;Q37140;L0N8B1;Q32701;Q9T2E4;Q9MT23;A0A0B4M1K8;P94046;E7DMY2;I2E962;O98…	C11(Carbamidomethyl)	0	0	3.131e-10	112.31	1.29251e-08	2	1794.82	1.41919	65.9763	0
	High	GHYLNATAGTcEEMIKR	3	14767	142	Q6VW40;A2VAU6;Q6VW29;C6G1P2;Q33032;A0A1C9HG87;U5XM28;R4QE58;I2EAR2;Q8WKR0;A0A0K2SQY8;O98429;Q9GGI5;A0A158TYG8;Q4KUE1;Q37212;Q7YJP8;Q7GH77;O98551;E7DMW3;I2E9A4;P93918;Q8MCY1;Q9T2E4;Q9MT23;W5RVG3;O98426;A0A0B4M1K8;Q5UFF3;Q1X6Q9;Q36637;B6GUV5;Q7YJR1;Q37347;C3S397;K4EPE7;Q37176;I2E9G7;A0A1C9HFR4;Q8MFT9;Q95CE8;Q37140;L0N8B1;P94046;Q8ME51;A5X4D3;Q5I221;A0A0U4D534;A0A249Y5N8;Q7YJR9;F4YYX5;Q5W520;O82538;…	C11(Carbamidomethyl)	0	0	5.805e-10	104.3	9.89361e-08	3	1950.92	1.18142	60.7321	1
	High	GHYLNATAGTcEEmIK	6	14794	143	Q6VW40;A2VAU6;Q6VW29;C6G1P2;Q33032;A0A1C9HG87;U5XM28;F2X4H9;A0A0K2SQY8;Q9GGI5;D6MYJ6;A0A158TYG8;Q4KUE1;Q7YJP8;Q7GH77;O98551;E7DMW3;I2E9A4;W5RVG3;Q5UFF3;Q1X6Q9;Q7YJR1;C3S397;S6CMZ7;A0A1C9HFR4;Q8MFT9;Q37140;L0N8B1;Q5W520;O82538;Q9THL1;Q32803;Q4VI99;E7DMV3;Q4VI80;Q4VI78;A0A1C9HGI6;Q37220;B1PHQ2;Q85VA4;A0A0F6Y5M5;D6C620;C1JAT3;Q3I534;E7DMY2;I2E962;O98429;Q9T2E4;Q9MT23;A0A0B4M1K8;G0WZL1;A0A142I7A5;Q36…	C11(Carbamidomethyl); M14(Oxidation)	0	0	1.448e-08	93.82	8.35365e-07	2	1810.81	1.45089	55.59	0
	High	EITLGFVDLLRDDFIEK	1	5735	77	Q9GGI5;Q5W520;A2VAU6;C6G1P2;Q4VI99;Q4VI80;Q4VI78;A0A1C9HGI6;Q9GHM7;Q9MT32;C3S8U4;P48689;A0A1C9HFM1;Q36851;Q6VW40;I2BGM7;Q33032;A0A1C9HFT3;T1WH32;F2X4H9;Q8HUZ9;Q5I221;A0A0U4D534;I2E9L8;A0A249Y5N8;S4TA61;J9QG76;E0D8V0;C3S397;Q8MFT9;Q5QAE5;Q37212;A0A286NQF2;Q7YJM6;F5B3G0;Q8M9K0;Q8M9J0;E2FGZ3;I2EAR2;C4NWF4;B5SW52;O09420;O78309;E7DMY2;F2X4Q8;F2X4R1;Q8MCX9;Q8MAM0;O03839;D3W6K3;Q8MCX5;A0A0F7EV98;Q31895;…		0	0	1.781e-11	91.03	1.77805e-06	2	2023.08	0.428962	115.091	1
	High	mSGGDHIHxGTVVGK	30	17683	158	Q9GGI5;Q5UFF3;V5K6L0;C6G392;Q37212;Q5UFC2;B8PRP3;I2EA78;I6N589;A0A2H4P5N4;I2EAR2;Q6VW40;A2VAU6;Q6VW29;C6G1P2;Q33032;Q339G9;F2X4H9;Q4KUE1;Q7YJP8;Q7GH77;Q5I221;A0A0U4D534;I2E9A4;D6MYK4;E7DMY2;T1WH32;C3S8Q5;A0A286M593;A0A0K2SQY8;A0A158TYG8;Q8HUZ9;P93952;Q8WKT6;I2E9B8;I2BGM7;A0A1C9HG87;U5XM28;A0A1C9HFT3;Q9GEK5;Q9XQ93;A0A2H4NXN4;O98551;E7DMW3;I2E9L8;R4QE58;A5X4D3;I2E906;O98429;Q9T2E4;Q9MT23;A0A249Y5N8…	M1(Oxidation); X9(A)	0	0	6.542e-09	86.55	7.61039e-06	2	1481.72	0.236377	30.8682	0
	High	GGLDFTKDDENVNSQPFmR	8	51638	326	Q4VIC0;O98426;B1PHQ2;A0A2D0WHN2;Q95CE8;Q9GGJ5;B5LBY9;Q9XQI4;Q4VI93;Q8MFT9;A0A126G0V3;A2VAU6;Q6VW29;C6G1P2;Q5W520;A5X4D3;A0A0K2SQY8;Q32803;Q4VI99;Q9GGI5;A0A158TYG8;Q7YJP8;Q5I221;A0A0U4D534;Q4VI80;Q4VI78;G0WZ98;A0A1C9HGI6;A0A291L247;G0WZL1;Q37220;Q7YJR1;Q37279;A0A1C9HFR4;J9QH20;Q37140;L0N8B1;I2E9B8;Q6VW40;I2BGM7;Q33047;Q8WL19;Q33032;Q5K3Y8;O82538;A0A1C9HG87;U5XM28;B8PRL7;A0A1C9HFT3;Q9THL1;Q1XEJ9;A0…	M18(Oxidation)	0	0	8.335e-09	82.93	2.06862e-05	2	2185.98	1.11451	83.2389	1
	High	DNGLLLHIHR	9	41878	338	I2E9B8;Q6VW40;A2VAU6;I2BGM7;Q6VW29;C6G1P2;Q33032;A0A1C9HG87;U5XM28;A0A1C9HFT3;C3S8Q5;A0A286M593;Q9GEK5;A0A0K2SQY8;Q9GGI5;Q9XQ93;A0A158TYG8;Q4KUE1;Q7YJP8;Q7GH77;A0A2H4NXN4;Q8HUZ9;O98551;E7DMW3;I2E9L8;I2E9A4;P93952;Q8WKT6;C3S8U4;Q8ME51;A5X4D3;A0A286NQE6;A5X4K9;O98429;Q5I221;G0WZM4;A0A0U4D534;Q8HRT3;Q9T2E4;A0A286NQF2;Q7YJM6;Q9MT23;I3NTN0;E0Y5C1;A0A1W6BU07;A0A1W6BU25;Q5EWL7;Q5QAE5;A0A023Q1L0;I2EAR2;Q…		0	0	0.0003143	82.39	2.90667e-05	2	1187.66	0.0547374	63.3869	0
	High	GHYLNATAGTcEEmIKR	6	14767	142	A2VAU6;C6G1P2;Q9GGI5;Q6VW40;Q6VW29;Q5W520;Q33032;O82538;A0A1C9HG87;U5XM28;Q9THL1;A0A0K2SQY8;D6C620;Q32803;Q4VI99;C1JAT3;A0A158TYG8;Q4KUE1;E7DMV3;Q7YJP8;Q7GH77;O98551;E7DMW3;Q4VI80;Q3I534;I2E9A4;Q4VI78;E7DMY2;I2E962;O98429;Q9T2E4;Q9MT23;W5RVG3;A0A1C9HGI6;A0A0B4M1K8;G0WZL1;Q37220;Q5UFF3;A0A142I7A5;B1PHQ2;Q1X6Q9;Q36637;A0A142I7F3;B8YHE7;O98431;Q7YJR1;P92434;A0A078BR81;Q37347;C3S397;K4EPE7;A0A1C9HFR4…	C11(Carbamidomethyl); M14(Oxidation)	0	0	6.494e-10	80.15	2.41102e-05	3	1966.91	1.30563	50.3523	1
	High	MSGGDHIHxGTVVGK	27	17683	158	Q9GGI5;Q5UFF3;V5K6L0;C6G392;Q37212;Q5UFC2;B8PRP3;I2EA78;I6N589;A0A2H4P5N4;A0A286M593;Q3T5L7;K4EPE7;P94046;I2EAR2;Q6VW40;A2VAU6;Q6VW29;C6G1P2;Q33032;Q339G9;F2X4H9;Q4KUE1;Q7YJP8;Q7GH77;Q5I221;A0A0U4D534;I2E9A4;D6MYK4;E7DMY2;T1WH32;C3S8Q5;A0A0K2SQY8;A0A158TYG8;Q8HUZ9;P93952;Q8WKT6;I2E9B8;I2BGM7;A0A1C9HG87;U5XM28;A0A1C9HFT3;Q9GEK5;Q9XQ93;A0A2H4NXN4;O98551;E7DMW3;I2E9L8;R4QE58;A5X4D3;I2E906;O98429;Q9T…	X9(A)	0	0	4.284e-09	79.09	3.63365e-05	2	1465.72	0.184296	38.2641	0
	High	DDENVNSQPFMR	9	52171	350	A2VAU6;C6G1P2;Q9GGI5;Q37212;Q8HUZ9;P28421;Q32571;Q5W520;Q8WL19;Q5K3Y8;C3RXF1;O82538;B8PRL7;A0A219PXQ5;O46889;Q9MT32;Q32121;A0A286NQM2;A0A1C9HG15;Q32553;Q32803;E7DMV3;A0PDB5;C7AQV2;C3S8U4;C7A5Z4;P28457;I2E9B8;Q6VW40;I2BGM7;B1NL21;Q6VW29;P93904;Q33047;Q33032;A0A1C9HG87;U5XM28;A0A1C9HFT3;Q9THL1;A5X4D3;I3NTN0;Q1XEJ9;I2EAR2;A5X4K9;Q8WKR0;C3S8Q5;B5D5Q4;A0A286M593;A0A0F7G5W2;Q9GEK5;A0A0K2SQY8;D6C620;O78…		0	0	1.379e-05	77.59	6.49224e-05	2	1451.62	0.641422	69.7054	0
	High	TFQGPPHGIQVER	32	58045	315	Q8MCX9;Q5UFF3;Q36637;J9QFH0;Q6YLP8;U5IKM1;B5U0R6;Q6VW40;A2VAU6;I2BGM7;C6G1P2;Q5W520;E7DMY2;Q33032;A0A1C9HFT3;B5SW52;D3W6K3;F2X4H9;Q4VI99;Q8MCX5;Q9GGI5;Q8HUZ9;I2E9L8;Q4VI80;Q4VI78;C3S8U4;A0A1C9HGW2;I2E962;A0A1C9HG87;U5XM28;B8PRL7;A0A286NQE6;C3S8Q5;A0A286M593;Q9GEK5;O78309;C1JAT3;A0A158TYG8;A0A2H4NXN4;Q5I221;G0WZM4;A0A0U4D534;A0A0P0FGN5;A0A286NQF2;Q7YJM6;Q6VW29;Q4KUE1;Q7YJP8;Q7GH77;I2E9A4;Q9T2E4;Q9…		0	0	1.1e-07	74.55	0.000217158	2	1465.75	-0.34338	59.3321	0
	High	EITLGFVDLLR	1	11021	142	Q6VW40;A2VAU6;I2BGM7;C6G1P2;Q33032;A0A1C9HFT3;T1WH32;F2X4H9;Q9GGI5;Q8HUZ9;Q5I221;A0A0U4D534;I2E9L8;A0A249Y5N8;S4TA61;J9QG76;E0D8V0;C3S397;Q8MFT9;Q5QAE5;Q5W520;I2E962;C3RXF1;A0A1C9HG87;U5XM28;B8PRL7;A0A286NQE6;A0A0F7EV98;Q9MT32;C3S8Q5;A0A286NQM2;A0A286M593;Q9GEK5;Q4VI99;C1JAT3;A0A158TYG8;A0A2H4NXN4;Q4VI80;Q4VI78;A0A286NQF2;C3S8U4;Q7YJM6;Q37212;O20248;W5RVG3;Q8HVI8;F5B3G0;Q8M9K0;Q8M9J0;E2FGZ3;Q8ME5…		0	0	0.0001323	64.18	0.000826107	2	1275.73	-0.111999	114.969	0
	High	VALEAcVQAR	51	29518	265	A2VAU6;I2BGM7;C6G1P2;B8PRL7;A0A0F7EV98;C4NWF4;Q6VW29;Q5W520;A5X4D3;A0A0K2SQY8;Q32803;Q4VI99;Q9GGI5;A0A158TYG8;Q7YJP8;Q5I221;A0A0U4D534;Q4VI80;Q4VI78;G0WZ98;A0A1C9HGI6;A0A291L247;G0WZL1;Q37220;Q7YJR1;Q37279;A0A1C9HFR4;J9QH20;Q37140;L0N8B1;I2E9B8;Q6VW40;Q33047;Q8WL19;Q33032;Q5K3Y8;O82538;A0A1C9HG87;U5XM28;A0A1C9HFT3;Q9THL1;Q1XEJ9;A0A219PXQ5;O46889;C3S8Q5;A0A286M593;Q9GEK5;D6C620;C1JAT3;Q9XQ93;Q4KUE…	C6(Carbamidomethyl)	0	0	0.0007345	63.39	0.00183777	2	1116.58	0.100469	70.0562	0
	High	FLFcAEAIYK	9	13080	151	Q9GHZ1;C3S8Q5;C3S8U4;A2VAU6;C6G1P2;Q5W520;Q4VI99;Q9GGI5;Q4VI80;Q4VI78;Q6VW29;Q5K3Y8;O78309;Q32803;Q7YJP8;Q8HUZ9;Q5I221;A0A0U4D534;P93952;Q9MT23;Q7YJR1;A0A1C9HFR4;L0N8B1;A8DPF0;J9QG76;Q7YJM3;P48689;A0A1C9HFM1;A0A1W6L1X3;Q9GHM7;Q32571;A0PD98;C3RXF1;B8PRL7;R4QE58;T1WH32;C7AQU9;Q32121;A0A286M593;A0A0K2SQY8;B8QQG4;A0A158TYG8;Q8WKT6;Q37222;A0A1C9HGI6;B8PRP3;H5ZW43;G0WZL1;Q37220;A0A142I7A5;Q36637;Q6PZ98…	C4(Carbamidomethyl)	0	0	0.0003031	63.22	0.001558	2	1261.63	0.953561	108.971	0
	High	PLLGcTIKPK	7	64838	366	I2E9B8;Q6VW40;A2VAU6;I2BGM7;Q6VW29;C6G1P2;D6MYK4;E7DMY2;Q33032;A0A1C9HG87;U5XM28;A0A1C9HFT3;C3S8Q5;A0A286M593;Q9GEK5;A0A0K2SQY8;Q9GGI5;Q9XQ93;A0A158TYG8;Q4KUE1;Q7YJP8;Q7GH77;A0A2H4NXN4;Q8HUZ9;O98551;E7DMW3;I2E9L8;I2E9A4;P93952;Q8WKT6;W5RVG3;D4N1T9;J9QG76;Q5UFF3;Q1X6Q9;Q9TML5;O99016;Q8HVI8;A0A291L206;Q7YJR1;C3S397;A0A1C9HFR4;Q8MFT9;Q5QAE5;G8EEM9;A0A2D0WHN2;Q7YJM3;Q37140;L0N8B1;I2EA78;T1WH32;Q1XEJ9…	C5(Carbamidomethyl)	0	0	0.002346	50.54	0.0499682	3	1126.67	0.0653328	51.4133	1
	High	mSGGDHIHxGTVVGKLEGER	3	57	10	Q9GGI5;Q5UFF3;V5K6L0;C6G392;Q37212;Q5UFC2;B8PRP3;I2EA78;I6N589;A0A2H4P5N4	M1(Oxidation); X9(N)	0	0	1.33e-06	49.85	0.0187128	3	2109.02	1.37445	72.3547	1
	High	VSPQPGVPPEEAGAAVAAESSTGTWTTVWTDGLTSLDR	2	2208	44	C6G1P2;Q9GGI5;G0WZL1;C3RXF1;A0A286NQM2;C4NWF4;Q7YMT1;I2FL31;E7DMV3;A0A0F7G5H6;Q58U40;L0N8C5;A0A0F6Y5M5;A0A291L2S1;O03654;Q33032;O03613;I2BGM7;A0A2H4NXN4;Q539X0;Q9MTT0;A0A286NQE6;Q7YMT4;Q3T5L7;Q9MTG1;A0A249Y5N8;A0A120KLC1;D0Q0K2;Q8M9K0;Q8M9J0;Q8M9L6;O03656;O03628;V9HZD2;A0A126G0V3;A0A126G197;A0A1X9ZQP4;A0A2D2CG74;A0A0H4SSE1;C6FJV2;A0A1G5SCC7;Q2QJW0;A0A1W6BQF9;B5LBY9		0	0	4.727e-11	46.6	0.0283764	4	3840.85	-0.984016	115.063	0
	High	YGRPLLGcTIKPK	6	64650	358	C3RXF1;A0A286NQM2;Q9GGI5;P28457;I2E9B8;Q6VW40;A2VAU6;I2BGM7;Q6VW29;C6G1P2;Q33032;A0A1C9HG87;U5XM28;A0A1C9HFT3;A5X4D3;A0A286NQE6;I2EAR2;Q8WKR0;C3S8Q5;A0A286M593;A0A0F7G5W2;Q9GEK5;A0A0K2SQY8;O98429;Q9XQ93;A0A158TYG8;Q4KUE1;Q37212;Q7YJP8;Q7GH77;A0A2H4NXN4;Q8HUZ9;Q5I221;G0WZM4;A0A0U4D534;O98551;E7DMW3;I2E9L8;Q8HRT3;I2E9A4;P93918;Q8MCY1;Q9T2E4;A0A286NQF2;Q6USH4;P93952;Q8WKT6;Q7YJM6;Q9MT23;Q32701;Q5W52…	C8(Carbamidomethyl)	0	0	1.496e-06	43.07	0.286307	3	1502.85	0.579	53.2588	2
	High	DDENVNSQPFmR	6	52171	350	P93952;Q5QAE5;A2VAU6;C6G1P2;Q9GGI5;Q37212;Q8HUZ9;P28421;Q32571;Q5W520;Q8WL19;Q5K3Y8;C3RXF1;O82538;B8PRL7;A0A219PXQ5;O46889;Q9MT32;Q32121;A0A286NQM2;A0A1C9HG15;Q32553;Q32803;E7DMV3;A0PDB5;C7AQV2;C3S8U4;C7A5Z4;P28457;I2E9B8;Q6VW40;I2BGM7;B1NL21;Q6VW29;P93904;Q33047;Q33032;A0A1C9HG87;U5XM28;A0A1C9HFT3;Q9THL1;A5X4D3;I3NTN0;Q1XEJ9;I2EAR2;A5X4K9;Q8WKR0;C3S8Q5;B5D5Q4;A0A286M593;A0A0F7G5W2;Q9GEK5;A0A0K2S…	M11(Oxidation)	0	0	9.395e-05	40.9	0.297967	2	1467.62	0.855373	56.844	0
	High	MSGGDHIHxGTVVGKLEGER	2	57	10	Q9GGI5;Q5UFF3;V5K6L0;C6G392;Q37212;Q5UFC2;B8PRP3;I2EA78;I6N589;A0A2H4P5N4	X9(N)	0	0	0.001964	29.43	2.1321	2	2093.02	0.799033	76.368	1
	High	EITLGFVDLLRDDFIEKDR	1	5694	77	Q9GGI5;Q5W520;A2VAU6;C6G1P2;Q4VI99;Q4VI80;Q4VI78;A0A1C9HGI6;Q9GHM7;Q9MT32;C3S8U4;P48689;A0A1C9HFM1;Q36851;Q6VW40;I2BGM7;Q33032;A0A1C9HFT3;T1WH32;F2X4H9;Q8HUZ9;Q5I221;A0A0U4D534;I2E9L8;A0A249Y5N8;S4TA61;J9QG76;E0D8V0;C3S397;Q8MFT9;Q5QAE5;Q37212;A0A286NQF2;Q7YJM6;F5B3G0;Q8M9K0;Q8M9J0;E2FGZ3;I2EAR2;C4NWF4;B5SW52;O09420;O78309;E7DMY2;F2X4Q8;F2X4R1;Q8MCX9;Q8MAM0;O03839;D3W6K3;Q8MCX5;A0A0F7EV98;Q31895;…		0	0	3.007e-05	26.91	4.3336	3	2294.2	0.045206	114.731	2
	High	AMHAVIDR	9	44488	355	Q6VW40;A2VAU6;C6G1P2;Q33032;Q9GGI5;Q5I221;A0A0U4D534;Q71N79;Q5W520;Q5K3Y8;Q32803;C3S8U4;I2E9B8;I2BGM7;Q6VW29;A0A1C9HFT3;Q9XQ93;Q4KUE1;Q7YJP8;Q7GH77;Q8HUZ9;I2E9L8;I2E9A4;P93952;D4N1T9;J9QG76;Q5UFF3;Q1X6Q9;O99016;A0A291L206;Q7YJR1;C3S397;A0A1C9HFR4;Q8MFT9;Q5QAE5;G8EEM9;A0A2D0WHN2;Q7YJM3;L0N8B1;I2EA78;A0A218KDZ0;A0PD98;Q4VI99;Q4VI80;Q4VI78;Q9MT23;P48689;Q37222;A0A1C9HGI6;H5ZW43;Q37220;A0A1C9HFM1;A0A…		0	0.001	0.01353	52.3	0.0217425	2	912.471	-0.890214	32.559	0
	High	AQAETGEIK	6	27913	263	C3RXF1;A0A286NQM2;Q9GGI5;Q8ME51;B8PRL7;Q9GEK5;Q1XEJ9;Q6VW40;A2VAU6;I2BGM7;C6G1P2;Q33032;A0A1C9HG87;U5XM28;A0A1C9HFT3;C3S8Q5;A0A286M593;A0A158TYG8;A0A2H4NXN4;Q8HUZ9;I2E9L8;D6C620;C3S8U4;Q32701;I2E9B8;Q6VW29;T1WH32;Q9XQ93;Q4KUE1;Q7YJP8;Q7GH77;I2E9A4;P93952;P93918;Q5W520;D0Q0K2;A0A286NQE6;A0A0K2SQY8;O98429;O98551;E7DMW3;Q9T2E4;A0A286NQF2;Q8WKT6;Q7YJM6;Q9MT23;W5RVG3;B8PRP3;A0A0B4M1K8;D4N1T9;A0A1D5AHD…		0	0.001	0.01758	40.57	0.320912	2	946.485	1.16613	24.6436	0
	High	MSGGDHIHxGTVVGK	1	8772	114	Q5W520;B8PRL7;Q9GGI5;C3S8U4;Q7YMT1;I2FL31;E7DMV3;Q58U40;Q32224;Q32496;Q8MAM0;P93932;Q5UFF3;J9QFH0;O03607;A0A286SFA6;R4GUN6;O82538;Q32553;Q32803;Q37220;A0A249Y5Q9;Q85VA4;A0A0F6Y5M5;Q9GHM7;A0A291L2S1;Q36851;A0A0D5CQU4;O09420;Q9MT32;O03839;C4NWF4;P48689;A0A1C9HFM1;J9QEM7;A0A1W6L1X3;A0A0F7EVY4;Q37309;Q5K3Y8;Q37222;I6N589;V5K6L0;C6G392;Q37212;Q5UFC2;B8PRP3;I2EA78;A0A2H4P5N4;C3RXF1;A0A286NQM2;C7AQV2;O0…	X9(S)	0	0.001	0.01329	15.14	105.492	2	1481.72	1.06359	45.616	0
	High	DDFIEKDR	8	17693	194	Q5W520;Q9GGI5;O03839;C4NWF4;O09420;C3S8U4;A2VAU6;C6G1P2;E7DMY2;F2X4H9;Q4VI99;Q8MCX5;Q37212;Q5I221;A0A0U4D534;Q4VI80;Q4VI78;F2X4R1;Q8MCX9;I2BGM7;Q33032;O46889;C6G392;P93952;Q6VW29;A0PD98;Q5K3Y8;Q32803;Q7YJP8;Q8HUZ9;Q9MT23;P48689;Q37222;A0A1C9HGI6;H5ZW43;J9QG76;Q37220;A0A1C9HFM1;Q7YJR1;A0A078BR81;A0A1C9HFR4;A0A0F6TFY2;Q7YJM3;L0N8B1;Q8WL19;O82538;E7DMV3;A0PDB5;Q5UFF3;Q85VA4;A0A0F6Y5M5;I2EA78;F2X4Q8;…		0	0.003	0.03093	39.02	0.310284	2	1037.49	0.0428561	42.8428	1
	High	PLLGcTIK	1	65191	367	P92447;Q32701;P28457;P28421;Q539X0;I2E9B8;Q31896;D6MYK9;Q6VW40;Q32776;Q32571;A2VAU6;I2BGM7;B1NL21;Q6VW29;C6G1P2;Q5W520;P93904;Q33047;O98884;D6MYK4;Q9MTT0;E7DMY2;Q31670;Q8ME51;Q8WL19;Q33032;Q5K3Y8;C3RXF1;F2X4Q8;A0PDB8;O82538;Q9GHZ1;A0A1C9HG87;Q31895;U5XM28;B8PRL7;A0A1C9HFT3;Q7YMT1;R4QE58;B5SW52;Q9THL1;A5X4D3;I3NTN0;Q1XEJ9;O09420;C7A609;T1WH32;I2EAR2;A0A219PXQ5;Q7YMT4;Q8MAM0;V5K6K1;A5X4K9;O46889;A0…	C5(Carbamidomethyl)	0	0.004	0.05111	40.37	0.807531	2	901.518	-0.0339554	62.0289	0
	High	mSGGDHIHxGTVVGK	1	8772	114	Q5W520;O09420;Q9GGI5;C4NWF4;C3S8U4;Q9GHT7;A0A023Q1H7;C7AQV2;Q9MT32;O03839;P48689;A0A1C9HFM1;J9QEM7;Q9GHM7;Q37309;Q36851;O03628;C3RXF1;A0A0F7CRK7;A0PD98;Q5K3Y8;B8PRL7;Q32803;Q37222;B8PRP3;Q37220;O98431;J9QFH0;A0A078BR81;Q7YMT1;I2FL31;E7DMV3;Q58U40;O82538;Q32553;Q5UFF3;Q85VA4;A0A0F6Y5M5;A0A291L2S1;A0A0D5CQU4;P28421;B1NL21;Q8WL19;B5SW52;Q7YMT4;O46889;B5D5Q4;A0PDB5;A0A0F7G5K6;C7A5Z4;A0A249Y5Q9;I2EA78…	M1(Oxidation); X9(S)	0	0.006	0.06487	15.04	62.9493	2	1497.71	0.861215	42.3464	0
	High	EGNEIIR	1	14511	178	A2VAU6;C6G1P2;Q5W520;Q71N79;Q4VI99;Q9GGI5;Q8HUZ9;Q4VI80;Q4VI78;C3S8U4;Q6VW40;I2BGM7;Q33032;A0A1C9HFT3;I2E9L8;Q6VW29;A5X4D3;A0A0K2SQY8;Q32803;A0A158TYG8;Q7YJP8;Q5I221;A0A0U4D534;Q7YMT1;I2FL31;E7DMV3;Q58U40;I2E9B8;Q33047;Q8WL19;Q5K3Y8;O82538;A0A1C9HG87;U5XM28;B8PRL7;Q9THL1;Q1XEJ9;A0A219PXQ5;O46889;C3S8Q5;A0A286M593;Q9GEK5;D6C620;C1JAT3;Q9XQ93;Q4KUE1;Q7GH77;A0A2H4NXN4;A0PDB5;Q33156;O98551;E7DMW3;Q3I…		0	0.009	0.1156	47.33	0.0447273	2	830.437	-0.0833641	36.4972	0
	High	NHGMHFR	2	30695	273	Q5W520;Q9GGI5;Q33047;O82538;Q6VW40;A2VAU6;Q6VW29;C6G1P2;Q33032;A0A1C9HG87;U5XM28;Q9THL1;A0A0K2SQY8;D6C620;Q32803;Q4VI99;C1JAT3;A0A158TYG8;Q4KUE1;E7DMV3;Q7YJP8;Q7GH77;O98551;E7DMW3;Q4VI80;Q3I534;I2E9A4;Q4VI78;Q71N79;Q9T2E4;I2E9B8;I2BGM7;B1NL21;Q8WL19;Q5K3Y8;A0A1C9HFT3;Q1XEJ9;O46889;B5D5Q4;O78309;Q9XQ93;A0PDB5;Q33156;Q8HUZ9;Q5I221;A0A0U4D534;I2E9L8;C3S8U4;P93952;C3S8Q5;A0A286M593;Q8WKT6;R4QE58;Q9GE…		0	0.009	0.1086	41.45	0.181335	2	898.41	0.0462078	30.4147	0
	High	AVYEcLR	1	51291	314	A2VAU6;Q6VW29;C6G1P2;Q9GGI5;Q7YJP8;Q5W520;Q32803;P28457;I2E9B8;Q6VW40;I2BGM7;B1NL21;P93904;Q33047;Q8WL19;Q33032;Q5K3Y8;O82538;A0A1C9HG87;U5XM28;B8PRL7;A0A1C9HFT3;Q9THL1;A5X4D3;I3NTN0;Q1XEJ9;I2EAR2;A0A219PXQ5;O46889;Q8WKR0;C3S8Q5;B5D5Q4;A0A286M593;A0A0F7G5W2;Q9GEK5;A0A0K2SQY8;D6C620;O78309;P93932;Q4VI99;C1JAT3;Q9XQ93;A0A158TYG8;Q4KUE1;E7DMV3;Q37212;Q7GH77;A0A2H4NXN4;A0PDB5;Q33156;Q8HUZ9;J9QER6;Q5I…	C5(Carbamidomethyl)	0	0.009	0.1087	26.13	11.3923	2	910.445	-0.166306	50.8759	0
Q95FJ8	ATP synthase subunit beta (Fragment) OS=Spigelia marilandica OX=28544 GN=atpB PE=3 SV=1 - [Q95FJ8_SPIMR]	2347.08	51.83	6495	0	20	141	492	52.8534	5.18604
	High	GMEVIDTGAPLSVPVGGATLGR	6	3356	18	A0A0M3LBA7;A0A1C9HCV0;Q5J038;A0A1D8D815;A0A1I7PIU6;Q9XQX1;A0A1C9HCP3;A0A1Z1CJG6;A0A1I7PIS3;C0J9K5;C0J9P4;Q9SCE9;A0A1I7PIS8;Q95FJ8;T1L6T3;B8PRK2;A0A1I7PIT2;Q9XQY1		0	0	2.276e-11	112.19	2.75262e-08	2	2097.1	1.22165	112.829	0
	High	ELQDIIAILGLDELSEEDR	1	7752	26	A0A0M3LBA7;Q597J4;A0A1C9HCV0;Q5J038;A0A1Z1CJG6;A0A1C9HCP3;C0J9K5;C0J9P4;Q95FJ8;Q8HTI8;Q9MRA3;A0A1I7PIS3;T1L6T3;Q9SCE9;A0A1D8DG80;A0A1I7PIU6;G4WNV5;G0LNL4;Q5J048;A0A1I7PIS8;B8PRK2;A0A1D8D815;A0A1I7PIT2;B7S4V7;Q9XQY1;Q8WJF6		0	0	2.296e-11	100.94	2.01055e-07	2	2171.11	-0.0864469	115.715	0
	High	DVNEQDVLLFIDNIFR	1	5066	22	A0A1C9HCV0;Q5J038;A0A1C9HCP3;A0A1I7PIS3;T1L6T3;Q9SCE9;Q95FJ8;A0A0M3LBA7;Q597J4;A0A1Z1CJG6;C0J9K5;C0J9P4;Q8HTI8;Q9MRA3;A0A1I7PIU6;G4WNV5;A0A1D8DG80;A0A1I7PIS8;G0LNL4;A0A1I7PIT2;B8PRK2;Q9XQX1		0	0	8.06e-10	100.49	2.50916e-07	2	1950	-0.218365	116.51	0
	High	MPSAVGYQPTLSTEMGSLQER	5	5647	25	B7S4V7;A0A0M3LBA7;Q597J4;A0A1Z1CJG6;A0A1C9HCV0;A0A1I7PIS3;C0J9K5;C0J9P4;Q9SCE9;Q95FJ8;A0A1C9HCP3;Q8HTI8;Q5J038;Q9MRA3;A0A1I7PIU6;T1L6T3;G4WNV5;A0A1D8DG80;A0A1I7PIS8;A0A1D8D815;Q5J048;Q9XQX1;A0A1I7PIT2;B8PRK2;G0LNL4		0	0	5.488e-13	94.1	7.56148e-07	2	2282.08	1.23902	104.62	0
	High	FVQAGSEVSALLGR	9	9158	26	A0A1C9HCV0;Q8HTI8;Q5J038;Q9MRA3;A0A0M3LBA7;Q597J4;A0A1Z1CJG6;A0A1D8D815;A0A1C9HCP3;A0A1I7PIU6;A0A1I7PIS3;C0J9K5;C0J9P4;T1L6T3;G4WNV5;Q9SCE9;Q5J048;B7S4V7;A0A1D8DG80;A0A1I7PIS8;Q95FJ8;G0LNL4;B8PRK2;A0A0A7DB11;A0A1I7PIT2;Q9XQX1		0	0	2.478e-07	94.05	1.09444e-06	2	1433.78	0.713595	104.111	0
	High	mPSAVGYQPTLSTEMGSLQER	11	5647	25	A0A0M3LBA7;A0A1C9HCV0;A0A1C9HCP3;Q5J038;A0A1Z1CJG6;C0J9K5;C0J9P4;Q95FJ8;Q9XQX1;Q597J4;Q8HTI8;Q9MRA3;Q5J048;Q9SCE9;A0A1I7PIU6;G4WNV5;G0LNL4;A0A1D8DG80;A0A1I7PIS3;T1L6T3;A0A1I7PIS8;B8PRK2;A0A1D8D815;A0A1I7PIT2;B7S4V7	M1(Oxidation)	0	0	1.67e-12	92.29	9.66159e-07	2	2298.08	1.53085	97.8209	0
	High	mPNIYxALVVK	3	4063	19	A0A0M3LBA7;A0A1C9HCV0;A0A1Z1CJG6;C0J9K5;C0J9P4;Q95FJ8;Q597J4;A0A1C9HCP3;Q5J038;Q9XQX1;Q8HTI8;Q9MRA3;A0A1I7PIU6;G4WNV5;G0LNL4;A0A1I7PIS8;B8PRK2;A0A1D8D815;B7S4V7	M1(Oxidation); X6(N)	0	0	3.232e-05	92.17	4.17419e-06	2	1277.7	2.22248	89.5973	0
	High	GmEVIDTGAPLSVPVGGATLGR	5	3356	18	A0A0M3LBA7;A0A1Z1CJG6;A0A1C9HCV0;A0A1D8D815;A0A1I7PIS3;C0J9K5;C0J9P4;Q9SCE9;A0A1I7PIS8;Q95FJ8;Q5J038;A0A1C9HCP3;T1L6T3;A0A1I7PIU6;A0A1I7PIT2;B8PRK2;Q9XQX1;Q9XQY1	M2(Oxidation)	0	0	3.094e-12	89.08	2.5497e-06	2	2113.1	1.65469	103.311	0
	High	GIYPAVDPLDSTSTMLQPR	1	5449	28	A0A0M3LBA7;A0A1Z1CJG6;A0A1C9HCV0;A0A1D8D815;A0A1I7PIS3;C0J9K5;C0J9P4;Q9SCE9;A0A1I7PIS8;Q95FJ8;Q597J4;Q5J048;A0A1C9HCP3;Q5J038;Q8HTI8;Q9MRA3;T1L6T3;A0A1D8DG80;Q9XQX1;A0A1I7PIU6;G4WNV5;A0A1I7PIT2;B8PRK2;G0LNL4;Q9MRM1;Q9XQY1;B7S4V7;Q8WJF6		0	0	1.408e-06	88.34	3.59953e-06	3	2061.03	0.349728	114.162	0
	High	GIYPAVDPLDSTSTmLQPR	6	5449	28	A0A0M3LBA7;Q597J4;A0A1C9HCP3;A0A1Z1CJG6;A0A1C9HCV0;Q5J038;A0A1D8D815;A0A1I7PIU6;A0A1I7PIS3;C0J9K5;C0J9P4;T1L6T3;Q9SCE9;A0A1I7PIS8;Q95FJ8;Q8HTI8;Q9XQY1;Q9MRA3;G4WNV5;Q5J048;B7S4V7;A0A1D8DG80;A0A1I7PIT2;B8PRK2;G0LNL4;Q8WJF6;Q9XQX1;Q9MRM1	M15(Oxidation)	0	0	1.477e-10	82.61	1.28905e-05	2	2077.03	1.65567	103.615	0
	High	AVAMSATDGLMR	4	3822	16	A0A0M3LBA7;Q597J4;A0A1Z1CJG6;A0A1C9HCV0;A0A1D8D815;A0A1I7PIS3;C0J9K5;C0J9P4;Q9MRM1;Q9SCE9;Q5J048;A0A1I7PIS8;Q95FJ8;Q9XQX1;B8PRK2;G0LNL4		0	0	4.169e-05	81.67	1.38407e-05	2	1222.59	0.619721	73.0625	0
	High	VALVYGQmNEPPGAR	12	9490	27	A0A0M3LBA7;Q597J4;Q9MRM1;A0A1Z1CJG6;A0A1C9HCV0;A0A1D8D815;A0A1I7PIS3;C0J9K5;C0J9P4;Q9SCE9;A0A1I7PIS8;Q95FJ8;Q8HTI8;Q5J038;A0A1C9HCP3;Q9MRA3;A0A1I7PIU6;T1L6T3;G4WNV5;Q5J048;A0A1D8DG80;A0A1I7PIT2;B8PRK2;B7S4V7;A0A0A7DB11;G0LNL4;Q9XQY1	M8(Oxidation)	0	0	3.839e-07	76.65	5.59149e-05	2	1617.81	1.07566	66.2004	0
	High	mPSAVGYQPTLSTEmGSLQER	4	5647	25	B7S4V7;A0A0M3LBA7;Q597J4;A0A1Z1CJG6;A0A1C9HCV0;A0A1I7PIS3;C0J9K5;C0J9P4;Q9SCE9;Q95FJ8;A0A1C9HCP3;Q8HTI8;Q5J038;Q9MRA3;A0A1I7PIU6;T1L6T3;G4WNV5;A0A1D8DG80;A0A1I7PIS8;A0A1D8D815;Q5J048;Q9XQX1;A0A1I7PIT2;B8PRK2;G0LNL4	M1(Oxidation); M15(Oxidation)	0	0	5.939e-08	73.86	5.96373e-05	3	2314.07	0.968818	80.9189	0
	High	VALVYGQMNEPPGAR	11	9490	27	A0A0M3LBA7;Q597J4;Q5J048;A0A1Z1CJG6;A0A1C9HCV0;Q8HTI8;Q5J038;A0A1D8D815;A0A1C9HCP3;Q9MRA3;A0A1I7PIU6;A0A1I7PIS3;C0J9K5;C0J9P4;T1L6T3;G4WNV5;Q9SCE9;B7S4V7;A0A1D8DG80;A0A1I7PIS8;A0A1I7PIT2;B8PRK2;Q95FJ8;G0LNL4;Q9MRM1;A0A0A7DB11;Q9XQY1		0	0	9.31e-08	72.59	0.000139352	2	1601.81	0.883966	79.9837	0
	High	VGLTALTmAEYFR	3	7808	28	A0A0M3LBA7;Q597J4;A0A1C9HCV0;A0A1D8D815;Q9SCE9;Q5J048;A0A1Z1CJG6;Q8HTI8;Q5J038;A0A1C9HCP3;Q9MRA3;C0J9K5;C0J9P4;Q95FJ8;A0A1I7PIU6;A0A1I7PIS3;T1L6T3;G4WNV5;A0A1D8DG80;A0A1I7PIS8;B7S4V7;G0LNL4;Q9XQX1;A0A1I7PIT2;B8PRK2;A0A0A7DB11;Q9MRM1;Q9XQY1	M8(Oxidation)	0	0	7.815e-06	68.33	0.000384859	2	1487.76	1.0175	109.195	0
	High	MPNIYxALVVK	7	4063	19	A0A0M3LBA7;Q597J4;A0A1C9HCV0;A0A1C9HCP3;Q5J038;A0A1Z1CJG6;C0J9K5;C0J9P4;Q95FJ8;Q9XQX1;Q8HTI8;Q9MRA3;A0A1I7PIU6;G4WNV5;G0LNL4;A0A1I7PIS8;B8PRK2;A0A1D8D815;B7S4V7	X6(N)	0	0	6.982e-05	66.29	0.000529396	2	1261.7	0.348899	104.399	0
	High	MPNIYxALVVK	2	26	4	A0A1I7PIS3;A0A1D8DG80;Q95FJ8;A0A1I7PIT2	X6(D)	0	0	6.217e-05	65.71	0.000669067	2	1262.68	0.339748	94.2942	0
	High	VGLTALTMAEYFR	1	7808	28	A0A0M3LBA7;Q597J4;A0A1Z1CJG6;A0A1C9HCV0;Q8HTI8;Q5J038;A0A1C9HCP3;Q9MRA3;A0A1I7PIU6;A0A1I7PIS3;C0J9K5;C0J9P4;T1L6T3;G4WNV5;Q9SCE9;A0A1D8DG80;A0A1I7PIS8;A0A1I7PIT2;B8PRK2;Q95FJ8;G0LNL4;A0A1D8D815;Q5J048;B7S4V7;Q9XQX1;A0A0A7DB11;Q9MRM1;Q9XQY1		0	0	2.198e-06	62.03	0.001613	2	1471.76	0.393535	114.613	0
	High	EGNDLYMEMK	3	8238	27	A0A0M3LBA7;A0A1C9HCP3;Q597J4;A0A1Z1CJG6;A0A1C9HCV0;Q8HTI8;Q5J038;Q9MRA3;C0J9K5;C0J9P4;Q95FJ8;G0LNL4;A0A1D8D815;A0A1I7PIU6;A0A1I7PIS3;T1L6T3;G4WNV5;Q9SCE9;Q5J048;A0A1D8DG80;A0A1I7PIS8;A0A0A7DB11;B7S4V7;A0A1I7PIT2;B8PRK2;Q9XQX1;Q9XQY1		0	0	0.001516	61.65	0.000570451	2	1229.52	0.195715	73.9311	0
	High	AVAmSATDGLMR	6	3822	16	A0A0M3LBA7;Q597J4;A0A1Z1CJG6;A0A1C9HCV0;A0A1D8D815;A0A1I7PIS3;C0J9K5;C0J9P4;Q9MRM1;Q9SCE9;Q5J048;A0A1I7PIS8;Q95FJ8;Q9XQX1;B8PRK2;G0LNL4	M4(Oxidation)	0	0	0.0008606	60.03	0.00162866	2	1238.59	0.47929	57.9262	0
	High	IGLFGGAGVGK	7	9628	34	A0A2G5F6R8;B9T1V8;A0A103XST4;A0A2H3ZCK5;A0A0K9NYL5;A0A0M3LBA7;Q597J4;A0A1C9HCV0;A0A1C9HCP3;Q5J038;A0A1Z1CJG6;C0J9K5;C0J9P4;Q95FJ8;Q8HTI8;Q9MRA3;A0A1I7PIS3;T1L6T3;Q9SCE9;A0A1D8DG80;Q9XQX1;Q5J048;A0A1I7PIU6;G4WNV5;G0LNL4;A0A1I7PIS8;A0A1I7PIT2;B8PRK2;A0A1D8D815;A0A0A7DB11;Q9MRM1;B7S4V7;Q9XQY1;A0A0D6QRT0		0	0	0.000925	59.62	0.00254338	2	975.563	0.29347	82.2731	0
	High	SAPAFIQLDTK	4	4550	19	A0A0M3LBA7;A0A1C9HCP3;A0A1C9HCV0;Q8HTI8;Q5J038;Q9MRA3;A0A1I7PIS3;T1L6T3;Q9SCE9;A0A1D8DG80;Q95FJ8;G0LNL4;A0A1Z1CJG6;C0J9K5;C0J9P4;Q597J4;Q5J048;A0A1D8D815;A0A1I7PIT2		0	0	0.0004935	58.87	0.00373322	2	1190.64	0.433499	83.9341	0
	High	LSIFETGIK	4	9003	26	A0A0M3LBA7;Q597J4;A0A1Z1CJG6;A0A1C9HCV0;A0A1D8D815;A0A1I7PIS3;C0J9K5;C0J9P4;Q9SCE9;A0A1I7PIS8;Q95FJ8;Q8HTI8;Q5J038;A0A1C9HCP3;Q9MRA3;T1L6T3;A0A1D8DG80;A0A1I7PIU6;G4WNV5;Q5J048;B7S4V7;G0LNL4;Q9XQX1;A0A0A7DB11;Q9MRM1;Q9XQY1		0	0	0.00342	57.94	0.00225783	2	1007.58	0.277807	92.7179	0
	High	TVLIMELINNIAK	1	8267	26	A0A0M3LBA7;A0A1C9HCV0;Q597J4;A0A1Z1CJG6;A0A1D8D815;A0A1I7PIS3;C0J9K5;C0J9P4;Q9SCE9;Q5J048;A0A1I7PIS8;Q95FJ8;Q8HTI8;Q5J038;A0A1C9HCP3;Q9MRA3;A0A1I7PIU6;T1L6T3;G4WNV5;A0A1D8DG80;A0A1I7PIT2;B8PRK2;A0A0A7DB11;Q9XQX1;Q9MRM1;Q9XQY1		0	0	0.0003497	52.66	0.00912458	2	1471.86	0.118931	115.426	0
	High	AHGGVSVFGGVGER	6	7920	28	A0A1C9HCV0;Q5J038;A0A1C9HCP3;A0A1I7PIS3;T1L6T3;Q9SCE9;Q95FJ8;A0A0M3LBA7;Q597J4;A0A1Z1CJG6;Q8HTI8;Q9MRA3;A0A1I7PIU6;C0J9K5;C0J9P4;G4WNV5;A0A1D8DG80;A0A1I7PIS8;B8PRK2;A0A1I7PIT2;A0A1D8D815;Q5J048;B7S4V7;G0LNL4;Q9XQX1;Q9XQY1;Q9MRM1;A0A0A7DB11		0	0	0.0002833	47.68	0.0354916	2	1328.67	0.313702	66.4453	0
	High	AVAmSATDGLmR	3	3822	16	A0A0M3LBA7;Q597J4;A0A1Z1CJG6;A0A1C9HCV0;A0A1D8D815;A0A1I7PIS3;C0J9K5;C0J9P4;Q9MRM1;Q9SCE9;Q5J048;A0A1I7PIS8;Q95FJ8;Q9XQX1;B8PRK2;G0LNL4	M4(Oxidation); M11(Oxidation)	0	0	0.00097	46.49	0.0292221	2	1254.58	0.731638	44.2844	0
	High	VVDLLAPYR	7	9267	27	A0A0M3LBA7;A0A1Z1CJG6;A0A1C9HCV0;A0A1I7PIS3;C0J9K5;C0J9P4;Q9SCE9;Q95FJ8;Q597J4;Q8HTI8;Q5J038;A0A1D8D815;A0A1C9HCP3;Q9MRA3;A0A1I7PIU6;T1L6T3;G4WNV5;Q5J048;B7S4V7;A0A1D8DG80;A0A1I7PIS8;A0A0A7DB11;G0LNL4;A0A1I7PIT2;Q9XQX1;B8PRK2;Q9MRM1		0	0	0.006243	46.31	0.0504651	2	1045.6	0.302615	98.2416	0
	High	EGNDLYmEmK	2	8238	27	A0A0M3LBA7;A0A1C9HCP3;Q597J4;A0A1Z1CJG6;A0A1C9HCV0;Q8HTI8;Q5J038;Q9MRA3;C0J9K5;C0J9P4;Q95FJ8;G0LNL4;A0A1D8D815;A0A1I7PIU6;A0A1I7PIS3;T1L6T3;G4WNV5;Q9SCE9;Q5J048;A0A1D8DG80;A0A1I7PIS8;A0A0A7DB11;B7S4V7;A0A1I7PIT2;B8PRK2;Q9XQX1;Q9XQY1	M7(Oxidation); M9(Oxidation)	0	0	0.005358	28.98	0.846172	2	1261.51	0.31777	41.9341	0
	High	ESGVINEENIAESK	2	1255	17	A0A1C9HCV0;Q5J038;A0A1C9HCP3;A0A1I7PIS3;T1L6T3;Q9SCE9;Q95FJ8;Q8HTI8;Q9MRA3;A0A1I7PIU6;A0A1D8DG80;A0A1I7PIS8;A0A1I7PIT2;B8PRK2;G0LNL4;Q9XQX1;A0A1D8D815		0	0	0.004553	26.17	4.95025	2	1518.73	2.99881	60.5217	0
	High	EGNDLYMEmK	3	8238	27	A0A0M3LBA7;A0A1C9HCP3;Q597J4;A0A1Z1CJG6;A0A1C9HCV0;Q8HTI8;Q5J038;Q9MRA3;C0J9K5;C0J9P4;Q95FJ8;G0LNL4;A0A1D8D815;A0A1I7PIU6;A0A1I7PIS3;T1L6T3;G4WNV5;Q9SCE9;Q5J048;A0A1D8DG80;A0A1I7PIS8;A0A0A7DB11;B7S4V7;A0A1I7PIT2;B8PRK2;Q9XQX1;Q9XQY1	M9(Oxidation)	0	0	0.00693	24.36	2.73711	2	1245.51	0.355534	53.7069	0
	High	TREGNDLYMEMK	1	8225	27	A0A0M3LBA7;Q597J4;A0A1Z1CJG6;A0A1C9HCV0;A0A1D8D815;A0A1I7PIS3;C0J9K5;C0J9P4;Q9SCE9;Q5J048;A0A1I7PIS8;Q95FJ8;Q8HTI8;Q5J038;Q9MRA3;A0A1I7PIU6;G4WNV5;A0A0A7DB11;A0A1C9HCP3;T1L6T3;A0A1D8DG80;B7S4V7;A0A1I7PIT2;B8PRK2;G0LNL4;Q9XQX1;Q9XQY1		0	0.001	0.01018	27.47	2.18642	2	1486.67	0.985458	62.0013	1
D6MYK4	Ribulose bisphosphate carboxylase large chain OS=Arum maculatum OX=4458 GN=rbcL PE=3 SV=1 - [D6MYK4_ARUMA]	2346.87	37.92	5628	0	19	262	480	53.2863	6.68311
	High	GGLDFTKDDENVNSQPFMR	10	51638	326	Q8M9K0;Q9XQI4;Q4VI93;Q8MFT9;A0A126G0V3;Q4VIC0;O98426;B1PHQ2;A0A2D0WHN2;Q95CE8;Q9GGJ5;B5LBY9;P28457;I2E9B8;Q6VW40;A2VAU6;I2BGM7;A0A1C9HGW2;B1NL21;Q6VW29;C6G1P2;Q5W520;P93904;Q33047;A0PD98;Q8WL19;Q33032;Q5K3Y8;I2E962;I2EAA9;O82538;A0A1C9HG87;U5XM28;B8PRL7;A0A1C9HFT3;Q9THL1;A5X4D3;I3NTN0;Q1XEJ9;A0A286NQE6;I2EAR2;A0A219PXQ5;O46889;Q8WKR0;C3S8Q5;B5D5Q4;A0A286M593;A0A0F7G5W2;Q9GEK5;A0A0K2SQY8;D6C620;B8…		0	0	2.957e-11	127.46	7.5237e-10	2	2169.99	0.129488	92.964	1
	High	GHYLNATAGTcEEMIK	12	14794	143	Q6VW40;A2VAU6;Q6VW29;C6G1P2;Q5W520;Q33032;O82538;A0A1C9HG87;U5XM28;Q9THL1;A0A0K2SQY8;D6C620;Q32803;Q4VI99;C1JAT3;Q9GGI5;A0A158TYG8;Q4KUE1;E7DMV3;Q7YJP8;Q7GH77;O98551;E7DMW3;Q4VI80;Q3I534;I2E9A4;Q4VI78;W5RVG3;A0A1C9HGI6;G0WZL1;Q37220;Q5UFF3;B1PHQ2;Q1X6Q9;A0A142I7F3;Q7YJR1;P92434;C3S397;A0A1C9HFR4;Q8MFT9;J9QH20;Q85VA4;A0A0F6Y5M5;Q37140;L0N8B1;Q32701;Q9T2E4;Q9MT23;A0A0B4M1K8;P94046;E7DMY2;I2E962;O98…	C11(Carbamidomethyl)	0	0	3.131e-10	112.31	1.29251e-08	2	1794.82	1.41919	65.9763	0
	High	GHYLNATAGTcEEMIKR	3	14767	142	Q6VW40;A2VAU6;Q6VW29;C6G1P2;Q33032;A0A1C9HG87;U5XM28;R4QE58;I2EAR2;Q8WKR0;A0A0K2SQY8;O98429;Q9GGI5;A0A158TYG8;Q4KUE1;Q37212;Q7YJP8;Q7GH77;O98551;E7DMW3;I2E9A4;P93918;Q8MCY1;Q9T2E4;Q9MT23;W5RVG3;O98426;A0A0B4M1K8;Q5UFF3;Q1X6Q9;Q36637;B6GUV5;Q7YJR1;Q37347;C3S397;K4EPE7;Q37176;I2E9G7;A0A1C9HFR4;Q8MFT9;Q95CE8;Q37140;L0N8B1;P94046;Q8ME51;A5X4D3;Q5I221;A0A0U4D534;A0A249Y5N8;Q7YJR9;F4YYX5;Q5W520;O82538;…	C11(Carbamidomethyl)	0	0	5.805e-10	104.3	9.89361e-08	3	1950.92	1.18142	60.7321	1
	High	GHYLNATAGTcEEmIK	6	14794	143	Q6VW40;A2VAU6;Q6VW29;C6G1P2;Q33032;A0A1C9HG87;U5XM28;F2X4H9;A0A0K2SQY8;Q9GGI5;D6MYJ6;A0A158TYG8;Q4KUE1;Q7YJP8;Q7GH77;O98551;E7DMW3;I2E9A4;W5RVG3;Q5UFF3;Q1X6Q9;Q7YJR1;C3S397;S6CMZ7;A0A1C9HFR4;Q8MFT9;Q37140;L0N8B1;Q5W520;O82538;Q9THL1;Q32803;Q4VI99;E7DMV3;Q4VI80;Q4VI78;A0A1C9HGI6;Q37220;B1PHQ2;Q85VA4;A0A0F6Y5M5;D6C620;C1JAT3;Q3I534;E7DMY2;I2E962;O98429;Q9T2E4;Q9MT23;A0A0B4M1K8;G0WZL1;A0A142I7A5;Q36…	C11(Carbamidomethyl); M14(Oxidation)	0	0	1.448e-08	93.82	8.35365e-07	2	1810.81	1.45089	55.59	0
	High	mSGGDHIHAGTVVGK	30	17683	158	Q9GGI5;Q5UFF3;V5K6L0;C6G392;Q37212;Q5UFC2;B8PRP3;I2EA78;I6N589;A0A2H4P5N4;I2EAR2;Q6VW40;A2VAU6;Q6VW29;C6G1P2;Q33032;Q339G9;F2X4H9;Q4KUE1;Q7YJP8;Q7GH77;Q5I221;A0A0U4D534;I2E9A4;D6MYK4;E7DMY2;T1WH32;C3S8Q5;A0A286M593;A0A0K2SQY8;A0A158TYG8;Q8HUZ9;P93952;Q8WKT6;I2E9B8;I2BGM7;A0A1C9HG87;U5XM28;A0A1C9HFT3;Q9GEK5;Q9XQ93;A0A2H4NXN4;O98551;E7DMW3;I2E9L8;R4QE58;A5X4D3;I2E906;O98429;Q9T2E4;Q9MT23;A0A249Y5N8…	M1(Oxidation)	0	0	6.542e-09	86.55	7.61039e-06	2	1481.72	0.236377	30.8682	0
	High	GGLDFTKDDENVNSQPFmR	8	51638	326	Q4VIC0;O98426;B1PHQ2;A0A2D0WHN2;Q95CE8;Q9GGJ5;B5LBY9;Q9XQI4;Q4VI93;Q8MFT9;A0A126G0V3;A2VAU6;Q6VW29;C6G1P2;Q5W520;A5X4D3;A0A0K2SQY8;Q32803;Q4VI99;Q9GGI5;A0A158TYG8;Q7YJP8;Q5I221;A0A0U4D534;Q4VI80;Q4VI78;G0WZ98;A0A1C9HGI6;A0A291L247;G0WZL1;Q37220;Q7YJR1;Q37279;A0A1C9HFR4;J9QH20;Q37140;L0N8B1;I2E9B8;Q6VW40;I2BGM7;Q33047;Q8WL19;Q33032;Q5K3Y8;O82538;A0A1C9HG87;U5XM28;B8PRL7;A0A1C9HFT3;Q9THL1;Q1XEJ9;A0…	M18(Oxidation)	0	0	8.335e-09	82.93	2.06862e-05	2	2185.98	1.11451	83.2389	1
	High	DNGLLLHIHR	9	41878	338	I2E9B8;Q6VW40;A2VAU6;I2BGM7;Q6VW29;C6G1P2;Q33032;A0A1C9HG87;U5XM28;A0A1C9HFT3;C3S8Q5;A0A286M593;Q9GEK5;A0A0K2SQY8;Q9GGI5;Q9XQ93;A0A158TYG8;Q4KUE1;Q7YJP8;Q7GH77;A0A2H4NXN4;Q8HUZ9;O98551;E7DMW3;I2E9L8;I2E9A4;P93952;Q8WKT6;C3S8U4;Q8ME51;A5X4D3;A0A286NQE6;A5X4K9;O98429;Q5I221;G0WZM4;A0A0U4D534;Q8HRT3;Q9T2E4;A0A286NQF2;Q7YJM6;Q9MT23;I3NTN0;E0Y5C1;A0A1W6BU07;A0A1W6BU25;Q5EWL7;Q5QAE5;A0A023Q1L0;I2EAR2;Q…		0	0	0.0003143	82.39	2.90667e-05	2	1187.66	0.0547374	63.3869	0
	High	GHYLNATAGTcEEmIKR	6	14767	142	A2VAU6;C6G1P2;Q9GGI5;Q6VW40;Q6VW29;Q5W520;Q33032;O82538;A0A1C9HG87;U5XM28;Q9THL1;A0A0K2SQY8;D6C620;Q32803;Q4VI99;C1JAT3;A0A158TYG8;Q4KUE1;E7DMV3;Q7YJP8;Q7GH77;O98551;E7DMW3;Q4VI80;Q3I534;I2E9A4;Q4VI78;E7DMY2;I2E962;O98429;Q9T2E4;Q9MT23;W5RVG3;A0A1C9HGI6;A0A0B4M1K8;G0WZL1;Q37220;Q5UFF3;A0A142I7A5;B1PHQ2;Q1X6Q9;Q36637;A0A142I7F3;B8YHE7;O98431;Q7YJR1;P92434;A0A078BR81;Q37347;C3S397;K4EPE7;A0A1C9HFR4…	C11(Carbamidomethyl); M14(Oxidation)	0	0	6.494e-10	80.15	2.41102e-05	3	1966.91	1.30563	50.3523	1
	High	MSGGDHIHAGTVVGK	31	17683	158	Q9GGI5;Q5UFF3;V5K6L0;C6G392;Q37212;Q5UFC2;B8PRP3;I2EA78;I6N589;A0A2H4P5N4;A0A286M593;Q3T5L7;K4EPE7;P94046;I2EAR2;Q6VW40;A2VAU6;Q6VW29;C6G1P2;Q33032;Q339G9;F2X4H9;Q4KUE1;Q7YJP8;Q7GH77;Q5I221;A0A0U4D534;I2E9A4;D6MYK4;E7DMY2;T1WH32;C3S8Q5;A0A0K2SQY8;A0A158TYG8;Q8HUZ9;P93952;Q8WKT6;I2E9B8;I2BGM7;A0A1C9HG87;U5XM28;A0A1C9HFT3;Q9GEK5;Q9XQ93;A0A2H4NXN4;O98551;E7DMW3;I2E9L8;R4QE58;A5X4D3;I2E906;O98429;Q9T…		0	0	4.284e-09	79.09	3.63365e-05	2	1465.72	0.184296	38.2641	0
	High	DDENVNSQPFMR	9	52171	350	A2VAU6;C6G1P2;Q9GGI5;Q37212;Q8HUZ9;P28421;Q32571;Q5W520;Q8WL19;Q5K3Y8;C3RXF1;O82538;B8PRL7;A0A219PXQ5;O46889;Q9MT32;Q32121;A0A286NQM2;A0A1C9HG15;Q32553;Q32803;E7DMV3;A0PDB5;C7AQV2;C3S8U4;C7A5Z4;P28457;I2E9B8;Q6VW40;I2BGM7;B1NL21;Q6VW29;P93904;Q33047;Q33032;A0A1C9HG87;U5XM28;A0A1C9HFT3;Q9THL1;A5X4D3;I3NTN0;Q1XEJ9;I2EAR2;A5X4K9;Q8WKR0;C3S8Q5;B5D5Q4;A0A286M593;A0A0F7G5W2;Q9GEK5;A0A0K2SQY8;D6C620;O78…		0	0	1.379e-05	77.59	6.49224e-05	2	1451.62	0.641422	69.7054	0
	High	TFQGPPHGIQVER	32	58045	315	Q8MCX9;Q5UFF3;Q36637;J9QFH0;Q6YLP8;U5IKM1;B5U0R6;Q6VW40;A2VAU6;I2BGM7;C6G1P2;Q5W520;E7DMY2;Q33032;A0A1C9HFT3;B5SW52;D3W6K3;F2X4H9;Q4VI99;Q8MCX5;Q9GGI5;Q8HUZ9;I2E9L8;Q4VI80;Q4VI78;C3S8U4;A0A1C9HGW2;I2E962;A0A1C9HG87;U5XM28;B8PRL7;A0A286NQE6;C3S8Q5;A0A286M593;Q9GEK5;O78309;C1JAT3;A0A158TYG8;A0A2H4NXN4;Q5I221;G0WZM4;A0A0U4D534;A0A0P0FGN5;A0A286NQF2;Q7YJM6;Q6VW29;Q4KUE1;Q7YJP8;Q7GH77;I2E9A4;Q9T2E4;Q9…		0	0	1.1e-07	74.55	0.000217158	2	1465.75	-0.34338	59.3321	0
	High	ELGVPIVmHDYITGGFTANTSLAHYcR	7	839	25	C7AQU9;C3RXF1;C7AQV0;C7AQV2;C3S8U4;A2VAU6;Q33032;I2BGM7;Q5W520;C3S8Q5;D6MYK4;A0A142DPV4;G0WZL1;A0A0F6Y5M5;Q31889;D6MYJ6;I2FL31;Q32553;A0A2H4UGV5;D6MYK9;C7AQT3;D6MYI7;A0A120KLC1;A0A023Q3H2;A0A023Q1H7	M8(Oxidation); C26(Carbamidomethyl)	0	0	3.707e-10	70.47	0.00022788	3	3038.46	1.66234	113.523	0
	High	ELGVPIVMHDYITGGFTANTSLAHYcR	2	839	25	A2VAU6;I2BGM7;Q5W520;Q33032;C3S8Q5;C3S8U4;A0A0F6Y5M5;Q31889;C3RXF1;D6MYK4;A0A142DPV4;G0WZL1;D6MYJ6;I2FL31;Q32553;A0A2H4UGV5;D6MYK9;C7AQV0;C7AQT3;C7AQV2;D6MYI7;A0A120KLC1;A0A023Q3H2;A0A023Q1H7;C7AQU9	C26(Carbamidomethyl)	0	0	2.65e-14	68.54	0.000368098	3	3022.46	0.372416	114.065	0
	High	VALEAcVQAR	51	29518	265	A2VAU6;I2BGM7;C6G1P2;B8PRL7;A0A0F7EV98;C4NWF4;Q6VW29;Q5W520;A5X4D3;A0A0K2SQY8;Q32803;Q4VI99;Q9GGI5;A0A158TYG8;Q7YJP8;Q5I221;A0A0U4D534;Q4VI80;Q4VI78;G0WZ98;A0A1C9HGI6;A0A291L247;G0WZL1;Q37220;Q7YJR1;Q37279;A0A1C9HFR4;J9QH20;Q37140;L0N8B1;I2E9B8;Q6VW40;Q33047;Q8WL19;Q33032;Q5K3Y8;O82538;A0A1C9HG87;U5XM28;A0A1C9HFT3;Q9THL1;Q1XEJ9;A0A219PXQ5;O46889;C3S8Q5;A0A286M593;Q9GEK5;D6C620;C1JAT3;Q9XQ93;Q4KUE…	C6(Carbamidomethyl)	0	0	0.0007345	63.39	0.00183777	2	1116.58	0.100469	70.0562	0
	High	FLFcAEAIYK	9	13080	151	Q9GHZ1;C3S8Q5;C3S8U4;A2VAU6;C6G1P2;Q5W520;Q4VI99;Q9GGI5;Q4VI80;Q4VI78;Q6VW29;Q5K3Y8;O78309;Q32803;Q7YJP8;Q8HUZ9;Q5I221;A0A0U4D534;P93952;Q9MT23;Q7YJR1;A0A1C9HFR4;L0N8B1;A8DPF0;J9QG76;Q7YJM3;P48689;A0A1C9HFM1;A0A1W6L1X3;Q9GHM7;Q32571;A0PD98;C3RXF1;B8PRL7;R4QE58;T1WH32;C7AQU9;Q32121;A0A286M593;A0A0K2SQY8;B8QQG4;A0A158TYG8;Q8WKT6;Q37222;A0A1C9HGI6;B8PRP3;H5ZW43;G0WZL1;Q37220;A0A142I7A5;Q36637;Q6PZ98…	C4(Carbamidomethyl)	0	0	0.0003031	63.22	0.001558	2	1261.63	0.953561	108.971	0
	High	PLLxcTIKPK	7	64838	366	I2E9B8;Q6VW40;A2VAU6;I2BGM7;Q6VW29;C6G1P2;D6MYK4;E7DMY2;Q33032;A0A1C9HG87;U5XM28;A0A1C9HFT3;C3S8Q5;A0A286M593;Q9GEK5;A0A0K2SQY8;Q9GGI5;Q9XQ93;A0A158TYG8;Q4KUE1;Q7YJP8;Q7GH77;A0A2H4NXN4;Q8HUZ9;O98551;E7DMW3;I2E9L8;I2E9A4;P93952;Q8WKT6;W5RVG3;D4N1T9;J9QG76;Q5UFF3;Q1X6Q9;Q9TML5;O99016;Q8HVI8;A0A291L206;Q7YJR1;C3S397;A0A1C9HFR4;Q8MFT9;Q5QAE5;G8EEM9;A0A2D0WHN2;Q7YJM3;Q37140;L0N8B1;I2EA78;T1WH32;Q1XEJ9…	X4(G); C5(Carbamidomethyl)	0	0	0.002346	50.54	0.0499682	3	1126.67	0.0653328	51.4133	1
	High	DDENVNSQPFmR	6	52171	350	P93952;Q5QAE5;A2VAU6;C6G1P2;Q9GGI5;Q37212;Q8HUZ9;P28421;Q32571;Q5W520;Q8WL19;Q5K3Y8;C3RXF1;O82538;B8PRL7;A0A219PXQ5;O46889;Q9MT32;Q32121;A0A286NQM2;A0A1C9HG15;Q32553;Q32803;E7DMV3;A0PDB5;C7AQV2;C3S8U4;C7A5Z4;P28457;I2E9B8;Q6VW40;I2BGM7;B1NL21;Q6VW29;P93904;Q33047;Q33032;A0A1C9HG87;U5XM28;A0A1C9HFT3;Q9THL1;A5X4D3;I3NTN0;Q1XEJ9;I2EAR2;A5X4K9;Q8WKR0;C3S8Q5;B5D5Q4;A0A286M593;A0A0F7G5W2;Q9GEK5;A0A0K2S…	M11(Oxidation)	0	0	9.395e-05	40.9	0.297967	2	1467.62	0.855373	56.844	0
	High	AMHAVIDR	9	44488	355	Q6VW40;A2VAU6;C6G1P2;Q33032;Q9GGI5;Q5I221;A0A0U4D534;Q71N79;Q5W520;Q5K3Y8;Q32803;C3S8U4;I2E9B8;I2BGM7;Q6VW29;A0A1C9HFT3;Q9XQ93;Q4KUE1;Q7YJP8;Q7GH77;Q8HUZ9;I2E9L8;I2E9A4;P93952;D4N1T9;J9QG76;Q5UFF3;Q1X6Q9;O99016;A0A291L206;Q7YJR1;C3S397;A0A1C9HFR4;Q8MFT9;Q5QAE5;G8EEM9;A0A2D0WHN2;Q7YJM3;L0N8B1;I2EA78;A0A218KDZ0;A0PD98;Q4VI99;Q4VI80;Q4VI78;Q9MT23;P48689;Q37222;A0A1C9HGI6;H5ZW43;Q37220;A0A1C9HFM1;A0A…		0	0.001	0.01353	52.3	0.0217425	2	912.471	-0.890214	32.559	0
	High	AQAETGEIK	6	27913	263	C3RXF1;A0A286NQM2;Q9GGI5;Q8ME51;B8PRL7;Q9GEK5;Q1XEJ9;Q6VW40;A2VAU6;I2BGM7;C6G1P2;Q33032;A0A1C9HG87;U5XM28;A0A1C9HFT3;C3S8Q5;A0A286M593;A0A158TYG8;A0A2H4NXN4;Q8HUZ9;I2E9L8;D6C620;C3S8U4;Q32701;I2E9B8;Q6VW29;T1WH32;Q9XQ93;Q4KUE1;Q7YJP8;Q7GH77;I2E9A4;P93952;P93918;Q5W520;D0Q0K2;A0A286NQE6;A0A0K2SQY8;O98429;O98551;E7DMW3;Q9T2E4;A0A286NQF2;Q8WKT6;Q7YJM6;Q9MT23;W5RVG3;B8PRP3;A0A0B4M1K8;D4N1T9;A0A1D5AHD…		0	0.001	0.01758	40.57	0.320912	2	946.485	1.16613	24.6436	0
	High	LGLSxKNYGR	1	22	6	P93904;O98884;D6MYK4;Q7YMT1;Q1X6Q9;Q6YLP8	X5(N)	0	0.002	0.02749	48.28	0.0328964	2	1121.61	-0.0843431	63.7166	1
	High	YGRPLLxcTIKPK	3	20	7	D6MYK4;E7DMY2;Q95631;P93976;B3THI6;Q31750;Q33369	X7(N); C8(Carbamidomethyl)	0	0.003	0.0338	26.81	3.73322	3	1559.86	-7.15443	62.2094	2
	High	PLLxcTIK	1	65191	367	P92447;Q32701;P28457;P28421;Q539X0;I2E9B8;Q31896;D6MYK9;Q6VW40;Q32776;Q32571;A2VAU6;I2BGM7;B1NL21;Q6VW29;C6G1P2;Q5W520;P93904;Q33047;O98884;D6MYK4;Q9MTT0;E7DMY2;Q31670;Q8ME51;Q8WL19;Q33032;Q5K3Y8;C3RXF1;F2X4Q8;A0PDB8;O82538;Q9GHZ1;A0A1C9HG87;Q31895;U5XM28;B8PRL7;A0A1C9HFT3;Q7YMT1;R4QE58;B5SW52;Q9THL1;A5X4D3;I3NTN0;Q1XEJ9;O09420;C7A609;T1WH32;I2EAR2;A0A219PXQ5;Q7YMT4;Q8MAM0;V5K6K1;A5X4K9;O46889;A0…	X4(G); C5(Carbamidomethyl)	0	0.004	0.05111	40.37	0.807531	2	901.518	-0.0339554	62.0289	0
	High	EGNEIIR	1	14511	178	A2VAU6;C6G1P2;Q5W520;Q71N79;Q4VI99;Q9GGI5;Q8HUZ9;Q4VI80;Q4VI78;C3S8U4;Q6VW40;I2BGM7;Q33032;A0A1C9HFT3;I2E9L8;Q6VW29;A5X4D3;A0A0K2SQY8;Q32803;A0A158TYG8;Q7YJP8;Q5I221;A0A0U4D534;Q7YMT1;I2FL31;E7DMV3;Q58U40;I2E9B8;Q33047;Q8WL19;Q5K3Y8;O82538;A0A1C9HG87;U5XM28;B8PRL7;Q9THL1;Q1XEJ9;A0A219PXQ5;O46889;C3S8Q5;A0A286M593;Q9GEK5;D6C620;C1JAT3;Q9XQ93;Q4KUE1;Q7GH77;A0A2H4NXN4;A0PDB5;Q33156;O98551;E7DMW3;Q3I…		0	0.009	0.1156	47.33	0.0447273	2	830.437	-0.0833641	36.4972	0
	High	NHGMHFR	2	30695	273	Q5W520;Q9GGI5;Q33047;O82538;Q6VW40;A2VAU6;Q6VW29;C6G1P2;Q33032;A0A1C9HG87;U5XM28;Q9THL1;A0A0K2SQY8;D6C620;Q32803;Q4VI99;C1JAT3;A0A158TYG8;Q4KUE1;E7DMV3;Q7YJP8;Q7GH77;O98551;E7DMW3;Q4VI80;Q3I534;I2E9A4;Q4VI78;Q71N79;Q9T2E4;I2E9B8;I2BGM7;B1NL21;Q8WL19;Q5K3Y8;A0A1C9HFT3;Q1XEJ9;O46889;B5D5Q4;O78309;Q9XQ93;A0PDB5;Q33156;Q8HUZ9;Q5I221;A0A0U4D534;I2E9L8;C3S8U4;P93952;C3S8Q5;A0A286M593;Q8WKT6;R4QE58;Q9GE…		0	0.009	0.1086	41.45	0.181335	2	898.41	0.0462078	30.4147	0
	High	AxYEcLR	1	51291	314	A2VAU6;Q6VW29;C6G1P2;Q9GGI5;Q7YJP8;Q5W520;Q32803;P28457;I2E9B8;Q6VW40;I2BGM7;B1NL21;P93904;Q33047;Q8WL19;Q33032;Q5K3Y8;O82538;A0A1C9HG87;U5XM28;B8PRL7;A0A1C9HFT3;Q9THL1;A5X4D3;I3NTN0;Q1XEJ9;I2EAR2;A0A219PXQ5;O46889;Q8WKR0;C3S8Q5;B5D5Q4;A0A286M593;A0A0F7G5W2;Q9GEK5;A0A0K2SQY8;D6C620;O78309;P93932;Q4VI99;C1JAT3;Q9XQ93;A0A158TYG8;Q4KUE1;E7DMV3;Q37212;Q7GH77;A0A2H4NXN4;A0PDB5;Q33156;Q8HUZ9;J9QER6;Q5I…	X2(V); C5(Carbamidomethyl)	0	0.009	0.1087	26.13	11.3923	2	910.445	-0.166306	50.8759	0
Q5I221	Ribulose bisphosphate carboxylase large chain OS=Benincasa hispida OX=102211 GN=rbcL PE=3 SV=1 - [Q5I221_BENHI]	2338.92	34.53	36704	0	21	263	475	52.6705	6.43018
	High	GGLDFTKDDENVNSQPFMR	10	51638	326	Q8M9K0;Q9XQI4;Q4VI93;Q8MFT9;A0A126G0V3;Q4VIC0;O98426;B1PHQ2;A0A2D0WHN2;Q95CE8;Q9GGJ5;B5LBY9;P28457;I2E9B8;Q6VW40;A2VAU6;I2BGM7;A0A1C9HGW2;B1NL21;Q6VW29;C6G1P2;Q5W520;P93904;Q33047;A0PD98;Q8WL19;Q33032;Q5K3Y8;I2E962;I2EAA9;O82538;A0A1C9HG87;U5XM28;B8PRL7;A0A1C9HFT3;Q9THL1;A5X4D3;I3NTN0;Q1XEJ9;A0A286NQE6;I2EAR2;A0A219PXQ5;O46889;Q8WKR0;C3S8Q5;B5D5Q4;A0A286M593;A0A0F7G5W2;Q9GEK5;A0A0K2SQY8;D6C620;B8…		0	0	2.957e-11	127.46	7.5237e-10	2	2169.99	0.129488	92.964	1
	High	GHYLNATAGTcEEMIK	12	14794	143	Q6VW40;A2VAU6;Q6VW29;C6G1P2;Q5W520;Q33032;O82538;A0A1C9HG87;U5XM28;Q9THL1;A0A0K2SQY8;D6C620;Q32803;Q4VI99;C1JAT3;Q9GGI5;A0A158TYG8;Q4KUE1;E7DMV3;Q7YJP8;Q7GH77;O98551;E7DMW3;Q4VI80;Q3I534;I2E9A4;Q4VI78;W5RVG3;A0A1C9HGI6;G0WZL1;Q37220;Q5UFF3;B1PHQ2;Q1X6Q9;A0A142I7F3;Q7YJR1;P92434;C3S397;A0A1C9HFR4;Q8MFT9;J9QH20;Q85VA4;A0A0F6Y5M5;Q37140;L0N8B1;Q32701;Q9T2E4;Q9MT23;A0A0B4M1K8;P94046;E7DMY2;I2E962;O98…	C11(Carbamidomethyl)	0	0	3.131e-10	112.31	1.29251e-08	2	1794.82	1.41919	65.9763	0
	High	GHYLNATAGTcEEMIKR	3	14767	142	Q6VW40;A2VAU6;Q6VW29;C6G1P2;Q33032;A0A1C9HG87;U5XM28;R4QE58;I2EAR2;Q8WKR0;A0A0K2SQY8;O98429;Q9GGI5;A0A158TYG8;Q4KUE1;Q37212;Q7YJP8;Q7GH77;O98551;E7DMW3;I2E9A4;P93918;Q8MCY1;Q9T2E4;Q9MT23;W5RVG3;O98426;A0A0B4M1K8;Q5UFF3;Q1X6Q9;Q36637;B6GUV5;Q7YJR1;Q37347;C3S397;K4EPE7;Q37176;I2E9G7;A0A1C9HFR4;Q8MFT9;Q95CE8;Q37140;L0N8B1;P94046;Q8ME51;A5X4D3;Q5I221;A0A0U4D534;A0A249Y5N8;Q7YJR9;F4YYX5;Q5W520;O82538;…	C11(Carbamidomethyl)	0	0	5.805e-10	104.3	9.89361e-08	3	1950.92	1.18142	60.7321	1
	High	GHYLNATAGTcEEmIK	6	14794	143	Q6VW40;A2VAU6;Q6VW29;C6G1P2;Q33032;A0A1C9HG87;U5XM28;F2X4H9;A0A0K2SQY8;Q9GGI5;D6MYJ6;A0A158TYG8;Q4KUE1;Q7YJP8;Q7GH77;O98551;E7DMW3;I2E9A4;W5RVG3;Q5UFF3;Q1X6Q9;Q7YJR1;C3S397;S6CMZ7;A0A1C9HFR4;Q8MFT9;Q37140;L0N8B1;Q5W520;O82538;Q9THL1;Q32803;Q4VI99;E7DMV3;Q4VI80;Q4VI78;A0A1C9HGI6;Q37220;B1PHQ2;Q85VA4;A0A0F6Y5M5;D6C620;C1JAT3;Q3I534;E7DMY2;I2E962;O98429;Q9T2E4;Q9MT23;A0A0B4M1K8;G0WZL1;A0A142I7A5;Q36…	C11(Carbamidomethyl); M14(Oxidation)	0	0	1.448e-08	93.82	8.35365e-07	2	1810.81	1.45089	55.59	0
	High	EITLGFVDLLRDDFIEK	1	5735	77	Q9GGI5;Q5W520;A2VAU6;C6G1P2;Q4VI99;Q4VI80;Q4VI78;A0A1C9HGI6;Q9GHM7;Q9MT32;C3S8U4;P48689;A0A1C9HFM1;Q36851;Q6VW40;I2BGM7;Q33032;A0A1C9HFT3;T1WH32;F2X4H9;Q8HUZ9;Q5I221;A0A0U4D534;I2E9L8;A0A249Y5N8;S4TA61;J9QG76;E0D8V0;C3S397;Q8MFT9;Q5QAE5;Q37212;A0A286NQF2;Q7YJM6;F5B3G0;Q8M9K0;Q8M9J0;E2FGZ3;I2EAR2;C4NWF4;B5SW52;O09420;O78309;E7DMY2;F2X4Q8;F2X4R1;Q8MCX9;Q8MAM0;O03839;D3W6K3;Q8MCX5;A0A0F7EV98;Q31895;…		0	0	1.781e-11	91.03	1.77805e-06	2	2023.08	0.428962	115.091	1
	High	mSGGDHIHAGTVVGK	30	17683	158	Q9GGI5;Q5UFF3;V5K6L0;C6G392;Q37212;Q5UFC2;B8PRP3;I2EA78;I6N589;A0A2H4P5N4;I2EAR2;Q6VW40;A2VAU6;Q6VW29;C6G1P2;Q33032;Q339G9;F2X4H9;Q4KUE1;Q7YJP8;Q7GH77;Q5I221;A0A0U4D534;I2E9A4;D6MYK4;E7DMY2;T1WH32;C3S8Q5;A0A286M593;A0A0K2SQY8;A0A158TYG8;Q8HUZ9;P93952;Q8WKT6;I2E9B8;I2BGM7;A0A1C9HG87;U5XM28;A0A1C9HFT3;Q9GEK5;Q9XQ93;A0A2H4NXN4;O98551;E7DMW3;I2E9L8;R4QE58;A5X4D3;I2E906;O98429;Q9T2E4;Q9MT23;A0A249Y5N8…	M1(Oxidation)	0	0	6.542e-09	86.55	7.61039e-06	2	1481.72	0.236377	30.8682	0
	High	GGLDFTKDDENVNSQPFmR	8	51638	326	Q4VIC0;O98426;B1PHQ2;A0A2D0WHN2;Q95CE8;Q9GGJ5;B5LBY9;Q9XQI4;Q4VI93;Q8MFT9;A0A126G0V3;A2VAU6;Q6VW29;C6G1P2;Q5W520;A5X4D3;A0A0K2SQY8;Q32803;Q4VI99;Q9GGI5;A0A158TYG8;Q7YJP8;Q5I221;A0A0U4D534;Q4VI80;Q4VI78;G0WZ98;A0A1C9HGI6;A0A291L247;G0WZL1;Q37220;Q7YJR1;Q37279;A0A1C9HFR4;J9QH20;Q37140;L0N8B1;I2E9B8;Q6VW40;I2BGM7;Q33047;Q8WL19;Q33032;Q5K3Y8;O82538;A0A1C9HG87;U5XM28;B8PRL7;A0A1C9HFT3;Q9THL1;Q1XEJ9;A0…	M18(Oxidation)	0	0	8.335e-09	82.93	2.06862e-05	2	2185.98	1.11451	83.2389	1
	High	DNGLLLHIHR	9	41878	338	I2E9B8;Q6VW40;A2VAU6;I2BGM7;Q6VW29;C6G1P2;Q33032;A0A1C9HG87;U5XM28;A0A1C9HFT3;C3S8Q5;A0A286M593;Q9GEK5;A0A0K2SQY8;Q9GGI5;Q9XQ93;A0A158TYG8;Q4KUE1;Q7YJP8;Q7GH77;A0A2H4NXN4;Q8HUZ9;O98551;E7DMW3;I2E9L8;I2E9A4;P93952;Q8WKT6;C3S8U4;Q8ME51;A5X4D3;A0A286NQE6;A5X4K9;O98429;Q5I221;G0WZM4;A0A0U4D534;Q8HRT3;Q9T2E4;A0A286NQF2;Q7YJM6;Q9MT23;I3NTN0;E0Y5C1;A0A1W6BU07;A0A1W6BU25;Q5EWL7;Q5QAE5;A0A023Q1L0;I2EAR2;Q…		0	0	0.0003143	82.39	2.90667e-05	2	1187.66	0.0547374	63.3869	0
	High	GHYLNATAGTcEEmIKR	6	14767	142	A2VAU6;C6G1P2;Q9GGI5;Q6VW40;Q6VW29;Q5W520;Q33032;O82538;A0A1C9HG87;U5XM28;Q9THL1;A0A0K2SQY8;D6C620;Q32803;Q4VI99;C1JAT3;A0A158TYG8;Q4KUE1;E7DMV3;Q7YJP8;Q7GH77;O98551;E7DMW3;Q4VI80;Q3I534;I2E9A4;Q4VI78;E7DMY2;I2E962;O98429;Q9T2E4;Q9MT23;W5RVG3;A0A1C9HGI6;A0A0B4M1K8;G0WZL1;Q37220;Q5UFF3;A0A142I7A5;B1PHQ2;Q1X6Q9;Q36637;A0A142I7F3;B8YHE7;O98431;Q7YJR1;P92434;A0A078BR81;Q37347;C3S397;K4EPE7;A0A1C9HFR4…	C11(Carbamidomethyl); M14(Oxidation)	0	0	6.494e-10	80.15	2.41102e-05	3	1966.91	1.30563	50.3523	1
	High	MSGGDHIHAGTVVGK	31	17683	158	Q9GGI5;Q5UFF3;V5K6L0;C6G392;Q37212;Q5UFC2;B8PRP3;I2EA78;I6N589;A0A2H4P5N4;A0A286M593;Q3T5L7;K4EPE7;P94046;I2EAR2;Q6VW40;A2VAU6;Q6VW29;C6G1P2;Q33032;Q339G9;F2X4H9;Q4KUE1;Q7YJP8;Q7GH77;Q5I221;A0A0U4D534;I2E9A4;D6MYK4;E7DMY2;T1WH32;C3S8Q5;A0A0K2SQY8;A0A158TYG8;Q8HUZ9;P93952;Q8WKT6;I2E9B8;I2BGM7;A0A1C9HG87;U5XM28;A0A1C9HFT3;Q9GEK5;Q9XQ93;A0A2H4NXN4;O98551;E7DMW3;I2E9L8;R4QE58;A5X4D3;I2E906;O98429;Q9T…		0	0	4.284e-09	79.09	3.63365e-05	2	1465.72	0.184296	38.2641	0
	High	DDENVNSQPFMR	9	52171	350	A2VAU6;C6G1P2;Q9GGI5;Q37212;Q8HUZ9;P28421;Q32571;Q5W520;Q8WL19;Q5K3Y8;C3RXF1;O82538;B8PRL7;A0A219PXQ5;O46889;Q9MT32;Q32121;A0A286NQM2;A0A1C9HG15;Q32553;Q32803;E7DMV3;A0PDB5;C7AQV2;C3S8U4;C7A5Z4;P28457;I2E9B8;Q6VW40;I2BGM7;B1NL21;Q6VW29;P93904;Q33047;Q33032;A0A1C9HG87;U5XM28;A0A1C9HFT3;Q9THL1;A5X4D3;I3NTN0;Q1XEJ9;I2EAR2;A5X4K9;Q8WKR0;C3S8Q5;B5D5Q4;A0A286M593;A0A0F7G5W2;Q9GEK5;A0A0K2SQY8;D6C620;O78…		0	0	1.379e-05	77.59	6.49224e-05	2	1451.62	0.641422	69.7054	0
	High	TFQGPPHGIQVER	32	58045	315	Q8MCX9;Q5UFF3;Q36637;J9QFH0;Q6YLP8;U5IKM1;B5U0R6;Q6VW40;A2VAU6;I2BGM7;C6G1P2;Q5W520;E7DMY2;Q33032;A0A1C9HFT3;B5SW52;D3W6K3;F2X4H9;Q4VI99;Q8MCX5;Q9GGI5;Q8HUZ9;I2E9L8;Q4VI80;Q4VI78;C3S8U4;A0A1C9HGW2;I2E962;A0A1C9HG87;U5XM28;B8PRL7;A0A286NQE6;C3S8Q5;A0A286M593;Q9GEK5;O78309;C1JAT3;A0A158TYG8;A0A2H4NXN4;Q5I221;G0WZM4;A0A0U4D534;A0A0P0FGN5;A0A286NQF2;Q7YJM6;Q6VW29;Q4KUE1;Q7YJP8;Q7GH77;I2E9A4;Q9T2E4;Q9…		0	0	1.1e-07	74.55	0.000217158	2	1465.75	-0.34338	59.3321	0
	High	EITLGFVDLLR	1	11021	142	Q6VW40;A2VAU6;I2BGM7;C6G1P2;Q33032;A0A1C9HFT3;T1WH32;F2X4H9;Q9GGI5;Q8HUZ9;Q5I221;A0A0U4D534;I2E9L8;A0A249Y5N8;S4TA61;J9QG76;E0D8V0;C3S397;Q8MFT9;Q5QAE5;Q5W520;I2E962;C3RXF1;A0A1C9HG87;U5XM28;B8PRL7;A0A286NQE6;A0A0F7EV98;Q9MT32;C3S8Q5;A0A286NQM2;A0A286M593;Q9GEK5;Q4VI99;C1JAT3;A0A158TYG8;A0A2H4NXN4;Q4VI80;Q4VI78;A0A286NQF2;C3S8U4;Q7YJM6;Q37212;O20248;W5RVG3;Q8HVI8;F5B3G0;Q8M9K0;Q8M9J0;E2FGZ3;Q8ME5…		0	0	0.0001323	64.18	0.000826107	2	1275.73	-0.111999	114.969	0
	High	VALEAcVQAR	51	29518	265	A2VAU6;I2BGM7;C6G1P2;B8PRL7;A0A0F7EV98;C4NWF4;Q6VW29;Q5W520;A5X4D3;A0A0K2SQY8;Q32803;Q4VI99;Q9GGI5;A0A158TYG8;Q7YJP8;Q5I221;A0A0U4D534;Q4VI80;Q4VI78;G0WZ98;A0A1C9HGI6;A0A291L247;G0WZL1;Q37220;Q7YJR1;Q37279;A0A1C9HFR4;J9QH20;Q37140;L0N8B1;I2E9B8;Q6VW40;Q33047;Q8WL19;Q33032;Q5K3Y8;O82538;A0A1C9HG87;U5XM28;A0A1C9HFT3;Q9THL1;Q1XEJ9;A0A219PXQ5;O46889;C3S8Q5;A0A286M593;Q9GEK5;D6C620;C1JAT3;Q9XQ93;Q4KUE…	C6(Carbamidomethyl)	0	0	0.0007345	63.39	0.00183777	2	1116.58	0.100469	70.0562	0
	High	FLFcAEAIYK	9	13080	151	Q9GHZ1;C3S8Q5;C3S8U4;A2VAU6;C6G1P2;Q5W520;Q4VI99;Q9GGI5;Q4VI80;Q4VI78;Q6VW29;Q5K3Y8;O78309;Q32803;Q7YJP8;Q8HUZ9;Q5I221;A0A0U4D534;P93952;Q9MT23;Q7YJR1;A0A1C9HFR4;L0N8B1;A8DPF0;J9QG76;Q7YJM3;P48689;A0A1C9HFM1;A0A1W6L1X3;Q9GHM7;Q32571;A0PD98;C3RXF1;B8PRL7;R4QE58;T1WH32;C7AQU9;Q32121;A0A286M593;A0A0K2SQY8;B8QQG4;A0A158TYG8;Q8WKT6;Q37222;A0A1C9HGI6;B8PRP3;H5ZW43;G0WZL1;Q37220;A0A142I7A5;Q36637;Q6PZ98…	C4(Carbamidomethyl)	0	0	0.0003031	63.22	0.001558	2	1261.63	0.953561	108.971	0
	High	PLLGcTIKPK	7	64838	366	I2E9B8;Q6VW40;A2VAU6;I2BGM7;Q6VW29;C6G1P2;D6MYK4;E7DMY2;Q33032;A0A1C9HG87;U5XM28;A0A1C9HFT3;C3S8Q5;A0A286M593;Q9GEK5;A0A0K2SQY8;Q9GGI5;Q9XQ93;A0A158TYG8;Q4KUE1;Q7YJP8;Q7GH77;A0A2H4NXN4;Q8HUZ9;O98551;E7DMW3;I2E9L8;I2E9A4;P93952;Q8WKT6;W5RVG3;D4N1T9;J9QG76;Q5UFF3;Q1X6Q9;Q9TML5;O99016;Q8HVI8;A0A291L206;Q7YJR1;C3S397;A0A1C9HFR4;Q8MFT9;Q5QAE5;G8EEM9;A0A2D0WHN2;Q7YJM3;Q37140;L0N8B1;I2EA78;T1WH32;Q1XEJ9…	C5(Carbamidomethyl)	0	0	0.002346	50.54	0.0499682	3	1126.67	0.0653328	51.4133	1
	High	YGRPLLGcTIKPK	6	64650	358	C3RXF1;A0A286NQM2;Q9GGI5;P28457;I2E9B8;Q6VW40;A2VAU6;I2BGM7;Q6VW29;C6G1P2;Q33032;A0A1C9HG87;U5XM28;A0A1C9HFT3;A5X4D3;A0A286NQE6;I2EAR2;Q8WKR0;C3S8Q5;A0A286M593;A0A0F7G5W2;Q9GEK5;A0A0K2SQY8;O98429;Q9XQ93;A0A158TYG8;Q4KUE1;Q37212;Q7YJP8;Q7GH77;A0A2H4NXN4;Q8HUZ9;Q5I221;G0WZM4;A0A0U4D534;O98551;E7DMW3;I2E9L8;Q8HRT3;I2E9A4;P93918;Q8MCY1;Q9T2E4;A0A286NQF2;Q6USH4;P93952;Q8WKT6;Q7YJM6;Q9MT23;Q32701;Q5W52…	C8(Carbamidomethyl)	0	0	1.496e-06	43.07	0.286307	3	1502.85	0.579	53.2588	2
	High	DDENVNSQPFmR	6	52171	350	P93952;Q5QAE5;A2VAU6;C6G1P2;Q9GGI5;Q37212;Q8HUZ9;P28421;Q32571;Q5W520;Q8WL19;Q5K3Y8;C3RXF1;O82538;B8PRL7;A0A219PXQ5;O46889;Q9MT32;Q32121;A0A286NQM2;A0A1C9HG15;Q32553;Q32803;E7DMV3;A0PDB5;C7AQV2;C3S8U4;C7A5Z4;P28457;I2E9B8;Q6VW40;I2BGM7;B1NL21;Q6VW29;P93904;Q33047;Q33032;A0A1C9HG87;U5XM28;A0A1C9HFT3;Q9THL1;A5X4D3;I3NTN0;Q1XEJ9;I2EAR2;A5X4K9;Q8WKR0;C3S8Q5;B5D5Q4;A0A286M593;A0A0F7G5W2;Q9GEK5;A0A0K2S…	M11(Oxidation)	0	0	9.395e-05	40.9	0.297967	2	1467.62	0.855373	56.844	0
	High	EITLGFVDLLRDDFIEKDR	1	5694	77	Q9GGI5;Q5W520;A2VAU6;C6G1P2;Q4VI99;Q4VI80;Q4VI78;A0A1C9HGI6;Q9GHM7;Q9MT32;C3S8U4;P48689;A0A1C9HFM1;Q36851;Q6VW40;I2BGM7;Q33032;A0A1C9HFT3;T1WH32;F2X4H9;Q8HUZ9;Q5I221;A0A0U4D534;I2E9L8;A0A249Y5N8;S4TA61;J9QG76;E0D8V0;C3S397;Q8MFT9;Q5QAE5;Q37212;A0A286NQF2;Q7YJM6;F5B3G0;Q8M9K0;Q8M9J0;E2FGZ3;I2EAR2;C4NWF4;B5SW52;O09420;O78309;E7DMY2;F2X4Q8;F2X4R1;Q8MCX9;Q8MAM0;O03839;D3W6K3;Q8MCX5;A0A0F7EV98;Q31895;…		0	0	3.007e-05	26.91	4.3336	3	2294.2	0.045206	114.731	2
	High	AMHAVIDR	9	44488	355	Q6VW40;A2VAU6;C6G1P2;Q33032;Q9GGI5;Q5I221;A0A0U4D534;Q71N79;Q5W520;Q5K3Y8;Q32803;C3S8U4;I2E9B8;I2BGM7;Q6VW29;A0A1C9HFT3;Q9XQ93;Q4KUE1;Q7YJP8;Q7GH77;Q8HUZ9;I2E9L8;I2E9A4;P93952;D4N1T9;J9QG76;Q5UFF3;Q1X6Q9;O99016;A0A291L206;Q7YJR1;C3S397;A0A1C9HFR4;Q8MFT9;Q5QAE5;G8EEM9;A0A2D0WHN2;Q7YJM3;L0N8B1;I2EA78;A0A218KDZ0;A0PD98;Q4VI99;Q4VI80;Q4VI78;Q9MT23;P48689;Q37222;A0A1C9HGI6;H5ZW43;Q37220;A0A1C9HFM1;A0A…		0	0.001	0.01353	52.3	0.0217425	2	912.471	-0.890214	32.559	0
	High	PQAETGEIK	3	38	18	Q6VW40;J9QER6;Q5I221;A0A291L206;A0PD98;Q71N78;A0PDB5;C7A5Z4;Q6PZC1;A0A0F6TFY2;J9QH20;A1XM46;B6GUV5;A0A1W6BQF9;Q5DQ69;A0A2H4P5N4;C7SN35;B2BYA1		0	0.001	0.008265	50.52	0.0122725	2	972.5	0.0422858	31.046	0
	High	DDFIEKDR	8	17693	194	Q5W520;Q9GGI5;O03839;C4NWF4;O09420;C3S8U4;A2VAU6;C6G1P2;E7DMY2;F2X4H9;Q4VI99;Q8MCX5;Q37212;Q5I221;A0A0U4D534;Q4VI80;Q4VI78;F2X4R1;Q8MCX9;I2BGM7;Q33032;O46889;C6G392;P93952;Q6VW29;A0PD98;Q5K3Y8;Q32803;Q7YJP8;Q8HUZ9;Q9MT23;P48689;Q37222;A0A1C9HGI6;H5ZW43;J9QG76;Q37220;A0A1C9HFM1;Q7YJR1;A0A078BR81;A0A1C9HFR4;A0A0F6TFY2;Q7YJM3;L0N8B1;Q8WL19;O82538;E7DMV3;A0PDB5;Q5UFF3;Q85VA4;A0A0F6Y5M5;I2EA78;F2X4Q8;…		0	0.003	0.03093	39.02	0.310284	2	1037.49	0.0428561	42.8428	1
	High	PLLGcTIK	1	65191	367	P92447;Q32701;P28457;P28421;Q539X0;I2E9B8;Q31896;D6MYK9;Q6VW40;Q32776;Q32571;A2VAU6;I2BGM7;B1NL21;Q6VW29;C6G1P2;Q5W520;P93904;Q33047;O98884;D6MYK4;Q9MTT0;E7DMY2;Q31670;Q8ME51;Q8WL19;Q33032;Q5K3Y8;C3RXF1;F2X4Q8;A0PDB8;O82538;Q9GHZ1;A0A1C9HG87;Q31895;U5XM28;B8PRL7;A0A1C9HFT3;Q7YMT1;R4QE58;B5SW52;Q9THL1;A5X4D3;I3NTN0;Q1XEJ9;O09420;C7A609;T1WH32;I2EAR2;A0A219PXQ5;Q7YMT4;Q8MAM0;V5K6K1;A5X4K9;O46889;A0…	C5(Carbamidomethyl)	0	0.004	0.05111	40.37	0.807531	2	901.518	-0.0339554	62.0289	0
	High	EGNEIIR	1	14511	178	A2VAU6;C6G1P2;Q5W520;Q71N79;Q4VI99;Q9GGI5;Q8HUZ9;Q4VI80;Q4VI78;C3S8U4;Q6VW40;I2BGM7;Q33032;A0A1C9HFT3;I2E9L8;Q6VW29;A5X4D3;A0A0K2SQY8;Q32803;A0A158TYG8;Q7YJP8;Q5I221;A0A0U4D534;Q7YMT1;I2FL31;E7DMV3;Q58U40;I2E9B8;Q33047;Q8WL19;Q5K3Y8;O82538;A0A1C9HG87;U5XM28;B8PRL7;Q9THL1;Q1XEJ9;A0A219PXQ5;O46889;C3S8Q5;A0A286M593;Q9GEK5;D6C620;C1JAT3;Q9XQ93;Q4KUE1;Q7GH77;A0A2H4NXN4;A0PDB5;Q33156;O98551;E7DMW3;Q3I…		0	0.009	0.1156	47.33	0.0447273	2	830.437	-0.0833641	36.4972	0
	High	NHGMHFR	2	30695	273	Q5W520;Q9GGI5;Q33047;O82538;Q6VW40;A2VAU6;Q6VW29;C6G1P2;Q33032;A0A1C9HG87;U5XM28;Q9THL1;A0A0K2SQY8;D6C620;Q32803;Q4VI99;C1JAT3;A0A158TYG8;Q4KUE1;E7DMV3;Q7YJP8;Q7GH77;O98551;E7DMW3;Q4VI80;Q3I534;I2E9A4;Q4VI78;Q71N79;Q9T2E4;I2E9B8;I2BGM7;B1NL21;Q8WL19;Q5K3Y8;A0A1C9HFT3;Q1XEJ9;O46889;B5D5Q4;O78309;Q9XQ93;A0PDB5;Q33156;Q8HUZ9;Q5I221;A0A0U4D534;I2E9L8;C3S8U4;P93952;C3S8Q5;A0A286M593;Q8WKT6;R4QE58;Q9GE…		0	0.009	0.1086	41.45	0.181335	2	898.41	0.0462078	30.4147	0
	High	AVYEcLR	1	51291	314	A2VAU6;Q6VW29;C6G1P2;Q9GGI5;Q7YJP8;Q5W520;Q32803;P28457;I2E9B8;Q6VW40;I2BGM7;B1NL21;P93904;Q33047;Q8WL19;Q33032;Q5K3Y8;O82538;A0A1C9HG87;U5XM28;B8PRL7;A0A1C9HFT3;Q9THL1;A5X4D3;I3NTN0;Q1XEJ9;I2EAR2;A0A219PXQ5;O46889;Q8WKR0;C3S8Q5;B5D5Q4;A0A286M593;A0A0F7G5W2;Q9GEK5;A0A0K2SQY8;D6C620;O78309;P93932;Q4VI99;C1JAT3;Q9XQ93;A0A158TYG8;Q4KUE1;E7DMV3;Q37212;Q7GH77;A0A2H4NXN4;A0PDB5;Q33156;Q8HUZ9;J9QER6;Q5I…	C5(Carbamidomethyl)	0	0.009	0.1087	26.13	11.3923	2	910.445	-0.166306	50.8759	0
E7DMY2	Ribulose bisphosphate carboxylase large chain (Fragment) OS=Penianthus longifolius OX=461618 GN=rbcL PE=3 SV=1 - [E7DMY2_9MAGN]	2337.14	37.37	6600	0	22	274	463	51.5068	6.43018
	High	GGLDFTKDDENVNSQPFMR	10	51638	326	Q8M9K0;Q9XQI4;Q4VI93;Q8MFT9;A0A126G0V3;Q4VIC0;O98426;B1PHQ2;A0A2D0WHN2;Q95CE8;Q9GGJ5;B5LBY9;P28457;I2E9B8;Q6VW40;A2VAU6;I2BGM7;A0A1C9HGW2;B1NL21;Q6VW29;C6G1P2;Q5W520;P93904;Q33047;A0PD98;Q8WL19;Q33032;Q5K3Y8;I2E962;I2EAA9;O82538;A0A1C9HG87;U5XM28;B8PRL7;A0A1C9HFT3;Q9THL1;A5X4D3;I3NTN0;Q1XEJ9;A0A286NQE6;I2EAR2;A0A219PXQ5;O46889;Q8WKR0;C3S8Q5;B5D5Q4;A0A286M593;A0A0F7G5W2;Q9GEK5;A0A0K2SQY8;D6C620;B8…		0	0	2.957e-11	127.46	7.5237e-10	2	2169.99	0.129488	92.964	1
	High	GHYLNATAGTcEEMIK	12	14794	143	Q6VW40;A2VAU6;Q6VW29;C6G1P2;Q5W520;Q33032;O82538;A0A1C9HG87;U5XM28;Q9THL1;A0A0K2SQY8;D6C620;Q32803;Q4VI99;C1JAT3;Q9GGI5;A0A158TYG8;Q4KUE1;E7DMV3;Q7YJP8;Q7GH77;O98551;E7DMW3;Q4VI80;Q3I534;I2E9A4;Q4VI78;W5RVG3;A0A1C9HGI6;G0WZL1;Q37220;Q5UFF3;B1PHQ2;Q1X6Q9;A0A142I7F3;Q7YJR1;P92434;C3S397;A0A1C9HFR4;Q8MFT9;J9QH20;Q85VA4;A0A0F6Y5M5;Q37140;L0N8B1;Q32701;Q9T2E4;Q9MT23;A0A0B4M1K8;P94046;E7DMY2;I2E962;O98…	C11(Carbamidomethyl)	0	0	3.131e-10	112.31	1.29251e-08	2	1794.82	1.41919	65.9763	0
	High	GHYLNATAGTcEEMIKR	3	14767	142	Q6VW40;A2VAU6;Q6VW29;C6G1P2;Q33032;A0A1C9HG87;U5XM28;R4QE58;I2EAR2;Q8WKR0;A0A0K2SQY8;O98429;Q9GGI5;A0A158TYG8;Q4KUE1;Q37212;Q7YJP8;Q7GH77;O98551;E7DMW3;I2E9A4;P93918;Q8MCY1;Q9T2E4;Q9MT23;W5RVG3;O98426;A0A0B4M1K8;Q5UFF3;Q1X6Q9;Q36637;B6GUV5;Q7YJR1;Q37347;C3S397;K4EPE7;Q37176;I2E9G7;A0A1C9HFR4;Q8MFT9;Q95CE8;Q37140;L0N8B1;P94046;Q8ME51;A5X4D3;Q5I221;A0A0U4D534;A0A249Y5N8;Q7YJR9;F4YYX5;Q5W520;O82538;…	C11(Carbamidomethyl)	0	0	5.805e-10	104.3	9.89361e-08	3	1950.92	1.18142	60.7321	1
	High	GHYLNATAGTcEEmIK	6	14794	143	Q6VW40;A2VAU6;Q6VW29;C6G1P2;Q33032;A0A1C9HG87;U5XM28;F2X4H9;A0A0K2SQY8;Q9GGI5;D6MYJ6;A0A158TYG8;Q4KUE1;Q7YJP8;Q7GH77;O98551;E7DMW3;I2E9A4;W5RVG3;Q5UFF3;Q1X6Q9;Q7YJR1;C3S397;S6CMZ7;A0A1C9HFR4;Q8MFT9;Q37140;L0N8B1;Q5W520;O82538;Q9THL1;Q32803;Q4VI99;E7DMV3;Q4VI80;Q4VI78;A0A1C9HGI6;Q37220;B1PHQ2;Q85VA4;A0A0F6Y5M5;D6C620;C1JAT3;Q3I534;E7DMY2;I2E962;O98429;Q9T2E4;Q9MT23;A0A0B4M1K8;G0WZL1;A0A142I7A5;Q36…	C11(Carbamidomethyl); M14(Oxidation)	0	0	1.448e-08	93.82	8.35365e-07	2	1810.81	1.45089	55.59	0
	High	EITLGFVDLLRDDFIEK	1	5735	77	Q9GGI5;Q5W520;A2VAU6;C6G1P2;Q4VI99;Q4VI80;Q4VI78;A0A1C9HGI6;Q9GHM7;Q9MT32;C3S8U4;P48689;A0A1C9HFM1;Q36851;Q6VW40;I2BGM7;Q33032;A0A1C9HFT3;T1WH32;F2X4H9;Q8HUZ9;Q5I221;A0A0U4D534;I2E9L8;A0A249Y5N8;S4TA61;J9QG76;E0D8V0;C3S397;Q8MFT9;Q5QAE5;Q37212;A0A286NQF2;Q7YJM6;F5B3G0;Q8M9K0;Q8M9J0;E2FGZ3;I2EAR2;C4NWF4;B5SW52;O09420;O78309;E7DMY2;F2X4Q8;F2X4R1;Q8MCX9;Q8MAM0;O03839;D3W6K3;Q8MCX5;A0A0F7EV98;Q31895;…		0	0	1.781e-11	91.03	1.77805e-06	2	2023.08	0.428962	115.091	1
	High	mSGGDHIHAGTVVGK	30	17683	158	Q9GGI5;Q5UFF3;V5K6L0;C6G392;Q37212;Q5UFC2;B8PRP3;I2EA78;I6N589;A0A2H4P5N4;I2EAR2;Q6VW40;A2VAU6;Q6VW29;C6G1P2;Q33032;Q339G9;F2X4H9;Q4KUE1;Q7YJP8;Q7GH77;Q5I221;A0A0U4D534;I2E9A4;D6MYK4;E7DMY2;T1WH32;C3S8Q5;A0A286M593;A0A0K2SQY8;A0A158TYG8;Q8HUZ9;P93952;Q8WKT6;I2E9B8;I2BGM7;A0A1C9HG87;U5XM28;A0A1C9HFT3;Q9GEK5;Q9XQ93;A0A2H4NXN4;O98551;E7DMW3;I2E9L8;R4QE58;A5X4D3;I2E906;O98429;Q9T2E4;Q9MT23;A0A249Y5N8…	M1(Oxidation)	0	0	6.542e-09	86.55	7.61039e-06	2	1481.72	0.236377	30.8682	0
	High	GGLDFTKDDENVNSQPFmR	8	51638	326	Q4VIC0;O98426;B1PHQ2;A0A2D0WHN2;Q95CE8;Q9GGJ5;B5LBY9;Q9XQI4;Q4VI93;Q8MFT9;A0A126G0V3;A2VAU6;Q6VW29;C6G1P2;Q5W520;A5X4D3;A0A0K2SQY8;Q32803;Q4VI99;Q9GGI5;A0A158TYG8;Q7YJP8;Q5I221;A0A0U4D534;Q4VI80;Q4VI78;G0WZ98;A0A1C9HGI6;A0A291L247;G0WZL1;Q37220;Q7YJR1;Q37279;A0A1C9HFR4;J9QH20;Q37140;L0N8B1;I2E9B8;Q6VW40;I2BGM7;Q33047;Q8WL19;Q33032;Q5K3Y8;O82538;A0A1C9HG87;U5XM28;B8PRL7;A0A1C9HFT3;Q9THL1;Q1XEJ9;A0…	M18(Oxidation)	0	0	8.335e-09	82.93	2.06862e-05	2	2185.98	1.11451	83.2389	1
	High	DNGLLLHIHR	9	41878	338	I2E9B8;Q6VW40;A2VAU6;I2BGM7;Q6VW29;C6G1P2;Q33032;A0A1C9HG87;U5XM28;A0A1C9HFT3;C3S8Q5;A0A286M593;Q9GEK5;A0A0K2SQY8;Q9GGI5;Q9XQ93;A0A158TYG8;Q4KUE1;Q7YJP8;Q7GH77;A0A2H4NXN4;Q8HUZ9;O98551;E7DMW3;I2E9L8;I2E9A4;P93952;Q8WKT6;C3S8U4;Q8ME51;A5X4D3;A0A286NQE6;A5X4K9;O98429;Q5I221;G0WZM4;A0A0U4D534;Q8HRT3;Q9T2E4;A0A286NQF2;Q7YJM6;Q9MT23;I3NTN0;E0Y5C1;A0A1W6BU07;A0A1W6BU25;Q5EWL7;Q5QAE5;A0A023Q1L0;I2EAR2;Q…		0	0	0.0003143	82.39	2.90667e-05	2	1187.66	0.0547374	63.3869	0
	High	GHYLNATAGTcEEmIKR	6	14767	142	A2VAU6;C6G1P2;Q9GGI5;Q6VW40;Q6VW29;Q5W520;Q33032;O82538;A0A1C9HG87;U5XM28;Q9THL1;A0A0K2SQY8;D6C620;Q32803;Q4VI99;C1JAT3;A0A158TYG8;Q4KUE1;E7DMV3;Q7YJP8;Q7GH77;O98551;E7DMW3;Q4VI80;Q3I534;I2E9A4;Q4VI78;E7DMY2;I2E962;O98429;Q9T2E4;Q9MT23;W5RVG3;A0A1C9HGI6;A0A0B4M1K8;G0WZL1;Q37220;Q5UFF3;A0A142I7A5;B1PHQ2;Q1X6Q9;Q36637;A0A142I7F3;B8YHE7;O98431;Q7YJR1;P92434;A0A078BR81;Q37347;C3S397;K4EPE7;A0A1C9HFR4…	C11(Carbamidomethyl); M14(Oxidation)	0	0	6.494e-10	80.15	2.41102e-05	3	1966.91	1.30563	50.3523	1
	High	MSGGDHIHAGTVVGK	31	17683	158	Q9GGI5;Q5UFF3;V5K6L0;C6G392;Q37212;Q5UFC2;B8PRP3;I2EA78;I6N589;A0A2H4P5N4;A0A286M593;Q3T5L7;K4EPE7;P94046;I2EAR2;Q6VW40;A2VAU6;Q6VW29;C6G1P2;Q33032;Q339G9;F2X4H9;Q4KUE1;Q7YJP8;Q7GH77;Q5I221;A0A0U4D534;I2E9A4;D6MYK4;E7DMY2;T1WH32;C3S8Q5;A0A0K2SQY8;A0A158TYG8;Q8HUZ9;P93952;Q8WKT6;I2E9B8;I2BGM7;A0A1C9HG87;U5XM28;A0A1C9HFT3;Q9GEK5;Q9XQ93;A0A2H4NXN4;O98551;E7DMW3;I2E9L8;R4QE58;A5X4D3;I2E906;O98429;Q9T…		0	0	4.284e-09	79.09	3.63365e-05	2	1465.72	0.184296	38.2641	0
	High	DDENVNSQPFMR	9	52171	350	A2VAU6;C6G1P2;Q9GGI5;Q37212;Q8HUZ9;P28421;Q32571;Q5W520;Q8WL19;Q5K3Y8;C3RXF1;O82538;B8PRL7;A0A219PXQ5;O46889;Q9MT32;Q32121;A0A286NQM2;A0A1C9HG15;Q32553;Q32803;E7DMV3;A0PDB5;C7AQV2;C3S8U4;C7A5Z4;P28457;I2E9B8;Q6VW40;I2BGM7;B1NL21;Q6VW29;P93904;Q33047;Q33032;A0A1C9HG87;U5XM28;A0A1C9HFT3;Q9THL1;A5X4D3;I3NTN0;Q1XEJ9;I2EAR2;A5X4K9;Q8WKR0;C3S8Q5;B5D5Q4;A0A286M593;A0A0F7G5W2;Q9GEK5;A0A0K2SQY8;D6C620;O78…		0	0	1.379e-05	77.59	6.49224e-05	2	1451.62	0.641422	69.7054	0
	High	TFQGPPHGIQVER	32	58045	315	Q8MCX9;Q5UFF3;Q36637;J9QFH0;Q6YLP8;U5IKM1;B5U0R6;Q6VW40;A2VAU6;I2BGM7;C6G1P2;Q5W520;E7DMY2;Q33032;A0A1C9HFT3;B5SW52;D3W6K3;F2X4H9;Q4VI99;Q8MCX5;Q9GGI5;Q8HUZ9;I2E9L8;Q4VI80;Q4VI78;C3S8U4;A0A1C9HGW2;I2E962;A0A1C9HG87;U5XM28;B8PRL7;A0A286NQE6;C3S8Q5;A0A286M593;Q9GEK5;O78309;C1JAT3;A0A158TYG8;A0A2H4NXN4;Q5I221;G0WZM4;A0A0U4D534;A0A0P0FGN5;A0A286NQF2;Q7YJM6;Q6VW29;Q4KUE1;Q7YJP8;Q7GH77;I2E9A4;Q9T2E4;Q9…		0	0	1.1e-07	74.55	0.000217158	2	1465.75	-0.34338	59.3321	0
	High	EITLGFVDLLR	1	11021	142	Q6VW40;A2VAU6;I2BGM7;C6G1P2;Q33032;A0A1C9HFT3;T1WH32;F2X4H9;Q9GGI5;Q8HUZ9;Q5I221;A0A0U4D534;I2E9L8;A0A249Y5N8;S4TA61;J9QG76;E0D8V0;C3S397;Q8MFT9;Q5QAE5;Q5W520;I2E962;C3RXF1;A0A1C9HG87;U5XM28;B8PRL7;A0A286NQE6;A0A0F7EV98;Q9MT32;C3S8Q5;A0A286NQM2;A0A286M593;Q9GEK5;Q4VI99;C1JAT3;A0A158TYG8;A0A2H4NXN4;Q4VI80;Q4VI78;A0A286NQF2;C3S8U4;Q7YJM6;Q37212;O20248;W5RVG3;Q8HVI8;F5B3G0;Q8M9K0;Q8M9J0;E2FGZ3;Q8ME5…		0	0	0.0001323	64.18	0.000826107	2	1275.73	-0.111999	114.969	0
	High	VALEAcVQAR	51	29518	265	A2VAU6;I2BGM7;C6G1P2;B8PRL7;A0A0F7EV98;C4NWF4;Q6VW29;Q5W520;A5X4D3;A0A0K2SQY8;Q32803;Q4VI99;Q9GGI5;A0A158TYG8;Q7YJP8;Q5I221;A0A0U4D534;Q4VI80;Q4VI78;G0WZ98;A0A1C9HGI6;A0A291L247;G0WZL1;Q37220;Q7YJR1;Q37279;A0A1C9HFR4;J9QH20;Q37140;L0N8B1;I2E9B8;Q6VW40;Q33047;Q8WL19;Q33032;Q5K3Y8;O82538;A0A1C9HG87;U5XM28;A0A1C9HFT3;Q9THL1;Q1XEJ9;A0A219PXQ5;O46889;C3S8Q5;A0A286M593;Q9GEK5;D6C620;C1JAT3;Q9XQ93;Q4KUE…	C6(Carbamidomethyl)	0	0	0.0007345	63.39	0.00183777	2	1116.58	0.100469	70.0562	0
	High	FLFcAEAIYK	9	13080	151	Q9GHZ1;C3S8Q5;C3S8U4;A2VAU6;C6G1P2;Q5W520;Q4VI99;Q9GGI5;Q4VI80;Q4VI78;Q6VW29;Q5K3Y8;O78309;Q32803;Q7YJP8;Q8HUZ9;Q5I221;A0A0U4D534;P93952;Q9MT23;Q7YJR1;A0A1C9HFR4;L0N8B1;A8DPF0;J9QG76;Q7YJM3;P48689;A0A1C9HFM1;A0A1W6L1X3;Q9GHM7;Q32571;A0PD98;C3RXF1;B8PRL7;R4QE58;T1WH32;C7AQU9;Q32121;A0A286M593;A0A0K2SQY8;B8QQG4;A0A158TYG8;Q8WKT6;Q37222;A0A1C9HGI6;B8PRP3;H5ZW43;G0WZL1;Q37220;A0A142I7A5;Q36637;Q6PZ98…	C4(Carbamidomethyl)	0	0	0.0003031	63.22	0.001558	2	1261.63	0.953561	108.971	0
	High	PLLxcTIKPK	7	64838	366	I2E9B8;Q6VW40;A2VAU6;I2BGM7;Q6VW29;C6G1P2;D6MYK4;E7DMY2;Q33032;A0A1C9HG87;U5XM28;A0A1C9HFT3;C3S8Q5;A0A286M593;Q9GEK5;A0A0K2SQY8;Q9GGI5;Q9XQ93;A0A158TYG8;Q4KUE1;Q7YJP8;Q7GH77;A0A2H4NXN4;Q8HUZ9;O98551;E7DMW3;I2E9L8;I2E9A4;P93952;Q8WKT6;W5RVG3;D4N1T9;J9QG76;Q5UFF3;Q1X6Q9;Q9TML5;O99016;Q8HVI8;A0A291L206;Q7YJR1;C3S397;A0A1C9HFR4;Q8MFT9;Q5QAE5;G8EEM9;A0A2D0WHN2;Q7YJM3;Q37140;L0N8B1;I2EA78;T1WH32;Q1XEJ9…	X4(G); C5(Carbamidomethyl)	0	0	0.002346	50.54	0.0499682	3	1126.67	0.0653328	51.4133	1
	High	DTDTLAAFR	11	738	17	A2VAU6;C6G1P2;Q37212;E7DMW3;I2BGM7;E7DMY2;B8PRL7;A0A0F7EV98;C4NWF4;E7DMV3;Q3I534;B8PRP3;Q8SLJ7;G8D4B8;Q71N78;H8PFT2;A0A0D3M3X9		0	0	0.006754	47.8	0.0241204	2	1009.5	0.634705	76.9292	0
	High	DDENVNSQPFmR	6	52171	350	P93952;Q5QAE5;A2VAU6;C6G1P2;Q9GGI5;Q37212;Q8HUZ9;P28421;Q32571;Q5W520;Q8WL19;Q5K3Y8;C3RXF1;O82538;B8PRL7;A0A219PXQ5;O46889;Q9MT32;Q32121;A0A286NQM2;A0A1C9HG15;Q32553;Q32803;E7DMV3;A0PDB5;C7AQV2;C3S8U4;C7A5Z4;P28457;I2E9B8;Q6VW40;I2BGM7;B1NL21;Q6VW29;P93904;Q33047;Q33032;A0A1C9HG87;U5XM28;A0A1C9HFT3;Q9THL1;A5X4D3;I3NTN0;Q1XEJ9;I2EAR2;A5X4K9;Q8WKR0;C3S8Q5;B5D5Q4;A0A286M593;A0A0F7G5W2;Q9GEK5;A0A0K2S…	M11(Oxidation)	0	0	9.395e-05	40.9	0.297967	2	1467.62	0.855373	56.844	0
	High	EITLGFVDLLRDDFIEKDR	1	5694	77	Q9GGI5;Q5W520;A2VAU6;C6G1P2;Q4VI99;Q4VI80;Q4VI78;A0A1C9HGI6;Q9GHM7;Q9MT32;C3S8U4;P48689;A0A1C9HFM1;Q36851;Q6VW40;I2BGM7;Q33032;A0A1C9HFT3;T1WH32;F2X4H9;Q8HUZ9;Q5I221;A0A0U4D534;I2E9L8;A0A249Y5N8;S4TA61;J9QG76;E0D8V0;C3S397;Q8MFT9;Q5QAE5;Q37212;A0A286NQF2;Q7YJM6;F5B3G0;Q8M9K0;Q8M9J0;E2FGZ3;I2EAR2;C4NWF4;B5SW52;O09420;O78309;E7DMY2;F2X4Q8;F2X4R1;Q8MCX9;Q8MAM0;O03839;D3W6K3;Q8MCX5;A0A0F7EV98;Q31895;…		0	0	3.007e-05	26.91	4.3336	3	2294.2	0.045206	114.731	2
	High	AMHAVIDR	9	44488	355	Q6VW40;A2VAU6;C6G1P2;Q33032;Q9GGI5;Q5I221;A0A0U4D534;Q71N79;Q5W520;Q5K3Y8;Q32803;C3S8U4;I2E9B8;I2BGM7;Q6VW29;A0A1C9HFT3;Q9XQ93;Q4KUE1;Q7YJP8;Q7GH77;Q8HUZ9;I2E9L8;I2E9A4;P93952;D4N1T9;J9QG76;Q5UFF3;Q1X6Q9;O99016;A0A291L206;Q7YJR1;C3S397;A0A1C9HFR4;Q8MFT9;Q5QAE5;G8EEM9;A0A2D0WHN2;Q7YJM3;L0N8B1;I2EA78;A0A218KDZ0;A0PD98;Q4VI99;Q4VI80;Q4VI78;Q9MT23;P48689;Q37222;A0A1C9HGI6;H5ZW43;Q37220;A0A1C9HFM1;A0A…		0	0.001	0.01353	52.3	0.0217425	2	912.471	-0.890214	32.559	0
	High	AQAETGEIK	6	27913	263	C3RXF1;A0A286NQM2;Q9GGI5;Q8ME51;B8PRL7;Q9GEK5;Q1XEJ9;Q6VW40;A2VAU6;I2BGM7;C6G1P2;Q33032;A0A1C9HG87;U5XM28;A0A1C9HFT3;C3S8Q5;A0A286M593;A0A158TYG8;A0A2H4NXN4;Q8HUZ9;I2E9L8;D6C620;C3S8U4;Q32701;I2E9B8;Q6VW29;T1WH32;Q9XQ93;Q4KUE1;Q7YJP8;Q7GH77;I2E9A4;P93952;P93918;Q5W520;D0Q0K2;A0A286NQE6;A0A0K2SQY8;O98429;O98551;E7DMW3;Q9T2E4;A0A286NQF2;Q8WKT6;Q7YJM6;Q9MT23;W5RVG3;B8PRP3;A0A0B4M1K8;D4N1T9;A0A1D5AHD…		0	0.001	0.01758	40.57	0.320912	2	946.485	1.16613	24.6436	0
	High	DDFIEKDR	8	17693	194	Q5W520;Q9GGI5;O03839;C4NWF4;O09420;C3S8U4;A2VAU6;C6G1P2;E7DMY2;F2X4H9;Q4VI99;Q8MCX5;Q37212;Q5I221;A0A0U4D534;Q4VI80;Q4VI78;F2X4R1;Q8MCX9;I2BGM7;Q33032;O46889;C6G392;P93952;Q6VW29;A0PD98;Q5K3Y8;Q32803;Q7YJP8;Q8HUZ9;Q9MT23;P48689;Q37222;A0A1C9HGI6;H5ZW43;J9QG76;Q37220;A0A1C9HFM1;Q7YJR1;A0A078BR81;A0A1C9HFR4;A0A0F6TFY2;Q7YJM3;L0N8B1;Q8WL19;O82538;E7DMV3;A0PDB5;Q5UFF3;Q85VA4;A0A0F6Y5M5;I2EA78;F2X4Q8;…		0	0.003	0.03093	39.02	0.310284	2	1037.49	0.0428561	42.8428	1
	High	YGRPLLxcTIKPK	3	20	7	D6MYK4;E7DMY2;Q95631;P93976;B3THI6;Q31750;Q33369	X7(N); C8(Carbamidomethyl)	0	0.003	0.0338	26.81	3.73322	3	1559.86	-7.15443	62.2094	2
	High	PLLxcTIK	1	65191	367	P92447;Q32701;P28457;P28421;Q539X0;I2E9B8;Q31896;D6MYK9;Q6VW40;Q32776;Q32571;A2VAU6;I2BGM7;B1NL21;Q6VW29;C6G1P2;Q5W520;P93904;Q33047;O98884;D6MYK4;Q9MTT0;E7DMY2;Q31670;Q8ME51;Q8WL19;Q33032;Q5K3Y8;C3RXF1;F2X4Q8;A0PDB8;O82538;Q9GHZ1;A0A1C9HG87;Q31895;U5XM28;B8PRL7;A0A1C9HFT3;Q7YMT1;R4QE58;B5SW52;Q9THL1;A5X4D3;I3NTN0;Q1XEJ9;O09420;C7A609;T1WH32;I2EAR2;A0A219PXQ5;Q7YMT4;Q8MAM0;V5K6K1;A5X4K9;O46889;A0…	X4(G); C5(Carbamidomethyl)	0	0.004	0.05111	40.37	0.807531	2	901.518	-0.0339554	62.0289	0
	High	EGNEIIR	1	14511	178	A2VAU6;C6G1P2;Q5W520;Q71N79;Q4VI99;Q9GGI5;Q8HUZ9;Q4VI80;Q4VI78;C3S8U4;Q6VW40;I2BGM7;Q33032;A0A1C9HFT3;I2E9L8;Q6VW29;A5X4D3;A0A0K2SQY8;Q32803;A0A158TYG8;Q7YJP8;Q5I221;A0A0U4D534;Q7YMT1;I2FL31;E7DMV3;Q58U40;I2E9B8;Q33047;Q8WL19;Q5K3Y8;O82538;A0A1C9HG87;U5XM28;B8PRL7;Q9THL1;Q1XEJ9;A0A219PXQ5;O46889;C3S8Q5;A0A286M593;Q9GEK5;D6C620;C1JAT3;Q9XQ93;Q4KUE1;Q7GH77;A0A2H4NXN4;A0PDB5;Q33156;O98551;E7DMW3;Q3I…		0	0.009	0.1156	47.33	0.0447273	2	830.437	-0.0833641	36.4972	0
	High	NHGMHFR	2	30695	273	Q5W520;Q9GGI5;Q33047;O82538;Q6VW40;A2VAU6;Q6VW29;C6G1P2;Q33032;A0A1C9HG87;U5XM28;Q9THL1;A0A0K2SQY8;D6C620;Q32803;Q4VI99;C1JAT3;A0A158TYG8;Q4KUE1;E7DMV3;Q7YJP8;Q7GH77;O98551;E7DMW3;Q4VI80;Q3I534;I2E9A4;Q4VI78;Q71N79;Q9T2E4;I2E9B8;I2BGM7;B1NL21;Q8WL19;Q5K3Y8;A0A1C9HFT3;Q1XEJ9;O46889;B5D5Q4;O78309;Q9XQ93;A0PDB5;Q33156;Q8HUZ9;Q5I221;A0A0U4D534;I2E9L8;C3S8U4;P93952;C3S8Q5;A0A286M593;Q8WKT6;R4QE58;Q9GE…		0	0.009	0.1086	41.45	0.181335	2	898.41	0.0462078	30.4147	0
	High	AVYEcLR	1	51291	314	A2VAU6;Q6VW29;C6G1P2;Q9GGI5;Q7YJP8;Q5W520;Q32803;P28457;I2E9B8;Q6VW40;I2BGM7;B1NL21;P93904;Q33047;Q8WL19;Q33032;Q5K3Y8;O82538;A0A1C9HG87;U5XM28;B8PRL7;A0A1C9HFT3;Q9THL1;A5X4D3;I3NTN0;Q1XEJ9;I2EAR2;A0A219PXQ5;O46889;Q8WKR0;C3S8Q5;B5D5Q4;A0A286M593;A0A0F7G5W2;Q9GEK5;A0A0K2SQY8;D6C620;O78309;P93932;Q4VI99;C1JAT3;Q9XQ93;A0A158TYG8;Q4KUE1;E7DMV3;Q37212;Q7GH77;A0A2H4NXN4;A0PDB5;Q33156;Q8HUZ9;J9QER6;Q5I…	C5(Carbamidomethyl)	0	0.009	0.1087	26.13	11.3923	2	910.445	-0.166306	50.8759	0
Q32701	Ribulose bisphosphate carboxylase large chain OS=Notothixos subaureus OX=36002 GN=rbcL PE=3 SV=1 - [RBL_NOTSU]	2334.84	33.05	28580	0	17	253	475	52.4294	6.68311
	High	GGLDFTKDDENVNSQPFMR	10	51638	326	Q8M9K0;Q9XQI4;Q4VI93;Q8MFT9;A0A126G0V3;Q4VIC0;O98426;B1PHQ2;A0A2D0WHN2;Q95CE8;Q9GGJ5;B5LBY9;P28457;I2E9B8;Q6VW40;A2VAU6;I2BGM7;A0A1C9HGW2;B1NL21;Q6VW29;C6G1P2;Q5W520;P93904;Q33047;A0PD98;Q8WL19;Q33032;Q5K3Y8;I2E962;I2EAA9;O82538;A0A1C9HG87;U5XM28;B8PRL7;A0A1C9HFT3;Q9THL1;A5X4D3;I3NTN0;Q1XEJ9;A0A286NQE6;I2EAR2;A0A219PXQ5;O46889;Q8WKR0;C3S8Q5;B5D5Q4;A0A286M593;A0A0F7G5W2;Q9GEK5;A0A0K2SQY8;D6C620;B8…		0	0	2.957e-11	127.46	7.5237e-10	2	2169.99	0.129488	92.964	1
	High	GHYLNATAGTcEEMIK	12	14794	143	Q6VW40;A2VAU6;Q6VW29;C6G1P2;Q5W520;Q33032;O82538;A0A1C9HG87;U5XM28;Q9THL1;A0A0K2SQY8;D6C620;Q32803;Q4VI99;C1JAT3;Q9GGI5;A0A158TYG8;Q4KUE1;E7DMV3;Q7YJP8;Q7GH77;O98551;E7DMW3;Q4VI80;Q3I534;I2E9A4;Q4VI78;W5RVG3;A0A1C9HGI6;G0WZL1;Q37220;Q5UFF3;B1PHQ2;Q1X6Q9;A0A142I7F3;Q7YJR1;P92434;C3S397;A0A1C9HFR4;Q8MFT9;J9QH20;Q85VA4;A0A0F6Y5M5;Q37140;L0N8B1;Q32701;Q9T2E4;Q9MT23;A0A0B4M1K8;P94046;E7DMY2;I2E962;O98…	C11(Carbamidomethyl)	0	0	3.131e-10	112.31	1.29251e-08	2	1794.82	1.41919	65.9763	0
	High	GHYLNATAGTcEEMIKR	3	14767	142	Q6VW40;A2VAU6;Q6VW29;C6G1P2;Q33032;A0A1C9HG87;U5XM28;R4QE58;I2EAR2;Q8WKR0;A0A0K2SQY8;O98429;Q9GGI5;A0A158TYG8;Q4KUE1;Q37212;Q7YJP8;Q7GH77;O98551;E7DMW3;I2E9A4;P93918;Q8MCY1;Q9T2E4;Q9MT23;W5RVG3;O98426;A0A0B4M1K8;Q5UFF3;Q1X6Q9;Q36637;B6GUV5;Q7YJR1;Q37347;C3S397;K4EPE7;Q37176;I2E9G7;A0A1C9HFR4;Q8MFT9;Q95CE8;Q37140;L0N8B1;P94046;Q8ME51;A5X4D3;Q5I221;A0A0U4D534;A0A249Y5N8;Q7YJR9;F4YYX5;Q5W520;O82538;…	C11(Carbamidomethyl)	0	0	5.805e-10	104.3	9.89361e-08	3	1950.92	1.18142	60.7321	1
	High	AESSTGTWTTVWTDGLTSLDR	1	97	23	Q32701;Q71N69;Q8HRT3;Q6USH4;C1JAT3;Q32553;Q71N70;Q71N81;A0A0B4M1K8;D4N1T9;A0A078BR81;Q37347;A0A023Q1L0;S4TA61;Q37279;Q37176;E3THZ2;Q33420;Q37309;A0A023Q3H2;Q9THT9;Q36373;H8YV27		0	0	5.596e-11	103.81	5.66969e-08	2	2284.07	0.0675747	114.803	0
	High	GHYLNATAGTcEEmIK	6	14794	143	Q6VW40;A2VAU6;Q6VW29;C6G1P2;Q33032;A0A1C9HG87;U5XM28;F2X4H9;A0A0K2SQY8;Q9GGI5;D6MYJ6;A0A158TYG8;Q4KUE1;Q7YJP8;Q7GH77;O98551;E7DMW3;I2E9A4;W5RVG3;Q5UFF3;Q1X6Q9;Q7YJR1;C3S397;S6CMZ7;A0A1C9HFR4;Q8MFT9;Q37140;L0N8B1;Q5W520;O82538;Q9THL1;Q32803;Q4VI99;E7DMV3;Q4VI80;Q4VI78;A0A1C9HGI6;Q37220;B1PHQ2;Q85VA4;A0A0F6Y5M5;D6C620;C1JAT3;Q3I534;E7DMY2;I2E962;O98429;Q9T2E4;Q9MT23;A0A0B4M1K8;G0WZL1;A0A142I7A5;Q36…	C11(Carbamidomethyl); M14(Oxidation)	0	0	1.448e-08	93.82	8.35365e-07	2	1810.81	1.45089	55.59	0
	High	mSGGDHIHAGTVVGK	30	17683	158	Q9GGI5;Q5UFF3;V5K6L0;C6G392;Q37212;Q5UFC2;B8PRP3;I2EA78;I6N589;A0A2H4P5N4;I2EAR2;Q6VW40;A2VAU6;Q6VW29;C6G1P2;Q33032;Q339G9;F2X4H9;Q4KUE1;Q7YJP8;Q7GH77;Q5I221;A0A0U4D534;I2E9A4;D6MYK4;E7DMY2;T1WH32;C3S8Q5;A0A286M593;A0A0K2SQY8;A0A158TYG8;Q8HUZ9;P93952;Q8WKT6;I2E9B8;I2BGM7;A0A1C9HG87;U5XM28;A0A1C9HFT3;Q9GEK5;Q9XQ93;A0A2H4NXN4;O98551;E7DMW3;I2E9L8;R4QE58;A5X4D3;I2E906;O98429;Q9T2E4;Q9MT23;A0A249Y5N8…	M1(Oxidation)	0	0	6.542e-09	86.55	7.61039e-06	2	1481.72	0.236377	30.8682	0
	High	GGLDFTKDDENVNSQPFmR	8	51638	326	Q4VIC0;O98426;B1PHQ2;A0A2D0WHN2;Q95CE8;Q9GGJ5;B5LBY9;Q9XQI4;Q4VI93;Q8MFT9;A0A126G0V3;A2VAU6;Q6VW29;C6G1P2;Q5W520;A5X4D3;A0A0K2SQY8;Q32803;Q4VI99;Q9GGI5;A0A158TYG8;Q7YJP8;Q5I221;A0A0U4D534;Q4VI80;Q4VI78;G0WZ98;A0A1C9HGI6;A0A291L247;G0WZL1;Q37220;Q7YJR1;Q37279;A0A1C9HFR4;J9QH20;Q37140;L0N8B1;I2E9B8;Q6VW40;I2BGM7;Q33047;Q8WL19;Q33032;Q5K3Y8;O82538;A0A1C9HG87;U5XM28;B8PRL7;A0A1C9HFT3;Q9THL1;Q1XEJ9;A0…	M18(Oxidation)	0	0	8.335e-09	82.93	2.06862e-05	2	2185.98	1.11451	83.2389	1
	High	DNGLLLHIHR	9	41878	338	I2E9B8;Q6VW40;A2VAU6;I2BGM7;Q6VW29;C6G1P2;Q33032;A0A1C9HG87;U5XM28;A0A1C9HFT3;C3S8Q5;A0A286M593;Q9GEK5;A0A0K2SQY8;Q9GGI5;Q9XQ93;A0A158TYG8;Q4KUE1;Q7YJP8;Q7GH77;A0A2H4NXN4;Q8HUZ9;O98551;E7DMW3;I2E9L8;I2E9A4;P93952;Q8WKT6;C3S8U4;Q8ME51;A5X4D3;A0A286NQE6;A5X4K9;O98429;Q5I221;G0WZM4;A0A0U4D534;Q8HRT3;Q9T2E4;A0A286NQF2;Q7YJM6;Q9MT23;I3NTN0;E0Y5C1;A0A1W6BU07;A0A1W6BU25;Q5EWL7;Q5QAE5;A0A023Q1L0;I2EAR2;Q…		0	0	0.0003143	82.39	2.90667e-05	2	1187.66	0.0547374	63.3869	0
	High	GHYLNATAGTcEEmIKR	6	14767	142	A2VAU6;C6G1P2;Q9GGI5;Q6VW40;Q6VW29;Q5W520;Q33032;O82538;A0A1C9HG87;U5XM28;Q9THL1;A0A0K2SQY8;D6C620;Q32803;Q4VI99;C1JAT3;A0A158TYG8;Q4KUE1;E7DMV3;Q7YJP8;Q7GH77;O98551;E7DMW3;Q4VI80;Q3I534;I2E9A4;Q4VI78;E7DMY2;I2E962;O98429;Q9T2E4;Q9MT23;W5RVG3;A0A1C9HGI6;A0A0B4M1K8;G0WZL1;Q37220;Q5UFF3;A0A142I7A5;B1PHQ2;Q1X6Q9;Q36637;A0A142I7F3;B8YHE7;O98431;Q7YJR1;P92434;A0A078BR81;Q37347;C3S397;K4EPE7;A0A1C9HFR4…	C11(Carbamidomethyl); M14(Oxidation)	0	0	6.494e-10	80.15	2.41102e-05	3	1966.91	1.30563	50.3523	1
	High	MSGGDHIHAGTVVGK	31	17683	158	Q9GGI5;Q5UFF3;V5K6L0;C6G392;Q37212;Q5UFC2;B8PRP3;I2EA78;I6N589;A0A2H4P5N4;A0A286M593;Q3T5L7;K4EPE7;P94046;I2EAR2;Q6VW40;A2VAU6;Q6VW29;C6G1P2;Q33032;Q339G9;F2X4H9;Q4KUE1;Q7YJP8;Q7GH77;Q5I221;A0A0U4D534;I2E9A4;D6MYK4;E7DMY2;T1WH32;C3S8Q5;A0A0K2SQY8;A0A158TYG8;Q8HUZ9;P93952;Q8WKT6;I2E9B8;I2BGM7;A0A1C9HG87;U5XM28;A0A1C9HFT3;Q9GEK5;Q9XQ93;A0A2H4NXN4;O98551;E7DMW3;I2E9L8;R4QE58;A5X4D3;I2E906;O98429;Q9T…		0	0	4.284e-09	79.09	3.63365e-05	2	1465.72	0.184296	38.2641	0
	High	DDENVNSQPFMR	9	52171	350	A2VAU6;C6G1P2;Q9GGI5;Q37212;Q8HUZ9;P28421;Q32571;Q5W520;Q8WL19;Q5K3Y8;C3RXF1;O82538;B8PRL7;A0A219PXQ5;O46889;Q9MT32;Q32121;A0A286NQM2;A0A1C9HG15;Q32553;Q32803;E7DMV3;A0PDB5;C7AQV2;C3S8U4;C7A5Z4;P28457;I2E9B8;Q6VW40;I2BGM7;B1NL21;Q6VW29;P93904;Q33047;Q33032;A0A1C9HG87;U5XM28;A0A1C9HFT3;Q9THL1;A5X4D3;I3NTN0;Q1XEJ9;I2EAR2;A5X4K9;Q8WKR0;C3S8Q5;B5D5Q4;A0A286M593;A0A0F7G5W2;Q9GEK5;A0A0K2SQY8;D6C620;O78…		0	0	1.379e-05	77.59	6.49224e-05	2	1451.62	0.641422	69.7054	0
	High	TFQGPPHGIQVER	32	58045	315	Q8MCX9;Q5UFF3;Q36637;J9QFH0;Q6YLP8;U5IKM1;B5U0R6;Q6VW40;A2VAU6;I2BGM7;C6G1P2;Q5W520;E7DMY2;Q33032;A0A1C9HFT3;B5SW52;D3W6K3;F2X4H9;Q4VI99;Q8MCX5;Q9GGI5;Q8HUZ9;I2E9L8;Q4VI80;Q4VI78;C3S8U4;A0A1C9HGW2;I2E962;A0A1C9HG87;U5XM28;B8PRL7;A0A286NQE6;C3S8Q5;A0A286M593;Q9GEK5;O78309;C1JAT3;A0A158TYG8;A0A2H4NXN4;Q5I221;G0WZM4;A0A0U4D534;A0A0P0FGN5;A0A286NQF2;Q7YJM6;Q6VW29;Q4KUE1;Q7YJP8;Q7GH77;I2E9A4;Q9T2E4;Q9…		0	0	1.1e-07	74.55	0.000217158	2	1465.75	-0.34338	59.3321	0
	High	VALEAcVQAR	51	29518	265	A2VAU6;I2BGM7;C6G1P2;B8PRL7;A0A0F7EV98;C4NWF4;Q6VW29;Q5W520;A5X4D3;A0A0K2SQY8;Q32803;Q4VI99;Q9GGI5;A0A158TYG8;Q7YJP8;Q5I221;A0A0U4D534;Q4VI80;Q4VI78;G0WZ98;A0A1C9HGI6;A0A291L247;G0WZL1;Q37220;Q7YJR1;Q37279;A0A1C9HFR4;J9QH20;Q37140;L0N8B1;I2E9B8;Q6VW40;Q33047;Q8WL19;Q33032;Q5K3Y8;O82538;A0A1C9HG87;U5XM28;A0A1C9HFT3;Q9THL1;Q1XEJ9;A0A219PXQ5;O46889;C3S8Q5;A0A286M593;Q9GEK5;D6C620;C1JAT3;Q9XQ93;Q4KUE…	C6(Carbamidomethyl)	0	0	0.0007345	63.39	0.00183777	2	1116.58	0.100469	70.0562	0
	High	PLLGcTIKPK	7	64838	366	I2E9B8;Q6VW40;A2VAU6;I2BGM7;Q6VW29;C6G1P2;D6MYK4;E7DMY2;Q33032;A0A1C9HG87;U5XM28;A0A1C9HFT3;C3S8Q5;A0A286M593;Q9GEK5;A0A0K2SQY8;Q9GGI5;Q9XQ93;A0A158TYG8;Q4KUE1;Q7YJP8;Q7GH77;A0A2H4NXN4;Q8HUZ9;O98551;E7DMW3;I2E9L8;I2E9A4;P93952;Q8WKT6;W5RVG3;D4N1T9;J9QG76;Q5UFF3;Q1X6Q9;Q9TML5;O99016;Q8HVI8;A0A291L206;Q7YJR1;C3S397;A0A1C9HFR4;Q8MFT9;Q5QAE5;G8EEM9;A0A2D0WHN2;Q7YJM3;Q37140;L0N8B1;I2EA78;T1WH32;Q1XEJ9…	C5(Carbamidomethyl)	0	0	0.002346	50.54	0.0499682	3	1126.67	0.0653328	51.4133	1
	High	YGRPLLGcTIKPK	6	64650	358	C3RXF1;A0A286NQM2;Q9GGI5;P28457;I2E9B8;Q6VW40;A2VAU6;I2BGM7;Q6VW29;C6G1P2;Q33032;A0A1C9HG87;U5XM28;A0A1C9HFT3;A5X4D3;A0A286NQE6;I2EAR2;Q8WKR0;C3S8Q5;A0A286M593;A0A0F7G5W2;Q9GEK5;A0A0K2SQY8;O98429;Q9XQ93;A0A158TYG8;Q4KUE1;Q37212;Q7YJP8;Q7GH77;A0A2H4NXN4;Q8HUZ9;Q5I221;G0WZM4;A0A0U4D534;O98551;E7DMW3;I2E9L8;Q8HRT3;I2E9A4;P93918;Q8MCY1;Q9T2E4;A0A286NQF2;Q6USH4;P93952;Q8WKT6;Q7YJM6;Q9MT23;Q32701;Q5W52…	C8(Carbamidomethyl)	0	0	1.496e-06	43.07	0.286307	3	1502.85	0.579	53.2588	2
	High	DDENVNSQPFmR	6	52171	350	P93952;Q5QAE5;A2VAU6;C6G1P2;Q9GGI5;Q37212;Q8HUZ9;P28421;Q32571;Q5W520;Q8WL19;Q5K3Y8;C3RXF1;O82538;B8PRL7;A0A219PXQ5;O46889;Q9MT32;Q32121;A0A286NQM2;A0A1C9HG15;Q32553;Q32803;E7DMV3;A0PDB5;C7AQV2;C3S8U4;C7A5Z4;P28457;I2E9B8;Q6VW40;I2BGM7;B1NL21;Q6VW29;P93904;Q33047;Q33032;A0A1C9HG87;U5XM28;A0A1C9HFT3;Q9THL1;A5X4D3;I3NTN0;Q1XEJ9;I2EAR2;A5X4K9;Q8WKR0;C3S8Q5;B5D5Q4;A0A286M593;A0A0F7G5W2;Q9GEK5;A0A0K2S…	M11(Oxidation)	0	0	9.395e-05	40.9	0.297967	2	1467.62	0.855373	56.844	0
	High	AMHAVIDR	9	44488	355	Q6VW40;A2VAU6;C6G1P2;Q33032;Q9GGI5;Q5I221;A0A0U4D534;Q71N79;Q5W520;Q5K3Y8;Q32803;C3S8U4;I2E9B8;I2BGM7;Q6VW29;A0A1C9HFT3;Q9XQ93;Q4KUE1;Q7YJP8;Q7GH77;Q8HUZ9;I2E9L8;I2E9A4;P93952;D4N1T9;J9QG76;Q5UFF3;Q1X6Q9;O99016;A0A291L206;Q7YJR1;C3S397;A0A1C9HFR4;Q8MFT9;Q5QAE5;G8EEM9;A0A2D0WHN2;Q7YJM3;L0N8B1;I2EA78;A0A218KDZ0;A0PD98;Q4VI99;Q4VI80;Q4VI78;Q9MT23;P48689;Q37222;A0A1C9HGI6;H5ZW43;Q37220;A0A1C9HFM1;A0A…		0	0.001	0.01353	52.3	0.0217425	2	912.471	-0.890214	32.559	0
	High	AQAETGEIK	6	27913	263	C3RXF1;A0A286NQM2;Q9GGI5;Q8ME51;B8PRL7;Q9GEK5;Q1XEJ9;Q6VW40;A2VAU6;I2BGM7;C6G1P2;Q33032;A0A1C9HG87;U5XM28;A0A1C9HFT3;C3S8Q5;A0A286M593;A0A158TYG8;A0A2H4NXN4;Q8HUZ9;I2E9L8;D6C620;C3S8U4;Q32701;I2E9B8;Q6VW29;T1WH32;Q9XQ93;Q4KUE1;Q7YJP8;Q7GH77;I2E9A4;P93952;P93918;Q5W520;D0Q0K2;A0A286NQE6;A0A0K2SQY8;O98429;O98551;E7DMW3;Q9T2E4;A0A286NQF2;Q8WKT6;Q7YJM6;Q9MT23;W5RVG3;B8PRP3;A0A0B4M1K8;D4N1T9;A0A1D5AHD…		0	0.001	0.01758	40.57	0.320912	2	946.485	1.16613	24.6436	0
	High	DDFIEKDR	8	17693	194	Q5W520;Q9GGI5;O03839;C4NWF4;O09420;C3S8U4;A2VAU6;C6G1P2;E7DMY2;F2X4H9;Q4VI99;Q8MCX5;Q37212;Q5I221;A0A0U4D534;Q4VI80;Q4VI78;F2X4R1;Q8MCX9;I2BGM7;Q33032;O46889;C6G392;P93952;Q6VW29;A0PD98;Q5K3Y8;Q32803;Q7YJP8;Q8HUZ9;Q9MT23;P48689;Q37222;A0A1C9HGI6;H5ZW43;J9QG76;Q37220;A0A1C9HFM1;Q7YJR1;A0A078BR81;A0A1C9HFR4;A0A0F6TFY2;Q7YJM3;L0N8B1;Q8WL19;O82538;E7DMV3;A0PDB5;Q5UFF3;Q85VA4;A0A0F6Y5M5;I2EA78;F2X4Q8;…		0	0.003	0.03093	39.02	0.310284	2	1037.49	0.0428561	42.8428	1
	High	PLLGcTIK	1	65191	367	P92447;Q32701;P28457;P28421;Q539X0;I2E9B8;Q31896;D6MYK9;Q6VW40;Q32776;Q32571;A2VAU6;I2BGM7;B1NL21;Q6VW29;C6G1P2;Q5W520;P93904;Q33047;O98884;D6MYK4;Q9MTT0;E7DMY2;Q31670;Q8ME51;Q8WL19;Q33032;Q5K3Y8;C3RXF1;F2X4Q8;A0PDB8;O82538;Q9GHZ1;A0A1C9HG87;Q31895;U5XM28;B8PRL7;A0A1C9HFT3;Q7YMT1;R4QE58;B5SW52;Q9THL1;A5X4D3;I3NTN0;Q1XEJ9;O09420;C7A609;T1WH32;I2EAR2;A0A219PXQ5;Q7YMT4;Q8MAM0;V5K6K1;A5X4K9;O46889;A0…	C5(Carbamidomethyl)	0	0.004	0.05111	40.37	0.807531	2	901.518	-0.0339554	62.0289	0
	High	EGNEIIR	1	14511	178	A2VAU6;C6G1P2;Q5W520;Q71N79;Q4VI99;Q9GGI5;Q8HUZ9;Q4VI80;Q4VI78;C3S8U4;Q6VW40;I2BGM7;Q33032;A0A1C9HFT3;I2E9L8;Q6VW29;A5X4D3;A0A0K2SQY8;Q32803;A0A158TYG8;Q7YJP8;Q5I221;A0A0U4D534;Q7YMT1;I2FL31;E7DMV3;Q58U40;I2E9B8;Q33047;Q8WL19;Q5K3Y8;O82538;A0A1C9HG87;U5XM28;B8PRL7;Q9THL1;Q1XEJ9;A0A219PXQ5;O46889;C3S8Q5;A0A286M593;Q9GEK5;D6C620;C1JAT3;Q9XQ93;Q4KUE1;Q7GH77;A0A2H4NXN4;A0PDB5;Q33156;O98551;E7DMW3;Q3I…		0	0.009	0.1156	47.33	0.0447273	2	830.437	-0.0833641	36.4972	0
	High	AVYEcLR	1	51291	314	A2VAU6;Q6VW29;C6G1P2;Q9GGI5;Q7YJP8;Q5W520;Q32803;P28457;I2E9B8;Q6VW40;I2BGM7;B1NL21;P93904;Q33047;Q8WL19;Q33032;Q5K3Y8;O82538;A0A1C9HG87;U5XM28;B8PRL7;A0A1C9HFT3;Q9THL1;A5X4D3;I3NTN0;Q1XEJ9;I2EAR2;A0A219PXQ5;O46889;Q8WKR0;C3S8Q5;B5D5Q4;A0A286M593;A0A0F7G5W2;Q9GEK5;A0A0K2SQY8;D6C620;O78309;P93932;Q4VI99;C1JAT3;Q9XQ93;A0A158TYG8;Q4KUE1;E7DMV3;Q37212;Q7GH77;A0A2H4NXN4;A0PDB5;Q33156;Q8HUZ9;J9QER6;Q5I…	C5(Carbamidomethyl)	0	0.009	0.1087	26.13	11.3923	2	910.445	-0.166306	50.8759	0
C0J9K5	ATP synthase subunit beta (Fragment) OS=Cissampelos andromorpha OX=461569 GN=atpB PE=3 SV=1 - [C0J9K5_9MAGN]	2332.77	51.5	5680	1	19	138	468	50.3982	5.43994
	High	GMEVIDTGAPLSVPVGGATLGR	6	3356	18	A0A0M3LBA7;A0A1C9HCV0;Q5J038;A0A1D8D815;A0A1I7PIU6;Q9XQX1;A0A1C9HCP3;A0A1Z1CJG6;A0A1I7PIS3;C0J9K5;C0J9P4;Q9SCE9;A0A1I7PIS8;Q95FJ8;T1L6T3;B8PRK2;A0A1I7PIT2;Q9XQY1		0	0	2.276e-11	112.19	2.75262e-08	2	2097.1	1.22165	112.829	0
	High	ELQDIIAILGLDELSEEDR	1	7752	26	A0A0M3LBA7;Q597J4;A0A1C9HCV0;Q5J038;A0A1Z1CJG6;A0A1C9HCP3;C0J9K5;C0J9P4;Q95FJ8;Q8HTI8;Q9MRA3;A0A1I7PIS3;T1L6T3;Q9SCE9;A0A1D8DG80;A0A1I7PIU6;G4WNV5;G0LNL4;Q5J048;A0A1I7PIS8;B8PRK2;A0A1D8D815;A0A1I7PIT2;B7S4V7;Q9XQY1;Q8WJF6		0	0	2.296e-11	100.94	2.01055e-07	2	2171.11	-0.0864469	115.715	0
	High	DVNEQDVLLFIDNIFR	1	5066	22	A0A1C9HCV0;Q5J038;A0A1C9HCP3;A0A1I7PIS3;T1L6T3;Q9SCE9;Q95FJ8;A0A0M3LBA7;Q597J4;A0A1Z1CJG6;C0J9K5;C0J9P4;Q8HTI8;Q9MRA3;A0A1I7PIU6;G4WNV5;A0A1D8DG80;A0A1I7PIS8;G0LNL4;A0A1I7PIT2;B8PRK2;Q9XQX1		0	0	8.06e-10	100.49	2.50916e-07	2	1950	-0.218365	116.51	0
	High	MPSAVGYQPTLSTEMGSLQER	5	5647	25	B7S4V7;A0A0M3LBA7;Q597J4;A0A1Z1CJG6;A0A1C9HCV0;A0A1I7PIS3;C0J9K5;C0J9P4;Q9SCE9;Q95FJ8;A0A1C9HCP3;Q8HTI8;Q5J038;Q9MRA3;A0A1I7PIU6;T1L6T3;G4WNV5;A0A1D8DG80;A0A1I7PIS8;A0A1D8D815;Q5J048;Q9XQX1;A0A1I7PIT2;B8PRK2;G0LNL4		0	0	5.488e-13	94.1	7.56148e-07	2	2282.08	1.23902	104.62	0
	High	FVQAGSEVSALLGR	9	9158	26	A0A1C9HCV0;Q8HTI8;Q5J038;Q9MRA3;A0A0M3LBA7;Q597J4;A0A1Z1CJG6;A0A1D8D815;A0A1C9HCP3;A0A1I7PIU6;A0A1I7PIS3;C0J9K5;C0J9P4;T1L6T3;G4WNV5;Q9SCE9;Q5J048;B7S4V7;A0A1D8DG80;A0A1I7PIS8;Q95FJ8;G0LNL4;B8PRK2;A0A0A7DB11;A0A1I7PIT2;Q9XQX1		0	0	2.478e-07	94.05	1.09444e-06	2	1433.78	0.713595	104.111	0
	High	mPSAVGYQPTLSTEMGSLQER	11	5647	25	A0A0M3LBA7;A0A1C9HCV0;A0A1C9HCP3;Q5J038;A0A1Z1CJG6;C0J9K5;C0J9P4;Q95FJ8;Q9XQX1;Q597J4;Q8HTI8;Q9MRA3;Q5J048;Q9SCE9;A0A1I7PIU6;G4WNV5;G0LNL4;A0A1D8DG80;A0A1I7PIS3;T1L6T3;A0A1I7PIS8;B8PRK2;A0A1D8D815;A0A1I7PIT2;B7S4V7	M1(Oxidation)	0	0	1.67e-12	92.29	9.66159e-07	2	2298.08	1.53085	97.8209	0
	High	mPNIYNALVVK	3	4063	19	A0A0M3LBA7;A0A1C9HCV0;A0A1Z1CJG6;C0J9K5;C0J9P4;Q95FJ8;Q597J4;A0A1C9HCP3;Q5J038;Q9XQX1;Q8HTI8;Q9MRA3;A0A1I7PIU6;G4WNV5;G0LNL4;A0A1I7PIS8;B8PRK2;A0A1D8D815;B7S4V7	M1(Oxidation)	0	0	3.232e-05	92.17	4.17419e-06	2	1277.7	2.22248	89.5973	0
	High	GmEVIDTGAPLSVPVGGATLGR	5	3356	18	A0A0M3LBA7;A0A1Z1CJG6;A0A1C9HCV0;A0A1D8D815;A0A1I7PIS3;C0J9K5;C0J9P4;Q9SCE9;A0A1I7PIS8;Q95FJ8;Q5J038;A0A1C9HCP3;T1L6T3;A0A1I7PIU6;A0A1I7PIT2;B8PRK2;Q9XQX1;Q9XQY1	M2(Oxidation)	0	0	3.094e-12	89.08	2.5497e-06	2	2113.1	1.65469	103.311	0
	High	GIYPAVDPLDSTSTMLQPR	1	5449	28	A0A0M3LBA7;A0A1Z1CJG6;A0A1C9HCV0;A0A1D8D815;A0A1I7PIS3;C0J9K5;C0J9P4;Q9SCE9;A0A1I7PIS8;Q95FJ8;Q597J4;Q5J048;A0A1C9HCP3;Q5J038;Q8HTI8;Q9MRA3;T1L6T3;A0A1D8DG80;Q9XQX1;A0A1I7PIU6;G4WNV5;A0A1I7PIT2;B8PRK2;G0LNL4;Q9MRM1;Q9XQY1;B7S4V7;Q8WJF6		0	0	1.408e-06	88.34	3.59953e-06	3	2061.03	0.349728	114.162	0
	High	GIYPAVDPLDSTSTmLQPR	6	5449	28	A0A0M3LBA7;Q597J4;A0A1C9HCP3;A0A1Z1CJG6;A0A1C9HCV0;Q5J038;A0A1D8D815;A0A1I7PIU6;A0A1I7PIS3;C0J9K5;C0J9P4;T1L6T3;Q9SCE9;A0A1I7PIS8;Q95FJ8;Q8HTI8;Q9XQY1;Q9MRA3;G4WNV5;Q5J048;B7S4V7;A0A1D8DG80;A0A1I7PIT2;B8PRK2;G0LNL4;Q8WJF6;Q9XQX1;Q9MRM1	M15(Oxidation)	0	0	1.477e-10	82.61	1.28905e-05	2	2077.03	1.65567	103.615	0
	High	AVAMSATDGLMR	4	3822	16	A0A0M3LBA7;Q597J4;A0A1Z1CJG6;A0A1C9HCV0;A0A1D8D815;A0A1I7PIS3;C0J9K5;C0J9P4;Q9MRM1;Q9SCE9;Q5J048;A0A1I7PIS8;Q95FJ8;Q9XQX1;B8PRK2;G0LNL4		0	0	4.169e-05	81.67	1.38407e-05	2	1222.59	0.619721	73.0625	0
	High	VALVYGxmNEPPGAR	12	9490	27	A0A0M3LBA7;Q597J4;Q9MRM1;A0A1Z1CJG6;A0A1C9HCV0;A0A1D8D815;A0A1I7PIS3;C0J9K5;C0J9P4;Q9SCE9;A0A1I7PIS8;Q95FJ8;Q8HTI8;Q5J038;A0A1C9HCP3;Q9MRA3;A0A1I7PIU6;T1L6T3;G4WNV5;Q5J048;A0A1D8DG80;A0A1I7PIT2;B8PRK2;B7S4V7;A0A0A7DB11;G0LNL4;Q9XQY1	X7(Q); M8(Oxidation)	0	0	3.839e-07	76.65	5.59149e-05	2	1617.81	1.07566	66.2004	0
	High	mPSAVGYQPTLSTEmGSLQER	4	5647	25	B7S4V7;A0A0M3LBA7;Q597J4;A0A1Z1CJG6;A0A1C9HCV0;A0A1I7PIS3;C0J9K5;C0J9P4;Q9SCE9;Q95FJ8;A0A1C9HCP3;Q8HTI8;Q5J038;Q9MRA3;A0A1I7PIU6;T1L6T3;G4WNV5;A0A1D8DG80;A0A1I7PIS8;A0A1D8D815;Q5J048;Q9XQX1;A0A1I7PIT2;B8PRK2;G0LNL4	M1(Oxidation); M15(Oxidation)	0	0	5.939e-08	73.86	5.96373e-05	3	2314.07	0.968818	80.9189	0
	High	VALVYGxMNEPPGAR	11	9490	27	A0A0M3LBA7;Q597J4;Q5J048;A0A1Z1CJG6;A0A1C9HCV0;Q8HTI8;Q5J038;A0A1D8D815;A0A1C9HCP3;Q9MRA3;A0A1I7PIU6;A0A1I7PIS3;C0J9K5;C0J9P4;T1L6T3;G4WNV5;Q9SCE9;B7S4V7;A0A1D8DG80;A0A1I7PIS8;A0A1I7PIT2;B8PRK2;Q95FJ8;G0LNL4;Q9MRM1;A0A0A7DB11;Q9XQY1	X7(Q)	0	0	9.31e-08	72.59	0.000139352	2	1601.81	0.883966	79.9837	0
	High	VGLTALTmAEYFR	3	7808	28	A0A0M3LBA7;Q597J4;A0A1C9HCV0;A0A1D8D815;Q9SCE9;Q5J048;A0A1Z1CJG6;Q8HTI8;Q5J038;A0A1C9HCP3;Q9MRA3;C0J9K5;C0J9P4;Q95FJ8;A0A1I7PIU6;A0A1I7PIS3;T1L6T3;G4WNV5;A0A1D8DG80;A0A1I7PIS8;B7S4V7;G0LNL4;Q9XQX1;A0A1I7PIT2;B8PRK2;A0A0A7DB11;Q9MRM1;Q9XQY1	M8(Oxidation)	0	0	7.815e-06	68.33	0.000384859	2	1487.76	1.0175	109.195	0
	High	MPNIYNALVVK	7	4063	19	A0A0M3LBA7;Q597J4;A0A1C9HCV0;A0A1C9HCP3;Q5J038;A0A1Z1CJG6;C0J9K5;C0J9P4;Q95FJ8;Q9XQX1;Q8HTI8;Q9MRA3;A0A1I7PIU6;G4WNV5;G0LNL4;A0A1I7PIS8;B8PRK2;A0A1D8D815;B7S4V7		0	0	6.982e-05	66.29	0.000529396	2	1261.7	0.348899	104.399	0
	High	VGLTALTMAEYFR	1	7808	28	A0A0M3LBA7;Q597J4;A0A1Z1CJG6;A0A1C9HCV0;Q8HTI8;Q5J038;A0A1C9HCP3;Q9MRA3;A0A1I7PIU6;A0A1I7PIS3;C0J9K5;C0J9P4;T1L6T3;G4WNV5;Q9SCE9;A0A1D8DG80;A0A1I7PIS8;A0A1I7PIT2;B8PRK2;Q95FJ8;G0LNL4;A0A1D8D815;Q5J048;B7S4V7;Q9XQX1;A0A0A7DB11;Q9MRM1;Q9XQY1		0	0	2.198e-06	62.03	0.001613	2	1471.76	0.393535	114.613	0
	High	EGNDLYMEMK	3	8238	27	A0A0M3LBA7;A0A1C9HCP3;Q597J4;A0A1Z1CJG6;A0A1C9HCV0;Q8HTI8;Q5J038;Q9MRA3;C0J9K5;C0J9P4;Q95FJ8;G0LNL4;A0A1D8D815;A0A1I7PIU6;A0A1I7PIS3;T1L6T3;G4WNV5;Q9SCE9;Q5J048;A0A1D8DG80;A0A1I7PIS8;A0A0A7DB11;B7S4V7;A0A1I7PIT2;B8PRK2;Q9XQX1;Q9XQY1		0	0	0.001516	61.65	0.000570451	2	1229.52	0.195715	73.9311	0
	High	AVAmSATDGLMR	6	3822	16	A0A0M3LBA7;Q597J4;A0A1Z1CJG6;A0A1C9HCV0;A0A1D8D815;A0A1I7PIS3;C0J9K5;C0J9P4;Q9MRM1;Q9SCE9;Q5J048;A0A1I7PIS8;Q95FJ8;Q9XQX1;B8PRK2;G0LNL4	M4(Oxidation)	0	0	0.0008606	60.03	0.00162866	2	1238.59	0.47929	57.9262	0
	High	IGLFGGAGVGK	7	9628	34	A0A2G5F6R8;B9T1V8;A0A103XST4;A0A2H3ZCK5;A0A0K9NYL5;A0A0M3LBA7;Q597J4;A0A1C9HCV0;A0A1C9HCP3;Q5J038;A0A1Z1CJG6;C0J9K5;C0J9P4;Q95FJ8;Q8HTI8;Q9MRA3;A0A1I7PIS3;T1L6T3;Q9SCE9;A0A1D8DG80;Q9XQX1;Q5J048;A0A1I7PIU6;G4WNV5;G0LNL4;A0A1I7PIS8;A0A1I7PIT2;B8PRK2;A0A1D8D815;A0A0A7DB11;Q9MRM1;B7S4V7;Q9XQY1;A0A0D6QRT0		0	0	0.000925	59.62	0.00254338	2	975.563	0.29347	82.2731	0
	High	SAPAFIQLDTK	4	4550	19	A0A0M3LBA7;A0A1C9HCP3;A0A1C9HCV0;Q8HTI8;Q5J038;Q9MRA3;A0A1I7PIS3;T1L6T3;Q9SCE9;A0A1D8DG80;Q95FJ8;G0LNL4;A0A1Z1CJG6;C0J9K5;C0J9P4;Q597J4;Q5J048;A0A1D8D815;A0A1I7PIT2		0	0	0.0004935	58.87	0.00373322	2	1190.64	0.433499	83.9341	0
	High	LSIFETGIK	4	9003	26	A0A0M3LBA7;Q597J4;A0A1Z1CJG6;A0A1C9HCV0;A0A1D8D815;A0A1I7PIS3;C0J9K5;C0J9P4;Q9SCE9;A0A1I7PIS8;Q95FJ8;Q8HTI8;Q5J038;A0A1C9HCP3;Q9MRA3;T1L6T3;A0A1D8DG80;A0A1I7PIU6;G4WNV5;Q5J048;B7S4V7;G0LNL4;Q9XQX1;A0A0A7DB11;Q9MRM1;Q9XQY1		0	0	0.00342	57.94	0.00225783	2	1007.58	0.277807	92.7179	0
	High	TVLIMELINNIAK	1	8267	26	A0A0M3LBA7;A0A1C9HCV0;Q597J4;A0A1Z1CJG6;A0A1D8D815;A0A1I7PIS3;C0J9K5;C0J9P4;Q9SCE9;Q5J048;A0A1I7PIS8;Q95FJ8;Q8HTI8;Q5J038;A0A1C9HCP3;Q9MRA3;A0A1I7PIU6;T1L6T3;G4WNV5;A0A1D8DG80;A0A1I7PIT2;B8PRK2;A0A0A7DB11;Q9XQX1;Q9MRM1;Q9XQY1		0	0	0.0003497	52.66	0.00912458	2	1471.86	0.118931	115.426	0
	High	AHGGVSVFGGVGER	6	7920	28	A0A1C9HCV0;Q5J038;A0A1C9HCP3;A0A1I7PIS3;T1L6T3;Q9SCE9;Q95FJ8;A0A0M3LBA7;Q597J4;A0A1Z1CJG6;Q8HTI8;Q9MRA3;A0A1I7PIU6;C0J9K5;C0J9P4;G4WNV5;A0A1D8DG80;A0A1I7PIS8;B8PRK2;A0A1I7PIT2;A0A1D8D815;Q5J048;B7S4V7;G0LNL4;Q9XQX1;Q9XQY1;Q9MRM1;A0A0A7DB11		0	0	0.0002833	47.68	0.0354916	2	1328.67	0.313702	66.4453	0
	High	AVAmSATDGLmR	3	3822	16	A0A0M3LBA7;Q597J4;A0A1Z1CJG6;A0A1C9HCV0;A0A1D8D815;A0A1I7PIS3;C0J9K5;C0J9P4;Q9MRM1;Q9SCE9;Q5J048;A0A1I7PIS8;Q95FJ8;Q9XQX1;B8PRK2;G0LNL4	M4(Oxidation); M11(Oxidation)	0	0	0.00097	46.49	0.0292221	2	1254.58	0.731638	44.2844	0
	High	VVDLLAPYR	7	9267	27	A0A0M3LBA7;A0A1Z1CJG6;A0A1C9HCV0;A0A1I7PIS3;C0J9K5;C0J9P4;Q9SCE9;Q95FJ8;Q597J4;Q8HTI8;Q5J038;A0A1D8D815;A0A1C9HCP3;Q9MRA3;A0A1I7PIU6;T1L6T3;G4WNV5;Q5J048;B7S4V7;A0A1D8DG80;A0A1I7PIS8;A0A0A7DB11;G0LNL4;A0A1I7PIT2;Q9XQX1;B8PRK2;Q9MRM1		0	0	0.006243	46.31	0.0504651	2	1045.6	0.302615	98.2416	0
	High	VALVYGxMNEPPGAR	1	1	1	C0J9K5	X7(E)	0.025	0	0.001126	38.71	0.232544	2	1602.79	-4.07405	82.0877	0
	High	EGNDLYmEmK	2	8238	27	A0A0M3LBA7;A0A1C9HCP3;Q597J4;A0A1Z1CJG6;A0A1C9HCV0;Q8HTI8;Q5J038;Q9MRA3;C0J9K5;C0J9P4;Q95FJ8;G0LNL4;A0A1D8D815;A0A1I7PIU6;A0A1I7PIS3;T1L6T3;G4WNV5;Q9SCE9;Q5J048;A0A1D8DG80;A0A1I7PIS8;A0A0A7DB11;B7S4V7;A0A1I7PIT2;B8PRK2;Q9XQX1;Q9XQY1	M7(Oxidation); M9(Oxidation)	0	0	0.005358	28.98	0.846172	2	1261.51	0.31777	41.9341	0
	High	EGNDLYMEmK	3	8238	27	A0A0M3LBA7;A0A1C9HCP3;Q597J4;A0A1Z1CJG6;A0A1C9HCV0;Q8HTI8;Q5J038;Q9MRA3;C0J9K5;C0J9P4;Q95FJ8;G0LNL4;A0A1D8D815;A0A1I7PIU6;A0A1I7PIS3;T1L6T3;G4WNV5;Q9SCE9;Q5J048;A0A1D8DG80;A0A1I7PIS8;A0A0A7DB11;B7S4V7;A0A1I7PIT2;B8PRK2;Q9XQX1;Q9XQY1	M9(Oxidation)	0	0	0.00693	24.36	2.73711	2	1245.51	0.355534	53.7069	0
	High	TREGNDLYMEMK	1	8225	27	A0A0M3LBA7;Q597J4;A0A1Z1CJG6;A0A1C9HCV0;A0A1D8D815;A0A1I7PIS3;C0J9K5;C0J9P4;Q9SCE9;Q5J048;A0A1I7PIS8;Q95FJ8;Q8HTI8;Q5J038;Q9MRA3;A0A1I7PIU6;G4WNV5;A0A0A7DB11;A0A1C9HCP3;T1L6T3;A0A1D8DG80;B7S4V7;A0A1I7PIT2;B8PRK2;G0LNL4;Q9XQX1;Q9XQY1		0	0.001	0.01018	27.47	2.18642	2	1486.67	0.985458	62.0013	1
A0A0U4D534	Ribulose bisphosphate carboxylase large chain (Fragment) OS=Benincasa hispida OX=102211 GN=rbcL PE=3 SV=1 - [A0A0U4D534_BENHI]	2327.18	43.91	36892	0	22	266	435	48.0902	6.53662
	High	GGLDFTKDDENVNSQPFMR	10	51638	326	Q8M9K0;Q9XQI4;Q4VI93;Q8MFT9;A0A126G0V3;Q4VIC0;O98426;B1PHQ2;A0A2D0WHN2;Q95CE8;Q9GGJ5;B5LBY9;P28457;I2E9B8;Q6VW40;A2VAU6;I2BGM7;A0A1C9HGW2;B1NL21;Q6VW29;C6G1P2;Q5W520;P93904;Q33047;A0PD98;Q8WL19;Q33032;Q5K3Y8;I2E962;I2EAA9;O82538;A0A1C9HG87;U5XM28;B8PRL7;A0A1C9HFT3;Q9THL1;A5X4D3;I3NTN0;Q1XEJ9;A0A286NQE6;I2EAR2;A0A219PXQ5;O46889;Q8WKR0;C3S8Q5;B5D5Q4;A0A286M593;A0A0F7G5W2;Q9GEK5;A0A0K2SQY8;D6C620;B8…		0	0	2.957e-11	127.46	7.5237e-10	2	2169.99	0.129488	92.964	1
	High	GHYLNATAGTcEEMIK	12	14794	143	Q6VW40;A2VAU6;Q6VW29;C6G1P2;Q5W520;Q33032;O82538;A0A1C9HG87;U5XM28;Q9THL1;A0A0K2SQY8;D6C620;Q32803;Q4VI99;C1JAT3;Q9GGI5;A0A158TYG8;Q4KUE1;E7DMV3;Q7YJP8;Q7GH77;O98551;E7DMW3;Q4VI80;Q3I534;I2E9A4;Q4VI78;W5RVG3;A0A1C9HGI6;G0WZL1;Q37220;Q5UFF3;B1PHQ2;Q1X6Q9;A0A142I7F3;Q7YJR1;P92434;C3S397;A0A1C9HFR4;Q8MFT9;J9QH20;Q85VA4;A0A0F6Y5M5;Q37140;L0N8B1;Q32701;Q9T2E4;Q9MT23;A0A0B4M1K8;P94046;E7DMY2;I2E962;O98…	C11(Carbamidomethyl)	0	0	3.131e-10	112.31	1.29251e-08	2	1794.82	1.41919	65.9763	0
	High	GHYLNATAGTcEEMIKR	3	14767	142	Q6VW40;A2VAU6;Q6VW29;C6G1P2;Q33032;A0A1C9HG87;U5XM28;R4QE58;I2EAR2;Q8WKR0;A0A0K2SQY8;O98429;Q9GGI5;A0A158TYG8;Q4KUE1;Q37212;Q7YJP8;Q7GH77;O98551;E7DMW3;I2E9A4;P93918;Q8MCY1;Q9T2E4;Q9MT23;W5RVG3;O98426;A0A0B4M1K8;Q5UFF3;Q1X6Q9;Q36637;B6GUV5;Q7YJR1;Q37347;C3S397;K4EPE7;Q37176;I2E9G7;A0A1C9HFR4;Q8MFT9;Q95CE8;Q37140;L0N8B1;P94046;Q8ME51;A5X4D3;Q5I221;A0A0U4D534;A0A249Y5N8;Q7YJR9;F4YYX5;Q5W520;O82538;…	C11(Carbamidomethyl)	0	0	5.805e-10	104.3	9.89361e-08	3	1950.92	1.18142	60.7321	1
	High	GHYLNATAGTcEEmIK	6	14794	143	Q6VW40;A2VAU6;Q6VW29;C6G1P2;Q33032;A0A1C9HG87;U5XM28;F2X4H9;A0A0K2SQY8;Q9GGI5;D6MYJ6;A0A158TYG8;Q4KUE1;Q7YJP8;Q7GH77;O98551;E7DMW3;I2E9A4;W5RVG3;Q5UFF3;Q1X6Q9;Q7YJR1;C3S397;S6CMZ7;A0A1C9HFR4;Q8MFT9;Q37140;L0N8B1;Q5W520;O82538;Q9THL1;Q32803;Q4VI99;E7DMV3;Q4VI80;Q4VI78;A0A1C9HGI6;Q37220;B1PHQ2;Q85VA4;A0A0F6Y5M5;D6C620;C1JAT3;Q3I534;E7DMY2;I2E962;O98429;Q9T2E4;Q9MT23;A0A0B4M1K8;G0WZL1;A0A142I7A5;Q36…	C11(Carbamidomethyl); M14(Oxidation)	0	0	1.448e-08	93.82	8.35365e-07	2	1810.81	1.45089	55.59	0
	High	EITLGFVDLLRDDFIEK	1	5735	77	Q9GGI5;Q5W520;A2VAU6;C6G1P2;Q4VI99;Q4VI80;Q4VI78;A0A1C9HGI6;Q9GHM7;Q9MT32;C3S8U4;P48689;A0A1C9HFM1;Q36851;Q6VW40;I2BGM7;Q33032;A0A1C9HFT3;T1WH32;F2X4H9;Q8HUZ9;Q5I221;A0A0U4D534;I2E9L8;A0A249Y5N8;S4TA61;J9QG76;E0D8V0;C3S397;Q8MFT9;Q5QAE5;Q37212;A0A286NQF2;Q7YJM6;F5B3G0;Q8M9K0;Q8M9J0;E2FGZ3;I2EAR2;C4NWF4;B5SW52;O09420;O78309;E7DMY2;F2X4Q8;F2X4R1;Q8MCX9;Q8MAM0;O03839;D3W6K3;Q8MCX5;A0A0F7EV98;Q31895;…		0	0	1.781e-11	91.03	1.77805e-06	2	2023.08	0.428962	115.091	1
	High	mSGGDHIHAGTVVGK	30	17683	158	Q9GGI5;Q5UFF3;V5K6L0;C6G392;Q37212;Q5UFC2;B8PRP3;I2EA78;I6N589;A0A2H4P5N4;I2EAR2;Q6VW40;A2VAU6;Q6VW29;C6G1P2;Q33032;Q339G9;F2X4H9;Q4KUE1;Q7YJP8;Q7GH77;Q5I221;A0A0U4D534;I2E9A4;D6MYK4;E7DMY2;T1WH32;C3S8Q5;A0A286M593;A0A0K2SQY8;A0A158TYG8;Q8HUZ9;P93952;Q8WKT6;I2E9B8;I2BGM7;A0A1C9HG87;U5XM28;A0A1C9HFT3;Q9GEK5;Q9XQ93;A0A2H4NXN4;O98551;E7DMW3;I2E9L8;R4QE58;A5X4D3;I2E906;O98429;Q9T2E4;Q9MT23;A0A249Y5N8…	M1(Oxidation)	0	0	6.542e-09	86.55	7.61039e-06	2	1481.72	0.236377	30.8682	0
	High	GGLDFTKDDENVNSQPFmR	8	51638	326	Q4VIC0;O98426;B1PHQ2;A0A2D0WHN2;Q95CE8;Q9GGJ5;B5LBY9;Q9XQI4;Q4VI93;Q8MFT9;A0A126G0V3;A2VAU6;Q6VW29;C6G1P2;Q5W520;A5X4D3;A0A0K2SQY8;Q32803;Q4VI99;Q9GGI5;A0A158TYG8;Q7YJP8;Q5I221;A0A0U4D534;Q4VI80;Q4VI78;G0WZ98;A0A1C9HGI6;A0A291L247;G0WZL1;Q37220;Q7YJR1;Q37279;A0A1C9HFR4;J9QH20;Q37140;L0N8B1;I2E9B8;Q6VW40;I2BGM7;Q33047;Q8WL19;Q33032;Q5K3Y8;O82538;A0A1C9HG87;U5XM28;B8PRL7;A0A1C9HFT3;Q9THL1;Q1XEJ9;A0…	M18(Oxidation)	0	0	8.335e-09	82.93	2.06862e-05	2	2185.98	1.11451	83.2389	1
	High	DNGLLLHIHR	9	41878	338	I2E9B8;Q6VW40;A2VAU6;I2BGM7;Q6VW29;C6G1P2;Q33032;A0A1C9HG87;U5XM28;A0A1C9HFT3;C3S8Q5;A0A286M593;Q9GEK5;A0A0K2SQY8;Q9GGI5;Q9XQ93;A0A158TYG8;Q4KUE1;Q7YJP8;Q7GH77;A0A2H4NXN4;Q8HUZ9;O98551;E7DMW3;I2E9L8;I2E9A4;P93952;Q8WKT6;C3S8U4;Q8ME51;A5X4D3;A0A286NQE6;A5X4K9;O98429;Q5I221;G0WZM4;A0A0U4D534;Q8HRT3;Q9T2E4;A0A286NQF2;Q7YJM6;Q9MT23;I3NTN0;E0Y5C1;A0A1W6BU07;A0A1W6BU25;Q5EWL7;Q5QAE5;A0A023Q1L0;I2EAR2;Q…		0	0	0.0003143	82.39	2.90667e-05	2	1187.66	0.0547374	63.3869	0
	High	GHYLNATAGTcEEmIKR	6	14767	142	A2VAU6;C6G1P2;Q9GGI5;Q6VW40;Q6VW29;Q5W520;Q33032;O82538;A0A1C9HG87;U5XM28;Q9THL1;A0A0K2SQY8;D6C620;Q32803;Q4VI99;C1JAT3;A0A158TYG8;Q4KUE1;E7DMV3;Q7YJP8;Q7GH77;O98551;E7DMW3;Q4VI80;Q3I534;I2E9A4;Q4VI78;E7DMY2;I2E962;O98429;Q9T2E4;Q9MT23;W5RVG3;A0A1C9HGI6;A0A0B4M1K8;G0WZL1;Q37220;Q5UFF3;A0A142I7A5;B1PHQ2;Q1X6Q9;Q36637;A0A142I7F3;B8YHE7;O98431;Q7YJR1;P92434;A0A078BR81;Q37347;C3S397;K4EPE7;A0A1C9HFR4…	C11(Carbamidomethyl); M14(Oxidation)	0	0	6.494e-10	80.15	2.41102e-05	3	1966.91	1.30563	50.3523	1
	High	MSGGDHIHAGTVVGK	31	17683	158	Q9GGI5;Q5UFF3;V5K6L0;C6G392;Q37212;Q5UFC2;B8PRP3;I2EA78;I6N589;A0A2H4P5N4;A0A286M593;Q3T5L7;K4EPE7;P94046;I2EAR2;Q6VW40;A2VAU6;Q6VW29;C6G1P2;Q33032;Q339G9;F2X4H9;Q4KUE1;Q7YJP8;Q7GH77;Q5I221;A0A0U4D534;I2E9A4;D6MYK4;E7DMY2;T1WH32;C3S8Q5;A0A0K2SQY8;A0A158TYG8;Q8HUZ9;P93952;Q8WKT6;I2E9B8;I2BGM7;A0A1C9HG87;U5XM28;A0A1C9HFT3;Q9GEK5;Q9XQ93;A0A2H4NXN4;O98551;E7DMW3;I2E9L8;R4QE58;A5X4D3;I2E906;O98429;Q9T…		0	0	4.284e-09	79.09	3.63365e-05	2	1465.72	0.184296	38.2641	0
	High	DDENVNSQPFMR	9	52171	350	A2VAU6;C6G1P2;Q9GGI5;Q37212;Q8HUZ9;P28421;Q32571;Q5W520;Q8WL19;Q5K3Y8;C3RXF1;O82538;B8PRL7;A0A219PXQ5;O46889;Q9MT32;Q32121;A0A286NQM2;A0A1C9HG15;Q32553;Q32803;E7DMV3;A0PDB5;C7AQV2;C3S8U4;C7A5Z4;P28457;I2E9B8;Q6VW40;I2BGM7;B1NL21;Q6VW29;P93904;Q33047;Q33032;A0A1C9HG87;U5XM28;A0A1C9HFT3;Q9THL1;A5X4D3;I3NTN0;Q1XEJ9;I2EAR2;A5X4K9;Q8WKR0;C3S8Q5;B5D5Q4;A0A286M593;A0A0F7G5W2;Q9GEK5;A0A0K2SQY8;D6C620;O78…		0	0	1.379e-05	77.59	6.49224e-05	2	1451.62	0.641422	69.7054	0
	High	TFQGPPHGIQVER	32	58045	315	Q8MCX9;Q5UFF3;Q36637;J9QFH0;Q6YLP8;U5IKM1;B5U0R6;Q6VW40;A2VAU6;I2BGM7;C6G1P2;Q5W520;E7DMY2;Q33032;A0A1C9HFT3;B5SW52;D3W6K3;F2X4H9;Q4VI99;Q8MCX5;Q9GGI5;Q8HUZ9;I2E9L8;Q4VI80;Q4VI78;C3S8U4;A0A1C9HGW2;I2E962;A0A1C9HG87;U5XM28;B8PRL7;A0A286NQE6;C3S8Q5;A0A286M593;Q9GEK5;O78309;C1JAT3;A0A158TYG8;A0A2H4NXN4;Q5I221;G0WZM4;A0A0U4D534;A0A0P0FGN5;A0A286NQF2;Q7YJM6;Q6VW29;Q4KUE1;Q7YJP8;Q7GH77;I2E9A4;Q9T2E4;Q9…		0	0	1.1e-07	74.55	0.000217158	2	1465.75	-0.34338	59.3321	0
	High	EITLGFVDLLR	1	11021	142	Q6VW40;A2VAU6;I2BGM7;C6G1P2;Q33032;A0A1C9HFT3;T1WH32;F2X4H9;Q9GGI5;Q8HUZ9;Q5I221;A0A0U4D534;I2E9L8;A0A249Y5N8;S4TA61;J9QG76;E0D8V0;C3S397;Q8MFT9;Q5QAE5;Q5W520;I2E962;C3RXF1;A0A1C9HG87;U5XM28;B8PRL7;A0A286NQE6;A0A0F7EV98;Q9MT32;C3S8Q5;A0A286NQM2;A0A286M593;Q9GEK5;Q4VI99;C1JAT3;A0A158TYG8;A0A2H4NXN4;Q4VI80;Q4VI78;A0A286NQF2;C3S8U4;Q7YJM6;Q37212;O20248;W5RVG3;Q8HVI8;F5B3G0;Q8M9K0;Q8M9J0;E2FGZ3;Q8ME5…		0	0	0.0001323	64.18	0.000826107	2	1275.73	-0.111999	114.969	0
	High	VALEAcVQAR	51	29518	265	A2VAU6;I2BGM7;C6G1P2;B8PRL7;A0A0F7EV98;C4NWF4;Q6VW29;Q5W520;A5X4D3;A0A0K2SQY8;Q32803;Q4VI99;Q9GGI5;A0A158TYG8;Q7YJP8;Q5I221;A0A0U4D534;Q4VI80;Q4VI78;G0WZ98;A0A1C9HGI6;A0A291L247;G0WZL1;Q37220;Q7YJR1;Q37279;A0A1C9HFR4;J9QH20;Q37140;L0N8B1;I2E9B8;Q6VW40;Q33047;Q8WL19;Q33032;Q5K3Y8;O82538;A0A1C9HG87;U5XM28;A0A1C9HFT3;Q9THL1;Q1XEJ9;A0A219PXQ5;O46889;C3S8Q5;A0A286M593;Q9GEK5;D6C620;C1JAT3;Q9XQ93;Q4KUE…	C6(Carbamidomethyl)	0	0	0.0007345	63.39	0.00183777	2	1116.58	0.100469	70.0562	0
	High	FLFcAEAIYK	9	13080	151	Q9GHZ1;C3S8Q5;C3S8U4;A2VAU6;C6G1P2;Q5W520;Q4VI99;Q9GGI5;Q4VI80;Q4VI78;Q6VW29;Q5K3Y8;O78309;Q32803;Q7YJP8;Q8HUZ9;Q5I221;A0A0U4D534;P93952;Q9MT23;Q7YJR1;A0A1C9HFR4;L0N8B1;A8DPF0;J9QG76;Q7YJM3;P48689;A0A1C9HFM1;A0A1W6L1X3;Q9GHM7;Q32571;A0PD98;C3RXF1;B8PRL7;R4QE58;T1WH32;C7AQU9;Q32121;A0A286M593;A0A0K2SQY8;B8QQG4;A0A158TYG8;Q8WKT6;Q37222;A0A1C9HGI6;B8PRP3;H5ZW43;G0WZL1;Q37220;A0A142I7A5;Q36637;Q6PZ98…	C4(Carbamidomethyl)	0	0	0.0003031	63.22	0.001558	2	1261.63	0.953561	108.971	0
	High	PLLGcTIKPK	7	64838	366	I2E9B8;Q6VW40;A2VAU6;I2BGM7;Q6VW29;C6G1P2;D6MYK4;E7DMY2;Q33032;A0A1C9HG87;U5XM28;A0A1C9HFT3;C3S8Q5;A0A286M593;Q9GEK5;A0A0K2SQY8;Q9GGI5;Q9XQ93;A0A158TYG8;Q4KUE1;Q7YJP8;Q7GH77;A0A2H4NXN4;Q8HUZ9;O98551;E7DMW3;I2E9L8;I2E9A4;P93952;Q8WKT6;W5RVG3;D4N1T9;J9QG76;Q5UFF3;Q1X6Q9;Q9TML5;O99016;Q8HVI8;A0A291L206;Q7YJR1;C3S397;A0A1C9HFR4;Q8MFT9;Q5QAE5;G8EEM9;A0A2D0WHN2;Q7YJM3;Q37140;L0N8B1;I2EA78;T1WH32;Q1XEJ9…	C5(Carbamidomethyl)	0	0	0.002346	50.54	0.0499682	3	1126.67	0.0653328	51.4133	1
	High	YGRPLLGcTIKPK	6	64650	358	C3RXF1;A0A286NQM2;Q9GGI5;P28457;I2E9B8;Q6VW40;A2VAU6;I2BGM7;Q6VW29;C6G1P2;Q33032;A0A1C9HG87;U5XM28;A0A1C9HFT3;A5X4D3;A0A286NQE6;I2EAR2;Q8WKR0;C3S8Q5;A0A286M593;A0A0F7G5W2;Q9GEK5;A0A0K2SQY8;O98429;Q9XQ93;A0A158TYG8;Q4KUE1;Q37212;Q7YJP8;Q7GH77;A0A2H4NXN4;Q8HUZ9;Q5I221;G0WZM4;A0A0U4D534;O98551;E7DMW3;I2E9L8;Q8HRT3;I2E9A4;P93918;Q8MCY1;Q9T2E4;A0A286NQF2;Q6USH4;P93952;Q8WKT6;Q7YJM6;Q9MT23;Q32701;Q5W52…	C8(Carbamidomethyl)	0	0	1.496e-06	43.07	0.286307	3	1502.85	0.579	53.2588	2
	High	DDENVNSQPFmR	6	52171	350	P93952;Q5QAE5;A2VAU6;C6G1P2;Q9GGI5;Q37212;Q8HUZ9;P28421;Q32571;Q5W520;Q8WL19;Q5K3Y8;C3RXF1;O82538;B8PRL7;A0A219PXQ5;O46889;Q9MT32;Q32121;A0A286NQM2;A0A1C9HG15;Q32553;Q32803;E7DMV3;A0PDB5;C7AQV2;C3S8U4;C7A5Z4;P28457;I2E9B8;Q6VW40;I2BGM7;B1NL21;Q6VW29;P93904;Q33047;Q33032;A0A1C9HG87;U5XM28;A0A1C9HFT3;Q9THL1;A5X4D3;I3NTN0;Q1XEJ9;I2EAR2;A5X4K9;Q8WKR0;C3S8Q5;B5D5Q4;A0A286M593;A0A0F7G5W2;Q9GEK5;A0A0K2S…	M11(Oxidation)	0	0	9.395e-05	40.9	0.297967	2	1467.62	0.855373	56.844	0
	High	YYTPEYETK	5	361	26	A0A1C9HFT3;A0A0U4D534;Q5K3Y8;A0A158TYG8;A0A249Y5N8;A0A1C9HGI6;B5L2V5;A0A1W6BU25;A0A1C9HFM1;C3S397;A0A1C9HFR4;B5L2V3;F2X4Q8;F2X4H9;B5SW52;A0A1C9HG15;A0A1S6Q3X8;V5K6S2;A0A0F7CRK7;A0A0F7G5K6;A0A024HRQ0;A0A286SFA6;B3SGG5;A0A249Y5Q9;A0A291L2S1;C7SN35		0	0	0.005957	40.37	0.0837152	2	1193.54	1.2936	57.5983	0
	High	EITLGFVDLLRDDFIEKDR	1	5694	77	Q9GGI5;Q5W520;A2VAU6;C6G1P2;Q4VI99;Q4VI80;Q4VI78;A0A1C9HGI6;Q9GHM7;Q9MT32;C3S8U4;P48689;A0A1C9HFM1;Q36851;Q6VW40;I2BGM7;Q33032;A0A1C9HFT3;T1WH32;F2X4H9;Q8HUZ9;Q5I221;A0A0U4D534;I2E9L8;A0A249Y5N8;S4TA61;J9QG76;E0D8V0;C3S397;Q8MFT9;Q5QAE5;Q37212;A0A286NQF2;Q7YJM6;F5B3G0;Q8M9K0;Q8M9J0;E2FGZ3;I2EAR2;C4NWF4;B5SW52;O09420;O78309;E7DMY2;F2X4Q8;F2X4R1;Q8MCX9;Q8MAM0;O03839;D3W6K3;Q8MCX5;A0A0F7EV98;Q31895;…		0	0	3.007e-05	26.91	4.3336	3	2294.2	0.045206	114.731	2
	High	ELGVPIVmHDYLTGGFTAxTSLAHYcR	1	4	3	A0A0U4D534;B8YHE7;Q8MGP2	M8(Oxidation); X19(D); C26(Carbamidomethyl)	0	0	1.145e-07	18.75	14.8568	3	3039.43	-0.751617	112.691	0
	High	AMHAVIDR	9	44488	355	Q6VW40;A2VAU6;C6G1P2;Q33032;Q9GGI5;Q5I221;A0A0U4D534;Q71N79;Q5W520;Q5K3Y8;Q32803;C3S8U4;I2E9B8;I2BGM7;Q6VW29;A0A1C9HFT3;Q9XQ93;Q4KUE1;Q7YJP8;Q7GH77;Q8HUZ9;I2E9L8;I2E9A4;P93952;D4N1T9;J9QG76;Q5UFF3;Q1X6Q9;O99016;A0A291L206;Q7YJR1;C3S397;A0A1C9HFR4;Q8MFT9;Q5QAE5;G8EEM9;A0A2D0WHN2;Q7YJM3;L0N8B1;I2EA78;A0A218KDZ0;A0PD98;Q4VI99;Q4VI80;Q4VI78;Q9MT23;P48689;Q37222;A0A1C9HGI6;H5ZW43;Q37220;A0A1C9HFM1;A0A…		0	0.001	0.01353	52.3	0.0217425	2	912.471	-0.890214	32.559	0
	High	DDFIEKDR	8	17693	194	Q5W520;Q9GGI5;O03839;C4NWF4;O09420;C3S8U4;A2VAU6;C6G1P2;E7DMY2;F2X4H9;Q4VI99;Q8MCX5;Q37212;Q5I221;A0A0U4D534;Q4VI80;Q4VI78;F2X4R1;Q8MCX9;I2BGM7;Q33032;O46889;C6G392;P93952;Q6VW29;A0PD98;Q5K3Y8;Q32803;Q7YJP8;Q8HUZ9;Q9MT23;P48689;Q37222;A0A1C9HGI6;H5ZW43;J9QG76;Q37220;A0A1C9HFM1;Q7YJR1;A0A078BR81;A0A1C9HFR4;A0A0F6TFY2;Q7YJM3;L0N8B1;Q8WL19;O82538;E7DMV3;A0PDB5;Q5UFF3;Q85VA4;A0A0F6Y5M5;I2EA78;F2X4Q8;…		0	0.003	0.03093	39.02	0.310284	2	1037.49	0.0428561	42.8428	1
	High	PLLGcTIK	1	65191	367	P92447;Q32701;P28457;P28421;Q539X0;I2E9B8;Q31896;D6MYK9;Q6VW40;Q32776;Q32571;A2VAU6;I2BGM7;B1NL21;Q6VW29;C6G1P2;Q5W520;P93904;Q33047;O98884;D6MYK4;Q9MTT0;E7DMY2;Q31670;Q8ME51;Q8WL19;Q33032;Q5K3Y8;C3RXF1;F2X4Q8;A0PDB8;O82538;Q9GHZ1;A0A1C9HG87;Q31895;U5XM28;B8PRL7;A0A1C9HFT3;Q7YMT1;R4QE58;B5SW52;Q9THL1;A5X4D3;I3NTN0;Q1XEJ9;O09420;C7A609;T1WH32;I2EAR2;A0A219PXQ5;Q7YMT4;Q8MAM0;V5K6K1;A5X4K9;O46889;A0…	C5(Carbamidomethyl)	0	0.004	0.05111	40.37	0.807531	2	901.518	-0.0339554	62.0289	0
	High	EGNEIIR	1	14511	178	A2VAU6;C6G1P2;Q5W520;Q71N79;Q4VI99;Q9GGI5;Q8HUZ9;Q4VI80;Q4VI78;C3S8U4;Q6VW40;I2BGM7;Q33032;A0A1C9HFT3;I2E9L8;Q6VW29;A5X4D3;A0A0K2SQY8;Q32803;A0A158TYG8;Q7YJP8;Q5I221;A0A0U4D534;Q7YMT1;I2FL31;E7DMV3;Q58U40;I2E9B8;Q33047;Q8WL19;Q5K3Y8;O82538;A0A1C9HG87;U5XM28;B8PRL7;Q9THL1;Q1XEJ9;A0A219PXQ5;O46889;C3S8Q5;A0A286M593;Q9GEK5;D6C620;C1JAT3;Q9XQ93;Q4KUE1;Q7GH77;A0A2H4NXN4;A0PDB5;Q33156;O98551;E7DMW3;Q3I…		0	0.009	0.1156	47.33	0.0447273	2	830.437	-0.0833641	36.4972	0
	High	NHGMHFR	2	30695	273	Q5W520;Q9GGI5;Q33047;O82538;Q6VW40;A2VAU6;Q6VW29;C6G1P2;Q33032;A0A1C9HG87;U5XM28;Q9THL1;A0A0K2SQY8;D6C620;Q32803;Q4VI99;C1JAT3;A0A158TYG8;Q4KUE1;E7DMV3;Q7YJP8;Q7GH77;O98551;E7DMW3;Q4VI80;Q3I534;I2E9A4;Q4VI78;Q71N79;Q9T2E4;I2E9B8;I2BGM7;B1NL21;Q8WL19;Q5K3Y8;A0A1C9HFT3;Q1XEJ9;O46889;B5D5Q4;O78309;Q9XQ93;A0PDB5;Q33156;Q8HUZ9;Q5I221;A0A0U4D534;I2E9L8;C3S8U4;P93952;C3S8Q5;A0A286M593;Q8WKT6;R4QE58;Q9GE…		0	0.009	0.1086	41.45	0.181335	2	898.41	0.0462078	30.4147	0
	High	AVYEcLR	1	51291	314	A2VAU6;Q6VW29;C6G1P2;Q9GGI5;Q7YJP8;Q5W520;Q32803;P28457;I2E9B8;Q6VW40;I2BGM7;B1NL21;P93904;Q33047;Q8WL19;Q33032;Q5K3Y8;O82538;A0A1C9HG87;U5XM28;B8PRL7;A0A1C9HFT3;Q9THL1;A5X4D3;I3NTN0;Q1XEJ9;I2EAR2;A0A219PXQ5;O46889;Q8WKR0;C3S8Q5;B5D5Q4;A0A286M593;A0A0F7G5W2;Q9GEK5;A0A0K2SQY8;D6C620;O78309;P93932;Q4VI99;C1JAT3;Q9XQ93;A0A158TYG8;Q4KUE1;E7DMV3;Q37212;Q7GH77;A0A2H4NXN4;A0PDB5;Q33156;Q8HUZ9;J9QER6;Q5I…	C5(Carbamidomethyl)	0	0.009	0.1087	26.13	11.3923	2	910.445	-0.166306	50.8759	0
C0J9P4	ATP synthase subunit beta (Fragment) OS=Stephania rotunda OX=461634 GN=atpB PE=3 SV=1 - [C0J9P4_9MAGN]	2325.45	60.22	5680	1	19	138	445	47.8759	5.24951
	High	GMEVIDTGAPLSVPVGGATLGR	6	3356	18	A0A0M3LBA7;A0A1C9HCV0;Q5J038;A0A1D8D815;A0A1I7PIU6;Q9XQX1;A0A1C9HCP3;A0A1Z1CJG6;A0A1I7PIS3;C0J9K5;C0J9P4;Q9SCE9;A0A1I7PIS8;Q95FJ8;T1L6T3;B8PRK2;A0A1I7PIT2;Q9XQY1		0	0	2.276e-11	112.19	2.75262e-08	2	2097.1	1.22165	112.829	0
	High	ELQDIIAILGLDELSEEDR	1	7752	26	A0A0M3LBA7;Q597J4;A0A1C9HCV0;Q5J038;A0A1Z1CJG6;A0A1C9HCP3;C0J9K5;C0J9P4;Q95FJ8;Q8HTI8;Q9MRA3;A0A1I7PIS3;T1L6T3;Q9SCE9;A0A1D8DG80;A0A1I7PIU6;G4WNV5;G0LNL4;Q5J048;A0A1I7PIS8;B8PRK2;A0A1D8D815;A0A1I7PIT2;B7S4V7;Q9XQY1;Q8WJF6		0	0	2.296e-11	100.94	2.01055e-07	2	2171.11	-0.0864469	115.715	0
	High	DVNEQDVLLFIDNIFR	1	5066	22	A0A1C9HCV0;Q5J038;A0A1C9HCP3;A0A1I7PIS3;T1L6T3;Q9SCE9;Q95FJ8;A0A0M3LBA7;Q597J4;A0A1Z1CJG6;C0J9K5;C0J9P4;Q8HTI8;Q9MRA3;A0A1I7PIU6;G4WNV5;A0A1D8DG80;A0A1I7PIS8;G0LNL4;A0A1I7PIT2;B8PRK2;Q9XQX1		0	0	8.06e-10	100.49	2.50916e-07	2	1950	-0.218365	116.51	0
	High	MPSAVGYQPTLSTEMGSLQER	5	5647	25	B7S4V7;A0A0M3LBA7;Q597J4;A0A1Z1CJG6;A0A1C9HCV0;A0A1I7PIS3;C0J9K5;C0J9P4;Q9SCE9;Q95FJ8;A0A1C9HCP3;Q8HTI8;Q5J038;Q9MRA3;A0A1I7PIU6;T1L6T3;G4WNV5;A0A1D8DG80;A0A1I7PIS8;A0A1D8D815;Q5J048;Q9XQX1;A0A1I7PIT2;B8PRK2;G0LNL4		0	0	5.488e-13	94.1	7.56148e-07	2	2282.08	1.23902	104.62	0
	High	FVQAGSEVSALLGR	9	9158	26	A0A1C9HCV0;Q8HTI8;Q5J038;Q9MRA3;A0A0M3LBA7;Q597J4;A0A1Z1CJG6;A0A1D8D815;A0A1C9HCP3;A0A1I7PIU6;A0A1I7PIS3;C0J9K5;C0J9P4;T1L6T3;G4WNV5;Q9SCE9;Q5J048;B7S4V7;A0A1D8DG80;A0A1I7PIS8;Q95FJ8;G0LNL4;B8PRK2;A0A0A7DB11;A0A1I7PIT2;Q9XQX1		0	0	2.478e-07	94.05	1.09444e-06	2	1433.78	0.713595	104.111	0
	High	mPSAVGYQPTLSTEMGSLQER	11	5647	25	A0A0M3LBA7;A0A1C9HCV0;A0A1C9HCP3;Q5J038;A0A1Z1CJG6;C0J9K5;C0J9P4;Q95FJ8;Q9XQX1;Q597J4;Q8HTI8;Q9MRA3;Q5J048;Q9SCE9;A0A1I7PIU6;G4WNV5;G0LNL4;A0A1D8DG80;A0A1I7PIS3;T1L6T3;A0A1I7PIS8;B8PRK2;A0A1D8D815;A0A1I7PIT2;B7S4V7	M1(Oxidation)	0	0	1.67e-12	92.29	9.66159e-07	2	2298.08	1.53085	97.8209	0
	High	mPNIYNALVVK	3	4063	19	A0A0M3LBA7;A0A1C9HCV0;A0A1Z1CJG6;C0J9K5;C0J9P4;Q95FJ8;Q597J4;A0A1C9HCP3;Q5J038;Q9XQX1;Q8HTI8;Q9MRA3;A0A1I7PIU6;G4WNV5;G0LNL4;A0A1I7PIS8;B8PRK2;A0A1D8D815;B7S4V7	M1(Oxidation)	0	0	3.232e-05	92.17	4.17419e-06	2	1277.7	2.22248	89.5973	0
	High	GmEVIDTGAPLSVPVGGATLGR	5	3356	18	A0A0M3LBA7;A0A1Z1CJG6;A0A1C9HCV0;A0A1D8D815;A0A1I7PIS3;C0J9K5;C0J9P4;Q9SCE9;A0A1I7PIS8;Q95FJ8;Q5J038;A0A1C9HCP3;T1L6T3;A0A1I7PIU6;A0A1I7PIT2;B8PRK2;Q9XQX1;Q9XQY1	M2(Oxidation)	0	0	3.094e-12	89.08	2.5497e-06	2	2113.1	1.65469	103.311	0
	High	GIYPAVDPLDSTSTMLQPR	1	5449	28	A0A0M3LBA7;A0A1Z1CJG6;A0A1C9HCV0;A0A1D8D815;A0A1I7PIS3;C0J9K5;C0J9P4;Q9SCE9;A0A1I7PIS8;Q95FJ8;Q597J4;Q5J048;A0A1C9HCP3;Q5J038;Q8HTI8;Q9MRA3;T1L6T3;A0A1D8DG80;Q9XQX1;A0A1I7PIU6;G4WNV5;A0A1I7PIT2;B8PRK2;G0LNL4;Q9MRM1;Q9XQY1;B7S4V7;Q8WJF6		0	0	1.408e-06	88.34	3.59953e-06	3	2061.03	0.349728	114.162	0
	High	GIYPAVDPLDSTSTmLQPR	6	5449	28	A0A0M3LBA7;Q597J4;A0A1C9HCP3;A0A1Z1CJG6;A0A1C9HCV0;Q5J038;A0A1D8D815;A0A1I7PIU6;A0A1I7PIS3;C0J9K5;C0J9P4;T1L6T3;Q9SCE9;A0A1I7PIS8;Q95FJ8;Q8HTI8;Q9XQY1;Q9MRA3;G4WNV5;Q5J048;B7S4V7;A0A1D8DG80;A0A1I7PIT2;B8PRK2;G0LNL4;Q8WJF6;Q9XQX1;Q9MRM1	M15(Oxidation)	0	0	1.477e-10	82.61	1.28905e-05	2	2077.03	1.65567	103.615	0
	High	AVAMSATDGLMR	4	3822	16	A0A0M3LBA7;Q597J4;A0A1Z1CJG6;A0A1C9HCV0;A0A1D8D815;A0A1I7PIS3;C0J9K5;C0J9P4;Q9MRM1;Q9SCE9;Q5J048;A0A1I7PIS8;Q95FJ8;Q9XQX1;B8PRK2;G0LNL4		0	0	4.169e-05	81.67	1.38407e-05	2	1222.59	0.619721	73.0625	0
	High	VALVYGQmNEPPGAR	12	9490	27	A0A0M3LBA7;Q597J4;Q9MRM1;A0A1Z1CJG6;A0A1C9HCV0;A0A1D8D815;A0A1I7PIS3;C0J9K5;C0J9P4;Q9SCE9;A0A1I7PIS8;Q95FJ8;Q8HTI8;Q5J038;A0A1C9HCP3;Q9MRA3;A0A1I7PIU6;T1L6T3;G4WNV5;Q5J048;A0A1D8DG80;A0A1I7PIT2;B8PRK2;B7S4V7;A0A0A7DB11;G0LNL4;Q9XQY1	M8(Oxidation)	0	0	3.839e-07	76.65	5.59149e-05	2	1617.81	1.07566	66.2004	0
	High	mPSAVGYQPTLSTEmGSLQER	4	5647	25	B7S4V7;A0A0M3LBA7;Q597J4;A0A1Z1CJG6;A0A1C9HCV0;A0A1I7PIS3;C0J9K5;C0J9P4;Q9SCE9;Q95FJ8;A0A1C9HCP3;Q8HTI8;Q5J038;Q9MRA3;A0A1I7PIU6;T1L6T3;G4WNV5;A0A1D8DG80;A0A1I7PIS8;A0A1D8D815;Q5J048;Q9XQX1;A0A1I7PIT2;B8PRK2;G0LNL4	M1(Oxidation); M15(Oxidation)	0	0	5.939e-08	73.86	5.96373e-05	3	2314.07	0.968818	80.9189	0
	High	VALVYGQMNEPPGAR	11	9490	27	A0A0M3LBA7;Q597J4;Q5J048;A0A1Z1CJG6;A0A1C9HCV0;Q8HTI8;Q5J038;A0A1D8D815;A0A1C9HCP3;Q9MRA3;A0A1I7PIU6;A0A1I7PIS3;C0J9K5;C0J9P4;T1L6T3;G4WNV5;Q9SCE9;B7S4V7;A0A1D8DG80;A0A1I7PIS8;A0A1I7PIT2;B8PRK2;Q95FJ8;G0LNL4;Q9MRM1;A0A0A7DB11;Q9XQY1		0	0	9.31e-08	72.59	0.000139352	2	1601.81	0.883966	79.9837	0
	High	VGLTALTmAEYFR	3	7808	28	A0A0M3LBA7;Q597J4;A0A1C9HCV0;A0A1D8D815;Q9SCE9;Q5J048;A0A1Z1CJG6;Q8HTI8;Q5J038;A0A1C9HCP3;Q9MRA3;C0J9K5;C0J9P4;Q95FJ8;A0A1I7PIU6;A0A1I7PIS3;T1L6T3;G4WNV5;A0A1D8DG80;A0A1I7PIS8;B7S4V7;G0LNL4;Q9XQX1;A0A1I7PIT2;B8PRK2;A0A0A7DB11;Q9MRM1;Q9XQY1	M8(Oxidation)	0	0	7.815e-06	68.33	0.000384859	2	1487.76	1.0175	109.195	0
	High	MPNIYNALVVK	7	4063	19	A0A0M3LBA7;Q597J4;A0A1C9HCV0;A0A1C9HCP3;Q5J038;A0A1Z1CJG6;C0J9K5;C0J9P4;Q95FJ8;Q9XQX1;Q8HTI8;Q9MRA3;A0A1I7PIU6;G4WNV5;G0LNL4;A0A1I7PIS8;B8PRK2;A0A1D8D815;B7S4V7		0	0	6.982e-05	66.29	0.000529396	2	1261.7	0.348899	104.399	0
	High	VGLTALTMAEYFR	1	7808	28	A0A0M3LBA7;Q597J4;A0A1Z1CJG6;A0A1C9HCV0;Q8HTI8;Q5J038;A0A1C9HCP3;Q9MRA3;A0A1I7PIU6;A0A1I7PIS3;C0J9K5;C0J9P4;T1L6T3;G4WNV5;Q9SCE9;A0A1D8DG80;A0A1I7PIS8;A0A1I7PIT2;B8PRK2;Q95FJ8;G0LNL4;A0A1D8D815;Q5J048;B7S4V7;Q9XQX1;A0A0A7DB11;Q9MRM1;Q9XQY1		0	0	2.198e-06	62.03	0.001613	2	1471.76	0.393535	114.613	0
	High	EGNDLYMEMK	3	8238	27	A0A0M3LBA7;A0A1C9HCP3;Q597J4;A0A1Z1CJG6;A0A1C9HCV0;Q8HTI8;Q5J038;Q9MRA3;C0J9K5;C0J9P4;Q95FJ8;G0LNL4;A0A1D8D815;A0A1I7PIU6;A0A1I7PIS3;T1L6T3;G4WNV5;Q9SCE9;Q5J048;A0A1D8DG80;A0A1I7PIS8;A0A0A7DB11;B7S4V7;A0A1I7PIT2;B8PRK2;Q9XQX1;Q9XQY1		0	0	0.001516	61.65	0.000570451	2	1229.52	0.195715	73.9311	0
	High	AVAmSATDGLMR	6	3822	16	A0A0M3LBA7;Q597J4;A0A1Z1CJG6;A0A1C9HCV0;A0A1D8D815;A0A1I7PIS3;C0J9K5;C0J9P4;Q9MRM1;Q9SCE9;Q5J048;A0A1I7PIS8;Q95FJ8;Q9XQX1;B8PRK2;G0LNL4	M4(Oxidation)	0	0	0.0008606	60.03	0.00162866	2	1238.59	0.47929	57.9262	0
	High	IGLFGGAGVGK	7	9628	34	A0A2G5F6R8;B9T1V8;A0A103XST4;A0A2H3ZCK5;A0A0K9NYL5;A0A0M3LBA7;Q597J4;A0A1C9HCV0;A0A1C9HCP3;Q5J038;A0A1Z1CJG6;C0J9K5;C0J9P4;Q95FJ8;Q8HTI8;Q9MRA3;A0A1I7PIS3;T1L6T3;Q9SCE9;A0A1D8DG80;Q9XQX1;Q5J048;A0A1I7PIU6;G4WNV5;G0LNL4;A0A1I7PIS8;A0A1I7PIT2;B8PRK2;A0A1D8D815;A0A0A7DB11;Q9MRM1;B7S4V7;Q9XQY1;A0A0D6QRT0		0	0	0.000925	59.62	0.00254338	2	975.563	0.29347	82.2731	0
	High	SAPAFIQLDTK	4	4550	19	A0A0M3LBA7;A0A1C9HCP3;A0A1C9HCV0;Q8HTI8;Q5J038;Q9MRA3;A0A1I7PIS3;T1L6T3;Q9SCE9;A0A1D8DG80;Q95FJ8;G0LNL4;A0A1Z1CJG6;C0J9K5;C0J9P4;Q597J4;Q5J048;A0A1D8D815;A0A1I7PIT2		0	0	0.0004935	58.87	0.00373322	2	1190.64	0.433499	83.9341	0
	High	LSIFETGIK	4	9003	26	A0A0M3LBA7;Q597J4;A0A1Z1CJG6;A0A1C9HCV0;A0A1D8D815;A0A1I7PIS3;C0J9K5;C0J9P4;Q9SCE9;A0A1I7PIS8;Q95FJ8;Q8HTI8;Q5J038;A0A1C9HCP3;Q9MRA3;T1L6T3;A0A1D8DG80;A0A1I7PIU6;G4WNV5;Q5J048;B7S4V7;G0LNL4;Q9XQX1;A0A0A7DB11;Q9MRM1;Q9XQY1		0	0	0.00342	57.94	0.00225783	2	1007.58	0.277807	92.7179	0
	High	FLSQPFFVAEVFTGSPGxYVGLTETIR	1	1	1	C0J9P4	X18(R)	0	0	6.025e-07	53.38	0.00479242	3	3018.6	8.2031	114.895	1
	High	TVLIMELINNIAK	1	8267	26	A0A0M3LBA7;A0A1C9HCV0;Q597J4;A0A1Z1CJG6;A0A1D8D815;A0A1I7PIS3;C0J9K5;C0J9P4;Q9SCE9;Q5J048;A0A1I7PIS8;Q95FJ8;Q8HTI8;Q5J038;A0A1C9HCP3;Q9MRA3;A0A1I7PIU6;T1L6T3;G4WNV5;A0A1D8DG80;A0A1I7PIT2;B8PRK2;A0A0A7DB11;Q9XQX1;Q9MRM1;Q9XQY1		0	0	0.0003497	52.66	0.00912458	2	1471.86	0.118931	115.426	0
	High	AHGGVSVFGGVGER	6	7920	28	A0A1C9HCV0;Q5J038;A0A1C9HCP3;A0A1I7PIS3;T1L6T3;Q9SCE9;Q95FJ8;A0A0M3LBA7;Q597J4;A0A1Z1CJG6;Q8HTI8;Q9MRA3;A0A1I7PIU6;C0J9K5;C0J9P4;G4WNV5;A0A1D8DG80;A0A1I7PIS8;B8PRK2;A0A1I7PIT2;A0A1D8D815;Q5J048;B7S4V7;G0LNL4;Q9XQX1;Q9XQY1;Q9MRM1;A0A0A7DB11		0	0	0.0002833	47.68	0.0354916	2	1328.67	0.313702	66.4453	0
	High	AVAmSATDGLmR	3	3822	16	A0A0M3LBA7;Q597J4;A0A1Z1CJG6;A0A1C9HCV0;A0A1D8D815;A0A1I7PIS3;C0J9K5;C0J9P4;Q9MRM1;Q9SCE9;Q5J048;A0A1I7PIS8;Q95FJ8;Q9XQX1;B8PRK2;G0LNL4	M4(Oxidation); M11(Oxidation)	0	0	0.00097	46.49	0.0292221	2	1254.58	0.731638	44.2844	0
	High	VVDLLAPYR	7	9267	27	A0A0M3LBA7;A0A1Z1CJG6;A0A1C9HCV0;A0A1I7PIS3;C0J9K5;C0J9P4;Q9SCE9;Q95FJ8;Q597J4;Q8HTI8;Q5J038;A0A1D8D815;A0A1C9HCP3;Q9MRA3;A0A1I7PIU6;T1L6T3;G4WNV5;Q5J048;B7S4V7;A0A1D8DG80;A0A1I7PIS8;A0A0A7DB11;G0LNL4;A0A1I7PIT2;Q9XQX1;B8PRK2;Q9MRM1		0	0	0.006243	46.31	0.0504651	2	1045.6	0.302615	98.2416	0
	High	EGNDLYmEmK	2	8238	27	A0A0M3LBA7;A0A1C9HCP3;Q597J4;A0A1Z1CJG6;A0A1C9HCV0;Q8HTI8;Q5J038;Q9MRA3;C0J9K5;C0J9P4;Q95FJ8;G0LNL4;A0A1D8D815;A0A1I7PIU6;A0A1I7PIS3;T1L6T3;G4WNV5;Q9SCE9;Q5J048;A0A1D8DG80;A0A1I7PIS8;A0A0A7DB11;B7S4V7;A0A1I7PIT2;B8PRK2;Q9XQX1;Q9XQY1	M7(Oxidation); M9(Oxidation)	0	0	0.005358	28.98	0.846172	2	1261.51	0.31777	41.9341	0
	High	EGNDLYMEmK	3	8238	27	A0A0M3LBA7;A0A1C9HCP3;Q597J4;A0A1Z1CJG6;A0A1C9HCV0;Q8HTI8;Q5J038;Q9MRA3;C0J9K5;C0J9P4;Q95FJ8;G0LNL4;A0A1D8D815;A0A1I7PIU6;A0A1I7PIS3;T1L6T3;G4WNV5;Q9SCE9;Q5J048;A0A1D8DG80;A0A1I7PIS8;A0A0A7DB11;B7S4V7;A0A1I7PIT2;B8PRK2;Q9XQX1;Q9XQY1	M9(Oxidation)	0	0	0.00693	24.36	2.73711	2	1245.51	0.355534	53.7069	0
	High	TREGNDLYMEMK	1	8225	27	A0A0M3LBA7;Q597J4;A0A1Z1CJG6;A0A1C9HCV0;A0A1D8D815;A0A1I7PIS3;C0J9K5;C0J9P4;Q9SCE9;Q5J048;A0A1I7PIS8;Q95FJ8;Q8HTI8;Q5J038;Q9MRA3;A0A1I7PIU6;G4WNV5;A0A0A7DB11;A0A1C9HCP3;T1L6T3;A0A1D8DG80;B7S4V7;A0A1I7PIT2;B8PRK2;G0LNL4;Q9XQX1;Q9XQY1		0	0.001	0.01018	27.47	2.18642	2	1486.67	0.985458	62.0013	1
Q8ME51	Ribulose bisphosphate carboxylase large chain (Fragment) OS=Pentaphylax euryoides OX=125047 GN=rbcL PE=3 SV=1 - [Q8ME51_9ERIC]	2324.07	31.53	16731	0	18	227	463	51.2876	6.58057
	High	GHYLxATAGTcEEMIK	10	14794	143	Q6VW40;A2VAU6;Q6VW29;C6G1P2;Q5W520;Q33032;O82538;A0A1C9HG87;U5XM28;Q9THL1;A0A0K2SQY8;D6C620;Q32803;Q4VI99;C1JAT3;Q9GGI5;A0A158TYG8;Q4KUE1;E7DMV3;Q7YJP8;Q7GH77;O98551;E7DMW3;Q4VI80;Q3I534;I2E9A4;Q4VI78;W5RVG3;A0A1C9HGI6;G0WZL1;Q37220;Q5UFF3;B1PHQ2;Q1X6Q9;A0A142I7F3;Q7YJR1;P92434;C3S397;A0A1C9HFR4;Q8MFT9;J9QH20;Q85VA4;A0A0F6Y5M5;Q37140;L0N8B1;Q32701;Q9T2E4;Q9MT23;A0A0B4M1K8;P94046;E7DMY2;I2E962;O98…	X5(N); C11(Carbamidomethyl)	0	0	3.131e-10	112.31	1.29251e-08	2	1794.82	1.41919	65.9763	0
	High	GHYLxATAGTcEEMIKR	1	14767	142	Q6VW40;A2VAU6;Q6VW29;C6G1P2;Q33032;A0A1C9HG87;U5XM28;R4QE58;I2EAR2;Q8WKR0;A0A0K2SQY8;O98429;Q9GGI5;A0A158TYG8;Q4KUE1;Q37212;Q7YJP8;Q7GH77;O98551;E7DMW3;I2E9A4;P93918;Q8MCY1;Q9T2E4;Q9MT23;W5RVG3;O98426;A0A0B4M1K8;Q5UFF3;Q1X6Q9;Q36637;B6GUV5;Q7YJR1;Q37347;C3S397;K4EPE7;Q37176;I2E9G7;A0A1C9HFR4;Q8MFT9;Q95CE8;Q37140;L0N8B1;P94046;Q8ME51;A5X4D3;Q5I221;A0A0U4D534;A0A249Y5N8;Q7YJR9;F4YYX5;Q5W520;O82538;…	X5(N); C11(Carbamidomethyl)	0	0	5.805e-10	104.3	9.89361e-08	3	1950.92	1.18142	60.7321	1
	High	GHYLxATAGTcEEMIK	8	12	9	Q95CF8;X2D2J7;E5G0I9;Q37220;Q8WJX3;Q8ME51;Q31895;Q95631;Q8MCW3	X5(D); C11(Carbamidomethyl)	0	0	7.292e-10	95.15	2.06818e-07	2	1795.8	1.41217	71.3387	0
	High	GHYLxATAGTcEEmIK	5	14794	143	Q6VW40;A2VAU6;Q6VW29;C6G1P2;Q33032;A0A1C9HG87;U5XM28;F2X4H9;A0A0K2SQY8;Q9GGI5;D6MYJ6;A0A158TYG8;Q4KUE1;Q7YJP8;Q7GH77;O98551;E7DMW3;I2E9A4;W5RVG3;Q5UFF3;Q1X6Q9;Q7YJR1;C3S397;S6CMZ7;A0A1C9HFR4;Q8MFT9;Q37140;L0N8B1;Q5W520;O82538;Q9THL1;Q32803;Q4VI99;E7DMV3;Q4VI80;Q4VI78;A0A1C9HGI6;Q37220;B1PHQ2;Q85VA4;A0A0F6Y5M5;D6C620;C1JAT3;Q3I534;E7DMY2;I2E962;O98429;Q9T2E4;Q9MT23;A0A0B4M1K8;G0WZL1;A0A142I7A5;Q36…	X5(N); C11(Carbamidomethyl); M14(Oxidation)	0	0	1.448e-08	93.82	8.35365e-07	2	1810.81	1.45089	55.59	0
	High	GHYLxATAGTcEEMIKR	5	12	9	E5G0I9;Q95CF8;X2D2J7;Q37220;Q8WJX3;Q8ME51;Q31895;Q95631;Q8MCW3	X5(D); C11(Carbamidomethyl)	0	0	1.476e-07	92.71	5.78473e-07	3	1951.9	0.706035	64.1121	1
	High	mSGGDHIHAGTVVGK	30	17683	158	Q9GGI5;Q5UFF3;V5K6L0;C6G392;Q37212;Q5UFC2;B8PRP3;I2EA78;I6N589;A0A2H4P5N4;I2EAR2;Q6VW40;A2VAU6;Q6VW29;C6G1P2;Q33032;Q339G9;F2X4H9;Q4KUE1;Q7YJP8;Q7GH77;Q5I221;A0A0U4D534;I2E9A4;D6MYK4;E7DMY2;T1WH32;C3S8Q5;A0A286M593;A0A0K2SQY8;A0A158TYG8;Q8HUZ9;P93952;Q8WKT6;I2E9B8;I2BGM7;A0A1C9HG87;U5XM28;A0A1C9HFT3;Q9GEK5;Q9XQ93;A0A2H4NXN4;O98551;E7DMW3;I2E9L8;R4QE58;A5X4D3;I2E906;O98429;Q9T2E4;Q9MT23;A0A249Y5N8…	M1(Oxidation)	0	0	6.542e-09	86.55	7.61039e-06	2	1481.72	0.236377	30.8682	0
	High	DNGLLLHIHR	9	41878	338	I2E9B8;Q6VW40;A2VAU6;I2BGM7;Q6VW29;C6G1P2;Q33032;A0A1C9HG87;U5XM28;A0A1C9HFT3;C3S8Q5;A0A286M593;Q9GEK5;A0A0K2SQY8;Q9GGI5;Q9XQ93;A0A158TYG8;Q4KUE1;Q7YJP8;Q7GH77;A0A2H4NXN4;Q8HUZ9;O98551;E7DMW3;I2E9L8;I2E9A4;P93952;Q8WKT6;C3S8U4;Q8ME51;A5X4D3;A0A286NQE6;A5X4K9;O98429;Q5I221;G0WZM4;A0A0U4D534;Q8HRT3;Q9T2E4;A0A286NQF2;Q7YJM6;Q9MT23;I3NTN0;E0Y5C1;A0A1W6BU07;A0A1W6BU25;Q5EWL7;Q5QAE5;A0A023Q1L0;I2EAR2;Q…		0	0	0.0003143	82.39	2.90667e-05	2	1187.66	0.0547374	63.3869	0
	High	GHYLxATAGTcEEmIKR	5	14767	142	A2VAU6;C6G1P2;Q9GGI5;Q6VW40;Q6VW29;Q5W520;Q33032;O82538;A0A1C9HG87;U5XM28;Q9THL1;A0A0K2SQY8;D6C620;Q32803;Q4VI99;C1JAT3;A0A158TYG8;Q4KUE1;E7DMV3;Q7YJP8;Q7GH77;O98551;E7DMW3;Q4VI80;Q3I534;I2E9A4;Q4VI78;E7DMY2;I2E962;O98429;Q9T2E4;Q9MT23;W5RVG3;A0A1C9HGI6;A0A0B4M1K8;G0WZL1;Q37220;Q5UFF3;A0A142I7A5;B1PHQ2;Q1X6Q9;Q36637;A0A142I7F3;B8YHE7;O98431;Q7YJR1;P92434;A0A078BR81;Q37347;C3S397;K4EPE7;A0A1C9HFR4…	X5(N); C11(Carbamidomethyl); M14(Oxidation)	0	0	6.494e-10	80.15	2.41102e-05	3	1966.91	1.30563	50.3523	1
	High	MSGGDHIHAGTVVGK	31	17683	158	Q9GGI5;Q5UFF3;V5K6L0;C6G392;Q37212;Q5UFC2;B8PRP3;I2EA78;I6N589;A0A2H4P5N4;A0A286M593;Q3T5L7;K4EPE7;P94046;I2EAR2;Q6VW40;A2VAU6;Q6VW29;C6G1P2;Q33032;Q339G9;F2X4H9;Q4KUE1;Q7YJP8;Q7GH77;Q5I221;A0A0U4D534;I2E9A4;D6MYK4;E7DMY2;T1WH32;C3S8Q5;A0A0K2SQY8;A0A158TYG8;Q8HUZ9;P93952;Q8WKT6;I2E9B8;I2BGM7;A0A1C9HG87;U5XM28;A0A1C9HFT3;Q9GEK5;Q9XQ93;A0A2H4NXN4;O98551;E7DMW3;I2E9L8;R4QE58;A5X4D3;I2E906;O98429;Q9T…		0	0	4.284e-09	79.09	3.63365e-05	2	1465.72	0.184296	38.2641	0
	High	TFQGPPHGIQVER	32	58045	315	Q8MCX9;Q5UFF3;Q36637;J9QFH0;Q6YLP8;U5IKM1;B5U0R6;Q6VW40;A2VAU6;I2BGM7;C6G1P2;Q5W520;E7DMY2;Q33032;A0A1C9HFT3;B5SW52;D3W6K3;F2X4H9;Q4VI99;Q8MCX5;Q9GGI5;Q8HUZ9;I2E9L8;Q4VI80;Q4VI78;C3S8U4;A0A1C9HGW2;I2E962;A0A1C9HG87;U5XM28;B8PRL7;A0A286NQE6;C3S8Q5;A0A286M593;Q9GEK5;O78309;C1JAT3;A0A158TYG8;A0A2H4NXN4;Q5I221;G0WZM4;A0A0U4D534;A0A0P0FGN5;A0A286NQF2;Q7YJM6;Q6VW29;Q4KUE1;Q7YJP8;Q7GH77;I2E9A4;Q9T2E4;Q9…		0	0	1.1e-07	74.55	0.000217158	2	1465.75	-0.34338	59.3321	0
	High	GHYLxATAGTcEEmIK	3	12	9	Q8WJX3;E5G0I9;Q95CF8;X2D2J7;Q37220;Q8ME51;Q31895;Q95631;Q8MCW3	X5(D); C11(Carbamidomethyl); M14(Oxidation)	0	0	0.000348	71.73	3.37225e-05	2	1811.79	0.43329	58.9608	0
	High	GGLDFTKDDENVNSxPFmR	1	32	8	Q8ME51;Q71N79;C7AQV0;A0A2H4UGV5;C7AQT3;F6KB63;Q9MV62;B5U0R6	X15(E); M18(Oxidation)	0	0	0.0009433	64.81	0.00019401	2	2186.97	2.05777	86.7551	1
	High	EITLGFVDLLR	1	11021	142	Q6VW40;A2VAU6;I2BGM7;C6G1P2;Q33032;A0A1C9HFT3;T1WH32;F2X4H9;Q9GGI5;Q8HUZ9;Q5I221;A0A0U4D534;I2E9L8;A0A249Y5N8;S4TA61;J9QG76;E0D8V0;C3S397;Q8MFT9;Q5QAE5;Q5W520;I2E962;C3RXF1;A0A1C9HG87;U5XM28;B8PRL7;A0A286NQE6;A0A0F7EV98;Q9MT32;C3S8Q5;A0A286NQM2;A0A286M593;Q9GEK5;Q4VI99;C1JAT3;A0A158TYG8;A0A2H4NXN4;Q4VI80;Q4VI78;A0A286NQF2;C3S8U4;Q7YJM6;Q37212;O20248;W5RVG3;Q8HVI8;F5B3G0;Q8M9K0;Q8M9J0;E2FGZ3;Q8ME5…		0	0	0.0001323	64.18	0.000826107	2	1275.73	-0.111999	114.969	0
	High	VALEAcVQAR	51	29518	265	A2VAU6;I2BGM7;C6G1P2;B8PRL7;A0A0F7EV98;C4NWF4;Q6VW29;Q5W520;A5X4D3;A0A0K2SQY8;Q32803;Q4VI99;Q9GGI5;A0A158TYG8;Q7YJP8;Q5I221;A0A0U4D534;Q4VI80;Q4VI78;G0WZ98;A0A1C9HGI6;A0A291L247;G0WZL1;Q37220;Q7YJR1;Q37279;A0A1C9HFR4;J9QH20;Q37140;L0N8B1;I2E9B8;Q6VW40;Q33047;Q8WL19;Q33032;Q5K3Y8;O82538;A0A1C9HG87;U5XM28;A0A1C9HFT3;Q9THL1;Q1XEJ9;A0A219PXQ5;O46889;C3S8Q5;A0A286M593;Q9GEK5;D6C620;C1JAT3;Q9XQ93;Q4KUE…	C6(Carbamidomethyl)	0	0	0.0007345	63.39	0.00183777	2	1116.58	0.100469	70.0562	0
	High	PLLGcTIKPK	7	64838	366	I2E9B8;Q6VW40;A2VAU6;I2BGM7;Q6VW29;C6G1P2;D6MYK4;E7DMY2;Q33032;A0A1C9HG87;U5XM28;A0A1C9HFT3;C3S8Q5;A0A286M593;Q9GEK5;A0A0K2SQY8;Q9GGI5;Q9XQ93;A0A158TYG8;Q4KUE1;Q7YJP8;Q7GH77;A0A2H4NXN4;Q8HUZ9;O98551;E7DMW3;I2E9L8;I2E9A4;P93952;Q8WKT6;W5RVG3;D4N1T9;J9QG76;Q5UFF3;Q1X6Q9;Q9TML5;O99016;Q8HVI8;A0A291L206;Q7YJR1;C3S397;A0A1C9HFR4;Q8MFT9;Q5QAE5;G8EEM9;A0A2D0WHN2;Q7YJM3;Q37140;L0N8B1;I2EA78;T1WH32;Q1XEJ9…	C5(Carbamidomethyl)	0	0	0.002346	50.54	0.0499682	3	1126.67	0.0653328	51.4133	1
	High	GHYLxATAGTcEEmIKR	2	12	9	Q8WJX3;Q95CF8;X2D2J7;E5G0I9;Q37220;Q8ME51;Q31895;Q95631;Q8MCW3	X5(D); C11(Carbamidomethyl); M14(Oxidation)	0	0	2.383e-07	44.6	0.0306099	3	1967.9	0.647962	53.8015	1
	High	YGRPLLGcTIKPK	6	64650	358	C3RXF1;A0A286NQM2;Q9GGI5;P28457;I2E9B8;Q6VW40;A2VAU6;I2BGM7;Q6VW29;C6G1P2;Q33032;A0A1C9HG87;U5XM28;A0A1C9HFT3;A5X4D3;A0A286NQE6;I2EAR2;Q8WKR0;C3S8Q5;A0A286M593;A0A0F7G5W2;Q9GEK5;A0A0K2SQY8;O98429;Q9XQ93;A0A158TYG8;Q4KUE1;Q37212;Q7YJP8;Q7GH77;A0A2H4NXN4;Q8HUZ9;Q5I221;G0WZM4;A0A0U4D534;O98551;E7DMW3;I2E9L8;Q8HRT3;I2E9A4;P93918;Q8MCY1;Q9T2E4;A0A286NQF2;Q6USH4;P93952;Q8WKT6;Q7YJM6;Q9MT23;Q32701;Q5W52…	C8(Carbamidomethyl)	0	0	1.496e-06	43.07	0.286307	3	1502.85	0.579	53.2588	2
	High	AMHAVIDR	9	44488	355	Q6VW40;A2VAU6;C6G1P2;Q33032;Q9GGI5;Q5I221;A0A0U4D534;Q71N79;Q5W520;Q5K3Y8;Q32803;C3S8U4;I2E9B8;I2BGM7;Q6VW29;A0A1C9HFT3;Q9XQ93;Q4KUE1;Q7YJP8;Q7GH77;Q8HUZ9;I2E9L8;I2E9A4;P93952;D4N1T9;J9QG76;Q5UFF3;Q1X6Q9;O99016;A0A291L206;Q7YJR1;C3S397;A0A1C9HFR4;Q8MFT9;Q5QAE5;G8EEM9;A0A2D0WHN2;Q7YJM3;L0N8B1;I2EA78;A0A218KDZ0;A0PD98;Q4VI99;Q4VI80;Q4VI78;Q9MT23;P48689;Q37222;A0A1C9HGI6;H5ZW43;Q37220;A0A1C9HFM1;A0A…		0	0.001	0.01353	52.3	0.0217425	2	912.471	-0.890214	32.559	0
	High	AQxETGEIK	6	27913	263	C3RXF1;A0A286NQM2;Q9GGI5;Q8ME51;B8PRL7;Q9GEK5;Q1XEJ9;Q6VW40;A2VAU6;I2BGM7;C6G1P2;Q33032;A0A1C9HG87;U5XM28;A0A1C9HFT3;C3S8Q5;A0A286M593;A0A158TYG8;A0A2H4NXN4;Q8HUZ9;I2E9L8;D6C620;C3S8U4;Q32701;I2E9B8;Q6VW29;T1WH32;Q9XQ93;Q4KUE1;Q7YJP8;Q7GH77;I2E9A4;P93952;P93918;Q5W520;D0Q0K2;A0A286NQE6;A0A0K2SQY8;O98429;O98551;E7DMW3;Q9T2E4;A0A286NQF2;Q8WKT6;Q7YJM6;Q9MT23;W5RVG3;B8PRP3;A0A0B4M1K8;D4N1T9;A0A1D5AHD…	X3(A)	0	0.001	0.01758	40.57	0.320912	2	946.485	1.16613	24.6436	0
	High	PLLGcTIK	1	65191	367	P92447;Q32701;P28457;P28421;Q539X0;I2E9B8;Q31896;D6MYK9;Q6VW40;Q32776;Q32571;A2VAU6;I2BGM7;B1NL21;Q6VW29;C6G1P2;Q5W520;P93904;Q33047;O98884;D6MYK4;Q9MTT0;E7DMY2;Q31670;Q8ME51;Q8WL19;Q33032;Q5K3Y8;C3RXF1;F2X4Q8;A0PDB8;O82538;Q9GHZ1;A0A1C9HG87;Q31895;U5XM28;B8PRL7;A0A1C9HFT3;Q7YMT1;R4QE58;B5SW52;Q9THL1;A5X4D3;I3NTN0;Q1XEJ9;O09420;C7A609;T1WH32;I2EAR2;A0A219PXQ5;Q7YMT4;Q8MAM0;V5K6K1;A5X4K9;O46889;A0…	C5(Carbamidomethyl)	0	0.004	0.05111	40.37	0.807531	2	901.518	-0.0339554	62.0289	0
	High	EGNEIIR	1	14511	178	A2VAU6;C6G1P2;Q5W520;Q71N79;Q4VI99;Q9GGI5;Q8HUZ9;Q4VI80;Q4VI78;C3S8U4;Q6VW40;I2BGM7;Q33032;A0A1C9HFT3;I2E9L8;Q6VW29;A5X4D3;A0A0K2SQY8;Q32803;A0A158TYG8;Q7YJP8;Q5I221;A0A0U4D534;Q7YMT1;I2FL31;E7DMV3;Q58U40;I2E9B8;Q33047;Q8WL19;Q5K3Y8;O82538;A0A1C9HG87;U5XM28;B8PRL7;Q9THL1;Q1XEJ9;A0A219PXQ5;O46889;C3S8Q5;A0A286M593;Q9GEK5;D6C620;C1JAT3;Q9XQ93;Q4KUE1;Q7GH77;A0A2H4NXN4;A0PDB5;Q33156;O98551;E7DMW3;Q3I…		0	0.009	0.1156	47.33	0.0447273	2	830.437	-0.0833641	36.4972	0
	High	NHGMHFR	2	30695	273	Q5W520;Q9GGI5;Q33047;O82538;Q6VW40;A2VAU6;Q6VW29;C6G1P2;Q33032;A0A1C9HG87;U5XM28;Q9THL1;A0A0K2SQY8;D6C620;Q32803;Q4VI99;C1JAT3;A0A158TYG8;Q4KUE1;E7DMV3;Q7YJP8;Q7GH77;O98551;E7DMW3;Q4VI80;Q3I534;I2E9A4;Q4VI78;Q71N79;Q9T2E4;I2E9B8;I2BGM7;B1NL21;Q8WL19;Q5K3Y8;A0A1C9HFT3;Q1XEJ9;O46889;B5D5Q4;O78309;Q9XQ93;A0PDB5;Q33156;Q8HUZ9;Q5I221;A0A0U4D534;I2E9L8;C3S8U4;P93952;C3S8Q5;A0A286M593;Q8WKT6;R4QE58;Q9GE…		0	0.009	0.1086	41.45	0.181335	2	898.41	0.0462078	30.4147	0
	High	AVYEcLR	1	51291	314	A2VAU6;Q6VW29;C6G1P2;Q9GGI5;Q7YJP8;Q5W520;Q32803;P28457;I2E9B8;Q6VW40;I2BGM7;B1NL21;P93904;Q33047;Q8WL19;Q33032;Q5K3Y8;O82538;A0A1C9HG87;U5XM28;B8PRL7;A0A1C9HFT3;Q9THL1;A5X4D3;I3NTN0;Q1XEJ9;I2EAR2;A0A219PXQ5;O46889;Q8WKR0;C3S8Q5;B5D5Q4;A0A286M593;A0A0F7G5W2;Q9GEK5;A0A0K2SQY8;D6C620;O78309;P93932;Q4VI99;C1JAT3;Q9XQ93;A0A158TYG8;Q4KUE1;E7DMV3;Q37212;Q7GH77;A0A2H4NXN4;A0PDB5;Q33156;Q8HUZ9;J9QER6;Q5I…	C5(Carbamidomethyl)	0	0.009	0.1087	26.13	11.3923	2	910.445	-0.166306	50.8759	0
A0A1Z1CJG6	ATP synthase subunit beta, chloroplastic OS=Adenanthera microsperma OX=714439 GN=atpB PE=3 SV=1 - [A0A1Z1CJG6_9FABA]	2318.64	51.2	5681	1	19	139	498	53.706	5.40186
	High	GMEVIDTGAPLSVPVGGATLGR	6	3356	18	A0A0M3LBA7;A0A1C9HCV0;Q5J038;A0A1D8D815;A0A1I7PIU6;Q9XQX1;A0A1C9HCP3;A0A1Z1CJG6;A0A1I7PIS3;C0J9K5;C0J9P4;Q9SCE9;A0A1I7PIS8;Q95FJ8;T1L6T3;B8PRK2;A0A1I7PIT2;Q9XQY1		0	0	2.276e-11	112.19	2.75262e-08	2	2097.1	1.22165	112.829	0
	High	ELQDIIAILGLDELSEEDR	1	7752	26	A0A0M3LBA7;Q597J4;A0A1C9HCV0;Q5J038;A0A1Z1CJG6;A0A1C9HCP3;C0J9K5;C0J9P4;Q95FJ8;Q8HTI8;Q9MRA3;A0A1I7PIS3;T1L6T3;Q9SCE9;A0A1D8DG80;A0A1I7PIU6;G4WNV5;G0LNL4;Q5J048;A0A1I7PIS8;B8PRK2;A0A1D8D815;A0A1I7PIT2;B7S4V7;Q9XQY1;Q8WJF6		0	0	2.296e-11	100.94	2.01055e-07	2	2171.11	-0.0864469	115.715	0
	High	DVNEQDVLLFIDNIFR	1	5066	22	A0A1C9HCV0;Q5J038;A0A1C9HCP3;A0A1I7PIS3;T1L6T3;Q9SCE9;Q95FJ8;A0A0M3LBA7;Q597J4;A0A1Z1CJG6;C0J9K5;C0J9P4;Q8HTI8;Q9MRA3;A0A1I7PIU6;G4WNV5;A0A1D8DG80;A0A1I7PIS8;G0LNL4;A0A1I7PIT2;B8PRK2;Q9XQX1		0	0	8.06e-10	100.49	2.50916e-07	2	1950	-0.218365	116.51	0
	High	MPSAVGYQPTLSTEMGSLQER	5	5647	25	B7S4V7;A0A0M3LBA7;Q597J4;A0A1Z1CJG6;A0A1C9HCV0;A0A1I7PIS3;C0J9K5;C0J9P4;Q9SCE9;Q95FJ8;A0A1C9HCP3;Q8HTI8;Q5J038;Q9MRA3;A0A1I7PIU6;T1L6T3;G4WNV5;A0A1D8DG80;A0A1I7PIS8;A0A1D8D815;Q5J048;Q9XQX1;A0A1I7PIT2;B8PRK2;G0LNL4		0	0	5.488e-13	94.1	7.56148e-07	2	2282.08	1.23902	104.62	0
	High	FVQAGSEVSALLGR	9	9158	26	A0A1C9HCV0;Q8HTI8;Q5J038;Q9MRA3;A0A0M3LBA7;Q597J4;A0A1Z1CJG6;A0A1D8D815;A0A1C9HCP3;A0A1I7PIU6;A0A1I7PIS3;C0J9K5;C0J9P4;T1L6T3;G4WNV5;Q9SCE9;Q5J048;B7S4V7;A0A1D8DG80;A0A1I7PIS8;Q95FJ8;G0LNL4;B8PRK2;A0A0A7DB11;A0A1I7PIT2;Q9XQX1		0	0	2.478e-07	94.05	1.09444e-06	2	1433.78	0.713595	104.111	0
	High	mPSAVGYQPTLSTEMGSLQER	11	5647	25	A0A0M3LBA7;A0A1C9HCV0;A0A1C9HCP3;Q5J038;A0A1Z1CJG6;C0J9K5;C0J9P4;Q95FJ8;Q9XQX1;Q597J4;Q8HTI8;Q9MRA3;Q5J048;Q9SCE9;A0A1I7PIU6;G4WNV5;G0LNL4;A0A1D8DG80;A0A1I7PIS3;T1L6T3;A0A1I7PIS8;B8PRK2;A0A1D8D815;A0A1I7PIT2;B7S4V7	M1(Oxidation)	0	0	1.67e-12	92.29	9.66159e-07	2	2298.08	1.53085	97.8209	0
	High	mPNIYNALVVK	3	4063	19	A0A0M3LBA7;A0A1C9HCV0;A0A1Z1CJG6;C0J9K5;C0J9P4;Q95FJ8;Q597J4;A0A1C9HCP3;Q5J038;Q9XQX1;Q8HTI8;Q9MRA3;A0A1I7PIU6;G4WNV5;G0LNL4;A0A1I7PIS8;B8PRK2;A0A1D8D815;B7S4V7	M1(Oxidation)	0	0	3.232e-05	92.17	4.17419e-06	2	1277.7	2.22248	89.5973	0
	High	GmEVIDTGAPLSVPVGGATLGR	5	3356	18	A0A0M3LBA7;A0A1Z1CJG6;A0A1C9HCV0;A0A1D8D815;A0A1I7PIS3;C0J9K5;C0J9P4;Q9SCE9;A0A1I7PIS8;Q95FJ8;Q5J038;A0A1C9HCP3;T1L6T3;A0A1I7PIU6;A0A1I7PIT2;B8PRK2;Q9XQX1;Q9XQY1	M2(Oxidation)	0	0	3.094e-12	89.08	2.5497e-06	2	2113.1	1.65469	103.311	0
	High	GIYPAVDPLDSTSTMLQPR	1	5449	28	A0A0M3LBA7;A0A1Z1CJG6;A0A1C9HCV0;A0A1D8D815;A0A1I7PIS3;C0J9K5;C0J9P4;Q9SCE9;A0A1I7PIS8;Q95FJ8;Q597J4;Q5J048;A0A1C9HCP3;Q5J038;Q8HTI8;Q9MRA3;T1L6T3;A0A1D8DG80;Q9XQX1;A0A1I7PIU6;G4WNV5;A0A1I7PIT2;B8PRK2;G0LNL4;Q9MRM1;Q9XQY1;B7S4V7;Q8WJF6		0	0	1.408e-06	88.34	3.59953e-06	3	2061.03	0.349728	114.162	0
	High	GIYPAVDPLDSTSTmLQPR	6	5449	28	A0A0M3LBA7;Q597J4;A0A1C9HCP3;A0A1Z1CJG6;A0A1C9HCV0;Q5J038;A0A1D8D815;A0A1I7PIU6;A0A1I7PIS3;C0J9K5;C0J9P4;T1L6T3;Q9SCE9;A0A1I7PIS8;Q95FJ8;Q8HTI8;Q9XQY1;Q9MRA3;G4WNV5;Q5J048;B7S4V7;A0A1D8DG80;A0A1I7PIT2;B8PRK2;G0LNL4;Q8WJF6;Q9XQX1;Q9MRM1	M15(Oxidation)	0	0	1.477e-10	82.61	1.28905e-05	2	2077.03	1.65567	103.615	0
	High	AVAMSATDGLMR	4	3822	16	A0A0M3LBA7;Q597J4;A0A1Z1CJG6;A0A1C9HCV0;A0A1D8D815;A0A1I7PIS3;C0J9K5;C0J9P4;Q9MRM1;Q9SCE9;Q5J048;A0A1I7PIS8;Q95FJ8;Q9XQX1;B8PRK2;G0LNL4		0	0	4.169e-05	81.67	1.38407e-05	2	1222.59	0.619721	73.0625	0
	High	VALVYGQmNEPPGAR	12	9490	27	A0A0M3LBA7;Q597J4;Q9MRM1;A0A1Z1CJG6;A0A1C9HCV0;A0A1D8D815;A0A1I7PIS3;C0J9K5;C0J9P4;Q9SCE9;A0A1I7PIS8;Q95FJ8;Q8HTI8;Q5J038;A0A1C9HCP3;Q9MRA3;A0A1I7PIU6;T1L6T3;G4WNV5;Q5J048;A0A1D8DG80;A0A1I7PIT2;B8PRK2;B7S4V7;A0A0A7DB11;G0LNL4;Q9XQY1	M8(Oxidation)	0	0	3.839e-07	76.65	5.59149e-05	2	1617.81	1.07566	66.2004	0
	High	mPSAVGYQPTLSTEmGSLQER	4	5647	25	B7S4V7;A0A0M3LBA7;Q597J4;A0A1Z1CJG6;A0A1C9HCV0;A0A1I7PIS3;C0J9K5;C0J9P4;Q9SCE9;Q95FJ8;A0A1C9HCP3;Q8HTI8;Q5J038;Q9MRA3;A0A1I7PIU6;T1L6T3;G4WNV5;A0A1D8DG80;A0A1I7PIS8;A0A1D8D815;Q5J048;Q9XQX1;A0A1I7PIT2;B8PRK2;G0LNL4	M1(Oxidation); M15(Oxidation)	0	0	5.939e-08	73.86	5.96373e-05	3	2314.07	0.968818	80.9189	0
	High	VALVYGQMNEPPGAR	11	9490	27	A0A0M3LBA7;Q597J4;Q5J048;A0A1Z1CJG6;A0A1C9HCV0;Q8HTI8;Q5J038;A0A1D8D815;A0A1C9HCP3;Q9MRA3;A0A1I7PIU6;A0A1I7PIS3;C0J9K5;C0J9P4;T1L6T3;G4WNV5;Q9SCE9;B7S4V7;A0A1D8DG80;A0A1I7PIS8;A0A1I7PIT2;B8PRK2;Q95FJ8;G0LNL4;Q9MRM1;A0A0A7DB11;Q9XQY1		0	0	9.31e-08	72.59	0.000139352	2	1601.81	0.883966	79.9837	0
	High	VGLTALTmAEYFR	3	7808	28	A0A0M3LBA7;Q597J4;A0A1C9HCV0;A0A1D8D815;Q9SCE9;Q5J048;A0A1Z1CJG6;Q8HTI8;Q5J038;A0A1C9HCP3;Q9MRA3;C0J9K5;C0J9P4;Q95FJ8;A0A1I7PIU6;A0A1I7PIS3;T1L6T3;G4WNV5;A0A1D8DG80;A0A1I7PIS8;B7S4V7;G0LNL4;Q9XQX1;A0A1I7PIT2;B8PRK2;A0A0A7DB11;Q9MRM1;Q9XQY1	M8(Oxidation)	0	0	7.815e-06	68.33	0.000384859	2	1487.76	1.0175	109.195	0
	High	MPNIYNALVVK	7	4063	19	A0A0M3LBA7;Q597J4;A0A1C9HCV0;A0A1C9HCP3;Q5J038;A0A1Z1CJG6;C0J9K5;C0J9P4;Q95FJ8;Q9XQX1;Q8HTI8;Q9MRA3;A0A1I7PIU6;G4WNV5;G0LNL4;A0A1I7PIS8;B8PRK2;A0A1D8D815;B7S4V7		0	0	6.982e-05	66.29	0.000529396	2	1261.7	0.348899	104.399	0
	High	VGLTALTMAEYFR	1	7808	28	A0A0M3LBA7;Q597J4;A0A1Z1CJG6;A0A1C9HCV0;Q8HTI8;Q5J038;A0A1C9HCP3;Q9MRA3;A0A1I7PIU6;A0A1I7PIS3;C0J9K5;C0J9P4;T1L6T3;G4WNV5;Q9SCE9;A0A1D8DG80;A0A1I7PIS8;A0A1I7PIT2;B8PRK2;Q95FJ8;G0LNL4;A0A1D8D815;Q5J048;B7S4V7;Q9XQX1;A0A0A7DB11;Q9MRM1;Q9XQY1		0	0	2.198e-06	62.03	0.001613	2	1471.76	0.393535	114.613	0
	High	EGNDLYMEMK	3	8238	27	A0A0M3LBA7;A0A1C9HCP3;Q597J4;A0A1Z1CJG6;A0A1C9HCV0;Q8HTI8;Q5J038;Q9MRA3;C0J9K5;C0J9P4;Q95FJ8;G0LNL4;A0A1D8D815;A0A1I7PIU6;A0A1I7PIS3;T1L6T3;G4WNV5;Q9SCE9;Q5J048;A0A1D8DG80;A0A1I7PIS8;A0A0A7DB11;B7S4V7;A0A1I7PIT2;B8PRK2;Q9XQX1;Q9XQY1		0	0	0.001516	61.65	0.000570451	2	1229.52	0.195715	73.9311	0
	High	AVAmSATDGLMR	6	3822	16	A0A0M3LBA7;Q597J4;A0A1Z1CJG6;A0A1C9HCV0;A0A1D8D815;A0A1I7PIS3;C0J9K5;C0J9P4;Q9MRM1;Q9SCE9;Q5J048;A0A1I7PIS8;Q95FJ8;Q9XQX1;B8PRK2;G0LNL4	M4(Oxidation)	0	0	0.0008606	60.03	0.00162866	2	1238.59	0.47929	57.9262	0
	High	IGLFGGAGVGK	7	9628	34	A0A2G5F6R8;B9T1V8;A0A103XST4;A0A2H3ZCK5;A0A0K9NYL5;A0A0M3LBA7;Q597J4;A0A1C9HCV0;A0A1C9HCP3;Q5J038;A0A1Z1CJG6;C0J9K5;C0J9P4;Q95FJ8;Q8HTI8;Q9MRA3;A0A1I7PIS3;T1L6T3;Q9SCE9;A0A1D8DG80;Q9XQX1;Q5J048;A0A1I7PIU6;G4WNV5;G0LNL4;A0A1I7PIS8;A0A1I7PIT2;B8PRK2;A0A1D8D815;A0A0A7DB11;Q9MRM1;B7S4V7;Q9XQY1;A0A0D6QRT0		0	0	0.000925	59.62	0.00254338	2	975.563	0.29347	82.2731	0
	High	SAPAFIQLDTK	4	4550	19	A0A0M3LBA7;A0A1C9HCP3;A0A1C9HCV0;Q8HTI8;Q5J038;Q9MRA3;A0A1I7PIS3;T1L6T3;Q9SCE9;A0A1D8DG80;Q95FJ8;G0LNL4;A0A1Z1CJG6;C0J9K5;C0J9P4;Q597J4;Q5J048;A0A1D8D815;A0A1I7PIT2		0	0	0.0004935	58.87	0.00373322	2	1190.64	0.433499	83.9341	0
	High	LSIFETGIK	4	9003	26	A0A0M3LBA7;Q597J4;A0A1Z1CJG6;A0A1C9HCV0;A0A1D8D815;A0A1I7PIS3;C0J9K5;C0J9P4;Q9SCE9;A0A1I7PIS8;Q95FJ8;Q8HTI8;Q5J038;A0A1C9HCP3;Q9MRA3;T1L6T3;A0A1D8DG80;A0A1I7PIU6;G4WNV5;Q5J048;B7S4V7;G0LNL4;Q9XQX1;A0A0A7DB11;Q9MRM1;Q9XQY1		0	0	0.00342	57.94	0.00225783	2	1007.58	0.277807	92.7179	0
	High	TVLIMELINNIAK	1	8267	26	A0A0M3LBA7;A0A1C9HCV0;Q597J4;A0A1Z1CJG6;A0A1D8D815;A0A1I7PIS3;C0J9K5;C0J9P4;Q9SCE9;Q5J048;A0A1I7PIS8;Q95FJ8;Q8HTI8;Q5J038;A0A1C9HCP3;Q9MRA3;A0A1I7PIU6;T1L6T3;G4WNV5;A0A1D8DG80;A0A1I7PIT2;B8PRK2;A0A0A7DB11;Q9XQX1;Q9MRM1;Q9XQY1		0	0	0.0003497	52.66	0.00912458	2	1471.86	0.118931	115.426	0
	High	AHGGVSVFGGVGER	6	7920	28	A0A1C9HCV0;Q5J038;A0A1C9HCP3;A0A1I7PIS3;T1L6T3;Q9SCE9;Q95FJ8;A0A0M3LBA7;Q597J4;A0A1Z1CJG6;Q8HTI8;Q9MRA3;A0A1I7PIU6;C0J9K5;C0J9P4;G4WNV5;A0A1D8DG80;A0A1I7PIS8;B8PRK2;A0A1I7PIT2;A0A1D8D815;Q5J048;B7S4V7;G0LNL4;Q9XQX1;Q9XQY1;Q9MRM1;A0A0A7DB11		0	0	0.0002833	47.68	0.0354916	2	1328.67	0.313702	66.4453	0
	High	AVAmSATDGLmR	3	3822	16	A0A0M3LBA7;Q597J4;A0A1Z1CJG6;A0A1C9HCV0;A0A1D8D815;A0A1I7PIS3;C0J9K5;C0J9P4;Q9MRM1;Q9SCE9;Q5J048;A0A1I7PIS8;Q95FJ8;Q9XQX1;B8PRK2;G0LNL4	M4(Oxidation); M11(Oxidation)	0	0	0.00097	46.49	0.0292221	2	1254.58	0.731638	44.2844	0
	High	VVDLLAPYR	7	9267	27	A0A0M3LBA7;A0A1Z1CJG6;A0A1C9HCV0;A0A1I7PIS3;C0J9K5;C0J9P4;Q9SCE9;Q95FJ8;Q597J4;Q8HTI8;Q5J038;A0A1D8D815;A0A1C9HCP3;Q9MRA3;A0A1I7PIU6;T1L6T3;G4WNV5;Q5J048;B7S4V7;A0A1D8DG80;A0A1I7PIS8;A0A0A7DB11;G0LNL4;A0A1I7PIT2;Q9XQX1;B8PRK2;Q9MRM1		0	0	0.006243	46.31	0.0504651	2	1045.6	0.302615	98.2416	0
	High	ESGVINEQDIAESK	2	2	1	A0A1Z1CJG6		0	0	0.000295	38.91	0.275083	2	1518.73	3.15956	57.5501	0
	High	EGNDLYmEmK	2	8238	27	A0A0M3LBA7;A0A1C9HCP3;Q597J4;A0A1Z1CJG6;A0A1C9HCV0;Q8HTI8;Q5J038;Q9MRA3;C0J9K5;C0J9P4;Q95FJ8;G0LNL4;A0A1D8D815;A0A1I7PIU6;A0A1I7PIS3;T1L6T3;G4WNV5;Q9SCE9;Q5J048;A0A1D8DG80;A0A1I7PIS8;A0A0A7DB11;B7S4V7;A0A1I7PIT2;B8PRK2;Q9XQX1;Q9XQY1	M7(Oxidation); M9(Oxidation)	0	0	0.005358	28.98	0.846172	2	1261.51	0.31777	41.9341	0
	High	EGNDLYMEmK	3	8238	27	A0A0M3LBA7;A0A1C9HCP3;Q597J4;A0A1Z1CJG6;A0A1C9HCV0;Q8HTI8;Q5J038;Q9MRA3;C0J9K5;C0J9P4;Q95FJ8;G0LNL4;A0A1D8D815;A0A1I7PIU6;A0A1I7PIS3;T1L6T3;G4WNV5;Q9SCE9;Q5J048;A0A1D8DG80;A0A1I7PIS8;A0A0A7DB11;B7S4V7;A0A1I7PIT2;B8PRK2;Q9XQX1;Q9XQY1	M9(Oxidation)	0	0	0.00693	24.36	2.73711	2	1245.51	0.355534	53.7069	0
	High	TREGNDLYMEMK	1	8225	27	A0A0M3LBA7;Q597J4;A0A1Z1CJG6;A0A1C9HCV0;A0A1D8D815;A0A1I7PIS3;C0J9K5;C0J9P4;Q9SCE9;Q5J048;A0A1I7PIS8;Q95FJ8;Q8HTI8;Q5J038;Q9MRA3;A0A1I7PIU6;G4WNV5;A0A0A7DB11;A0A1C9HCP3;T1L6T3;A0A1D8DG80;B7S4V7;A0A1I7PIT2;B8PRK2;G0LNL4;Q9XQX1;Q9XQY1		0	0.001	0.01018	27.47	2.18642	2	1486.67	0.985458	62.0013	1
A0A1I7PIT2	ATP synthase subunit beta (Fragment) OS=Mycetia sinensis OX=1712815 GN=atpB PE=3 SV=1 - [A0A1I7PIT2_9GENT]	2316.57	57.64	739	0	19	126	458	49.1826	5.05908
	High	IFNVLGEPVDNLGPVDTR	2	3009	17	A0A0M3LBA7;Q597J4;Q5J048;A0A1C9HCV0;Q5J038;Q9XQX1;Q8HTI8;Q9MRA3;Q9SCE9;A0A1I7PIU6;G4WNV5;G0LNL4;A0A1D8DG80;A0A1D8D815;A0A1I7PIT2;Q9XQY1;B7S4V7		0	0	1.739e-07	124.61	7.0966e-10	2	1955.03	1.49431	114.239	0
	High	GMEVIDTGAPLSVPVGGATLGR	6	3356	18	A0A0M3LBA7;A0A1C9HCV0;Q5J038;A0A1D8D815;A0A1I7PIU6;Q9XQX1;A0A1C9HCP3;A0A1Z1CJG6;A0A1I7PIS3;C0J9K5;C0J9P4;Q9SCE9;A0A1I7PIS8;Q95FJ8;T1L6T3;B8PRK2;A0A1I7PIT2;Q9XQY1		0	0	2.276e-11	112.19	2.75262e-08	2	2097.1	1.22165	112.829	0
	High	ELQDIIAILGLDELSEEDR	1	7752	26	A0A0M3LBA7;Q597J4;A0A1C9HCV0;Q5J038;A0A1Z1CJG6;A0A1C9HCP3;C0J9K5;C0J9P4;Q95FJ8;Q8HTI8;Q9MRA3;A0A1I7PIS3;T1L6T3;Q9SCE9;A0A1D8DG80;A0A1I7PIU6;G4WNV5;G0LNL4;Q5J048;A0A1I7PIS8;B8PRK2;A0A1D8D815;A0A1I7PIT2;B7S4V7;Q9XQY1;Q8WJF6		0	0	2.296e-11	100.94	2.01055e-07	2	2171.11	-0.0864469	115.715	0
	High	DVNEQDVLLFIDNIFR	1	5066	22	A0A1C9HCV0;Q5J038;A0A1C9HCP3;A0A1I7PIS3;T1L6T3;Q9SCE9;Q95FJ8;A0A0M3LBA7;Q597J4;A0A1Z1CJG6;C0J9K5;C0J9P4;Q8HTI8;Q9MRA3;A0A1I7PIU6;G4WNV5;A0A1D8DG80;A0A1I7PIS8;G0LNL4;A0A1I7PIT2;B8PRK2;Q9XQX1		0	0	8.06e-10	100.49	2.50916e-07	2	1950	-0.218365	116.51	0
	High	MPSAVGYQPTLSTEMGSLQER	5	5647	25	B7S4V7;A0A0M3LBA7;Q597J4;A0A1Z1CJG6;A0A1C9HCV0;A0A1I7PIS3;C0J9K5;C0J9P4;Q9SCE9;Q95FJ8;A0A1C9HCP3;Q8HTI8;Q5J038;Q9MRA3;A0A1I7PIU6;T1L6T3;G4WNV5;A0A1D8DG80;A0A1I7PIS8;A0A1D8D815;Q5J048;Q9XQX1;A0A1I7PIT2;B8PRK2;G0LNL4		0	0	5.488e-13	94.1	7.56148e-07	2	2282.08	1.23902	104.62	0
	High	FVQAGSEVSALLGR	9	9158	26	A0A1C9HCV0;Q8HTI8;Q5J038;Q9MRA3;A0A0M3LBA7;Q597J4;A0A1Z1CJG6;A0A1D8D815;A0A1C9HCP3;A0A1I7PIU6;A0A1I7PIS3;C0J9K5;C0J9P4;T1L6T3;G4WNV5;Q9SCE9;Q5J048;B7S4V7;A0A1D8DG80;A0A1I7PIS8;Q95FJ8;G0LNL4;B8PRK2;A0A0A7DB11;A0A1I7PIT2;Q9XQX1		0	0	2.478e-07	94.05	1.09444e-06	2	1433.78	0.713595	104.111	0
	High	mPSAVGYQPTLSTEMGSLQER	11	5647	25	A0A0M3LBA7;A0A1C9HCV0;A0A1C9HCP3;Q5J038;A0A1Z1CJG6;C0J9K5;C0J9P4;Q95FJ8;Q9XQX1;Q597J4;Q8HTI8;Q9MRA3;Q5J048;Q9SCE9;A0A1I7PIU6;G4WNV5;G0LNL4;A0A1D8DG80;A0A1I7PIS3;T1L6T3;A0A1I7PIS8;B8PRK2;A0A1D8D815;A0A1I7PIT2;B7S4V7	M1(Oxidation)	0	0	1.67e-12	92.29	9.66159e-07	2	2298.08	1.53085	97.8209	0
	High	GmEVIDTGAPLSVPVGGATLGR	5	3356	18	A0A0M3LBA7;A0A1Z1CJG6;A0A1C9HCV0;A0A1D8D815;A0A1I7PIS3;C0J9K5;C0J9P4;Q9SCE9;A0A1I7PIS8;Q95FJ8;Q5J038;A0A1C9HCP3;T1L6T3;A0A1I7PIU6;A0A1I7PIT2;B8PRK2;Q9XQX1;Q9XQY1	M2(Oxidation)	0	0	3.094e-12	89.08	2.5497e-06	2	2113.1	1.65469	103.311	0
	High	GIYPAVDPLDSTSTMLQPR	1	5449	28	A0A0M3LBA7;A0A1Z1CJG6;A0A1C9HCV0;A0A1D8D815;A0A1I7PIS3;C0J9K5;C0J9P4;Q9SCE9;A0A1I7PIS8;Q95FJ8;Q597J4;Q5J048;A0A1C9HCP3;Q5J038;Q8HTI8;Q9MRA3;T1L6T3;A0A1D8DG80;Q9XQX1;A0A1I7PIU6;G4WNV5;A0A1I7PIT2;B8PRK2;G0LNL4;Q9MRM1;Q9XQY1;B7S4V7;Q8WJF6		0	0	1.408e-06	88.34	3.59953e-06	3	2061.03	0.349728	114.162	0
	High	GIYPAVDPLDSTSTmLQPR	6	5449	28	A0A0M3LBA7;Q597J4;A0A1C9HCP3;A0A1Z1CJG6;A0A1C9HCV0;Q5J038;A0A1D8D815;A0A1I7PIU6;A0A1I7PIS3;C0J9K5;C0J9P4;T1L6T3;Q9SCE9;A0A1I7PIS8;Q95FJ8;Q8HTI8;Q9XQY1;Q9MRA3;G4WNV5;Q5J048;B7S4V7;A0A1D8DG80;A0A1I7PIT2;B8PRK2;G0LNL4;Q8WJF6;Q9XQX1;Q9MRM1	M15(Oxidation)	0	0	1.477e-10	82.61	1.28905e-05	2	2077.03	1.65567	103.615	0
	High	VALVYGQmNEPPGAR	12	9490	27	A0A0M3LBA7;Q597J4;Q9MRM1;A0A1Z1CJG6;A0A1C9HCV0;A0A1D8D815;A0A1I7PIS3;C0J9K5;C0J9P4;Q9SCE9;A0A1I7PIS8;Q95FJ8;Q8HTI8;Q5J038;A0A1C9HCP3;Q9MRA3;A0A1I7PIU6;T1L6T3;G4WNV5;Q5J048;A0A1D8DG80;A0A1I7PIT2;B8PRK2;B7S4V7;A0A0A7DB11;G0LNL4;Q9XQY1	M8(Oxidation)	0	0	3.839e-07	76.65	5.59149e-05	2	1617.81	1.07566	66.2004	0
	High	mPSAVGYQPTLSTEmGSLQER	4	5647	25	B7S4V7;A0A0M3LBA7;Q597J4;A0A1Z1CJG6;A0A1C9HCV0;A0A1I7PIS3;C0J9K5;C0J9P4;Q9SCE9;Q95FJ8;A0A1C9HCP3;Q8HTI8;Q5J038;Q9MRA3;A0A1I7PIU6;T1L6T3;G4WNV5;A0A1D8DG80;A0A1I7PIS8;A0A1D8D815;Q5J048;Q9XQX1;A0A1I7PIT2;B8PRK2;G0LNL4	M1(Oxidation); M15(Oxidation)	0	0	5.939e-08	73.86	5.96373e-05	3	2314.07	0.968818	80.9189	0
	High	VALVYGQMNEPPGAR	11	9490	27	A0A0M3LBA7;Q597J4;Q5J048;A0A1Z1CJG6;A0A1C9HCV0;Q8HTI8;Q5J038;A0A1D8D815;A0A1C9HCP3;Q9MRA3;A0A1I7PIU6;A0A1I7PIS3;C0J9K5;C0J9P4;T1L6T3;G4WNV5;Q9SCE9;B7S4V7;A0A1D8DG80;A0A1I7PIS8;A0A1I7PIT2;B8PRK2;Q95FJ8;G0LNL4;Q9MRM1;A0A0A7DB11;Q9XQY1		0	0	9.31e-08	72.59	0.000139352	2	1601.81	0.883966	79.9837	0
	High	IVGEEHYETAQK	10	150	7	A0A0M3LBA7;Q9MRA3;A0A1I7PIS3;A0A1D8DG80;A0A1I7PIU6;A0A1I7PIT2;A0A1I7PIS8		0	0	1.786e-07	72.27	9.54669e-05	2	1403.68	0.377836	38.5099	0
	High	VGLTALTmAEYFR	3	7808	28	A0A0M3LBA7;Q597J4;A0A1C9HCV0;A0A1D8D815;Q9SCE9;Q5J048;A0A1Z1CJG6;Q8HTI8;Q5J038;A0A1C9HCP3;Q9MRA3;C0J9K5;C0J9P4;Q95FJ8;A0A1I7PIU6;A0A1I7PIS3;T1L6T3;G4WNV5;A0A1D8DG80;A0A1I7PIS8;B7S4V7;G0LNL4;Q9XQX1;A0A1I7PIT2;B8PRK2;A0A0A7DB11;Q9MRM1;Q9XQY1	M8(Oxidation)	0	0	7.815e-06	68.33	0.000384859	2	1487.76	1.0175	109.195	0
	High	MPNIYDALVVK	2	26	4	A0A1I7PIS3;A0A1D8DG80;Q95FJ8;A0A1I7PIT2		0	0	6.217e-05	65.71	0.000669067	2	1262.68	0.339748	94.2942	0
	High	VGLTALTMAEYFR	1	7808	28	A0A0M3LBA7;Q597J4;A0A1Z1CJG6;A0A1C9HCV0;Q8HTI8;Q5J038;A0A1C9HCP3;Q9MRA3;A0A1I7PIU6;A0A1I7PIS3;C0J9K5;C0J9P4;T1L6T3;G4WNV5;Q9SCE9;A0A1D8DG80;A0A1I7PIS8;A0A1I7PIT2;B8PRK2;Q95FJ8;G0LNL4;A0A1D8D815;Q5J048;B7S4V7;Q9XQX1;A0A0A7DB11;Q9MRM1;Q9XQY1		0	0	2.198e-06	62.03	0.001613	2	1471.76	0.393535	114.613	0
	High	EGNDLYMEMK	3	8238	27	A0A0M3LBA7;A0A1C9HCP3;Q597J4;A0A1Z1CJG6;A0A1C9HCV0;Q8HTI8;Q5J038;Q9MRA3;C0J9K5;C0J9P4;Q95FJ8;G0LNL4;A0A1D8D815;A0A1I7PIU6;A0A1I7PIS3;T1L6T3;G4WNV5;Q9SCE9;Q5J048;A0A1D8DG80;A0A1I7PIS8;A0A0A7DB11;B7S4V7;A0A1I7PIT2;B8PRK2;Q9XQX1;Q9XQY1		0	0	0.001516	61.65	0.000570451	2	1229.52	0.195715	73.9311	0
	High	IGLFGGAGVGK	7	9628	34	A0A2G5F6R8;B9T1V8;A0A103XST4;A0A2H3ZCK5;A0A0K9NYL5;A0A0M3LBA7;Q597J4;A0A1C9HCV0;A0A1C9HCP3;Q5J038;A0A1Z1CJG6;C0J9K5;C0J9P4;Q95FJ8;Q8HTI8;Q9MRA3;A0A1I7PIS3;T1L6T3;Q9SCE9;A0A1D8DG80;Q9XQX1;Q5J048;A0A1I7PIU6;G4WNV5;G0LNL4;A0A1I7PIS8;A0A1I7PIT2;B8PRK2;A0A1D8D815;A0A0A7DB11;Q9MRM1;B7S4V7;Q9XQY1;A0A0D6QRT0		0	0	0.000925	59.62	0.00254338	2	975.563	0.29347	82.2731	0
	High	SAPAFIQLDTK	4	4550	19	A0A0M3LBA7;A0A1C9HCP3;A0A1C9HCV0;Q8HTI8;Q5J038;Q9MRA3;A0A1I7PIS3;T1L6T3;Q9SCE9;A0A1D8DG80;Q95FJ8;G0LNL4;A0A1Z1CJG6;C0J9K5;C0J9P4;Q597J4;Q5J048;A0A1D8D815;A0A1I7PIT2		0	0	0.0004935	58.87	0.00373322	2	1190.64	0.433499	83.9341	0
	High	TVLIMELINNIAK	1	8267	26	A0A0M3LBA7;A0A1C9HCV0;Q597J4;A0A1Z1CJG6;A0A1D8D815;A0A1I7PIS3;C0J9K5;C0J9P4;Q9SCE9;Q5J048;A0A1I7PIS8;Q95FJ8;Q8HTI8;Q5J038;A0A1C9HCP3;Q9MRA3;A0A1I7PIU6;T1L6T3;G4WNV5;A0A1D8DG80;A0A1I7PIT2;B8PRK2;A0A0A7DB11;Q9XQX1;Q9MRM1;Q9XQY1		0	0	0.0003497	52.66	0.00912458	2	1471.86	0.118931	115.426	0
	High	AHGGVSVFGGVGER	6	7920	28	A0A1C9HCV0;Q5J038;A0A1C9HCP3;A0A1I7PIS3;T1L6T3;Q9SCE9;Q95FJ8;A0A0M3LBA7;Q597J4;A0A1Z1CJG6;Q8HTI8;Q9MRA3;A0A1I7PIU6;C0J9K5;C0J9P4;G4WNV5;A0A1D8DG80;A0A1I7PIS8;B8PRK2;A0A1I7PIT2;A0A1D8D815;Q5J048;B7S4V7;G0LNL4;Q9XQX1;Q9XQY1;Q9MRM1;A0A0A7DB11		0	0	0.0002833	47.68	0.0354916	2	1328.67	0.313702	66.4453	0
	High	VVDLLAPYR	7	9267	27	A0A0M3LBA7;A0A1Z1CJG6;A0A1C9HCV0;A0A1I7PIS3;C0J9K5;C0J9P4;Q9SCE9;Q95FJ8;Q597J4;Q8HTI8;Q5J038;A0A1D8D815;A0A1C9HCP3;Q9MRA3;A0A1I7PIU6;T1L6T3;G4WNV5;Q5J048;B7S4V7;A0A1D8DG80;A0A1I7PIS8;A0A0A7DB11;G0LNL4;A0A1I7PIT2;Q9XQX1;B8PRK2;Q9MRM1		0	0	0.006243	46.31	0.0504651	2	1045.6	0.302615	98.2416	0
	High	EGNDLYmEmK	2	8238	27	A0A0M3LBA7;A0A1C9HCP3;Q597J4;A0A1Z1CJG6;A0A1C9HCV0;Q8HTI8;Q5J038;Q9MRA3;C0J9K5;C0J9P4;Q95FJ8;G0LNL4;A0A1D8D815;A0A1I7PIU6;A0A1I7PIS3;T1L6T3;G4WNV5;Q9SCE9;Q5J048;A0A1D8DG80;A0A1I7PIS8;A0A0A7DB11;B7S4V7;A0A1I7PIT2;B8PRK2;Q9XQX1;Q9XQY1	M7(Oxidation); M9(Oxidation)	0	0	0.005358	28.98	0.846172	2	1261.51	0.31777	41.9341	0
	High	ESGVINEENIAESK	2	1255	17	A0A1C9HCV0;Q5J038;A0A1C9HCP3;A0A1I7PIS3;T1L6T3;Q9SCE9;Q95FJ8;Q8HTI8;Q9MRA3;A0A1I7PIU6;A0A1D8DG80;A0A1I7PIS8;A0A1I7PIT2;B8PRK2;G0LNL4;Q9XQX1;A0A1D8D815		0	0	0.004553	26.17	4.95025	2	1518.73	2.99881	60.5217	0
	High	EGNDLYMEmK	3	8238	27	A0A0M3LBA7;A0A1C9HCP3;Q597J4;A0A1Z1CJG6;A0A1C9HCV0;Q8HTI8;Q5J038;Q9MRA3;C0J9K5;C0J9P4;Q95FJ8;G0LNL4;A0A1D8D815;A0A1I7PIU6;A0A1I7PIS3;T1L6T3;G4WNV5;Q9SCE9;Q5J048;A0A1D8DG80;A0A1I7PIS8;A0A0A7DB11;B7S4V7;A0A1I7PIT2;B8PRK2;Q9XQX1;Q9XQY1	M9(Oxidation)	0	0	0.00693	24.36	2.73711	2	1245.51	0.355534	53.7069	0
	High	TREGNDLYMEMK	1	8225	27	A0A0M3LBA7;Q597J4;A0A1Z1CJG6;A0A1C9HCV0;A0A1D8D815;A0A1I7PIS3;C0J9K5;C0J9P4;Q9SCE9;Q5J048;A0A1I7PIS8;Q95FJ8;Q8HTI8;Q5J038;Q9MRA3;A0A1I7PIU6;G4WNV5;A0A0A7DB11;A0A1C9HCP3;T1L6T3;A0A1D8DG80;B7S4V7;A0A1I7PIT2;B8PRK2;G0LNL4;Q9XQX1;Q9XQY1		0	0.001	0.01018	27.47	2.18642	2	1486.67	0.985458	62.0013	1
Q5J038	ATP synthase subunit beta (Fragment) OS=Cinnamosma madagascariensis OX=132965 GN=atpB PE=3 SV=1 - [Q5J038_9MAGN]	2314.75	56.6	5074	0	20	136	477	51.3257	5.17334
	High	IFNVLGEPVDNLGPVDTR	2	3009	17	A0A0M3LBA7;Q597J4;Q5J048;A0A1C9HCV0;Q5J038;Q9XQX1;Q8HTI8;Q9MRA3;Q9SCE9;A0A1I7PIU6;G4WNV5;G0LNL4;A0A1D8DG80;A0A1D8D815;A0A1I7PIT2;Q9XQY1;B7S4V7		0	0	1.739e-07	124.61	7.0966e-10	2	1955.03	1.49431	114.239	0
	High	GMEVIDTGAPLSVPVGGATLGR	6	3356	18	A0A0M3LBA7;A0A1C9HCV0;Q5J038;A0A1D8D815;A0A1I7PIU6;Q9XQX1;A0A1C9HCP3;A0A1Z1CJG6;A0A1I7PIS3;C0J9K5;C0J9P4;Q9SCE9;A0A1I7PIS8;Q95FJ8;T1L6T3;B8PRK2;A0A1I7PIT2;Q9XQY1		0	0	2.276e-11	112.19	2.75262e-08	2	2097.1	1.22165	112.829	0
	High	ELQDIIAILGLDELSEEDR	1	7752	26	A0A0M3LBA7;Q597J4;A0A1C9HCV0;Q5J038;A0A1Z1CJG6;A0A1C9HCP3;C0J9K5;C0J9P4;Q95FJ8;Q8HTI8;Q9MRA3;A0A1I7PIS3;T1L6T3;Q9SCE9;A0A1D8DG80;A0A1I7PIU6;G4WNV5;G0LNL4;Q5J048;A0A1I7PIS8;B8PRK2;A0A1D8D815;A0A1I7PIT2;B7S4V7;Q9XQY1;Q8WJF6		0	0	2.296e-11	100.94	2.01055e-07	2	2171.11	-0.0864469	115.715	0
	High	DVNEQDVLLFIDNIFR	1	5066	22	A0A1C9HCV0;Q5J038;A0A1C9HCP3;A0A1I7PIS3;T1L6T3;Q9SCE9;Q95FJ8;A0A0M3LBA7;Q597J4;A0A1Z1CJG6;C0J9K5;C0J9P4;Q8HTI8;Q9MRA3;A0A1I7PIU6;G4WNV5;A0A1D8DG80;A0A1I7PIS8;G0LNL4;A0A1I7PIT2;B8PRK2;Q9XQX1		0	0	8.06e-10	100.49	2.50916e-07	2	1950	-0.218365	116.51	0
	High	MPSAVGYQPTLSTEMGSLQER	5	5647	25	B7S4V7;A0A0M3LBA7;Q597J4;A0A1Z1CJG6;A0A1C9HCV0;A0A1I7PIS3;C0J9K5;C0J9P4;Q9SCE9;Q95FJ8;A0A1C9HCP3;Q8HTI8;Q5J038;Q9MRA3;A0A1I7PIU6;T1L6T3;G4WNV5;A0A1D8DG80;A0A1I7PIS8;A0A1D8D815;Q5J048;Q9XQX1;A0A1I7PIT2;B8PRK2;G0LNL4		0	0	5.488e-13	94.1	7.56148e-07	2	2282.08	1.23902	104.62	0
	High	FVQAGSEVSALLGR	9	9158	26	A0A1C9HCV0;Q8HTI8;Q5J038;Q9MRA3;A0A0M3LBA7;Q597J4;A0A1Z1CJG6;A0A1D8D815;A0A1C9HCP3;A0A1I7PIU6;A0A1I7PIS3;C0J9K5;C0J9P4;T1L6T3;G4WNV5;Q9SCE9;Q5J048;B7S4V7;A0A1D8DG80;A0A1I7PIS8;Q95FJ8;G0LNL4;B8PRK2;A0A0A7DB11;A0A1I7PIT2;Q9XQX1		0	0	2.478e-07	94.05	1.09444e-06	2	1433.78	0.713595	104.111	0
	High	mPSAVGYQPTLSTEMGSLQER	11	5647	25	A0A0M3LBA7;A0A1C9HCV0;A0A1C9HCP3;Q5J038;A0A1Z1CJG6;C0J9K5;C0J9P4;Q95FJ8;Q9XQX1;Q597J4;Q8HTI8;Q9MRA3;Q5J048;Q9SCE9;A0A1I7PIU6;G4WNV5;G0LNL4;A0A1D8DG80;A0A1I7PIS3;T1L6T3;A0A1I7PIS8;B8PRK2;A0A1D8D815;A0A1I7PIT2;B7S4V7	M1(Oxidation)	0	0	1.67e-12	92.29	9.66159e-07	2	2298.08	1.53085	97.8209	0
	High	mPNIYNALVVK	3	4063	19	A0A0M3LBA7;A0A1C9HCV0;A0A1Z1CJG6;C0J9K5;C0J9P4;Q95FJ8;Q597J4;A0A1C9HCP3;Q5J038;Q9XQX1;Q8HTI8;Q9MRA3;A0A1I7PIU6;G4WNV5;G0LNL4;A0A1I7PIS8;B8PRK2;A0A1D8D815;B7S4V7	M1(Oxidation)	0	0	3.232e-05	92.17	4.17419e-06	2	1277.7	2.22248	89.5973	0
	High	GmEVIDTGAPLSVPVGGATLGR	5	3356	18	A0A0M3LBA7;A0A1Z1CJG6;A0A1C9HCV0;A0A1D8D815;A0A1I7PIS3;C0J9K5;C0J9P4;Q9SCE9;A0A1I7PIS8;Q95FJ8;Q5J038;A0A1C9HCP3;T1L6T3;A0A1I7PIU6;A0A1I7PIT2;B8PRK2;Q9XQX1;Q9XQY1	M2(Oxidation)	0	0	3.094e-12	89.08	2.5497e-06	2	2113.1	1.65469	103.311	0
	High	GIYPAVDPLDSTSTMLQPR	1	5449	28	A0A0M3LBA7;A0A1Z1CJG6;A0A1C9HCV0;A0A1D8D815;A0A1I7PIS3;C0J9K5;C0J9P4;Q9SCE9;A0A1I7PIS8;Q95FJ8;Q597J4;Q5J048;A0A1C9HCP3;Q5J038;Q8HTI8;Q9MRA3;T1L6T3;A0A1D8DG80;Q9XQX1;A0A1I7PIU6;G4WNV5;A0A1I7PIT2;B8PRK2;G0LNL4;Q9MRM1;Q9XQY1;B7S4V7;Q8WJF6		0	0	1.408e-06	88.34	3.59953e-06	3	2061.03	0.349728	114.162	0
[truncated: 16,128 more rows]
