# Supplementary material for: Comparative Proteomic Analysis Reveals Elevated Capacity for Photosynthesis in Polyphenol Oxidase Expression-Silenced Clematis terniflora DC. Leaves
Source: Int J Mol Sci. 2018 Dec 5;19(12):3897. doi: 10.3390/ijms19123897 (PMC6321541; doi:10.3390/ijms19123897)
Supplement: Supplementary file 1 [file ijms-19-03897-s001.zip › ijms-368388 sp for final/Supplementary materials/Supplemental figures 2/VV HUV-B+D3-protein-peptide.xlsx]

## Sheet: Sheet1
Accession	Description	Score	Coverage	# Proteins	# Unique Peptides	# Peptides	# PSMs	# AAs	MW [kDa]	calc. pI
A0A0M3LBA7	ATP synthase subunit beta, chloroplastic OS=Clematis terniflora OX=231663 GN=atpB PE=3 SV=1 - [A0A0M3LBA7_CLETE]	3248.28	73.2	9046	2	25	171	500	53.7559	5.24951
	A2	Sequence	# PSMs	# Proteins	# Protein Groups	Protein Group Accessions	Modifications	ΔCn	q-Value	PEP	IonScore	Exp Value	Charge	MH+ [Da]	ΔM [ppm]	RT [min]	# Missed Cleavages
	High	IAQIIGPVLDVSFPPGK	2	158	2	A0A0M3LBA7;A0A191SDX6		0	0	5.811e-12	133.35	2.87092e-11	2	1751.01	0.499538	114.353	0
	High	IFNVLGEPVDNLGPVDTR	2	3009	6	A0A0M3LBA7;Q597J4;Q9SCE9;G4WNV5;A0A191SDX6;B7S4V7		0	0	1.483e-10	124.63	7.15559e-10	2	1955.02	0.495283	114.279	0
	High	GIYPAVDPLDSTSTMLQPR	1	5449	13	A0A0M3LBA7;A0A1Z1CJG6;A0A1I7PIS3;C0J9K5;C0J9P4;Q9SCE9;Q597J4;A0A191SDX6;G4WNV5;Q95FT0;Q9MRM1;B7S4V7;A0A1C9HCE1		0	0	1.004e-09	114.59	8.72003e-09	3	2061.03	-0.62753	114.178	0
	High	mPSAVGYQPTLSTEMGSLQER	10	5647	12	B7S4V7;A0A0M3LBA7;A0A1Z1CJG6;A0A1I7PIS3;C0J9K5;C0J9P4;Q9SCE9;Q597J4;G4WNV5;Q95FT0;A0A191SDX6;A0A1C9HCE1	M1(Oxidation)	0	0	4.371e-14	111.9	1.01971e-08	2	2298.08	0.999668	97.5291	0
	High	FVQAGSEVSALLGR	8	9158	13	A0A0M3LBA7;Q597J4;A0A1Z1CJG6;C0J9K5;C0J9P4;A0A1I7PIS3;Q9SCE9;G4WNV5;Q95FT0;A0A191SDX6;A0A0A7DB11;B7S4V7;A0A1C9HCE1		0	0	1.946e-07	94.62	9.59931e-07	2	1433.78	0.798734	104.555	0
	High	mPSAVGYQPTLSTEmGSLQER	5	5647	12	A0A0M3LBA7;Q597J4;A0A1Z1CJG6;A0A1I7PIS3;C0J9K5;C0J9P4;G4WNV5;Q95FT0;Q9SCE9;A0A191SDX6;B7S4V7;A0A1C9HCE1	M1(Oxidation); M15(Oxidation)	0	0	4.349e-11	94.16	5.62265e-07	3	2314.07	1.36445	80.9113	0
	High	VGLTALTmAEYFR	3	7808	14	A0A0M3LBA7;Q9SCE9;A0A1Z1CJG6;C0J9K5;C0J9P4;Q597J4;A0A1I7PIS3;G4WNV5;A0A191SDX6;Q95FT0;A0A0A7DB11;Q9MRM1;B7S4V7;A0A1C9HCE1	M8(Oxidation)	0	0	7.001e-06	92.31	1.53414e-06	2	1487.76	1.5098	109.736	0
	High	ELQDIIAILGLDELSEEDR	1	7752	11	A0A0M3LBA7;Q597J4;A0A1Z1CJG6;C0J9K5;C0J9P4;A0A1I7PIS3;Q9SCE9;G4WNV5;A0A191SDX6;B7S4V7;A0A1C9HCE1		0	0	1.377e-14	91.6	1.69921e-06	2	2171.11	-0.986046	115.771	0
	High	MPSAVGYQPTLSTEMGSLQER	7	5647	12	A0A0M3LBA7;A0A1Z1CJG6;A0A1I7PIS3;C0J9K5;C0J9P4;Q9SCE9;Q597J4;G4WNV5;Q95FT0;A0A191SDX6;B7S4V7;A0A1C9HCE1		0	0	2.049e-14	90.7	1.6678e-06	2	2282.08	1.346	104.509	0
	High	GmEVIDTGAPLSVPVGGATLGR	6	3356	7	A0A0M3LBA7;A0A1Z1CJG6;A0A1I7PIS3;C0J9K5;C0J9P4;Q9SCE9;A0A191SDX6	M2(Oxidation)	0	0	3.383e-13	89.66	2.27945e-06	2	2113.1	1.42362	103.01	0
	High	VALVYGQMNEPPGAR	12	9490	13	C0J9K5;A0A0M3LBA7;Q597J4;A0A1Z1CJG6;A0A191SDX6;A0A1I7PIS3;C0J9P4;G4WNV5;Q9SCE9;B7S4V7;Q95FT0;A0A0A7DB11;Q9MRM1		0	0	6.402e-08	89.31	3.03587e-06	2	1601.81	0.731551	81.913	0
	High	DVNEQDVLLFIDNIFR	1	5066	10	A0A1I7PIS3;Q9SCE9;A0A0M3LBA7;A0A1Z1CJG6;C0J9K5;C0J9P4;G4WNV5;Q95FT0;Q597J4;A0A1C9HCE1		0	0	1.745e-12	87.98	4.48605e-06	2	1950	0.0320363	116.52	0
	High	INPTTSTSGPGVSALEEK	3	2	1	A0A0M3LBA7		0	0	2.503e-09	82.36	1.21879e-05	2	1787.9	0.908825	69.5552	0
	High	AVAMSATDGLMR	4	3822	9	A0A0M3LBA7;A0A1Z1CJG6;A0A191SDX6;A0A1I7PIS3;C0J9K5;C0J9P4;Q9SCE9;Q597J4;Q9MRM1		0	0	3.005e-07	81.94	1.30064e-05	2	1222.59	0.619721	72.9946	0
	High	GIYPAVDPLDSTSTmLQPR	7	5449	13	A0A0M3LBA7;Q597J4;A0A1Z1CJG6;C0J9K5;C0J9P4;A0A191SDX6;A0A1I7PIS3;Q9SCE9;G4WNV5;B7S4V7;A0A1C9HCE1;Q95FT0;Q9MRM1	M15(Oxidation)	0	0	1.339e-10	79.62	2.59457e-05	2	2077.03	1.53813	104.086	0
	High	mPNIYNALVVK	3	4063	7	A0A0M3LBA7;A0A1Z1CJG6;C0J9K5;C0J9P4;Q597J4;G4WNV5;B7S4V7	M1(Oxidation)	0	0	3.989e-07	78.82	9.08338e-05	2	1277.69	0.980473	90.1916	0
	High	VALVYGQmNEPPGAR	10	9490	13	Q9MRM1;A0A0M3LBA7;A0A1Z1CJG6;A0A1I7PIS3;C0J9K5;C0J9P4;G4WNV5;Q9SCE9;A0A191SDX6;Q95FT0;B7S4V7;A0A0A7DB11;Q597J4	M8(Oxidation)	0	0	8.026e-10	76.66	5.57863e-05	2	1617.81	1.15111	66.1706	0
	High	VGLTALTMAEYFR	1	7808	14	A0A0M3LBA7;Q597J4;A0A1Z1CJG6;A0A1I7PIS3;C0J9K5;C0J9P4;G4WNV5;Q9SCE9;A0A1C9HCE1;B7S4V7;Q95FT0;A0A191SDX6;A0A0A7DB11;Q9MRM1		0	0	5.755e-08	76.41	5.6708e-05	2	1471.76	0.559418	114.642	0
	High	GMEVIDTGAPLSVPVGGATLGR	7	3356	7	A0A0M3LBA7;A0A1Z1CJG6;C0J9K5;C0J9P4;A0A1I7PIS3;Q9SCE9;A0A191SDX6		0	0	9.396e-14	75.26	0.000135752	2	2097.1	1.22165	112.863	0
	High	ESGVINEQNIAESK	4	2238	2	A0A0M3LBA7;Q597J4		0	0	6.405e-09	72.7	0.000105591	2	1517.74	0.11271	59.5642	0
	High	IVGEEHYETAQK	10	150	2	A0A0M3LBA7;A0A1I7PIS3		0	0	4.979e-08	72.29	8.74383e-05	2	1403.68	0.203907	38.2078	0
	High	MPNIYNALVVK	6	4063	7	A0A0M3LBA7;A0A1Z1CJG6;C0J9K5;C0J9P4;Q597J4;G4WNV5;B7S4V7		0	0	2.604e-05	72.13	0.000137969	2	1261.7	0.639151	103.612	0
	High	EGNDLYMEMK	3	8238	11	A0A0M3LBA7;Q597J4;A0A1Z1CJG6;C0J9K5;C0J9P4;A0A1I7PIS3;Q9SCE9;G4WNV5;Q95FT0;A0A0A7DB11;B7S4V7		0	0	0.0002781	61.93	0.000534865	2	1229.52	0.394281	73.8934	0
	High	SAPAFIQLDTK	4	4550	9	A0A0M3LBA7;A0A1I7PIS3;Q95FT0;Q9SCE9;Q597J4;A0A1Z1CJG6;C0J9K5;C0J9P4;A0A191SDX6		0	0	0.0001019	58.69	0.0038912	2	1190.64	0.433499	84.0866	0
	High	LSIFETGIK	4	9003	13	A0A0M3LBA7;Q597J4;A0A1Z1CJG6;C0J9K5;C0J9P4;A0A1I7PIS3;Q9SCE9;G4WNV5;A0A191SDX6;Q95FT0;A0A0A7DB11;Q9MRM1;B7S4V7		0	0	0.003906	57.89	0.00228398	2	1007.58	0.156655	91.7126	0
	High	AVAMSATDGLmR	7	3822	9	A0A0M3LBA7;Q597J4;A0A1Z1CJG6;C0J9K5;C0J9P4;A0A191SDX6;A0A1I7PIS3;Q9SCE9;Q9MRM1	M11(Oxidation)	0	0	3.752e-05	56.96	0.00330221	2	1238.59	0.380734	58.6553	0
	High	AMNLDVESK	4	51	1	A0A0M3LBA7		0	0	0.004368	56.83	0.00284948	2	1006.49	0.164063	53.7144	0
	High	TVLIMELINNIAK	1	8267	12	A0A0M3LBA7;Q597J4;A0A1Z1CJG6;A0A1I7PIS3;C0J9K5;C0J9P4;Q9SCE9;G4WNV5;Q95FT0;A0A0A7DB11;A0A191SDX6;Q9MRM1		0	0	1.035e-05	55.97	0.00426503	2	1471.86	-0.046942	115.441	0
	High	IGLFGGAGVGK	5	9628	20	A0A0M3LBA7;A0A1Z1CJG6;A0A1I7PIS3;C0J9K5;C0J9P4;G4WNV5;Q9SCE9;B7S4V7;Q597J4;Q95FT0;A0A0A7DB11;A0A191SDX6;A0A2G5F6R8;B9T1V8;A0A2H3ZCK5;A0A251U5D0;A0A0K9NYL5;Q9MRM1;A0A0D6QRT0;M0UCJ4		0	0	2.083e-05	51.64	0.0159739	2	975.563	0.418598	81.2943	0
	High	VVDLLAPYR	7	9267	13	A0A0M3LBA7;Q597J4;A0A1Z1CJG6;A0A1I7PIS3;C0J9K5;C0J9P4;G4WNV5;Q9SCE9;B7S4V7;A0A191SDX6;Q95FT0;A0A0A7DB11;Q9MRM1		0	0	0.0009798	51.37	0.0157326	2	1045.6	0.069123	97.0278	0
	High	TVLImELINNIAK	1	8267	12	A0A0M3LBA7;Q597J4;A0A1Z1CJG6;A0A1I7PIS3;C0J9K5;C0J9P4;Q9SCE9;G4WNV5;Q95FT0;A0A0A7DB11;A0A191SDX6;Q9MRM1	M5(Oxidation)	0	0	0.001853	51.1	0.0124122	2	1487.85	0.581723	114.918	0
	High	AVAmSATDGLmR	4	3822	9	A0A0M3LBA7;A0A1Z1CJG6;A0A1I7PIS3;C0J9K5;C0J9P4;Q9SCE9;Q597J4;A0A191SDX6;Q9MRM1	M4(Oxidation); M11(Oxidation)	0	0	0.0004819	50.09	0.0127388	2	1254.58	0.439739	44.7299	0
	High	EGNDLYmEmK	2	8238	11	A0A0A7DB11;A0A0M3LBA7;Q597J4;A0A1Z1CJG6;A0A1I7PIS3;C0J9K5;C0J9P4;G4WNV5;Q95FT0;Q9SCE9;B7S4V7	M7(Oxidation); M9(Oxidation)	0	0	0.0005916	47.31	0.0124306	2	1261.51	0.5113	42.2258	0
	High	EGSITSIQAVYVPADDLTDPAPATTFAHLDATTVLSR	1	6159	12	A0A0M3LBA7;G4WNV5;A0A1Z1CJG6;A0A191SDX6;A0A1I7PIS3;C0J9K5;C0J9P4;Q95FT0;Q9SCE9;A0A0A7DB11;B7S4V7;A0A1C9HCE1		0.0217	0	7.069e-13	45.39	0.0472482	3	3843.94	2.04722	114.542	0
	High	AmNLDVESK	4	51	1	A0A0M3LBA7	M2(Oxidation)	0	0	0.003096	43.32	0.0600234	2	1022.48	0.180158	36.1409	0
	High	EGNDLYmEMK	4	8238	11	A0A0A7DB11;A0A0M3LBA7;Q597J4;A0A1Z1CJG6;A0A1I7PIS3;C0J9K5;C0J9P4;G4WNV5;Q95FT0;Q9SCE9;B7S4V7	M7(Oxidation)	0	0	0.001063	37.29	0.139325	2	1245.51	0.943582	62.9769	0
	High	AHGGVSVFGGVGER	6	7926	13	A0A0M3LBA7;Q597J4;A0A1Z1CJG6;A0A191SDX6;A0A1I7PIS3;C0J9K5;C0J9P4;G4WNV5;Q95FT0;Q9SCE9;Q9MRM1;B7S4V7;A0A0A7DB11		0	0	0.000159	26.45	4.86264	2	1328.67	2.0593	70.1939	0
	High	TREGNDLYMEMK	1	8225	11	A0A0A7DB11;A0A0M3LBA7;Q597J4;A0A1Z1CJG6;A0A1I7PIS3;C0J9K5;C0J9P4;G4WNV5;Q95FT0;Q9SCE9;B7S4V7		0	0.002	0.02453	35.03	0.383472	2	1486.67	0.903348	62.034	1
D6MYI7	Ribulose bisphosphate carboxylase large chain OS=Arum cylindraceum OX=491969 GN=rbcL PE=3 SV=1 - [D6MYI7_9ARAE]	3162.88	34.38	24469	0	18	301	480	53.1831	6.80029
	High	GGLDFTKDDENVNSQPFMR	10	51638	312	Q9XQI4;Q4VI93;Q8MFT9;A0A126G0V3;C0J9R6;Q6VW29;C6G1P2;Q5W520;A5X4D3;F2X4H9;A0A0K2SQY8;Q32803;Q4VI99;Q9GGI5;D6MYJ6;Q7YJP8;Q5I221;A0A0U4D534;Q4VI80;Q4VI78;A3RGJ0;G0WZ98;A0A249Y5Y5;A0A291L247;G0WZL1;Q37220;Q7YJR1;A0A291L2W8;Q37279;J9QH20;L0N8B1;A0A291EXH5;I2E9B8;Q6VW40;A0A0F7C9H2;I2BGM7;Q33047;Q31807;Q8WL19;Q33032;Q5K3Y8;O82538;U5XM28;B8PRL7;B5SW52;Q9THL1;Q1XEJ9;A0A219PXQ5;O46889;C3S8Q5;D3W6K3;Q9GEK5…		0	0	8.22e-13	127.74	7.05394e-10	2	2169.99	0.129488	93.0407	1
	High	GHYLNATAGTcEEMIK	15	14794	127	Q6VW40;C0J9R6;C6G1P2;Q5W520;Q33032;F2X4H9;Q4VI99;Q9GGI5;Q4VI80;Q4VI78;E7DMY2;Q31895;Q37212;Q5I221;A0A0U4D534;Q6VW29;R4QE58;A5X4D3;C7A609;Q32121;A0A0K2SQY8;Q32803;D6MYJ6;O03839;Q7YJP8;O09424;D6MYI7;Q9MT23;A3RGJ0;G0WZ98;A0A249Y5Y5;A0A291L247;G0WZL1;Q37220;A0A142I7A5;B6GUV5;B8YHE7;O98431;Q7YJR1;A0A291L2W8;A0A078BR81;Q37347;K4FWS2;K4EPE7;Q37279;A0A0F6TFY2;Q95CE8;Q5DRJ9;J9QH20;L0N8B1;Q37309;A0A291L2S1…	C11(Carbamidomethyl)	0	0	7.637e-14	105.99	5.53902e-08	2	1794.82	1.41919	66.294	0
	High	GHYLNATAGTcEEmIK	7	14794	127	Q6VW40;C0J9R6;C6G1P2;Q5W520;Q33032;U5XM28;F2X4H9;Q5SCR6;Q4VI99;C1JAT3;Q9GGI5;Q4VI80;Q4VI78;Q6VW29;R4QE58;Q7YJP8;Q5I221;A0A0U4D534;Q9MT23;B6GUV5;Q7YJR1;L0N8B1;O82538;Q9THL1;I2FL31;Q32803;Q4KUE1;Q7GH77;I2E9A4;Q1L7E3;A3RGJ0;A0A0B4M1K8;Q37220;B1PHQ2;A0A0U1W0G4;A0A078BR81;S6CMZ7;Q8MFT9;A0A0F6TFY2;Q5DRJ9;A0A249Y5Q9;A0A1D8DG20;Q85VA4;P94046;Q8ME51;Q31895;Q95631;Q8MCW3;A0A0K2SQY8;O98429;D6MYJ6;Q37212;O98…	C11(Carbamidomethyl); M14(Oxidation)	0	0	8.933e-11	95.65	5.48066e-07	2	1810.81	1.31607	55.5401	0
	High	DbGLLLHIHR	29	18	9	I2E906;R4QE58;D6MYI7;D6MYK9;A0PDB8;A5H757;P93976;A0A0N7D4V6;Q9MV62	B2(D)	0	0	4.881e-05	89.81	2.88693e-06	2	1188.65	0.353351	69.924	0
	High	GGLDFTKDDENVNSQPFmR	8	51638	312	Q4VIC0;O98426;B1PHQ2;A0A2D0WHN2;Q95CE8;Q9GGJ5;B5LBY9;Q9XQI4;Q4VI93;Q8MFT9;A0A126G0V3;C0J9R6;Q6VW29;C6G1P2;Q5W520;A5X4D3;F2X4H9;A0A0K2SQY8;Q32803;Q4VI99;Q9GGI5;D6MYJ6;Q7YJP8;Q5I221;A0A0U4D534;Q4VI80;Q4VI78;A3RGJ0;G0WZ98;A0A249Y5Y5;A0A291L247;G0WZL1;Q37220;Q7YJR1;A0A291L2W8;Q37279;J9QH20;L0N8B1;A0A291EXH5;I2E9B8;Q6VW40;A0A0F7C9H2;I2BGM7;Q33047;Q31807;Q8WL19;Q33032;Q5K3Y8;O82538;U5XM28;B8PRL7;B5SW52…	M18(Oxidation)	0	0	1.609e-10	84.55	1.42416e-05	2	2185.98	0.779455	83.8852	1
	High	mSGGDHIHAGTVVGK	32	17683	158	Q6VW40;A0A0F7C9H2;I2BGM7;C0J9R6;C6G1P2;Q33032;U5XM28;C3S8Q5;F2X4H9;Q9GEK5;Q5SCR6;Q9GGI5;Q37212;A0A2H4NXN4;Q8HUZ9;I2E9L8;Q8MCY1;O98531;Q6VW29;Q339G9;Q37358;Q4KUE1;Q7YJP8;Q7GH77;Q5I221;A0A0U4D534;I2E9A4;Q1L7E3;D6MYK4;E7DMY2;Q31807;T1WH32;A0A0K2SQY8;D6MYJ6;P93952;Q8WKT6;Q9XQL2;I2E9B8;Q9XQ93;O98551;E7DMW3;R4QE58;A5X4D3;I2E906;O98429;D6MYI7;Q9MT23;A0A249Y5N8;W5RVG3;A0A0B4M1K8;A0A0U1W0G4;B6GUV5;Q7YJR1;…	M1(Oxidation)	0	0	1.164e-08	84.19	1.31218e-05	2	1481.72	0.0716084	31.3895	0
	High	GHYLNATAGTcEEMIKR	4	14767	126	Q6VW40;C0J9R6;Q6VW29;C6G1P2;Q33032;U5XM28;R4QE58;F2X4H9;A0A0K2SQY8;Q5SCR6;O98429;Q9GGI5;D6MYJ6;Q4KUE1;Q37212;Q7YJP8;Q7GH77;O98551;E7DMW3;I2E9A4;Q8MCY1;Q1L7E3;D6MYI7;Q9MT23;W5RVG3;O98426;A0A0B4M1K8;A0A0U1W0G4;B6GUV5;Q7YJR1;Q37347;K4EPE7;S6CMZ7;Q37176;Q8MFT9;Q95CE8;A0A1D8DG20;L0N8B1;P94046;Q8ME51;A5X4D3;Q339G9;A0A2H4UGV5;Q37358;Q32750;Q5I221;A0A0U4D534;A0A249Y5N8;Q7YJR9;A0A291L2W8;D6MYJ0;Q5W520;Q32…	C11(Carbamidomethyl)	0	0	2.293e-13	82.79	1.40073e-05	3	1950.92	1.18142	60.6955	1
	High	GHYLNATAGTcEEmIKR	6	14767	126	C0J9R6;C6G1P2;F2X4H9;Q9GGI5;Q6VW40;Q6VW29;Q5W520;Q33032;O82538;U5XM28;Q9THL1;A0A0K2SQY8;I2FL31;Q5SCR6;Q32803;Q4VI99;C1JAT3;D6MYJ6;Q4KUE1;Q7YJP8;Q7GH77;O98551;E7DMW3;Q4VI80;Q3I534;I2E9A4;Q4VI78;Q1L7E3;E7DMY2;A0A2H4UGV5;I2E962;O98429;Q9MT23;A3RGJ0;W5RVG3;A0A0B4M1K8;G0WZL1;Q37220;A0A142I7A5;B1PHQ2;A0A0U1W0G4;A0A142I7F3;B8YHE7;O98431;Q7YJR1;A0A078BR81;Q37347;K4EPE7;S6CMZ7;Q8MFT9;A0A0F6TFY2;Q95CE8;Q5D…	C11(Carbamidomethyl); M14(Oxidation)	0	0	2.114e-10	80.35	2.3056e-05	3	1966.91	1.21254	50.762	1
	High	TFQGPPHGIQVER	30	58045	308	A0A291EXH5;Q6VW40;I2BGM7;C0J9R6;C6G1P2;Q5W520;E7DMY2;Q33032;B5SW52;D3W6K3;F2X4H9;Q4VI99;Q9GGI5;Q8HUZ9;I2E9L8;Q4VI80;Q4VI78;C3S8U4;A0A0F7C9H2;I2E962;U5XM28;B8PRL7;Q8WIX2;C3S8Q5;Q9GEK5;O78309;Q5SCR6;C1JAT3;M1S1D7;A0A2H4NXN4;Q5I221;G0WZM4;A0A0U4D534;A0A0P0FGN5;A0A286NQF2;Q7YJM6;A6YSW9;Q6VW29;Q4KUE1;Q7YJP8;Q7GH77;I2E9A4;Q1L7E3;Q9MT23;A0A0B4M1K8;A0A0U1W0G4;Q7YJR1;S6CMZ7;Q8MFT9;A0A1D8DG20;L0N8B1;P94046…		0	0	1.1e-08	79.78	6.57355e-05	2	1465.75	-0.0102537	59.9781	0
	High	DDENVNSQPFMR	7	52171	338	Q9GHZ1;A5X4K9;A0A0P0UQB7;Q32224;Q32496;Q85YX6;A0A1Q1G8P4;C0J9R6;C6G1P2;F2X4H9;Q9GGI5;Q37212;Q8HUZ9;A0A291EXH5;Q32571;Q5W520;Q8WL19;Q5K3Y8;C3RXF1;B8PRL7;B5SW52;A0A219PXQ5;O46889;Q32121;A0A1C9HG15;I2FL31;Q32553;Q32803;A0PDB5;Q8WIA7;C7AQV2;C3S8U4;I2E9B8;Q6VW40;A0A0F7C9H2;E6Y8Z3;I2BGM7;B1NL21;Q6VW29;Q33047;Q31807;Q33032;O82538;U5XM28;Q9THL1;A5X4D3;I3NTN0;Q1XEJ9;V5K6K1;Q339G9;C3S8Q5;B5D5Q4;V5K6L0;D3W6…		0	0	2.837e-06	77.66	6.38818e-05	2	1451.62	0.55733	69.725	0
	High	MSGGDHIHAGTVVGK	35	17683	158	C0J9R6;C6G1P2;F2X4H9;Q9GGI5;Q5I221;A0A0U4D534;Q6VW29;Q7YJP8;O98551;I2E9B8;Q6VW40;A0A0F7C9H2;I2BGM7;Q31807;Q33032;U5XM28;A5X4D3;Q8WIX2;Q339G9;C3S8Q5;Q9GEK5;A0A0K2SQY8;Q5SCR6;O98429;D6MYJ6;Q9XQ93;Q37358;Q4KUE1;M1S1D7;Q7GH77;A0A2H4NXN4;Q8HUZ9;G0WZM4;E7DMW3;I2E9L8;Q8HRT3;I2E9A4;A0A286NQF2;P93952;Q8WKT6;Q7YJM6;Q9XQL2;Q1L7E3;Q9MT23;Q9ZS70;A0A249Y5N8;W5RVG3;A0A120KLC1;B8PRP3;A0A0B4M1K8;B5L2V5;S4TA61;D4N…		0	0	8.925e-09	71.23	0.000222805	2	1465.72	0.101013	37.4577	0
	High	VALEAcVQAR	50	29518	254	I2E9B8;Q6VW40;A0A0F7C9H2;I2BGM7;C0J9R6;Q6VW29;C6G1P2;Q31807;Q33032;U5XM28;A5X4D3;V5K6K1;Q339G9;C3S8Q5;V5K6L0;F2X4H9;Q9GEK5;A0A0K2SQY8;Q5SCR6;Q9GGI5;D6MYJ6;Q9XQ93;A0A1W6BQF9;Q37358;Q4KUE1;Q37212;M1S1D7;Q7YJP8;Q7GH77;A0A2H4NXN4;Q8HUZ9;Q5I221;G0WZM4;A0A0U4D534;O98551;E7DMW3;I2E9L8;Q8HRT3;I2E9A4;Q8MCY1;Q6USH4;P93952;Q8WKT6;Q9XQL2;Q1L7E3;O98531;Q5W520;C3RXF1;C3S8U4;E7DMY2;A0A076FQ83;A0A291EXH5;E6Y8Z3;…	C6(Carbamidomethyl)	0	0	0.0001594	70.48	0.000356624	2	1116.58	0.537768	113.435	0
	High	ELGVPIVMHDYITGGFTANTSLAHYcR	2	839	31	Q5W520;C3RXF1;C3S8U4;C0J9R6;D6MYJ6;I2FL31;Q33032;I2BGM7;Q31807;Q32553;A0A2H4UGV5;D6MYK9;C3S8Q5;D6MYK4;Q32666;C7AQV0;C7AQT3;C7AQV2;D6MYI7;G0WZL1;A0A0U1W0G4;A0A142DPV4;A0A120KLC1;A0A291L2W8;D6MYJ0;A0A023Q3H2;A0A023Q1H7;Q31889;Q6YLN6;C7AQU9;C7AQS4	C26(Carbamidomethyl)	0	0	4.477e-15	69.61	0.000290719	3	3022.46	1.22056	114.083	0
	High	FLFcAEAIYK	11	13080	152	Q9GHZ1;A0A291EXH5;C3S8Q5;C3S8U4;C0J9R6;C6G1P2;Q5W520;F2X4H9;Q4VI99;Q9GGI5;Q4VI80;Q4VI78;Q6VW29;Q31807;Q5K3Y8;O78309;Q32803;M1S1D7;Q7YJP8;Q8HUZ9;Q5I221;A0A0U4D534;Q95DW1;P93952;Q9XQL2;Q9MT23;Q7YJR1;L0N8B1;A8DPF0;A0A023UA12;Q7YJM3;A0A1C9HG42;A0A1C9HFM1;A0A1W6L1X3;D6MYK9;Q32571;A0PD98;C3RXF1;B8PRL7;R4QE58;T1WH32;C7AQU9;Q32121;A0A0K2SQY8;B8QQG4;D6MYJ6;Q71N81;Q8WKT6;D6MYI7;A2VAL3;E5G0G9;A3RGJ0;Q37222;…	C4(Carbamidomethyl)	0	0	0.0002633	63.19	0.00156873	2	1261.63	1.14707	109.08	0
	High	ELGVPIVmHDYITGGFTANTSLAHYcR	10	839	31	C7AQU9;C7AQS4;A0A0U1W0G4;Q5W520;C3RXF1;C3S8U4;Q6YLN6;I2FL31;Q31889;C0J9R6;D6MYJ6;Q33032;I2BGM7;Q31807;Q32553;A0A2H4UGV5;D6MYK9;C3S8Q5;D6MYK4;Q32666;C7AQV0;C7AQT3;C7AQV2;D6MYI7;G0WZL1;A0A142DPV4;A0A120KLC1;A0A291L2W8;D6MYJ0;A0A023Q3H2;A0A023Q1H7	M8(Oxidation); C26(Carbamidomethyl)	0	0	9.865e-13	58.54	0.00351198	3	3038.45	0.577611	113.61	0
	High	YGRPLLGcTIKPK	8	64650	340	C0J9R6;Q6VW29;C6G1P2;Q5W520;A5X4D3;F2X4H9;A0A0K2SQY8;Q32803;Q4VI99;Q9GGI5;D6MYJ6;Q7YJP8;Q5I221;A0A0U4D534;Q4VI80;Q4VI78;A3RGJ0;G0WZ98;A0A249Y5Y5;A0A291L247;G0WZL1;Q37220;Q7YJR1;A0A291L2W8;Q37279;J9QH20;L0N8B1;A0A291EXH5;I2E9B8;Q6VW40;A0A0F7C9H2;I2BGM7;Q33047;Q31807;Q8WL19;Q33032;Q5K3Y8;O82538;U5XM28;B8PRL7;B5SW52;Q9THL1;Q1XEJ9;A0A219PXQ5;O46889;C3S8Q5;D3W6K3;Q9GEK5;I2FL31;Q5SCR6;C1JAT3;Q9XQ93;Q4K…	C8(Carbamidomethyl)	0	0	5.306e-09	52.44	0.0334262	3	1502.85	0.213484	53.6462	2
	High	AMHAVIDR	10	44488	338	Q6VW40;A0A0F7C9H2;I2BGM7;C0J9R6;C6G1P2;Q33032;U5XM28;T1WH32;C3S8Q5;F2X4H9;Q9GEK5;Q5SCR6;Q9GGI5;A0A2H4NXN4;Q8HUZ9;I2E9L8;C3S8U4;Q6VW29;Q5W520;O82538;Q9THL1;A0A0K2SQY8;I2FL31;Q32803;Q4VI99;C1JAT3;D6MYJ6;Q4KUE1;Q7YJP8;Q7GH77;O98551;E7DMW3;Q4VI80;Q3I534;I2E9A4;Q4VI78;Q1L7E3;A3RGJ0;W5RVG3;G0WZL1;Q37220;B1PHQ2;A0A0U1W0G4;A0A142I7F3;Q7YJR1;S6CMZ7;Q8MFT9;J9QH20;A0A249Y5Q9;Q85VA4;L0N8B1;Q37212;M1S1D7;Q5I2…		0	0	0.002359	52.22	0.0221467	2	912.472	-0.488874	32.2799	0
	High	DDENVNSQPFmR	5	52171	338	Q6VW40;C0J9R6;C6G1P2;Q5W520;Q33032;U5XM28;F2X4H9;Q5SCR6;Q4VI99;C1JAT3;Q9GGI5;Q4VI80;Q4VI78;Q37212;Q5I221;A0A0U4D534;Q9ZS70;I2E9B8;A0A0F7C9H2;I2BGM7;Q6VW29;Q31807;A5X4D3;Q8WIX2;V5K6K1;A5X4K9;Q339G9;C3S8Q5;V5K6L0;Q9GEK5;A0A0K2SQY8;O98429;D6MYJ6;Q9XQ93;A0A1W6BQF9;Q37358;Q4KUE1;M1S1D7;Q7YJP8;Q7GH77;A0A2H4NXN4;Q8HUZ9;G0WZM4;O98551;E7DMW3;I2E9L8;Q8HRT3;I2E9A4;Q8MCY1;A0A286NQF2;Q6USH4;P93952;Q8WKT6;Q7YJ…	M11(Oxidation)	0	0	3.337e-06	47.53	0.0647209	2	1467.62	0.689022	56.4145	0
	High	PLLGcTIKPK	7	64838	348	C0J9R6;Q6VW29;C6G1P2;Q5W520;A5X4D3;F2X4H9;A0A0K2SQY8;Q32803;Q4VI99;Q9GGI5;D6MYJ6;Q7YJP8;Q5I221;A0A0U4D534;Q4VI80;Q4VI78;A3RGJ0;G0WZ98;A0A249Y5Y5;A0A291L247;G0WZL1;Q37220;Q7YJR1;A0A291L2W8;Q37279;J9QH20;L0N8B1;A0A291EXH5;I2E9B8;Q6VW40;A0A0F7C9H2;I2BGM7;Q33047;Q31807;Q8WL19;Q33032;Q5K3Y8;O82538;U5XM28;B8PRL7;B5SW52;Q9THL1;Q1XEJ9;A0A219PXQ5;O46889;C3S8Q5;D3W6K3;Q9GEK5;I2FL31;Q5SCR6;C1JAT3;Q9XQ93;Q4K…	C5(Carbamidomethyl)	0	0	0.0002754	45.67	0.153398	2	1126.67	0.646087	51.6346	1
	High	AQAETGEIK	7	27913	246	A0A291EXH5;Q6VW40;A0A0F7C9H2;I2BGM7;C0J9R6;C6G1P2;Q5W520;Q33032;U5XM28;B8PRL7;B5SW52;C3S8Q5;D3W6K3;F2X4H9;Q9GEK5;Q5SCR6;Q4VI99;C1JAT3;Q9GGI5;A0A2H4NXN4;Q8HUZ9;I2E9L8;Q4VI80;Q4VI78;C3S8U4;I2E9B8;Q6VW29;Q31807;Q9XQ93;Q4KUE1;Q7YJP8;Q7GH77;I2E9A4;A0A286NQF2;P93952;Q7YJM6;Q9XQL2;Q1L7E3;Q9MT23;A0A0K2SQY8;D6MYJ6;O98551;E7DMW3;Q8WKT6;W5RVG3;D4N1T9;A0A0U1W0G4;Q8HVI8;A0A291L206;Q7YJR1;S6CMZ7;Q8MFT9;Q5QAE5;…		0	0.001	0.006713	39.16	0.472469	2	946.483	-0.639487	25.67	0
	High	EGxEIIR	1	14511	170	B8PRL7;O46889;Q9GEK5;O78309;Q9XQ93;Q8WKT6;C6G1P2;Q6VW40;C0J9R6;Q5W520;Q33032;U5XM28;F2X4H9;Q5SCR6;Q4VI99;C1JAT3;Q9GGI5;Q4VI80;Q4VI78;A0A291EXH5;Q71N79;Q8HUZ9;C3S8U4;I2BGM7;B5SW52;D3W6K3;I2E9L8;Q6VW29;A5X4D3;A0A0K2SQY8;Q32803;D6MYJ6;Q7YJP8;Q5I221;A0A0U4D534;I2FL31;Q58U40;I2E9B8;A0A0F7C9H2;Q33047;Q31807;Q8WL19;Q5K3Y8;O82538;Q9THL1;Q1XEJ9;A0A219PXQ5;C3S8Q5;Q4KUE1;Q7GH77;A0A2H4NXN4;A0PDB5;Q33156;O985…	X3(N)	0	0.003	0.03445	52.74	0.0128698	2	830.437	0.284124	36.2801	0
	High	NHGMHFR	3	30695	251	Q5W520;Q9GGI5;Q33047;O82538;Q6VW40;C0J9R6;Q6VW29;C6G1P2;Q33032;U5XM28;Q9THL1;F2X4H9;A0A0K2SQY8;I2FL31;Q5SCR6;Q32803;Q4VI99;C1JAT3;D6MYJ6;Q4KUE1;Q7YJP8;Q7GH77;O98551;E7DMW3;Q4VI80;Q3I534;I2E9A4;Q4VI78;Q1L7E3;Q71N79;A0A291EXH5;I2E9B8;E6Y8Z3;I2BGM7;B1NL21;Q31807;Q8WL19;Q5K3Y8;B5SW52;Q1XEJ9;O46889;Q339G9;B5D5Q4;D3W6K3;O78309;Q9XQ93;Q37358;M1S1D7;A0PDB5;Q33156;Q8HUZ9;Q5I221;A0A0U4D534;I2E9L8;Q95DW1;C3…		0	0.003	0.04156	38.45	0.36181	2	898.41	0.182082	30.1674	0
	High	GGLDFTK	2	54686	360	C0J9R6;C6G1P2;E7DMY2;F2X4H9;Q9GGI5;Q37212;Q9XQI4;Q4VI80;Q4VI93;Q6VW40;Q6VW29;Q5W520;Q33032;O82538;U5XM28;Q9THL1;A5X4D3;Q339G9;A0A0K2SQY8;I2FL31;Q5SCR6;Q32803;Q4VI99;C1JAT3;D6MYJ6;Q37358;Q4KUE1;Q7YJP8;Q7GH77;Q5I221;A0A0U4D534;O98551;E7DMW3;Q3I534;I2E9A4;Q4VI78;A0A0P0FGN5;Q58U40;A6YSW9;Q1L7E3;A3RGJ0;A0A249Y5N8;G0WZ98;W5RVG3;A0A249Y5Y5;A0A291L247;G0WZL1;C1JAS8;Q37220;B1PHQ2;A0A0U1W0G4;A0A142I7F3;Q7Y…		0	0.005	0.07593	27.29	9.48923	2	737.383	-0.263509	53.5073	0
	High	AmHAVIDR	1	44488	338	Q9ZS70;A0A291EXH5;I2E9B8;Q6VW40;A0A0F7C9H2;E6Y8Z3;I2BGM7;B1NL21;C0J9R6;Q6VW29;C6G1P2;Q5W520;Q33047;D6MYK4;E7DMY2;Q31807;A0PD98;Q8WL19;Q33032;Q5K3Y8;I2E962;O82538;Q9GHZ1;U5XM28;B8PRL7;B5SW52;Q9THL1;A5X4D3;Q8WIX2;I3NTN0;Q1XEJ9;A0A219PXQ5;A5X4K9;Q9XQI4;O46889;Q339G9;C3S8Q5;Q95631;B5D5Q4;D3W6K3;F2X4H9;Q9GEK5;A0A0K2SQY8;I2FL31;B8QQG4;O78309;Q9T2B5;Q5SCR6;O98429;Q32803;Q4VI99;C1JAT3;Q9GGI5;D6MYJ6;Q9XQ9…	M2(Oxidation)	0	0.008	0.1076	47.78	0.0661697	2	928.467	0.000262866	21.2563	0
	High	EGxEIIR	1	21	12	Q1L7E3;C0J394;Q9XQL2;A6YSW9;O98531;E5G0G9;A3RGJ0;Q6YN64;A0A076FQ83;F6K0N8;D6MYI7;Q6YLN6	X3(D)	0	0.009	0.1213	45.66	0.0353721	2	831.42	-0.316982	38.3776	0
R4QE58	Ribulose bisphosphate carboxylase large chain (Fragment) OS=Stypandra glauca OX=59111 GN=rbcL PE=3 SV=1 - [R4QE58_9ASPA]	3053.26	32.81	24900	0	17	294	445	49.2086	6.75635
	High	GGLDFTKDDENVNSQPFMR	10	51638	312	Q9XQI4;Q4VI93;Q8MFT9;A0A126G0V3;C0J9R6;Q6VW29;C6G1P2;Q5W520;A5X4D3;F2X4H9;A0A0K2SQY8;Q32803;Q4VI99;Q9GGI5;D6MYJ6;Q7YJP8;Q5I221;A0A0U4D534;Q4VI80;Q4VI78;A3RGJ0;G0WZ98;A0A249Y5Y5;A0A291L247;G0WZL1;Q37220;Q7YJR1;A0A291L2W8;Q37279;J9QH20;L0N8B1;A0A291EXH5;I2E9B8;Q6VW40;A0A0F7C9H2;I2BGM7;Q33047;Q31807;Q8WL19;Q33032;Q5K3Y8;O82538;U5XM28;B8PRL7;B5SW52;Q9THL1;Q1XEJ9;A0A219PXQ5;O46889;C3S8Q5;D3W6K3;Q9GEK5…		0	0	8.22e-13	127.74	7.05394e-10	2	2169.99	0.129488	93.0407	1
	High	GHYLNATAGTcEEMIK	15	14794	127	Q6VW40;C0J9R6;C6G1P2;Q5W520;Q33032;F2X4H9;Q4VI99;Q9GGI5;Q4VI80;Q4VI78;E7DMY2;Q31895;Q37212;Q5I221;A0A0U4D534;Q6VW29;R4QE58;A5X4D3;C7A609;Q32121;A0A0K2SQY8;Q32803;D6MYJ6;O03839;Q7YJP8;O09424;D6MYI7;Q9MT23;A3RGJ0;G0WZ98;A0A249Y5Y5;A0A291L247;G0WZL1;Q37220;A0A142I7A5;B6GUV5;B8YHE7;O98431;Q7YJR1;A0A291L2W8;A0A078BR81;Q37347;K4FWS2;K4EPE7;Q37279;A0A0F6TFY2;Q95CE8;Q5DRJ9;J9QH20;L0N8B1;Q37309;A0A291L2S1…	C11(Carbamidomethyl)	0	0	7.637e-14	105.99	5.53902e-08	2	1794.82	1.41919	66.294	0
	High	GHYLNATAGTcEEmIK	7	14794	127	Q6VW40;C0J9R6;C6G1P2;Q5W520;Q33032;U5XM28;F2X4H9;Q5SCR6;Q4VI99;C1JAT3;Q9GGI5;Q4VI80;Q4VI78;Q6VW29;R4QE58;Q7YJP8;Q5I221;A0A0U4D534;Q9MT23;B6GUV5;Q7YJR1;L0N8B1;O82538;Q9THL1;I2FL31;Q32803;Q4KUE1;Q7GH77;I2E9A4;Q1L7E3;A3RGJ0;A0A0B4M1K8;Q37220;B1PHQ2;A0A0U1W0G4;A0A078BR81;S6CMZ7;Q8MFT9;A0A0F6TFY2;Q5DRJ9;A0A249Y5Q9;A0A1D8DG20;Q85VA4;P94046;Q8ME51;Q31895;Q95631;Q8MCW3;A0A0K2SQY8;O98429;D6MYJ6;Q37212;O98…	C11(Carbamidomethyl); M14(Oxidation)	0	0	8.933e-11	95.65	5.48066e-07	2	1810.81	1.31607	55.5401	0
	High	DxGLLLHIHR	29	18	9	I2E906;R4QE58;D6MYI7;D6MYK9;A0PDB8;A5H757;P93976;A0A0N7D4V6;Q9MV62	X2(D)	0	0	4.881e-05	89.81	2.88693e-06	2	1188.65	0.353351	69.924	0
	High	GGLDFTKDDENVNSQPFmR	8	51638	312	Q4VIC0;O98426;B1PHQ2;A0A2D0WHN2;Q95CE8;Q9GGJ5;B5LBY9;Q9XQI4;Q4VI93;Q8MFT9;A0A126G0V3;C0J9R6;Q6VW29;C6G1P2;Q5W520;A5X4D3;F2X4H9;A0A0K2SQY8;Q32803;Q4VI99;Q9GGI5;D6MYJ6;Q7YJP8;Q5I221;A0A0U4D534;Q4VI80;Q4VI78;A3RGJ0;G0WZ98;A0A249Y5Y5;A0A291L247;G0WZL1;Q37220;Q7YJR1;A0A291L2W8;Q37279;J9QH20;L0N8B1;A0A291EXH5;I2E9B8;Q6VW40;A0A0F7C9H2;I2BGM7;Q33047;Q31807;Q8WL19;Q33032;Q5K3Y8;O82538;U5XM28;B8PRL7;B5SW52…	M18(Oxidation)	0	0	1.609e-10	84.55	1.42416e-05	2	2185.98	0.779455	83.8852	1
	High	mSGGDHIHAGTVVGK	32	17683	158	Q6VW40;A0A0F7C9H2;I2BGM7;C0J9R6;C6G1P2;Q33032;U5XM28;C3S8Q5;F2X4H9;Q9GEK5;Q5SCR6;Q9GGI5;Q37212;A0A2H4NXN4;Q8HUZ9;I2E9L8;Q8MCY1;O98531;Q6VW29;Q339G9;Q37358;Q4KUE1;Q7YJP8;Q7GH77;Q5I221;A0A0U4D534;I2E9A4;Q1L7E3;D6MYK4;E7DMY2;Q31807;T1WH32;A0A0K2SQY8;D6MYJ6;P93952;Q8WKT6;Q9XQL2;I2E9B8;Q9XQ93;O98551;E7DMW3;R4QE58;A5X4D3;I2E906;O98429;D6MYI7;Q9MT23;A0A249Y5N8;W5RVG3;A0A0B4M1K8;A0A0U1W0G4;B6GUV5;Q7YJR1;…	M1(Oxidation)	0	0	1.164e-08	84.19	1.31218e-05	2	1481.72	0.0716084	31.3895	0
	High	GHYLNATAGTcEEMIKR	4	14767	126	Q6VW40;C0J9R6;Q6VW29;C6G1P2;Q33032;U5XM28;R4QE58;F2X4H9;A0A0K2SQY8;Q5SCR6;O98429;Q9GGI5;D6MYJ6;Q4KUE1;Q37212;Q7YJP8;Q7GH77;O98551;E7DMW3;I2E9A4;Q8MCY1;Q1L7E3;D6MYI7;Q9MT23;W5RVG3;O98426;A0A0B4M1K8;A0A0U1W0G4;B6GUV5;Q7YJR1;Q37347;K4EPE7;S6CMZ7;Q37176;Q8MFT9;Q95CE8;A0A1D8DG20;L0N8B1;P94046;Q8ME51;A5X4D3;Q339G9;A0A2H4UGV5;Q37358;Q32750;Q5I221;A0A0U4D534;A0A249Y5N8;Q7YJR9;A0A291L2W8;D6MYJ0;Q5W520;Q32…	C11(Carbamidomethyl)	0	0	2.293e-13	82.79	1.40073e-05	3	1950.92	1.18142	60.6955	1
	High	GHYLNATAGTcEEmIKR	6	14767	126	C0J9R6;C6G1P2;F2X4H9;Q9GGI5;Q6VW40;Q6VW29;Q5W520;Q33032;O82538;U5XM28;Q9THL1;A0A0K2SQY8;I2FL31;Q5SCR6;Q32803;Q4VI99;C1JAT3;D6MYJ6;Q4KUE1;Q7YJP8;Q7GH77;O98551;E7DMW3;Q4VI80;Q3I534;I2E9A4;Q4VI78;Q1L7E3;E7DMY2;A0A2H4UGV5;I2E962;O98429;Q9MT23;A3RGJ0;W5RVG3;A0A0B4M1K8;G0WZL1;Q37220;A0A142I7A5;B1PHQ2;A0A0U1W0G4;A0A142I7F3;B8YHE7;O98431;Q7YJR1;A0A078BR81;Q37347;K4EPE7;S6CMZ7;Q8MFT9;A0A0F6TFY2;Q95CE8;Q5D…	C11(Carbamidomethyl); M14(Oxidation)	0	0	2.114e-10	80.35	2.3056e-05	3	1966.91	1.21254	50.762	1
	High	TFQGPPHGIQVER	30	58045	308	A0A291EXH5;Q6VW40;I2BGM7;C0J9R6;C6G1P2;Q5W520;E7DMY2;Q33032;B5SW52;D3W6K3;F2X4H9;Q4VI99;Q9GGI5;Q8HUZ9;I2E9L8;Q4VI80;Q4VI78;C3S8U4;A0A0F7C9H2;I2E962;U5XM28;B8PRL7;Q8WIX2;C3S8Q5;Q9GEK5;O78309;Q5SCR6;C1JAT3;M1S1D7;A0A2H4NXN4;Q5I221;G0WZM4;A0A0U4D534;A0A0P0FGN5;A0A286NQF2;Q7YJM6;A6YSW9;Q6VW29;Q4KUE1;Q7YJP8;Q7GH77;I2E9A4;Q1L7E3;Q9MT23;A0A0B4M1K8;A0A0U1W0G4;Q7YJR1;S6CMZ7;Q8MFT9;A0A1D8DG20;L0N8B1;P94046…		0	0	1.1e-08	79.78	6.57355e-05	2	1465.75	-0.0102537	59.9781	0
	High	DDENVNSQPFMR	7	52171	338	Q9GHZ1;A5X4K9;A0A0P0UQB7;Q32224;Q32496;Q85YX6;A0A1Q1G8P4;C0J9R6;C6G1P2;F2X4H9;Q9GGI5;Q37212;Q8HUZ9;A0A291EXH5;Q32571;Q5W520;Q8WL19;Q5K3Y8;C3RXF1;B8PRL7;B5SW52;A0A219PXQ5;O46889;Q32121;A0A1C9HG15;I2FL31;Q32553;Q32803;A0PDB5;Q8WIA7;C7AQV2;C3S8U4;I2E9B8;Q6VW40;A0A0F7C9H2;E6Y8Z3;I2BGM7;B1NL21;Q6VW29;Q33047;Q31807;Q33032;O82538;U5XM28;Q9THL1;A5X4D3;I3NTN0;Q1XEJ9;V5K6K1;Q339G9;C3S8Q5;B5D5Q4;V5K6L0;D3W6…		0	0	2.837e-06	77.66	6.38818e-05	2	1451.62	0.55733	69.725	0
	High	MSGGDHIHAGTVVGK	35	17683	158	C0J9R6;C6G1P2;F2X4H9;Q9GGI5;Q5I221;A0A0U4D534;Q6VW29;Q7YJP8;O98551;I2E9B8;Q6VW40;A0A0F7C9H2;I2BGM7;Q31807;Q33032;U5XM28;A5X4D3;Q8WIX2;Q339G9;C3S8Q5;Q9GEK5;A0A0K2SQY8;Q5SCR6;O98429;D6MYJ6;Q9XQ93;Q37358;Q4KUE1;M1S1D7;Q7GH77;A0A2H4NXN4;Q8HUZ9;G0WZM4;E7DMW3;I2E9L8;Q8HRT3;I2E9A4;A0A286NQF2;P93952;Q8WKT6;Q7YJM6;Q9XQL2;Q1L7E3;Q9MT23;Q9ZS70;A0A249Y5N8;W5RVG3;A0A120KLC1;B8PRP3;A0A0B4M1K8;B5L2V5;S4TA61;D4N…		0	0	8.925e-09	71.23	0.000222805	2	1465.72	0.101013	37.4577	0
	High	VALEAcVQAR	50	29518	254	I2E9B8;Q6VW40;A0A0F7C9H2;I2BGM7;C0J9R6;Q6VW29;C6G1P2;Q31807;Q33032;U5XM28;A5X4D3;V5K6K1;Q339G9;C3S8Q5;V5K6L0;F2X4H9;Q9GEK5;A0A0K2SQY8;Q5SCR6;Q9GGI5;D6MYJ6;Q9XQ93;A0A1W6BQF9;Q37358;Q4KUE1;Q37212;M1S1D7;Q7YJP8;Q7GH77;A0A2H4NXN4;Q8HUZ9;Q5I221;G0WZM4;A0A0U4D534;O98551;E7DMW3;I2E9L8;Q8HRT3;I2E9A4;Q8MCY1;Q6USH4;P93952;Q8WKT6;Q9XQL2;Q1L7E3;O98531;Q5W520;C3RXF1;C3S8U4;E7DMY2;A0A076FQ83;A0A291EXH5;E6Y8Z3;…	C6(Carbamidomethyl)	0	0	0.0001594	70.48	0.000356624	2	1116.58	0.537768	113.435	0
	High	FLFcAEAIYK	11	13080	152	Q9GHZ1;A0A291EXH5;C3S8Q5;C3S8U4;C0J9R6;C6G1P2;Q5W520;F2X4H9;Q4VI99;Q9GGI5;Q4VI80;Q4VI78;Q6VW29;Q31807;Q5K3Y8;O78309;Q32803;M1S1D7;Q7YJP8;Q8HUZ9;Q5I221;A0A0U4D534;Q95DW1;P93952;Q9XQL2;Q9MT23;Q7YJR1;L0N8B1;A8DPF0;A0A023UA12;Q7YJM3;A0A1C9HG42;A0A1C9HFM1;A0A1W6L1X3;D6MYK9;Q32571;A0PD98;C3RXF1;B8PRL7;R4QE58;T1WH32;C7AQU9;Q32121;A0A0K2SQY8;B8QQG4;D6MYJ6;Q71N81;Q8WKT6;D6MYI7;A2VAL3;E5G0G9;A3RGJ0;Q37222;…	C4(Carbamidomethyl)	0	0	0.0002633	63.19	0.00156873	2	1261.63	1.14707	109.08	0
	High	YGRPLLGcTIKPK	8	64650	340	C0J9R6;Q6VW29;C6G1P2;Q5W520;A5X4D3;F2X4H9;A0A0K2SQY8;Q32803;Q4VI99;Q9GGI5;D6MYJ6;Q7YJP8;Q5I221;A0A0U4D534;Q4VI80;Q4VI78;A3RGJ0;G0WZ98;A0A249Y5Y5;A0A291L247;G0WZL1;Q37220;Q7YJR1;A0A291L2W8;Q37279;J9QH20;L0N8B1;A0A291EXH5;I2E9B8;Q6VW40;A0A0F7C9H2;I2BGM7;Q33047;Q31807;Q8WL19;Q33032;Q5K3Y8;O82538;U5XM28;B8PRL7;B5SW52;Q9THL1;Q1XEJ9;A0A219PXQ5;O46889;C3S8Q5;D3W6K3;Q9GEK5;I2FL31;Q5SCR6;C1JAT3;Q9XQ93;Q4K…	C8(Carbamidomethyl)	0	0	5.306e-09	52.44	0.0334262	3	1502.85	0.213484	53.6462	2
	High	AMHAVIDR	10	44488	338	Q6VW40;A0A0F7C9H2;I2BGM7;C0J9R6;C6G1P2;Q33032;U5XM28;T1WH32;C3S8Q5;F2X4H9;Q9GEK5;Q5SCR6;Q9GGI5;A0A2H4NXN4;Q8HUZ9;I2E9L8;C3S8U4;Q6VW29;Q5W520;O82538;Q9THL1;A0A0K2SQY8;I2FL31;Q32803;Q4VI99;C1JAT3;D6MYJ6;Q4KUE1;Q7YJP8;Q7GH77;O98551;E7DMW3;Q4VI80;Q3I534;I2E9A4;Q4VI78;Q1L7E3;A3RGJ0;W5RVG3;G0WZL1;Q37220;B1PHQ2;A0A0U1W0G4;A0A142I7F3;Q7YJR1;S6CMZ7;Q8MFT9;J9QH20;A0A249Y5Q9;Q85VA4;L0N8B1;Q37212;M1S1D7;Q5I2…		0	0	0.002359	52.22	0.0221467	2	912.472	-0.488874	32.2799	0
	High	DDENVNSQPFmR	5	52171	338	Q6VW40;C0J9R6;C6G1P2;Q5W520;Q33032;U5XM28;F2X4H9;Q5SCR6;Q4VI99;C1JAT3;Q9GGI5;Q4VI80;Q4VI78;Q37212;Q5I221;A0A0U4D534;Q9ZS70;I2E9B8;A0A0F7C9H2;I2BGM7;Q6VW29;Q31807;A5X4D3;Q8WIX2;V5K6K1;A5X4K9;Q339G9;C3S8Q5;V5K6L0;Q9GEK5;A0A0K2SQY8;O98429;D6MYJ6;Q9XQ93;A0A1W6BQF9;Q37358;Q4KUE1;M1S1D7;Q7YJP8;Q7GH77;A0A2H4NXN4;Q8HUZ9;G0WZM4;O98551;E7DMW3;I2E9L8;Q8HRT3;I2E9A4;Q8MCY1;A0A286NQF2;Q6USH4;P93952;Q8WKT6;Q7YJ…	M11(Oxidation)	0	0	3.337e-06	47.53	0.0647209	2	1467.62	0.689022	56.4145	0
	High	PLLGcTIKPK	7	64838	348	C0J9R6;Q6VW29;C6G1P2;Q5W520;A5X4D3;F2X4H9;A0A0K2SQY8;Q32803;Q4VI99;Q9GGI5;D6MYJ6;Q7YJP8;Q5I221;A0A0U4D534;Q4VI80;Q4VI78;A3RGJ0;G0WZ98;A0A249Y5Y5;A0A291L247;G0WZL1;Q37220;Q7YJR1;A0A291L2W8;Q37279;J9QH20;L0N8B1;A0A291EXH5;I2E9B8;Q6VW40;A0A0F7C9H2;I2BGM7;Q33047;Q31807;Q8WL19;Q33032;Q5K3Y8;O82538;U5XM28;B8PRL7;B5SW52;Q9THL1;Q1XEJ9;A0A219PXQ5;O46889;C3S8Q5;D3W6K3;Q9GEK5;I2FL31;Q5SCR6;C1JAT3;Q9XQ93;Q4K…	C5(Carbamidomethyl)	0	0	0.0002754	45.67	0.153398	2	1126.67	0.646087	51.6346	1
	High	DDxIEKDR	6	17693	179	A0A291EXH5;E6Y8Z3;B1NL21;Q5W520;A0PD98;Q8WL19;Q5K3Y8;B5SW52;O09420;O46889;B5D5Q4;I2FL31;Q32553;Q32803;Q9GGI5;O03839;M1S1D7;A0PDB5;Q8WIA7;A0A0F7G5K6;C3S8U4;Q58U40;E5G0G9;Q37222;Q37220;A0A1C9HFM1;Q15KB2;A0A078BR81;M1PLK2;A0A249Y5Q9;Q85VA4;J9QEM7;I2EA78;A0A1W6L1X3;A0A1C9HFU8;A0A0F7EVY4;I6N589;Q85YX6;Q31889;Q37309;A0A291L2S1;J9QH44;A0A0M3R7F1;O03628;Q36851;Q6VW40;C0J9R6;Q6VW29;C6G1P2;Q33032;F2X4H9;Q4…	X3(F)	0	0.001	0.01019	50.1	0.0262188	2	1037.49	1.57242	41.7096	1
	High	AQAETGEIK	7	27913	246	A0A291EXH5;Q6VW40;A0A0F7C9H2;I2BGM7;C0J9R6;C6G1P2;Q5W520;Q33032;U5XM28;B8PRL7;B5SW52;C3S8Q5;D3W6K3;F2X4H9;Q9GEK5;Q5SCR6;Q4VI99;C1JAT3;Q9GGI5;A0A2H4NXN4;Q8HUZ9;I2E9L8;Q4VI80;Q4VI78;C3S8U4;I2E9B8;Q6VW29;Q31807;Q9XQ93;Q4KUE1;Q7YJP8;Q7GH77;I2E9A4;A0A286NQF2;P93952;Q7YJM6;Q9XQL2;Q1L7E3;Q9MT23;A0A0K2SQY8;D6MYJ6;O98551;E7DMW3;Q8WKT6;W5RVG3;D4N1T9;A0A0U1W0G4;Q8HVI8;A0A291L206;Q7YJR1;S6CMZ7;Q8MFT9;Q5QAE5;…		0	0.001	0.006713	39.16	0.472469	2	946.483	-0.639487	25.67	0
	High	EGNEIIR	1	14511	170	B8PRL7;O46889;Q9GEK5;O78309;Q9XQ93;Q8WKT6;C6G1P2;Q6VW40;C0J9R6;Q5W520;Q33032;U5XM28;F2X4H9;Q5SCR6;Q4VI99;C1JAT3;Q9GGI5;Q4VI80;Q4VI78;A0A291EXH5;Q71N79;Q8HUZ9;C3S8U4;I2BGM7;B5SW52;D3W6K3;I2E9L8;Q6VW29;A5X4D3;A0A0K2SQY8;Q32803;D6MYJ6;Q7YJP8;Q5I221;A0A0U4D534;I2FL31;Q58U40;I2E9B8;A0A0F7C9H2;Q33047;Q31807;Q8WL19;Q5K3Y8;O82538;Q9THL1;Q1XEJ9;A0A219PXQ5;C3S8Q5;Q4KUE1;Q7GH77;A0A2H4NXN4;A0PDB5;Q33156;O985…		0	0.003	0.03445	52.74	0.0128698	2	830.437	0.284124	36.2801	0
	High	NHGMHFR	3	30695	251	Q5W520;Q9GGI5;Q33047;O82538;Q6VW40;C0J9R6;Q6VW29;C6G1P2;Q33032;U5XM28;Q9THL1;F2X4H9;A0A0K2SQY8;I2FL31;Q5SCR6;Q32803;Q4VI99;C1JAT3;D6MYJ6;Q4KUE1;Q7YJP8;Q7GH77;O98551;E7DMW3;Q4VI80;Q3I534;I2E9A4;Q4VI78;Q1L7E3;Q71N79;A0A291EXH5;I2E9B8;E6Y8Z3;I2BGM7;B1NL21;Q31807;Q8WL19;Q5K3Y8;B5SW52;Q1XEJ9;O46889;Q339G9;B5D5Q4;D3W6K3;O78309;Q9XQ93;Q37358;M1S1D7;A0PDB5;Q33156;Q8HUZ9;Q5I221;A0A0U4D534;I2E9L8;Q95DW1;C3…		0	0.003	0.04156	38.45	0.36181	2	898.41	0.182082	30.1674	0
	High	GGLDFTK	2	54686	360	C0J9R6;C6G1P2;E7DMY2;F2X4H9;Q9GGI5;Q37212;Q9XQI4;Q4VI80;Q4VI93;Q6VW40;Q6VW29;Q5W520;Q33032;O82538;U5XM28;Q9THL1;A5X4D3;Q339G9;A0A0K2SQY8;I2FL31;Q5SCR6;Q32803;Q4VI99;C1JAT3;D6MYJ6;Q37358;Q4KUE1;Q7YJP8;Q7GH77;Q5I221;A0A0U4D534;O98551;E7DMW3;Q3I534;I2E9A4;Q4VI78;A0A0P0FGN5;Q58U40;A6YSW9;Q1L7E3;A3RGJ0;A0A249Y5N8;G0WZ98;W5RVG3;A0A249Y5Y5;A0A291L247;G0WZL1;C1JAS8;Q37220;B1PHQ2;A0A0U1W0G4;A0A142I7F3;Q7Y…		0	0.005	0.07593	27.29	9.48923	2	737.383	-0.263509	53.5073	0
	High	AmHAVIDR	1	44488	338	Q9ZS70;A0A291EXH5;I2E9B8;Q6VW40;A0A0F7C9H2;E6Y8Z3;I2BGM7;B1NL21;C0J9R6;Q6VW29;C6G1P2;Q5W520;Q33047;D6MYK4;E7DMY2;Q31807;A0PD98;Q8WL19;Q33032;Q5K3Y8;I2E962;O82538;Q9GHZ1;U5XM28;B8PRL7;B5SW52;Q9THL1;A5X4D3;Q8WIX2;I3NTN0;Q1XEJ9;A0A219PXQ5;A5X4K9;Q9XQI4;O46889;Q339G9;C3S8Q5;Q95631;B5D5Q4;D3W6K3;F2X4H9;Q9GEK5;A0A0K2SQY8;I2FL31;B8QQG4;O78309;Q9T2B5;Q5SCR6;O98429;Q32803;Q4VI99;C1JAT3;Q9GGI5;D6MYJ6;Q9XQ9…	M2(Oxidation)	0	0.008	0.1076	47.78	0.0661697	2	928.467	0.000262866	21.2563	0
I2E906	Ribulose bisphosphate carboxylase large chain (Fragment) OS=Mouriri sagotiana OX=323213 GN=rbcl PE=3 SV=1 - [I2E906_9MYRT]	2907.06	27.21	19802	0	14	221	441	48.9167	6.58057
	High	GGLDFTKDDENVNSQPFMR	10	51638	312	Q9XQI4;Q4VI93;Q8MFT9;A0A126G0V3;C0J9R6;Q6VW29;C6G1P2;Q5W520;A5X4D3;F2X4H9;A0A0K2SQY8;Q32803;Q4VI99;Q9GGI5;D6MYJ6;Q7YJP8;Q5I221;A0A0U4D534;Q4VI80;Q4VI78;A3RGJ0;G0WZ98;A0A249Y5Y5;A0A291L247;G0WZL1;Q37220;Q7YJR1;A0A291L2W8;Q37279;J9QH20;L0N8B1;A0A291EXH5;I2E9B8;Q6VW40;A0A0F7C9H2;I2BGM7;Q33047;Q31807;Q8WL19;Q33032;Q5K3Y8;O82538;U5XM28;B8PRL7;B5SW52;Q9THL1;Q1XEJ9;A0A219PXQ5;O46889;C3S8Q5;D3W6K3;Q9GEK5…		0	0	8.22e-13	127.74	7.05394e-10	2	2169.99	0.129488	93.0407	1
	High	GHYLNATAGTcEEMIK	15	14794	127	Q6VW40;C0J9R6;C6G1P2;Q5W520;Q33032;F2X4H9;Q4VI99;Q9GGI5;Q4VI80;Q4VI78;E7DMY2;Q31895;Q37212;Q5I221;A0A0U4D534;Q6VW29;R4QE58;A5X4D3;C7A609;Q32121;A0A0K2SQY8;Q32803;D6MYJ6;O03839;Q7YJP8;O09424;D6MYI7;Q9MT23;A3RGJ0;G0WZ98;A0A249Y5Y5;A0A291L247;G0WZL1;Q37220;A0A142I7A5;B6GUV5;B8YHE7;O98431;Q7YJR1;A0A291L2W8;A0A078BR81;Q37347;K4FWS2;K4EPE7;Q37279;A0A0F6TFY2;Q95CE8;Q5DRJ9;J9QH20;L0N8B1;Q37309;A0A291L2S1…	C11(Carbamidomethyl)	0	0	7.637e-14	105.99	5.53902e-08	2	1794.82	1.41919	66.294	0
	High	GHYLNATAGTcEEmIK	7	14794	127	Q6VW40;C0J9R6;C6G1P2;Q5W520;Q33032;U5XM28;F2X4H9;Q5SCR6;Q4VI99;C1JAT3;Q9GGI5;Q4VI80;Q4VI78;Q6VW29;R4QE58;Q7YJP8;Q5I221;A0A0U4D534;Q9MT23;B6GUV5;Q7YJR1;L0N8B1;O82538;Q9THL1;I2FL31;Q32803;Q4KUE1;Q7GH77;I2E9A4;Q1L7E3;A3RGJ0;A0A0B4M1K8;Q37220;B1PHQ2;A0A0U1W0G4;A0A078BR81;S6CMZ7;Q8MFT9;A0A0F6TFY2;Q5DRJ9;A0A249Y5Q9;A0A1D8DG20;Q85VA4;P94046;Q8ME51;Q31895;Q95631;Q8MCW3;A0A0K2SQY8;O98429;D6MYJ6;Q37212;O98…	C11(Carbamidomethyl); M14(Oxidation)	0	0	8.933e-11	95.65	5.48066e-07	2	1810.81	1.31607	55.5401	0
	High	DDGLLLHIHR	29	18	9	I2E906;R4QE58;D6MYI7;D6MYK9;A0PDB8;A5H757;P93976;A0A0N7D4V6;Q9MV62		0	0	4.881e-05	89.81	2.88693e-06	2	1188.65	0.353351	69.924	0
	High	GGLDFTKDDENVNSQPFmR	8	51638	312	Q4VIC0;O98426;B1PHQ2;A0A2D0WHN2;Q95CE8;Q9GGJ5;B5LBY9;Q9XQI4;Q4VI93;Q8MFT9;A0A126G0V3;C0J9R6;Q6VW29;C6G1P2;Q5W520;A5X4D3;F2X4H9;A0A0K2SQY8;Q32803;Q4VI99;Q9GGI5;D6MYJ6;Q7YJP8;Q5I221;A0A0U4D534;Q4VI80;Q4VI78;A3RGJ0;G0WZ98;A0A249Y5Y5;A0A291L247;G0WZL1;Q37220;Q7YJR1;A0A291L2W8;Q37279;J9QH20;L0N8B1;A0A291EXH5;I2E9B8;Q6VW40;A0A0F7C9H2;I2BGM7;Q33047;Q31807;Q8WL19;Q33032;Q5K3Y8;O82538;U5XM28;B8PRL7;B5SW52…	M18(Oxidation)	0	0	1.609e-10	84.55	1.42416e-05	2	2185.98	0.779455	83.8852	1
	High	mSGGDHIHAGTVVGK	32	17683	158	Q6VW40;A0A0F7C9H2;I2BGM7;C0J9R6;C6G1P2;Q33032;U5XM28;C3S8Q5;F2X4H9;Q9GEK5;Q5SCR6;Q9GGI5;Q37212;A0A2H4NXN4;Q8HUZ9;I2E9L8;Q8MCY1;O98531;Q6VW29;Q339G9;Q37358;Q4KUE1;Q7YJP8;Q7GH77;Q5I221;A0A0U4D534;I2E9A4;Q1L7E3;D6MYK4;E7DMY2;Q31807;T1WH32;A0A0K2SQY8;D6MYJ6;P93952;Q8WKT6;Q9XQL2;I2E9B8;Q9XQ93;O98551;E7DMW3;R4QE58;A5X4D3;I2E906;O98429;D6MYI7;Q9MT23;A0A249Y5N8;W5RVG3;A0A0B4M1K8;A0A0U1W0G4;B6GUV5;Q7YJR1;…	M1(Oxidation)	0	0	1.164e-08	84.19	1.31218e-05	2	1481.72	0.0716084	31.3895	0
	High	GHYLNATAGTcEEMIKR	4	14767	126	Q6VW40;C0J9R6;Q6VW29;C6G1P2;Q33032;U5XM28;R4QE58;F2X4H9;A0A0K2SQY8;Q5SCR6;O98429;Q9GGI5;D6MYJ6;Q4KUE1;Q37212;Q7YJP8;Q7GH77;O98551;E7DMW3;I2E9A4;Q8MCY1;Q1L7E3;D6MYI7;Q9MT23;W5RVG3;O98426;A0A0B4M1K8;A0A0U1W0G4;B6GUV5;Q7YJR1;Q37347;K4EPE7;S6CMZ7;Q37176;Q8MFT9;Q95CE8;A0A1D8DG20;L0N8B1;P94046;Q8ME51;A5X4D3;Q339G9;A0A2H4UGV5;Q37358;Q32750;Q5I221;A0A0U4D534;A0A249Y5N8;Q7YJR9;A0A291L2W8;D6MYJ0;Q5W520;Q32…	C11(Carbamidomethyl)	0	0	2.293e-13	82.79	1.40073e-05	3	1950.92	1.18142	60.6955	1
	High	GHYLNATAGTcEEmIKR	6	14767	126	C0J9R6;C6G1P2;F2X4H9;Q9GGI5;Q6VW40;Q6VW29;Q5W520;Q33032;O82538;U5XM28;Q9THL1;A0A0K2SQY8;I2FL31;Q5SCR6;Q32803;Q4VI99;C1JAT3;D6MYJ6;Q4KUE1;Q7YJP8;Q7GH77;O98551;E7DMW3;Q4VI80;Q3I534;I2E9A4;Q4VI78;Q1L7E3;E7DMY2;A0A2H4UGV5;I2E962;O98429;Q9MT23;A3RGJ0;W5RVG3;A0A0B4M1K8;G0WZL1;Q37220;A0A142I7A5;B1PHQ2;A0A0U1W0G4;A0A142I7F3;B8YHE7;O98431;Q7YJR1;A0A078BR81;Q37347;K4EPE7;S6CMZ7;Q8MFT9;A0A0F6TFY2;Q95CE8;Q5D…	C11(Carbamidomethyl); M14(Oxidation)	0	0	2.114e-10	80.35	2.3056e-05	3	1966.91	1.21254	50.762	1
	High	TFQGPPHGIQVER	30	58045	308	A0A291EXH5;Q6VW40;I2BGM7;C0J9R6;C6G1P2;Q5W520;E7DMY2;Q33032;B5SW52;D3W6K3;F2X4H9;Q4VI99;Q9GGI5;Q8HUZ9;I2E9L8;Q4VI80;Q4VI78;C3S8U4;A0A0F7C9H2;I2E962;U5XM28;B8PRL7;Q8WIX2;C3S8Q5;Q9GEK5;O78309;Q5SCR6;C1JAT3;M1S1D7;A0A2H4NXN4;Q5I221;G0WZM4;A0A0U4D534;A0A0P0FGN5;A0A286NQF2;Q7YJM6;A6YSW9;Q6VW29;Q4KUE1;Q7YJP8;Q7GH77;I2E9A4;Q1L7E3;Q9MT23;A0A0B4M1K8;A0A0U1W0G4;Q7YJR1;S6CMZ7;Q8MFT9;A0A1D8DG20;L0N8B1;P94046…		0	0	1.1e-08	79.78	6.57355e-05	2	1465.75	-0.0102537	59.9781	0
	High	DDENVNSQPFMR	7	52171	338	Q9GHZ1;A5X4K9;A0A0P0UQB7;Q32224;Q32496;Q85YX6;A0A1Q1G8P4;C0J9R6;C6G1P2;F2X4H9;Q9GGI5;Q37212;Q8HUZ9;A0A291EXH5;Q32571;Q5W520;Q8WL19;Q5K3Y8;C3RXF1;B8PRL7;B5SW52;A0A219PXQ5;O46889;Q32121;A0A1C9HG15;I2FL31;Q32553;Q32803;A0PDB5;Q8WIA7;C7AQV2;C3S8U4;I2E9B8;Q6VW40;A0A0F7C9H2;E6Y8Z3;I2BGM7;B1NL21;Q6VW29;Q33047;Q31807;Q33032;O82538;U5XM28;Q9THL1;A5X4D3;I3NTN0;Q1XEJ9;V5K6K1;Q339G9;C3S8Q5;B5D5Q4;V5K6L0;D3W6…		0	0	2.837e-06	77.66	6.38818e-05	2	1451.62	0.55733	69.725	0
	High	MSGGDHIHAGTVVGK	35	17683	158	C0J9R6;C6G1P2;F2X4H9;Q9GGI5;Q5I221;A0A0U4D534;Q6VW29;Q7YJP8;O98551;I2E9B8;Q6VW40;A0A0F7C9H2;I2BGM7;Q31807;Q33032;U5XM28;A5X4D3;Q8WIX2;Q339G9;C3S8Q5;Q9GEK5;A0A0K2SQY8;Q5SCR6;O98429;D6MYJ6;Q9XQ93;Q37358;Q4KUE1;M1S1D7;Q7GH77;A0A2H4NXN4;Q8HUZ9;G0WZM4;E7DMW3;I2E9L8;Q8HRT3;I2E9A4;A0A286NQF2;P93952;Q8WKT6;Q7YJM6;Q9XQL2;Q1L7E3;Q9MT23;Q9ZS70;A0A249Y5N8;W5RVG3;A0A120KLC1;B8PRP3;A0A0B4M1K8;B5L2V5;S4TA61;D4N…		0	0	8.925e-09	71.23	0.000222805	2	1465.72	0.101013	37.4577	0
	High	EITLGFVDLLR	1	11021	131	Q5W520;Q9GGI5;Q6VW40;C0J9R6;C6G1P2;Q33032;U5XM28;F2X4H9;Q5SCR6;Q4VI99;C1JAT3;Q4VI80;Q4VI78;Q5I221;A0A0U4D534;A0A291EXH5;A0A0F7C9H2;I2BGM7;B8PRL7;B5SW52;C3S8Q5;D3W6K3;Q9GEK5;A0A2H4NXN4;Q8HUZ9;I2E9L8;C3S8U4;Q8MFT9;A0A249Y5Q9;Q9ZS70;I2E962;Q8WIX2;A0A286NQF2;Q7YJM6;C0J394;A0A142DPV4;W5RVG3;B8PRP3;H5ZW43;G0WZL1;B3LDY8;A0A1C9HFM1;Q8HVI8;E0D9F7;Q37347;A0A023UBM0;Q5QAE5;A0A023Q1L0;J9QH20;A0A125R6I8;Q8MCW…		0	0	0.001995	63.24	0.00102465	2	1275.73	0.46212	115.007	0
	High	YGRPLLGcTIKPK	8	64650	340	C0J9R6;Q6VW29;C6G1P2;Q5W520;A5X4D3;F2X4H9;A0A0K2SQY8;Q32803;Q4VI99;Q9GGI5;D6MYJ6;Q7YJP8;Q5I221;A0A0U4D534;Q4VI80;Q4VI78;A3RGJ0;G0WZ98;A0A249Y5Y5;A0A291L247;G0WZL1;Q37220;Q7YJR1;A0A291L2W8;Q37279;J9QH20;L0N8B1;A0A291EXH5;I2E9B8;Q6VW40;A0A0F7C9H2;I2BGM7;Q33047;Q31807;Q8WL19;Q33032;Q5K3Y8;O82538;U5XM28;B8PRL7;B5SW52;Q9THL1;Q1XEJ9;A0A219PXQ5;O46889;C3S8Q5;D3W6K3;Q9GEK5;I2FL31;Q5SCR6;C1JAT3;Q9XQ93;Q4K…	C8(Carbamidomethyl)	0	0	5.306e-09	52.44	0.0334262	3	1502.85	0.213484	53.6462	2
	High	AMHAVIDR	10	44488	338	Q6VW40;A0A0F7C9H2;I2BGM7;C0J9R6;C6G1P2;Q33032;U5XM28;T1WH32;C3S8Q5;F2X4H9;Q9GEK5;Q5SCR6;Q9GGI5;A0A2H4NXN4;Q8HUZ9;I2E9L8;C3S8U4;Q6VW29;Q5W520;O82538;Q9THL1;A0A0K2SQY8;I2FL31;Q32803;Q4VI99;C1JAT3;D6MYJ6;Q4KUE1;Q7YJP8;Q7GH77;O98551;E7DMW3;Q4VI80;Q3I534;I2E9A4;Q4VI78;Q1L7E3;A3RGJ0;W5RVG3;G0WZL1;Q37220;B1PHQ2;A0A0U1W0G4;A0A142I7F3;Q7YJR1;S6CMZ7;Q8MFT9;J9QH20;A0A249Y5Q9;Q85VA4;L0N8B1;Q37212;M1S1D7;Q5I2…		0	0	0.002359	52.22	0.0221467	2	912.472	-0.488874	32.2799	0
	High	DDENVNSQPFmR	5	52171	338	Q6VW40;C0J9R6;C6G1P2;Q5W520;Q33032;U5XM28;F2X4H9;Q5SCR6;Q4VI99;C1JAT3;Q9GGI5;Q4VI80;Q4VI78;Q37212;Q5I221;A0A0U4D534;Q9ZS70;I2E9B8;A0A0F7C9H2;I2BGM7;Q6VW29;Q31807;A5X4D3;Q8WIX2;V5K6K1;A5X4K9;Q339G9;C3S8Q5;V5K6L0;Q9GEK5;A0A0K2SQY8;O98429;D6MYJ6;Q9XQ93;A0A1W6BQF9;Q37358;Q4KUE1;M1S1D7;Q7YJP8;Q7GH77;A0A2H4NXN4;Q8HUZ9;G0WZM4;O98551;E7DMW3;I2E9L8;Q8HRT3;I2E9A4;Q8MCY1;A0A286NQF2;Q6USH4;P93952;Q8WKT6;Q7YJ…	M11(Oxidation)	0	0	3.337e-06	47.53	0.0647209	2	1467.62	0.689022	56.4145	0
	High	PLLGcTIKPK	7	64838	348	C0J9R6;Q6VW29;C6G1P2;Q5W520;A5X4D3;F2X4H9;A0A0K2SQY8;Q32803;Q4VI99;Q9GGI5;D6MYJ6;Q7YJP8;Q5I221;A0A0U4D534;Q4VI80;Q4VI78;A3RGJ0;G0WZ98;A0A249Y5Y5;A0A291L247;G0WZL1;Q37220;Q7YJR1;A0A291L2W8;Q37279;J9QH20;L0N8B1;A0A291EXH5;I2E9B8;Q6VW40;A0A0F7C9H2;I2BGM7;Q33047;Q31807;Q8WL19;Q33032;Q5K3Y8;O82538;U5XM28;B8PRL7;B5SW52;Q9THL1;Q1XEJ9;A0A219PXQ5;O46889;C3S8Q5;D3W6K3;Q9GEK5;I2FL31;Q5SCR6;C1JAT3;Q9XQ93;Q4K…	C5(Carbamidomethyl)	0	0	0.0002754	45.67	0.153398	2	1126.67	0.646087	51.6346	1
	High	EGNEIIR	1	14511	170	B8PRL7;O46889;Q9GEK5;O78309;Q9XQ93;Q8WKT6;C6G1P2;Q6VW40;C0J9R6;Q5W520;Q33032;U5XM28;F2X4H9;Q5SCR6;Q4VI99;C1JAT3;Q9GGI5;Q4VI80;Q4VI78;A0A291EXH5;Q71N79;Q8HUZ9;C3S8U4;I2BGM7;B5SW52;D3W6K3;I2E9L8;Q6VW29;A5X4D3;A0A0K2SQY8;Q32803;D6MYJ6;Q7YJP8;Q5I221;A0A0U4D534;I2FL31;Q58U40;I2E9B8;A0A0F7C9H2;Q33047;Q31807;Q8WL19;Q5K3Y8;O82538;Q9THL1;Q1XEJ9;A0A219PXQ5;C3S8Q5;Q4KUE1;Q7GH77;A0A2H4NXN4;A0PDB5;Q33156;O985…		0	0.003	0.03445	52.74	0.0128698	2	830.437	0.284124	36.2801	0
	High	NHGMHFR	3	30695	251	Q5W520;Q9GGI5;Q33047;O82538;Q6VW40;C0J9R6;Q6VW29;C6G1P2;Q33032;U5XM28;Q9THL1;F2X4H9;A0A0K2SQY8;I2FL31;Q5SCR6;Q32803;Q4VI99;C1JAT3;D6MYJ6;Q4KUE1;Q7YJP8;Q7GH77;O98551;E7DMW3;Q4VI80;Q3I534;I2E9A4;Q4VI78;Q1L7E3;Q71N79;A0A291EXH5;I2E9B8;E6Y8Z3;I2BGM7;B1NL21;Q31807;Q8WL19;Q5K3Y8;B5SW52;Q1XEJ9;O46889;Q339G9;B5D5Q4;D3W6K3;O78309;Q9XQ93;Q37358;M1S1D7;A0PDB5;Q33156;Q8HUZ9;Q5I221;A0A0U4D534;I2E9L8;Q95DW1;C3…		0	0.003	0.04156	38.45	0.36181	2	898.41	0.182082	30.1674	0
	High	GGLDFTK	2	54686	360	C0J9R6;C6G1P2;E7DMY2;F2X4H9;Q9GGI5;Q37212;Q9XQI4;Q4VI80;Q4VI93;Q6VW40;Q6VW29;Q5W520;Q33032;O82538;U5XM28;Q9THL1;A5X4D3;Q339G9;A0A0K2SQY8;I2FL31;Q5SCR6;Q32803;Q4VI99;C1JAT3;D6MYJ6;Q37358;Q4KUE1;Q7YJP8;Q7GH77;Q5I221;A0A0U4D534;O98551;E7DMW3;Q3I534;I2E9A4;Q4VI78;A0A0P0FGN5;Q58U40;A6YSW9;Q1L7E3;A3RGJ0;A0A249Y5N8;G0WZ98;W5RVG3;A0A249Y5Y5;A0A291L247;G0WZL1;C1JAS8;Q37220;B1PHQ2;A0A0U1W0G4;A0A142I7F3;Q7Y…		0	0.005	0.07593	27.29	9.48923	2	737.383	-0.263509	53.5073	0
	High	AmHAVIDR	1	44488	338	Q9ZS70;A0A291EXH5;I2E9B8;Q6VW40;A0A0F7C9H2;E6Y8Z3;I2BGM7;B1NL21;C0J9R6;Q6VW29;C6G1P2;Q5W520;Q33047;D6MYK4;E7DMY2;Q31807;A0PD98;Q8WL19;Q33032;Q5K3Y8;I2E962;O82538;Q9GHZ1;U5XM28;B8PRL7;B5SW52;Q9THL1;A5X4D3;Q8WIX2;I3NTN0;Q1XEJ9;A0A219PXQ5;A5X4K9;Q9XQI4;O46889;Q339G9;C3S8Q5;Q95631;B5D5Q4;D3W6K3;F2X4H9;Q9GEK5;A0A0K2SQY8;I2FL31;B8QQG4;O78309;Q9T2B5;Q5SCR6;O98429;Q32803;Q4VI99;C1JAT3;Q9GGI5;D6MYJ6;Q9XQ9…	M2(Oxidation)	0	0.008	0.1076	47.78	0.0661697	2	928.467	0.000262866	21.2563	0
C6G1P2	Ribulose bisphosphate carboxylase large chain (Fragment) OS=Clematis armandii OX=487159 GN=rbcL PE=3 SV=1 - [C6G1P2_9MAGN]	2878.13	48.6	59202	0	26	309	463	51.5159	6.58057
	High	GGLDFTKDDENVNSQPFMR	10	51638	312	Q9XQI4;Q4VI93;Q8MFT9;A0A126G0V3;C0J9R6;Q6VW29;C6G1P2;Q5W520;A5X4D3;F2X4H9;A0A0K2SQY8;Q32803;Q4VI99;Q9GGI5;D6MYJ6;Q7YJP8;Q5I221;A0A0U4D534;Q4VI80;Q4VI78;A3RGJ0;G0WZ98;A0A249Y5Y5;A0A291L247;G0WZL1;Q37220;Q7YJR1;A0A291L2W8;Q37279;J9QH20;L0N8B1;A0A291EXH5;I2E9B8;Q6VW40;A0A0F7C9H2;I2BGM7;Q33047;Q31807;Q8WL19;Q33032;Q5K3Y8;O82538;U5XM28;B8PRL7;B5SW52;Q9THL1;Q1XEJ9;A0A219PXQ5;O46889;C3S8Q5;D3W6K3;Q9GEK5…		0	0	8.22e-13	127.74	7.05394e-10	2	2169.99	0.129488	93.0407	1
	High	GHYLNATAGTcEEMIK	15	14794	127	Q6VW40;C0J9R6;C6G1P2;Q5W520;Q33032;F2X4H9;Q4VI99;Q9GGI5;Q4VI80;Q4VI78;E7DMY2;Q31895;Q37212;Q5I221;A0A0U4D534;Q6VW29;R4QE58;A5X4D3;C7A609;Q32121;A0A0K2SQY8;Q32803;D6MYJ6;O03839;Q7YJP8;O09424;D6MYI7;Q9MT23;A3RGJ0;G0WZ98;A0A249Y5Y5;A0A291L247;G0WZL1;Q37220;A0A142I7A5;B6GUV5;B8YHE7;O98431;Q7YJR1;A0A291L2W8;A0A078BR81;Q37347;K4FWS2;K4EPE7;Q37279;A0A0F6TFY2;Q95CE8;Q5DRJ9;J9QH20;L0N8B1;Q37309;A0A291L2S1…	C11(Carbamidomethyl)	0	0	7.637e-14	105.99	5.53902e-08	2	1794.82	1.41919	66.294	0
	High	GHYLNATAGTcEEmIK	7	14794	127	Q6VW40;C0J9R6;C6G1P2;Q5W520;Q33032;U5XM28;F2X4H9;Q5SCR6;Q4VI99;C1JAT3;Q9GGI5;Q4VI80;Q4VI78;Q6VW29;R4QE58;Q7YJP8;Q5I221;A0A0U4D534;Q9MT23;B6GUV5;Q7YJR1;L0N8B1;O82538;Q9THL1;I2FL31;Q32803;Q4KUE1;Q7GH77;I2E9A4;Q1L7E3;A3RGJ0;A0A0B4M1K8;Q37220;B1PHQ2;A0A0U1W0G4;A0A078BR81;S6CMZ7;Q8MFT9;A0A0F6TFY2;Q5DRJ9;A0A249Y5Q9;A0A1D8DG20;Q85VA4;P94046;Q8ME51;Q31895;Q95631;Q8MCW3;A0A0K2SQY8;O98429;D6MYJ6;Q37212;O98…	C11(Carbamidomethyl); M14(Oxidation)	0	0	8.933e-11	95.65	5.48066e-07	2	1810.81	1.31607	55.5401	0
	High	EITLGFVDLLRDDFIEK	2	5735	62	Q6VW40;C0J9R6;C6G1P2;Q5W520;Q33032;F2X4H9;Q4VI99;Q9GGI5;Q5I221;A0A0U4D534;Q4VI80;Q4VI78;Q8MFT9;A0A249Y5Q9;A0A291EXH5;I2BGM7;Q31895;B5SW52;Q71N79;D3W6K3;O78309;M1S1D7;Q8HUZ9;I2E9L8;C3S8U4;A0A249Y5N8;A0A142DPV4;S4TA61;A0A1C9HFM1;E0D9F7;Q5QAE5;A0A0F7G5Y0;A0A1W6L1X3;T1WH32;Q37212;A0A286NQF2;Q7YJM6;F5B3G0;A0A023UBM0;E2FGZ3;O09420;E7DMY2;O03839;A0A0F7EV98;Q4VIC0;A0A0S0ZP27;O20248;A0A0F7G5K6;O47280;Q3T5…		0	0	1.495e-12	88.12	3.48247e-06	2	2023.07	0.066928	115.121	1
	High	GGLDFTKDDENVNSQPFmR	8	51638	312	Q4VIC0;O98426;B1PHQ2;A0A2D0WHN2;Q95CE8;Q9GGJ5;B5LBY9;Q9XQI4;Q4VI93;Q8MFT9;A0A126G0V3;C0J9R6;Q6VW29;C6G1P2;Q5W520;A5X4D3;F2X4H9;A0A0K2SQY8;Q32803;Q4VI99;Q9GGI5;D6MYJ6;Q7YJP8;Q5I221;A0A0U4D534;Q4VI80;Q4VI78;A3RGJ0;G0WZ98;A0A249Y5Y5;A0A291L247;G0WZL1;Q37220;Q7YJR1;A0A291L2W8;Q37279;J9QH20;L0N8B1;A0A291EXH5;I2E9B8;Q6VW40;A0A0F7C9H2;I2BGM7;Q33047;Q31807;Q8WL19;Q33032;Q5K3Y8;O82538;U5XM28;B8PRL7;B5SW52…	M18(Oxidation)	0	0	1.609e-10	84.55	1.42416e-05	2	2185.98	0.779455	83.8852	1
	High	mSGGDHIHAGTVVGK	32	17683	158	Q6VW40;A0A0F7C9H2;I2BGM7;C0J9R6;C6G1P2;Q33032;U5XM28;C3S8Q5;F2X4H9;Q9GEK5;Q5SCR6;Q9GGI5;Q37212;A0A2H4NXN4;Q8HUZ9;I2E9L8;Q8MCY1;O98531;Q6VW29;Q339G9;Q37358;Q4KUE1;Q7YJP8;Q7GH77;Q5I221;A0A0U4D534;I2E9A4;Q1L7E3;D6MYK4;E7DMY2;Q31807;T1WH32;A0A0K2SQY8;D6MYJ6;P93952;Q8WKT6;Q9XQL2;I2E9B8;Q9XQ93;O98551;E7DMW3;R4QE58;A5X4D3;I2E906;O98429;D6MYI7;Q9MT23;A0A249Y5N8;W5RVG3;A0A0B4M1K8;A0A0U1W0G4;B6GUV5;Q7YJR1;…	M1(Oxidation)	0	0	1.164e-08	84.19	1.31218e-05	2	1481.72	0.0716084	31.3895	0
	High	DNGLLLHIHR	12	41878	323	Q5W520;Q9GGI5;O09424;Q6VW40;I2BGM7;C0J9R6;C6G1P2;E7DMY2;Q33032;F2X4H9;Q37212;M1S1D7;Q8HUZ9;Q5I221;A0A0U4D534;I2E9L8;Q6VW29;O82538;U5XM28;Q9THL1;A0A0K2SQY8;I2FL31;Q5SCR6;Q32803;Q4VI99;C1JAT3;D6MYJ6;Q4KUE1;Q7YJP8;Q7GH77;J9QER6;O98551;E7DMW3;Q4VI80;Q3I534;I2E9A4;Q8MCY1;Q4VI78;Q1L7E3;A0A291EXH5;C3RXF1;B8PRL7;C3S8U4;A0A1C9HFM1;O03612;A0A023Q3H2;A0A023Q1H7;Q31807;T1WH32;C3S8Q5;Q71N81;P93952;Q8WKT6;Q9XQ…		0	0	1.717e-05	83.15	2.27948e-05	3	1187.67	1.40527	64.2218	0
	High	GHYLNATAGTcEEMIKR	4	14767	126	Q6VW40;C0J9R6;Q6VW29;C6G1P2;Q33032;U5XM28;R4QE58;F2X4H9;A0A0K2SQY8;Q5SCR6;O98429;Q9GGI5;D6MYJ6;Q4KUE1;Q37212;Q7YJP8;Q7GH77;O98551;E7DMW3;I2E9A4;Q8MCY1;Q1L7E3;D6MYI7;Q9MT23;W5RVG3;O98426;A0A0B4M1K8;A0A0U1W0G4;B6GUV5;Q7YJR1;Q37347;K4EPE7;S6CMZ7;Q37176;Q8MFT9;Q95CE8;A0A1D8DG20;L0N8B1;P94046;Q8ME51;A5X4D3;Q339G9;A0A2H4UGV5;Q37358;Q32750;Q5I221;A0A0U4D534;A0A249Y5N8;Q7YJR9;A0A291L2W8;D6MYJ0;Q5W520;Q32…	C11(Carbamidomethyl)	0	0	2.293e-13	82.79	1.40073e-05	3	1950.92	1.18142	60.6955	1
	High	GHYLNATAGTcEEmIKR	6	14767	126	C0J9R6;C6G1P2;F2X4H9;Q9GGI5;Q6VW40;Q6VW29;Q5W520;Q33032;O82538;U5XM28;Q9THL1;A0A0K2SQY8;I2FL31;Q5SCR6;Q32803;Q4VI99;C1JAT3;D6MYJ6;Q4KUE1;Q7YJP8;Q7GH77;O98551;E7DMW3;Q4VI80;Q3I534;I2E9A4;Q4VI78;Q1L7E3;E7DMY2;A0A2H4UGV5;I2E962;O98429;Q9MT23;A3RGJ0;W5RVG3;A0A0B4M1K8;G0WZL1;Q37220;A0A142I7A5;B1PHQ2;A0A0U1W0G4;A0A142I7F3;B8YHE7;O98431;Q7YJR1;A0A078BR81;Q37347;K4EPE7;S6CMZ7;Q8MFT9;A0A0F6TFY2;Q95CE8;Q5D…	C11(Carbamidomethyl); M14(Oxidation)	0	0	2.114e-10	80.35	2.3056e-05	3	1966.91	1.21254	50.762	1
	High	TFQGPPHGIQVER	30	58045	308	A0A291EXH5;Q6VW40;I2BGM7;C0J9R6;C6G1P2;Q5W520;E7DMY2;Q33032;B5SW52;D3W6K3;F2X4H9;Q4VI99;Q9GGI5;Q8HUZ9;I2E9L8;Q4VI80;Q4VI78;C3S8U4;A0A0F7C9H2;I2E962;U5XM28;B8PRL7;Q8WIX2;C3S8Q5;Q9GEK5;O78309;Q5SCR6;C1JAT3;M1S1D7;A0A2H4NXN4;Q5I221;G0WZM4;A0A0U4D534;A0A0P0FGN5;A0A286NQF2;Q7YJM6;A6YSW9;Q6VW29;Q4KUE1;Q7YJP8;Q7GH77;I2E9A4;Q1L7E3;Q9MT23;A0A0B4M1K8;A0A0U1W0G4;Q7YJR1;S6CMZ7;Q8MFT9;A0A1D8DG20;L0N8B1;P94046…		0	0	1.1e-08	79.78	6.57355e-05	2	1465.75	-0.0102537	59.9781	0
	High	DDENVNSQPFMR	7	52171	338	Q9GHZ1;A5X4K9;A0A0P0UQB7;Q32224;Q32496;Q85YX6;A0A1Q1G8P4;C0J9R6;C6G1P2;F2X4H9;Q9GGI5;Q37212;Q8HUZ9;A0A291EXH5;Q32571;Q5W520;Q8WL19;Q5K3Y8;C3RXF1;B8PRL7;B5SW52;A0A219PXQ5;O46889;Q32121;A0A1C9HG15;I2FL31;Q32553;Q32803;A0PDB5;Q8WIA7;C7AQV2;C3S8U4;I2E9B8;Q6VW40;A0A0F7C9H2;E6Y8Z3;I2BGM7;B1NL21;Q6VW29;Q33047;Q31807;Q33032;O82538;U5XM28;Q9THL1;A5X4D3;I3NTN0;Q1XEJ9;V5K6K1;Q339G9;C3S8Q5;B5D5Q4;V5K6L0;D3W6…		0	0	2.837e-06	77.66	6.38818e-05	2	1451.62	0.55733	69.725	0
	High	MSGGDHIHAGTVVGK	35	17683	158	C0J9R6;C6G1P2;F2X4H9;Q9GGI5;Q5I221;A0A0U4D534;Q6VW29;Q7YJP8;O98551;I2E9B8;Q6VW40;A0A0F7C9H2;I2BGM7;Q31807;Q33032;U5XM28;A5X4D3;Q8WIX2;Q339G9;C3S8Q5;Q9GEK5;A0A0K2SQY8;Q5SCR6;O98429;D6MYJ6;Q9XQ93;Q37358;Q4KUE1;M1S1D7;Q7GH77;A0A2H4NXN4;Q8HUZ9;G0WZM4;E7DMW3;I2E9L8;Q8HRT3;I2E9A4;A0A286NQF2;P93952;Q8WKT6;Q7YJM6;Q9XQL2;Q1L7E3;Q9MT23;Q9ZS70;A0A249Y5N8;W5RVG3;A0A120KLC1;B8PRP3;A0A0B4M1K8;B5L2V5;S4TA61;D4N…		0	0	8.925e-09	71.23	0.000222805	2	1465.72	0.101013	37.4577	0
	High	VALEAcVQAR	50	29518	254	I2E9B8;Q6VW40;A0A0F7C9H2;I2BGM7;C0J9R6;Q6VW29;C6G1P2;Q31807;Q33032;U5XM28;A5X4D3;V5K6K1;Q339G9;C3S8Q5;V5K6L0;F2X4H9;Q9GEK5;A0A0K2SQY8;Q5SCR6;Q9GGI5;D6MYJ6;Q9XQ93;A0A1W6BQF9;Q37358;Q4KUE1;Q37212;M1S1D7;Q7YJP8;Q7GH77;A0A2H4NXN4;Q8HUZ9;Q5I221;G0WZM4;A0A0U4D534;O98551;E7DMW3;I2E9L8;Q8HRT3;I2E9A4;Q8MCY1;Q6USH4;P93952;Q8WKT6;Q9XQL2;Q1L7E3;O98531;Q5W520;C3RXF1;C3S8U4;E7DMY2;A0A076FQ83;A0A291EXH5;E6Y8Z3;…	C6(Carbamidomethyl)	0	0	0.0001594	70.48	0.000356624	2	1116.58	0.537768	113.435	0
	High	LNYYTPEYETKDTDTLAAFR	2	40	2	C6G1P2;Q3I534		0	0	9.055e-11	69.71	0.000142243	3	2411.14	-1.1812	101.993	1
	High	EITLGFVDLLR	1	11021	131	Q5W520;Q9GGI5;Q6VW40;C0J9R6;C6G1P2;Q33032;U5XM28;F2X4H9;Q5SCR6;Q4VI99;C1JAT3;Q4VI80;Q4VI78;Q5I221;A0A0U4D534;A0A291EXH5;A0A0F7C9H2;I2BGM7;B8PRL7;B5SW52;C3S8Q5;D3W6K3;Q9GEK5;A0A2H4NXN4;Q8HUZ9;I2E9L8;C3S8U4;Q8MFT9;A0A249Y5Q9;Q9ZS70;I2E962;Q8WIX2;A0A286NQF2;Q7YJM6;C0J394;A0A142DPV4;W5RVG3;B8PRP3;H5ZW43;G0WZL1;B3LDY8;A0A1C9HFM1;Q8HVI8;E0D9F7;Q37347;A0A023UBM0;Q5QAE5;A0A023Q1L0;J9QH20;A0A125R6I8;Q8MCW…		0	0	0.001995	63.24	0.00102465	2	1275.73	0.46212	115.007	0
	High	FLFcAEAIYK	11	13080	152	Q9GHZ1;A0A291EXH5;C3S8Q5;C3S8U4;C0J9R6;C6G1P2;Q5W520;F2X4H9;Q4VI99;Q9GGI5;Q4VI80;Q4VI78;Q6VW29;Q31807;Q5K3Y8;O78309;Q32803;M1S1D7;Q7YJP8;Q8HUZ9;Q5I221;A0A0U4D534;Q95DW1;P93952;Q9XQL2;Q9MT23;Q7YJR1;L0N8B1;A8DPF0;A0A023UA12;Q7YJM3;A0A1C9HG42;A0A1C9HFM1;A0A1W6L1X3;D6MYK9;Q32571;A0PD98;C3RXF1;B8PRL7;R4QE58;T1WH32;C7AQU9;Q32121;A0A0K2SQY8;B8QQG4;D6MYJ6;Q71N81;Q8WKT6;D6MYI7;A2VAL3;E5G0G9;A3RGJ0;Q37222;…	C4(Carbamidomethyl)	0	0	0.0002633	63.19	0.00156873	2	1261.63	1.14707	109.08	0
	High	LNYYTPEYETK	12	607	21	A0A1W6BU07;C6G1P2;A0A219PXQ5;Q15KB2;Q31889;G8D4P0;Q85VA4;Q5DK04;Q9ZS70;Q9GHZ1;A1X469;Q3I534;A0A0F7G5H6;G0WZ98;Q5UFC2;B3THI4;Q5YGG3;I6N589;A0A0A0QIC2;A0A0H4SSE1;A0A0F7EV89		0	0	3.571e-05	55.34	0.00349056	2	1420.66	1.05379	74.4424	0
	High	YGRPLLGcTIKPK	8	64650	340	C0J9R6;Q6VW29;C6G1P2;Q5W520;A5X4D3;F2X4H9;A0A0K2SQY8;Q32803;Q4VI99;Q9GGI5;D6MYJ6;Q7YJP8;Q5I221;A0A0U4D534;Q4VI80;Q4VI78;A3RGJ0;G0WZ98;A0A249Y5Y5;A0A291L247;G0WZL1;Q37220;Q7YJR1;A0A291L2W8;Q37279;J9QH20;L0N8B1;A0A291EXH5;I2E9B8;Q6VW40;A0A0F7C9H2;I2BGM7;Q33047;Q31807;Q8WL19;Q33032;Q5K3Y8;O82538;U5XM28;B8PRL7;B5SW52;Q9THL1;Q1XEJ9;A0A219PXQ5;O46889;C3S8Q5;D3W6K3;Q9GEK5;I2FL31;Q5SCR6;C1JAT3;Q9XQ93;Q4K…	C8(Carbamidomethyl)	0	0	5.306e-09	52.44	0.0334262	3	1502.85	0.213484	53.6462	2
	High	AMHAVIDR	10	44488	338	Q6VW40;A0A0F7C9H2;I2BGM7;C0J9R6;C6G1P2;Q33032;U5XM28;T1WH32;C3S8Q5;F2X4H9;Q9GEK5;Q5SCR6;Q9GGI5;A0A2H4NXN4;Q8HUZ9;I2E9L8;C3S8U4;Q6VW29;Q5W520;O82538;Q9THL1;A0A0K2SQY8;I2FL31;Q32803;Q4VI99;C1JAT3;D6MYJ6;Q4KUE1;Q7YJP8;Q7GH77;O98551;E7DMW3;Q4VI80;Q3I534;I2E9A4;Q4VI78;Q1L7E3;A3RGJ0;W5RVG3;G0WZL1;Q37220;B1PHQ2;A0A0U1W0G4;A0A142I7F3;Q7YJR1;S6CMZ7;Q8MFT9;J9QH20;A0A249Y5Q9;Q85VA4;L0N8B1;Q37212;M1S1D7;Q5I2…		0	0	0.002359	52.22	0.0221467	2	912.472	-0.488874	32.2799	0
	High	DTDTLAAFR	10	738	16	B8PRL7;C0J9R6;C6G1P2;Q71N78;I2BGM7;E7DMY2;Q37212;H8PFT2;E7DMW3;A0A0F7EV98;Q3I534;B8PRP3;J7H9H4;A0A1I9WNX8;G8D4B8;H9AK14		0	0	0.003166	51.31	0.0104399	2	1009.5	0.211478	78.0465	0
	High	DDENVNSQPFmR	5	52171	338	Q6VW40;C0J9R6;C6G1P2;Q5W520;Q33032;U5XM28;F2X4H9;Q5SCR6;Q4VI99;C1JAT3;Q9GGI5;Q4VI80;Q4VI78;Q37212;Q5I221;A0A0U4D534;Q9ZS70;I2E9B8;A0A0F7C9H2;I2BGM7;Q6VW29;Q31807;A5X4D3;Q8WIX2;V5K6K1;A5X4K9;Q339G9;C3S8Q5;V5K6L0;Q9GEK5;A0A0K2SQY8;O98429;D6MYJ6;Q9XQ93;A0A1W6BQF9;Q37358;Q4KUE1;M1S1D7;Q7YJP8;Q7GH77;A0A2H4NXN4;Q8HUZ9;G0WZM4;O98551;E7DMW3;I2E9L8;Q8HRT3;I2E9A4;Q8MCY1;A0A286NQF2;Q6USH4;P93952;Q8WKT6;Q7YJ…	M11(Oxidation)	0	0	3.337e-06	47.53	0.0647209	2	1467.62	0.689022	56.4145	0
	High	VSPQPGVPPEEAGAAVAAESSTGTWTTVWTDGLTSLDR	2	2208	34	C3RXF1;I2FL31;Q9GGI5;M1S1D7;A0A0F7G5H6;Q58U40;A0A291L2S1;C6G1P2;G0WZL1;O03654;Q37358;O03613;Q33032;I2BGM7;A0A2H4NXN4;Q9MTT0;Q3T5L7;A0A286NQE9;Q9MTG1;A0A249Y5N8;A0A120KLC1;O03656;O03628;A0A126G0V3;A0A126G197;A0A1I9WNX8;A0A0S1VX78;A0A1X9ZQP4;A0A0H4SSE1;C6FJV2;A0A223LNB4;Q2QJW0;A0A1W6BQF9;B5LBY9		0	0	9.863e-14	46.65	0.0279466	4	3840.85	-1.23827	115.086	0
	High	PLLGcTIKPK	7	64838	348	C0J9R6;Q6VW29;C6G1P2;Q5W520;A5X4D3;F2X4H9;A0A0K2SQY8;Q32803;Q4VI99;Q9GGI5;D6MYJ6;Q7YJP8;Q5I221;A0A0U4D534;Q4VI80;Q4VI78;A3RGJ0;G0WZ98;A0A249Y5Y5;A0A291L247;G0WZL1;Q37220;Q7YJR1;A0A291L2W8;Q37279;J9QH20;L0N8B1;A0A291EXH5;I2E9B8;Q6VW40;A0A0F7C9H2;I2BGM7;Q33047;Q31807;Q8WL19;Q33032;Q5K3Y8;O82538;U5XM28;B8PRL7;B5SW52;Q9THL1;Q1XEJ9;A0A219PXQ5;O46889;C3S8Q5;D3W6K3;Q9GEK5;I2FL31;Q5SCR6;C1JAT3;Q9XQ93;Q4K…	C5(Carbamidomethyl)	0	0	0.0002754	45.67	0.153398	2	1126.67	0.646087	51.6346	1
	High	EITLGFVDLLRDDFIEKDR	1	5694	62	Q9GGI5;Q5W520;C0J9R6;C6G1P2;F2X4H9;Q4VI99;Q4VI80;Q4VI78;A0A291EXH5;B5SW52;C3S8U4;A0A1C9HFM1;A0A249Y5Q9;Q36851;Q6VW40;I2BGM7;Q33032;T1WH32;M1S1D7;Q8HUZ9;Q5I221;A0A0U4D534;I2E9L8;A0A249Y5N8;S4TA61;Q8MFT9;Q5QAE5;A0A0F7G5Y0;Q37212;A0A286NQF2;Q7YJM6;F5B3G0;A0A023UBM0;E2FGZ3;D3W6K3;O09420;O78309;E7DMY2;O03839;A0A0F7EV98;Q31895;Q71N79;Q4VIC0;A0A0S0ZP27;O20248;A0A0F7G5K6;O47280;Q3T5L7;Q4VI93;A0A249Y5J7;A…		0	0	3.571e-07	44.06	0.0837178	3	2294.2	0.364455	114.75	2
	High	DDFIEKDR	6	17693	179	A0A291EXH5;E6Y8Z3;B1NL21;Q5W520;A0PD98;Q8WL19;Q5K3Y8;B5SW52;O09420;O46889;B5D5Q4;I2FL31;Q32553;Q32803;Q9GGI5;O03839;M1S1D7;A0PDB5;Q8WIA7;A0A0F7G5K6;C3S8U4;Q58U40;E5G0G9;Q37222;Q37220;A0A1C9HFM1;Q15KB2;A0A078BR81;M1PLK2;A0A249Y5Q9;Q85VA4;J9QEM7;I2EA78;A0A1W6L1X3;A0A1C9HFU8;A0A0F7EVY4;I6N589;Q85YX6;Q31889;Q37309;A0A291L2S1;J9QH44;A0A0M3R7F1;O03628;Q36851;Q6VW40;C0J9R6;Q6VW29;C6G1P2;Q33032;F2X4H9;Q4…		0	0.001	0.01019	50.1	0.0262188	2	1037.49	1.57242	41.7096	1
	High	AQAETGEIK	7	27913	246	A0A291EXH5;Q6VW40;A0A0F7C9H2;I2BGM7;C0J9R6;C6G1P2;Q5W520;Q33032;U5XM28;B8PRL7;B5SW52;C3S8Q5;D3W6K3;F2X4H9;Q9GEK5;Q5SCR6;Q4VI99;C1JAT3;Q9GGI5;A0A2H4NXN4;Q8HUZ9;I2E9L8;Q4VI80;Q4VI78;C3S8U4;I2E9B8;Q6VW29;Q31807;Q9XQ93;Q4KUE1;Q7YJP8;Q7GH77;I2E9A4;A0A286NQF2;P93952;Q7YJM6;Q9XQL2;Q1L7E3;Q9MT23;A0A0K2SQY8;D6MYJ6;O98551;E7DMW3;Q8WKT6;W5RVG3;D4N1T9;A0A0U1W0G4;Q8HVI8;A0A291L206;Q7YJR1;S6CMZ7;Q8MFT9;Q5QAE5;…		0	0.001	0.006713	39.16	0.472469	2	946.483	-0.639487	25.67	0
	High	EGNEIIR	1	14511	170	B8PRL7;O46889;Q9GEK5;O78309;Q9XQ93;Q8WKT6;C6G1P2;Q6VW40;C0J9R6;Q5W520;Q33032;U5XM28;F2X4H9;Q5SCR6;Q4VI99;C1JAT3;Q9GGI5;Q4VI80;Q4VI78;A0A291EXH5;Q71N79;Q8HUZ9;C3S8U4;I2BGM7;B5SW52;D3W6K3;I2E9L8;Q6VW29;A5X4D3;A0A0K2SQY8;Q32803;D6MYJ6;Q7YJP8;Q5I221;A0A0U4D534;I2FL31;Q58U40;I2E9B8;A0A0F7C9H2;Q33047;Q31807;Q8WL19;Q5K3Y8;O82538;Q9THL1;Q1XEJ9;A0A219PXQ5;C3S8Q5;Q4KUE1;Q7GH77;A0A2H4NXN4;A0PDB5;Q33156;O985…		0	0.003	0.03445	52.74	0.0128698	2	830.437	0.284124	36.2801	0
	High	NHGMHFR	3	30695	251	Q5W520;Q9GGI5;Q33047;O82538;Q6VW40;C0J9R6;Q6VW29;C6G1P2;Q33032;U5XM28;Q9THL1;F2X4H9;A0A0K2SQY8;I2FL31;Q5SCR6;Q32803;Q4VI99;C1JAT3;D6MYJ6;Q4KUE1;Q7YJP8;Q7GH77;O98551;E7DMW3;Q4VI80;Q3I534;I2E9A4;Q4VI78;Q1L7E3;Q71N79;A0A291EXH5;I2E9B8;E6Y8Z3;I2BGM7;B1NL21;Q31807;Q8WL19;Q5K3Y8;B5SW52;Q1XEJ9;O46889;Q339G9;B5D5Q4;D3W6K3;O78309;Q9XQ93;Q37358;M1S1D7;A0PDB5;Q33156;Q8HUZ9;Q5I221;A0A0U4D534;I2E9L8;Q95DW1;C3…		0	0.003	0.04156	38.45	0.36181	2	898.41	0.182082	30.1674	0
	High	GGLDFTK	2	54686	360	C0J9R6;C6G1P2;E7DMY2;F2X4H9;Q9GGI5;Q37212;Q9XQI4;Q4VI80;Q4VI93;Q6VW40;Q6VW29;Q5W520;Q33032;O82538;U5XM28;Q9THL1;A5X4D3;Q339G9;A0A0K2SQY8;I2FL31;Q5SCR6;Q32803;Q4VI99;C1JAT3;D6MYJ6;Q37358;Q4KUE1;Q7YJP8;Q7GH77;Q5I221;A0A0U4D534;O98551;E7DMW3;Q3I534;I2E9A4;Q4VI78;A0A0P0FGN5;Q58U40;A6YSW9;Q1L7E3;A3RGJ0;A0A249Y5N8;G0WZ98;W5RVG3;A0A249Y5Y5;A0A291L247;G0WZL1;C1JAS8;Q37220;B1PHQ2;A0A0U1W0G4;A0A142I7F3;Q7Y…		0	0.005	0.07593	27.29	9.48923	2	737.383	-0.263509	53.5073	0
	High	DYKLNYYTPEYETK	1	243	9	C6G1P2;A0A219PXQ5;Q15KB2;Q31889;G8D4P0;Q3I534;A0A0F7EV89;Q85VA4;A0A0H4SSE1		0	0.007	0.0875	24.1	3.51211	2	1826.83	-9.57021	72.8129	1
	High	AmHAVIDR	1	44488	338	Q9ZS70;A0A291EXH5;I2E9B8;Q6VW40;A0A0F7C9H2;E6Y8Z3;I2BGM7;B1NL21;C0J9R6;Q6VW29;C6G1P2;Q5W520;Q33047;D6MYK4;E7DMY2;Q31807;A0PD98;Q8WL19;Q33032;Q5K3Y8;I2E962;O82538;Q9GHZ1;U5XM28;B8PRL7;B5SW52;Q9THL1;A5X4D3;Q8WIX2;I3NTN0;Q1XEJ9;A0A219PXQ5;A5X4K9;Q9XQI4;O46889;Q339G9;C3S8Q5;Q95631;B5D5Q4;D3W6K3;F2X4H9;Q9GEK5;A0A0K2SQY8;I2FL31;B8QQG4;O78309;Q9T2B5;Q5SCR6;O98429;Q32803;Q4VI99;C1JAT3;Q9GGI5;D6MYJ6;Q9XQ9…	M2(Oxidation)	0	0.008	0.1076	47.78	0.0661697	2	928.467	0.000262866	21.2563	0
	High	IPVAYVK	1	4655	57	C6G1P2;Q71N78;Q33032;M1S1D7;O03656;A0A1I9WNX8;A0A223LNB4;A0A291EXH5;Q5W520;Q31807;A0A0F7EV98;Q37212;Q8WIA7;Q15KB2;A0A249Y5J7;A0A1C9HG42;Q32177;Q31889;A0A0M3R7F1;Q8WIX2;Q71N81;F6K0N8;O09420;O20245;A0A249Y5Y5;O03612;E6Y8Z3;A0A219PXQ5;O03839;C7A5Z4;Q6YN64;Q9THU3;J9QER6;B8PRP3;A0A291L2W8;A0A286SFB0;K9MF27;Q32785;A0A0F7EV89;A0A0F6Y5H7;A1XM46;O98893;Q33369;Q9GGJ5;J9QH44;A0A1C9HFU8;W0HG77;E2FGZ3;Q9MV62;…		0	0.009	0.1193	30.3	1.29928	2	789.487	-0.0852389	52.347	0
Q7YJR9	Ribulose bisphosphate carboxylase large chain (Fragment) OS=Gasteria glomerata OX=210960 GN=rbcL PE=3 SV=1 - [Q7YJR9_9ASPA]	2805.8	29.12	15124	0	17	242	443	49.0602	6.75635
	High	GGLDFTKDDENVxSQPFMR	13	25	6	C7AQV2;A5H757;Q7YJR9;Q6PZC1;X2D2J7;Q7YJL9	X13(D)	0	0	1.63e-13	109.01	8.97873e-09	2	2170.97	1.30506	95.9007	1
	High	GHYLNATAGTcEEMIK	15	14794	127	Q6VW40;C0J9R6;C6G1P2;Q5W520;Q33032;F2X4H9;Q4VI99;Q9GGI5;Q4VI80;Q4VI78;E7DMY2;Q31895;Q37212;Q5I221;A0A0U4D534;Q6VW29;R4QE58;A5X4D3;C7A609;Q32121;A0A0K2SQY8;Q32803;D6MYJ6;O03839;Q7YJP8;O09424;D6MYI7;Q9MT23;A3RGJ0;G0WZ98;A0A249Y5Y5;A0A291L247;G0WZL1;Q37220;A0A142I7A5;B6GUV5;B8YHE7;O98431;Q7YJR1;A0A291L2W8;A0A078BR81;Q37347;K4FWS2;K4EPE7;Q37279;A0A0F6TFY2;Q95CE8;Q5DRJ9;J9QH20;L0N8B1;Q37309;A0A291L2S1…	C11(Carbamidomethyl)	0	0	7.637e-14	105.99	5.53902e-08	2	1794.82	1.41919	66.294	0
	High	GHYLNATAGTcEEmIK	7	14794	127	Q6VW40;C0J9R6;C6G1P2;Q5W520;Q33032;U5XM28;F2X4H9;Q5SCR6;Q4VI99;C1JAT3;Q9GGI5;Q4VI80;Q4VI78;Q6VW29;R4QE58;Q7YJP8;Q5I221;A0A0U4D534;Q9MT23;B6GUV5;Q7YJR1;L0N8B1;O82538;Q9THL1;I2FL31;Q32803;Q4KUE1;Q7GH77;I2E9A4;Q1L7E3;A3RGJ0;A0A0B4M1K8;Q37220;B1PHQ2;A0A0U1W0G4;A0A078BR81;S6CMZ7;Q8MFT9;A0A0F6TFY2;Q5DRJ9;A0A249Y5Q9;A0A1D8DG20;Q85VA4;P94046;Q8ME51;Q31895;Q95631;Q8MCW3;A0A0K2SQY8;O98429;D6MYJ6;Q37212;O98…	C11(Carbamidomethyl); M14(Oxidation)	0	0	8.933e-11	95.65	5.48066e-07	2	1810.81	1.31607	55.5401	0
	High	mSGGDHIHAGTVVGK	32	17683	158	Q6VW40;A0A0F7C9H2;I2BGM7;C0J9R6;C6G1P2;Q33032;U5XM28;C3S8Q5;F2X4H9;Q9GEK5;Q5SCR6;Q9GGI5;Q37212;A0A2H4NXN4;Q8HUZ9;I2E9L8;Q8MCY1;O98531;Q6VW29;Q339G9;Q37358;Q4KUE1;Q7YJP8;Q7GH77;Q5I221;A0A0U4D534;I2E9A4;Q1L7E3;D6MYK4;E7DMY2;Q31807;T1WH32;A0A0K2SQY8;D6MYJ6;P93952;Q8WKT6;Q9XQL2;I2E9B8;Q9XQ93;O98551;E7DMW3;R4QE58;A5X4D3;I2E906;O98429;D6MYI7;Q9MT23;A0A249Y5N8;W5RVG3;A0A0B4M1K8;A0A0U1W0G4;B6GUV5;Q7YJR1;…	M1(Oxidation)	0	0	1.164e-08	84.19	1.31218e-05	2	1481.72	0.0716084	31.3895	0
	High	DNGLLLHIHR	12	41878	323	Q5W520;Q9GGI5;O09424;Q6VW40;I2BGM7;C0J9R6;C6G1P2;E7DMY2;Q33032;F2X4H9;Q37212;M1S1D7;Q8HUZ9;Q5I221;A0A0U4D534;I2E9L8;Q6VW29;O82538;U5XM28;Q9THL1;A0A0K2SQY8;I2FL31;Q5SCR6;Q32803;Q4VI99;C1JAT3;D6MYJ6;Q4KUE1;Q7YJP8;Q7GH77;J9QER6;O98551;E7DMW3;Q4VI80;Q3I534;I2E9A4;Q8MCY1;Q4VI78;Q1L7E3;A0A291EXH5;C3RXF1;B8PRL7;C3S8U4;A0A1C9HFM1;O03612;A0A023Q3H2;A0A023Q1H7;Q31807;T1WH32;C3S8Q5;Q71N81;P93952;Q8WKT6;Q9XQ…		0	0	1.717e-05	83.15	2.27948e-05	3	1187.67	1.40527	64.2218	0
	High	GHYLNATAGTcEEMIKR	4	14767	126	Q6VW40;C0J9R6;Q6VW29;C6G1P2;Q33032;U5XM28;R4QE58;F2X4H9;A0A0K2SQY8;Q5SCR6;O98429;Q9GGI5;D6MYJ6;Q4KUE1;Q37212;Q7YJP8;Q7GH77;O98551;E7DMW3;I2E9A4;Q8MCY1;Q1L7E3;D6MYI7;Q9MT23;W5RVG3;O98426;A0A0B4M1K8;A0A0U1W0G4;B6GUV5;Q7YJR1;Q37347;K4EPE7;S6CMZ7;Q37176;Q8MFT9;Q95CE8;A0A1D8DG20;L0N8B1;P94046;Q8ME51;A5X4D3;Q339G9;A0A2H4UGV5;Q37358;Q32750;Q5I221;A0A0U4D534;A0A249Y5N8;Q7YJR9;A0A291L2W8;D6MYJ0;Q5W520;Q32…	C11(Carbamidomethyl)	0	0	2.293e-13	82.79	1.40073e-05	3	1950.92	1.18142	60.6955	1
	High	GHYLNATAGTcEEmIKR	6	14767	126	C0J9R6;C6G1P2;F2X4H9;Q9GGI5;Q6VW40;Q6VW29;Q5W520;Q33032;O82538;U5XM28;Q9THL1;A0A0K2SQY8;I2FL31;Q5SCR6;Q32803;Q4VI99;C1JAT3;D6MYJ6;Q4KUE1;Q7YJP8;Q7GH77;O98551;E7DMW3;Q4VI80;Q3I534;I2E9A4;Q4VI78;Q1L7E3;E7DMY2;A0A2H4UGV5;I2E962;O98429;Q9MT23;A3RGJ0;W5RVG3;A0A0B4M1K8;G0WZL1;Q37220;A0A142I7A5;B1PHQ2;A0A0U1W0G4;A0A142I7F3;B8YHE7;O98431;Q7YJR1;A0A078BR81;Q37347;K4EPE7;S6CMZ7;Q8MFT9;A0A0F6TFY2;Q95CE8;Q5D…	C11(Carbamidomethyl); M14(Oxidation)	0	0	2.114e-10	80.35	2.3056e-05	3	1966.91	1.21254	50.762	1
	High	xFQGPPHGIQVER	30	58045	308	A0A291EXH5;Q6VW40;I2BGM7;C0J9R6;C6G1P2;Q5W520;E7DMY2;Q33032;B5SW52;D3W6K3;F2X4H9;Q4VI99;Q9GGI5;Q8HUZ9;I2E9L8;Q4VI80;Q4VI78;C3S8U4;A0A0F7C9H2;I2E962;U5XM28;B8PRL7;Q8WIX2;C3S8Q5;Q9GEK5;O78309;Q5SCR6;C1JAT3;M1S1D7;A0A2H4NXN4;Q5I221;G0WZM4;A0A0U4D534;A0A0P0FGN5;A0A286NQF2;Q7YJM6;A6YSW9;Q6VW29;Q4KUE1;Q7YJP8;Q7GH77;I2E9A4;Q1L7E3;Q9MT23;A0A0B4M1K8;A0A0U1W0G4;Q7YJR1;S6CMZ7;Q8MFT9;A0A1D8DG20;L0N8B1;P94046…	X1(T)	0	0	1.1e-08	79.78	6.57355e-05	2	1465.75	-0.0102537	59.9781	0
	High	DDENVxSQPFMR	6	32	6	C7AQV2;Q7YJR9;Q6PZC1;Q7YJL9;A5H757;X2D2J7	X6(D)	0	0	7.183e-07	77.75	4.31285e-06	2	1452.61	0.717305	70.3658	0
	High	DDENVxSQPFMR	7	52171	338	Q9GHZ1;A5X4K9;A0A0P0UQB7;Q32224;Q32496;Q85YX6;A0A1Q1G8P4;C0J9R6;C6G1P2;F2X4H9;Q9GGI5;Q37212;Q8HUZ9;A0A291EXH5;Q32571;Q5W520;Q8WL19;Q5K3Y8;C3RXF1;B8PRL7;B5SW52;A0A219PXQ5;O46889;Q32121;A0A1C9HG15;I2FL31;Q32553;Q32803;A0PDB5;Q8WIA7;C7AQV2;C3S8U4;I2E9B8;Q6VW40;A0A0F7C9H2;E6Y8Z3;I2BGM7;B1NL21;Q6VW29;Q33047;Q31807;Q33032;O82538;U5XM28;Q9THL1;A5X4D3;I3NTN0;Q1XEJ9;V5K6K1;Q339G9;C3S8Q5;B5D5Q4;V5K6L0;D3W6…	X6(N)	0	0	2.837e-06	77.66	6.38818e-05	2	1451.62	0.55733	69.725	0
	High	MSGGDHIHAGTVVGK	35	17683	158	C0J9R6;C6G1P2;F2X4H9;Q9GGI5;Q5I221;A0A0U4D534;Q6VW29;Q7YJP8;O98551;I2E9B8;Q6VW40;A0A0F7C9H2;I2BGM7;Q31807;Q33032;U5XM28;A5X4D3;Q8WIX2;Q339G9;C3S8Q5;Q9GEK5;A0A0K2SQY8;Q5SCR6;O98429;D6MYJ6;Q9XQ93;Q37358;Q4KUE1;M1S1D7;Q7GH77;A0A2H4NXN4;Q8HUZ9;G0WZM4;E7DMW3;I2E9L8;Q8HRT3;I2E9A4;A0A286NQF2;P93952;Q8WKT6;Q7YJM6;Q9XQL2;Q1L7E3;Q9MT23;Q9ZS70;A0A249Y5N8;W5RVG3;A0A120KLC1;B8PRP3;A0A0B4M1K8;B5L2V5;S4TA61;D4N…		0	0	8.925e-09	71.23	0.000222805	2	1465.72	0.101013	37.4577	0
	High	GGLDFTKDDENVxSQPFmR	9	25	6	C7AQV2;Q7YJR9;Q6PZC1;A5H757;X2D2J7;Q7YJL9	X13(D); M18(Oxidation)	0	0	4.613e-12	66.85	0.000117086	2	2186.97	1.27633	85.1618	1
	High	FLFcAEAIYK	11	13080	152	Q9GHZ1;A0A291EXH5;C3S8Q5;C3S8U4;C0J9R6;C6G1P2;Q5W520;F2X4H9;Q4VI99;Q9GGI5;Q4VI80;Q4VI78;Q6VW29;Q31807;Q5K3Y8;O78309;Q32803;M1S1D7;Q7YJP8;Q8HUZ9;Q5I221;A0A0U4D534;Q95DW1;P93952;Q9XQL2;Q9MT23;Q7YJR1;L0N8B1;A8DPF0;A0A023UA12;Q7YJM3;A0A1C9HG42;A0A1C9HFM1;A0A1W6L1X3;D6MYK9;Q32571;A0PD98;C3RXF1;B8PRL7;R4QE58;T1WH32;C7AQU9;Q32121;A0A0K2SQY8;B8QQG4;D6MYJ6;Q71N81;Q8WKT6;D6MYI7;A2VAL3;E5G0G9;A3RGJ0;Q37222;…	C4(Carbamidomethyl)	0	0	0.0002633	63.19	0.00156873	2	1261.63	1.14707	109.08	0
	High	YGRPLLGcTIKPK	8	64650	340	C0J9R6;Q6VW29;C6G1P2;Q5W520;A5X4D3;F2X4H9;A0A0K2SQY8;Q32803;Q4VI99;Q9GGI5;D6MYJ6;Q7YJP8;Q5I221;A0A0U4D534;Q4VI80;Q4VI78;A3RGJ0;G0WZ98;A0A249Y5Y5;A0A291L247;G0WZL1;Q37220;Q7YJR1;A0A291L2W8;Q37279;J9QH20;L0N8B1;A0A291EXH5;I2E9B8;Q6VW40;A0A0F7C9H2;I2BGM7;Q33047;Q31807;Q8WL19;Q33032;Q5K3Y8;O82538;U5XM28;B8PRL7;B5SW52;Q9THL1;Q1XEJ9;A0A219PXQ5;O46889;C3S8Q5;D3W6K3;Q9GEK5;I2FL31;Q5SCR6;C1JAT3;Q9XQ93;Q4K…	C8(Carbamidomethyl)	0	0	5.306e-09	52.44	0.0334262	3	1502.85	0.213484	53.6462	2
	High	AMHAVIDR	10	44488	338	Q6VW40;A0A0F7C9H2;I2BGM7;C0J9R6;C6G1P2;Q33032;U5XM28;T1WH32;C3S8Q5;F2X4H9;Q9GEK5;Q5SCR6;Q9GGI5;A0A2H4NXN4;Q8HUZ9;I2E9L8;C3S8U4;Q6VW29;Q5W520;O82538;Q9THL1;A0A0K2SQY8;I2FL31;Q32803;Q4VI99;C1JAT3;D6MYJ6;Q4KUE1;Q7YJP8;Q7GH77;O98551;E7DMW3;Q4VI80;Q3I534;I2E9A4;Q4VI78;Q1L7E3;A3RGJ0;W5RVG3;G0WZL1;Q37220;B1PHQ2;A0A0U1W0G4;A0A142I7F3;Q7YJR1;S6CMZ7;Q8MFT9;J9QH20;A0A249Y5Q9;Q85VA4;L0N8B1;Q37212;M1S1D7;Q5I2…		0	0	0.002359	52.22	0.0221467	2	912.472	-0.488874	32.2799	0
	High	DDENVxSQPFmR	5	52171	338	Q6VW40;C0J9R6;C6G1P2;Q5W520;Q33032;U5XM28;F2X4H9;Q5SCR6;Q4VI99;C1JAT3;Q9GGI5;Q4VI80;Q4VI78;Q37212;Q5I221;A0A0U4D534;Q9ZS70;I2E9B8;A0A0F7C9H2;I2BGM7;Q6VW29;Q31807;A5X4D3;Q8WIX2;V5K6K1;A5X4K9;Q339G9;C3S8Q5;V5K6L0;Q9GEK5;A0A0K2SQY8;O98429;D6MYJ6;Q9XQ93;A0A1W6BQF9;Q37358;Q4KUE1;M1S1D7;Q7YJP8;Q7GH77;A0A2H4NXN4;Q8HUZ9;G0WZM4;O98551;E7DMW3;I2E9L8;Q8HRT3;I2E9A4;Q8MCY1;A0A286NQF2;Q6USH4;P93952;Q8WKT6;Q7YJ…	X6(N); M11(Oxidation)	0	0	3.337e-06	47.53	0.0647209	2	1467.62	0.689022	56.4145	0
	High	PLLGcTIKPK	7	64838	348	C0J9R6;Q6VW29;C6G1P2;Q5W520;A5X4D3;F2X4H9;A0A0K2SQY8;Q32803;Q4VI99;Q9GGI5;D6MYJ6;Q7YJP8;Q5I221;A0A0U4D534;Q4VI80;Q4VI78;A3RGJ0;G0WZ98;A0A249Y5Y5;A0A291L247;G0WZL1;Q37220;Q7YJR1;A0A291L2W8;Q37279;J9QH20;L0N8B1;A0A291EXH5;I2E9B8;Q6VW40;A0A0F7C9H2;I2BGM7;Q33047;Q31807;Q8WL19;Q33032;Q5K3Y8;O82538;U5XM28;B8PRL7;B5SW52;Q9THL1;Q1XEJ9;A0A219PXQ5;O46889;C3S8Q5;D3W6K3;Q9GEK5;I2FL31;Q5SCR6;C1JAT3;Q9XQ93;Q4K…	C5(Carbamidomethyl)	0	0	0.0002754	45.67	0.153398	2	1126.67	0.646087	51.6346	1
	High	xFQGPPHGIQVER	1	18	10	Q4VI99;D6MYJ6;Q7YJP8;Q7YJR9;Q8HVI8;O98431;A0A0F7EVY4;Q9XQR0;O03628;O03613	X1(Q)	0	0	0.0004585	41.05	0.175084	2	1492.77	5.9355	73.4066	0
	High	DDENVxSQPFmR	3	32	6	C7AQV2;A5H757;Q7YJR9;Q6PZC1;X2D2J7;Q7YJL9	X6(D); M11(Oxidation)	0	0	0.002129	39.93	0.0160161	2	1468.6	-1.56332	57.1126	0
	High	xFQGPPHGIQVER	2	18	10	Q4VI99;D6MYJ6;Q7YJP8;Q7YJR9;Q8HVI8;O98431;A0A0F7EVY4;Q9XQR0;O03628;O03613	X1(G)	0	0	0.001624	23.15	11.7153	3	1421.73	2.85305	59.7739	0
	High	DDFIEKDR	6	17693	179	A0A291EXH5;E6Y8Z3;B1NL21;Q5W520;A0PD98;Q8WL19;Q5K3Y8;B5SW52;O09420;O46889;B5D5Q4;I2FL31;Q32553;Q32803;Q9GGI5;O03839;M1S1D7;A0PDB5;Q8WIA7;A0A0F7G5K6;C3S8U4;Q58U40;E5G0G9;Q37222;Q37220;A0A1C9HFM1;Q15KB2;A0A078BR81;M1PLK2;A0A249Y5Q9;Q85VA4;J9QEM7;I2EA78;A0A1W6L1X3;A0A1C9HFU8;A0A0F7EVY4;I6N589;Q85YX6;Q31889;Q37309;A0A291L2S1;J9QH44;A0A0M3R7F1;O03628;Q36851;Q6VW40;C0J9R6;Q6VW29;C6G1P2;Q33032;F2X4H9;Q4…		0	0.001	0.01019	50.1	0.0262188	2	1037.49	1.57242	41.7096	1
	High	AQAETGEIK	7	27913	246	A0A291EXH5;Q6VW40;A0A0F7C9H2;I2BGM7;C0J9R6;C6G1P2;Q5W520;Q33032;U5XM28;B8PRL7;B5SW52;C3S8Q5;D3W6K3;F2X4H9;Q9GEK5;Q5SCR6;Q4VI99;C1JAT3;Q9GGI5;A0A2H4NXN4;Q8HUZ9;I2E9L8;Q4VI80;Q4VI78;C3S8U4;I2E9B8;Q6VW29;Q31807;Q9XQ93;Q4KUE1;Q7YJP8;Q7GH77;I2E9A4;A0A286NQF2;P93952;Q7YJM6;Q9XQL2;Q1L7E3;Q9MT23;A0A0K2SQY8;D6MYJ6;O98551;E7DMW3;Q8WKT6;W5RVG3;D4N1T9;A0A0U1W0G4;Q8HVI8;A0A291L206;Q7YJR1;S6CMZ7;Q8MFT9;Q5QAE5;…		0	0.001	0.006713	39.16	0.472469	2	946.483	-0.639487	25.67	0
	High	NHGMHFR	3	30695	251	Q5W520;Q9GGI5;Q33047;O82538;Q6VW40;C0J9R6;Q6VW29;C6G1P2;Q33032;U5XM28;Q9THL1;F2X4H9;A0A0K2SQY8;I2FL31;Q5SCR6;Q32803;Q4VI99;C1JAT3;D6MYJ6;Q4KUE1;Q7YJP8;Q7GH77;O98551;E7DMW3;Q4VI80;Q3I534;I2E9A4;Q4VI78;Q1L7E3;Q71N79;A0A291EXH5;I2E9B8;E6Y8Z3;I2BGM7;B1NL21;Q31807;Q8WL19;Q5K3Y8;B5SW52;Q1XEJ9;O46889;Q339G9;B5D5Q4;D3W6K3;O78309;Q9XQ93;Q37358;M1S1D7;A0PDB5;Q33156;Q8HUZ9;Q5I221;A0A0U4D534;I2E9L8;Q95DW1;C3…		0	0.003	0.04156	38.45	0.36181	2	898.41	0.182082	30.1674	0
	High	GGLDFTK	2	54686	360	C0J9R6;C6G1P2;E7DMY2;F2X4H9;Q9GGI5;Q37212;Q9XQI4;Q4VI80;Q4VI93;Q6VW40;Q6VW29;Q5W520;Q33032;O82538;U5XM28;Q9THL1;A5X4D3;Q339G9;A0A0K2SQY8;I2FL31;Q5SCR6;Q32803;Q4VI99;C1JAT3;D6MYJ6;Q37358;Q4KUE1;Q7YJP8;Q7GH77;Q5I221;A0A0U4D534;O98551;E7DMW3;Q3I534;I2E9A4;Q4VI78;A0A0P0FGN5;Q58U40;A6YSW9;Q1L7E3;A3RGJ0;A0A249Y5N8;G0WZ98;W5RVG3;A0A249Y5Y5;A0A291L247;G0WZL1;C1JAS8;Q37220;B1PHQ2;A0A0U1W0G4;A0A142I7F3;Q7Y…		0	0.005	0.07593	27.29	9.48923	2	737.383	-0.263509	53.5073	0
	High	AmHAVIDR	1	44488	338	Q9ZS70;A0A291EXH5;I2E9B8;Q6VW40;A0A0F7C9H2;E6Y8Z3;I2BGM7;B1NL21;C0J9R6;Q6VW29;C6G1P2;Q5W520;Q33047;D6MYK4;E7DMY2;Q31807;A0PD98;Q8WL19;Q33032;Q5K3Y8;I2E962;O82538;Q9GHZ1;U5XM28;B8PRL7;B5SW52;Q9THL1;A5X4D3;Q8WIX2;I3NTN0;Q1XEJ9;A0A219PXQ5;A5X4K9;Q9XQI4;O46889;Q339G9;C3S8Q5;Q95631;B5D5Q4;D3W6K3;F2X4H9;Q9GEK5;A0A0K2SQY8;I2FL31;B8QQG4;O78309;Q9T2B5;Q5SCR6;O98429;Q32803;Q4VI99;C1JAT3;Q9GGI5;D6MYJ6;Q9XQ9…	M2(Oxidation)	0	0.008	0.1076	47.78	0.0661697	2	928.467	0.000262866	21.2563	0
Q8MFT9	Ribulose bisphosphate carboxylase large chain (Fragment) OS=Ephedra sp. CR33 OX=173368 GN=rbcL PE=3 SV=1 - [Q8MFT9_9SPER]	2771.39	32.33	38989	0	19	294	433	48.0791	6.88818
	High	GGxDFTKDDENVNSQPFMR	20	51638	312	Q9XQI4;Q4VI93;Q8MFT9;A0A126G0V3;C0J9R6;Q6VW29;C6G1P2;Q5W520;A5X4D3;F2X4H9;A0A0K2SQY8;Q32803;Q4VI99;Q9GGI5;D6MYJ6;Q7YJP8;Q5I221;A0A0U4D534;Q4VI80;Q4VI78;A3RGJ0;G0WZ98;A0A249Y5Y5;A0A291L247;G0WZL1;Q37220;Q7YJR1;A0A291L2W8;Q37279;J9QH20;L0N8B1;A0A291EXH5;I2E9B8;Q6VW40;A0A0F7C9H2;I2BGM7;Q33047;Q31807;Q8WL19;Q33032;Q5K3Y8;O82538;U5XM28;B8PRL7;B5SW52;Q9THL1;Q1XEJ9;A0A219PXQ5;O46889;C3S8Q5;D3W6K3;Q9GEK5…	X3(I)	0	0	8.22e-13	127.74	7.05394e-10	2	2169.99	0.129488	93.0407	1
	High	GGxDFTKDDENVNSQPFMR	4	9	4	Q9XQI4;Q4VI93;Q8MFT9;A0A126G0V3	X3(R)	0	0	1.778e-06	108.91	8.95523e-09	2	2213	-3.60595	106.029	2
	High	GHYLNATAGTcEEMIK	15	14794	127	Q6VW40;C0J9R6;C6G1P2;Q5W520;Q33032;F2X4H9;Q4VI99;Q9GGI5;Q4VI80;Q4VI78;E7DMY2;Q31895;Q37212;Q5I221;A0A0U4D534;Q6VW29;R4QE58;A5X4D3;C7A609;Q32121;A0A0K2SQY8;Q32803;D6MYJ6;O03839;Q7YJP8;O09424;D6MYI7;Q9MT23;A3RGJ0;G0WZ98;A0A249Y5Y5;A0A291L247;G0WZL1;Q37220;A0A142I7A5;B6GUV5;B8YHE7;O98431;Q7YJR1;A0A291L2W8;A0A078BR81;Q37347;K4FWS2;K4EPE7;Q37279;A0A0F6TFY2;Q95CE8;Q5DRJ9;J9QH20;L0N8B1;Q37309;A0A291L2S1…	C11(Carbamidomethyl)	0	0	7.637e-14	105.99	5.53902e-08	2	1794.82	1.41919	66.294	0
	High	GHYLNATAGTcEEmIK	7	14794	127	Q6VW40;C0J9R6;C6G1P2;Q5W520;Q33032;U5XM28;F2X4H9;Q5SCR6;Q4VI99;C1JAT3;Q9GGI5;Q4VI80;Q4VI78;Q6VW29;R4QE58;Q7YJP8;Q5I221;A0A0U4D534;Q9MT23;B6GUV5;Q7YJR1;L0N8B1;O82538;Q9THL1;I2FL31;Q32803;Q4KUE1;Q7GH77;I2E9A4;Q1L7E3;A3RGJ0;A0A0B4M1K8;Q37220;B1PHQ2;A0A0U1W0G4;A0A078BR81;S6CMZ7;Q8MFT9;A0A0F6TFY2;Q5DRJ9;A0A249Y5Q9;A0A1D8DG20;Q85VA4;P94046;Q8ME51;Q31895;Q95631;Q8MCW3;A0A0K2SQY8;O98429;D6MYJ6;Q37212;O98…	C11(Carbamidomethyl); M14(Oxidation)	0	0	8.933e-11	95.65	5.48066e-07	2	1810.81	1.31607	55.5401	0
	High	EITLGFVDLLRDDFIEK	2	5735	62	Q6VW40;C0J9R6;C6G1P2;Q5W520;Q33032;F2X4H9;Q4VI99;Q9GGI5;Q5I221;A0A0U4D534;Q4VI80;Q4VI78;Q8MFT9;A0A249Y5Q9;A0A291EXH5;I2BGM7;Q31895;B5SW52;Q71N79;D3W6K3;O78309;M1S1D7;Q8HUZ9;I2E9L8;C3S8U4;A0A249Y5N8;A0A142DPV4;S4TA61;A0A1C9HFM1;E0D9F7;Q5QAE5;A0A0F7G5Y0;A0A1W6L1X3;T1WH32;Q37212;A0A286NQF2;Q7YJM6;F5B3G0;A0A023UBM0;E2FGZ3;O09420;E7DMY2;O03839;A0A0F7EV98;Q4VIC0;A0A0S0ZP27;O20248;A0A0F7G5K6;O47280;Q3T5…		0	0	1.495e-12	88.12	3.48247e-06	2	2023.07	0.066928	115.121	1
	High	GGxDFTKDDENVNSQPFmR	16	51638	312	Q4VIC0;O98426;B1PHQ2;A0A2D0WHN2;Q95CE8;Q9GGJ5;B5LBY9;Q9XQI4;Q4VI93;Q8MFT9;A0A126G0V3;C0J9R6;Q6VW29;C6G1P2;Q5W520;A5X4D3;F2X4H9;A0A0K2SQY8;Q32803;Q4VI99;Q9GGI5;D6MYJ6;Q7YJP8;Q5I221;A0A0U4D534;Q4VI80;Q4VI78;A3RGJ0;G0WZ98;A0A249Y5Y5;A0A291L247;G0WZL1;Q37220;Q7YJR1;A0A291L2W8;Q37279;J9QH20;L0N8B1;A0A291EXH5;I2E9B8;Q6VW40;A0A0F7C9H2;I2BGM7;Q33047;Q31807;Q8WL19;Q33032;Q5K3Y8;O82538;U5XM28;B8PRL7;B5SW52…	X3(L); M18(Oxidation)	0	0	1.609e-10	84.55	1.42416e-05	2	2185.98	0.779455	83.8852	1
	High	mSGGDHIHAGTVVGK	32	17683	158	Q6VW40;A0A0F7C9H2;I2BGM7;C0J9R6;C6G1P2;Q33032;U5XM28;C3S8Q5;F2X4H9;Q9GEK5;Q5SCR6;Q9GGI5;Q37212;A0A2H4NXN4;Q8HUZ9;I2E9L8;Q8MCY1;O98531;Q6VW29;Q339G9;Q37358;Q4KUE1;Q7YJP8;Q7GH77;Q5I221;A0A0U4D534;I2E9A4;Q1L7E3;D6MYK4;E7DMY2;Q31807;T1WH32;A0A0K2SQY8;D6MYJ6;P93952;Q8WKT6;Q9XQL2;I2E9B8;Q9XQ93;O98551;E7DMW3;R4QE58;A5X4D3;I2E906;O98429;D6MYI7;Q9MT23;A0A249Y5N8;W5RVG3;A0A0B4M1K8;A0A0U1W0G4;B6GUV5;Q7YJR1;…	M1(Oxidation)	0	0	1.164e-08	84.19	1.31218e-05	2	1481.72	0.0716084	31.3895	0
	High	DNGLLLHIHR	12	41878	323	Q5W520;Q9GGI5;O09424;Q6VW40;I2BGM7;C0J9R6;C6G1P2;E7DMY2;Q33032;F2X4H9;Q37212;M1S1D7;Q8HUZ9;Q5I221;A0A0U4D534;I2E9L8;Q6VW29;O82538;U5XM28;Q9THL1;A0A0K2SQY8;I2FL31;Q5SCR6;Q32803;Q4VI99;C1JAT3;D6MYJ6;Q4KUE1;Q7YJP8;Q7GH77;J9QER6;O98551;E7DMW3;Q4VI80;Q3I534;I2E9A4;Q8MCY1;Q4VI78;Q1L7E3;A0A291EXH5;C3RXF1;B8PRL7;C3S8U4;A0A1C9HFM1;O03612;A0A023Q3H2;A0A023Q1H7;Q31807;T1WH32;C3S8Q5;Q71N81;P93952;Q8WKT6;Q9XQ…		0	0	1.717e-05	83.15	2.27948e-05	3	1187.67	1.40527	64.2218	0
	High	GHYLNATAGTcEEMIKR	4	14767	126	Q6VW40;C0J9R6;Q6VW29;C6G1P2;Q33032;U5XM28;R4QE58;F2X4H9;A0A0K2SQY8;Q5SCR6;O98429;Q9GGI5;D6MYJ6;Q4KUE1;Q37212;Q7YJP8;Q7GH77;O98551;E7DMW3;I2E9A4;Q8MCY1;Q1L7E3;D6MYI7;Q9MT23;W5RVG3;O98426;A0A0B4M1K8;A0A0U1W0G4;B6GUV5;Q7YJR1;Q37347;K4EPE7;S6CMZ7;Q37176;Q8MFT9;Q95CE8;A0A1D8DG20;L0N8B1;P94046;Q8ME51;A5X4D3;Q339G9;A0A2H4UGV5;Q37358;Q32750;Q5I221;A0A0U4D534;A0A249Y5N8;Q7YJR9;A0A291L2W8;D6MYJ0;Q5W520;Q32…	C11(Carbamidomethyl)	0	0	2.293e-13	82.79	1.40073e-05	3	1950.92	1.18142	60.6955	1
	High	GHYLNATAGTcEEmIKR	6	14767	126	C0J9R6;C6G1P2;F2X4H9;Q9GGI5;Q6VW40;Q6VW29;Q5W520;Q33032;O82538;U5XM28;Q9THL1;A0A0K2SQY8;I2FL31;Q5SCR6;Q32803;Q4VI99;C1JAT3;D6MYJ6;Q4KUE1;Q7YJP8;Q7GH77;O98551;E7DMW3;Q4VI80;Q3I534;I2E9A4;Q4VI78;Q1L7E3;E7DMY2;A0A2H4UGV5;I2E962;O98429;Q9MT23;A3RGJ0;W5RVG3;A0A0B4M1K8;G0WZL1;Q37220;A0A142I7A5;B1PHQ2;A0A0U1W0G4;A0A142I7F3;B8YHE7;O98431;Q7YJR1;A0A078BR81;Q37347;K4EPE7;S6CMZ7;Q8MFT9;A0A0F6TFY2;Q95CE8;Q5D…	C11(Carbamidomethyl); M14(Oxidation)	0	0	2.114e-10	80.35	2.3056e-05	3	1966.91	1.21254	50.762	1
	High	TFQGPPHGIQVER	30	58045	308	A0A291EXH5;Q6VW40;I2BGM7;C0J9R6;C6G1P2;Q5W520;E7DMY2;Q33032;B5SW52;D3W6K3;F2X4H9;Q4VI99;Q9GGI5;Q8HUZ9;I2E9L8;Q4VI80;Q4VI78;C3S8U4;A0A0F7C9H2;I2E962;U5XM28;B8PRL7;Q8WIX2;C3S8Q5;Q9GEK5;O78309;Q5SCR6;C1JAT3;M1S1D7;A0A2H4NXN4;Q5I221;G0WZM4;A0A0U4D534;A0A0P0FGN5;A0A286NQF2;Q7YJM6;A6YSW9;Q6VW29;Q4KUE1;Q7YJP8;Q7GH77;I2E9A4;Q1L7E3;Q9MT23;A0A0B4M1K8;A0A0U1W0G4;Q7YJR1;S6CMZ7;Q8MFT9;A0A1D8DG20;L0N8B1;P94046…		0	0	1.1e-08	79.78	6.57355e-05	2	1465.75	-0.0102537	59.9781	0
	High	DDENVNSQPFMR	7	52171	338	Q9GHZ1;A5X4K9;A0A0P0UQB7;Q32224;Q32496;Q85YX6;A0A1Q1G8P4;C0J9R6;C6G1P2;F2X4H9;Q9GGI5;Q37212;Q8HUZ9;A0A291EXH5;Q32571;Q5W520;Q8WL19;Q5K3Y8;C3RXF1;B8PRL7;B5SW52;A0A219PXQ5;O46889;Q32121;A0A1C9HG15;I2FL31;Q32553;Q32803;A0PDB5;Q8WIA7;C7AQV2;C3S8U4;I2E9B8;Q6VW40;A0A0F7C9H2;E6Y8Z3;I2BGM7;B1NL21;Q6VW29;Q33047;Q31807;Q33032;O82538;U5XM28;Q9THL1;A5X4D3;I3NTN0;Q1XEJ9;V5K6K1;Q339G9;C3S8Q5;B5D5Q4;V5K6L0;D3W6…		0	0	2.837e-06	77.66	6.38818e-05	2	1451.62	0.55733	69.725	0
	High	MSGGDHIHAGTVVGK	35	17683	158	C0J9R6;C6G1P2;F2X4H9;Q9GGI5;Q5I221;A0A0U4D534;Q6VW29;Q7YJP8;O98551;I2E9B8;Q6VW40;A0A0F7C9H2;I2BGM7;Q31807;Q33032;U5XM28;A5X4D3;Q8WIX2;Q339G9;C3S8Q5;Q9GEK5;A0A0K2SQY8;Q5SCR6;O98429;D6MYJ6;Q9XQ93;Q37358;Q4KUE1;M1S1D7;Q7GH77;A0A2H4NXN4;Q8HUZ9;G0WZM4;E7DMW3;I2E9L8;Q8HRT3;I2E9A4;A0A286NQF2;P93952;Q8WKT6;Q7YJM6;Q9XQL2;Q1L7E3;Q9MT23;Q9ZS70;A0A249Y5N8;W5RVG3;A0A120KLC1;B8PRP3;A0A0B4M1K8;B5L2V5;S4TA61;D4N…		0	0	8.925e-09	71.23	0.000222805	2	1465.72	0.101013	37.4577	0
	High	VALEAcVQAR	50	29518	254	I2E9B8;Q6VW40;A0A0F7C9H2;I2BGM7;C0J9R6;Q6VW29;C6G1P2;Q31807;Q33032;U5XM28;A5X4D3;V5K6K1;Q339G9;C3S8Q5;V5K6L0;F2X4H9;Q9GEK5;A0A0K2SQY8;Q5SCR6;Q9GGI5;D6MYJ6;Q9XQ93;A0A1W6BQF9;Q37358;Q4KUE1;Q37212;M1S1D7;Q7YJP8;Q7GH77;A0A2H4NXN4;Q8HUZ9;Q5I221;G0WZM4;A0A0U4D534;O98551;E7DMW3;I2E9L8;Q8HRT3;I2E9A4;Q8MCY1;Q6USH4;P93952;Q8WKT6;Q9XQL2;Q1L7E3;O98531;Q5W520;C3RXF1;C3S8U4;E7DMY2;A0A076FQ83;A0A291EXH5;E6Y8Z3;…	C6(Carbamidomethyl)	0	0	0.0001594	70.48	0.000356624	2	1116.58	0.537768	113.435	0
	High	EITLGFVDLLR	1	11021	131	Q5W520;Q9GGI5;Q6VW40;C0J9R6;C6G1P2;Q33032;U5XM28;F2X4H9;Q5SCR6;Q4VI99;C1JAT3;Q4VI80;Q4VI78;Q5I221;A0A0U4D534;A0A291EXH5;A0A0F7C9H2;I2BGM7;B8PRL7;B5SW52;C3S8Q5;D3W6K3;Q9GEK5;A0A2H4NXN4;Q8HUZ9;I2E9L8;C3S8U4;Q8MFT9;A0A249Y5Q9;Q9ZS70;I2E962;Q8WIX2;A0A286NQF2;Q7YJM6;C0J394;A0A142DPV4;W5RVG3;B8PRP3;H5ZW43;G0WZL1;B3LDY8;A0A1C9HFM1;Q8HVI8;E0D9F7;Q37347;A0A023UBM0;Q5QAE5;A0A023Q1L0;J9QH20;A0A125R6I8;Q8MCW…		0	0	0.001995	63.24	0.00102465	2	1275.73	0.46212	115.007	0
	High	YGRPLLGcTIKPK	8	64650	340	C0J9R6;Q6VW29;C6G1P2;Q5W520;A5X4D3;F2X4H9;A0A0K2SQY8;Q32803;Q4VI99;Q9GGI5;D6MYJ6;Q7YJP8;Q5I221;A0A0U4D534;Q4VI80;Q4VI78;A3RGJ0;G0WZ98;A0A249Y5Y5;A0A291L247;G0WZL1;Q37220;Q7YJR1;A0A291L2W8;Q37279;J9QH20;L0N8B1;A0A291EXH5;I2E9B8;Q6VW40;A0A0F7C9H2;I2BGM7;Q33047;Q31807;Q8WL19;Q33032;Q5K3Y8;O82538;U5XM28;B8PRL7;B5SW52;Q9THL1;Q1XEJ9;A0A219PXQ5;O46889;C3S8Q5;D3W6K3;Q9GEK5;I2FL31;Q5SCR6;C1JAT3;Q9XQ93;Q4K…	C8(Carbamidomethyl)	0	0	5.306e-09	52.44	0.0334262	3	1502.85	0.213484	53.6462	2
	High	AMHAVIDR	10	44488	338	Q6VW40;A0A0F7C9H2;I2BGM7;C0J9R6;C6G1P2;Q33032;U5XM28;T1WH32;C3S8Q5;F2X4H9;Q9GEK5;Q5SCR6;Q9GGI5;A0A2H4NXN4;Q8HUZ9;I2E9L8;C3S8U4;Q6VW29;Q5W520;O82538;Q9THL1;A0A0K2SQY8;I2FL31;Q32803;Q4VI99;C1JAT3;D6MYJ6;Q4KUE1;Q7YJP8;Q7GH77;O98551;E7DMW3;Q4VI80;Q3I534;I2E9A4;Q4VI78;Q1L7E3;A3RGJ0;W5RVG3;G0WZL1;Q37220;B1PHQ2;A0A0U1W0G4;A0A142I7F3;Q7YJR1;S6CMZ7;Q8MFT9;J9QH20;A0A249Y5Q9;Q85VA4;L0N8B1;Q37212;M1S1D7;Q5I2…		0	0	0.002359	52.22	0.0221467	2	912.472	-0.488874	32.2799	0
	High	DDENVNSQPFmR	5	52171	338	Q6VW40;C0J9R6;C6G1P2;Q5W520;Q33032;U5XM28;F2X4H9;Q5SCR6;Q4VI99;C1JAT3;Q9GGI5;Q4VI80;Q4VI78;Q37212;Q5I221;A0A0U4D534;Q9ZS70;I2E9B8;A0A0F7C9H2;I2BGM7;Q6VW29;Q31807;A5X4D3;Q8WIX2;V5K6K1;A5X4K9;Q339G9;C3S8Q5;V5K6L0;Q9GEK5;A0A0K2SQY8;O98429;D6MYJ6;Q9XQ93;A0A1W6BQF9;Q37358;Q4KUE1;M1S1D7;Q7YJP8;Q7GH77;A0A2H4NXN4;Q8HUZ9;G0WZM4;O98551;E7DMW3;I2E9L8;Q8HRT3;I2E9A4;Q8MCY1;A0A286NQF2;Q6USH4;P93952;Q8WKT6;Q7YJ…	M11(Oxidation)	0	0	3.337e-06	47.53	0.0647209	2	1467.62	0.689022	56.4145	0
	High	PLLGcTIKPK	7	64838	348	C0J9R6;Q6VW29;C6G1P2;Q5W520;A5X4D3;F2X4H9;A0A0K2SQY8;Q32803;Q4VI99;Q9GGI5;D6MYJ6;Q7YJP8;Q5I221;A0A0U4D534;Q4VI80;Q4VI78;A3RGJ0;G0WZ98;A0A249Y5Y5;A0A291L247;G0WZL1;Q37220;Q7YJR1;A0A291L2W8;Q37279;J9QH20;L0N8B1;A0A291EXH5;I2E9B8;Q6VW40;A0A0F7C9H2;I2BGM7;Q33047;Q31807;Q8WL19;Q33032;Q5K3Y8;O82538;U5XM28;B8PRL7;B5SW52;Q9THL1;Q1XEJ9;A0A219PXQ5;O46889;C3S8Q5;D3W6K3;Q9GEK5;I2FL31;Q5SCR6;C1JAT3;Q9XQ93;Q4K…	C5(Carbamidomethyl)	0	0	0.0002754	45.67	0.153398	2	1126.67	0.646087	51.6346	1
	High	EITLGFVDLLRDDFIEKDR	1	5694	62	Q9GGI5;Q5W520;C0J9R6;C6G1P2;F2X4H9;Q4VI99;Q4VI80;Q4VI78;A0A291EXH5;B5SW52;C3S8U4;A0A1C9HFM1;A0A249Y5Q9;Q36851;Q6VW40;I2BGM7;Q33032;T1WH32;M1S1D7;Q8HUZ9;Q5I221;A0A0U4D534;I2E9L8;A0A249Y5N8;S4TA61;Q8MFT9;Q5QAE5;A0A0F7G5Y0;Q37212;A0A286NQF2;Q7YJM6;F5B3G0;A0A023UBM0;E2FGZ3;D3W6K3;O09420;O78309;E7DMY2;O03839;A0A0F7EV98;Q31895;Q71N79;Q4VIC0;A0A0S0ZP27;O20248;A0A0F7G5K6;O47280;Q3T5L7;Q4VI93;A0A249Y5J7;A…		0	0	3.571e-07	44.06	0.0837178	3	2294.2	0.364455	114.75	2
	High	DDFIEKDR	6	17693	179	A0A291EXH5;E6Y8Z3;B1NL21;Q5W520;A0PD98;Q8WL19;Q5K3Y8;B5SW52;O09420;O46889;B5D5Q4;I2FL31;Q32553;Q32803;Q9GGI5;O03839;M1S1D7;A0PDB5;Q8WIA7;A0A0F7G5K6;C3S8U4;Q58U40;E5G0G9;Q37222;Q37220;A0A1C9HFM1;Q15KB2;A0A078BR81;M1PLK2;A0A249Y5Q9;Q85VA4;J9QEM7;I2EA78;A0A1W6L1X3;A0A1C9HFU8;A0A0F7EVY4;I6N589;Q85YX6;Q31889;Q37309;A0A291L2S1;J9QH44;A0A0M3R7F1;O03628;Q36851;Q6VW40;C0J9R6;Q6VW29;C6G1P2;Q33032;F2X4H9;Q4…		0	0.001	0.01019	50.1	0.0262188	2	1037.49	1.57242	41.7096	1
	High	AQAETGEIK	7	27913	246	A0A291EXH5;Q6VW40;A0A0F7C9H2;I2BGM7;C0J9R6;C6G1P2;Q5W520;Q33032;U5XM28;B8PRL7;B5SW52;C3S8Q5;D3W6K3;F2X4H9;Q9GEK5;Q5SCR6;Q4VI99;C1JAT3;Q9GGI5;A0A2H4NXN4;Q8HUZ9;I2E9L8;Q4VI80;Q4VI78;C3S8U4;I2E9B8;Q6VW29;Q31807;Q9XQ93;Q4KUE1;Q7YJP8;Q7GH77;I2E9A4;A0A286NQF2;P93952;Q7YJM6;Q9XQL2;Q1L7E3;Q9MT23;A0A0K2SQY8;D6MYJ6;O98551;E7DMW3;Q8WKT6;W5RVG3;D4N1T9;A0A0U1W0G4;Q8HVI8;A0A291L206;Q7YJR1;S6CMZ7;Q8MFT9;Q5QAE5;…		0	0.001	0.006713	39.16	0.472469	2	946.483	-0.639487	25.67	0
	High	GGxDFTKDDENVNSQPFmR	1	9	4	Q9XQI4;Q4VI93;Q8MFT9;A0A126G0V3	X3(R); M18(Oxidation)	0	0.002	0.01829	68.1	8.67647e-05	2	2228.99	-4.03702	95.7874	2
	High	NHGMHFR	3	30695	251	Q5W520;Q9GGI5;Q33047;O82538;Q6VW40;C0J9R6;Q6VW29;C6G1P2;Q33032;U5XM28;Q9THL1;F2X4H9;A0A0K2SQY8;I2FL31;Q5SCR6;Q32803;Q4VI99;C1JAT3;D6MYJ6;Q4KUE1;Q7YJP8;Q7GH77;O98551;E7DMW3;Q4VI80;Q3I534;I2E9A4;Q4VI78;Q1L7E3;Q71N79;A0A291EXH5;I2E9B8;E6Y8Z3;I2BGM7;B1NL21;Q31807;Q8WL19;Q5K3Y8;B5SW52;Q1XEJ9;O46889;Q339G9;B5D5Q4;D3W6K3;O78309;Q9XQ93;Q37358;M1S1D7;A0PDB5;Q33156;Q8HUZ9;Q5I221;A0A0U4D534;I2E9L8;Q95DW1;C3…		0	0.003	0.04156	38.45	0.36181	2	898.41	0.182082	30.1674	0
	High	GGxDFTK	4	54686	360	C0J9R6;C6G1P2;E7DMY2;F2X4H9;Q9GGI5;Q37212;Q9XQI4;Q4VI80;Q4VI93;Q6VW40;Q6VW29;Q5W520;Q33032;O82538;U5XM28;Q9THL1;A5X4D3;Q339G9;A0A0K2SQY8;I2FL31;Q5SCR6;Q32803;Q4VI99;C1JAT3;D6MYJ6;Q37358;Q4KUE1;Q7YJP8;Q7GH77;Q5I221;A0A0U4D534;O98551;E7DMW3;Q3I534;I2E9A4;Q4VI78;A0A0P0FGN5;Q58U40;A6YSW9;Q1L7E3;A3RGJ0;A0A249Y5N8;G0WZ98;W5RVG3;A0A249Y5Y5;A0A291L247;G0WZL1;C1JAS8;Q37220;B1PHQ2;A0A0U1W0G4;A0A142I7F3;Q7Y…	X3(L)	0	0.005	0.07593	27.29	9.48923	2	737.383	-0.263509	53.5073	0
	High	AmHAVIDR	1	44488	338	Q9ZS70;A0A291EXH5;I2E9B8;Q6VW40;A0A0F7C9H2;E6Y8Z3;I2BGM7;B1NL21;C0J9R6;Q6VW29;C6G1P2;Q5W520;Q33047;D6MYK4;E7DMY2;Q31807;A0PD98;Q8WL19;Q33032;Q5K3Y8;I2E962;O82538;Q9GHZ1;U5XM28;B8PRL7;B5SW52;Q9THL1;A5X4D3;Q8WIX2;I3NTN0;Q1XEJ9;A0A219PXQ5;A5X4K9;Q9XQI4;O46889;Q339G9;C3S8Q5;Q95631;B5D5Q4;D3W6K3;F2X4H9;Q9GEK5;A0A0K2SQY8;I2FL31;B8QQG4;O78309;Q9T2B5;Q5SCR6;O98429;Q32803;Q4VI99;C1JAT3;Q9GGI5;D6MYJ6;Q9XQ9…	M2(Oxidation)	0	0.008	0.1076	47.78	0.0661697	2	928.467	0.000262866	21.2563	0
C0J9R6	Ribulose bisphosphate carboxylase large chain (Fragment) OS=Cissampelos capensis OX=379217 GN=rbcL PE=3 SV=1 - [C0J9R6_9MAGN]	2766.16	41.24	54284	0	22	303	468	51.8532	6.68311
	High	GGLDFTKDDENVNSQPFMR	10	51638	312	Q9XQI4;Q4VI93;Q8MFT9;A0A126G0V3;C0J9R6;Q6VW29;C6G1P2;Q5W520;A5X4D3;F2X4H9;A0A0K2SQY8;Q32803;Q4VI99;Q9GGI5;D6MYJ6;Q7YJP8;Q5I221;A0A0U4D534;Q4VI80;Q4VI78;A3RGJ0;G0WZ98;A0A249Y5Y5;A0A291L247;G0WZL1;Q37220;Q7YJR1;A0A291L2W8;Q37279;J9QH20;L0N8B1;A0A291EXH5;I2E9B8;Q6VW40;A0A0F7C9H2;I2BGM7;Q33047;Q31807;Q8WL19;Q33032;Q5K3Y8;O82538;U5XM28;B8PRL7;B5SW52;Q9THL1;Q1XEJ9;A0A219PXQ5;O46889;C3S8Q5;D3W6K3;Q9GEK5…		0	0	8.22e-13	127.74	7.05394e-10	2	2169.99	0.129488	93.0407	1
	High	GHYLNATAGTcEEMIK	15	14794	127	Q6VW40;C0J9R6;C6G1P2;Q5W520;Q33032;F2X4H9;Q4VI99;Q9GGI5;Q4VI80;Q4VI78;E7DMY2;Q31895;Q37212;Q5I221;A0A0U4D534;Q6VW29;R4QE58;A5X4D3;C7A609;Q32121;A0A0K2SQY8;Q32803;D6MYJ6;O03839;Q7YJP8;O09424;D6MYI7;Q9MT23;A3RGJ0;G0WZ98;A0A249Y5Y5;A0A291L247;G0WZL1;Q37220;A0A142I7A5;B6GUV5;B8YHE7;O98431;Q7YJR1;A0A291L2W8;A0A078BR81;Q37347;K4FWS2;K4EPE7;Q37279;A0A0F6TFY2;Q95CE8;Q5DRJ9;J9QH20;L0N8B1;Q37309;A0A291L2S1…	C11(Carbamidomethyl)	0	0	7.637e-14	105.99	5.53902e-08	2	1794.82	1.41919	66.294	0
	High	GHYLNATAGTcEEmIK	7	14794	127	Q6VW40;C0J9R6;C6G1P2;Q5W520;Q33032;U5XM28;F2X4H9;Q5SCR6;Q4VI99;C1JAT3;Q9GGI5;Q4VI80;Q4VI78;Q6VW29;R4QE58;Q7YJP8;Q5I221;A0A0U4D534;Q9MT23;B6GUV5;Q7YJR1;L0N8B1;O82538;Q9THL1;I2FL31;Q32803;Q4KUE1;Q7GH77;I2E9A4;Q1L7E3;A3RGJ0;A0A0B4M1K8;Q37220;B1PHQ2;A0A0U1W0G4;A0A078BR81;S6CMZ7;Q8MFT9;A0A0F6TFY2;Q5DRJ9;A0A249Y5Q9;A0A1D8DG20;Q85VA4;P94046;Q8ME51;Q31895;Q95631;Q8MCW3;A0A0K2SQY8;O98429;D6MYJ6;Q37212;O98…	C11(Carbamidomethyl); M14(Oxidation)	0	0	8.933e-11	95.65	5.48066e-07	2	1810.81	1.31607	55.5401	0
	High	EITLGFVDLLRDDFIEK	2	5735	62	Q6VW40;C0J9R6;C6G1P2;Q5W520;Q33032;F2X4H9;Q4VI99;Q9GGI5;Q5I221;A0A0U4D534;Q4VI80;Q4VI78;Q8MFT9;A0A249Y5Q9;A0A291EXH5;I2BGM7;Q31895;B5SW52;Q71N79;D3W6K3;O78309;M1S1D7;Q8HUZ9;I2E9L8;C3S8U4;A0A249Y5N8;A0A142DPV4;S4TA61;A0A1C9HFM1;E0D9F7;Q5QAE5;A0A0F7G5Y0;A0A1W6L1X3;T1WH32;Q37212;A0A286NQF2;Q7YJM6;F5B3G0;A0A023UBM0;E2FGZ3;O09420;E7DMY2;O03839;A0A0F7EV98;Q4VIC0;A0A0S0ZP27;O20248;A0A0F7G5K6;O47280;Q3T5…		0	0	1.495e-12	88.12	3.48247e-06	2	2023.07	0.066928	115.121	1
	High	GGLDFTKDDENVNSQPFmR	8	51638	312	Q4VIC0;O98426;B1PHQ2;A0A2D0WHN2;Q95CE8;Q9GGJ5;B5LBY9;Q9XQI4;Q4VI93;Q8MFT9;A0A126G0V3;C0J9R6;Q6VW29;C6G1P2;Q5W520;A5X4D3;F2X4H9;A0A0K2SQY8;Q32803;Q4VI99;Q9GGI5;D6MYJ6;Q7YJP8;Q5I221;A0A0U4D534;Q4VI80;Q4VI78;A3RGJ0;G0WZ98;A0A249Y5Y5;A0A291L247;G0WZL1;Q37220;Q7YJR1;A0A291L2W8;Q37279;J9QH20;L0N8B1;A0A291EXH5;I2E9B8;Q6VW40;A0A0F7C9H2;I2BGM7;Q33047;Q31807;Q8WL19;Q33032;Q5K3Y8;O82538;U5XM28;B8PRL7;B5SW52…	M18(Oxidation)	0	0	1.609e-10	84.55	1.42416e-05	2	2185.98	0.779455	83.8852	1
	High	mSGGDHIHAGTVVGK	32	17683	158	Q6VW40;A0A0F7C9H2;I2BGM7;C0J9R6;C6G1P2;Q33032;U5XM28;C3S8Q5;F2X4H9;Q9GEK5;Q5SCR6;Q9GGI5;Q37212;A0A2H4NXN4;Q8HUZ9;I2E9L8;Q8MCY1;O98531;Q6VW29;Q339G9;Q37358;Q4KUE1;Q7YJP8;Q7GH77;Q5I221;A0A0U4D534;I2E9A4;Q1L7E3;D6MYK4;E7DMY2;Q31807;T1WH32;A0A0K2SQY8;D6MYJ6;P93952;Q8WKT6;Q9XQL2;I2E9B8;Q9XQ93;O98551;E7DMW3;R4QE58;A5X4D3;I2E906;O98429;D6MYI7;Q9MT23;A0A249Y5N8;W5RVG3;A0A0B4M1K8;A0A0U1W0G4;B6GUV5;Q7YJR1;…	M1(Oxidation)	0	0	1.164e-08	84.19	1.31218e-05	2	1481.72	0.0716084	31.3895	0
	High	DNGLLLHIHR	12	41878	323	Q5W520;Q9GGI5;O09424;Q6VW40;I2BGM7;C0J9R6;C6G1P2;E7DMY2;Q33032;F2X4H9;Q37212;M1S1D7;Q8HUZ9;Q5I221;A0A0U4D534;I2E9L8;Q6VW29;O82538;U5XM28;Q9THL1;A0A0K2SQY8;I2FL31;Q5SCR6;Q32803;Q4VI99;C1JAT3;D6MYJ6;Q4KUE1;Q7YJP8;Q7GH77;J9QER6;O98551;E7DMW3;Q4VI80;Q3I534;I2E9A4;Q8MCY1;Q4VI78;Q1L7E3;A0A291EXH5;C3RXF1;B8PRL7;C3S8U4;A0A1C9HFM1;O03612;A0A023Q3H2;A0A023Q1H7;Q31807;T1WH32;C3S8Q5;Q71N81;P93952;Q8WKT6;Q9XQ…		0	0	1.717e-05	83.15	2.27948e-05	3	1187.67	1.40527	64.2218	0
	High	GHYLNATAGTcEEMIKR	4	14767	126	Q6VW40;C0J9R6;Q6VW29;C6G1P2;Q33032;U5XM28;R4QE58;F2X4H9;A0A0K2SQY8;Q5SCR6;O98429;Q9GGI5;D6MYJ6;Q4KUE1;Q37212;Q7YJP8;Q7GH77;O98551;E7DMW3;I2E9A4;Q8MCY1;Q1L7E3;D6MYI7;Q9MT23;W5RVG3;O98426;A0A0B4M1K8;A0A0U1W0G4;B6GUV5;Q7YJR1;Q37347;K4EPE7;S6CMZ7;Q37176;Q8MFT9;Q95CE8;A0A1D8DG20;L0N8B1;P94046;Q8ME51;A5X4D3;Q339G9;A0A2H4UGV5;Q37358;Q32750;Q5I221;A0A0U4D534;A0A249Y5N8;Q7YJR9;A0A291L2W8;D6MYJ0;Q5W520;Q32…	C11(Carbamidomethyl)	0	0	2.293e-13	82.79	1.40073e-05	3	1950.92	1.18142	60.6955	1
	High	GHYLNATAGTcEEmIKR	6	14767	126	C0J9R6;C6G1P2;F2X4H9;Q9GGI5;Q6VW40;Q6VW29;Q5W520;Q33032;O82538;U5XM28;Q9THL1;A0A0K2SQY8;I2FL31;Q5SCR6;Q32803;Q4VI99;C1JAT3;D6MYJ6;Q4KUE1;Q7YJP8;Q7GH77;O98551;E7DMW3;Q4VI80;Q3I534;I2E9A4;Q4VI78;Q1L7E3;E7DMY2;A0A2H4UGV5;I2E962;O98429;Q9MT23;A3RGJ0;W5RVG3;A0A0B4M1K8;G0WZL1;Q37220;A0A142I7A5;B1PHQ2;A0A0U1W0G4;A0A142I7F3;B8YHE7;O98431;Q7YJR1;A0A078BR81;Q37347;K4EPE7;S6CMZ7;Q8MFT9;A0A0F6TFY2;Q95CE8;Q5D…	C11(Carbamidomethyl); M14(Oxidation)	0	0	2.114e-10	80.35	2.3056e-05	3	1966.91	1.21254	50.762	1
	High	TFQGPPHGIQVER	30	58045	308	A0A291EXH5;Q6VW40;I2BGM7;C0J9R6;C6G1P2;Q5W520;E7DMY2;Q33032;B5SW52;D3W6K3;F2X4H9;Q4VI99;Q9GGI5;Q8HUZ9;I2E9L8;Q4VI80;Q4VI78;C3S8U4;A0A0F7C9H2;I2E962;U5XM28;B8PRL7;Q8WIX2;C3S8Q5;Q9GEK5;O78309;Q5SCR6;C1JAT3;M1S1D7;A0A2H4NXN4;Q5I221;G0WZM4;A0A0U4D534;A0A0P0FGN5;A0A286NQF2;Q7YJM6;A6YSW9;Q6VW29;Q4KUE1;Q7YJP8;Q7GH77;I2E9A4;Q1L7E3;Q9MT23;A0A0B4M1K8;A0A0U1W0G4;Q7YJR1;S6CMZ7;Q8MFT9;A0A1D8DG20;L0N8B1;P94046…		0	0	1.1e-08	79.78	6.57355e-05	2	1465.75	-0.0102537	59.9781	0
	High	DDENVNSQPFMR	7	52171	338	Q9GHZ1;A5X4K9;A0A0P0UQB7;Q32224;Q32496;Q85YX6;A0A1Q1G8P4;C0J9R6;C6G1P2;F2X4H9;Q9GGI5;Q37212;Q8HUZ9;A0A291EXH5;Q32571;Q5W520;Q8WL19;Q5K3Y8;C3RXF1;B8PRL7;B5SW52;A0A219PXQ5;O46889;Q32121;A0A1C9HG15;I2FL31;Q32553;Q32803;A0PDB5;Q8WIA7;C7AQV2;C3S8U4;I2E9B8;Q6VW40;A0A0F7C9H2;E6Y8Z3;I2BGM7;B1NL21;Q6VW29;Q33047;Q31807;Q33032;O82538;U5XM28;Q9THL1;A5X4D3;I3NTN0;Q1XEJ9;V5K6K1;Q339G9;C3S8Q5;B5D5Q4;V5K6L0;D3W6…		0	0	2.837e-06	77.66	6.38818e-05	2	1451.62	0.55733	69.725	0
	High	MSGGDHIHAGTVVGK	35	17683	158	C0J9R6;C6G1P2;F2X4H9;Q9GGI5;Q5I221;A0A0U4D534;Q6VW29;Q7YJP8;O98551;I2E9B8;Q6VW40;A0A0F7C9H2;I2BGM7;Q31807;Q33032;U5XM28;A5X4D3;Q8WIX2;Q339G9;C3S8Q5;Q9GEK5;A0A0K2SQY8;Q5SCR6;O98429;D6MYJ6;Q9XQ93;Q37358;Q4KUE1;M1S1D7;Q7GH77;A0A2H4NXN4;Q8HUZ9;G0WZM4;E7DMW3;I2E9L8;Q8HRT3;I2E9A4;A0A286NQF2;P93952;Q8WKT6;Q7YJM6;Q9XQL2;Q1L7E3;Q9MT23;Q9ZS70;A0A249Y5N8;W5RVG3;A0A120KLC1;B8PRP3;A0A0B4M1K8;B5L2V5;S4TA61;D4N…		0	0	8.925e-09	71.23	0.000222805	2	1465.72	0.101013	37.4577	0
	High	VALEAcVQAR	50	29518	254	I2E9B8;Q6VW40;A0A0F7C9H2;I2BGM7;C0J9R6;Q6VW29;C6G1P2;Q31807;Q33032;U5XM28;A5X4D3;V5K6K1;Q339G9;C3S8Q5;V5K6L0;F2X4H9;Q9GEK5;A0A0K2SQY8;Q5SCR6;Q9GGI5;D6MYJ6;Q9XQ93;A0A1W6BQF9;Q37358;Q4KUE1;Q37212;M1S1D7;Q7YJP8;Q7GH77;A0A2H4NXN4;Q8HUZ9;Q5I221;G0WZM4;A0A0U4D534;O98551;E7DMW3;I2E9L8;Q8HRT3;I2E9A4;Q8MCY1;Q6USH4;P93952;Q8WKT6;Q9XQL2;Q1L7E3;O98531;Q5W520;C3RXF1;C3S8U4;E7DMY2;A0A076FQ83;A0A291EXH5;E6Y8Z3;…	C6(Carbamidomethyl)	0	0	0.0001594	70.48	0.000356624	2	1116.58	0.537768	113.435	0
	High	ELGVPIVMHDYITGGFTANTSLAHYcR	2	839	31	Q5W520;C3RXF1;C3S8U4;C0J9R6;D6MYJ6;I2FL31;Q33032;I2BGM7;Q31807;Q32553;A0A2H4UGV5;D6MYK9;C3S8Q5;D6MYK4;Q32666;C7AQV0;C7AQT3;C7AQV2;D6MYI7;G0WZL1;A0A0U1W0G4;A0A142DPV4;A0A120KLC1;A0A291L2W8;D6MYJ0;A0A023Q3H2;A0A023Q1H7;Q31889;Q6YLN6;C7AQU9;C7AQS4	C26(Carbamidomethyl)	0	0	4.477e-15	69.61	0.000290719	3	3022.46	1.22056	114.083	0
	High	EITLGFVDLLR	1	11021	131	Q5W520;Q9GGI5;Q6VW40;C0J9R6;C6G1P2;Q33032;U5XM28;F2X4H9;Q5SCR6;Q4VI99;C1JAT3;Q4VI80;Q4VI78;Q5I221;A0A0U4D534;A0A291EXH5;A0A0F7C9H2;I2BGM7;B8PRL7;B5SW52;C3S8Q5;D3W6K3;Q9GEK5;A0A2H4NXN4;Q8HUZ9;I2E9L8;C3S8U4;Q8MFT9;A0A249Y5Q9;Q9ZS70;I2E962;Q8WIX2;A0A286NQF2;Q7YJM6;C0J394;A0A142DPV4;W5RVG3;B8PRP3;H5ZW43;G0WZL1;B3LDY8;A0A1C9HFM1;Q8HVI8;E0D9F7;Q37347;A0A023UBM0;Q5QAE5;A0A023Q1L0;J9QH20;A0A125R6I8;Q8MCW…		0	0	0.001995	63.24	0.00102465	2	1275.73	0.46212	115.007	0
	High	FLFcAEAIYK	11	13080	152	Q9GHZ1;A0A291EXH5;C3S8Q5;C3S8U4;C0J9R6;C6G1P2;Q5W520;F2X4H9;Q4VI99;Q9GGI5;Q4VI80;Q4VI78;Q6VW29;Q31807;Q5K3Y8;O78309;Q32803;M1S1D7;Q7YJP8;Q8HUZ9;Q5I221;A0A0U4D534;Q95DW1;P93952;Q9XQL2;Q9MT23;Q7YJR1;L0N8B1;A8DPF0;A0A023UA12;Q7YJM3;A0A1C9HG42;A0A1C9HFM1;A0A1W6L1X3;D6MYK9;Q32571;A0PD98;C3RXF1;B8PRL7;R4QE58;T1WH32;C7AQU9;Q32121;A0A0K2SQY8;B8QQG4;D6MYJ6;Q71N81;Q8WKT6;D6MYI7;A2VAL3;E5G0G9;A3RGJ0;Q37222;…	C4(Carbamidomethyl)	0	0	0.0002633	63.19	0.00156873	2	1261.63	1.14707	109.08	0
	High	ELGVPIVmHDYITGGFTANTSLAHYcR	10	839	31	C7AQU9;C7AQS4;A0A0U1W0G4;Q5W520;C3RXF1;C3S8U4;Q6YLN6;I2FL31;Q31889;C0J9R6;D6MYJ6;Q33032;I2BGM7;Q31807;Q32553;A0A2H4UGV5;D6MYK9;C3S8Q5;D6MYK4;Q32666;C7AQV0;C7AQT3;C7AQV2;D6MYI7;G0WZL1;A0A142DPV4;A0A120KLC1;A0A291L2W8;D6MYJ0;A0A023Q3H2;A0A023Q1H7	M8(Oxidation); C26(Carbamidomethyl)	0	0	9.865e-13	58.54	0.00351198	3	3038.45	0.577611	113.61	0
	High	YGRPLLGcTIKPK	8	64650	340	C0J9R6;Q6VW29;C6G1P2;Q5W520;A5X4D3;F2X4H9;A0A0K2SQY8;Q32803;Q4VI99;Q9GGI5;D6MYJ6;Q7YJP8;Q5I221;A0A0U4D534;Q4VI80;Q4VI78;A3RGJ0;G0WZ98;A0A249Y5Y5;A0A291L247;G0WZL1;Q37220;Q7YJR1;A0A291L2W8;Q37279;J9QH20;L0N8B1;A0A291EXH5;I2E9B8;Q6VW40;A0A0F7C9H2;I2BGM7;Q33047;Q31807;Q8WL19;Q33032;Q5K3Y8;O82538;U5XM28;B8PRL7;B5SW52;Q9THL1;Q1XEJ9;A0A219PXQ5;O46889;C3S8Q5;D3W6K3;Q9GEK5;I2FL31;Q5SCR6;C1JAT3;Q9XQ93;Q4K…	C8(Carbamidomethyl)	0	0	5.306e-09	52.44	0.0334262	3	1502.85	0.213484	53.6462	2
	High	AMHAVIDR	10	44488	338	Q6VW40;A0A0F7C9H2;I2BGM7;C0J9R6;C6G1P2;Q33032;U5XM28;T1WH32;C3S8Q5;F2X4H9;Q9GEK5;Q5SCR6;Q9GGI5;A0A2H4NXN4;Q8HUZ9;I2E9L8;C3S8U4;Q6VW29;Q5W520;O82538;Q9THL1;A0A0K2SQY8;I2FL31;Q32803;Q4VI99;C1JAT3;D6MYJ6;Q4KUE1;Q7YJP8;Q7GH77;O98551;E7DMW3;Q4VI80;Q3I534;I2E9A4;Q4VI78;Q1L7E3;A3RGJ0;W5RVG3;G0WZL1;Q37220;B1PHQ2;A0A0U1W0G4;A0A142I7F3;Q7YJR1;S6CMZ7;Q8MFT9;J9QH20;A0A249Y5Q9;Q85VA4;L0N8B1;Q37212;M1S1D7;Q5I2…		0	0	0.002359	52.22	0.0221467	2	912.472	-0.488874	32.2799	0
	High	DTDTLAAFR	10	738	16	B8PRL7;C0J9R6;C6G1P2;Q71N78;I2BGM7;E7DMY2;Q37212;H8PFT2;E7DMW3;A0A0F7EV98;Q3I534;B8PRP3;J7H9H4;A0A1I9WNX8;G8D4B8;H9AK14		0	0	0.003166	51.31	0.0104399	2	1009.5	0.211478	78.0465	0
	High	DDENVNSQPFmR	5	52171	338	Q6VW40;C0J9R6;C6G1P2;Q5W520;Q33032;U5XM28;F2X4H9;Q5SCR6;Q4VI99;C1JAT3;Q9GGI5;Q4VI80;Q4VI78;Q37212;Q5I221;A0A0U4D534;Q9ZS70;I2E9B8;A0A0F7C9H2;I2BGM7;Q6VW29;Q31807;A5X4D3;Q8WIX2;V5K6K1;A5X4K9;Q339G9;C3S8Q5;V5K6L0;Q9GEK5;A0A0K2SQY8;O98429;D6MYJ6;Q9XQ93;A0A1W6BQF9;Q37358;Q4KUE1;M1S1D7;Q7YJP8;Q7GH77;A0A2H4NXN4;Q8HUZ9;G0WZM4;O98551;E7DMW3;I2E9L8;Q8HRT3;I2E9A4;Q8MCY1;A0A286NQF2;Q6USH4;P93952;Q8WKT6;Q7YJ…	M11(Oxidation)	0	0	3.337e-06	47.53	0.0647209	2	1467.62	0.689022	56.4145	0
	High	PLLGcTIKPK	7	64838	348	C0J9R6;Q6VW29;C6G1P2;Q5W520;A5X4D3;F2X4H9;A0A0K2SQY8;Q32803;Q4VI99;Q9GGI5;D6MYJ6;Q7YJP8;Q5I221;A0A0U4D534;Q4VI80;Q4VI78;A3RGJ0;G0WZ98;A0A249Y5Y5;A0A291L247;G0WZL1;Q37220;Q7YJR1;A0A291L2W8;Q37279;J9QH20;L0N8B1;A0A291EXH5;I2E9B8;Q6VW40;A0A0F7C9H2;I2BGM7;Q33047;Q31807;Q8WL19;Q33032;Q5K3Y8;O82538;U5XM28;B8PRL7;B5SW52;Q9THL1;Q1XEJ9;A0A219PXQ5;O46889;C3S8Q5;D3W6K3;Q9GEK5;I2FL31;Q5SCR6;C1JAT3;Q9XQ93;Q4K…	C5(Carbamidomethyl)	0	0	0.0002754	45.67	0.153398	2	1126.67	0.646087	51.6346	1
	High	EITLGFVDLLRDDFIEKDR	1	5694	62	Q9GGI5;Q5W520;C0J9R6;C6G1P2;F2X4H9;Q4VI99;Q4VI80;Q4VI78;A0A291EXH5;B5SW52;C3S8U4;A0A1C9HFM1;A0A249Y5Q9;Q36851;Q6VW40;I2BGM7;Q33032;T1WH32;M1S1D7;Q8HUZ9;Q5I221;A0A0U4D534;I2E9L8;A0A249Y5N8;S4TA61;Q8MFT9;Q5QAE5;A0A0F7G5Y0;Q37212;A0A286NQF2;Q7YJM6;F5B3G0;A0A023UBM0;E2FGZ3;D3W6K3;O09420;O78309;E7DMY2;O03839;A0A0F7EV98;Q31895;Q71N79;Q4VIC0;A0A0S0ZP27;O20248;A0A0F7G5K6;O47280;Q3T5L7;Q4VI93;A0A249Y5J7;A…		0	0	3.571e-07	44.06	0.0837178	3	2294.2	0.364455	114.75	2
	High	DDFIEKDR	6	17693	179	A0A291EXH5;E6Y8Z3;B1NL21;Q5W520;A0PD98;Q8WL19;Q5K3Y8;B5SW52;O09420;O46889;B5D5Q4;I2FL31;Q32553;Q32803;Q9GGI5;O03839;M1S1D7;A0PDB5;Q8WIA7;A0A0F7G5K6;C3S8U4;Q58U40;E5G0G9;Q37222;Q37220;A0A1C9HFM1;Q15KB2;A0A078BR81;M1PLK2;A0A249Y5Q9;Q85VA4;J9QEM7;I2EA78;A0A1W6L1X3;A0A1C9HFU8;A0A0F7EVY4;I6N589;Q85YX6;Q31889;Q37309;A0A291L2S1;J9QH44;A0A0M3R7F1;O03628;Q36851;Q6VW40;C0J9R6;Q6VW29;C6G1P2;Q33032;F2X4H9;Q4…		0	0.001	0.01019	50.1	0.0262188	2	1037.49	1.57242	41.7096	1
	High	AQAETGEIK	7	27913	246	A0A291EXH5;Q6VW40;A0A0F7C9H2;I2BGM7;C0J9R6;C6G1P2;Q5W520;Q33032;U5XM28;B8PRL7;B5SW52;C3S8Q5;D3W6K3;F2X4H9;Q9GEK5;Q5SCR6;Q4VI99;C1JAT3;Q9GGI5;A0A2H4NXN4;Q8HUZ9;I2E9L8;Q4VI80;Q4VI78;C3S8U4;I2E9B8;Q6VW29;Q31807;Q9XQ93;Q4KUE1;Q7YJP8;Q7GH77;I2E9A4;A0A286NQF2;P93952;Q7YJM6;Q9XQL2;Q1L7E3;Q9MT23;A0A0K2SQY8;D6MYJ6;O98551;E7DMW3;Q8WKT6;W5RVG3;D4N1T9;A0A0U1W0G4;Q8HVI8;A0A291L206;Q7YJR1;S6CMZ7;Q8MFT9;Q5QAE5;…		0	0.001	0.006713	39.16	0.472469	2	946.483	-0.639487	25.67	0
	High	EGNEIIR	1	14511	170	B8PRL7;O46889;Q9GEK5;O78309;Q9XQ93;Q8WKT6;C6G1P2;Q6VW40;C0J9R6;Q5W520;Q33032;U5XM28;F2X4H9;Q5SCR6;Q4VI99;C1JAT3;Q9GGI5;Q4VI80;Q4VI78;A0A291EXH5;Q71N79;Q8HUZ9;C3S8U4;I2BGM7;B5SW52;D3W6K3;I2E9L8;Q6VW29;A5X4D3;A0A0K2SQY8;Q32803;D6MYJ6;Q7YJP8;Q5I221;A0A0U4D534;I2FL31;Q58U40;I2E9B8;A0A0F7C9H2;Q33047;Q31807;Q8WL19;Q5K3Y8;O82538;Q9THL1;Q1XEJ9;A0A219PXQ5;C3S8Q5;Q4KUE1;Q7GH77;A0A2H4NXN4;A0PDB5;Q33156;O985…		0	0.003	0.03445	52.74	0.0128698	2	830.437	0.284124	36.2801	0
	High	NHGMHFR	3	30695	251	Q5W520;Q9GGI5;Q33047;O82538;Q6VW40;C0J9R6;Q6VW29;C6G1P2;Q33032;U5XM28;Q9THL1;F2X4H9;A0A0K2SQY8;I2FL31;Q5SCR6;Q32803;Q4VI99;C1JAT3;D6MYJ6;Q4KUE1;Q7YJP8;Q7GH77;O98551;E7DMW3;Q4VI80;Q3I534;I2E9A4;Q4VI78;Q1L7E3;Q71N79;A0A291EXH5;I2E9B8;E6Y8Z3;I2BGM7;B1NL21;Q31807;Q8WL19;Q5K3Y8;B5SW52;Q1XEJ9;O46889;Q339G9;B5D5Q4;D3W6K3;O78309;Q9XQ93;Q37358;M1S1D7;A0PDB5;Q33156;Q8HUZ9;Q5I221;A0A0U4D534;I2E9L8;Q95DW1;C3…		0	0.003	0.04156	38.45	0.36181	2	898.41	0.182082	30.1674	0
	High	GGLDFTK	2	54686	360	C0J9R6;C6G1P2;E7DMY2;F2X4H9;Q9GGI5;Q37212;Q9XQI4;Q4VI80;Q4VI93;Q6VW40;Q6VW29;Q5W520;Q33032;O82538;U5XM28;Q9THL1;A5X4D3;Q339G9;A0A0K2SQY8;I2FL31;Q5SCR6;Q32803;Q4VI99;C1JAT3;D6MYJ6;Q37358;Q4KUE1;Q7YJP8;Q7GH77;Q5I221;A0A0U4D534;O98551;E7DMW3;Q3I534;I2E9A4;Q4VI78;A0A0P0FGN5;Q58U40;A6YSW9;Q1L7E3;A3RGJ0;A0A249Y5N8;G0WZ98;W5RVG3;A0A249Y5Y5;A0A291L247;G0WZL1;C1JAS8;Q37220;B1PHQ2;A0A0U1W0G4;A0A142I7F3;Q7Y…		0	0.005	0.07593	27.29	9.48923	2	737.383	-0.263509	53.5073	0
	High	AmHAVIDR	1	44488	338	Q9ZS70;A0A291EXH5;I2E9B8;Q6VW40;A0A0F7C9H2;E6Y8Z3;I2BGM7;B1NL21;C0J9R6;Q6VW29;C6G1P2;Q5W520;Q33047;D6MYK4;E7DMY2;Q31807;A0PD98;Q8WL19;Q33032;Q5K3Y8;I2E962;O82538;Q9GHZ1;U5XM28;B8PRL7;B5SW52;Q9THL1;A5X4D3;Q8WIX2;I3NTN0;Q1XEJ9;A0A219PXQ5;A5X4K9;Q9XQI4;O46889;Q339G9;C3S8Q5;Q95631;B5D5Q4;D3W6K3;F2X4H9;Q9GEK5;A0A0K2SQY8;I2FL31;B8QQG4;O78309;Q9T2B5;Q5SCR6;O98429;Q32803;Q4VI99;C1JAT3;Q9GGI5;D6MYJ6;Q9XQ9…	M2(Oxidation)	0	0.008	0.1076	47.78	0.0661697	2	928.467	0.000262866	21.2563	0
Q37220	Ribulose bisphosphate carboxylase large chain (Fragment) OS=Heteranthera limosa OX=44958 GN=rbcL PE=3 SV=1 - [Q37220_HETLI]	2702.18	31.1	35389	0	18	224	447	49.4818	6.80029
	High	GGLDFTKDDENVNSQPFMR	10	51638	312	Q9XQI4;Q4VI93;Q8MFT9;A0A126G0V3;C0J9R6;Q6VW29;C6G1P2;Q5W520;A5X4D3;F2X4H9;A0A0K2SQY8;Q32803;Q4VI99;Q9GGI5;D6MYJ6;Q7YJP8;Q5I221;A0A0U4D534;Q4VI80;Q4VI78;A3RGJ0;G0WZ98;A0A249Y5Y5;A0A291L247;G0WZL1;Q37220;Q7YJR1;A0A291L2W8;Q37279;J9QH20;L0N8B1;A0A291EXH5;I2E9B8;Q6VW40;A0A0F7C9H2;I2BGM7;Q33047;Q31807;Q8WL19;Q33032;Q5K3Y8;O82538;U5XM28;B8PRL7;B5SW52;Q9THL1;Q1XEJ9;A0A219PXQ5;O46889;C3S8Q5;D3W6K3;Q9GEK5…		0	0	8.22e-13	127.74	7.05394e-10	2	2169.99	0.129488	93.0407	1
	High	GHYLxATAGTcEEMIK	9	12	9	Q8WJX3;Q95CF8;X2D2J7;E5G0I9;Q37220;Q8ME51;Q31895;Q95631;Q8MCW3	X5(D); C11(Carbamidomethyl)	0	0	1.152e-09	106.09	1.67809e-08	2	1795.8	1.75204	70.4647	0
	High	GHYLxATAGTcEEMIK	14	14794	127	Q6VW40;C0J9R6;C6G1P2;Q5W520;Q33032;F2X4H9;Q4VI99;Q9GGI5;Q4VI80;Q4VI78;E7DMY2;Q31895;Q37212;Q5I221;A0A0U4D534;Q6VW29;R4QE58;A5X4D3;C7A609;Q32121;A0A0K2SQY8;Q32803;D6MYJ6;O03839;Q7YJP8;O09424;D6MYI7;Q9MT23;A3RGJ0;G0WZ98;A0A249Y5Y5;A0A291L247;G0WZL1;Q37220;A0A142I7A5;B6GUV5;B8YHE7;O98431;Q7YJR1;A0A291L2W8;A0A078BR81;Q37347;K4FWS2;K4EPE7;Q37279;A0A0F6TFY2;Q95CE8;Q5DRJ9;J9QH20;L0N8B1;Q37309;A0A291L2S1…	X5(N); C11(Carbamidomethyl)	0	0	7.637e-14	105.99	5.53902e-08	2	1794.82	1.41919	66.294	0
	High	GHYLxATAGTcEEmIK	7	14794	127	Q6VW40;C0J9R6;C6G1P2;Q5W520;Q33032;U5XM28;F2X4H9;Q5SCR6;Q4VI99;C1JAT3;Q9GGI5;Q4VI80;Q4VI78;Q6VW29;R4QE58;Q7YJP8;Q5I221;A0A0U4D534;Q9MT23;B6GUV5;Q7YJR1;L0N8B1;O82538;Q9THL1;I2FL31;Q32803;Q4KUE1;Q7GH77;I2E9A4;Q1L7E3;A3RGJ0;A0A0B4M1K8;Q37220;B1PHQ2;A0A0U1W0G4;A0A078BR81;S6CMZ7;Q8MFT9;A0A0F6TFY2;Q5DRJ9;A0A249Y5Q9;A0A1D8DG20;Q85VA4;P94046;Q8ME51;Q31895;Q95631;Q8MCW3;A0A0K2SQY8;O98429;D6MYJ6;Q37212;O98…	X5(N); C11(Carbamidomethyl); M14(Oxidation)	0	0	8.933e-11	95.65	5.48066e-07	2	1810.81	1.31607	55.5401	0
	High	GHYLxATAGTcEEMIKR	3	12	9	Q8WJX3;Q95CF8;X2D2J7;E5G0I9;Q37220;Q8ME51;Q31895;Q95631;Q8MCW3	X5(D); C11(Carbamidomethyl)	0	0	3.868e-09	94.91	3.38911e-07	3	1951.9	-0.794907	64.0913	1
	High	GGLDFTKDDENVNSQPFmR	8	51638	312	Q4VIC0;O98426;B1PHQ2;A0A2D0WHN2;Q95CE8;Q9GGJ5;B5LBY9;Q9XQI4;Q4VI93;Q8MFT9;A0A126G0V3;C0J9R6;Q6VW29;C6G1P2;Q5W520;A5X4D3;F2X4H9;A0A0K2SQY8;Q32803;Q4VI99;Q9GGI5;D6MYJ6;Q7YJP8;Q5I221;A0A0U4D534;Q4VI80;Q4VI78;A3RGJ0;G0WZ98;A0A249Y5Y5;A0A291L247;G0WZL1;Q37220;Q7YJR1;A0A291L2W8;Q37279;J9QH20;L0N8B1;A0A291EXH5;I2E9B8;Q6VW40;A0A0F7C9H2;I2BGM7;Q33047;Q31807;Q8WL19;Q33032;Q5K3Y8;O82538;U5XM28;B8PRL7;B5SW52…	M18(Oxidation)	0	0	1.609e-10	84.55	1.42416e-05	2	2185.98	0.779455	83.8852	1
	High	DNGLLLHIHR	12	41878	323	Q5W520;Q9GGI5;O09424;Q6VW40;I2BGM7;C0J9R6;C6G1P2;E7DMY2;Q33032;F2X4H9;Q37212;M1S1D7;Q8HUZ9;Q5I221;A0A0U4D534;I2E9L8;Q6VW29;O82538;U5XM28;Q9THL1;A0A0K2SQY8;I2FL31;Q5SCR6;Q32803;Q4VI99;C1JAT3;D6MYJ6;Q4KUE1;Q7YJP8;Q7GH77;J9QER6;O98551;E7DMW3;Q4VI80;Q3I534;I2E9A4;Q8MCY1;Q4VI78;Q1L7E3;A0A291EXH5;C3RXF1;B8PRL7;C3S8U4;A0A1C9HFM1;O03612;A0A023Q3H2;A0A023Q1H7;Q31807;T1WH32;C3S8Q5;Q71N81;P93952;Q8WKT6;Q9XQ…		0	0	1.717e-05	83.15	2.27948e-05	3	1187.67	1.40527	64.2218	0
	High	GHYLxATAGTcEEMIKR	3	14767	126	Q6VW40;C0J9R6;Q6VW29;C6G1P2;Q33032;U5XM28;R4QE58;F2X4H9;A0A0K2SQY8;Q5SCR6;O98429;Q9GGI5;D6MYJ6;Q4KUE1;Q37212;Q7YJP8;Q7GH77;O98551;E7DMW3;I2E9A4;Q8MCY1;Q1L7E3;D6MYI7;Q9MT23;W5RVG3;O98426;A0A0B4M1K8;A0A0U1W0G4;B6GUV5;Q7YJR1;Q37347;K4EPE7;S6CMZ7;Q37176;Q8MFT9;Q95CE8;A0A1D8DG20;L0N8B1;P94046;Q8ME51;A5X4D3;Q339G9;A0A2H4UGV5;Q37358;Q32750;Q5I221;A0A0U4D534;A0A249Y5N8;Q7YJR9;A0A291L2W8;D6MYJ0;Q5W520;Q32…	X5(N); C11(Carbamidomethyl)	0	0	2.293e-13	82.79	1.40073e-05	3	1950.92	1.18142	60.6955	1
	High	GHYLxATAGTcEEmIKR	3	14767	126	C0J9R6;C6G1P2;F2X4H9;Q9GGI5;Q6VW40;Q6VW29;Q5W520;Q33032;O82538;U5XM28;Q9THL1;A0A0K2SQY8;I2FL31;Q5SCR6;Q32803;Q4VI99;C1JAT3;D6MYJ6;Q4KUE1;Q7YJP8;Q7GH77;O98551;E7DMW3;Q4VI80;Q3I534;I2E9A4;Q4VI78;Q1L7E3;E7DMY2;A0A2H4UGV5;I2E962;O98429;Q9MT23;A3RGJ0;W5RVG3;A0A0B4M1K8;G0WZL1;Q37220;A0A142I7A5;B1PHQ2;A0A0U1W0G4;A0A142I7F3;B8YHE7;O98431;Q7YJR1;A0A078BR81;Q37347;K4EPE7;S6CMZ7;Q8MFT9;A0A0F6TFY2;Q95CE8;Q5D…	X5(N); C11(Carbamidomethyl); M14(Oxidation)	0	0	2.114e-10	80.35	2.3056e-05	3	1966.91	1.21254	50.762	1
	High	TFQGPPHGIQVER	30	58045	308	A0A291EXH5;Q6VW40;I2BGM7;C0J9R6;C6G1P2;Q5W520;E7DMY2;Q33032;B5SW52;D3W6K3;F2X4H9;Q4VI99;Q9GGI5;Q8HUZ9;I2E9L8;Q4VI80;Q4VI78;C3S8U4;A0A0F7C9H2;I2E962;U5XM28;B8PRL7;Q8WIX2;C3S8Q5;Q9GEK5;O78309;Q5SCR6;C1JAT3;M1S1D7;A0A2H4NXN4;Q5I221;G0WZM4;A0A0U4D534;A0A0P0FGN5;A0A286NQF2;Q7YJM6;A6YSW9;Q6VW29;Q4KUE1;Q7YJP8;Q7GH77;I2E9A4;Q1L7E3;Q9MT23;A0A0B4M1K8;A0A0U1W0G4;Q7YJR1;S6CMZ7;Q8MFT9;A0A1D8DG20;L0N8B1;P94046…		0	0	1.1e-08	79.78	6.57355e-05	2	1465.75	-0.0102537	59.9781	0
	High	DDENVNSQPFMR	7	52171	338	Q9GHZ1;A5X4K9;A0A0P0UQB7;Q32224;Q32496;Q85YX6;A0A1Q1G8P4;C0J9R6;C6G1P2;F2X4H9;Q9GGI5;Q37212;Q8HUZ9;A0A291EXH5;Q32571;Q5W520;Q8WL19;Q5K3Y8;C3RXF1;B8PRL7;B5SW52;A0A219PXQ5;O46889;Q32121;A0A1C9HG15;I2FL31;Q32553;Q32803;A0PDB5;Q8WIA7;C7AQV2;C3S8U4;I2E9B8;Q6VW40;A0A0F7C9H2;E6Y8Z3;I2BGM7;B1NL21;Q6VW29;Q33047;Q31807;Q33032;O82538;U5XM28;Q9THL1;A5X4D3;I3NTN0;Q1XEJ9;V5K6K1;Q339G9;C3S8Q5;B5D5Q4;V5K6L0;D3W6…		0	0	2.837e-06	77.66	6.38818e-05	2	1451.62	0.55733	69.725	0
	High	VALEAcVQAR	50	29518	254	I2E9B8;Q6VW40;A0A0F7C9H2;I2BGM7;C0J9R6;Q6VW29;C6G1P2;Q31807;Q33032;U5XM28;A5X4D3;V5K6K1;Q339G9;C3S8Q5;V5K6L0;F2X4H9;Q9GEK5;A0A0K2SQY8;Q5SCR6;Q9GGI5;D6MYJ6;Q9XQ93;A0A1W6BQF9;Q37358;Q4KUE1;Q37212;M1S1D7;Q7YJP8;Q7GH77;A0A2H4NXN4;Q8HUZ9;Q5I221;G0WZM4;A0A0U4D534;O98551;E7DMW3;I2E9L8;Q8HRT3;I2E9A4;Q8MCY1;Q6USH4;P93952;Q8WKT6;Q9XQL2;Q1L7E3;O98531;Q5W520;C3RXF1;C3S8U4;E7DMY2;A0A076FQ83;A0A291EXH5;E6Y8Z3;…	C6(Carbamidomethyl)	0	0	0.0001594	70.48	0.000356624	2	1116.58	0.537768	113.435	0
	High	GHYLxATAGTcEEmIK	3	12	9	Q8WJX3;E5G0I9;Q8ME51;Q31895;Q95631;Q37220;Q8MCW3;Q95CF8;X2D2J7	X5(D); C11(Carbamidomethyl); M14(Oxidation)	0	0	1.536e-11	66.43	0.00011868	2	1811.8	0.635416	59.3284	0
	High	FLFcAEAIYK	11	13080	152	Q9GHZ1;A0A291EXH5;C3S8Q5;C3S8U4;C0J9R6;C6G1P2;Q5W520;F2X4H9;Q4VI99;Q9GGI5;Q4VI80;Q4VI78;Q6VW29;Q31807;Q5K3Y8;O78309;Q32803;M1S1D7;Q7YJP8;Q8HUZ9;Q5I221;A0A0U4D534;Q95DW1;P93952;Q9XQL2;Q9MT23;Q7YJR1;L0N8B1;A8DPF0;A0A023UA12;Q7YJM3;A0A1C9HG42;A0A1C9HFM1;A0A1W6L1X3;D6MYK9;Q32571;A0PD98;C3RXF1;B8PRL7;R4QE58;T1WH32;C7AQU9;Q32121;A0A0K2SQY8;B8QQG4;D6MYJ6;Q71N81;Q8WKT6;D6MYI7;A2VAL3;E5G0G9;A3RGJ0;Q37222;…	C4(Carbamidomethyl)	0	0	0.0002633	63.19	0.00156873	2	1261.63	1.14707	109.08	0
	High	GHYLxATAGTcEEmIKR	4	12	9	Q8WJX3;Q95CF8;X2D2J7;E5G0I9;Q37220;Q8ME51;Q31895;Q95631;Q8MCW3	X5(D); C11(Carbamidomethyl); M14(Oxidation)	0	0	5.297e-09	54.53	0.00318226	3	1967.9	0.368823	53.205	1
	High	YGRPLLGcTIKPK	8	64650	340	C0J9R6;Q6VW29;C6G1P2;Q5W520;A5X4D3;F2X4H9;A0A0K2SQY8;Q32803;Q4VI99;Q9GGI5;D6MYJ6;Q7YJP8;Q5I221;A0A0U4D534;Q4VI80;Q4VI78;A3RGJ0;G0WZ98;A0A249Y5Y5;A0A291L247;G0WZL1;Q37220;Q7YJR1;A0A291L2W8;Q37279;J9QH20;L0N8B1;A0A291EXH5;I2E9B8;Q6VW40;A0A0F7C9H2;I2BGM7;Q33047;Q31807;Q8WL19;Q33032;Q5K3Y8;O82538;U5XM28;B8PRL7;B5SW52;Q9THL1;Q1XEJ9;A0A219PXQ5;O46889;C3S8Q5;D3W6K3;Q9GEK5;I2FL31;Q5SCR6;C1JAT3;Q9XQ93;Q4K…	C8(Carbamidomethyl)	0	0	5.306e-09	52.44	0.0334262	3	1502.85	0.213484	53.6462	2
	High	AMHAVIDR	10	44488	338	Q6VW40;A0A0F7C9H2;I2BGM7;C0J9R6;C6G1P2;Q33032;U5XM28;T1WH32;C3S8Q5;F2X4H9;Q9GEK5;Q5SCR6;Q9GGI5;A0A2H4NXN4;Q8HUZ9;I2E9L8;C3S8U4;Q6VW29;Q5W520;O82538;Q9THL1;A0A0K2SQY8;I2FL31;Q32803;Q4VI99;C1JAT3;D6MYJ6;Q4KUE1;Q7YJP8;Q7GH77;O98551;E7DMW3;Q4VI80;Q3I534;I2E9A4;Q4VI78;Q1L7E3;A3RGJ0;W5RVG3;G0WZL1;Q37220;B1PHQ2;A0A0U1W0G4;A0A142I7F3;Q7YJR1;S6CMZ7;Q8MFT9;J9QH20;A0A249Y5Q9;Q85VA4;L0N8B1;Q37212;M1S1D7;Q5I2…		0	0	0.002359	52.22	0.0221467	2	912.472	-0.488874	32.2799	0
	High	DDENVNSQPFmR	5	52171	338	Q6VW40;C0J9R6;C6G1P2;Q5W520;Q33032;U5XM28;F2X4H9;Q5SCR6;Q4VI99;C1JAT3;Q9GGI5;Q4VI80;Q4VI78;Q37212;Q5I221;A0A0U4D534;Q9ZS70;I2E9B8;A0A0F7C9H2;I2BGM7;Q6VW29;Q31807;A5X4D3;Q8WIX2;V5K6K1;A5X4K9;Q339G9;C3S8Q5;V5K6L0;Q9GEK5;A0A0K2SQY8;O98429;D6MYJ6;Q9XQ93;A0A1W6BQF9;Q37358;Q4KUE1;M1S1D7;Q7YJP8;Q7GH77;A0A2H4NXN4;Q8HUZ9;G0WZM4;O98551;E7DMW3;I2E9L8;Q8HRT3;I2E9A4;Q8MCY1;A0A286NQF2;Q6USH4;P93952;Q8WKT6;Q7YJ…	M11(Oxidation)	0	0	3.337e-06	47.53	0.0647209	2	1467.62	0.689022	56.4145	0
	High	PLLGcTIKPK	7	64838	348	C0J9R6;Q6VW29;C6G1P2;Q5W520;A5X4D3;F2X4H9;A0A0K2SQY8;Q32803;Q4VI99;Q9GGI5;D6MYJ6;Q7YJP8;Q5I221;A0A0U4D534;Q4VI80;Q4VI78;A3RGJ0;G0WZ98;A0A249Y5Y5;A0A291L247;G0WZL1;Q37220;Q7YJR1;A0A291L2W8;Q37279;J9QH20;L0N8B1;A0A291EXH5;I2E9B8;Q6VW40;A0A0F7C9H2;I2BGM7;Q33047;Q31807;Q8WL19;Q33032;Q5K3Y8;O82538;U5XM28;B8PRL7;B5SW52;Q9THL1;Q1XEJ9;A0A219PXQ5;O46889;C3S8Q5;D3W6K3;Q9GEK5;I2FL31;Q5SCR6;C1JAT3;Q9XQ93;Q4K…	C5(Carbamidomethyl)	0	0	0.0002754	45.67	0.153398	2	1126.67	0.646087	51.6346	1
	High	MSGGDHIHSGTVVGK	1	8770	101	A0A291EXH5;Q5W520;M1S1D7;I2FL31;Q9GGI5;Q58U40;Q32224;Q32496;E6Y8Z3;B1NL21;A0PD98;Q8WL19;Q5K3Y8;B8PRL7;B5SW52;A0A219PXQ5;O46889;B5D5Q4;V5K6L0;Q32803;V5K6S2;Q2QJW0;Q37212;A0PDB5;C3S8U4;E5G0G9;G0WZ98;Q37222;B8PRP3;A0A291L247;A0A286SFB0;Q37220;A0A1C9HFM1;Q15KB2;A0A249Y5J7;H8PFT2;O98431;A0A078BR81;M1PLK2;E3THZ2;A0A0F7EV89;B3SGG5;A0A251TG16;A0A023Q1L0;A0A249Y5Q9;Q85VA4;J9QEM7;I2EA78;Q32553;A0A291L2S1;Q…		0	0	0.0008239	21.23	26.0213	2	1481.72	0.651673	45.6701	0
	High	DDFIEKDR	6	17693	179	A0A291EXH5;E6Y8Z3;B1NL21;Q5W520;A0PD98;Q8WL19;Q5K3Y8;B5SW52;O09420;O46889;B5D5Q4;I2FL31;Q32553;Q32803;Q9GGI5;O03839;M1S1D7;A0PDB5;Q8WIA7;A0A0F7G5K6;C3S8U4;Q58U40;E5G0G9;Q37222;Q37220;A0A1C9HFM1;Q15KB2;A0A078BR81;M1PLK2;A0A249Y5Q9;Q85VA4;J9QEM7;I2EA78;A0A1W6L1X3;A0A1C9HFU8;A0A0F7EVY4;I6N589;Q85YX6;Q31889;Q37309;A0A291L2S1;J9QH44;A0A0M3R7F1;O03628;Q36851;Q6VW40;C0J9R6;Q6VW29;C6G1P2;Q33032;F2X4H9;Q4…		0	0.001	0.01019	50.1	0.0262188	2	1037.49	1.57242	41.7096	1
	High	AQAETGEIK	7	27913	246	A0A291EXH5;Q6VW40;A0A0F7C9H2;I2BGM7;C0J9R6;C6G1P2;Q5W520;Q33032;U5XM28;B8PRL7;B5SW52;C3S8Q5;D3W6K3;F2X4H9;Q9GEK5;Q5SCR6;Q4VI99;C1JAT3;Q9GGI5;A0A2H4NXN4;Q8HUZ9;I2E9L8;Q4VI80;Q4VI78;C3S8U4;I2E9B8;Q6VW29;Q31807;Q9XQ93;Q4KUE1;Q7YJP8;Q7GH77;I2E9A4;A0A286NQF2;P93952;Q7YJM6;Q9XQL2;Q1L7E3;Q9MT23;A0A0K2SQY8;D6MYJ6;O98551;E7DMW3;Q8WKT6;W5RVG3;D4N1T9;A0A0U1W0G4;Q8HVI8;A0A291L206;Q7YJR1;S6CMZ7;Q8MFT9;Q5QAE5;…		0	0.001	0.006713	39.16	0.472469	2	946.483	-0.639487	25.67	0
	High	NHGMHFR	3	30695	251	Q5W520;Q9GGI5;Q33047;O82538;Q6VW40;C0J9R6;Q6VW29;C6G1P2;Q33032;U5XM28;Q9THL1;F2X4H9;A0A0K2SQY8;I2FL31;Q5SCR6;Q32803;Q4VI99;C1JAT3;D6MYJ6;Q4KUE1;Q7YJP8;Q7GH77;O98551;E7DMW3;Q4VI80;Q3I534;I2E9A4;Q4VI78;Q1L7E3;Q71N79;A0A291EXH5;I2E9B8;E6Y8Z3;I2BGM7;B1NL21;Q31807;Q8WL19;Q5K3Y8;B5SW52;Q1XEJ9;O46889;Q339G9;B5D5Q4;D3W6K3;O78309;Q9XQ93;Q37358;M1S1D7;A0PDB5;Q33156;Q8HUZ9;Q5I221;A0A0U4D534;I2E9L8;Q95DW1;C3…		0	0.003	0.04156	38.45	0.36181	2	898.41	0.182082	30.1674	0
	High	GGLDFTK	2	54686	360	C0J9R6;C6G1P2;E7DMY2;F2X4H9;Q9GGI5;Q37212;Q9XQI4;Q4VI80;Q4VI93;Q6VW40;Q6VW29;Q5W520;Q33032;O82538;U5XM28;Q9THL1;A5X4D3;Q339G9;A0A0K2SQY8;I2FL31;Q5SCR6;Q32803;Q4VI99;C1JAT3;D6MYJ6;Q37358;Q4KUE1;Q7YJP8;Q7GH77;Q5I221;A0A0U4D534;O98551;E7DMW3;Q3I534;I2E9A4;Q4VI78;A0A0P0FGN5;Q58U40;A6YSW9;Q1L7E3;A3RGJ0;A0A249Y5N8;G0WZ98;W5RVG3;A0A249Y5Y5;A0A291L247;G0WZL1;C1JAS8;Q37220;B1PHQ2;A0A0U1W0G4;A0A142I7F3;Q7Y…		0	0.005	0.07593	27.29	9.48923	2	737.383	-0.263509	53.5073	0
	High	AmHAVIDR	1	44488	338	Q9ZS70;A0A291EXH5;I2E9B8;Q6VW40;A0A0F7C9H2;E6Y8Z3;I2BGM7;B1NL21;C0J9R6;Q6VW29;C6G1P2;Q5W520;Q33047;D6MYK4;E7DMY2;Q31807;A0PD98;Q8WL19;Q33032;Q5K3Y8;I2E962;O82538;Q9GHZ1;U5XM28;B8PRL7;B5SW52;Q9THL1;A5X4D3;Q8WIX2;I3NTN0;Q1XEJ9;A0A219PXQ5;A5X4K9;Q9XQI4;O46889;Q339G9;C3S8Q5;Q95631;B5D5Q4;D3W6K3;F2X4H9;Q9GEK5;A0A0K2SQY8;I2FL31;B8QQG4;O78309;Q9T2B5;Q5SCR6;O98429;Q32803;Q4VI99;C1JAT3;Q9GGI5;D6MYJ6;Q9XQ9…	M2(Oxidation)	0	0.008	0.1076	47.78	0.0661697	2	928.467	0.000262866	21.2563	0
Q33032	Ribulose bisphosphate carboxylase large chain (Fragment) OS=Rhynchocalyx lawsonioides OX=40034 GN=rbcL PE=3 SV=2 - [Q33032_9MYRT]	2698.41	46.79	49558	0	22	285	468	52.0061	6.48096
	High	GGLDFTKDDENVNSQPFMR	10	51638	312	Q9XQI4;Q4VI93;Q8MFT9;A0A126G0V3;C0J9R6;Q6VW29;C6G1P2;Q5W520;A5X4D3;F2X4H9;A0A0K2SQY8;Q32803;Q4VI99;Q9GGI5;D6MYJ6;Q7YJP8;Q5I221;A0A0U4D534;Q4VI80;Q4VI78;A3RGJ0;G0WZ98;A0A249Y5Y5;A0A291L247;G0WZL1;Q37220;Q7YJR1;A0A291L2W8;Q37279;J9QH20;L0N8B1;A0A291EXH5;I2E9B8;Q6VW40;A0A0F7C9H2;I2BGM7;Q33047;Q31807;Q8WL19;Q33032;Q5K3Y8;O82538;U5XM28;B8PRL7;B5SW52;Q9THL1;Q1XEJ9;A0A219PXQ5;O46889;C3S8Q5;D3W6K3;Q9GEK5…		0	0	8.22e-13	127.74	7.05394e-10	2	2169.99	0.129488	93.0407	1
	High	GHYLNATAGTcEEMIK	15	14794	127	Q6VW40;C0J9R6;C6G1P2;Q5W520;Q33032;F2X4H9;Q4VI99;Q9GGI5;Q4VI80;Q4VI78;E7DMY2;Q31895;Q37212;Q5I221;A0A0U4D534;Q6VW29;R4QE58;A5X4D3;C7A609;Q32121;A0A0K2SQY8;Q32803;D6MYJ6;O03839;Q7YJP8;O09424;D6MYI7;Q9MT23;A3RGJ0;G0WZ98;A0A249Y5Y5;A0A291L247;G0WZL1;Q37220;A0A142I7A5;B6GUV5;B8YHE7;O98431;Q7YJR1;A0A291L2W8;A0A078BR81;Q37347;K4FWS2;K4EPE7;Q37279;A0A0F6TFY2;Q95CE8;Q5DRJ9;J9QH20;L0N8B1;Q37309;A0A291L2S1…	C11(Carbamidomethyl)	0	0	7.637e-14	105.99	5.53902e-08	2	1794.82	1.41919	66.294	0
	High	GHYLNATAGTcEEmIK	7	14794	127	Q6VW40;C0J9R6;C6G1P2;Q5W520;Q33032;U5XM28;F2X4H9;Q5SCR6;Q4VI99;C1JAT3;Q9GGI5;Q4VI80;Q4VI78;Q6VW29;R4QE58;Q7YJP8;Q5I221;A0A0U4D534;Q9MT23;B6GUV5;Q7YJR1;L0N8B1;O82538;Q9THL1;I2FL31;Q32803;Q4KUE1;Q7GH77;I2E9A4;Q1L7E3;A3RGJ0;A0A0B4M1K8;Q37220;B1PHQ2;A0A0U1W0G4;A0A078BR81;S6CMZ7;Q8MFT9;A0A0F6TFY2;Q5DRJ9;A0A249Y5Q9;A0A1D8DG20;Q85VA4;P94046;Q8ME51;Q31895;Q95631;Q8MCW3;A0A0K2SQY8;O98429;D6MYJ6;Q37212;O98…	C11(Carbamidomethyl); M14(Oxidation)	0	0	8.933e-11	95.65	5.48066e-07	2	1810.81	1.31607	55.5401	0
	High	EITLGFVDLLRDDFIEK	2	5735	62	Q6VW40;C0J9R6;C6G1P2;Q5W520;Q33032;F2X4H9;Q4VI99;Q9GGI5;Q5I221;A0A0U4D534;Q4VI80;Q4VI78;Q8MFT9;A0A249Y5Q9;A0A291EXH5;I2BGM7;Q31895;B5SW52;Q71N79;D3W6K3;O78309;M1S1D7;Q8HUZ9;I2E9L8;C3S8U4;A0A249Y5N8;A0A142DPV4;S4TA61;A0A1C9HFM1;E0D9F7;Q5QAE5;A0A0F7G5Y0;A0A1W6L1X3;T1WH32;Q37212;A0A286NQF2;Q7YJM6;F5B3G0;A0A023UBM0;E2FGZ3;O09420;E7DMY2;O03839;A0A0F7EV98;Q4VIC0;A0A0S0ZP27;O20248;A0A0F7G5K6;O47280;Q3T5…		0	0	1.495e-12	88.12	3.48247e-06	2	2023.07	0.066928	115.121	1
	High	GGLDFTKDDENVNSQPFmR	8	51638	312	Q4VIC0;O98426;B1PHQ2;A0A2D0WHN2;Q95CE8;Q9GGJ5;B5LBY9;Q9XQI4;Q4VI93;Q8MFT9;A0A126G0V3;C0J9R6;Q6VW29;C6G1P2;Q5W520;A5X4D3;F2X4H9;A0A0K2SQY8;Q32803;Q4VI99;Q9GGI5;D6MYJ6;Q7YJP8;Q5I221;A0A0U4D534;Q4VI80;Q4VI78;A3RGJ0;G0WZ98;A0A249Y5Y5;A0A291L247;G0WZL1;Q37220;Q7YJR1;A0A291L2W8;Q37279;J9QH20;L0N8B1;A0A291EXH5;I2E9B8;Q6VW40;A0A0F7C9H2;I2BGM7;Q33047;Q31807;Q8WL19;Q33032;Q5K3Y8;O82538;U5XM28;B8PRL7;B5SW52…	M18(Oxidation)	0	0	1.609e-10	84.55	1.42416e-05	2	2185.98	0.779455	83.8852	1
	High	mSGGDHIHAGTVVGK	32	17683	158	Q6VW40;A0A0F7C9H2;I2BGM7;C0J9R6;C6G1P2;Q33032;U5XM28;C3S8Q5;F2X4H9;Q9GEK5;Q5SCR6;Q9GGI5;Q37212;A0A2H4NXN4;Q8HUZ9;I2E9L8;Q8MCY1;O98531;Q6VW29;Q339G9;Q37358;Q4KUE1;Q7YJP8;Q7GH77;Q5I221;A0A0U4D534;I2E9A4;Q1L7E3;D6MYK4;E7DMY2;Q31807;T1WH32;A0A0K2SQY8;D6MYJ6;P93952;Q8WKT6;Q9XQL2;I2E9B8;Q9XQ93;O98551;E7DMW3;R4QE58;A5X4D3;I2E906;O98429;D6MYI7;Q9MT23;A0A249Y5N8;W5RVG3;A0A0B4M1K8;A0A0U1W0G4;B6GUV5;Q7YJR1;…	M1(Oxidation)	0	0	1.164e-08	84.19	1.31218e-05	2	1481.72	0.0716084	31.3895	0
	High	DNGLLLHIHR	12	41878	323	Q5W520;Q9GGI5;O09424;Q6VW40;I2BGM7;C0J9R6;C6G1P2;E7DMY2;Q33032;F2X4H9;Q37212;M1S1D7;Q8HUZ9;Q5I221;A0A0U4D534;I2E9L8;Q6VW29;O82538;U5XM28;Q9THL1;A0A0K2SQY8;I2FL31;Q5SCR6;Q32803;Q4VI99;C1JAT3;D6MYJ6;Q4KUE1;Q7YJP8;Q7GH77;J9QER6;O98551;E7DMW3;Q4VI80;Q3I534;I2E9A4;Q8MCY1;Q4VI78;Q1L7E3;A0A291EXH5;C3RXF1;B8PRL7;C3S8U4;A0A1C9HFM1;O03612;A0A023Q3H2;A0A023Q1H7;Q31807;T1WH32;C3S8Q5;Q71N81;P93952;Q8WKT6;Q9XQ…		0	0	1.717e-05	83.15	2.27948e-05	3	1187.67	1.40527	64.2218	0
	High	GHYLNATAGTcEEMIKR	4	14767	126	Q6VW40;C0J9R6;Q6VW29;C6G1P2;Q33032;U5XM28;R4QE58;F2X4H9;A0A0K2SQY8;Q5SCR6;O98429;Q9GGI5;D6MYJ6;Q4KUE1;Q37212;Q7YJP8;Q7GH77;O98551;E7DMW3;I2E9A4;Q8MCY1;Q1L7E3;D6MYI7;Q9MT23;W5RVG3;O98426;A0A0B4M1K8;A0A0U1W0G4;B6GUV5;Q7YJR1;Q37347;K4EPE7;S6CMZ7;Q37176;Q8MFT9;Q95CE8;A0A1D8DG20;L0N8B1;P94046;Q8ME51;A5X4D3;Q339G9;A0A2H4UGV5;Q37358;Q32750;Q5I221;A0A0U4D534;A0A249Y5N8;Q7YJR9;A0A291L2W8;D6MYJ0;Q5W520;Q32…	C11(Carbamidomethyl)	0	0	2.293e-13	82.79	1.40073e-05	3	1950.92	1.18142	60.6955	1
	High	GHYLNATAGTcEEmIKR	6	14767	126	C0J9R6;C6G1P2;F2X4H9;Q9GGI5;Q6VW40;Q6VW29;Q5W520;Q33032;O82538;U5XM28;Q9THL1;A0A0K2SQY8;I2FL31;Q5SCR6;Q32803;Q4VI99;C1JAT3;D6MYJ6;Q4KUE1;Q7YJP8;Q7GH77;O98551;E7DMW3;Q4VI80;Q3I534;I2E9A4;Q4VI78;Q1L7E3;E7DMY2;A0A2H4UGV5;I2E962;O98429;Q9MT23;A3RGJ0;W5RVG3;A0A0B4M1K8;G0WZL1;Q37220;A0A142I7A5;B1PHQ2;A0A0U1W0G4;A0A142I7F3;B8YHE7;O98431;Q7YJR1;A0A078BR81;Q37347;K4EPE7;S6CMZ7;Q8MFT9;A0A0F6TFY2;Q95CE8;Q5D…	C11(Carbamidomethyl); M14(Oxidation)	0	0	2.114e-10	80.35	2.3056e-05	3	1966.91	1.21254	50.762	1
	High	TFQGPPHGIQVER	30	58045	308	A0A291EXH5;Q6VW40;I2BGM7;C0J9R6;C6G1P2;Q5W520;E7DMY2;Q33032;B5SW52;D3W6K3;F2X4H9;Q4VI99;Q9GGI5;Q8HUZ9;I2E9L8;Q4VI80;Q4VI78;C3S8U4;A0A0F7C9H2;I2E962;U5XM28;B8PRL7;Q8WIX2;C3S8Q5;Q9GEK5;O78309;Q5SCR6;C1JAT3;M1S1D7;A0A2H4NXN4;Q5I221;G0WZM4;A0A0U4D534;A0A0P0FGN5;A0A286NQF2;Q7YJM6;A6YSW9;Q6VW29;Q4KUE1;Q7YJP8;Q7GH77;I2E9A4;Q1L7E3;Q9MT23;A0A0B4M1K8;A0A0U1W0G4;Q7YJR1;S6CMZ7;Q8MFT9;A0A1D8DG20;L0N8B1;P94046…		0	0	1.1e-08	79.78	6.57355e-05	2	1465.75	-0.0102537	59.9781	0
	High	DDENVNSQPFMR	7	52171	338	Q9GHZ1;A5X4K9;A0A0P0UQB7;Q32224;Q32496;Q85YX6;A0A1Q1G8P4;C0J9R6;C6G1P2;F2X4H9;Q9GGI5;Q37212;Q8HUZ9;A0A291EXH5;Q32571;Q5W520;Q8WL19;Q5K3Y8;C3RXF1;B8PRL7;B5SW52;A0A219PXQ5;O46889;Q32121;A0A1C9HG15;I2FL31;Q32553;Q32803;A0PDB5;Q8WIA7;C7AQV2;C3S8U4;I2E9B8;Q6VW40;A0A0F7C9H2;E6Y8Z3;I2BGM7;B1NL21;Q6VW29;Q33047;Q31807;Q33032;O82538;U5XM28;Q9THL1;A5X4D3;I3NTN0;Q1XEJ9;V5K6K1;Q339G9;C3S8Q5;B5D5Q4;V5K6L0;D3W6…		0	0	2.837e-06	77.66	6.38818e-05	2	1451.62	0.55733	69.725	0
	High	MSGGDHIHAGTVVGK	35	17683	158	C0J9R6;C6G1P2;F2X4H9;Q9GGI5;Q5I221;A0A0U4D534;Q6VW29;Q7YJP8;O98551;I2E9B8;Q6VW40;A0A0F7C9H2;I2BGM7;Q31807;Q33032;U5XM28;A5X4D3;Q8WIX2;Q339G9;C3S8Q5;Q9GEK5;A0A0K2SQY8;Q5SCR6;O98429;D6MYJ6;Q9XQ93;Q37358;Q4KUE1;M1S1D7;Q7GH77;A0A2H4NXN4;Q8HUZ9;G0WZM4;E7DMW3;I2E9L8;Q8HRT3;I2E9A4;A0A286NQF2;P93952;Q8WKT6;Q7YJM6;Q9XQL2;Q1L7E3;Q9MT23;Q9ZS70;A0A249Y5N8;W5RVG3;A0A120KLC1;B8PRP3;A0A0B4M1K8;B5L2V5;S4TA61;D4N…		0	0	8.925e-09	71.23	0.000222805	2	1465.72	0.101013	37.4577	0
	High	VALEAcVQAR	50	29518	254	I2E9B8;Q6VW40;A0A0F7C9H2;I2BGM7;C0J9R6;Q6VW29;C6G1P2;Q31807;Q33032;U5XM28;A5X4D3;V5K6K1;Q339G9;C3S8Q5;V5K6L0;F2X4H9;Q9GEK5;A0A0K2SQY8;Q5SCR6;Q9GGI5;D6MYJ6;Q9XQ93;A0A1W6BQF9;Q37358;Q4KUE1;Q37212;M1S1D7;Q7YJP8;Q7GH77;A0A2H4NXN4;Q8HUZ9;Q5I221;G0WZM4;A0A0U4D534;O98551;E7DMW3;I2E9L8;Q8HRT3;I2E9A4;Q8MCY1;Q6USH4;P93952;Q8WKT6;Q9XQL2;Q1L7E3;O98531;Q5W520;C3RXF1;C3S8U4;E7DMY2;A0A076FQ83;A0A291EXH5;E6Y8Z3;…	C6(Carbamidomethyl)	0	0	0.0001594	70.48	0.000356624	2	1116.58	0.537768	113.435	0
	High	ELGVPIVMHDYITGGFTANTSLAHYcR	2	839	31	Q5W520;C3RXF1;C3S8U4;C0J9R6;D6MYJ6;I2FL31;Q33032;I2BGM7;Q31807;Q32553;A0A2H4UGV5;D6MYK9;C3S8Q5;D6MYK4;Q32666;C7AQV0;C7AQT3;C7AQV2;D6MYI7;G0WZL1;A0A0U1W0G4;A0A142DPV4;A0A120KLC1;A0A291L2W8;D6MYJ0;A0A023Q3H2;A0A023Q1H7;Q31889;Q6YLN6;C7AQU9;C7AQS4	C26(Carbamidomethyl)	0	0	4.477e-15	69.61	0.000290719	3	3022.46	1.22056	114.083	0
	High	EITLGFVDLLR	1	11021	131	Q5W520;Q9GGI5;Q6VW40;C0J9R6;C6G1P2;Q33032;U5XM28;F2X4H9;Q5SCR6;Q4VI99;C1JAT3;Q4VI80;Q4VI78;Q5I221;A0A0U4D534;A0A291EXH5;A0A0F7C9H2;I2BGM7;B8PRL7;B5SW52;C3S8Q5;D3W6K3;Q9GEK5;A0A2H4NXN4;Q8HUZ9;I2E9L8;C3S8U4;Q8MFT9;A0A249Y5Q9;Q9ZS70;I2E962;Q8WIX2;A0A286NQF2;Q7YJM6;C0J394;A0A142DPV4;W5RVG3;B8PRP3;H5ZW43;G0WZL1;B3LDY8;A0A1C9HFM1;Q8HVI8;E0D9F7;Q37347;A0A023UBM0;Q5QAE5;A0A023Q1L0;J9QH20;A0A125R6I8;Q8MCW…		0	0	0.001995	63.24	0.00102465	2	1275.73	0.46212	115.007	0
	High	ELGVPIVmHDYITGGFTANTSLAHYcR	10	839	31	C7AQU9;C7AQS4;A0A0U1W0G4;Q5W520;C3RXF1;C3S8U4;Q6YLN6;I2FL31;Q31889;C0J9R6;D6MYJ6;Q33032;I2BGM7;Q31807;Q32553;A0A2H4UGV5;D6MYK9;C3S8Q5;D6MYK4;Q32666;C7AQV0;C7AQT3;C7AQV2;D6MYI7;G0WZL1;A0A142DPV4;A0A120KLC1;A0A291L2W8;D6MYJ0;A0A023Q3H2;A0A023Q1H7	M8(Oxidation); C26(Carbamidomethyl)	0	0	9.865e-13	58.54	0.00351198	3	3038.45	0.577611	113.61	0
	High	YGRPLLGcTIKPK	8	64650	340	C0J9R6;Q6VW29;C6G1P2;Q5W520;A5X4D3;F2X4H9;A0A0K2SQY8;Q32803;Q4VI99;Q9GGI5;D6MYJ6;Q7YJP8;Q5I221;A0A0U4D534;Q4VI80;Q4VI78;A3RGJ0;G0WZ98;A0A249Y5Y5;A0A291L247;G0WZL1;Q37220;Q7YJR1;A0A291L2W8;Q37279;J9QH20;L0N8B1;A0A291EXH5;I2E9B8;Q6VW40;A0A0F7C9H2;I2BGM7;Q33047;Q31807;Q8WL19;Q33032;Q5K3Y8;O82538;U5XM28;B8PRL7;B5SW52;Q9THL1;Q1XEJ9;A0A219PXQ5;O46889;C3S8Q5;D3W6K3;Q9GEK5;I2FL31;Q5SCR6;C1JAT3;Q9XQ93;Q4K…	C8(Carbamidomethyl)	0	0	5.306e-09	52.44	0.0334262	3	1502.85	0.213484	53.6462	2
	High	AMHAVIDR	10	44488	338	Q6VW40;A0A0F7C9H2;I2BGM7;C0J9R6;C6G1P2;Q33032;U5XM28;T1WH32;C3S8Q5;F2X4H9;Q9GEK5;Q5SCR6;Q9GGI5;A0A2H4NXN4;Q8HUZ9;I2E9L8;C3S8U4;Q6VW29;Q5W520;O82538;Q9THL1;A0A0K2SQY8;I2FL31;Q32803;Q4VI99;C1JAT3;D6MYJ6;Q4KUE1;Q7YJP8;Q7GH77;O98551;E7DMW3;Q4VI80;Q3I534;I2E9A4;Q4VI78;Q1L7E3;A3RGJ0;W5RVG3;G0WZL1;Q37220;B1PHQ2;A0A0U1W0G4;A0A142I7F3;Q7YJR1;S6CMZ7;Q8MFT9;J9QH20;A0A249Y5Q9;Q85VA4;L0N8B1;Q37212;M1S1D7;Q5I2…		0	0	0.002359	52.22	0.0221467	2	912.472	-0.488874	32.2799	0
	High	DDENVNSQPFmR	5	52171	338	Q6VW40;C0J9R6;C6G1P2;Q5W520;Q33032;U5XM28;F2X4H9;Q5SCR6;Q4VI99;C1JAT3;Q9GGI5;Q4VI80;Q4VI78;Q37212;Q5I221;A0A0U4D534;Q9ZS70;I2E9B8;A0A0F7C9H2;I2BGM7;Q6VW29;Q31807;A5X4D3;Q8WIX2;V5K6K1;A5X4K9;Q339G9;C3S8Q5;V5K6L0;Q9GEK5;A0A0K2SQY8;O98429;D6MYJ6;Q9XQ93;A0A1W6BQF9;Q37358;Q4KUE1;M1S1D7;Q7YJP8;Q7GH77;A0A2H4NXN4;Q8HUZ9;G0WZM4;O98551;E7DMW3;I2E9L8;Q8HRT3;I2E9A4;Q8MCY1;A0A286NQF2;Q6USH4;P93952;Q8WKT6;Q7YJ…	M11(Oxidation)	0	0	3.337e-06	47.53	0.0647209	2	1467.62	0.689022	56.4145	0
	High	VxPQPGVPPEEAGAAVAAESSTGTWTTVWTDGLTSLDR	2	2208	34	C3RXF1;I2FL31;Q9GGI5;M1S1D7;A0A0F7G5H6;Q58U40;A0A291L2S1;C6G1P2;G0WZL1;O03654;Q37358;O03613;Q33032;I2BGM7;A0A2H4NXN4;Q9MTT0;Q3T5L7;A0A286NQE9;Q9MTG1;A0A249Y5N8;A0A120KLC1;O03656;O03628;A0A126G0V3;A0A126G197;A0A1I9WNX8;A0A0S1VX78;A0A1X9ZQP4;A0A0H4SSE1;C6FJV2;A0A223LNB4;Q2QJW0;A0A1W6BQF9;B5LBY9	X2(S)	0	0	9.863e-14	46.65	0.0279466	4	3840.85	-1.23827	115.086	0
	High	PLLGcTIKPK	7	64838	348	C0J9R6;Q6VW29;C6G1P2;Q5W520;A5X4D3;F2X4H9;A0A0K2SQY8;Q32803;Q4VI99;Q9GGI5;D6MYJ6;Q7YJP8;Q5I221;A0A0U4D534;Q4VI80;Q4VI78;A3RGJ0;G0WZ98;A0A249Y5Y5;A0A291L247;G0WZL1;Q37220;Q7YJR1;A0A291L2W8;Q37279;J9QH20;L0N8B1;A0A291EXH5;I2E9B8;Q6VW40;A0A0F7C9H2;I2BGM7;Q33047;Q31807;Q8WL19;Q33032;Q5K3Y8;O82538;U5XM28;B8PRL7;B5SW52;Q9THL1;Q1XEJ9;A0A219PXQ5;O46889;C3S8Q5;D3W6K3;Q9GEK5;I2FL31;Q5SCR6;C1JAT3;Q9XQ93;Q4K…	C5(Carbamidomethyl)	0	0	0.0002754	45.67	0.153398	2	1126.67	0.646087	51.6346	1
	High	EITLGFVDLLRDDFIEKDR	1	5694	62	Q9GGI5;Q5W520;C0J9R6;C6G1P2;F2X4H9;Q4VI99;Q4VI80;Q4VI78;A0A291EXH5;B5SW52;C3S8U4;A0A1C9HFM1;A0A249Y5Q9;Q36851;Q6VW40;I2BGM7;Q33032;T1WH32;M1S1D7;Q8HUZ9;Q5I221;A0A0U4D534;I2E9L8;A0A249Y5N8;S4TA61;Q8MFT9;Q5QAE5;A0A0F7G5Y0;Q37212;A0A286NQF2;Q7YJM6;F5B3G0;A0A023UBM0;E2FGZ3;D3W6K3;O09420;O78309;E7DMY2;O03839;A0A0F7EV98;Q31895;Q71N79;Q4VIC0;A0A0S0ZP27;O20248;A0A0F7G5K6;O47280;Q3T5L7;Q4VI93;A0A249Y5J7;A…		0	0	3.571e-07	44.06	0.0837178	3	2294.2	0.364455	114.75	2
	High	DDFIEKDR	6	17693	179	A0A291EXH5;E6Y8Z3;B1NL21;Q5W520;A0PD98;Q8WL19;Q5K3Y8;B5SW52;O09420;O46889;B5D5Q4;I2FL31;Q32553;Q32803;Q9GGI5;O03839;M1S1D7;A0PDB5;Q8WIA7;A0A0F7G5K6;C3S8U4;Q58U40;E5G0G9;Q37222;Q37220;A0A1C9HFM1;Q15KB2;A0A078BR81;M1PLK2;A0A249Y5Q9;Q85VA4;J9QEM7;I2EA78;A0A1W6L1X3;A0A1C9HFU8;A0A0F7EVY4;I6N589;Q85YX6;Q31889;Q37309;A0A291L2S1;J9QH44;A0A0M3R7F1;O03628;Q36851;Q6VW40;C0J9R6;Q6VW29;C6G1P2;Q33032;F2X4H9;Q4…		0	0.001	0.01019	50.1	0.0262188	2	1037.49	1.57242	41.7096	1
	High	AQAETGEIK	7	27913	246	A0A291EXH5;Q6VW40;A0A0F7C9H2;I2BGM7;C0J9R6;C6G1P2;Q5W520;Q33032;U5XM28;B8PRL7;B5SW52;C3S8Q5;D3W6K3;F2X4H9;Q9GEK5;Q5SCR6;Q4VI99;C1JAT3;Q9GGI5;A0A2H4NXN4;Q8HUZ9;I2E9L8;Q4VI80;Q4VI78;C3S8U4;I2E9B8;Q6VW29;Q31807;Q9XQ93;Q4KUE1;Q7YJP8;Q7GH77;I2E9A4;A0A286NQF2;P93952;Q7YJM6;Q9XQL2;Q1L7E3;Q9MT23;A0A0K2SQY8;D6MYJ6;O98551;E7DMW3;Q8WKT6;W5RVG3;D4N1T9;A0A0U1W0G4;Q8HVI8;A0A291L206;Q7YJR1;S6CMZ7;Q8MFT9;Q5QAE5;…		0	0.001	0.006713	39.16	0.472469	2	946.483	-0.639487	25.67	0
	High	EGNEIIR	1	14511	170	B8PRL7;O46889;Q9GEK5;O78309;Q9XQ93;Q8WKT6;C6G1P2;Q6VW40;C0J9R6;Q5W520;Q33032;U5XM28;F2X4H9;Q5SCR6;Q4VI99;C1JAT3;Q9GGI5;Q4VI80;Q4VI78;A0A291EXH5;Q71N79;Q8HUZ9;C3S8U4;I2BGM7;B5SW52;D3W6K3;I2E9L8;Q6VW29;A5X4D3;A0A0K2SQY8;Q32803;D6MYJ6;Q7YJP8;Q5I221;A0A0U4D534;I2FL31;Q58U40;I2E9B8;A0A0F7C9H2;Q33047;Q31807;Q8WL19;Q5K3Y8;O82538;Q9THL1;Q1XEJ9;A0A219PXQ5;C3S8Q5;Q4KUE1;Q7GH77;A0A2H4NXN4;A0PDB5;Q33156;O985…		0	0.003	0.03445	52.74	0.0128698	2	830.437	0.284124	36.2801	0
	High	NHGMHFR	3	30695	251	Q5W520;Q9GGI5;Q33047;O82538;Q6VW40;C0J9R6;Q6VW29;C6G1P2;Q33032;U5XM28;Q9THL1;F2X4H9;A0A0K2SQY8;I2FL31;Q5SCR6;Q32803;Q4VI99;C1JAT3;D6MYJ6;Q4KUE1;Q7YJP8;Q7GH77;O98551;E7DMW3;Q4VI80;Q3I534;I2E9A4;Q4VI78;Q1L7E3;Q71N79;A0A291EXH5;I2E9B8;E6Y8Z3;I2BGM7;B1NL21;Q31807;Q8WL19;Q5K3Y8;B5SW52;Q1XEJ9;O46889;Q339G9;B5D5Q4;D3W6K3;O78309;Q9XQ93;Q37358;M1S1D7;A0PDB5;Q33156;Q8HUZ9;Q5I221;A0A0U4D534;I2E9L8;Q95DW1;C3…		0	0.003	0.04156	38.45	0.36181	2	898.41	0.182082	30.1674	0
	High	GGLDFTK	2	54686	360	C0J9R6;C6G1P2;E7DMY2;F2X4H9;Q9GGI5;Q37212;Q9XQI4;Q4VI80;Q4VI93;Q6VW40;Q6VW29;Q5W520;Q33032;O82538;U5XM28;Q9THL1;A5X4D3;Q339G9;A0A0K2SQY8;I2FL31;Q5SCR6;Q32803;Q4VI99;C1JAT3;D6MYJ6;Q37358;Q4KUE1;Q7YJP8;Q7GH77;Q5I221;A0A0U4D534;O98551;E7DMW3;Q3I534;I2E9A4;Q4VI78;A0A0P0FGN5;Q58U40;A6YSW9;Q1L7E3;A3RGJ0;A0A249Y5N8;G0WZ98;W5RVG3;A0A249Y5Y5;A0A291L247;G0WZL1;C1JAS8;Q37220;B1PHQ2;A0A0U1W0G4;A0A142I7F3;Q7Y…		0	0.005	0.07593	27.29	9.48923	2	737.383	-0.263509	53.5073	0
	High	AmHAVIDR	1	44488	338	Q9ZS70;A0A291EXH5;I2E9B8;Q6VW40;A0A0F7C9H2;E6Y8Z3;I2BGM7;B1NL21;C0J9R6;Q6VW29;C6G1P2;Q5W520;Q33047;D6MYK4;E7DMY2;Q31807;A0PD98;Q8WL19;Q33032;Q5K3Y8;I2E962;O82538;Q9GHZ1;U5XM28;B8PRL7;B5SW52;Q9THL1;A5X4D3;Q8WIX2;I3NTN0;Q1XEJ9;A0A219PXQ5;A5X4K9;Q9XQI4;O46889;Q339G9;C3S8Q5;Q95631;B5D5Q4;D3W6K3;F2X4H9;Q9GEK5;A0A0K2SQY8;I2FL31;B8QQG4;O78309;Q9T2B5;Q5SCR6;O98429;Q32803;Q4VI99;C1JAT3;Q9GGI5;D6MYJ6;Q9XQ9…	M2(Oxidation)	0	0.008	0.1076	47.78	0.0661697	2	928.467	0.000262866	21.2563	0
	High	IPVAYVK	1	4655	57	C6G1P2;Q71N78;Q33032;M1S1D7;O03656;A0A1I9WNX8;A0A223LNB4;A0A291EXH5;Q5W520;Q31807;A0A0F7EV98;Q37212;Q8WIA7;Q15KB2;A0A249Y5J7;A0A1C9HG42;Q32177;Q31889;A0A0M3R7F1;Q8WIX2;Q71N81;F6K0N8;O09420;O20245;A0A249Y5Y5;O03612;E6Y8Z3;A0A219PXQ5;O03839;C7A5Z4;Q6YN64;Q9THU3;J9QER6;B8PRP3;A0A291L2W8;A0A286SFB0;K9MF27;Q32785;A0A0F7EV89;A0A0F6Y5H7;A1XM46;O98893;Q33369;Q9GGJ5;J9QH44;A0A1C9HFU8;W0HG77;E2FGZ3;Q9MV62;…		0	0.009	0.1193	30.3	1.29928	2	789.487	-0.0852389	52.347	0
A0A1I7PIS3	ATP synthase subunit beta (Fragment) OS=Geophila repens OX=58419 GN=atpB PE=3 SV=1 - [A0A1I7PIS3_9GENT]	2683.28	66.38	5191	1	21	146	458	49.2346	5.05908
	High	GIYPAVDPLDSTSTMLQPR	1	5449	13	A0A0M3LBA7;A0A1Z1CJG6;A0A1I7PIS3;C0J9K5;C0J9P4;Q9SCE9;Q597J4;A0A191SDX6;G4WNV5;Q95FT0;Q9MRM1;B7S4V7;A0A1C9HCE1		0	0	1.004e-09	114.59	8.72003e-09	3	2061.03	-0.62753	114.178	0
	High	mPSAVGYQPTLSTEMGSLQER	10	5647	12	B7S4V7;A0A0M3LBA7;A0A1Z1CJG6;A0A1I7PIS3;C0J9K5;C0J9P4;Q9SCE9;Q597J4;G4WNV5;Q95FT0;A0A191SDX6;A0A1C9HCE1	M1(Oxidation)	0	0	4.371e-14	111.9	1.01971e-08	2	2298.08	0.999668	97.5291	0
	High	FVQAGSEVSALLGR	8	9158	13	A0A0M3LBA7;Q597J4;A0A1Z1CJG6;C0J9K5;C0J9P4;A0A1I7PIS3;Q9SCE9;G4WNV5;Q95FT0;A0A191SDX6;A0A0A7DB11;B7S4V7;A0A1C9HCE1		0	0	1.946e-07	94.62	9.59931e-07	2	1433.78	0.798734	104.555	0
	High	mPSAVGYQPTLSTEmGSLQER	5	5647	12	A0A0M3LBA7;Q597J4;A0A1Z1CJG6;A0A1I7PIS3;C0J9K5;C0J9P4;G4WNV5;Q95FT0;Q9SCE9;A0A191SDX6;B7S4V7;A0A1C9HCE1	M1(Oxidation); M15(Oxidation)	0	0	4.349e-11	94.16	5.62265e-07	3	2314.07	1.36445	80.9113	0
	High	VGLTALTmAEYFR	3	7808	14	A0A0M3LBA7;Q9SCE9;A0A1Z1CJG6;C0J9K5;C0J9P4;Q597J4;A0A1I7PIS3;G4WNV5;A0A191SDX6;Q95FT0;A0A0A7DB11;Q9MRM1;B7S4V7;A0A1C9HCE1	M8(Oxidation)	0	0	7.001e-06	92.31	1.53414e-06	2	1487.76	1.5098	109.736	0
	High	ELQDIIAILGLDELSEEDR	1	7752	11	A0A0M3LBA7;Q597J4;A0A1Z1CJG6;C0J9K5;C0J9P4;A0A1I7PIS3;Q9SCE9;G4WNV5;A0A191SDX6;B7S4V7;A0A1C9HCE1		0	0	1.377e-14	91.6	1.69921e-06	2	2171.11	-0.986046	115.771	0
	High	MPSAVGYQPTLSTEMGSLQER	7	5647	12	A0A0M3LBA7;A0A1Z1CJG6;A0A1I7PIS3;C0J9K5;C0J9P4;Q9SCE9;Q597J4;G4WNV5;Q95FT0;A0A191SDX6;B7S4V7;A0A1C9HCE1		0	0	2.049e-14	90.7	1.6678e-06	2	2282.08	1.346	104.509	0
	High	GmEVIDTGAPLSVPVGGATLGR	6	3356	7	A0A0M3LBA7;A0A1Z1CJG6;A0A1I7PIS3;C0J9K5;C0J9P4;Q9SCE9;A0A191SDX6	M2(Oxidation)	0	0	3.383e-13	89.66	2.27945e-06	2	2113.1	1.42362	103.01	0
	High	VALVYGQMNEPPGAR	12	9490	13	C0J9K5;A0A0M3LBA7;Q597J4;A0A1Z1CJG6;A0A191SDX6;A0A1I7PIS3;C0J9P4;G4WNV5;Q9SCE9;B7S4V7;Q95FT0;A0A0A7DB11;Q9MRM1		0	0	6.402e-08	89.31	3.03587e-06	2	1601.81	0.731551	81.913	0
	High	DVNEQDVLLFIDNIFR	1	5066	10	A0A1I7PIS3;Q9SCE9;A0A0M3LBA7;A0A1Z1CJG6;C0J9K5;C0J9P4;G4WNV5;Q95FT0;Q597J4;A0A1C9HCE1		0	0	1.745e-12	87.98	4.48605e-06	2	1950	0.0320363	116.52	0
	High	AVAMSATDGLMR	4	3822	9	A0A0M3LBA7;A0A1Z1CJG6;A0A191SDX6;A0A1I7PIS3;C0J9K5;C0J9P4;Q9SCE9;Q597J4;Q9MRM1		0	0	3.005e-07	81.94	1.30064e-05	2	1222.59	0.619721	72.9946	0
	High	GIYPAVDPLDSTSTmLQPR	7	5449	13	A0A0M3LBA7;Q597J4;A0A1Z1CJG6;C0J9K5;C0J9P4;A0A191SDX6;A0A1I7PIS3;Q9SCE9;G4WNV5;B7S4V7;A0A1C9HCE1;Q95FT0;Q9MRM1	M15(Oxidation)	0	0	1.339e-10	79.62	2.59457e-05	2	2077.03	1.53813	104.086	0
	High	VALVYGQmNEPPGAR	10	9490	13	Q9MRM1;A0A0M3LBA7;A0A1Z1CJG6;A0A1I7PIS3;C0J9K5;C0J9P4;G4WNV5;Q9SCE9;A0A191SDX6;Q95FT0;B7S4V7;A0A0A7DB11;Q597J4	M8(Oxidation)	0	0	8.026e-10	76.66	5.57863e-05	2	1617.81	1.15111	66.1706	0
	High	VGLTALTMAEYFR	1	7808	14	A0A0M3LBA7;Q597J4;A0A1Z1CJG6;A0A1I7PIS3;C0J9K5;C0J9P4;G4WNV5;Q9SCE9;A0A1C9HCE1;B7S4V7;Q95FT0;A0A191SDX6;A0A0A7DB11;Q9MRM1		0	0	5.755e-08	76.41	5.6708e-05	2	1471.76	0.559418	114.642	0
	High	GMEVIDTGAPLSVPVGGATLGR	7	3356	7	A0A0M3LBA7;A0A1Z1CJG6;C0J9K5;C0J9P4;A0A1I7PIS3;Q9SCE9;A0A191SDX6		0	0	9.396e-14	75.26	0.000135752	2	2097.1	1.22165	112.863	0
	High	IVGEEHYETAQK	10	150	2	A0A0M3LBA7;A0A1I7PIS3		0	0	4.979e-08	72.29	8.74383e-05	2	1403.68	0.203907	38.2078	0
	High	MPNIYDALVVK	2	26	1	A0A1I7PIS3		0	0	1.329e-05	65.5	0.000702242	2	1262.68	0.436424	94.3238	0
	High	EGNDLYMEMK	3	8238	11	A0A0M3LBA7;Q597J4;A0A1Z1CJG6;C0J9K5;C0J9P4;A0A1I7PIS3;Q9SCE9;G4WNV5;Q95FT0;A0A0A7DB11;B7S4V7		0	0	0.0002781	61.93	0.000534865	2	1229.52	0.394281	73.8934	0
	High	SAPAFIQLDTK	4	4550	9	A0A0M3LBA7;A0A1I7PIS3;Q95FT0;Q9SCE9;Q597J4;A0A1Z1CJG6;C0J9K5;C0J9P4;A0A191SDX6		0	0	0.0001019	58.69	0.0038912	2	1190.64	0.433499	84.0866	0
	High	LSIFETGIK	4	9003	13	A0A0M3LBA7;Q597J4;A0A1Z1CJG6;C0J9K5;C0J9P4;A0A1I7PIS3;Q9SCE9;G4WNV5;A0A191SDX6;Q95FT0;A0A0A7DB11;Q9MRM1;B7S4V7		0	0	0.003906	57.89	0.00228398	2	1007.58	0.156655	91.7126	0
	High	AVAMSATDGLmR	7	3822	9	A0A0M3LBA7;Q597J4;A0A1Z1CJG6;C0J9K5;C0J9P4;A0A191SDX6;A0A1I7PIS3;Q9SCE9;Q9MRM1	M11(Oxidation)	0	0	3.752e-05	56.96	0.00330221	2	1238.59	0.380734	58.6553	0
	High	TVLIMELINNIAK	1	8267	12	A0A0M3LBA7;Q597J4;A0A1Z1CJG6;A0A1I7PIS3;C0J9K5;C0J9P4;Q9SCE9;G4WNV5;Q95FT0;A0A0A7DB11;A0A191SDX6;Q9MRM1		0	0	1.035e-05	55.97	0.00426503	2	1471.86	-0.046942	115.441	0
	High	ESGVINEENIAESK	1	1255	4	Q9SCE9;A0A1I7PIS3;Q95FT0;A0A191SDX6		0	0	8.058e-07	55.25	0.00604003	2	1518.73	0.748268	60.8248	0
	High	IGLFGGAGVGK	5	9628	20	A0A0M3LBA7;A0A1Z1CJG6;A0A1I7PIS3;C0J9K5;C0J9P4;G4WNV5;Q9SCE9;B7S4V7;Q597J4;Q95FT0;A0A0A7DB11;A0A191SDX6;A0A2G5F6R8;B9T1V8;A0A2H3ZCK5;A0A251U5D0;A0A0K9NYL5;Q9MRM1;A0A0D6QRT0;M0UCJ4		0	0	2.083e-05	51.64	0.0159739	2	975.563	0.418598	81.2943	0
	High	VVDLLAPYR	7	9267	13	A0A0M3LBA7;Q597J4;A0A1Z1CJG6;A0A1I7PIS3;C0J9K5;C0J9P4;G4WNV5;Q9SCE9;B7S4V7;A0A191SDX6;Q95FT0;A0A0A7DB11;Q9MRM1		0	0	0.0009798	51.37	0.0157326	2	1045.6	0.069123	97.0278	0
	High	TVLImELINNIAK	1	8267	12	A0A0M3LBA7;Q597J4;A0A1Z1CJG6;A0A1I7PIS3;C0J9K5;C0J9P4;Q9SCE9;G4WNV5;Q95FT0;A0A0A7DB11;A0A191SDX6;Q9MRM1	M5(Oxidation)	0	0	0.001853	51.1	0.0124122	2	1487.85	0.581723	114.918	0
	High	AVAmSATDGLmR	4	3822	9	A0A0M3LBA7;A0A1Z1CJG6;A0A1I7PIS3;C0J9K5;C0J9P4;Q9SCE9;Q597J4;A0A191SDX6;Q9MRM1	M4(Oxidation); M11(Oxidation)	0	0	0.0004819	50.09	0.0127388	2	1254.58	0.439739	44.7299	0
	High	EGNDLYmEmK	2	8238	11	A0A0A7DB11;A0A0M3LBA7;Q597J4;A0A1Z1CJG6;A0A1I7PIS3;C0J9K5;C0J9P4;G4WNV5;Q95FT0;Q9SCE9;B7S4V7	M7(Oxidation); M9(Oxidation)	0	0	0.0005916	47.31	0.0124306	2	1261.51	0.5113	42.2258	0
	High	EGSITSIQAVYVPADDLTDPAPATTFAHLDATTVLSR	1	6159	12	A0A0M3LBA7;G4WNV5;A0A1Z1CJG6;A0A191SDX6;A0A1I7PIS3;C0J9K5;C0J9P4;Q95FT0;Q9SCE9;A0A0A7DB11;B7S4V7;A0A1C9HCE1		0.0217	0	7.069e-13	45.39	0.0472482	3	3843.94	2.04722	114.542	0
	High	EGNDLYmEMK	4	8238	11	A0A0A7DB11;A0A0M3LBA7;Q597J4;A0A1Z1CJG6;A0A1I7PIS3;C0J9K5;C0J9P4;G4WNV5;Q95FT0;Q9SCE9;B7S4V7	M7(Oxidation)	0	0	0.001063	37.29	0.139325	2	1245.51	0.943582	62.9769	0
	High	AHGGVSVFGGVGER	6	7926	13	A0A0M3LBA7;Q597J4;A0A1Z1CJG6;A0A191SDX6;A0A1I7PIS3;C0J9K5;C0J9P4;G4WNV5;Q95FT0;Q9SCE9;Q9MRM1;B7S4V7;A0A0A7DB11		0	0	0.000159	26.45	4.86264	2	1328.67	2.0593	70.1939	0
	High	TREGNDLYMEMK	1	8225	11	A0A0A7DB11;A0A0M3LBA7;Q597J4;A0A1Z1CJG6;A0A1I7PIS3;C0J9K5;C0J9P4;G4WNV5;Q95FT0;Q9SCE9;B7S4V7		0	0.002	0.02453	35.03	0.383472	2	1486.67	0.903348	62.034	1
D6MYJ6	Ribulose bisphosphate carboxylase large chain OS=Arum euxinum OX=749967 GN=rbcL PE=3 SV=1 - [D6MYJ6_9ARAE]	2672.96	34.38	39251	0	18	286	480	53.1766	6.91748
	High	GGLDFTKDDENVNSQPFMR	10	51638	312	Q9XQI4;Q4VI93;Q8MFT9;A0A126G0V3;C0J9R6;Q6VW29;C6G1P2;Q5W520;A5X4D3;F2X4H9;A0A0K2SQY8;Q32803;Q4VI99;Q9GGI5;D6MYJ6;Q7YJP8;Q5I221;A0A0U4D534;Q4VI80;Q4VI78;A3RGJ0;G0WZ98;A0A249Y5Y5;A0A291L247;G0WZL1;Q37220;Q7YJR1;A0A291L2W8;Q37279;J9QH20;L0N8B1;A0A291EXH5;I2E9B8;Q6VW40;A0A0F7C9H2;I2BGM7;Q33047;Q31807;Q8WL19;Q33032;Q5K3Y8;O82538;U5XM28;B8PRL7;B5SW52;Q9THL1;Q1XEJ9;A0A219PXQ5;O46889;C3S8Q5;D3W6K3;Q9GEK5…		0	0	8.22e-13	127.74	7.05394e-10	2	2169.99	0.129488	93.0407	1
	High	GHYLNATAGTcEEMIK	15	14794	127	Q6VW40;C0J9R6;C6G1P2;Q5W520;Q33032;F2X4H9;Q4VI99;Q9GGI5;Q4VI80;Q4VI78;E7DMY2;Q31895;Q37212;Q5I221;A0A0U4D534;Q6VW29;R4QE58;A5X4D3;C7A609;Q32121;A0A0K2SQY8;Q32803;D6MYJ6;O03839;Q7YJP8;O09424;D6MYI7;Q9MT23;A3RGJ0;G0WZ98;A0A249Y5Y5;A0A291L247;G0WZL1;Q37220;A0A142I7A5;B6GUV5;B8YHE7;O98431;Q7YJR1;A0A291L2W8;A0A078BR81;Q37347;K4FWS2;K4EPE7;Q37279;A0A0F6TFY2;Q95CE8;Q5DRJ9;J9QH20;L0N8B1;Q37309;A0A291L2S1…	C11(Carbamidomethyl)	0	0	7.637e-14	105.99	5.53902e-08	2	1794.82	1.41919	66.294	0
	High	GHYLNATAGTcEEmIK	7	14794	127	Q6VW40;C0J9R6;C6G1P2;Q5W520;Q33032;U5XM28;F2X4H9;Q5SCR6;Q4VI99;C1JAT3;Q9GGI5;Q4VI80;Q4VI78;Q6VW29;R4QE58;Q7YJP8;Q5I221;A0A0U4D534;Q9MT23;B6GUV5;Q7YJR1;L0N8B1;O82538;Q9THL1;I2FL31;Q32803;Q4KUE1;Q7GH77;I2E9A4;Q1L7E3;A3RGJ0;A0A0B4M1K8;Q37220;B1PHQ2;A0A0U1W0G4;A0A078BR81;S6CMZ7;Q8MFT9;A0A0F6TFY2;Q5DRJ9;A0A249Y5Q9;A0A1D8DG20;Q85VA4;P94046;Q8ME51;Q31895;Q95631;Q8MCW3;A0A0K2SQY8;O98429;D6MYJ6;Q37212;O98…	C11(Carbamidomethyl); M14(Oxidation)	0	0	8.933e-11	95.65	5.48066e-07	2	1810.81	1.31607	55.5401	0
	High	GGLDFTKDDENVNSQPFmR	8	51638	312	Q4VIC0;O98426;B1PHQ2;A0A2D0WHN2;Q95CE8;Q9GGJ5;B5LBY9;Q9XQI4;Q4VI93;Q8MFT9;A0A126G0V3;C0J9R6;Q6VW29;C6G1P2;Q5W520;A5X4D3;F2X4H9;A0A0K2SQY8;Q32803;Q4VI99;Q9GGI5;D6MYJ6;Q7YJP8;Q5I221;A0A0U4D534;Q4VI80;Q4VI78;A3RGJ0;G0WZ98;A0A249Y5Y5;A0A291L247;G0WZL1;Q37220;Q7YJR1;A0A291L2W8;Q37279;J9QH20;L0N8B1;A0A291EXH5;I2E9B8;Q6VW40;A0A0F7C9H2;I2BGM7;Q33047;Q31807;Q8WL19;Q33032;Q5K3Y8;O82538;U5XM28;B8PRL7;B5SW52…	M18(Oxidation)	0	0	1.609e-10	84.55	1.42416e-05	2	2185.98	0.779455	83.8852	1
	High	mSGGDHIHAGTVVGK	32	17683	158	Q6VW40;A0A0F7C9H2;I2BGM7;C0J9R6;C6G1P2;Q33032;U5XM28;C3S8Q5;F2X4H9;Q9GEK5;Q5SCR6;Q9GGI5;Q37212;A0A2H4NXN4;Q8HUZ9;I2E9L8;Q8MCY1;O98531;Q6VW29;Q339G9;Q37358;Q4KUE1;Q7YJP8;Q7GH77;Q5I221;A0A0U4D534;I2E9A4;Q1L7E3;D6MYK4;E7DMY2;Q31807;T1WH32;A0A0K2SQY8;D6MYJ6;P93952;Q8WKT6;Q9XQL2;I2E9B8;Q9XQ93;O98551;E7DMW3;R4QE58;A5X4D3;I2E906;O98429;D6MYI7;Q9MT23;A0A249Y5N8;W5RVG3;A0A0B4M1K8;A0A0U1W0G4;B6GUV5;Q7YJR1;…	M1(Oxidation)	0	0	1.164e-08	84.19	1.31218e-05	2	1481.72	0.0716084	31.3895	0
	High	DNGLLLHIHR	12	41878	323	Q5W520;Q9GGI5;O09424;Q6VW40;I2BGM7;C0J9R6;C6G1P2;E7DMY2;Q33032;F2X4H9;Q37212;M1S1D7;Q8HUZ9;Q5I221;A0A0U4D534;I2E9L8;Q6VW29;O82538;U5XM28;Q9THL1;A0A0K2SQY8;I2FL31;Q5SCR6;Q32803;Q4VI99;C1JAT3;D6MYJ6;Q4KUE1;Q7YJP8;Q7GH77;J9QER6;O98551;E7DMW3;Q4VI80;Q3I534;I2E9A4;Q8MCY1;Q4VI78;Q1L7E3;A0A291EXH5;C3RXF1;B8PRL7;C3S8U4;A0A1C9HFM1;O03612;A0A023Q3H2;A0A023Q1H7;Q31807;T1WH32;C3S8Q5;Q71N81;P93952;Q8WKT6;Q9XQ…		0	0	1.717e-05	83.15	2.27948e-05	3	1187.67	1.40527	64.2218	0
	High	GHYLNATAGTcEEMIKR	4	14767	126	Q6VW40;C0J9R6;Q6VW29;C6G1P2;Q33032;U5XM28;R4QE58;F2X4H9;A0A0K2SQY8;Q5SCR6;O98429;Q9GGI5;D6MYJ6;Q4KUE1;Q37212;Q7YJP8;Q7GH77;O98551;E7DMW3;I2E9A4;Q8MCY1;Q1L7E3;D6MYI7;Q9MT23;W5RVG3;O98426;A0A0B4M1K8;A0A0U1W0G4;B6GUV5;Q7YJR1;Q37347;K4EPE7;S6CMZ7;Q37176;Q8MFT9;Q95CE8;A0A1D8DG20;L0N8B1;P94046;Q8ME51;A5X4D3;Q339G9;A0A2H4UGV5;Q37358;Q32750;Q5I221;A0A0U4D534;A0A249Y5N8;Q7YJR9;A0A291L2W8;D6MYJ0;Q5W520;Q32…	C11(Carbamidomethyl)	0	0	2.293e-13	82.79	1.40073e-05	3	1950.92	1.18142	60.6955	1
	High	GHYLNATAGTcEEmIKR	6	14767	126	C0J9R6;C6G1P2;F2X4H9;Q9GGI5;Q6VW40;Q6VW29;Q5W520;Q33032;O82538;U5XM28;Q9THL1;A0A0K2SQY8;I2FL31;Q5SCR6;Q32803;Q4VI99;C1JAT3;D6MYJ6;Q4KUE1;Q7YJP8;Q7GH77;O98551;E7DMW3;Q4VI80;Q3I534;I2E9A4;Q4VI78;Q1L7E3;E7DMY2;A0A2H4UGV5;I2E962;O98429;Q9MT23;A3RGJ0;W5RVG3;A0A0B4M1K8;G0WZL1;Q37220;A0A142I7A5;B1PHQ2;A0A0U1W0G4;A0A142I7F3;B8YHE7;O98431;Q7YJR1;A0A078BR81;Q37347;K4EPE7;S6CMZ7;Q8MFT9;A0A0F6TFY2;Q95CE8;Q5D…	C11(Carbamidomethyl); M14(Oxidation)	0	0	2.114e-10	80.35	2.3056e-05	3	1966.91	1.21254	50.762	1
	High	xFQGPPHGIQVER	30	58045	308	A0A291EXH5;Q6VW40;I2BGM7;C0J9R6;C6G1P2;Q5W520;E7DMY2;Q33032;B5SW52;D3W6K3;F2X4H9;Q4VI99;Q9GGI5;Q8HUZ9;I2E9L8;Q4VI80;Q4VI78;C3S8U4;A0A0F7C9H2;I2E962;U5XM28;B8PRL7;Q8WIX2;C3S8Q5;Q9GEK5;O78309;Q5SCR6;C1JAT3;M1S1D7;A0A2H4NXN4;Q5I221;G0WZM4;A0A0U4D534;A0A0P0FGN5;A0A286NQF2;Q7YJM6;A6YSW9;Q6VW29;Q4KUE1;Q7YJP8;Q7GH77;I2E9A4;Q1L7E3;Q9MT23;A0A0B4M1K8;A0A0U1W0G4;Q7YJR1;S6CMZ7;Q8MFT9;A0A1D8DG20;L0N8B1;P94046…	X1(T)	0	0	1.1e-08	79.78	6.57355e-05	2	1465.75	-0.0102537	59.9781	0
	High	DDENVNSQPFMR	7	52171	338	Q9GHZ1;A5X4K9;A0A0P0UQB7;Q32224;Q32496;Q85YX6;A0A1Q1G8P4;C0J9R6;C6G1P2;F2X4H9;Q9GGI5;Q37212;Q8HUZ9;A0A291EXH5;Q32571;Q5W520;Q8WL19;Q5K3Y8;C3RXF1;B8PRL7;B5SW52;A0A219PXQ5;O46889;Q32121;A0A1C9HG15;I2FL31;Q32553;Q32803;A0PDB5;Q8WIA7;C7AQV2;C3S8U4;I2E9B8;Q6VW40;A0A0F7C9H2;E6Y8Z3;I2BGM7;B1NL21;Q6VW29;Q33047;Q31807;Q33032;O82538;U5XM28;Q9THL1;A5X4D3;I3NTN0;Q1XEJ9;V5K6K1;Q339G9;C3S8Q5;B5D5Q4;V5K6L0;D3W6…		0	0	2.837e-06	77.66	6.38818e-05	2	1451.62	0.55733	69.725	0
	High	MSGGDHIHAGTVVGK	35	17683	158	C0J9R6;C6G1P2;F2X4H9;Q9GGI5;Q5I221;A0A0U4D534;Q6VW29;Q7YJP8;O98551;I2E9B8;Q6VW40;A0A0F7C9H2;I2BGM7;Q31807;Q33032;U5XM28;A5X4D3;Q8WIX2;Q339G9;C3S8Q5;Q9GEK5;A0A0K2SQY8;Q5SCR6;O98429;D6MYJ6;Q9XQ93;Q37358;Q4KUE1;M1S1D7;Q7GH77;A0A2H4NXN4;Q8HUZ9;G0WZM4;E7DMW3;I2E9L8;Q8HRT3;I2E9A4;A0A286NQF2;P93952;Q8WKT6;Q7YJM6;Q9XQL2;Q1L7E3;Q9MT23;Q9ZS70;A0A249Y5N8;W5RVG3;A0A120KLC1;B8PRP3;A0A0B4M1K8;B5L2V5;S4TA61;D4N…		0	0	8.925e-09	71.23	0.000222805	2	1465.72	0.101013	37.4577	0
	High	VALEAcVQAR	50	29518	254	I2E9B8;Q6VW40;A0A0F7C9H2;I2BGM7;C0J9R6;Q6VW29;C6G1P2;Q31807;Q33032;U5XM28;A5X4D3;V5K6K1;Q339G9;C3S8Q5;V5K6L0;F2X4H9;Q9GEK5;A0A0K2SQY8;Q5SCR6;Q9GGI5;D6MYJ6;Q9XQ93;A0A1W6BQF9;Q37358;Q4KUE1;Q37212;M1S1D7;Q7YJP8;Q7GH77;A0A2H4NXN4;Q8HUZ9;Q5I221;G0WZM4;A0A0U4D534;O98551;E7DMW3;I2E9L8;Q8HRT3;I2E9A4;Q8MCY1;Q6USH4;P93952;Q8WKT6;Q9XQL2;Q1L7E3;O98531;Q5W520;C3RXF1;C3S8U4;E7DMY2;A0A076FQ83;A0A291EXH5;E6Y8Z3;…	C6(Carbamidomethyl)	0	0	0.0001594	70.48	0.000356624	2	1116.58	0.537768	113.435	0
	High	ELGVPIVMHDYITGGFTANTSLAHYcR	2	839	31	Q5W520;C3RXF1;C3S8U4;C0J9R6;D6MYJ6;I2FL31;Q33032;I2BGM7;Q31807;Q32553;A0A2H4UGV5;D6MYK9;C3S8Q5;D6MYK4;Q32666;C7AQV0;C7AQT3;C7AQV2;D6MYI7;G0WZL1;A0A0U1W0G4;A0A142DPV4;A0A120KLC1;A0A291L2W8;D6MYJ0;A0A023Q3H2;A0A023Q1H7;Q31889;Q6YLN6;C7AQU9;C7AQS4	C26(Carbamidomethyl)	0	0	4.477e-15	69.61	0.000290719	3	3022.46	1.22056	114.083	0
	High	FLFcAEAIYK	11	13080	152	Q9GHZ1;A0A291EXH5;C3S8Q5;C3S8U4;C0J9R6;C6G1P2;Q5W520;F2X4H9;Q4VI99;Q9GGI5;Q4VI80;Q4VI78;Q6VW29;Q31807;Q5K3Y8;O78309;Q32803;M1S1D7;Q7YJP8;Q8HUZ9;Q5I221;A0A0U4D534;Q95DW1;P93952;Q9XQL2;Q9MT23;Q7YJR1;L0N8B1;A8DPF0;A0A023UA12;Q7YJM3;A0A1C9HG42;A0A1C9HFM1;A0A1W6L1X3;D6MYK9;Q32571;A0PD98;C3RXF1;B8PRL7;R4QE58;T1WH32;C7AQU9;Q32121;A0A0K2SQY8;B8QQG4;D6MYJ6;Q71N81;Q8WKT6;D6MYI7;A2VAL3;E5G0G9;A3RGJ0;Q37222;…	C4(Carbamidomethyl)	0	0	0.0002633	63.19	0.00156873	2	1261.63	1.14707	109.08	0
	High	ELGVPIVmHDYITGGFTANTSLAHYcR	10	839	31	C7AQU9;C7AQS4;A0A0U1W0G4;Q5W520;C3RXF1;C3S8U4;Q6YLN6;I2FL31;Q31889;C0J9R6;D6MYJ6;Q33032;I2BGM7;Q31807;Q32553;A0A2H4UGV5;D6MYK9;C3S8Q5;D6MYK4;Q32666;C7AQV0;C7AQT3;C7AQV2;D6MYI7;G0WZL1;A0A142DPV4;A0A120KLC1;A0A291L2W8;D6MYJ0;A0A023Q3H2;A0A023Q1H7	M8(Oxidation); C26(Carbamidomethyl)	0	0	9.865e-13	58.54	0.00351198	3	3038.45	0.577611	113.61	0
	High	YGRPLLGcTIKPK	8	64650	340	C0J9R6;Q6VW29;C6G1P2;Q5W520;A5X4D3;F2X4H9;A0A0K2SQY8;Q32803;Q4VI99;Q9GGI5;D6MYJ6;Q7YJP8;Q5I221;A0A0U4D534;Q4VI80;Q4VI78;A3RGJ0;G0WZ98;A0A249Y5Y5;A0A291L247;G0WZL1;Q37220;Q7YJR1;A0A291L2W8;Q37279;J9QH20;L0N8B1;A0A291EXH5;I2E9B8;Q6VW40;A0A0F7C9H2;I2BGM7;Q33047;Q31807;Q8WL19;Q33032;Q5K3Y8;O82538;U5XM28;B8PRL7;B5SW52;Q9THL1;Q1XEJ9;A0A219PXQ5;O46889;C3S8Q5;D3W6K3;Q9GEK5;I2FL31;Q5SCR6;C1JAT3;Q9XQ93;Q4K…	C8(Carbamidomethyl)	0	0	5.306e-09	52.44	0.0334262	3	1502.85	0.213484	53.6462	2
	High	AMHAVIDR	10	44488	338	Q6VW40;A0A0F7C9H2;I2BGM7;C0J9R6;C6G1P2;Q33032;U5XM28;T1WH32;C3S8Q5;F2X4H9;Q9GEK5;Q5SCR6;Q9GGI5;A0A2H4NXN4;Q8HUZ9;I2E9L8;C3S8U4;Q6VW29;Q5W520;O82538;Q9THL1;A0A0K2SQY8;I2FL31;Q32803;Q4VI99;C1JAT3;D6MYJ6;Q4KUE1;Q7YJP8;Q7GH77;O98551;E7DMW3;Q4VI80;Q3I534;I2E9A4;Q4VI78;Q1L7E3;A3RGJ0;W5RVG3;G0WZL1;Q37220;B1PHQ2;A0A0U1W0G4;A0A142I7F3;Q7YJR1;S6CMZ7;Q8MFT9;J9QH20;A0A249Y5Q9;Q85VA4;L0N8B1;Q37212;M1S1D7;Q5I2…		0	0	0.002359	52.22	0.0221467	2	912.472	-0.488874	32.2799	0
	High	DDENVNSQPFmR	5	52171	338	Q6VW40;C0J9R6;C6G1P2;Q5W520;Q33032;U5XM28;F2X4H9;Q5SCR6;Q4VI99;C1JAT3;Q9GGI5;Q4VI80;Q4VI78;Q37212;Q5I221;A0A0U4D534;Q9ZS70;I2E9B8;A0A0F7C9H2;I2BGM7;Q6VW29;Q31807;A5X4D3;Q8WIX2;V5K6K1;A5X4K9;Q339G9;C3S8Q5;V5K6L0;Q9GEK5;A0A0K2SQY8;O98429;D6MYJ6;Q9XQ93;A0A1W6BQF9;Q37358;Q4KUE1;M1S1D7;Q7YJP8;Q7GH77;A0A2H4NXN4;Q8HUZ9;G0WZM4;O98551;E7DMW3;I2E9L8;Q8HRT3;I2E9A4;Q8MCY1;A0A286NQF2;Q6USH4;P93952;Q8WKT6;Q7YJ…	M11(Oxidation)	0	0	3.337e-06	47.53	0.0647209	2	1467.62	0.689022	56.4145	0
	High	PLLGcTIKPK	7	64838	348	C0J9R6;Q6VW29;C6G1P2;Q5W520;A5X4D3;F2X4H9;A0A0K2SQY8;Q32803;Q4VI99;Q9GGI5;D6MYJ6;Q7YJP8;Q5I221;A0A0U4D534;Q4VI80;Q4VI78;A3RGJ0;G0WZ98;A0A249Y5Y5;A0A291L247;G0WZL1;Q37220;Q7YJR1;A0A291L2W8;Q37279;J9QH20;L0N8B1;A0A291EXH5;I2E9B8;Q6VW40;A0A0F7C9H2;I2BGM7;Q33047;Q31807;Q8WL19;Q33032;Q5K3Y8;O82538;U5XM28;B8PRL7;B5SW52;Q9THL1;Q1XEJ9;A0A219PXQ5;O46889;C3S8Q5;D3W6K3;Q9GEK5;I2FL31;Q5SCR6;C1JAT3;Q9XQ93;Q4K…	C5(Carbamidomethyl)	0	0	0.0002754	45.67	0.153398	2	1126.67	0.646087	51.6346	1
	High	xFQGPPHGIQVER	1	18	10	Q4VI99;D6MYJ6;Q7YJP8;Q7YJR9;Q8HVI8;O98431;A0A0F7EVY4;Q9XQR0;O03628;O03613	X1(Q)	0	0	0.0004585	41.05	0.175084	2	1492.77	5.9355	73.4066	0
	High	xFQGPPHGIQVER	2	18	10	Q4VI99;D6MYJ6;Q7YJP8;Q7YJR9;Q8HVI8;O98431;A0A0F7EVY4;Q9XQR0;O03628;O03613	X1(G)	0	0	0.001624	23.15	11.7153	3	1421.73	2.85305	59.7739	0
	High	AQAETGEIK	7	27913	246	A0A291EXH5;Q6VW40;A0A0F7C9H2;I2BGM7;C0J9R6;C6G1P2;Q5W520;Q33032;U5XM28;B8PRL7;B5SW52;C3S8Q5;D3W6K3;F2X4H9;Q9GEK5;Q5SCR6;Q4VI99;C1JAT3;Q9GGI5;A0A2H4NXN4;Q8HUZ9;I2E9L8;Q4VI80;Q4VI78;C3S8U4;I2E9B8;Q6VW29;Q31807;Q9XQ93;Q4KUE1;Q7YJP8;Q7GH77;I2E9A4;A0A286NQF2;P93952;Q7YJM6;Q9XQL2;Q1L7E3;Q9MT23;A0A0K2SQY8;D6MYJ6;O98551;E7DMW3;Q8WKT6;W5RVG3;D4N1T9;A0A0U1W0G4;Q8HVI8;A0A291L206;Q7YJR1;S6CMZ7;Q8MFT9;Q5QAE5;…		0	0.001	0.006713	39.16	0.472469	2	946.483	-0.639487	25.67	0
	High	EGNEIIR	1	14511	170	B8PRL7;O46889;Q9GEK5;O78309;Q9XQ93;Q8WKT6;C6G1P2;Q6VW40;C0J9R6;Q5W520;Q33032;U5XM28;F2X4H9;Q5SCR6;Q4VI99;C1JAT3;Q9GGI5;Q4VI80;Q4VI78;A0A291EXH5;Q71N79;Q8HUZ9;C3S8U4;I2BGM7;B5SW52;D3W6K3;I2E9L8;Q6VW29;A5X4D3;A0A0K2SQY8;Q32803;D6MYJ6;Q7YJP8;Q5I221;A0A0U4D534;I2FL31;Q58U40;I2E9B8;A0A0F7C9H2;Q33047;Q31807;Q8WL19;Q5K3Y8;O82538;Q9THL1;Q1XEJ9;A0A219PXQ5;C3S8Q5;Q4KUE1;Q7GH77;A0A2H4NXN4;A0PDB5;Q33156;O985…		0	0.003	0.03445	52.74	0.0128698	2	830.437	0.284124	36.2801	0
	High	NHGMHFR	3	30695	251	Q5W520;Q9GGI5;Q33047;O82538;Q6VW40;C0J9R6;Q6VW29;C6G1P2;Q33032;U5XM28;Q9THL1;F2X4H9;A0A0K2SQY8;I2FL31;Q5SCR6;Q32803;Q4VI99;C1JAT3;D6MYJ6;Q4KUE1;Q7YJP8;Q7GH77;O98551;E7DMW3;Q4VI80;Q3I534;I2E9A4;Q4VI78;Q1L7E3;Q71N79;A0A291EXH5;I2E9B8;E6Y8Z3;I2BGM7;B1NL21;Q31807;Q8WL19;Q5K3Y8;B5SW52;Q1XEJ9;O46889;Q339G9;B5D5Q4;D3W6K3;O78309;Q9XQ93;Q37358;M1S1D7;A0PDB5;Q33156;Q8HUZ9;Q5I221;A0A0U4D534;I2E9L8;Q95DW1;C3…		0	0.003	0.04156	38.45	0.36181	2	898.41	0.182082	30.1674	0
	High	GGLDFTK	2	54686	360	C0J9R6;C6G1P2;E7DMY2;F2X4H9;Q9GGI5;Q37212;Q9XQI4;Q4VI80;Q4VI93;Q6VW40;Q6VW29;Q5W520;Q33032;O82538;U5XM28;Q9THL1;A5X4D3;Q339G9;A0A0K2SQY8;I2FL31;Q5SCR6;Q32803;Q4VI99;C1JAT3;D6MYJ6;Q37358;Q4KUE1;Q7YJP8;Q7GH77;Q5I221;A0A0U4D534;O98551;E7DMW3;Q3I534;I2E9A4;Q4VI78;A0A0P0FGN5;Q58U40;A6YSW9;Q1L7E3;A3RGJ0;A0A249Y5N8;G0WZ98;W5RVG3;A0A249Y5Y5;A0A291L247;G0WZL1;C1JAS8;Q37220;B1PHQ2;A0A0U1W0G4;A0A142I7F3;Q7Y…		0	0.005	0.07593	27.29	9.48923	2	737.383	-0.263509	53.5073	0
	High	AmHAVIDR	1	44488	338	Q9ZS70;A0A291EXH5;I2E9B8;Q6VW40;A0A0F7C9H2;E6Y8Z3;I2BGM7;B1NL21;C0J9R6;Q6VW29;C6G1P2;Q5W520;Q33047;D6MYK4;E7DMY2;Q31807;A0PD98;Q8WL19;Q33032;Q5K3Y8;I2E962;O82538;Q9GHZ1;U5XM28;B8PRL7;B5SW52;Q9THL1;A5X4D3;Q8WIX2;I3NTN0;Q1XEJ9;A0A219PXQ5;A5X4K9;Q9XQI4;O46889;Q339G9;C3S8Q5;Q95631;B5D5Q4;D3W6K3;F2X4H9;Q9GEK5;A0A0K2SQY8;I2FL31;B8QQG4;O78309;Q9T2B5;Q5SCR6;O98429;Q32803;Q4VI99;C1JAT3;Q9GGI5;D6MYJ6;Q9XQ9…	M2(Oxidation)	0	0.008	0.1076	47.78	0.0661697	2	928.467	0.000262866	21.2563	0
Q95631	Ribulose bisphosphate carboxylase large chain (Fragment) OS=Amaroria soulameoides OX=43721 GN=rbcL PE=3 SV=2 - [Q95631_9ROSI]	2658.04	28.57	4442	0	18	213	469	52.0692	6.84424
	High	GGLDFTKDDENVNSQPFMR	10	51638	312	Q9XQI4;Q4VI93;Q8MFT9;A0A126G0V3;C0J9R6;Q6VW29;C6G1P2;Q5W520;A5X4D3;F2X4H9;A0A0K2SQY8;Q32803;Q4VI99;Q9GGI5;D6MYJ6;Q7YJP8;Q5I221;A0A0U4D534;Q4VI80;Q4VI78;A3RGJ0;G0WZ98;A0A249Y5Y5;A0A291L247;G0WZL1;Q37220;Q7YJR1;A0A291L2W8;Q37279;J9QH20;L0N8B1;A0A291EXH5;I2E9B8;Q6VW40;A0A0F7C9H2;I2BGM7;Q33047;Q31807;Q8WL19;Q33032;Q5K3Y8;O82538;U5XM28;B8PRL7;B5SW52;Q9THL1;Q1XEJ9;A0A219PXQ5;O46889;C3S8Q5;D3W6K3;Q9GEK5…		0	0	8.22e-13	127.74	7.05394e-10	2	2169.99	0.129488	93.0407	1
	High	GHYLxATAGTcEEMIK	9	12	9	Q8WJX3;Q95CF8;X2D2J7;E5G0I9;Q37220;Q8ME51;Q31895;Q95631;Q8MCW3	X5(D); C11(Carbamidomethyl)	0	0	1.152e-09	106.09	1.67809e-08	2	1795.8	1.75204	70.4647	0
	High	GHYLxATAGTcEEMIK	14	14794	127	Q6VW40;C0J9R6;C6G1P2;Q5W520;Q33032;F2X4H9;Q4VI99;Q9GGI5;Q4VI80;Q4VI78;E7DMY2;Q31895;Q37212;Q5I221;A0A0U4D534;Q6VW29;R4QE58;A5X4D3;C7A609;Q32121;A0A0K2SQY8;Q32803;D6MYJ6;O03839;Q7YJP8;O09424;D6MYI7;Q9MT23;A3RGJ0;G0WZ98;A0A249Y5Y5;A0A291L247;G0WZL1;Q37220;A0A142I7A5;B6GUV5;B8YHE7;O98431;Q7YJR1;A0A291L2W8;A0A078BR81;Q37347;K4FWS2;K4EPE7;Q37279;A0A0F6TFY2;Q95CE8;Q5DRJ9;J9QH20;L0N8B1;Q37309;A0A291L2S1…	X5(N); C11(Carbamidomethyl)	0	0	7.637e-14	105.99	5.53902e-08	2	1794.82	1.41919	66.294	0
	High	GHYLxATAGTcEEmIK	7	14794	127	Q6VW40;C0J9R6;C6G1P2;Q5W520;Q33032;U5XM28;F2X4H9;Q5SCR6;Q4VI99;C1JAT3;Q9GGI5;Q4VI80;Q4VI78;Q6VW29;R4QE58;Q7YJP8;Q5I221;A0A0U4D534;Q9MT23;B6GUV5;Q7YJR1;L0N8B1;O82538;Q9THL1;I2FL31;Q32803;Q4KUE1;Q7GH77;I2E9A4;Q1L7E3;A3RGJ0;A0A0B4M1K8;Q37220;B1PHQ2;A0A0U1W0G4;A0A078BR81;S6CMZ7;Q8MFT9;A0A0F6TFY2;Q5DRJ9;A0A249Y5Q9;A0A1D8DG20;Q85VA4;P94046;Q8ME51;Q31895;Q95631;Q8MCW3;A0A0K2SQY8;O98429;D6MYJ6;Q37212;O98…	X5(N); C11(Carbamidomethyl); M14(Oxidation)	0	0	8.933e-11	95.65	5.48066e-07	2	1810.81	1.31607	55.5401	0
	High	GHYLxATAGTcEEMIKR	3	12	9	Q8WJX3;Q95CF8;X2D2J7;E5G0I9;Q37220;Q8ME51;Q31895;Q95631;Q8MCW3	X5(D); C11(Carbamidomethyl)	0	0	3.868e-09	94.91	3.38911e-07	3	1951.9	-0.794907	64.0913	1
	High	GGLDFTKDDENVNSQPFmR	8	51638	312	Q4VIC0;O98426;B1PHQ2;A0A2D0WHN2;Q95CE8;Q9GGJ5;B5LBY9;Q9XQI4;Q4VI93;Q8MFT9;A0A126G0V3;C0J9R6;Q6VW29;C6G1P2;Q5W520;A5X4D3;F2X4H9;A0A0K2SQY8;Q32803;Q4VI99;Q9GGI5;D6MYJ6;Q7YJP8;Q5I221;A0A0U4D534;Q4VI80;Q4VI78;A3RGJ0;G0WZ98;A0A249Y5Y5;A0A291L247;G0WZL1;Q37220;Q7YJR1;A0A291L2W8;Q37279;J9QH20;L0N8B1;A0A291EXH5;I2E9B8;Q6VW40;A0A0F7C9H2;I2BGM7;Q33047;Q31807;Q8WL19;Q33032;Q5K3Y8;O82538;U5XM28;B8PRL7;B5SW52…	M18(Oxidation)	0	0	1.609e-10	84.55	1.42416e-05	2	2185.98	0.779455	83.8852	1
	High	DNGLLLHIHR	12	41878	323	Q5W520;Q9GGI5;O09424;Q6VW40;I2BGM7;C0J9R6;C6G1P2;E7DMY2;Q33032;F2X4H9;Q37212;M1S1D7;Q8HUZ9;Q5I221;A0A0U4D534;I2E9L8;Q6VW29;O82538;U5XM28;Q9THL1;A0A0K2SQY8;I2FL31;Q5SCR6;Q32803;Q4VI99;C1JAT3;D6MYJ6;Q4KUE1;Q7YJP8;Q7GH77;J9QER6;O98551;E7DMW3;Q4VI80;Q3I534;I2E9A4;Q8MCY1;Q4VI78;Q1L7E3;A0A291EXH5;C3RXF1;B8PRL7;C3S8U4;A0A1C9HFM1;O03612;A0A023Q3H2;A0A023Q1H7;Q31807;T1WH32;C3S8Q5;Q71N81;P93952;Q8WKT6;Q9XQ…		0	0	1.717e-05	83.15	2.27948e-05	3	1187.67	1.40527	64.2218	0
	High	GHYLxATAGTcEEMIKR	3	14767	126	Q6VW40;C0J9R6;Q6VW29;C6G1P2;Q33032;U5XM28;R4QE58;F2X4H9;A0A0K2SQY8;Q5SCR6;O98429;Q9GGI5;D6MYJ6;Q4KUE1;Q37212;Q7YJP8;Q7GH77;O98551;E7DMW3;I2E9A4;Q8MCY1;Q1L7E3;D6MYI7;Q9MT23;W5RVG3;O98426;A0A0B4M1K8;A0A0U1W0G4;B6GUV5;Q7YJR1;Q37347;K4EPE7;S6CMZ7;Q37176;Q8MFT9;Q95CE8;A0A1D8DG20;L0N8B1;P94046;Q8ME51;A5X4D3;Q339G9;A0A2H4UGV5;Q37358;Q32750;Q5I221;A0A0U4D534;A0A249Y5N8;Q7YJR9;A0A291L2W8;D6MYJ0;Q5W520;Q32…	X5(N); C11(Carbamidomethyl)	0	0	2.293e-13	82.79	1.40073e-05	3	1950.92	1.18142	60.6955	1
	High	GHYLxATAGTcEEmIKR	3	14767	126	C0J9R6;C6G1P2;F2X4H9;Q9GGI5;Q6VW40;Q6VW29;Q5W520;Q33032;O82538;U5XM28;Q9THL1;A0A0K2SQY8;I2FL31;Q5SCR6;Q32803;Q4VI99;C1JAT3;D6MYJ6;Q4KUE1;Q7YJP8;Q7GH77;O98551;E7DMW3;Q4VI80;Q3I534;I2E9A4;Q4VI78;Q1L7E3;E7DMY2;A0A2H4UGV5;I2E962;O98429;Q9MT23;A3RGJ0;W5RVG3;A0A0B4M1K8;G0WZL1;Q37220;A0A142I7A5;B1PHQ2;A0A0U1W0G4;A0A142I7F3;B8YHE7;O98431;Q7YJR1;A0A078BR81;Q37347;K4EPE7;S6CMZ7;Q8MFT9;A0A0F6TFY2;Q95CE8;Q5D…	X5(N); C11(Carbamidomethyl); M14(Oxidation)	0	0	2.114e-10	80.35	2.3056e-05	3	1966.91	1.21254	50.762	1
	High	TFQGPPHGIQVER	30	58045	308	A0A291EXH5;Q6VW40;I2BGM7;C0J9R6;C6G1P2;Q5W520;E7DMY2;Q33032;B5SW52;D3W6K3;F2X4H9;Q4VI99;Q9GGI5;Q8HUZ9;I2E9L8;Q4VI80;Q4VI78;C3S8U4;A0A0F7C9H2;I2E962;U5XM28;B8PRL7;Q8WIX2;C3S8Q5;Q9GEK5;O78309;Q5SCR6;C1JAT3;M1S1D7;A0A2H4NXN4;Q5I221;G0WZM4;A0A0U4D534;A0A0P0FGN5;A0A286NQF2;Q7YJM6;A6YSW9;Q6VW29;Q4KUE1;Q7YJP8;Q7GH77;I2E9A4;Q1L7E3;Q9MT23;A0A0B4M1K8;A0A0U1W0G4;Q7YJR1;S6CMZ7;Q8MFT9;A0A1D8DG20;L0N8B1;P94046…		0	0	1.1e-08	79.78	6.57355e-05	2	1465.75	-0.0102537	59.9781	0
	High	DDENVNSQPFMR	7	52171	338	Q9GHZ1;A5X4K9;A0A0P0UQB7;Q32224;Q32496;Q85YX6;A0A1Q1G8P4;C0J9R6;C6G1P2;F2X4H9;Q9GGI5;Q37212;Q8HUZ9;A0A291EXH5;Q32571;Q5W520;Q8WL19;Q5K3Y8;C3RXF1;B8PRL7;B5SW52;A0A219PXQ5;O46889;Q32121;A0A1C9HG15;I2FL31;Q32553;Q32803;A0PDB5;Q8WIA7;C7AQV2;C3S8U4;I2E9B8;Q6VW40;A0A0F7C9H2;E6Y8Z3;I2BGM7;B1NL21;Q6VW29;Q33047;Q31807;Q33032;O82538;U5XM28;Q9THL1;A5X4D3;I3NTN0;Q1XEJ9;V5K6K1;Q339G9;C3S8Q5;B5D5Q4;V5K6L0;D3W6…		0	0	2.837e-06	77.66	6.38818e-05	2	1451.62	0.55733	69.725	0
	High	VALEAcVQAR	50	29518	254	I2E9B8;Q6VW40;A0A0F7C9H2;I2BGM7;C0J9R6;Q6VW29;C6G1P2;Q31807;Q33032;U5XM28;A5X4D3;V5K6K1;Q339G9;C3S8Q5;V5K6L0;F2X4H9;Q9GEK5;A0A0K2SQY8;Q5SCR6;Q9GGI5;D6MYJ6;Q9XQ93;A0A1W6BQF9;Q37358;Q4KUE1;Q37212;M1S1D7;Q7YJP8;Q7GH77;A0A2H4NXN4;Q8HUZ9;Q5I221;G0WZM4;A0A0U4D534;O98551;E7DMW3;I2E9L8;Q8HRT3;I2E9A4;Q8MCY1;Q6USH4;P93952;Q8WKT6;Q9XQL2;Q1L7E3;O98531;Q5W520;C3RXF1;C3S8U4;E7DMY2;A0A076FQ83;A0A291EXH5;E6Y8Z3;…	C6(Carbamidomethyl)	0	0	0.0001594	70.48	0.000356624	2	1116.58	0.537768	113.435	0
	High	GHYLxATAGTcEEmIK	3	12	9	Q8WJX3;E5G0I9;Q8ME51;Q31895;Q95631;Q37220;Q8MCW3;Q95CF8;X2D2J7	X5(D); C11(Carbamidomethyl); M14(Oxidation)	0	0	1.536e-11	66.43	0.00011868	2	1811.8	0.635416	59.3284	0
	High	PWGNAPGAVANR	1	2	2	Q95631;Q95DW1		0	0	6.858e-06	63.37	0.000804436	2	1209.61	0.363147	56.3399	0
	High	FLFcAEAIYK	11	13080	152	Q9GHZ1;A0A291EXH5;C3S8Q5;C3S8U4;C0J9R6;C6G1P2;Q5W520;F2X4H9;Q4VI99;Q9GGI5;Q4VI80;Q4VI78;Q6VW29;Q31807;Q5K3Y8;O78309;Q32803;M1S1D7;Q7YJP8;Q8HUZ9;Q5I221;A0A0U4D534;Q95DW1;P93952;Q9XQL2;Q9MT23;Q7YJR1;L0N8B1;A8DPF0;A0A023UA12;Q7YJM3;A0A1C9HG42;A0A1C9HFM1;A0A1W6L1X3;D6MYK9;Q32571;A0PD98;C3RXF1;B8PRL7;R4QE58;T1WH32;C7AQU9;Q32121;A0A0K2SQY8;B8QQG4;D6MYJ6;Q71N81;Q8WKT6;D6MYI7;A2VAL3;E5G0G9;A3RGJ0;Q37222;…	C4(Carbamidomethyl)	0	0	0.0002633	63.19	0.00156873	2	1261.63	1.14707	109.08	0
	High	GHYLxATAGTcEEmIKR	4	12	9	Q8WJX3;Q95CF8;X2D2J7;E5G0I9;Q37220;Q8ME51;Q31895;Q95631;Q8MCW3	X5(D); C11(Carbamidomethyl); M14(Oxidation)	0	0	5.297e-09	54.53	0.00318226	3	1967.9	0.368823	53.205	1
	High	AMHAVIDR	10	44488	338	Q6VW40;A0A0F7C9H2;I2BGM7;C0J9R6;C6G1P2;Q33032;U5XM28;T1WH32;C3S8Q5;F2X4H9;Q9GEK5;Q5SCR6;Q9GGI5;A0A2H4NXN4;Q8HUZ9;I2E9L8;C3S8U4;Q6VW29;Q5W520;O82538;Q9THL1;A0A0K2SQY8;I2FL31;Q32803;Q4VI99;C1JAT3;D6MYJ6;Q4KUE1;Q7YJP8;Q7GH77;O98551;E7DMW3;Q4VI80;Q3I534;I2E9A4;Q4VI78;Q1L7E3;A3RGJ0;W5RVG3;G0WZL1;Q37220;B1PHQ2;A0A0U1W0G4;A0A142I7F3;Q7YJR1;S6CMZ7;Q8MFT9;J9QH20;A0A249Y5Q9;Q85VA4;L0N8B1;Q37212;M1S1D7;Q5I2…		0	0	0.002359	52.22	0.0221467	2	912.472	-0.488874	32.2799	0
	High	DDENVNSQPFmR	5	52171	338	Q6VW40;C0J9R6;C6G1P2;Q5W520;Q33032;U5XM28;F2X4H9;Q5SCR6;Q4VI99;C1JAT3;Q9GGI5;Q4VI80;Q4VI78;Q37212;Q5I221;A0A0U4D534;Q9ZS70;I2E9B8;A0A0F7C9H2;I2BGM7;Q6VW29;Q31807;A5X4D3;Q8WIX2;V5K6K1;A5X4K9;Q339G9;C3S8Q5;V5K6L0;Q9GEK5;A0A0K2SQY8;O98429;D6MYJ6;Q9XQ93;A0A1W6BQF9;Q37358;Q4KUE1;M1S1D7;Q7YJP8;Q7GH77;A0A2H4NXN4;Q8HUZ9;G0WZM4;O98551;E7DMW3;I2E9L8;Q8HRT3;I2E9A4;Q8MCY1;A0A286NQF2;Q6USH4;P93952;Q8WKT6;Q7YJ…	M11(Oxidation)	0	0	3.337e-06	47.53	0.0647209	2	1467.62	0.689022	56.4145	0
	High	PLLxcTIKPK	7	64838	348	C0J9R6;Q6VW29;C6G1P2;Q5W520;A5X4D3;F2X4H9;A0A0K2SQY8;Q32803;Q4VI99;Q9GGI5;D6MYJ6;Q7YJP8;Q5I221;A0A0U4D534;Q4VI80;Q4VI78;A3RGJ0;G0WZ98;A0A249Y5Y5;A0A291L247;G0WZL1;Q37220;Q7YJR1;A0A291L2W8;Q37279;J9QH20;L0N8B1;A0A291EXH5;I2E9B8;Q6VW40;A0A0F7C9H2;I2BGM7;Q33047;Q31807;Q8WL19;Q33032;Q5K3Y8;O82538;U5XM28;B8PRL7;B5SW52;Q9THL1;Q1XEJ9;A0A219PXQ5;O46889;C3S8Q5;D3W6K3;Q9GEK5;I2FL31;Q5SCR6;C1JAT3;Q9XQ93;Q4K…	X4(G); C5(Carbamidomethyl)	0	0	0.0002754	45.67	0.153398	2	1126.67	0.646087	51.6346	1
	High	YGRPLLxcTIKPK	3	20	6	D6MYK4;E7DMY2;Q95631;P93976;Q31750;Q33369	X7(N); C8(Carbamidomethyl)	0	0	0.00223	42.09	0.100505	3	1559.86	-6.91965	61.7655	2
	High	DDFIEKDR	6	17693	179	A0A291EXH5;E6Y8Z3;B1NL21;Q5W520;A0PD98;Q8WL19;Q5K3Y8;B5SW52;O09420;O46889;B5D5Q4;I2FL31;Q32553;Q32803;Q9GGI5;O03839;M1S1D7;A0PDB5;Q8WIA7;A0A0F7G5K6;C3S8U4;Q58U40;E5G0G9;Q37222;Q37220;A0A1C9HFM1;Q15KB2;A0A078BR81;M1PLK2;A0A249Y5Q9;Q85VA4;J9QEM7;I2EA78;A0A1W6L1X3;A0A1C9HFU8;A0A0F7EVY4;I6N589;Q85YX6;Q31889;Q37309;A0A291L2S1;J9QH44;A0A0M3R7F1;O03628;Q36851;Q6VW40;C0J9R6;Q6VW29;C6G1P2;Q33032;F2X4H9;Q4…		0	0.001	0.01019	50.1	0.0262188	2	1037.49	1.57242	41.7096	1
	High	EGNEIIR	1	14511	170	B8PRL7;O46889;Q9GEK5;O78309;Q9XQ93;Q8WKT6;C6G1P2;Q6VW40;C0J9R6;Q5W520;Q33032;U5XM28;F2X4H9;Q5SCR6;Q4VI99;C1JAT3;Q9GGI5;Q4VI80;Q4VI78;A0A291EXH5;Q71N79;Q8HUZ9;C3S8U4;I2BGM7;B5SW52;D3W6K3;I2E9L8;Q6VW29;A5X4D3;A0A0K2SQY8;Q32803;D6MYJ6;Q7YJP8;Q5I221;A0A0U4D534;I2FL31;Q58U40;I2E9B8;A0A0F7C9H2;Q33047;Q31807;Q8WL19;Q5K3Y8;O82538;Q9THL1;Q1XEJ9;A0A219PXQ5;C3S8Q5;Q4KUE1;Q7GH77;A0A2H4NXN4;A0PDB5;Q33156;O985…		0	0.003	0.03445	52.74	0.0128698	2	830.437	0.284124	36.2801	0
	High	NHGMHFR	3	30695	251	Q5W520;Q9GGI5;Q33047;O82538;Q6VW40;C0J9R6;Q6VW29;C6G1P2;Q33032;U5XM28;Q9THL1;F2X4H9;A0A0K2SQY8;I2FL31;Q5SCR6;Q32803;Q4VI99;C1JAT3;D6MYJ6;Q4KUE1;Q7YJP8;Q7GH77;O98551;E7DMW3;Q4VI80;Q3I534;I2E9A4;Q4VI78;Q1L7E3;Q71N79;A0A291EXH5;I2E9B8;E6Y8Z3;I2BGM7;B1NL21;Q31807;Q8WL19;Q5K3Y8;B5SW52;Q1XEJ9;O46889;Q339G9;B5D5Q4;D3W6K3;O78309;Q9XQ93;Q37358;M1S1D7;A0PDB5;Q33156;Q8HUZ9;Q5I221;A0A0U4D534;I2E9L8;Q95DW1;C3…		0	0.003	0.04156	38.45	0.36181	2	898.41	0.182082	30.1674	0
	High	GGLDFTK	2	54686	360	C0J9R6;C6G1P2;E7DMY2;F2X4H9;Q9GGI5;Q37212;Q9XQI4;Q4VI80;Q4VI93;Q6VW40;Q6VW29;Q5W520;Q33032;O82538;U5XM28;Q9THL1;A5X4D3;Q339G9;A0A0K2SQY8;I2FL31;Q5SCR6;Q32803;Q4VI99;C1JAT3;D6MYJ6;Q37358;Q4KUE1;Q7YJP8;Q7GH77;Q5I221;A0A0U4D534;O98551;E7DMW3;Q3I534;I2E9A4;Q4VI78;A0A0P0FGN5;Q58U40;A6YSW9;Q1L7E3;A3RGJ0;A0A249Y5N8;G0WZ98;W5RVG3;A0A249Y5Y5;A0A291L247;G0WZL1;C1JAS8;Q37220;B1PHQ2;A0A0U1W0G4;A0A142I7F3;Q7Y…		0	0.005	0.07593	27.29	9.48923	2	737.383	-0.263509	53.5073	0
	High	AmHAVIDR	1	44488	338	Q9ZS70;A0A291EXH5;I2E9B8;Q6VW40;A0A0F7C9H2;E6Y8Z3;I2BGM7;B1NL21;C0J9R6;Q6VW29;C6G1P2;Q5W520;Q33047;D6MYK4;E7DMY2;Q31807;A0PD98;Q8WL19;Q33032;Q5K3Y8;I2E962;O82538;Q9GHZ1;U5XM28;B8PRL7;B5SW52;Q9THL1;A5X4D3;Q8WIX2;I3NTN0;Q1XEJ9;A0A219PXQ5;A5X4K9;Q9XQI4;O46889;Q339G9;C3S8Q5;Q95631;B5D5Q4;D3W6K3;F2X4H9;Q9GEK5;A0A0K2SQY8;I2FL31;B8QQG4;O78309;Q9T2B5;Q5SCR6;O98429;Q32803;Q4VI99;C1JAT3;Q9GGI5;D6MYJ6;Q9XQ9…	M2(Oxidation)	0	0.008	0.1076	47.78	0.0661697	2	928.467	0.000262866	21.2563	0
F2X4H9	Ribulose bisphosphate carboxylase large chain (Fragment) OS=Calophyllum longifolium OX=158928 GN=rbcL PE=3 SV=1 - [F2X4H9_9ROSI]	2655.86	37.3	53953	0	21	285	445	49.3818	6.48096
	High	GGLDFTKDDENVNSQPFMR	10	51638	312	Q9XQI4;Q4VI93;Q8MFT9;A0A126G0V3;C0J9R6;Q6VW29;C6G1P2;Q5W520;A5X4D3;F2X4H9;A0A0K2SQY8;Q32803;Q4VI99;Q9GGI5;D6MYJ6;Q7YJP8;Q5I221;A0A0U4D534;Q4VI80;Q4VI78;A3RGJ0;G0WZ98;A0A249Y5Y5;A0A291L247;G0WZL1;Q37220;Q7YJR1;A0A291L2W8;Q37279;J9QH20;L0N8B1;A0A291EXH5;I2E9B8;Q6VW40;A0A0F7C9H2;I2BGM7;Q33047;Q31807;Q8WL19;Q33032;Q5K3Y8;O82538;U5XM28;B8PRL7;B5SW52;Q9THL1;Q1XEJ9;A0A219PXQ5;O46889;C3S8Q5;D3W6K3;Q9GEK5…		0	0	8.22e-13	127.74	7.05394e-10	2	2169.99	0.129488	93.0407	1
	High	GHYLNATAGTcEEMIK	15	14794	127	Q6VW40;C0J9R6;C6G1P2;Q5W520;Q33032;F2X4H9;Q4VI99;Q9GGI5;Q4VI80;Q4VI78;E7DMY2;Q31895;Q37212;Q5I221;A0A0U4D534;Q6VW29;R4QE58;A5X4D3;C7A609;Q32121;A0A0K2SQY8;Q32803;D6MYJ6;O03839;Q7YJP8;O09424;D6MYI7;Q9MT23;A3RGJ0;G0WZ98;A0A249Y5Y5;A0A291L247;G0WZL1;Q37220;A0A142I7A5;B6GUV5;B8YHE7;O98431;Q7YJR1;A0A291L2W8;A0A078BR81;Q37347;K4FWS2;K4EPE7;Q37279;A0A0F6TFY2;Q95CE8;Q5DRJ9;J9QH20;L0N8B1;Q37309;A0A291L2S1…	C11(Carbamidomethyl)	0	0	7.637e-14	105.99	5.53902e-08	2	1794.82	1.41919	66.294	0
	High	GHYLNATAGTcEEmIK	7	14794	127	Q6VW40;C0J9R6;C6G1P2;Q5W520;Q33032;U5XM28;F2X4H9;Q5SCR6;Q4VI99;C1JAT3;Q9GGI5;Q4VI80;Q4VI78;Q6VW29;R4QE58;Q7YJP8;Q5I221;A0A0U4D534;Q9MT23;B6GUV5;Q7YJR1;L0N8B1;O82538;Q9THL1;I2FL31;Q32803;Q4KUE1;Q7GH77;I2E9A4;Q1L7E3;A3RGJ0;A0A0B4M1K8;Q37220;B1PHQ2;A0A0U1W0G4;A0A078BR81;S6CMZ7;Q8MFT9;A0A0F6TFY2;Q5DRJ9;A0A249Y5Q9;A0A1D8DG20;Q85VA4;P94046;Q8ME51;Q31895;Q95631;Q8MCW3;A0A0K2SQY8;O98429;D6MYJ6;Q37212;O98…	C11(Carbamidomethyl); M14(Oxidation)	0	0	8.933e-11	95.65	5.48066e-07	2	1810.81	1.31607	55.5401	0
	High	EITLGFVDLLRDDFIEK	2	5735	62	Q6VW40;C0J9R6;C6G1P2;Q5W520;Q33032;F2X4H9;Q4VI99;Q9GGI5;Q5I221;A0A0U4D534;Q4VI80;Q4VI78;Q8MFT9;A0A249Y5Q9;A0A291EXH5;I2BGM7;Q31895;B5SW52;Q71N79;D3W6K3;O78309;M1S1D7;Q8HUZ9;I2E9L8;C3S8U4;A0A249Y5N8;A0A142DPV4;S4TA61;A0A1C9HFM1;E0D9F7;Q5QAE5;A0A0F7G5Y0;A0A1W6L1X3;T1WH32;Q37212;A0A286NQF2;Q7YJM6;F5B3G0;A0A023UBM0;E2FGZ3;O09420;E7DMY2;O03839;A0A0F7EV98;Q4VIC0;A0A0S0ZP27;O20248;A0A0F7G5K6;O47280;Q3T5…		0	0	1.495e-12	88.12	3.48247e-06	2	2023.07	0.066928	115.121	1
	High	GGLDFTKDDENVNSQPFmR	8	51638	312	Q4VIC0;O98426;B1PHQ2;A0A2D0WHN2;Q95CE8;Q9GGJ5;B5LBY9;Q9XQI4;Q4VI93;Q8MFT9;A0A126G0V3;C0J9R6;Q6VW29;C6G1P2;Q5W520;A5X4D3;F2X4H9;A0A0K2SQY8;Q32803;Q4VI99;Q9GGI5;D6MYJ6;Q7YJP8;Q5I221;A0A0U4D534;Q4VI80;Q4VI78;A3RGJ0;G0WZ98;A0A249Y5Y5;A0A291L247;G0WZL1;Q37220;Q7YJR1;A0A291L2W8;Q37279;J9QH20;L0N8B1;A0A291EXH5;I2E9B8;Q6VW40;A0A0F7C9H2;I2BGM7;Q33047;Q31807;Q8WL19;Q33032;Q5K3Y8;O82538;U5XM28;B8PRL7;B5SW52…	M18(Oxidation)	0	0	1.609e-10	84.55	1.42416e-05	2	2185.98	0.779455	83.8852	1
	High	mSGGDHIHAGTVVGK	32	17683	158	Q6VW40;A0A0F7C9H2;I2BGM7;C0J9R6;C6G1P2;Q33032;U5XM28;C3S8Q5;F2X4H9;Q9GEK5;Q5SCR6;Q9GGI5;Q37212;A0A2H4NXN4;Q8HUZ9;I2E9L8;Q8MCY1;O98531;Q6VW29;Q339G9;Q37358;Q4KUE1;Q7YJP8;Q7GH77;Q5I221;A0A0U4D534;I2E9A4;Q1L7E3;D6MYK4;E7DMY2;Q31807;T1WH32;A0A0K2SQY8;D6MYJ6;P93952;Q8WKT6;Q9XQL2;I2E9B8;Q9XQ93;O98551;E7DMW3;R4QE58;A5X4D3;I2E906;O98429;D6MYI7;Q9MT23;A0A249Y5N8;W5RVG3;A0A0B4M1K8;A0A0U1W0G4;B6GUV5;Q7YJR1;…	M1(Oxidation)	0	0	1.164e-08	84.19	1.31218e-05	2	1481.72	0.0716084	31.3895	0
	High	DNGLLLHIHR	12	41878	323	Q5W520;Q9GGI5;O09424;Q6VW40;I2BGM7;C0J9R6;C6G1P2;E7DMY2;Q33032;F2X4H9;Q37212;M1S1D7;Q8HUZ9;Q5I221;A0A0U4D534;I2E9L8;Q6VW29;O82538;U5XM28;Q9THL1;A0A0K2SQY8;I2FL31;Q5SCR6;Q32803;Q4VI99;C1JAT3;D6MYJ6;Q4KUE1;Q7YJP8;Q7GH77;J9QER6;O98551;E7DMW3;Q4VI80;Q3I534;I2E9A4;Q8MCY1;Q4VI78;Q1L7E3;A0A291EXH5;C3RXF1;B8PRL7;C3S8U4;A0A1C9HFM1;O03612;A0A023Q3H2;A0A023Q1H7;Q31807;T1WH32;C3S8Q5;Q71N81;P93952;Q8WKT6;Q9XQ…		0	0	1.717e-05	83.15	2.27948e-05	3	1187.67	1.40527	64.2218	0
	High	GHYLNATAGTcEEMIKR	4	14767	126	Q6VW40;C0J9R6;Q6VW29;C6G1P2;Q33032;U5XM28;R4QE58;F2X4H9;A0A0K2SQY8;Q5SCR6;O98429;Q9GGI5;D6MYJ6;Q4KUE1;Q37212;Q7YJP8;Q7GH77;O98551;E7DMW3;I2E9A4;Q8MCY1;Q1L7E3;D6MYI7;Q9MT23;W5RVG3;O98426;A0A0B4M1K8;A0A0U1W0G4;B6GUV5;Q7YJR1;Q37347;K4EPE7;S6CMZ7;Q37176;Q8MFT9;Q95CE8;A0A1D8DG20;L0N8B1;P94046;Q8ME51;A5X4D3;Q339G9;A0A2H4UGV5;Q37358;Q32750;Q5I221;A0A0U4D534;A0A249Y5N8;Q7YJR9;A0A291L2W8;D6MYJ0;Q5W520;Q32…	C11(Carbamidomethyl)	0	0	2.293e-13	82.79	1.40073e-05	3	1950.92	1.18142	60.6955	1
	High	GHYLNATAGTcEEmIKR	6	14767	126	C0J9R6;C6G1P2;F2X4H9;Q9GGI5;Q6VW40;Q6VW29;Q5W520;Q33032;O82538;U5XM28;Q9THL1;A0A0K2SQY8;I2FL31;Q5SCR6;Q32803;Q4VI99;C1JAT3;D6MYJ6;Q4KUE1;Q7YJP8;Q7GH77;O98551;E7DMW3;Q4VI80;Q3I534;I2E9A4;Q4VI78;Q1L7E3;E7DMY2;A0A2H4UGV5;I2E962;O98429;Q9MT23;A3RGJ0;W5RVG3;A0A0B4M1K8;G0WZL1;Q37220;A0A142I7A5;B1PHQ2;A0A0U1W0G4;A0A142I7F3;B8YHE7;O98431;Q7YJR1;A0A078BR81;Q37347;K4EPE7;S6CMZ7;Q8MFT9;A0A0F6TFY2;Q95CE8;Q5D…	C11(Carbamidomethyl); M14(Oxidation)	0	0	2.114e-10	80.35	2.3056e-05	3	1966.91	1.21254	50.762	1
	High	TFQGPPHGIQVER	30	58045	308	A0A291EXH5;Q6VW40;I2BGM7;C0J9R6;C6G1P2;Q5W520;E7DMY2;Q33032;B5SW52;D3W6K3;F2X4H9;Q4VI99;Q9GGI5;Q8HUZ9;I2E9L8;Q4VI80;Q4VI78;C3S8U4;A0A0F7C9H2;I2E962;U5XM28;B8PRL7;Q8WIX2;C3S8Q5;Q9GEK5;O78309;Q5SCR6;C1JAT3;M1S1D7;A0A2H4NXN4;Q5I221;G0WZM4;A0A0U4D534;A0A0P0FGN5;A0A286NQF2;Q7YJM6;A6YSW9;Q6VW29;Q4KUE1;Q7YJP8;Q7GH77;I2E9A4;Q1L7E3;Q9MT23;A0A0B4M1K8;A0A0U1W0G4;Q7YJR1;S6CMZ7;Q8MFT9;A0A1D8DG20;L0N8B1;P94046…		0	0	1.1e-08	79.78	6.57355e-05	2	1465.75	-0.0102537	59.9781	0
	High	DDENVNSQPFMR	7	52171	338	Q9GHZ1;A5X4K9;A0A0P0UQB7;Q32224;Q32496;Q85YX6;A0A1Q1G8P4;C0J9R6;C6G1P2;F2X4H9;Q9GGI5;Q37212;Q8HUZ9;A0A291EXH5;Q32571;Q5W520;Q8WL19;Q5K3Y8;C3RXF1;B8PRL7;B5SW52;A0A219PXQ5;O46889;Q32121;A0A1C9HG15;I2FL31;Q32553;Q32803;A0PDB5;Q8WIA7;C7AQV2;C3S8U4;I2E9B8;Q6VW40;A0A0F7C9H2;E6Y8Z3;I2BGM7;B1NL21;Q6VW29;Q33047;Q31807;Q33032;O82538;U5XM28;Q9THL1;A5X4D3;I3NTN0;Q1XEJ9;V5K6K1;Q339G9;C3S8Q5;B5D5Q4;V5K6L0;D3W6…		0	0	2.837e-06	77.66	6.38818e-05	2	1451.62	0.55733	69.725	0
	High	MSGGDHIHAGTVVGK	35	17683	158	C0J9R6;C6G1P2;F2X4H9;Q9GGI5;Q5I221;A0A0U4D534;Q6VW29;Q7YJP8;O98551;I2E9B8;Q6VW40;A0A0F7C9H2;I2BGM7;Q31807;Q33032;U5XM28;A5X4D3;Q8WIX2;Q339G9;C3S8Q5;Q9GEK5;A0A0K2SQY8;Q5SCR6;O98429;D6MYJ6;Q9XQ93;Q37358;Q4KUE1;M1S1D7;Q7GH77;A0A2H4NXN4;Q8HUZ9;G0WZM4;E7DMW3;I2E9L8;Q8HRT3;I2E9A4;A0A286NQF2;P93952;Q8WKT6;Q7YJM6;Q9XQL2;Q1L7E3;Q9MT23;Q9ZS70;A0A249Y5N8;W5RVG3;A0A120KLC1;B8PRP3;A0A0B4M1K8;B5L2V5;S4TA61;D4N…		0	0	8.925e-09	71.23	0.000222805	2	1465.72	0.101013	37.4577	0
	High	VALEAcVQAR	50	29518	254	I2E9B8;Q6VW40;A0A0F7C9H2;I2BGM7;C0J9R6;Q6VW29;C6G1P2;Q31807;Q33032;U5XM28;A5X4D3;V5K6K1;Q339G9;C3S8Q5;V5K6L0;F2X4H9;Q9GEK5;A0A0K2SQY8;Q5SCR6;Q9GGI5;D6MYJ6;Q9XQ93;A0A1W6BQF9;Q37358;Q4KUE1;Q37212;M1S1D7;Q7YJP8;Q7GH77;A0A2H4NXN4;Q8HUZ9;Q5I221;G0WZM4;A0A0U4D534;O98551;E7DMW3;I2E9L8;Q8HRT3;I2E9A4;Q8MCY1;Q6USH4;P93952;Q8WKT6;Q9XQL2;Q1L7E3;O98531;Q5W520;C3RXF1;C3S8U4;E7DMY2;A0A076FQ83;A0A291EXH5;E6Y8Z3;…	C6(Carbamidomethyl)	0	0	0.0001594	70.48	0.000356624	2	1116.58	0.537768	113.435	0
	High	EITLGFVDLLR	1	11021	131	Q5W520;Q9GGI5;Q6VW40;C0J9R6;C6G1P2;Q33032;U5XM28;F2X4H9;Q5SCR6;Q4VI99;C1JAT3;Q4VI80;Q4VI78;Q5I221;A0A0U4D534;A0A291EXH5;A0A0F7C9H2;I2BGM7;B8PRL7;B5SW52;C3S8Q5;D3W6K3;Q9GEK5;A0A2H4NXN4;Q8HUZ9;I2E9L8;C3S8U4;Q8MFT9;A0A249Y5Q9;Q9ZS70;I2E962;Q8WIX2;A0A286NQF2;Q7YJM6;C0J394;A0A142DPV4;W5RVG3;B8PRP3;H5ZW43;G0WZL1;B3LDY8;A0A1C9HFM1;Q8HVI8;E0D9F7;Q37347;A0A023UBM0;Q5QAE5;A0A023Q1L0;J9QH20;A0A125R6I8;Q8MCW…		0	0	0.001995	63.24	0.00102465	2	1275.73	0.46212	115.007	0
	High	FLFcAEAIYK	11	13080	152	Q9GHZ1;A0A291EXH5;C3S8Q5;C3S8U4;C0J9R6;C6G1P2;Q5W520;F2X4H9;Q4VI99;Q9GGI5;Q4VI80;Q4VI78;Q6VW29;Q31807;Q5K3Y8;O78309;Q32803;M1S1D7;Q7YJP8;Q8HUZ9;Q5I221;A0A0U4D534;Q95DW1;P93952;Q9XQL2;Q9MT23;Q7YJR1;L0N8B1;A8DPF0;A0A023UA12;Q7YJM3;A0A1C9HG42;A0A1C9HFM1;A0A1W6L1X3;D6MYK9;Q32571;A0PD98;C3RXF1;B8PRL7;R4QE58;T1WH32;C7AQU9;Q32121;A0A0K2SQY8;B8QQG4;D6MYJ6;Q71N81;Q8WKT6;D6MYI7;A2VAL3;E5G0G9;A3RGJ0;Q37222;…	C4(Carbamidomethyl)	0	0	0.0002633	63.19	0.00156873	2	1261.63	1.14707	109.08	0
	High	YGRPLLGcTIKPK	8	64650	340	C0J9R6;Q6VW29;C6G1P2;Q5W520;A5X4D3;F2X4H9;A0A0K2SQY8;Q32803;Q4VI99;Q9GGI5;D6MYJ6;Q7YJP8;Q5I221;A0A0U4D534;Q4VI80;Q4VI78;A3RGJ0;G0WZ98;A0A249Y5Y5;A0A291L247;G0WZL1;Q37220;Q7YJR1;A0A291L2W8;Q37279;J9QH20;L0N8B1;A0A291EXH5;I2E9B8;Q6VW40;A0A0F7C9H2;I2BGM7;Q33047;Q31807;Q8WL19;Q33032;Q5K3Y8;O82538;U5XM28;B8PRL7;B5SW52;Q9THL1;Q1XEJ9;A0A219PXQ5;O46889;C3S8Q5;D3W6K3;Q9GEK5;I2FL31;Q5SCR6;C1JAT3;Q9XQ93;Q4K…	C8(Carbamidomethyl)	0	0	5.306e-09	52.44	0.0334262	3	1502.85	0.213484	53.6462	2
	High	AMHAVIDR	10	44488	338	Q6VW40;A0A0F7C9H2;I2BGM7;C0J9R6;C6G1P2;Q33032;U5XM28;T1WH32;C3S8Q5;F2X4H9;Q9GEK5;Q5SCR6;Q9GGI5;A0A2H4NXN4;Q8HUZ9;I2E9L8;C3S8U4;Q6VW29;Q5W520;O82538;Q9THL1;A0A0K2SQY8;I2FL31;Q32803;Q4VI99;C1JAT3;D6MYJ6;Q4KUE1;Q7YJP8;Q7GH77;O98551;E7DMW3;Q4VI80;Q3I534;I2E9A4;Q4VI78;Q1L7E3;A3RGJ0;W5RVG3;G0WZL1;Q37220;B1PHQ2;A0A0U1W0G4;A0A142I7F3;Q7YJR1;S6CMZ7;Q8MFT9;J9QH20;A0A249Y5Q9;Q85VA4;L0N8B1;Q37212;M1S1D7;Q5I2…		0	0	0.002359	52.22	0.0221467	2	912.472	-0.488874	32.2799	0
	High	DDENVNSQPFmR	5	52171	338	Q6VW40;C0J9R6;C6G1P2;Q5W520;Q33032;U5XM28;F2X4H9;Q5SCR6;Q4VI99;C1JAT3;Q9GGI5;Q4VI80;Q4VI78;Q37212;Q5I221;A0A0U4D534;Q9ZS70;I2E9B8;A0A0F7C9H2;I2BGM7;Q6VW29;Q31807;A5X4D3;Q8WIX2;V5K6K1;A5X4K9;Q339G9;C3S8Q5;V5K6L0;Q9GEK5;A0A0K2SQY8;O98429;D6MYJ6;Q9XQ93;A0A1W6BQF9;Q37358;Q4KUE1;M1S1D7;Q7YJP8;Q7GH77;A0A2H4NXN4;Q8HUZ9;G0WZM4;O98551;E7DMW3;I2E9L8;Q8HRT3;I2E9A4;Q8MCY1;A0A286NQF2;Q6USH4;P93952;Q8WKT6;Q7YJ…	M11(Oxidation)	0	0	3.337e-06	47.53	0.0647209	2	1467.62	0.689022	56.4145	0
	High	PLLGcTIKPK	7	64838	348	C0J9R6;Q6VW29;C6G1P2;Q5W520;A5X4D3;F2X4H9;A0A0K2SQY8;Q32803;Q4VI99;Q9GGI5;D6MYJ6;Q7YJP8;Q5I221;A0A0U4D534;Q4VI80;Q4VI78;A3RGJ0;G0WZ98;A0A249Y5Y5;A0A291L247;G0WZL1;Q37220;Q7YJR1;A0A291L2W8;Q37279;J9QH20;L0N8B1;A0A291EXH5;I2E9B8;Q6VW40;A0A0F7C9H2;I2BGM7;Q33047;Q31807;Q8WL19;Q33032;Q5K3Y8;O82538;U5XM28;B8PRL7;B5SW52;Q9THL1;Q1XEJ9;A0A219PXQ5;O46889;C3S8Q5;D3W6K3;Q9GEK5;I2FL31;Q5SCR6;C1JAT3;Q9XQ93;Q4K…	C5(Carbamidomethyl)	0	0	0.0002754	45.67	0.153398	2	1126.67	0.646087	51.6346	1
	High	EITLGFVDLLRDDFIEKDR	1	5694	62	Q9GGI5;Q5W520;C0J9R6;C6G1P2;F2X4H9;Q4VI99;Q4VI80;Q4VI78;A0A291EXH5;B5SW52;C3S8U4;A0A1C9HFM1;A0A249Y5Q9;Q36851;Q6VW40;I2BGM7;Q33032;T1WH32;M1S1D7;Q8HUZ9;Q5I221;A0A0U4D534;I2E9L8;A0A249Y5N8;S4TA61;Q8MFT9;Q5QAE5;A0A0F7G5Y0;Q37212;A0A286NQF2;Q7YJM6;F5B3G0;A0A023UBM0;E2FGZ3;D3W6K3;O09420;O78309;E7DMY2;O03839;A0A0F7EV98;Q31895;Q71N79;Q4VIC0;A0A0S0ZP27;O20248;A0A0F7G5K6;O47280;Q3T5L7;Q4VI93;A0A249Y5J7;A…		0	0	3.571e-07	44.06	0.0837178	3	2294.2	0.364455	114.75	2
	High	YYTPEYETK	4	361	26	Q5K3Y8;E6Y8Z3;F2X4H9;A0A0U4D534;B5SW52;A0A1C9HG15;A0A1S6Q3X8;V5K6S2;A0A0F7CRK7;A0A0F7G5K6;A0A249Y5N8;A0A249Y5Y5;B5L2V5;A0A1W6BU25;A0A286SFB0;A0A1C9HFM1;B5L2V3;A0A1C9HG42;A0A249Y5Q9;A0A024HRQ0;A0A249Y5J7;B3SGG5;A0A291L2S1;A0A0M3R7F1;A0A223LNB4;C7SN35		0	0	0.004294	38.95	0.122014	2	1193.54	0.577664	58.2703	0
	High	DDFIEKDR	6	17693	179	A0A291EXH5;E6Y8Z3;B1NL21;Q5W520;A0PD98;Q8WL19;Q5K3Y8;B5SW52;O09420;O46889;B5D5Q4;I2FL31;Q32553;Q32803;Q9GGI5;O03839;M1S1D7;A0PDB5;Q8WIA7;A0A0F7G5K6;C3S8U4;Q58U40;E5G0G9;Q37222;Q37220;A0A1C9HFM1;Q15KB2;A0A078BR81;M1PLK2;A0A249Y5Q9;Q85VA4;J9QEM7;I2EA78;A0A1W6L1X3;A0A1C9HFU8;A0A0F7EVY4;I6N589;Q85YX6;Q31889;Q37309;A0A291L2S1;J9QH44;A0A0M3R7F1;O03628;Q36851;Q6VW40;C0J9R6;Q6VW29;C6G1P2;Q33032;F2X4H9;Q4…		0	0.001	0.01019	50.1	0.0262188	2	1037.49	1.57242	41.7096	1
	High	AQAETGEIK	7	27913	246	A0A291EXH5;Q6VW40;A0A0F7C9H2;I2BGM7;C0J9R6;C6G1P2;Q5W520;Q33032;U5XM28;B8PRL7;B5SW52;C3S8Q5;D3W6K3;F2X4H9;Q9GEK5;Q5SCR6;Q4VI99;C1JAT3;Q9GGI5;A0A2H4NXN4;Q8HUZ9;I2E9L8;Q4VI80;Q4VI78;C3S8U4;I2E9B8;Q6VW29;Q31807;Q9XQ93;Q4KUE1;Q7YJP8;Q7GH77;I2E9A4;A0A286NQF2;P93952;Q7YJM6;Q9XQL2;Q1L7E3;Q9MT23;A0A0K2SQY8;D6MYJ6;O98551;E7DMW3;Q8WKT6;W5RVG3;D4N1T9;A0A0U1W0G4;Q8HVI8;A0A291L206;Q7YJR1;S6CMZ7;Q8MFT9;Q5QAE5;…		0	0.001	0.006713	39.16	0.472469	2	946.483	-0.639487	25.67	0
	High	EGNEIIR	1	14511	170	B8PRL7;O46889;Q9GEK5;O78309;Q9XQ93;Q8WKT6;C6G1P2;Q6VW40;C0J9R6;Q5W520;Q33032;U5XM28;F2X4H9;Q5SCR6;Q4VI99;C1JAT3;Q9GGI5;Q4VI80;Q4VI78;A0A291EXH5;Q71N79;Q8HUZ9;C3S8U4;I2BGM7;B5SW52;D3W6K3;I2E9L8;Q6VW29;A5X4D3;A0A0K2SQY8;Q32803;D6MYJ6;Q7YJP8;Q5I221;A0A0U4D534;I2FL31;Q58U40;I2E9B8;A0A0F7C9H2;Q33047;Q31807;Q8WL19;Q5K3Y8;O82538;Q9THL1;Q1XEJ9;A0A219PXQ5;C3S8Q5;Q4KUE1;Q7GH77;A0A2H4NXN4;A0PDB5;Q33156;O985…		0	0.003	0.03445	52.74	0.0128698	2	830.437	0.284124	36.2801	0
	High	NHGMHFR	3	30695	251	Q5W520;Q9GGI5;Q33047;O82538;Q6VW40;C0J9R6;Q6VW29;C6G1P2;Q33032;U5XM28;Q9THL1;F2X4H9;A0A0K2SQY8;I2FL31;Q5SCR6;Q32803;Q4VI99;C1JAT3;D6MYJ6;Q4KUE1;Q7YJP8;Q7GH77;O98551;E7DMW3;Q4VI80;Q3I534;I2E9A4;Q4VI78;Q1L7E3;Q71N79;A0A291EXH5;I2E9B8;E6Y8Z3;I2BGM7;B1NL21;Q31807;Q8WL19;Q5K3Y8;B5SW52;Q1XEJ9;O46889;Q339G9;B5D5Q4;D3W6K3;O78309;Q9XQ93;Q37358;M1S1D7;A0PDB5;Q33156;Q8HUZ9;Q5I221;A0A0U4D534;I2E9L8;Q95DW1;C3…		0	0.003	0.04156	38.45	0.36181	2	898.41	0.182082	30.1674	0
	High	GGLDFTK	2	54686	360	C0J9R6;C6G1P2;E7DMY2;F2X4H9;Q9GGI5;Q37212;Q9XQI4;Q4VI80;Q4VI93;Q6VW40;Q6VW29;Q5W520;Q33032;O82538;U5XM28;Q9THL1;A5X4D3;Q339G9;A0A0K2SQY8;I2FL31;Q5SCR6;Q32803;Q4VI99;C1JAT3;D6MYJ6;Q37358;Q4KUE1;Q7YJP8;Q7GH77;Q5I221;A0A0U4D534;O98551;E7DMW3;Q3I534;I2E9A4;Q4VI78;A0A0P0FGN5;Q58U40;A6YSW9;Q1L7E3;A3RGJ0;A0A249Y5N8;G0WZ98;W5RVG3;A0A249Y5Y5;A0A291L247;G0WZL1;C1JAS8;Q37220;B1PHQ2;A0A0U1W0G4;A0A142I7F3;Q7Y…		0	0.005	0.07593	27.29	9.48923	2	737.383	-0.263509	53.5073	0
	High	AmHAVIDR	1	44488	338	Q9ZS70;A0A291EXH5;I2E9B8;Q6VW40;A0A0F7C9H2;E6Y8Z3;I2BGM7;B1NL21;C0J9R6;Q6VW29;C6G1P2;Q5W520;Q33047;D6MYK4;E7DMY2;Q31807;A0PD98;Q8WL19;Q33032;Q5K3Y8;I2E962;O82538;Q9GHZ1;U5XM28;B8PRL7;B5SW52;Q9THL1;A5X4D3;Q8WIX2;I3NTN0;Q1XEJ9;A0A219PXQ5;A5X4K9;Q9XQI4;O46889;Q339G9;C3S8Q5;Q95631;B5D5Q4;D3W6K3;F2X4H9;Q9GEK5;A0A0K2SQY8;I2FL31;B8QQG4;O78309;Q9T2B5;Q5SCR6;O98429;Q32803;Q4VI99;C1JAT3;Q9GGI5;D6MYJ6;Q9XQ9…	M2(Oxidation)	0	0.008	0.1076	47.78	0.0661697	2	928.467	0.000262866	21.2563	0
Q5I221	Ribulose bisphosphate carboxylase large chain OS=Benincasa hispida OX=102211 GN=rbcL PE=3 SV=1 - [Q5I221_BENHI]	2633.53	33.05	34776	0	20	278	475	52.6705	6.43018
	High	GGLDFTKDDENVNSQPFMR	10	51638	312	Q9XQI4;Q4VI93;Q8MFT9;A0A126G0V3;C0J9R6;Q6VW29;C6G1P2;Q5W520;A5X4D3;F2X4H9;A0A0K2SQY8;Q32803;Q4VI99;Q9GGI5;D6MYJ6;Q7YJP8;Q5I221;A0A0U4D534;Q4VI80;Q4VI78;A3RGJ0;G0WZ98;A0A249Y5Y5;A0A291L247;G0WZL1;Q37220;Q7YJR1;A0A291L2W8;Q37279;J9QH20;L0N8B1;A0A291EXH5;I2E9B8;Q6VW40;A0A0F7C9H2;I2BGM7;Q33047;Q31807;Q8WL19;Q33032;Q5K3Y8;O82538;U5XM28;B8PRL7;B5SW52;Q9THL1;Q1XEJ9;A0A219PXQ5;O46889;C3S8Q5;D3W6K3;Q9GEK5…		0	0	8.22e-13	127.74	7.05394e-10	2	2169.99	0.129488	93.0407	1
	High	GHYLNATAGTcEEMIK	15	14794	127	Q6VW40;C0J9R6;C6G1P2;Q5W520;Q33032;F2X4H9;Q4VI99;Q9GGI5;Q4VI80;Q4VI78;E7DMY2;Q31895;Q37212;Q5I221;A0A0U4D534;Q6VW29;R4QE58;A5X4D3;C7A609;Q32121;A0A0K2SQY8;Q32803;D6MYJ6;O03839;Q7YJP8;O09424;D6MYI7;Q9MT23;A3RGJ0;G0WZ98;A0A249Y5Y5;A0A291L247;G0WZL1;Q37220;A0A142I7A5;B6GUV5;B8YHE7;O98431;Q7YJR1;A0A291L2W8;A0A078BR81;Q37347;K4FWS2;K4EPE7;Q37279;A0A0F6TFY2;Q95CE8;Q5DRJ9;J9QH20;L0N8B1;Q37309;A0A291L2S1…	C11(Carbamidomethyl)	0	0	7.637e-14	105.99	5.53902e-08	2	1794.82	1.41919	66.294	0
	High	GHYLNATAGTcEEmIK	7	14794	127	Q6VW40;C0J9R6;C6G1P2;Q5W520;Q33032;U5XM28;F2X4H9;Q5SCR6;Q4VI99;C1JAT3;Q9GGI5;Q4VI80;Q4VI78;Q6VW29;R4QE58;Q7YJP8;Q5I221;A0A0U4D534;Q9MT23;B6GUV5;Q7YJR1;L0N8B1;O82538;Q9THL1;I2FL31;Q32803;Q4KUE1;Q7GH77;I2E9A4;Q1L7E3;A3RGJ0;A0A0B4M1K8;Q37220;B1PHQ2;A0A0U1W0G4;A0A078BR81;S6CMZ7;Q8MFT9;A0A0F6TFY2;Q5DRJ9;A0A249Y5Q9;A0A1D8DG20;Q85VA4;P94046;Q8ME51;Q31895;Q95631;Q8MCW3;A0A0K2SQY8;O98429;D6MYJ6;Q37212;O98…	C11(Carbamidomethyl); M14(Oxidation)	0	0	8.933e-11	95.65	5.48066e-07	2	1810.81	1.31607	55.5401	0
	High	EITLGFVDLLRDDFIEK	2	5735	62	Q6VW40;C0J9R6;C6G1P2;Q5W520;Q33032;F2X4H9;Q4VI99;Q9GGI5;Q5I221;A0A0U4D534;Q4VI80;Q4VI78;Q8MFT9;A0A249Y5Q9;A0A291EXH5;I2BGM7;Q31895;B5SW52;Q71N79;D3W6K3;O78309;M1S1D7;Q8HUZ9;I2E9L8;C3S8U4;A0A249Y5N8;A0A142DPV4;S4TA61;A0A1C9HFM1;E0D9F7;Q5QAE5;A0A0F7G5Y0;A0A1W6L1X3;T1WH32;Q37212;A0A286NQF2;Q7YJM6;F5B3G0;A0A023UBM0;E2FGZ3;O09420;E7DMY2;O03839;A0A0F7EV98;Q4VIC0;A0A0S0ZP27;O20248;A0A0F7G5K6;O47280;Q3T5…		0	0	1.495e-12	88.12	3.48247e-06	2	2023.07	0.066928	115.121	1
	High	GGLDFTKDDENVNSQPFmR	8	51638	312	Q4VIC0;O98426;B1PHQ2;A0A2D0WHN2;Q95CE8;Q9GGJ5;B5LBY9;Q9XQI4;Q4VI93;Q8MFT9;A0A126G0V3;C0J9R6;Q6VW29;C6G1P2;Q5W520;A5X4D3;F2X4H9;A0A0K2SQY8;Q32803;Q4VI99;Q9GGI5;D6MYJ6;Q7YJP8;Q5I221;A0A0U4D534;Q4VI80;Q4VI78;A3RGJ0;G0WZ98;A0A249Y5Y5;A0A291L247;G0WZL1;Q37220;Q7YJR1;A0A291L2W8;Q37279;J9QH20;L0N8B1;A0A291EXH5;I2E9B8;Q6VW40;A0A0F7C9H2;I2BGM7;Q33047;Q31807;Q8WL19;Q33032;Q5K3Y8;O82538;U5XM28;B8PRL7;B5SW52…	M18(Oxidation)	0	0	1.609e-10	84.55	1.42416e-05	2	2185.98	0.779455	83.8852	1
	High	mSGGDHIHAGTVVGK	32	17683	158	Q6VW40;A0A0F7C9H2;I2BGM7;C0J9R6;C6G1P2;Q33032;U5XM28;C3S8Q5;F2X4H9;Q9GEK5;Q5SCR6;Q9GGI5;Q37212;A0A2H4NXN4;Q8HUZ9;I2E9L8;Q8MCY1;O98531;Q6VW29;Q339G9;Q37358;Q4KUE1;Q7YJP8;Q7GH77;Q5I221;A0A0U4D534;I2E9A4;Q1L7E3;D6MYK4;E7DMY2;Q31807;T1WH32;A0A0K2SQY8;D6MYJ6;P93952;Q8WKT6;Q9XQL2;I2E9B8;Q9XQ93;O98551;E7DMW3;R4QE58;A5X4D3;I2E906;O98429;D6MYI7;Q9MT23;A0A249Y5N8;W5RVG3;A0A0B4M1K8;A0A0U1W0G4;B6GUV5;Q7YJR1;…	M1(Oxidation)	0	0	1.164e-08	84.19	1.31218e-05	2	1481.72	0.0716084	31.3895	0
	High	DNGLLLHIHR	12	41878	323	Q5W520;Q9GGI5;O09424;Q6VW40;I2BGM7;C0J9R6;C6G1P2;E7DMY2;Q33032;F2X4H9;Q37212;M1S1D7;Q8HUZ9;Q5I221;A0A0U4D534;I2E9L8;Q6VW29;O82538;U5XM28;Q9THL1;A0A0K2SQY8;I2FL31;Q5SCR6;Q32803;Q4VI99;C1JAT3;D6MYJ6;Q4KUE1;Q7YJP8;Q7GH77;J9QER6;O98551;E7DMW3;Q4VI80;Q3I534;I2E9A4;Q8MCY1;Q4VI78;Q1L7E3;A0A291EXH5;C3RXF1;B8PRL7;C3S8U4;A0A1C9HFM1;O03612;A0A023Q3H2;A0A023Q1H7;Q31807;T1WH32;C3S8Q5;Q71N81;P93952;Q8WKT6;Q9XQ…		0	0	1.717e-05	83.15	2.27948e-05	3	1187.67	1.40527	64.2218	0
	High	GHYLNATAGTcEEMIKR	4	14767	126	Q6VW40;C0J9R6;Q6VW29;C6G1P2;Q33032;U5XM28;R4QE58;F2X4H9;A0A0K2SQY8;Q5SCR6;O98429;Q9GGI5;D6MYJ6;Q4KUE1;Q37212;Q7YJP8;Q7GH77;O98551;E7DMW3;I2E9A4;Q8MCY1;Q1L7E3;D6MYI7;Q9MT23;W5RVG3;O98426;A0A0B4M1K8;A0A0U1W0G4;B6GUV5;Q7YJR1;Q37347;K4EPE7;S6CMZ7;Q37176;Q8MFT9;Q95CE8;A0A1D8DG20;L0N8B1;P94046;Q8ME51;A5X4D3;Q339G9;A0A2H4UGV5;Q37358;Q32750;Q5I221;A0A0U4D534;A0A249Y5N8;Q7YJR9;A0A291L2W8;D6MYJ0;Q5W520;Q32…	C11(Carbamidomethyl)	0	0	2.293e-13	82.79	1.40073e-05	3	1950.92	1.18142	60.6955	1
	High	GHYLNATAGTcEEmIKR	6	14767	126	C0J9R6;C6G1P2;F2X4H9;Q9GGI5;Q6VW40;Q6VW29;Q5W520;Q33032;O82538;U5XM28;Q9THL1;A0A0K2SQY8;I2FL31;Q5SCR6;Q32803;Q4VI99;C1JAT3;D6MYJ6;Q4KUE1;Q7YJP8;Q7GH77;O98551;E7DMW3;Q4VI80;Q3I534;I2E9A4;Q4VI78;Q1L7E3;E7DMY2;A0A2H4UGV5;I2E962;O98429;Q9MT23;A3RGJ0;W5RVG3;A0A0B4M1K8;G0WZL1;Q37220;A0A142I7A5;B1PHQ2;A0A0U1W0G4;A0A142I7F3;B8YHE7;O98431;Q7YJR1;A0A078BR81;Q37347;K4EPE7;S6CMZ7;Q8MFT9;A0A0F6TFY2;Q95CE8;Q5D…	C11(Carbamidomethyl); M14(Oxidation)	0	0	2.114e-10	80.35	2.3056e-05	3	1966.91	1.21254	50.762	1
	High	TFQGPPHGIQVER	30	58045	308	A0A291EXH5;Q6VW40;I2BGM7;C0J9R6;C6G1P2;Q5W520;E7DMY2;Q33032;B5SW52;D3W6K3;F2X4H9;Q4VI99;Q9GGI5;Q8HUZ9;I2E9L8;Q4VI80;Q4VI78;C3S8U4;A0A0F7C9H2;I2E962;U5XM28;B8PRL7;Q8WIX2;C3S8Q5;Q9GEK5;O78309;Q5SCR6;C1JAT3;M1S1D7;A0A2H4NXN4;Q5I221;G0WZM4;A0A0U4D534;A0A0P0FGN5;A0A286NQF2;Q7YJM6;A6YSW9;Q6VW29;Q4KUE1;Q7YJP8;Q7GH77;I2E9A4;Q1L7E3;Q9MT23;A0A0B4M1K8;A0A0U1W0G4;Q7YJR1;S6CMZ7;Q8MFT9;A0A1D8DG20;L0N8B1;P94046…		0	0	1.1e-08	79.78	6.57355e-05	2	1465.75	-0.0102537	59.9781	0
	High	DDENVNSQPFMR	7	52171	338	Q9GHZ1;A5X4K9;A0A0P0UQB7;Q32224;Q32496;Q85YX6;A0A1Q1G8P4;C0J9R6;C6G1P2;F2X4H9;Q9GGI5;Q37212;Q8HUZ9;A0A291EXH5;Q32571;Q5W520;Q8WL19;Q5K3Y8;C3RXF1;B8PRL7;B5SW52;A0A219PXQ5;O46889;Q32121;A0A1C9HG15;I2FL31;Q32553;Q32803;A0PDB5;Q8WIA7;C7AQV2;C3S8U4;I2E9B8;Q6VW40;A0A0F7C9H2;E6Y8Z3;I2BGM7;B1NL21;Q6VW29;Q33047;Q31807;Q33032;O82538;U5XM28;Q9THL1;A5X4D3;I3NTN0;Q1XEJ9;V5K6K1;Q339G9;C3S8Q5;B5D5Q4;V5K6L0;D3W6…		0	0	2.837e-06	77.66	6.38818e-05	2	1451.62	0.55733	69.725	0
	High	MSGGDHIHAGTVVGK	35	17683	158	C0J9R6;C6G1P2;F2X4H9;Q9GGI5;Q5I221;A0A0U4D534;Q6VW29;Q7YJP8;O98551;I2E9B8;Q6VW40;A0A0F7C9H2;I2BGM7;Q31807;Q33032;U5XM28;A5X4D3;Q8WIX2;Q339G9;C3S8Q5;Q9GEK5;A0A0K2SQY8;Q5SCR6;O98429;D6MYJ6;Q9XQ93;Q37358;Q4KUE1;M1S1D7;Q7GH77;A0A2H4NXN4;Q8HUZ9;G0WZM4;E7DMW3;I2E9L8;Q8HRT3;I2E9A4;A0A286NQF2;P93952;Q8WKT6;Q7YJM6;Q9XQL2;Q1L7E3;Q9MT23;Q9ZS70;A0A249Y5N8;W5RVG3;A0A120KLC1;B8PRP3;A0A0B4M1K8;B5L2V5;S4TA61;D4N…		0	0	8.925e-09	71.23	0.000222805	2	1465.72	0.101013	37.4577	0
	High	VALEAcVQAR	50	29518	254	I2E9B8;Q6VW40;A0A0F7C9H2;I2BGM7;C0J9R6;Q6VW29;C6G1P2;Q31807;Q33032;U5XM28;A5X4D3;V5K6K1;Q339G9;C3S8Q5;V5K6L0;F2X4H9;Q9GEK5;A0A0K2SQY8;Q5SCR6;Q9GGI5;D6MYJ6;Q9XQ93;A0A1W6BQF9;Q37358;Q4KUE1;Q37212;M1S1D7;Q7YJP8;Q7GH77;A0A2H4NXN4;Q8HUZ9;Q5I221;G0WZM4;A0A0U4D534;O98551;E7DMW3;I2E9L8;Q8HRT3;I2E9A4;Q8MCY1;Q6USH4;P93952;Q8WKT6;Q9XQL2;Q1L7E3;O98531;Q5W520;C3RXF1;C3S8U4;E7DMY2;A0A076FQ83;A0A291EXH5;E6Y8Z3;…	C6(Carbamidomethyl)	0	0	0.0001594	70.48	0.000356624	2	1116.58	0.537768	113.435	0
	High	EITLGFVDLLR	1	11021	131	Q5W520;Q9GGI5;Q6VW40;C0J9R6;C6G1P2;Q33032;U5XM28;F2X4H9;Q5SCR6;Q4VI99;C1JAT3;Q4VI80;Q4VI78;Q5I221;A0A0U4D534;A0A291EXH5;A0A0F7C9H2;I2BGM7;B8PRL7;B5SW52;C3S8Q5;D3W6K3;Q9GEK5;A0A2H4NXN4;Q8HUZ9;I2E9L8;C3S8U4;Q8MFT9;A0A249Y5Q9;Q9ZS70;I2E962;Q8WIX2;A0A286NQF2;Q7YJM6;C0J394;A0A142DPV4;W5RVG3;B8PRP3;H5ZW43;G0WZL1;B3LDY8;A0A1C9HFM1;Q8HVI8;E0D9F7;Q37347;A0A023UBM0;Q5QAE5;A0A023Q1L0;J9QH20;A0A125R6I8;Q8MCW…		0	0	0.001995	63.24	0.00102465	2	1275.73	0.46212	115.007	0
	High	FLFcAEAIYK	11	13080	152	Q9GHZ1;A0A291EXH5;C3S8Q5;C3S8U4;C0J9R6;C6G1P2;Q5W520;F2X4H9;Q4VI99;Q9GGI5;Q4VI80;Q4VI78;Q6VW29;Q31807;Q5K3Y8;O78309;Q32803;M1S1D7;Q7YJP8;Q8HUZ9;Q5I221;A0A0U4D534;Q95DW1;P93952;Q9XQL2;Q9MT23;Q7YJR1;L0N8B1;A8DPF0;A0A023UA12;Q7YJM3;A0A1C9HG42;A0A1C9HFM1;A0A1W6L1X3;D6MYK9;Q32571;A0PD98;C3RXF1;B8PRL7;R4QE58;T1WH32;C7AQU9;Q32121;A0A0K2SQY8;B8QQG4;D6MYJ6;Q71N81;Q8WKT6;D6MYI7;A2VAL3;E5G0G9;A3RGJ0;Q37222;…	C4(Carbamidomethyl)	0	0	0.0002633	63.19	0.00156873	2	1261.63	1.14707	109.08	0
	High	YGRPLLGcTIKPK	8	64650	340	C0J9R6;Q6VW29;C6G1P2;Q5W520;A5X4D3;F2X4H9;A0A0K2SQY8;Q32803;Q4VI99;Q9GGI5;D6MYJ6;Q7YJP8;Q5I221;A0A0U4D534;Q4VI80;Q4VI78;A3RGJ0;G0WZ98;A0A249Y5Y5;A0A291L247;G0WZL1;Q37220;Q7YJR1;A0A291L2W8;Q37279;J9QH20;L0N8B1;A0A291EXH5;I2E9B8;Q6VW40;A0A0F7C9H2;I2BGM7;Q33047;Q31807;Q8WL19;Q33032;Q5K3Y8;O82538;U5XM28;B8PRL7;B5SW52;Q9THL1;Q1XEJ9;A0A219PXQ5;O46889;C3S8Q5;D3W6K3;Q9GEK5;I2FL31;Q5SCR6;C1JAT3;Q9XQ93;Q4K…	C8(Carbamidomethyl)	0	0	5.306e-09	52.44	0.0334262	3	1502.85	0.213484	53.6462	2
	High	AMHAVIDR	10	44488	338	Q6VW40;A0A0F7C9H2;I2BGM7;C0J9R6;C6G1P2;Q33032;U5XM28;T1WH32;C3S8Q5;F2X4H9;Q9GEK5;Q5SCR6;Q9GGI5;A0A2H4NXN4;Q8HUZ9;I2E9L8;C3S8U4;Q6VW29;Q5W520;O82538;Q9THL1;A0A0K2SQY8;I2FL31;Q32803;Q4VI99;C1JAT3;D6MYJ6;Q4KUE1;Q7YJP8;Q7GH77;O98551;E7DMW3;Q4VI80;Q3I534;I2E9A4;Q4VI78;Q1L7E3;A3RGJ0;W5RVG3;G0WZL1;Q37220;B1PHQ2;A0A0U1W0G4;A0A142I7F3;Q7YJR1;S6CMZ7;Q8MFT9;J9QH20;A0A249Y5Q9;Q85VA4;L0N8B1;Q37212;M1S1D7;Q5I2…		0	0	0.002359	52.22	0.0221467	2	912.472	-0.488874	32.2799	0
	High	DDENVNSQPFmR	5	52171	338	Q6VW40;C0J9R6;C6G1P2;Q5W520;Q33032;U5XM28;F2X4H9;Q5SCR6;Q4VI99;C1JAT3;Q9GGI5;Q4VI80;Q4VI78;Q37212;Q5I221;A0A0U4D534;Q9ZS70;I2E9B8;A0A0F7C9H2;I2BGM7;Q6VW29;Q31807;A5X4D3;Q8WIX2;V5K6K1;A5X4K9;Q339G9;C3S8Q5;V5K6L0;Q9GEK5;A0A0K2SQY8;O98429;D6MYJ6;Q9XQ93;A0A1W6BQF9;Q37358;Q4KUE1;M1S1D7;Q7YJP8;Q7GH77;A0A2H4NXN4;Q8HUZ9;G0WZM4;O98551;E7DMW3;I2E9L8;Q8HRT3;I2E9A4;Q8MCY1;A0A286NQF2;Q6USH4;P93952;Q8WKT6;Q7YJ…	M11(Oxidation)	0	0	3.337e-06	47.53	0.0647209	2	1467.62	0.689022	56.4145	0
	High	PLLGcTIKPK	7	64838	348	C0J9R6;Q6VW29;C6G1P2;Q5W520;A5X4D3;F2X4H9;A0A0K2SQY8;Q32803;Q4VI99;Q9GGI5;D6MYJ6;Q7YJP8;Q5I221;A0A0U4D534;Q4VI80;Q4VI78;A3RGJ0;G0WZ98;A0A249Y5Y5;A0A291L247;G0WZL1;Q37220;Q7YJR1;A0A291L2W8;Q37279;J9QH20;L0N8B1;A0A291EXH5;I2E9B8;Q6VW40;A0A0F7C9H2;I2BGM7;Q33047;Q31807;Q8WL19;Q33032;Q5K3Y8;O82538;U5XM28;B8PRL7;B5SW52;Q9THL1;Q1XEJ9;A0A219PXQ5;O46889;C3S8Q5;D3W6K3;Q9GEK5;I2FL31;Q5SCR6;C1JAT3;Q9XQ93;Q4K…	C5(Carbamidomethyl)	0	0	0.0002754	45.67	0.153398	2	1126.67	0.646087	51.6346	1
	High	EITLGFVDLLRDDFIEKDR	1	5694	62	Q9GGI5;Q5W520;C0J9R6;C6G1P2;F2X4H9;Q4VI99;Q4VI80;Q4VI78;A0A291EXH5;B5SW52;C3S8U4;A0A1C9HFM1;A0A249Y5Q9;Q36851;Q6VW40;I2BGM7;Q33032;T1WH32;M1S1D7;Q8HUZ9;Q5I221;A0A0U4D534;I2E9L8;A0A249Y5N8;S4TA61;Q8MFT9;Q5QAE5;A0A0F7G5Y0;Q37212;A0A286NQF2;Q7YJM6;F5B3G0;A0A023UBM0;E2FGZ3;D3W6K3;O09420;O78309;E7DMY2;O03839;A0A0F7EV98;Q31895;Q71N79;Q4VIC0;A0A0S0ZP27;O20248;A0A0F7G5K6;O47280;Q3T5L7;Q4VI93;A0A249Y5J7;A…		0	0	3.571e-07	44.06	0.0837178	3	2294.2	0.364455	114.75	2
	High	DDFIEKDR	6	17693	179	A0A291EXH5;E6Y8Z3;B1NL21;Q5W520;A0PD98;Q8WL19;Q5K3Y8;B5SW52;O09420;O46889;B5D5Q4;I2FL31;Q32553;Q32803;Q9GGI5;O03839;M1S1D7;A0PDB5;Q8WIA7;A0A0F7G5K6;C3S8U4;Q58U40;E5G0G9;Q37222;Q37220;A0A1C9HFM1;Q15KB2;A0A078BR81;M1PLK2;A0A249Y5Q9;Q85VA4;J9QEM7;I2EA78;A0A1W6L1X3;A0A1C9HFU8;A0A0F7EVY4;I6N589;Q85YX6;Q31889;Q37309;A0A291L2S1;J9QH44;A0A0M3R7F1;O03628;Q36851;Q6VW40;C0J9R6;Q6VW29;C6G1P2;Q33032;F2X4H9;Q4…		0	0.001	0.01019	50.1	0.0262188	2	1037.49	1.57242	41.7096	1
	High	PQAETGEIK	4	38	18	Q6VW40;A0PDB5;A0PD98;A0A1W6BQF9;Q71N78;J9QER6;C7A5Z4;A0A291L206;A5X5W8;J9QH20;Q6PZC1;B6GUV5;A0A0F6TFY2;Q5DQ69;A1XM46;A0A2H4P5N4;C7SN35;Q5I221		0	0.001	0.01099	49.66	0.0169812	2	972.499	-1.02465	30.4392	0
	High	EGNEIIR	1	14511	170	B8PRL7;O46889;Q9GEK5;O78309;Q9XQ93;Q8WKT6;C6G1P2;Q6VW40;C0J9R6;Q5W520;Q33032;U5XM28;F2X4H9;Q5SCR6;Q4VI99;C1JAT3;Q9GGI5;Q4VI80;Q4VI78;A0A291EXH5;Q71N79;Q8HUZ9;C3S8U4;I2BGM7;B5SW52;D3W6K3;I2E9L8;Q6VW29;A5X4D3;A0A0K2SQY8;Q32803;D6MYJ6;Q7YJP8;Q5I221;A0A0U4D534;I2FL31;Q58U40;I2E9B8;A0A0F7C9H2;Q33047;Q31807;Q8WL19;Q5K3Y8;O82538;Q9THL1;Q1XEJ9;A0A219PXQ5;C3S8Q5;Q4KUE1;Q7GH77;A0A2H4NXN4;A0PDB5;Q33156;O985…		0	0.003	0.03445	52.74	0.0128698	2	830.437	0.284124	36.2801	0
	High	NHGMHFR	3	30695	251	Q5W520;Q9GGI5;Q33047;O82538;Q6VW40;C0J9R6;Q6VW29;C6G1P2;Q33032;U5XM28;Q9THL1;F2X4H9;A0A0K2SQY8;I2FL31;Q5SCR6;Q32803;Q4VI99;C1JAT3;D6MYJ6;Q4KUE1;Q7YJP8;Q7GH77;O98551;E7DMW3;Q4VI80;Q3I534;I2E9A4;Q4VI78;Q1L7E3;Q71N79;A0A291EXH5;I2E9B8;E6Y8Z3;I2BGM7;B1NL21;Q31807;Q8WL19;Q5K3Y8;B5SW52;Q1XEJ9;O46889;Q339G9;B5D5Q4;D3W6K3;O78309;Q9XQ93;Q37358;M1S1D7;A0PDB5;Q33156;Q8HUZ9;Q5I221;A0A0U4D534;I2E9L8;Q95DW1;C3…		0	0.003	0.04156	38.45	0.36181	2	898.41	0.182082	30.1674	0
	High	GGLDFTK	2	54686	360	C0J9R6;C6G1P2;E7DMY2;F2X4H9;Q9GGI5;Q37212;Q9XQI4;Q4VI80;Q4VI93;Q6VW40;Q6VW29;Q5W520;Q33032;O82538;U5XM28;Q9THL1;A5X4D3;Q339G9;A0A0K2SQY8;I2FL31;Q5SCR6;Q32803;Q4VI99;C1JAT3;D6MYJ6;Q37358;Q4KUE1;Q7YJP8;Q7GH77;Q5I221;A0A0U4D534;O98551;E7DMW3;Q3I534;I2E9A4;Q4VI78;A0A0P0FGN5;Q58U40;A6YSW9;Q1L7E3;A3RGJ0;A0A249Y5N8;G0WZ98;W5RVG3;A0A249Y5Y5;A0A291L247;G0WZL1;C1JAS8;Q37220;B1PHQ2;A0A0U1W0G4;A0A142I7F3;Q7Y…		0	0.005	0.07593	27.29	9.48923	2	737.383	-0.263509	53.5073	0
	High	AmHAVIDR	1	44488	338	Q9ZS70;A0A291EXH5;I2E9B8;Q6VW40;A0A0F7C9H2;E6Y8Z3;I2BGM7;B1NL21;C0J9R6;Q6VW29;C6G1P2;Q5W520;Q33047;D6MYK4;E7DMY2;Q31807;A0PD98;Q8WL19;Q33032;Q5K3Y8;I2E962;O82538;Q9GHZ1;U5XM28;B8PRL7;B5SW52;Q9THL1;A5X4D3;Q8WIX2;I3NTN0;Q1XEJ9;A0A219PXQ5;A5X4K9;Q9XQI4;O46889;Q339G9;C3S8Q5;Q95631;B5D5Q4;D3W6K3;F2X4H9;Q9GEK5;A0A0K2SQY8;I2FL31;B8QQG4;O78309;Q9T2B5;Q5SCR6;O98429;Q32803;Q4VI99;C1JAT3;Q9GGI5;D6MYJ6;Q9XQ9…	M2(Oxidation)	0	0.008	0.1076	47.78	0.0661697	2	928.467	0.000262866	21.2563	0
Q6VW40	Ribulose bisphosphate carboxylase large chain (Fragment) OS=Haworthia resendeana OX=247097 GN=rbcL PE=3 SV=1 - [Q6VW40_9ASPA]	2627.07	34.83	45850	0	20	274	422	46.5208	6.75635
	High	GGLDFTKDDENVNSQPFMR	10	51638	312	Q9XQI4;Q4VI93;Q8MFT9;A0A126G0V3;C0J9R6;Q6VW29;C6G1P2;Q5W520;A5X4D3;F2X4H9;A0A0K2SQY8;Q32803;Q4VI99;Q9GGI5;D6MYJ6;Q7YJP8;Q5I221;A0A0U4D534;Q4VI80;Q4VI78;A3RGJ0;G0WZ98;A0A249Y5Y5;A0A291L247;G0WZL1;Q37220;Q7YJR1;A0A291L2W8;Q37279;J9QH20;L0N8B1;A0A291EXH5;I2E9B8;Q6VW40;A0A0F7C9H2;I2BGM7;Q33047;Q31807;Q8WL19;Q33032;Q5K3Y8;O82538;U5XM28;B8PRL7;B5SW52;Q9THL1;Q1XEJ9;A0A219PXQ5;O46889;C3S8Q5;D3W6K3;Q9GEK5…		0	0	8.22e-13	127.74	7.05394e-10	2	2169.99	0.129488	93.0407	1
	High	GHYLNATAGTcEEMIK	15	14794	127	Q6VW40;C0J9R6;C6G1P2;Q5W520;Q33032;F2X4H9;Q4VI99;Q9GGI5;Q4VI80;Q4VI78;E7DMY2;Q31895;Q37212;Q5I221;A0A0U4D534;Q6VW29;R4QE58;A5X4D3;C7A609;Q32121;A0A0K2SQY8;Q32803;D6MYJ6;O03839;Q7YJP8;O09424;D6MYI7;Q9MT23;A3RGJ0;G0WZ98;A0A249Y5Y5;A0A291L247;G0WZL1;Q37220;A0A142I7A5;B6GUV5;B8YHE7;O98431;Q7YJR1;A0A291L2W8;A0A078BR81;Q37347;K4FWS2;K4EPE7;Q37279;A0A0F6TFY2;Q95CE8;Q5DRJ9;J9QH20;L0N8B1;Q37309;A0A291L2S1…	C11(Carbamidomethyl)	0	0	7.637e-14	105.99	5.53902e-08	2	1794.82	1.41919	66.294	0
	High	GHYLNATAGTcEEmIK	7	14794	127	Q6VW40;C0J9R6;C6G1P2;Q5W520;Q33032;U5XM28;F2X4H9;Q5SCR6;Q4VI99;C1JAT3;Q9GGI5;Q4VI80;Q4VI78;Q6VW29;R4QE58;Q7YJP8;Q5I221;A0A0U4D534;Q9MT23;B6GUV5;Q7YJR1;L0N8B1;O82538;Q9THL1;I2FL31;Q32803;Q4KUE1;Q7GH77;I2E9A4;Q1L7E3;A3RGJ0;A0A0B4M1K8;Q37220;B1PHQ2;A0A0U1W0G4;A0A078BR81;S6CMZ7;Q8MFT9;A0A0F6TFY2;Q5DRJ9;A0A249Y5Q9;A0A1D8DG20;Q85VA4;P94046;Q8ME51;Q31895;Q95631;Q8MCW3;A0A0K2SQY8;O98429;D6MYJ6;Q37212;O98…	C11(Carbamidomethyl); M14(Oxidation)	0	0	8.933e-11	95.65	5.48066e-07	2	1810.81	1.31607	55.5401	0
	High	ExTLGFVDLLRDDFIEK	2	5735	62	Q6VW40;C0J9R6;C6G1P2;Q5W520;Q33032;F2X4H9;Q4VI99;Q9GGI5;Q5I221;A0A0U4D534;Q4VI80;Q4VI78;Q8MFT9;A0A249Y5Q9;A0A291EXH5;I2BGM7;Q31895;B5SW52;Q71N79;D3W6K3;O78309;M1S1D7;Q8HUZ9;I2E9L8;C3S8U4;A0A249Y5N8;A0A142DPV4;S4TA61;A0A1C9HFM1;E0D9F7;Q5QAE5;A0A0F7G5Y0;A0A1W6L1X3;T1WH32;Q37212;A0A286NQF2;Q7YJM6;F5B3G0;A0A023UBM0;E2FGZ3;O09420;E7DMY2;O03839;A0A0F7EV98;Q4VIC0;A0A0S0ZP27;O20248;A0A0F7G5K6;O47280;Q3T5…	X2(I)	0	0	1.495e-12	88.12	3.48247e-06	2	2023.07	0.066928	115.121	1
	High	GGLDFTKDDENVNSQPFmR	8	51638	312	Q4VIC0;O98426;B1PHQ2;A0A2D0WHN2;Q95CE8;Q9GGJ5;B5LBY9;Q9XQI4;Q4VI93;Q8MFT9;A0A126G0V3;C0J9R6;Q6VW29;C6G1P2;Q5W520;A5X4D3;F2X4H9;A0A0K2SQY8;Q32803;Q4VI99;Q9GGI5;D6MYJ6;Q7YJP8;Q5I221;A0A0U4D534;Q4VI80;Q4VI78;A3RGJ0;G0WZ98;A0A249Y5Y5;A0A291L247;G0WZL1;Q37220;Q7YJR1;A0A291L2W8;Q37279;J9QH20;L0N8B1;A0A291EXH5;I2E9B8;Q6VW40;A0A0F7C9H2;I2BGM7;Q33047;Q31807;Q8WL19;Q33032;Q5K3Y8;O82538;U5XM28;B8PRL7;B5SW52…	M18(Oxidation)	0	0	1.609e-10	84.55	1.42416e-05	2	2185.98	0.779455	83.8852	1
	High	mSGGDHIHAGTVVGK	32	17683	158	Q6VW40;A0A0F7C9H2;I2BGM7;C0J9R6;C6G1P2;Q33032;U5XM28;C3S8Q5;F2X4H9;Q9GEK5;Q5SCR6;Q9GGI5;Q37212;A0A2H4NXN4;Q8HUZ9;I2E9L8;Q8MCY1;O98531;Q6VW29;Q339G9;Q37358;Q4KUE1;Q7YJP8;Q7GH77;Q5I221;A0A0U4D534;I2E9A4;Q1L7E3;D6MYK4;E7DMY2;Q31807;T1WH32;A0A0K2SQY8;D6MYJ6;P93952;Q8WKT6;Q9XQL2;I2E9B8;Q9XQ93;O98551;E7DMW3;R4QE58;A5X4D3;I2E906;O98429;D6MYI7;Q9MT23;A0A249Y5N8;W5RVG3;A0A0B4M1K8;A0A0U1W0G4;B6GUV5;Q7YJR1;…	M1(Oxidation)	0	0	1.164e-08	84.19	1.31218e-05	2	1481.72	0.0716084	31.3895	0
	High	DNGLLLHIHR	12	41878	323	Q5W520;Q9GGI5;O09424;Q6VW40;I2BGM7;C0J9R6;C6G1P2;E7DMY2;Q33032;F2X4H9;Q37212;M1S1D7;Q8HUZ9;Q5I221;A0A0U4D534;I2E9L8;Q6VW29;O82538;U5XM28;Q9THL1;A0A0K2SQY8;I2FL31;Q5SCR6;Q32803;Q4VI99;C1JAT3;D6MYJ6;Q4KUE1;Q7YJP8;Q7GH77;J9QER6;O98551;E7DMW3;Q4VI80;Q3I534;I2E9A4;Q8MCY1;Q4VI78;Q1L7E3;A0A291EXH5;C3RXF1;B8PRL7;C3S8U4;A0A1C9HFM1;O03612;A0A023Q3H2;A0A023Q1H7;Q31807;T1WH32;C3S8Q5;Q71N81;P93952;Q8WKT6;Q9XQ…		0	0	1.717e-05	83.15	2.27948e-05	3	1187.67	1.40527	64.2218	0
	High	GHYLNATAGTcEEMIKR	4	14767	126	Q6VW40;C0J9R6;Q6VW29;C6G1P2;Q33032;U5XM28;R4QE58;F2X4H9;A0A0K2SQY8;Q5SCR6;O98429;Q9GGI5;D6MYJ6;Q4KUE1;Q37212;Q7YJP8;Q7GH77;O98551;E7DMW3;I2E9A4;Q8MCY1;Q1L7E3;D6MYI7;Q9MT23;W5RVG3;O98426;A0A0B4M1K8;A0A0U1W0G4;B6GUV5;Q7YJR1;Q37347;K4EPE7;S6CMZ7;Q37176;Q8MFT9;Q95CE8;A0A1D8DG20;L0N8B1;P94046;Q8ME51;A5X4D3;Q339G9;A0A2H4UGV5;Q37358;Q32750;Q5I221;A0A0U4D534;A0A249Y5N8;Q7YJR9;A0A291L2W8;D6MYJ0;Q5W520;Q32…	C11(Carbamidomethyl)	0	0	2.293e-13	82.79	1.40073e-05	3	1950.92	1.18142	60.6955	1
	High	GHYLNATAGTcEEmIKR	6	14767	126	C0J9R6;C6G1P2;F2X4H9;Q9GGI5;Q6VW40;Q6VW29;Q5W520;Q33032;O82538;U5XM28;Q9THL1;A0A0K2SQY8;I2FL31;Q5SCR6;Q32803;Q4VI99;C1JAT3;D6MYJ6;Q4KUE1;Q7YJP8;Q7GH77;O98551;E7DMW3;Q4VI80;Q3I534;I2E9A4;Q4VI78;Q1L7E3;E7DMY2;A0A2H4UGV5;I2E962;O98429;Q9MT23;A3RGJ0;W5RVG3;A0A0B4M1K8;G0WZL1;Q37220;A0A142I7A5;B1PHQ2;A0A0U1W0G4;A0A142I7F3;B8YHE7;O98431;Q7YJR1;A0A078BR81;Q37347;K4EPE7;S6CMZ7;Q8MFT9;A0A0F6TFY2;Q95CE8;Q5D…	C11(Carbamidomethyl); M14(Oxidation)	0	0	2.114e-10	80.35	2.3056e-05	3	1966.91	1.21254	50.762	1
	High	TFQGPPHGIQVER	30	58045	308	A0A291EXH5;Q6VW40;I2BGM7;C0J9R6;C6G1P2;Q5W520;E7DMY2;Q33032;B5SW52;D3W6K3;F2X4H9;Q4VI99;Q9GGI5;Q8HUZ9;I2E9L8;Q4VI80;Q4VI78;C3S8U4;A0A0F7C9H2;I2E962;U5XM28;B8PRL7;Q8WIX2;C3S8Q5;Q9GEK5;O78309;Q5SCR6;C1JAT3;M1S1D7;A0A2H4NXN4;Q5I221;G0WZM4;A0A0U4D534;A0A0P0FGN5;A0A286NQF2;Q7YJM6;A6YSW9;Q6VW29;Q4KUE1;Q7YJP8;Q7GH77;I2E9A4;Q1L7E3;Q9MT23;A0A0B4M1K8;A0A0U1W0G4;Q7YJR1;S6CMZ7;Q8MFT9;A0A1D8DG20;L0N8B1;P94046…		0	0	1.1e-08	79.78	6.57355e-05	2	1465.75	-0.0102537	59.9781	0
	High	DDENVNSQPFMR	7	52171	338	Q9GHZ1;A5X4K9;A0A0P0UQB7;Q32224;Q32496;Q85YX6;A0A1Q1G8P4;C0J9R6;C6G1P2;F2X4H9;Q9GGI5;Q37212;Q8HUZ9;A0A291EXH5;Q32571;Q5W520;Q8WL19;Q5K3Y8;C3RXF1;B8PRL7;B5SW52;A0A219PXQ5;O46889;Q32121;A0A1C9HG15;I2FL31;Q32553;Q32803;A0PDB5;Q8WIA7;C7AQV2;C3S8U4;I2E9B8;Q6VW40;A0A0F7C9H2;E6Y8Z3;I2BGM7;B1NL21;Q6VW29;Q33047;Q31807;Q33032;O82538;U5XM28;Q9THL1;A5X4D3;I3NTN0;Q1XEJ9;V5K6K1;Q339G9;C3S8Q5;B5D5Q4;V5K6L0;D3W6…		0	0	2.837e-06	77.66	6.38818e-05	2	1451.62	0.55733	69.725	0
	High	MSGGDHIHAGTVVGK	35	17683	158	C0J9R6;C6G1P2;F2X4H9;Q9GGI5;Q5I221;A0A0U4D534;Q6VW29;Q7YJP8;O98551;I2E9B8;Q6VW40;A0A0F7C9H2;I2BGM7;Q31807;Q33032;U5XM28;A5X4D3;Q8WIX2;Q339G9;C3S8Q5;Q9GEK5;A0A0K2SQY8;Q5SCR6;O98429;D6MYJ6;Q9XQ93;Q37358;Q4KUE1;M1S1D7;Q7GH77;A0A2H4NXN4;Q8HUZ9;G0WZM4;E7DMW3;I2E9L8;Q8HRT3;I2E9A4;A0A286NQF2;P93952;Q8WKT6;Q7YJM6;Q9XQL2;Q1L7E3;Q9MT23;Q9ZS70;A0A249Y5N8;W5RVG3;A0A120KLC1;B8PRP3;A0A0B4M1K8;B5L2V5;S4TA61;D4N…		0	0	8.925e-09	71.23	0.000222805	2	1465.72	0.101013	37.4577	0
	High	VALEAcVQAR	50	29518	254	I2E9B8;Q6VW40;A0A0F7C9H2;I2BGM7;C0J9R6;Q6VW29;C6G1P2;Q31807;Q33032;U5XM28;A5X4D3;V5K6K1;Q339G9;C3S8Q5;V5K6L0;F2X4H9;Q9GEK5;A0A0K2SQY8;Q5SCR6;Q9GGI5;D6MYJ6;Q9XQ93;A0A1W6BQF9;Q37358;Q4KUE1;Q37212;M1S1D7;Q7YJP8;Q7GH77;A0A2H4NXN4;Q8HUZ9;Q5I221;G0WZM4;A0A0U4D534;O98551;E7DMW3;I2E9L8;Q8HRT3;I2E9A4;Q8MCY1;Q6USH4;P93952;Q8WKT6;Q9XQL2;Q1L7E3;O98531;Q5W520;C3RXF1;C3S8U4;E7DMY2;A0A076FQ83;A0A291EXH5;E6Y8Z3;…	C6(Carbamidomethyl)	0	0	0.0001594	70.48	0.000356624	2	1116.58	0.537768	113.435	0
	High	ExTLGFVDLLR	1	11021	131	Q5W520;Q9GGI5;Q6VW40;C0J9R6;C6G1P2;Q33032;U5XM28;F2X4H9;Q5SCR6;Q4VI99;C1JAT3;Q4VI80;Q4VI78;Q5I221;A0A0U4D534;A0A291EXH5;A0A0F7C9H2;I2BGM7;B8PRL7;B5SW52;C3S8Q5;D3W6K3;Q9GEK5;A0A2H4NXN4;Q8HUZ9;I2E9L8;C3S8U4;Q8MFT9;A0A249Y5Q9;Q9ZS70;I2E962;Q8WIX2;A0A286NQF2;Q7YJM6;C0J394;A0A142DPV4;W5RVG3;B8PRP3;H5ZW43;G0WZL1;B3LDY8;A0A1C9HFM1;Q8HVI8;E0D9F7;Q37347;A0A023UBM0;Q5QAE5;A0A023Q1L0;J9QH20;A0A125R6I8;Q8MCW…	X2(I)	0	0	0.001995	63.24	0.00102465	2	1275.73	0.46212	115.007	0
	High	YGRPLLGcTIKPK	8	64650	340	C0J9R6;Q6VW29;C6G1P2;Q5W520;A5X4D3;F2X4H9;A0A0K2SQY8;Q32803;Q4VI99;Q9GGI5;D6MYJ6;Q7YJP8;Q5I221;A0A0U4D534;Q4VI80;Q4VI78;A3RGJ0;G0WZ98;A0A249Y5Y5;A0A291L247;G0WZL1;Q37220;Q7YJR1;A0A291L2W8;Q37279;J9QH20;L0N8B1;A0A291EXH5;I2E9B8;Q6VW40;A0A0F7C9H2;I2BGM7;Q33047;Q31807;Q8WL19;Q33032;Q5K3Y8;O82538;U5XM28;B8PRL7;B5SW52;Q9THL1;Q1XEJ9;A0A219PXQ5;O46889;C3S8Q5;D3W6K3;Q9GEK5;I2FL31;Q5SCR6;C1JAT3;Q9XQ93;Q4K…	C8(Carbamidomethyl)	0	0	5.306e-09	52.44	0.0334262	3	1502.85	0.213484	53.6462	2
	High	AMHAVIDR	10	44488	338	Q6VW40;A0A0F7C9H2;I2BGM7;C0J9R6;C6G1P2;Q33032;U5XM28;T1WH32;C3S8Q5;F2X4H9;Q9GEK5;Q5SCR6;Q9GGI5;A0A2H4NXN4;Q8HUZ9;I2E9L8;C3S8U4;Q6VW29;Q5W520;O82538;Q9THL1;A0A0K2SQY8;I2FL31;Q32803;Q4VI99;C1JAT3;D6MYJ6;Q4KUE1;Q7YJP8;Q7GH77;O98551;E7DMW3;Q4VI80;Q3I534;I2E9A4;Q4VI78;Q1L7E3;A3RGJ0;W5RVG3;G0WZL1;Q37220;B1PHQ2;A0A0U1W0G4;A0A142I7F3;Q7YJR1;S6CMZ7;Q8MFT9;J9QH20;A0A249Y5Q9;Q85VA4;L0N8B1;Q37212;M1S1D7;Q5I2…		0	0	0.002359	52.22	0.0221467	2	912.472	-0.488874	32.2799	0
	High	DDENVNSQPFmR	5	52171	338	Q6VW40;C0J9R6;C6G1P2;Q5W520;Q33032;U5XM28;F2X4H9;Q5SCR6;Q4VI99;C1JAT3;Q9GGI5;Q4VI80;Q4VI78;Q37212;Q5I221;A0A0U4D534;Q9ZS70;I2E9B8;A0A0F7C9H2;I2BGM7;Q6VW29;Q31807;A5X4D3;Q8WIX2;V5K6K1;A5X4K9;Q339G9;C3S8Q5;V5K6L0;Q9GEK5;A0A0K2SQY8;O98429;D6MYJ6;Q9XQ93;A0A1W6BQF9;Q37358;Q4KUE1;M1S1D7;Q7YJP8;Q7GH77;A0A2H4NXN4;Q8HUZ9;G0WZM4;O98551;E7DMW3;I2E9L8;Q8HRT3;I2E9A4;Q8MCY1;A0A286NQF2;Q6USH4;P93952;Q8WKT6;Q7YJ…	M11(Oxidation)	0	0	3.337e-06	47.53	0.0647209	2	1467.62	0.689022	56.4145	0
	High	PLLGcTIKPK	7	64838	348	C0J9R6;Q6VW29;C6G1P2;Q5W520;A5X4D3;F2X4H9;A0A0K2SQY8;Q32803;Q4VI99;Q9GGI5;D6MYJ6;Q7YJP8;Q5I221;A0A0U4D534;Q4VI80;Q4VI78;A3RGJ0;G0WZ98;A0A249Y5Y5;A0A291L247;G0WZL1;Q37220;Q7YJR1;A0A291L2W8;Q37279;J9QH20;L0N8B1;A0A291EXH5;I2E9B8;Q6VW40;A0A0F7C9H2;I2BGM7;Q33047;Q31807;Q8WL19;Q33032;Q5K3Y8;O82538;U5XM28;B8PRL7;B5SW52;Q9THL1;Q1XEJ9;A0A219PXQ5;O46889;C3S8Q5;D3W6K3;Q9GEK5;I2FL31;Q5SCR6;C1JAT3;Q9XQ93;Q4K…	C5(Carbamidomethyl)	0	0	0.0002754	45.67	0.153398	2	1126.67	0.646087	51.6346	1
	High	ExTLGFVDLLRDDFIEKDR	1	5694	62	Q9GGI5;Q5W520;C0J9R6;C6G1P2;F2X4H9;Q4VI99;Q4VI80;Q4VI78;A0A291EXH5;B5SW52;C3S8U4;A0A1C9HFM1;A0A249Y5Q9;Q36851;Q6VW40;I2BGM7;Q33032;T1WH32;M1S1D7;Q8HUZ9;Q5I221;A0A0U4D534;I2E9L8;A0A249Y5N8;S4TA61;Q8MFT9;Q5QAE5;A0A0F7G5Y0;Q37212;A0A286NQF2;Q7YJM6;F5B3G0;A0A023UBM0;E2FGZ3;D3W6K3;O09420;O78309;E7DMY2;O03839;A0A0F7EV98;Q31895;Q71N79;Q4VIC0;A0A0S0ZP27;O20248;A0A0F7G5K6;O47280;Q3T5L7;Q4VI93;A0A249Y5J7;A…	X2(I)	0	0	3.571e-07	44.06	0.0837178	3	2294.2	0.364455	114.75	2
	High	DDFIEKDR	6	17693	179	A0A291EXH5;E6Y8Z3;B1NL21;Q5W520;A0PD98;Q8WL19;Q5K3Y8;B5SW52;O09420;O46889;B5D5Q4;I2FL31;Q32553;Q32803;Q9GGI5;O03839;M1S1D7;A0PDB5;Q8WIA7;A0A0F7G5K6;C3S8U4;Q58U40;E5G0G9;Q37222;Q37220;A0A1C9HFM1;Q15KB2;A0A078BR81;M1PLK2;A0A249Y5Q9;Q85VA4;J9QEM7;I2EA78;A0A1W6L1X3;A0A1C9HFU8;A0A0F7EVY4;I6N589;Q85YX6;Q31889;Q37309;A0A291L2S1;J9QH44;A0A0M3R7F1;O03628;Q36851;Q6VW40;C0J9R6;Q6VW29;C6G1P2;Q33032;F2X4H9;Q4…		0	0.001	0.01019	50.1	0.0262188	2	1037.49	1.57242	41.7096	1
	High	xQAETGEIK	4	38	18	Q6VW40;A0PDB5;A0PD98;A0A1W6BQF9;Q71N78;J9QER6;C7A5Z4;A0A291L206;A5X5W8;J9QH20;Q6PZC1;B6GUV5;A0A0F6TFY2;Q5DQ69;A1XM46;A0A2H4P5N4;C7SN35;Q5I221	X1(P)	0	0.001	0.01099	49.66	0.0169812	2	972.499	-1.02465	30.4392	0
	High	xQAETGEIK	7	27913	246	A0A291EXH5;Q6VW40;A0A0F7C9H2;I2BGM7;C0J9R6;C6G1P2;Q5W520;Q33032;U5XM28;B8PRL7;B5SW52;C3S8Q5;D3W6K3;F2X4H9;Q9GEK5;Q5SCR6;Q4VI99;C1JAT3;Q9GGI5;A0A2H4NXN4;Q8HUZ9;I2E9L8;Q4VI80;Q4VI78;C3S8U4;I2E9B8;Q6VW29;Q31807;Q9XQ93;Q4KUE1;Q7YJP8;Q7GH77;I2E9A4;A0A286NQF2;P93952;Q7YJM6;Q9XQL2;Q1L7E3;Q9MT23;A0A0K2SQY8;D6MYJ6;O98551;E7DMW3;Q8WKT6;W5RVG3;D4N1T9;A0A0U1W0G4;Q8HVI8;A0A291L206;Q7YJR1;S6CMZ7;Q8MFT9;Q5QAE5;…	X1(A)	0	0.001	0.006713	39.16	0.472469	2	946.483	-0.639487	25.67	0
	High	EGNEIIR	1	14511	170	B8PRL7;O46889;Q9GEK5;O78309;Q9XQ93;Q8WKT6;C6G1P2;Q6VW40;C0J9R6;Q5W520;Q33032;U5XM28;F2X4H9;Q5SCR6;Q4VI99;C1JAT3;Q9GGI5;Q4VI80;Q4VI78;A0A291EXH5;Q71N79;Q8HUZ9;C3S8U4;I2BGM7;B5SW52;D3W6K3;I2E9L8;Q6VW29;A5X4D3;A0A0K2SQY8;Q32803;D6MYJ6;Q7YJP8;Q5I221;A0A0U4D534;I2FL31;Q58U40;I2E9B8;A0A0F7C9H2;Q33047;Q31807;Q8WL19;Q5K3Y8;O82538;Q9THL1;Q1XEJ9;A0A219PXQ5;C3S8Q5;Q4KUE1;Q7GH77;A0A2H4NXN4;A0PDB5;Q33156;O985…		0	0.003	0.03445	52.74	0.0128698	2	830.437	0.284124	36.2801	0
	High	NHGMHFR	3	30695	251	Q5W520;Q9GGI5;Q33047;O82538;Q6VW40;C0J9R6;Q6VW29;C6G1P2;Q33032;U5XM28;Q9THL1;F2X4H9;A0A0K2SQY8;I2FL31;Q5SCR6;Q32803;Q4VI99;C1JAT3;D6MYJ6;Q4KUE1;Q7YJP8;Q7GH77;O98551;E7DMW3;Q4VI80;Q3I534;I2E9A4;Q4VI78;Q1L7E3;Q71N79;A0A291EXH5;I2E9B8;E6Y8Z3;I2BGM7;B1NL21;Q31807;Q8WL19;Q5K3Y8;B5SW52;Q1XEJ9;O46889;Q339G9;B5D5Q4;D3W6K3;O78309;Q9XQ93;Q37358;M1S1D7;A0PDB5;Q33156;Q8HUZ9;Q5I221;A0A0U4D534;I2E9L8;Q95DW1;C3…		0	0.003	0.04156	38.45	0.36181	2	898.41	0.182082	30.1674	0
	High	GGLDFTK	2	54686	360	C0J9R6;C6G1P2;E7DMY2;F2X4H9;Q9GGI5;Q37212;Q9XQI4;Q4VI80;Q4VI93;Q6VW40;Q6VW29;Q5W520;Q33032;O82538;U5XM28;Q9THL1;A5X4D3;Q339G9;A0A0K2SQY8;I2FL31;Q5SCR6;Q32803;Q4VI99;C1JAT3;D6MYJ6;Q37358;Q4KUE1;Q7YJP8;Q7GH77;Q5I221;A0A0U4D534;O98551;E7DMW3;Q3I534;I2E9A4;Q4VI78;A0A0P0FGN5;Q58U40;A6YSW9;Q1L7E3;A3RGJ0;A0A249Y5N8;G0WZ98;W5RVG3;A0A249Y5Y5;A0A291L247;G0WZL1;C1JAS8;Q37220;B1PHQ2;A0A0U1W0G4;A0A142I7F3;Q7Y…		0	0.005	0.07593	27.29	9.48923	2	737.383	-0.263509	53.5073	0
	High	AmHAVIDR	1	44488	338	Q9ZS70;A0A291EXH5;I2E9B8;Q6VW40;A0A0F7C9H2;E6Y8Z3;I2BGM7;B1NL21;C0J9R6;Q6VW29;C6G1P2;Q5W520;Q33047;D6MYK4;E7DMY2;Q31807;A0PD98;Q8WL19;Q33032;Q5K3Y8;I2E962;O82538;Q9GHZ1;U5XM28;B8PRL7;B5SW52;Q9THL1;A5X4D3;Q8WIX2;I3NTN0;Q1XEJ9;A0A219PXQ5;A5X4K9;Q9XQI4;O46889;Q339G9;C3S8Q5;Q95631;B5D5Q4;D3W6K3;F2X4H9;Q9GEK5;A0A0K2SQY8;I2FL31;B8QQG4;O78309;Q9T2B5;Q5SCR6;O98429;Q32803;Q4VI99;C1JAT3;Q9GGI5;D6MYJ6;Q9XQ9…	M2(Oxidation)	0	0.008	0.1076	47.78	0.0661697	2	928.467	0.000262866	21.2563	0
A0A0U4D534	Ribulose bisphosphate carboxylase large chain (Fragment) OS=Benincasa hispida OX=102211 GN=rbcL PE=3 SV=1 - [A0A0U4D534_BENHI]	2619.47	42.3	34956	0	21	279	435	48.0902	6.53662
	High	GGLDFTKDDENVNSQPFMR	10	51638	312	Q9XQI4;Q4VI93;Q8MFT9;A0A126G0V3;C0J9R6;Q6VW29;C6G1P2;Q5W520;A5X4D3;F2X4H9;A0A0K2SQY8;Q32803;Q4VI99;Q9GGI5;D6MYJ6;Q7YJP8;Q5I221;A0A0U4D534;Q4VI80;Q4VI78;A3RGJ0;G0WZ98;A0A249Y5Y5;A0A291L247;G0WZL1;Q37220;Q7YJR1;A0A291L2W8;Q37279;J9QH20;L0N8B1;A0A291EXH5;I2E9B8;Q6VW40;A0A0F7C9H2;I2BGM7;Q33047;Q31807;Q8WL19;Q33032;Q5K3Y8;O82538;U5XM28;B8PRL7;B5SW52;Q9THL1;Q1XEJ9;A0A219PXQ5;O46889;C3S8Q5;D3W6K3;Q9GEK5…		0	0	8.22e-13	127.74	7.05394e-10	2	2169.99	0.129488	93.0407	1
	High	GHYLNATAGTcEEMIK	15	14794	127	Q6VW40;C0J9R6;C6G1P2;Q5W520;Q33032;F2X4H9;Q4VI99;Q9GGI5;Q4VI80;Q4VI78;E7DMY2;Q31895;Q37212;Q5I221;A0A0U4D534;Q6VW29;R4QE58;A5X4D3;C7A609;Q32121;A0A0K2SQY8;Q32803;D6MYJ6;O03839;Q7YJP8;O09424;D6MYI7;Q9MT23;A3RGJ0;G0WZ98;A0A249Y5Y5;A0A291L247;G0WZL1;Q37220;A0A142I7A5;B6GUV5;B8YHE7;O98431;Q7YJR1;A0A291L2W8;A0A078BR81;Q37347;K4FWS2;K4EPE7;Q37279;A0A0F6TFY2;Q95CE8;Q5DRJ9;J9QH20;L0N8B1;Q37309;A0A291L2S1…	C11(Carbamidomethyl)	0	0	7.637e-14	105.99	5.53902e-08	2	1794.82	1.41919	66.294	0
	High	GHYLNATAGTcEEmIK	7	14794	127	Q6VW40;C0J9R6;C6G1P2;Q5W520;Q33032;U5XM28;F2X4H9;Q5SCR6;Q4VI99;C1JAT3;Q9GGI5;Q4VI80;Q4VI78;Q6VW29;R4QE58;Q7YJP8;Q5I221;A0A0U4D534;Q9MT23;B6GUV5;Q7YJR1;L0N8B1;O82538;Q9THL1;I2FL31;Q32803;Q4KUE1;Q7GH77;I2E9A4;Q1L7E3;A3RGJ0;A0A0B4M1K8;Q37220;B1PHQ2;A0A0U1W0G4;A0A078BR81;S6CMZ7;Q8MFT9;A0A0F6TFY2;Q5DRJ9;A0A249Y5Q9;A0A1D8DG20;Q85VA4;P94046;Q8ME51;Q31895;Q95631;Q8MCW3;A0A0K2SQY8;O98429;D6MYJ6;Q37212;O98…	C11(Carbamidomethyl); M14(Oxidation)	0	0	8.933e-11	95.65	5.48066e-07	2	1810.81	1.31607	55.5401	0
	High	EITLGFVDLLRDDFIEK	2	5735	62	Q6VW40;C0J9R6;C6G1P2;Q5W520;Q33032;F2X4H9;Q4VI99;Q9GGI5;Q5I221;A0A0U4D534;Q4VI80;Q4VI78;Q8MFT9;A0A249Y5Q9;A0A291EXH5;I2BGM7;Q31895;B5SW52;Q71N79;D3W6K3;O78309;M1S1D7;Q8HUZ9;I2E9L8;C3S8U4;A0A249Y5N8;A0A142DPV4;S4TA61;A0A1C9HFM1;E0D9F7;Q5QAE5;A0A0F7G5Y0;A0A1W6L1X3;T1WH32;Q37212;A0A286NQF2;Q7YJM6;F5B3G0;A0A023UBM0;E2FGZ3;O09420;E7DMY2;O03839;A0A0F7EV98;Q4VIC0;A0A0S0ZP27;O20248;A0A0F7G5K6;O47280;Q3T5…		0	0	1.495e-12	88.12	3.48247e-06	2	2023.07	0.066928	115.121	1
	High	GGLDFTKDDENVNSQPFmR	8	51638	312	Q4VIC0;O98426;B1PHQ2;A0A2D0WHN2;Q95CE8;Q9GGJ5;B5LBY9;Q9XQI4;Q4VI93;Q8MFT9;A0A126G0V3;C0J9R6;Q6VW29;C6G1P2;Q5W520;A5X4D3;F2X4H9;A0A0K2SQY8;Q32803;Q4VI99;Q9GGI5;D6MYJ6;Q7YJP8;Q5I221;A0A0U4D534;Q4VI80;Q4VI78;A3RGJ0;G0WZ98;A0A249Y5Y5;A0A291L247;G0WZL1;Q37220;Q7YJR1;A0A291L2W8;Q37279;J9QH20;L0N8B1;A0A291EXH5;I2E9B8;Q6VW40;A0A0F7C9H2;I2BGM7;Q33047;Q31807;Q8WL19;Q33032;Q5K3Y8;O82538;U5XM28;B8PRL7;B5SW52…	M18(Oxidation)	0	0	1.609e-10	84.55	1.42416e-05	2	2185.98	0.779455	83.8852	1
	High	mSGGDHIHAGTVVGK	32	17683	158	Q6VW40;A0A0F7C9H2;I2BGM7;C0J9R6;C6G1P2;Q33032;U5XM28;C3S8Q5;F2X4H9;Q9GEK5;Q5SCR6;Q9GGI5;Q37212;A0A2H4NXN4;Q8HUZ9;I2E9L8;Q8MCY1;O98531;Q6VW29;Q339G9;Q37358;Q4KUE1;Q7YJP8;Q7GH77;Q5I221;A0A0U4D534;I2E9A4;Q1L7E3;D6MYK4;E7DMY2;Q31807;T1WH32;A0A0K2SQY8;D6MYJ6;P93952;Q8WKT6;Q9XQL2;I2E9B8;Q9XQ93;O98551;E7DMW3;R4QE58;A5X4D3;I2E906;O98429;D6MYI7;Q9MT23;A0A249Y5N8;W5RVG3;A0A0B4M1K8;A0A0U1W0G4;B6GUV5;Q7YJR1;…	M1(Oxidation)	0	0	1.164e-08	84.19	1.31218e-05	2	1481.72	0.0716084	31.3895	0
	High	DNGLLLHIHR	12	41878	323	Q5W520;Q9GGI5;O09424;Q6VW40;I2BGM7;C0J9R6;C6G1P2;E7DMY2;Q33032;F2X4H9;Q37212;M1S1D7;Q8HUZ9;Q5I221;A0A0U4D534;I2E9L8;Q6VW29;O82538;U5XM28;Q9THL1;A0A0K2SQY8;I2FL31;Q5SCR6;Q32803;Q4VI99;C1JAT3;D6MYJ6;Q4KUE1;Q7YJP8;Q7GH77;J9QER6;O98551;E7DMW3;Q4VI80;Q3I534;I2E9A4;Q8MCY1;Q4VI78;Q1L7E3;A0A291EXH5;C3RXF1;B8PRL7;C3S8U4;A0A1C9HFM1;O03612;A0A023Q3H2;A0A023Q1H7;Q31807;T1WH32;C3S8Q5;Q71N81;P93952;Q8WKT6;Q9XQ…		0	0	1.717e-05	83.15	2.27948e-05	3	1187.67	1.40527	64.2218	0
	High	GHYLNATAGTcEEMIKR	4	14767	126	Q6VW40;C0J9R6;Q6VW29;C6G1P2;Q33032;U5XM28;R4QE58;F2X4H9;A0A0K2SQY8;Q5SCR6;O98429;Q9GGI5;D6MYJ6;Q4KUE1;Q37212;Q7YJP8;Q7GH77;O98551;E7DMW3;I2E9A4;Q8MCY1;Q1L7E3;D6MYI7;Q9MT23;W5RVG3;O98426;A0A0B4M1K8;A0A0U1W0G4;B6GUV5;Q7YJR1;Q37347;K4EPE7;S6CMZ7;Q37176;Q8MFT9;Q95CE8;A0A1D8DG20;L0N8B1;P94046;Q8ME51;A5X4D3;Q339G9;A0A2H4UGV5;Q37358;Q32750;Q5I221;A0A0U4D534;A0A249Y5N8;Q7YJR9;A0A291L2W8;D6MYJ0;Q5W520;Q32…	C11(Carbamidomethyl)	0	0	2.293e-13	82.79	1.40073e-05	3	1950.92	1.18142	60.6955	1
	High	GHYLNATAGTcEEmIKR	6	14767	126	C0J9R6;C6G1P2;F2X4H9;Q9GGI5;Q6VW40;Q6VW29;Q5W520;Q33032;O82538;U5XM28;Q9THL1;A0A0K2SQY8;I2FL31;Q5SCR6;Q32803;Q4VI99;C1JAT3;D6MYJ6;Q4KUE1;Q7YJP8;Q7GH77;O98551;E7DMW3;Q4VI80;Q3I534;I2E9A4;Q4VI78;Q1L7E3;E7DMY2;A0A2H4UGV5;I2E962;O98429;Q9MT23;A3RGJ0;W5RVG3;A0A0B4M1K8;G0WZL1;Q37220;A0A142I7A5;B1PHQ2;A0A0U1W0G4;A0A142I7F3;B8YHE7;O98431;Q7YJR1;A0A078BR81;Q37347;K4EPE7;S6CMZ7;Q8MFT9;A0A0F6TFY2;Q95CE8;Q5D…	C11(Carbamidomethyl); M14(Oxidation)	0	0	2.114e-10	80.35	2.3056e-05	3	1966.91	1.21254	50.762	1
	High	TFQGPPHGIQVER	30	58045	308	A0A291EXH5;Q6VW40;I2BGM7;C0J9R6;C6G1P2;Q5W520;E7DMY2;Q33032;B5SW52;D3W6K3;F2X4H9;Q4VI99;Q9GGI5;Q8HUZ9;I2E9L8;Q4VI80;Q4VI78;C3S8U4;A0A0F7C9H2;I2E962;U5XM28;B8PRL7;Q8WIX2;C3S8Q5;Q9GEK5;O78309;Q5SCR6;C1JAT3;M1S1D7;A0A2H4NXN4;Q5I221;G0WZM4;A0A0U4D534;A0A0P0FGN5;A0A286NQF2;Q7YJM6;A6YSW9;Q6VW29;Q4KUE1;Q7YJP8;Q7GH77;I2E9A4;Q1L7E3;Q9MT23;A0A0B4M1K8;A0A0U1W0G4;Q7YJR1;S6CMZ7;Q8MFT9;A0A1D8DG20;L0N8B1;P94046…		0	0	1.1e-08	79.78	6.57355e-05	2	1465.75	-0.0102537	59.9781	0
	High	DDENVNSQPFMR	7	52171	338	Q9GHZ1;A5X4K9;A0A0P0UQB7;Q32224;Q32496;Q85YX6;A0A1Q1G8P4;C0J9R6;C6G1P2;F2X4H9;Q9GGI5;Q37212;Q8HUZ9;A0A291EXH5;Q32571;Q5W520;Q8WL19;Q5K3Y8;C3RXF1;B8PRL7;B5SW52;A0A219PXQ5;O46889;Q32121;A0A1C9HG15;I2FL31;Q32553;Q32803;A0PDB5;Q8WIA7;C7AQV2;C3S8U4;I2E9B8;Q6VW40;A0A0F7C9H2;E6Y8Z3;I2BGM7;B1NL21;Q6VW29;Q33047;Q31807;Q33032;O82538;U5XM28;Q9THL1;A5X4D3;I3NTN0;Q1XEJ9;V5K6K1;Q339G9;C3S8Q5;B5D5Q4;V5K6L0;D3W6…		0	0	2.837e-06	77.66	6.38818e-05	2	1451.62	0.55733	69.725	0
	High	MSGGDHIHAGTVVGK	35	17683	158	C0J9R6;C6G1P2;F2X4H9;Q9GGI5;Q5I221;A0A0U4D534;Q6VW29;Q7YJP8;O98551;I2E9B8;Q6VW40;A0A0F7C9H2;I2BGM7;Q31807;Q33032;U5XM28;A5X4D3;Q8WIX2;Q339G9;C3S8Q5;Q9GEK5;A0A0K2SQY8;Q5SCR6;O98429;D6MYJ6;Q9XQ93;Q37358;Q4KUE1;M1S1D7;Q7GH77;A0A2H4NXN4;Q8HUZ9;G0WZM4;E7DMW3;I2E9L8;Q8HRT3;I2E9A4;A0A286NQF2;P93952;Q8WKT6;Q7YJM6;Q9XQL2;Q1L7E3;Q9MT23;Q9ZS70;A0A249Y5N8;W5RVG3;A0A120KLC1;B8PRP3;A0A0B4M1K8;B5L2V5;S4TA61;D4N…		0	0	8.925e-09	71.23	0.000222805	2	1465.72	0.101013	37.4577	0
	High	VALEAcVQAR	50	29518	254	I2E9B8;Q6VW40;A0A0F7C9H2;I2BGM7;C0J9R6;Q6VW29;C6G1P2;Q31807;Q33032;U5XM28;A5X4D3;V5K6K1;Q339G9;C3S8Q5;V5K6L0;F2X4H9;Q9GEK5;A0A0K2SQY8;Q5SCR6;Q9GGI5;D6MYJ6;Q9XQ93;A0A1W6BQF9;Q37358;Q4KUE1;Q37212;M1S1D7;Q7YJP8;Q7GH77;A0A2H4NXN4;Q8HUZ9;Q5I221;G0WZM4;A0A0U4D534;O98551;E7DMW3;I2E9L8;Q8HRT3;I2E9A4;Q8MCY1;Q6USH4;P93952;Q8WKT6;Q9XQL2;Q1L7E3;O98531;Q5W520;C3RXF1;C3S8U4;E7DMY2;A0A076FQ83;A0A291EXH5;E6Y8Z3;…	C6(Carbamidomethyl)	0	0	0.0001594	70.48	0.000356624	2	1116.58	0.537768	113.435	0
	High	EITLGFVDLLR	1	11021	131	Q5W520;Q9GGI5;Q6VW40;C0J9R6;C6G1P2;Q33032;U5XM28;F2X4H9;Q5SCR6;Q4VI99;C1JAT3;Q4VI80;Q4VI78;Q5I221;A0A0U4D534;A0A291EXH5;A0A0F7C9H2;I2BGM7;B8PRL7;B5SW52;C3S8Q5;D3W6K3;Q9GEK5;A0A2H4NXN4;Q8HUZ9;I2E9L8;C3S8U4;Q8MFT9;A0A249Y5Q9;Q9ZS70;I2E962;Q8WIX2;A0A286NQF2;Q7YJM6;C0J394;A0A142DPV4;W5RVG3;B8PRP3;H5ZW43;G0WZL1;B3LDY8;A0A1C9HFM1;Q8HVI8;E0D9F7;Q37347;A0A023UBM0;Q5QAE5;A0A023Q1L0;J9QH20;A0A125R6I8;Q8MCW…		0	0	0.001995	63.24	0.00102465	2	1275.73	0.46212	115.007	0
	High	FLFcAEAIYK	11	13080	152	Q9GHZ1;A0A291EXH5;C3S8Q5;C3S8U4;C0J9R6;C6G1P2;Q5W520;F2X4H9;Q4VI99;Q9GGI5;Q4VI80;Q4VI78;Q6VW29;Q31807;Q5K3Y8;O78309;Q32803;M1S1D7;Q7YJP8;Q8HUZ9;Q5I221;A0A0U4D534;Q95DW1;P93952;Q9XQL2;Q9MT23;Q7YJR1;L0N8B1;A8DPF0;A0A023UA12;Q7YJM3;A0A1C9HG42;A0A1C9HFM1;A0A1W6L1X3;D6MYK9;Q32571;A0PD98;C3RXF1;B8PRL7;R4QE58;T1WH32;C7AQU9;Q32121;A0A0K2SQY8;B8QQG4;D6MYJ6;Q71N81;Q8WKT6;D6MYI7;A2VAL3;E5G0G9;A3RGJ0;Q37222;…	C4(Carbamidomethyl)	0	0	0.0002633	63.19	0.00156873	2	1261.63	1.14707	109.08	0
	High	YGRPLLGcTIKPK	8	64650	340	C0J9R6;Q6VW29;C6G1P2;Q5W520;A5X4D3;F2X4H9;A0A0K2SQY8;Q32803;Q4VI99;Q9GGI5;D6MYJ6;Q7YJP8;Q5I221;A0A0U4D534;Q4VI80;Q4VI78;A3RGJ0;G0WZ98;A0A249Y5Y5;A0A291L247;G0WZL1;Q37220;Q7YJR1;A0A291L2W8;Q37279;J9QH20;L0N8B1;A0A291EXH5;I2E9B8;Q6VW40;A0A0F7C9H2;I2BGM7;Q33047;Q31807;Q8WL19;Q33032;Q5K3Y8;O82538;U5XM28;B8PRL7;B5SW52;Q9THL1;Q1XEJ9;A0A219PXQ5;O46889;C3S8Q5;D3W6K3;Q9GEK5;I2FL31;Q5SCR6;C1JAT3;Q9XQ93;Q4K…	C8(Carbamidomethyl)	0	0	5.306e-09	52.44	0.0334262	3	1502.85	0.213484	53.6462	2
	High	AMHAVIDR	10	44488	338	Q6VW40;A0A0F7C9H2;I2BGM7;C0J9R6;C6G1P2;Q33032;U5XM28;T1WH32;C3S8Q5;F2X4H9;Q9GEK5;Q5SCR6;Q9GGI5;A0A2H4NXN4;Q8HUZ9;I2E9L8;C3S8U4;Q6VW29;Q5W520;O82538;Q9THL1;A0A0K2SQY8;I2FL31;Q32803;Q4VI99;C1JAT3;D6MYJ6;Q4KUE1;Q7YJP8;Q7GH77;O98551;E7DMW3;Q4VI80;Q3I534;I2E9A4;Q4VI78;Q1L7E3;A3RGJ0;W5RVG3;G0WZL1;Q37220;B1PHQ2;A0A0U1W0G4;A0A142I7F3;Q7YJR1;S6CMZ7;Q8MFT9;J9QH20;A0A249Y5Q9;Q85VA4;L0N8B1;Q37212;M1S1D7;Q5I2…		0	0	0.002359	52.22	0.0221467	2	912.472	-0.488874	32.2799	0
	High	DDENVNSQPFmR	5	52171	338	Q6VW40;C0J9R6;C6G1P2;Q5W520;Q33032;U5XM28;F2X4H9;Q5SCR6;Q4VI99;C1JAT3;Q9GGI5;Q4VI80;Q4VI78;Q37212;Q5I221;A0A0U4D534;Q9ZS70;I2E9B8;A0A0F7C9H2;I2BGM7;Q6VW29;Q31807;A5X4D3;Q8WIX2;V5K6K1;A5X4K9;Q339G9;C3S8Q5;V5K6L0;Q9GEK5;A0A0K2SQY8;O98429;D6MYJ6;Q9XQ93;A0A1W6BQF9;Q37358;Q4KUE1;M1S1D7;Q7YJP8;Q7GH77;A0A2H4NXN4;Q8HUZ9;G0WZM4;O98551;E7DMW3;I2E9L8;Q8HRT3;I2E9A4;Q8MCY1;A0A286NQF2;Q6USH4;P93952;Q8WKT6;Q7YJ…	M11(Oxidation)	0	0	3.337e-06	47.53	0.0647209	2	1467.62	0.689022	56.4145	0
	High	PLLGcTIKPK	7	64838	348	C0J9R6;Q6VW29;C6G1P2;Q5W520;A5X4D3;F2X4H9;A0A0K2SQY8;Q32803;Q4VI99;Q9GGI5;D6MYJ6;Q7YJP8;Q5I221;A0A0U4D534;Q4VI80;Q4VI78;A3RGJ0;G0WZ98;A0A249Y5Y5;A0A291L247;G0WZL1;Q37220;Q7YJR1;A0A291L2W8;Q37279;J9QH20;L0N8B1;A0A291EXH5;I2E9B8;Q6VW40;A0A0F7C9H2;I2BGM7;Q33047;Q31807;Q8WL19;Q33032;Q5K3Y8;O82538;U5XM28;B8PRL7;B5SW52;Q9THL1;Q1XEJ9;A0A219PXQ5;O46889;C3S8Q5;D3W6K3;Q9GEK5;I2FL31;Q5SCR6;C1JAT3;Q9XQ93;Q4K…	C5(Carbamidomethyl)	0	0	0.0002754	45.67	0.153398	2	1126.67	0.646087	51.6346	1
	High	EITLGFVDLLRDDFIEKDR	1	5694	62	Q9GGI5;Q5W520;C0J9R6;C6G1P2;F2X4H9;Q4VI99;Q4VI80;Q4VI78;A0A291EXH5;B5SW52;C3S8U4;A0A1C9HFM1;A0A249Y5Q9;Q36851;Q6VW40;I2BGM7;Q33032;T1WH32;M1S1D7;Q8HUZ9;Q5I221;A0A0U4D534;I2E9L8;A0A249Y5N8;S4TA61;Q8MFT9;Q5QAE5;A0A0F7G5Y0;Q37212;A0A286NQF2;Q7YJM6;F5B3G0;A0A023UBM0;E2FGZ3;D3W6K3;O09420;O78309;E7DMY2;O03839;A0A0F7EV98;Q31895;Q71N79;Q4VIC0;A0A0S0ZP27;O20248;A0A0F7G5K6;O47280;Q3T5L7;Q4VI93;A0A249Y5J7;A…		0	0	3.571e-07	44.06	0.0837178	3	2294.2	0.364455	114.75	2
	High	YYTPEYETK	4	361	26	Q5K3Y8;E6Y8Z3;F2X4H9;A0A0U4D534;B5SW52;A0A1C9HG15;A0A1S6Q3X8;V5K6S2;A0A0F7CRK7;A0A0F7G5K6;A0A249Y5N8;A0A249Y5Y5;B5L2V5;A0A1W6BU25;A0A286SFB0;A0A1C9HFM1;B5L2V3;A0A1C9HG42;A0A249Y5Q9;A0A024HRQ0;A0A249Y5J7;B3SGG5;A0A291L2S1;A0A0M3R7F1;A0A223LNB4;C7SN35		0	0	0.004294	38.95	0.122014	2	1193.54	0.577664	58.2703	0
	High	ELGVPIVmHDYLTGGFTAxTSLAHYcR	1	4	3	A0A0U4D534;B8YHE7;Q8MGP2	M8(Oxidation); X19(D); C26(Carbamidomethyl)	0	0	1.619e-05	20.77	10.2509	3	3039.44	2.01957	112.679	0
	High	DDFIEKDR	6	17693	179	A0A291EXH5;E6Y8Z3;B1NL21;Q5W520;A0PD98;Q8WL19;Q5K3Y8;B5SW52;O09420;O46889;B5D5Q4;I2FL31;Q32553;Q32803;Q9GGI5;O03839;M1S1D7;A0PDB5;Q8WIA7;A0A0F7G5K6;C3S8U4;Q58U40;E5G0G9;Q37222;Q37220;A0A1C9HFM1;Q15KB2;A0A078BR81;M1PLK2;A0A249Y5Q9;Q85VA4;J9QEM7;I2EA78;A0A1W6L1X3;A0A1C9HFU8;A0A0F7EVY4;I6N589;Q85YX6;Q31889;Q37309;A0A291L2S1;J9QH44;A0A0M3R7F1;O03628;Q36851;Q6VW40;C0J9R6;Q6VW29;C6G1P2;Q33032;F2X4H9;Q4…		0	0.001	0.01019	50.1	0.0262188	2	1037.49	1.57242	41.7096	1
	High	EGNEIIR	1	14511	170	B8PRL7;O46889;Q9GEK5;O78309;Q9XQ93;Q8WKT6;C6G1P2;Q6VW40;C0J9R6;Q5W520;Q33032;U5XM28;F2X4H9;Q5SCR6;Q4VI99;C1JAT3;Q9GGI5;Q4VI80;Q4VI78;A0A291EXH5;Q71N79;Q8HUZ9;C3S8U4;I2BGM7;B5SW52;D3W6K3;I2E9L8;Q6VW29;A5X4D3;A0A0K2SQY8;Q32803;D6MYJ6;Q7YJP8;Q5I221;A0A0U4D534;I2FL31;Q58U40;I2E9B8;A0A0F7C9H2;Q33047;Q31807;Q8WL19;Q5K3Y8;O82538;Q9THL1;Q1XEJ9;A0A219PXQ5;C3S8Q5;Q4KUE1;Q7GH77;A0A2H4NXN4;A0PDB5;Q33156;O985…		0	0.003	0.03445	52.74	0.0128698	2	830.437	0.284124	36.2801	0
	High	NHGMHFR	3	30695	251	Q5W520;Q9GGI5;Q33047;O82538;Q6VW40;C0J9R6;Q6VW29;C6G1P2;Q33032;U5XM28;Q9THL1;F2X4H9;A0A0K2SQY8;I2FL31;Q5SCR6;Q32803;Q4VI99;C1JAT3;D6MYJ6;Q4KUE1;Q7YJP8;Q7GH77;O98551;E7DMW3;Q4VI80;Q3I534;I2E9A4;Q4VI78;Q1L7E3;Q71N79;A0A291EXH5;I2E9B8;E6Y8Z3;I2BGM7;B1NL21;Q31807;Q8WL19;Q5K3Y8;B5SW52;Q1XEJ9;O46889;Q339G9;B5D5Q4;D3W6K3;O78309;Q9XQ93;Q37358;M1S1D7;A0PDB5;Q33156;Q8HUZ9;Q5I221;A0A0U4D534;I2E9L8;Q95DW1;C3…		0	0.003	0.04156	38.45	0.36181	2	898.41	0.182082	30.1674	0
	High	GGLDFTK	2	54686	360	C0J9R6;C6G1P2;E7DMY2;F2X4H9;Q9GGI5;Q37212;Q9XQI4;Q4VI80;Q4VI93;Q6VW40;Q6VW29;Q5W520;Q33032;O82538;U5XM28;Q9THL1;A5X4D3;Q339G9;A0A0K2SQY8;I2FL31;Q5SCR6;Q32803;Q4VI99;C1JAT3;D6MYJ6;Q37358;Q4KUE1;Q7YJP8;Q7GH77;Q5I221;A0A0U4D534;O98551;E7DMW3;Q3I534;I2E9A4;Q4VI78;A0A0P0FGN5;Q58U40;A6YSW9;Q1L7E3;A3RGJ0;A0A249Y5N8;G0WZ98;W5RVG3;A0A249Y5Y5;A0A291L247;G0WZL1;C1JAS8;Q37220;B1PHQ2;A0A0U1W0G4;A0A142I7F3;Q7Y…		0	0.005	0.07593	27.29	9.48923	2	737.383	-0.263509	53.5073	0
	High	AmHAVIDR	1	44488	338	Q9ZS70;A0A291EXH5;I2E9B8;Q6VW40;A0A0F7C9H2;E6Y8Z3;I2BGM7;B1NL21;C0J9R6;Q6VW29;C6G1P2;Q5W520;Q33047;D6MYK4;E7DMY2;Q31807;A0PD98;Q8WL19;Q33032;Q5K3Y8;I2E962;O82538;Q9GHZ1;U5XM28;B8PRL7;B5SW52;Q9THL1;A5X4D3;Q8WIX2;I3NTN0;Q1XEJ9;A0A219PXQ5;A5X4K9;Q9XQI4;O46889;Q339G9;C3S8Q5;Q95631;B5D5Q4;D3W6K3;F2X4H9;Q9GEK5;A0A0K2SQY8;I2FL31;B8QQG4;O78309;Q9T2B5;Q5SCR6;O98429;Q32803;Q4VI99;C1JAT3;Q9GGI5;D6MYJ6;Q9XQ9…	M2(Oxidation)	0	0.008	0.1076	47.78	0.0661697	2	928.467	0.000262866	21.2563	0
A0A291L2W8	Ribulose bisphosphate carboxylase large chain (Fragment) OS=Loeflingia squarrosa OX=191451 GN=rbcL PE=3 SV=1 - [A0A291L2W8_9CARY]	2616.15	36.36	30608	0	16	276	429	47.3808	6.68311
	High	GGLDFTKDDENVNSQPFMR	10	51638	312	Q9XQI4;Q4VI93;Q8MFT9;A0A126G0V3;C0J9R6;Q6VW29;C6G1P2;Q5W520;A5X4D3;F2X4H9;A0A0K2SQY8;Q32803;Q4VI99;Q9GGI5;D6MYJ6;Q7YJP8;Q5I221;A0A0U4D534;Q4VI80;Q4VI78;A3RGJ0;G0WZ98;A0A249Y5Y5;A0A291L247;G0WZL1;Q37220;Q7YJR1;A0A291L2W8;Q37279;J9QH20;L0N8B1;A0A291EXH5;I2E9B8;Q6VW40;A0A0F7C9H2;I2BGM7;Q33047;Q31807;Q8WL19;Q33032;Q5K3Y8;O82538;U5XM28;B8PRL7;B5SW52;Q9THL1;Q1XEJ9;A0A219PXQ5;O46889;C3S8Q5;D3W6K3;Q9GEK5…		0	0	8.22e-13	127.74	7.05394e-10	2	2169.99	0.129488	93.0407	1
	High	GHYLNATAGTcEEMIK	15	14794	127	Q6VW40;C0J9R6;C6G1P2;Q5W520;Q33032;F2X4H9;Q4VI99;Q9GGI5;Q4VI80;Q4VI78;E7DMY2;Q31895;Q37212;Q5I221;A0A0U4D534;Q6VW29;R4QE58;A5X4D3;C7A609;Q32121;A0A0K2SQY8;Q32803;D6MYJ6;O03839;Q7YJP8;O09424;D6MYI7;Q9MT23;A3RGJ0;G0WZ98;A0A249Y5Y5;A0A291L247;G0WZL1;Q37220;A0A142I7A5;B6GUV5;B8YHE7;O98431;Q7YJR1;A0A291L2W8;A0A078BR81;Q37347;K4FWS2;K4EPE7;Q37279;A0A0F6TFY2;Q95CE8;Q5DRJ9;J9QH20;L0N8B1;Q37309;A0A291L2S1…	C11(Carbamidomethyl)	0	0	7.637e-14	105.99	5.53902e-08	2	1794.82	1.41919	66.294	0
	High	GHYLNATAGTcEEmIK	7	14794	127	Q6VW40;C0J9R6;C6G1P2;Q5W520;Q33032;U5XM28;F2X4H9;Q5SCR6;Q4VI99;C1JAT3;Q9GGI5;Q4VI80;Q4VI78;Q6VW29;R4QE58;Q7YJP8;Q5I221;A0A0U4D534;Q9MT23;B6GUV5;Q7YJR1;L0N8B1;O82538;Q9THL1;I2FL31;Q32803;Q4KUE1;Q7GH77;I2E9A4;Q1L7E3;A3RGJ0;A0A0B4M1K8;Q37220;B1PHQ2;A0A0U1W0G4;A0A078BR81;S6CMZ7;Q8MFT9;A0A0F6TFY2;Q5DRJ9;A0A249Y5Q9;A0A1D8DG20;Q85VA4;P94046;Q8ME51;Q31895;Q95631;Q8MCW3;A0A0K2SQY8;O98429;D6MYJ6;Q37212;O98…	C11(Carbamidomethyl); M14(Oxidation)	0	0	8.933e-11	95.65	5.48066e-07	2	1810.81	1.31607	55.5401	0
	High	GGLDFTKDDENVNSQPFmR	8	51638	312	Q4VIC0;O98426;B1PHQ2;A0A2D0WHN2;Q95CE8;Q9GGJ5;B5LBY9;Q9XQI4;Q4VI93;Q8MFT9;A0A126G0V3;C0J9R6;Q6VW29;C6G1P2;Q5W520;A5X4D3;F2X4H9;A0A0K2SQY8;Q32803;Q4VI99;Q9GGI5;D6MYJ6;Q7YJP8;Q5I221;A0A0U4D534;Q4VI80;Q4VI78;A3RGJ0;G0WZ98;A0A249Y5Y5;A0A291L247;G0WZL1;Q37220;Q7YJR1;A0A291L2W8;Q37279;J9QH20;L0N8B1;A0A291EXH5;I2E9B8;Q6VW40;A0A0F7C9H2;I2BGM7;Q33047;Q31807;Q8WL19;Q33032;Q5K3Y8;O82538;U5XM28;B8PRL7;B5SW52…	M18(Oxidation)	0	0	1.609e-10	84.55	1.42416e-05	2	2185.98	0.779455	83.8852	1
	High	mSGGDHIHAGTVVGK	32	17683	158	Q6VW40;A0A0F7C9H2;I2BGM7;C0J9R6;C6G1P2;Q33032;U5XM28;C3S8Q5;F2X4H9;Q9GEK5;Q5SCR6;Q9GGI5;Q37212;A0A2H4NXN4;Q8HUZ9;I2E9L8;Q8MCY1;O98531;Q6VW29;Q339G9;Q37358;Q4KUE1;Q7YJP8;Q7GH77;Q5I221;A0A0U4D534;I2E9A4;Q1L7E3;D6MYK4;E7DMY2;Q31807;T1WH32;A0A0K2SQY8;D6MYJ6;P93952;Q8WKT6;Q9XQL2;I2E9B8;Q9XQ93;O98551;E7DMW3;R4QE58;A5X4D3;I2E906;O98429;D6MYI7;Q9MT23;A0A249Y5N8;W5RVG3;A0A0B4M1K8;A0A0U1W0G4;B6GUV5;Q7YJR1;…	M1(Oxidation)	0	0	1.164e-08	84.19	1.31218e-05	2	1481.72	0.0716084	31.3895	0
	High	DNGLLLHIHR	12	41878	323	Q5W520;Q9GGI5;O09424;Q6VW40;I2BGM7;C0J9R6;C6G1P2;E7DMY2;Q33032;F2X4H9;Q37212;M1S1D7;Q8HUZ9;Q5I221;A0A0U4D534;I2E9L8;Q6VW29;O82538;U5XM28;Q9THL1;A0A0K2SQY8;I2FL31;Q5SCR6;Q32803;Q4VI99;C1JAT3;D6MYJ6;Q4KUE1;Q7YJP8;Q7GH77;J9QER6;O98551;E7DMW3;Q4VI80;Q3I534;I2E9A4;Q8MCY1;Q4VI78;Q1L7E3;A0A291EXH5;C3RXF1;B8PRL7;C3S8U4;A0A1C9HFM1;O03612;A0A023Q3H2;A0A023Q1H7;Q31807;T1WH32;C3S8Q5;Q71N81;P93952;Q8WKT6;Q9XQ…		0	0	1.717e-05	83.15	2.27948e-05	3	1187.67	1.40527	64.2218	0
	High	GHYLNATAGTcEEMIKR	4	14767	126	Q6VW40;C0J9R6;Q6VW29;C6G1P2;Q33032;U5XM28;R4QE58;F2X4H9;A0A0K2SQY8;Q5SCR6;O98429;Q9GGI5;D6MYJ6;Q4KUE1;Q37212;Q7YJP8;Q7GH77;O98551;E7DMW3;I2E9A4;Q8MCY1;Q1L7E3;D6MYI7;Q9MT23;W5RVG3;O98426;A0A0B4M1K8;A0A0U1W0G4;B6GUV5;Q7YJR1;Q37347;K4EPE7;S6CMZ7;Q37176;Q8MFT9;Q95CE8;A0A1D8DG20;L0N8B1;P94046;Q8ME51;A5X4D3;Q339G9;A0A2H4UGV5;Q37358;Q32750;Q5I221;A0A0U4D534;A0A249Y5N8;Q7YJR9;A0A291L2W8;D6MYJ0;Q5W520;Q32…	C11(Carbamidomethyl)	0	0	2.293e-13	82.79	1.40073e-05	3	1950.92	1.18142	60.6955	1
	High	GHYLNATAGTcEEmIKR	6	14767	126	C0J9R6;C6G1P2;F2X4H9;Q9GGI5;Q6VW40;Q6VW29;Q5W520;Q33032;O82538;U5XM28;Q9THL1;A0A0K2SQY8;I2FL31;Q5SCR6;Q32803;Q4VI99;C1JAT3;D6MYJ6;Q4KUE1;Q7YJP8;Q7GH77;O98551;E7DMW3;Q4VI80;Q3I534;I2E9A4;Q4VI78;Q1L7E3;E7DMY2;A0A2H4UGV5;I2E962;O98429;Q9MT23;A3RGJ0;W5RVG3;A0A0B4M1K8;G0WZL1;Q37220;A0A142I7A5;B1PHQ2;A0A0U1W0G4;A0A142I7F3;B8YHE7;O98431;Q7YJR1;A0A078BR81;Q37347;K4EPE7;S6CMZ7;Q8MFT9;A0A0F6TFY2;Q95CE8;Q5D…	C11(Carbamidomethyl); M14(Oxidation)	0	0	2.114e-10	80.35	2.3056e-05	3	1966.91	1.21254	50.762	1
	High	TFQGPPHGIQVER	30	58045	308	A0A291EXH5;Q6VW40;I2BGM7;C0J9R6;C6G1P2;Q5W520;E7DMY2;Q33032;B5SW52;D3W6K3;F2X4H9;Q4VI99;Q9GGI5;Q8HUZ9;I2E9L8;Q4VI80;Q4VI78;C3S8U4;A0A0F7C9H2;I2E962;U5XM28;B8PRL7;Q8WIX2;C3S8Q5;Q9GEK5;O78309;Q5SCR6;C1JAT3;M1S1D7;A0A2H4NXN4;Q5I221;G0WZM4;A0A0U4D534;A0A0P0FGN5;A0A286NQF2;Q7YJM6;A6YSW9;Q6VW29;Q4KUE1;Q7YJP8;Q7GH77;I2E9A4;Q1L7E3;Q9MT23;A0A0B4M1K8;A0A0U1W0G4;Q7YJR1;S6CMZ7;Q8MFT9;A0A1D8DG20;L0N8B1;P94046…		0	0	1.1e-08	79.78	6.57355e-05	2	1465.75	-0.0102537	59.9781	0
	High	DDENVNSQPFMR	7	52171	338	Q9GHZ1;A5X4K9;A0A0P0UQB7;Q32224;Q32496;Q85YX6;A0A1Q1G8P4;C0J9R6;C6G1P2;F2X4H9;Q9GGI5;Q37212;Q8HUZ9;A0A291EXH5;Q32571;Q5W520;Q8WL19;Q5K3Y8;C3RXF1;B8PRL7;B5SW52;A0A219PXQ5;O46889;Q32121;A0A1C9HG15;I2FL31;Q32553;Q32803;A0PDB5;Q8WIA7;C7AQV2;C3S8U4;I2E9B8;Q6VW40;A0A0F7C9H2;E6Y8Z3;I2BGM7;B1NL21;Q6VW29;Q33047;Q31807;Q33032;O82538;U5XM28;Q9THL1;A5X4D3;I3NTN0;Q1XEJ9;V5K6K1;Q339G9;C3S8Q5;B5D5Q4;V5K6L0;D3W6…		0	0	2.837e-06	77.66	6.38818e-05	2	1451.62	0.55733	69.725	0
	High	MSGGDHIHAGTVVGK	35	17683	158	C0J9R6;C6G1P2;F2X4H9;Q9GGI5;Q5I221;A0A0U4D534;Q6VW29;Q7YJP8;O98551;I2E9B8;Q6VW40;A0A0F7C9H2;I2BGM7;Q31807;Q33032;U5XM28;A5X4D3;Q8WIX2;Q339G9;C3S8Q5;Q9GEK5;A0A0K2SQY8;Q5SCR6;O98429;D6MYJ6;Q9XQ93;Q37358;Q4KUE1;M1S1D7;Q7GH77;A0A2H4NXN4;Q8HUZ9;G0WZM4;E7DMW3;I2E9L8;Q8HRT3;I2E9A4;A0A286NQF2;P93952;Q8WKT6;Q7YJM6;Q9XQL2;Q1L7E3;Q9MT23;Q9ZS70;A0A249Y5N8;W5RVG3;A0A120KLC1;B8PRP3;A0A0B4M1K8;B5L2V5;S4TA61;D4N…		0	0	8.925e-09	71.23	0.000222805	2	1465.72	0.101013	37.4577	0
	High	VALEAcVQAR	50	29518	254	I2E9B8;Q6VW40;A0A0F7C9H2;I2BGM7;C0J9R6;Q6VW29;C6G1P2;Q31807;Q33032;U5XM28;A5X4D3;V5K6K1;Q339G9;C3S8Q5;V5K6L0;F2X4H9;Q9GEK5;A0A0K2SQY8;Q5SCR6;Q9GGI5;D6MYJ6;Q9XQ93;A0A1W6BQF9;Q37358;Q4KUE1;Q37212;M1S1D7;Q7YJP8;Q7GH77;A0A2H4NXN4;Q8HUZ9;Q5I221;G0WZM4;A0A0U4D534;O98551;E7DMW3;I2E9L8;Q8HRT3;I2E9A4;Q8MCY1;Q6USH4;P93952;Q8WKT6;Q9XQL2;Q1L7E3;O98531;Q5W520;C3RXF1;C3S8U4;E7DMY2;A0A076FQ83;A0A291EXH5;E6Y8Z3;…	C6(Carbamidomethyl)	0	0	0.0001594	70.48	0.000356624	2	1116.58	0.537768	113.435	0
	High	ELGVPIVMHDYITGGFTANTSLAHYcR	2	839	31	Q5W520;C3RXF1;C3S8U4;C0J9R6;D6MYJ6;I2FL31;Q33032;I2BGM7;Q31807;Q32553;A0A2H4UGV5;D6MYK9;C3S8Q5;D6MYK4;Q32666;C7AQV0;C7AQT3;C7AQV2;D6MYI7;G0WZL1;A0A0U1W0G4;A0A142DPV4;A0A120KLC1;A0A291L2W8;D6MYJ0;A0A023Q3H2;A0A023Q1H7;Q31889;Q6YLN6;C7AQU9;C7AQS4	C26(Carbamidomethyl)	0	0	4.477e-15	69.61	0.000290719	3	3022.46	1.22056	114.083	0
	High	FLFcAEAIYK	11	13080	152	Q9GHZ1;A0A291EXH5;C3S8Q5;C3S8U4;C0J9R6;C6G1P2;Q5W520;F2X4H9;Q4VI99;Q9GGI5;Q4VI80;Q4VI78;Q6VW29;Q31807;Q5K3Y8;O78309;Q32803;M1S1D7;Q7YJP8;Q8HUZ9;Q5I221;A0A0U4D534;Q95DW1;P93952;Q9XQL2;Q9MT23;Q7YJR1;L0N8B1;A8DPF0;A0A023UA12;Q7YJM3;A0A1C9HG42;A0A1C9HFM1;A0A1W6L1X3;D6MYK9;Q32571;A0PD98;C3RXF1;B8PRL7;R4QE58;T1WH32;C7AQU9;Q32121;A0A0K2SQY8;B8QQG4;D6MYJ6;Q71N81;Q8WKT6;D6MYI7;A2VAL3;E5G0G9;A3RGJ0;Q37222;…	C4(Carbamidomethyl)	0	0	0.0002633	63.19	0.00156873	2	1261.63	1.14707	109.08	0
	High	ELGVPIVmHDYITGGFTANTSLAHYcR	10	839	31	C7AQU9;C7AQS4;A0A0U1W0G4;Q5W520;C3RXF1;C3S8U4;Q6YLN6;I2FL31;Q31889;C0J9R6;D6MYJ6;Q33032;I2BGM7;Q31807;Q32553;A0A2H4UGV5;D6MYK9;C3S8Q5;D6MYK4;Q32666;C7AQV0;C7AQT3;C7AQV2;D6MYI7;G0WZL1;A0A142DPV4;A0A120KLC1;A0A291L2W8;D6MYJ0;A0A023Q3H2;A0A023Q1H7	M8(Oxidation); C26(Carbamidomethyl)	0	0	9.865e-13	58.54	0.00351198	3	3038.45	0.577611	113.61	0
	High	YGRPLLGcTIKPK	8	64650	340	C0J9R6;Q6VW29;C6G1P2;Q5W520;A5X4D3;F2X4H9;A0A0K2SQY8;Q32803;Q4VI99;Q9GGI5;D6MYJ6;Q7YJP8;Q5I221;A0A0U4D534;Q4VI80;Q4VI78;A3RGJ0;G0WZ98;A0A249Y5Y5;A0A291L247;G0WZL1;Q37220;Q7YJR1;A0A291L2W8;Q37279;J9QH20;L0N8B1;A0A291EXH5;I2E9B8;Q6VW40;A0A0F7C9H2;I2BGM7;Q33047;Q31807;Q8WL19;Q33032;Q5K3Y8;O82538;U5XM28;B8PRL7;B5SW52;Q9THL1;Q1XEJ9;A0A219PXQ5;O46889;C3S8Q5;D3W6K3;Q9GEK5;I2FL31;Q5SCR6;C1JAT3;Q9XQ93;Q4K…	C8(Carbamidomethyl)	0	0	5.306e-09	52.44	0.0334262	3	1502.85	0.213484	53.6462	2
	High	AMHAVIDR	10	44488	338	Q6VW40;A0A0F7C9H2;I2BGM7;C0J9R6;C6G1P2;Q33032;U5XM28;T1WH32;C3S8Q5;F2X4H9;Q9GEK5;Q5SCR6;Q9GGI5;A0A2H4NXN4;Q8HUZ9;I2E9L8;C3S8U4;Q6VW29;Q5W520;O82538;Q9THL1;A0A0K2SQY8;I2FL31;Q32803;Q4VI99;C1JAT3;D6MYJ6;Q4KUE1;Q7YJP8;Q7GH77;O98551;E7DMW3;Q4VI80;Q3I534;I2E9A4;Q4VI78;Q1L7E3;A3RGJ0;W5RVG3;G0WZL1;Q37220;B1PHQ2;A0A0U1W0G4;A0A142I7F3;Q7YJR1;S6CMZ7;Q8MFT9;J9QH20;A0A249Y5Q9;Q85VA4;L0N8B1;Q37212;M1S1D7;Q5I2…		0	0	0.002359	52.22	0.0221467	2	912.472	-0.488874	32.2799	0
	High	DDENVNSQPFmR	5	52171	338	Q6VW40;C0J9R6;C6G1P2;Q5W520;Q33032;U5XM28;F2X4H9;Q5SCR6;Q4VI99;C1JAT3;Q9GGI5;Q4VI80;Q4VI78;Q37212;Q5I221;A0A0U4D534;Q9ZS70;I2E9B8;A0A0F7C9H2;I2BGM7;Q6VW29;Q31807;A5X4D3;Q8WIX2;V5K6K1;A5X4K9;Q339G9;C3S8Q5;V5K6L0;Q9GEK5;A0A0K2SQY8;O98429;D6MYJ6;Q9XQ93;A0A1W6BQF9;Q37358;Q4KUE1;M1S1D7;Q7YJP8;Q7GH77;A0A2H4NXN4;Q8HUZ9;G0WZM4;O98551;E7DMW3;I2E9L8;Q8HRT3;I2E9A4;Q8MCY1;A0A286NQF2;Q6USH4;P93952;Q8WKT6;Q7YJ…	M11(Oxidation)	0	0	3.337e-06	47.53	0.0647209	2	1467.62	0.689022	56.4145	0
	High	PLLGcTIKPK	7	64838	348	C0J9R6;Q6VW29;C6G1P2;Q5W520;A5X4D3;F2X4H9;A0A0K2SQY8;Q32803;Q4VI99;Q9GGI5;D6MYJ6;Q7YJP8;Q5I221;A0A0U4D534;Q4VI80;Q4VI78;A3RGJ0;G0WZ98;A0A249Y5Y5;A0A291L247;G0WZL1;Q37220;Q7YJR1;A0A291L2W8;Q37279;J9QH20;L0N8B1;A0A291EXH5;I2E9B8;Q6VW40;A0A0F7C9H2;I2BGM7;Q33047;Q31807;Q8WL19;Q33032;Q5K3Y8;O82538;U5XM28;B8PRL7;B5SW52;Q9THL1;Q1XEJ9;A0A219PXQ5;O46889;C3S8Q5;D3W6K3;Q9GEK5;I2FL31;Q5SCR6;C1JAT3;Q9XQ93;Q4K…	C5(Carbamidomethyl)	0	0	0.0002754	45.67	0.153398	2	1126.67	0.646087	51.6346	1
	High	NHGMHFR	3	30695	251	Q5W520;Q9GGI5;Q33047;O82538;Q6VW40;C0J9R6;Q6VW29;C6G1P2;Q33032;U5XM28;Q9THL1;F2X4H9;A0A0K2SQY8;I2FL31;Q5SCR6;Q32803;Q4VI99;C1JAT3;D6MYJ6;Q4KUE1;Q7YJP8;Q7GH77;O98551;E7DMW3;Q4VI80;Q3I534;I2E9A4;Q4VI78;Q1L7E3;Q71N79;A0A291EXH5;I2E9B8;E6Y8Z3;I2BGM7;B1NL21;Q31807;Q8WL19;Q5K3Y8;B5SW52;Q1XEJ9;O46889;Q339G9;B5D5Q4;D3W6K3;O78309;Q9XQ93;Q37358;M1S1D7;A0PDB5;Q33156;Q8HUZ9;Q5I221;A0A0U4D534;I2E9L8;Q95DW1;C3…		0	0.003	0.04156	38.45	0.36181	2	898.41	0.182082	30.1674	0
	High	GGLDFTK	2	54686	360	C0J9R6;C6G1P2;E7DMY2;F2X4H9;Q9GGI5;Q37212;Q9XQI4;Q4VI80;Q4VI93;Q6VW40;Q6VW29;Q5W520;Q33032;O82538;U5XM28;Q9THL1;A5X4D3;Q339G9;A0A0K2SQY8;I2FL31;Q5SCR6;Q32803;Q4VI99;C1JAT3;D6MYJ6;Q37358;Q4KUE1;Q7YJP8;Q7GH77;Q5I221;A0A0U4D534;O98551;E7DMW3;Q3I534;I2E9A4;Q4VI78;A0A0P0FGN5;Q58U40;A6YSW9;Q1L7E3;A3RGJ0;A0A249Y5N8;G0WZ98;W5RVG3;A0A249Y5Y5;A0A291L247;G0WZL1;C1JAS8;Q37220;B1PHQ2;A0A0U1W0G4;A0A142I7F3;Q7Y…		0	0.005	0.07593	27.29	9.48923	2	737.383	-0.263509	53.5073	0
	High	AmHAVIDR	1	44488	338	Q9ZS70;A0A291EXH5;I2E9B8;Q6VW40;A0A0F7C9H2;E6Y8Z3;I2BGM7;B1NL21;C0J9R6;Q6VW29;C6G1P2;Q5W520;Q33047;D6MYK4;E7DMY2;Q31807;A0PD98;Q8WL19;Q33032;Q5K3Y8;I2E962;O82538;Q9GHZ1;U5XM28;B8PRL7;B5SW52;Q9THL1;A5X4D3;Q8WIX2;I3NTN0;Q1XEJ9;A0A219PXQ5;A5X4K9;Q9XQI4;O46889;Q339G9;C3S8Q5;Q95631;B5D5Q4;D3W6K3;F2X4H9;Q9GEK5;A0A0K2SQY8;I2FL31;B8QQG4;O78309;Q9T2B5;Q5SCR6;O98429;Q32803;Q4VI99;C1JAT3;Q9GGI5;D6MYJ6;Q9XQ9…	M2(Oxidation)	0	0.008	0.1076	47.78	0.0661697	2	928.467	0.000262866	21.2563	0
	High	IPVAYVK	1	4655	57	C6G1P2;Q71N78;Q33032;M1S1D7;O03656;A0A1I9WNX8;A0A223LNB4;A0A291EXH5;Q5W520;Q31807;A0A0F7EV98;Q37212;Q8WIA7;Q15KB2;A0A249Y5J7;A0A1C9HG42;Q32177;Q31889;A0A0M3R7F1;Q8WIX2;Q71N81;F6K0N8;O09420;O20245;A0A249Y5Y5;O03612;E6Y8Z3;A0A219PXQ5;O03839;C7A5Z4;Q6YN64;Q9THU3;J9QER6;B8PRP3;A0A291L2W8;A0A286SFB0;K9MF27;Q32785;A0A0F7EV89;A0A0F6Y5H7;A1XM46;O98893;Q33369;Q9GGJ5;J9QH44;A0A1C9HFU8;W0HG77;E2FGZ3;Q9MV62;…		0	0.009	0.1193	30.3	1.29928	2	789.487	-0.0852389	52.347	0
D6MYK4	Ribulose bisphosphate carboxylase large chain OS=Arum maculatum OX=4458 GN=rbcL PE=3 SV=1 - [D6MYK4_ARUMA]	2616.02	36.46	5373	0	18	281	480	53.2863	6.68311
	High	GGLDFTKDDENVNSQPFMR	10	51638	312	Q9XQI4;Q4VI93;Q8MFT9;A0A126G0V3;C0J9R6;Q6VW29;C6G1P2;Q5W520;A5X4D3;F2X4H9;A0A0K2SQY8;Q32803;Q4VI99;Q9GGI5;D6MYJ6;Q7YJP8;Q5I221;A0A0U4D534;Q4VI80;Q4VI78;A3RGJ0;G0WZ98;A0A249Y5Y5;A0A291L247;G0WZL1;Q37220;Q7YJR1;A0A291L2W8;Q37279;J9QH20;L0N8B1;A0A291EXH5;I2E9B8;Q6VW40;A0A0F7C9H2;I2BGM7;Q33047;Q31807;Q8WL19;Q33032;Q5K3Y8;O82538;U5XM28;B8PRL7;B5SW52;Q9THL1;Q1XEJ9;A0A219PXQ5;O46889;C3S8Q5;D3W6K3;Q9GEK5…		0	0	8.22e-13	127.74	7.05394e-10	2	2169.99	0.129488	93.0407	1
	High	GHYLNATAGTcEEMIK	15	14794	127	Q6VW40;C0J9R6;C6G1P2;Q5W520;Q33032;F2X4H9;Q4VI99;Q9GGI5;Q4VI80;Q4VI78;E7DMY2;Q31895;Q37212;Q5I221;A0A0U4D534;Q6VW29;R4QE58;A5X4D3;C7A609;Q32121;A0A0K2SQY8;Q32803;D6MYJ6;O03839;Q7YJP8;O09424;D6MYI7;Q9MT23;A3RGJ0;G0WZ98;A0A249Y5Y5;A0A291L247;G0WZL1;Q37220;A0A142I7A5;B6GUV5;B8YHE7;O98431;Q7YJR1;A0A291L2W8;A0A078BR81;Q37347;K4FWS2;K4EPE7;Q37279;A0A0F6TFY2;Q95CE8;Q5DRJ9;J9QH20;L0N8B1;Q37309;A0A291L2S1…	C11(Carbamidomethyl)	0	0	7.637e-14	105.99	5.53902e-08	2	1794.82	1.41919	66.294	0
	High	GHYLNATAGTcEEmIK	7	14794	127	Q6VW40;C0J9R6;C6G1P2;Q5W520;Q33032;U5XM28;F2X4H9;Q5SCR6;Q4VI99;C1JAT3;Q9GGI5;Q4VI80;Q4VI78;Q6VW29;R4QE58;Q7YJP8;Q5I221;A0A0U4D534;Q9MT23;B6GUV5;Q7YJR1;L0N8B1;O82538;Q9THL1;I2FL31;Q32803;Q4KUE1;Q7GH77;I2E9A4;Q1L7E3;A3RGJ0;A0A0B4M1K8;Q37220;B1PHQ2;A0A0U1W0G4;A0A078BR81;S6CMZ7;Q8MFT9;A0A0F6TFY2;Q5DRJ9;A0A249Y5Q9;A0A1D8DG20;Q85VA4;P94046;Q8ME51;Q31895;Q95631;Q8MCW3;A0A0K2SQY8;O98429;D6MYJ6;Q37212;O98…	C11(Carbamidomethyl); M14(Oxidation)	0	0	8.933e-11	95.65	5.48066e-07	2	1810.81	1.31607	55.5401	0
	High	GGLDFTKDDENVNSQPFmR	8	51638	312	Q4VIC0;O98426;B1PHQ2;A0A2D0WHN2;Q95CE8;Q9GGJ5;B5LBY9;Q9XQI4;Q4VI93;Q8MFT9;A0A126G0V3;C0J9R6;Q6VW29;C6G1P2;Q5W520;A5X4D3;F2X4H9;A0A0K2SQY8;Q32803;Q4VI99;Q9GGI5;D6MYJ6;Q7YJP8;Q5I221;A0A0U4D534;Q4VI80;Q4VI78;A3RGJ0;G0WZ98;A0A249Y5Y5;A0A291L247;G0WZL1;Q37220;Q7YJR1;A0A291L2W8;Q37279;J9QH20;L0N8B1;A0A291EXH5;I2E9B8;Q6VW40;A0A0F7C9H2;I2BGM7;Q33047;Q31807;Q8WL19;Q33032;Q5K3Y8;O82538;U5XM28;B8PRL7;B5SW52…	M18(Oxidation)	0	0	1.609e-10	84.55	1.42416e-05	2	2185.98	0.779455	83.8852	1
	High	mSGGDHIHAGTVVGK	32	17683	158	Q6VW40;A0A0F7C9H2;I2BGM7;C0J9R6;C6G1P2;Q33032;U5XM28;C3S8Q5;F2X4H9;Q9GEK5;Q5SCR6;Q9GGI5;Q37212;A0A2H4NXN4;Q8HUZ9;I2E9L8;Q8MCY1;O98531;Q6VW29;Q339G9;Q37358;Q4KUE1;Q7YJP8;Q7GH77;Q5I221;A0A0U4D534;I2E9A4;Q1L7E3;D6MYK4;E7DMY2;Q31807;T1WH32;A0A0K2SQY8;D6MYJ6;P93952;Q8WKT6;Q9XQL2;I2E9B8;Q9XQ93;O98551;E7DMW3;R4QE58;A5X4D3;I2E906;O98429;D6MYI7;Q9MT23;A0A249Y5N8;W5RVG3;A0A0B4M1K8;A0A0U1W0G4;B6GUV5;Q7YJR1;…	M1(Oxidation)	0	0	1.164e-08	84.19	1.31218e-05	2	1481.72	0.0716084	31.3895	0
	High	DNGLLLHIHR	12	41878	323	Q5W520;Q9GGI5;O09424;Q6VW40;I2BGM7;C0J9R6;C6G1P2;E7DMY2;Q33032;F2X4H9;Q37212;M1S1D7;Q8HUZ9;Q5I221;A0A0U4D534;I2E9L8;Q6VW29;O82538;U5XM28;Q9THL1;A0A0K2SQY8;I2FL31;Q5SCR6;Q32803;Q4VI99;C1JAT3;D6MYJ6;Q4KUE1;Q7YJP8;Q7GH77;J9QER6;O98551;E7DMW3;Q4VI80;Q3I534;I2E9A4;Q8MCY1;Q4VI78;Q1L7E3;A0A291EXH5;C3RXF1;B8PRL7;C3S8U4;A0A1C9HFM1;O03612;A0A023Q3H2;A0A023Q1H7;Q31807;T1WH32;C3S8Q5;Q71N81;P93952;Q8WKT6;Q9XQ…		0	0	1.717e-05	83.15	2.27948e-05	3	1187.67	1.40527	64.2218	0
	High	GHYLNATAGTcEEMIKR	4	14767	126	Q6VW40;C0J9R6;Q6VW29;C6G1P2;Q33032;U5XM28;R4QE58;F2X4H9;A0A0K2SQY8;Q5SCR6;O98429;Q9GGI5;D6MYJ6;Q4KUE1;Q37212;Q7YJP8;Q7GH77;O98551;E7DMW3;I2E9A4;Q8MCY1;Q1L7E3;D6MYI7;Q9MT23;W5RVG3;O98426;A0A0B4M1K8;A0A0U1W0G4;B6GUV5;Q7YJR1;Q37347;K4EPE7;S6CMZ7;Q37176;Q8MFT9;Q95CE8;A0A1D8DG20;L0N8B1;P94046;Q8ME51;A5X4D3;Q339G9;A0A2H4UGV5;Q37358;Q32750;Q5I221;A0A0U4D534;A0A249Y5N8;Q7YJR9;A0A291L2W8;D6MYJ0;Q5W520;Q32…	C11(Carbamidomethyl)	0	0	2.293e-13	82.79	1.40073e-05	3	1950.92	1.18142	60.6955	1
	High	GHYLNATAGTcEEmIKR	6	14767	126	C0J9R6;C6G1P2;F2X4H9;Q9GGI5;Q6VW40;Q6VW29;Q5W520;Q33032;O82538;U5XM28;Q9THL1;A0A0K2SQY8;I2FL31;Q5SCR6;Q32803;Q4VI99;C1JAT3;D6MYJ6;Q4KUE1;Q7YJP8;Q7GH77;O98551;E7DMW3;Q4VI80;Q3I534;I2E9A4;Q4VI78;Q1L7E3;E7DMY2;A0A2H4UGV5;I2E962;O98429;Q9MT23;A3RGJ0;W5RVG3;A0A0B4M1K8;G0WZL1;Q37220;A0A142I7A5;B1PHQ2;A0A0U1W0G4;A0A142I7F3;B8YHE7;O98431;Q7YJR1;A0A078BR81;Q37347;K4EPE7;S6CMZ7;Q8MFT9;A0A0F6TFY2;Q95CE8;Q5D…	C11(Carbamidomethyl); M14(Oxidation)	0	0	2.114e-10	80.35	2.3056e-05	3	1966.91	1.21254	50.762	1
	High	TFQGPPHGIQVER	30	58045	308	A0A291EXH5;Q6VW40;I2BGM7;C0J9R6;C6G1P2;Q5W520;E7DMY2;Q33032;B5SW52;D3W6K3;F2X4H9;Q4VI99;Q9GGI5;Q8HUZ9;I2E9L8;Q4VI80;Q4VI78;C3S8U4;A0A0F7C9H2;I2E962;U5XM28;B8PRL7;Q8WIX2;C3S8Q5;Q9GEK5;O78309;Q5SCR6;C1JAT3;M1S1D7;A0A2H4NXN4;Q5I221;G0WZM4;A0A0U4D534;A0A0P0FGN5;A0A286NQF2;Q7YJM6;A6YSW9;Q6VW29;Q4KUE1;Q7YJP8;Q7GH77;I2E9A4;Q1L7E3;Q9MT23;A0A0B4M1K8;A0A0U1W0G4;Q7YJR1;S6CMZ7;Q8MFT9;A0A1D8DG20;L0N8B1;P94046…		0	0	1.1e-08	79.78	6.57355e-05	2	1465.75	-0.0102537	59.9781	0
	High	DDENVNSQPFMR	7	52171	338	Q9GHZ1;A5X4K9;A0A0P0UQB7;Q32224;Q32496;Q85YX6;A0A1Q1G8P4;C0J9R6;C6G1P2;F2X4H9;Q9GGI5;Q37212;Q8HUZ9;A0A291EXH5;Q32571;Q5W520;Q8WL19;Q5K3Y8;C3RXF1;B8PRL7;B5SW52;A0A219PXQ5;O46889;Q32121;A0A1C9HG15;I2FL31;Q32553;Q32803;A0PDB5;Q8WIA7;C7AQV2;C3S8U4;I2E9B8;Q6VW40;A0A0F7C9H2;E6Y8Z3;I2BGM7;B1NL21;Q6VW29;Q33047;Q31807;Q33032;O82538;U5XM28;Q9THL1;A5X4D3;I3NTN0;Q1XEJ9;V5K6K1;Q339G9;C3S8Q5;B5D5Q4;V5K6L0;D3W6…		0	0	2.837e-06	77.66	6.38818e-05	2	1451.62	0.55733	69.725	0
	High	MSGGDHIHAGTVVGK	35	17683	158	C0J9R6;C6G1P2;F2X4H9;Q9GGI5;Q5I221;A0A0U4D534;Q6VW29;Q7YJP8;O98551;I2E9B8;Q6VW40;A0A0F7C9H2;I2BGM7;Q31807;Q33032;U5XM28;A5X4D3;Q8WIX2;Q339G9;C3S8Q5;Q9GEK5;A0A0K2SQY8;Q5SCR6;O98429;D6MYJ6;Q9XQ93;Q37358;Q4KUE1;M1S1D7;Q7GH77;A0A2H4NXN4;Q8HUZ9;G0WZM4;E7DMW3;I2E9L8;Q8HRT3;I2E9A4;A0A286NQF2;P93952;Q8WKT6;Q7YJM6;Q9XQL2;Q1L7E3;Q9MT23;Q9ZS70;A0A249Y5N8;W5RVG3;A0A120KLC1;B8PRP3;A0A0B4M1K8;B5L2V5;S4TA61;D4N…		0	0	8.925e-09	71.23	0.000222805	2	1465.72	0.101013	37.4577	0
	High	VALEAcVQAR	50	29518	254	I2E9B8;Q6VW40;A0A0F7C9H2;I2BGM7;C0J9R6;Q6VW29;C6G1P2;Q31807;Q33032;U5XM28;A5X4D3;V5K6K1;Q339G9;C3S8Q5;V5K6L0;F2X4H9;Q9GEK5;A0A0K2SQY8;Q5SCR6;Q9GGI5;D6MYJ6;Q9XQ93;A0A1W6BQF9;Q37358;Q4KUE1;Q37212;M1S1D7;Q7YJP8;Q7GH77;A0A2H4NXN4;Q8HUZ9;Q5I221;G0WZM4;A0A0U4D534;O98551;E7DMW3;I2E9L8;Q8HRT3;I2E9A4;Q8MCY1;Q6USH4;P93952;Q8WKT6;Q9XQL2;Q1L7E3;O98531;Q5W520;C3RXF1;C3S8U4;E7DMY2;A0A076FQ83;A0A291EXH5;E6Y8Z3;…	C6(Carbamidomethyl)	0	0	0.0001594	70.48	0.000356624	2	1116.58	0.537768	113.435	0
	High	ELGVPIVMHDYITGGFTANTSLAHYcR	2	839	31	Q5W520;C3RXF1;C3S8U4;C0J9R6;D6MYJ6;I2FL31;Q33032;I2BGM7;Q31807;Q32553;A0A2H4UGV5;D6MYK9;C3S8Q5;D6MYK4;Q32666;C7AQV0;C7AQT3;C7AQV2;D6MYI7;G0WZL1;A0A0U1W0G4;A0A142DPV4;A0A120KLC1;A0A291L2W8;D6MYJ0;A0A023Q3H2;A0A023Q1H7;Q31889;Q6YLN6;C7AQU9;C7AQS4	C26(Carbamidomethyl)	0	0	4.477e-15	69.61	0.000290719	3	3022.46	1.22056	114.083	0
	High	FLFcAEAIYK	11	13080	152	Q9GHZ1;A0A291EXH5;C3S8Q5;C3S8U4;C0J9R6;C6G1P2;Q5W520;F2X4H9;Q4VI99;Q9GGI5;Q4VI80;Q4VI78;Q6VW29;Q31807;Q5K3Y8;O78309;Q32803;M1S1D7;Q7YJP8;Q8HUZ9;Q5I221;A0A0U4D534;Q95DW1;P93952;Q9XQL2;Q9MT23;Q7YJR1;L0N8B1;A8DPF0;A0A023UA12;Q7YJM3;A0A1C9HG42;A0A1C9HFM1;A0A1W6L1X3;D6MYK9;Q32571;A0PD98;C3RXF1;B8PRL7;R4QE58;T1WH32;C7AQU9;Q32121;A0A0K2SQY8;B8QQG4;D6MYJ6;Q71N81;Q8WKT6;D6MYI7;A2VAL3;E5G0G9;A3RGJ0;Q37222;…	C4(Carbamidomethyl)	0	0	0.0002633	63.19	0.00156873	2	1261.63	1.14707	109.08	0
	High	ELGVPIVmHDYITGGFTANTSLAHYcR	10	839	31	C7AQU9;C7AQS4;A0A0U1W0G4;Q5W520;C3RXF1;C3S8U4;Q6YLN6;I2FL31;Q31889;C0J9R6;D6MYJ6;Q33032;I2BGM7;Q31807;Q32553;A0A2H4UGV5;D6MYK9;C3S8Q5;D6MYK4;Q32666;C7AQV0;C7AQT3;C7AQV2;D6MYI7;G0WZL1;A0A142DPV4;A0A120KLC1;A0A291L2W8;D6MYJ0;A0A023Q3H2;A0A023Q1H7	M8(Oxidation); C26(Carbamidomethyl)	0	0	9.865e-13	58.54	0.00351198	3	3038.45	0.577611	113.61	0
	High	AMHAVIDR	10	44488	338	Q6VW40;A0A0F7C9H2;I2BGM7;C0J9R6;C6G1P2;Q33032;U5XM28;T1WH32;C3S8Q5;F2X4H9;Q9GEK5;Q5SCR6;Q9GGI5;A0A2H4NXN4;Q8HUZ9;I2E9L8;C3S8U4;Q6VW29;Q5W520;O82538;Q9THL1;A0A0K2SQY8;I2FL31;Q32803;Q4VI99;C1JAT3;D6MYJ6;Q4KUE1;Q7YJP8;Q7GH77;O98551;E7DMW3;Q4VI80;Q3I534;I2E9A4;Q4VI78;Q1L7E3;A3RGJ0;W5RVG3;G0WZL1;Q37220;B1PHQ2;A0A0U1W0G4;A0A142I7F3;Q7YJR1;S6CMZ7;Q8MFT9;J9QH20;A0A249Y5Q9;Q85VA4;L0N8B1;Q37212;M1S1D7;Q5I2…		0	0	0.002359	52.22	0.0221467	2	912.472	-0.488874	32.2799	0
	High	DDENVNSQPFmR	5	52171	338	Q6VW40;C0J9R6;C6G1P2;Q5W520;Q33032;U5XM28;F2X4H9;Q5SCR6;Q4VI99;C1JAT3;Q9GGI5;Q4VI80;Q4VI78;Q37212;Q5I221;A0A0U4D534;Q9ZS70;I2E9B8;A0A0F7C9H2;I2BGM7;Q6VW29;Q31807;A5X4D3;Q8WIX2;V5K6K1;A5X4K9;Q339G9;C3S8Q5;V5K6L0;Q9GEK5;A0A0K2SQY8;O98429;D6MYJ6;Q9XQ93;A0A1W6BQF9;Q37358;Q4KUE1;M1S1D7;Q7YJP8;Q7GH77;A0A2H4NXN4;Q8HUZ9;G0WZM4;O98551;E7DMW3;I2E9L8;Q8HRT3;I2E9A4;Q8MCY1;A0A286NQF2;Q6USH4;P93952;Q8WKT6;Q7YJ…	M11(Oxidation)	0	0	3.337e-06	47.53	0.0647209	2	1467.62	0.689022	56.4145	0
	High	PLLxcTIKPK	7	64838	348	C0J9R6;Q6VW29;C6G1P2;Q5W520;A5X4D3;F2X4H9;A0A0K2SQY8;Q32803;Q4VI99;Q9GGI5;D6MYJ6;Q7YJP8;Q5I221;A0A0U4D534;Q4VI80;Q4VI78;A3RGJ0;G0WZ98;A0A249Y5Y5;A0A291L247;G0WZL1;Q37220;Q7YJR1;A0A291L2W8;Q37279;J9QH20;L0N8B1;A0A291EXH5;I2E9B8;Q6VW40;A0A0F7C9H2;I2BGM7;Q33047;Q31807;Q8WL19;Q33032;Q5K3Y8;O82538;U5XM28;B8PRL7;B5SW52;Q9THL1;Q1XEJ9;A0A219PXQ5;O46889;C3S8Q5;D3W6K3;Q9GEK5;I2FL31;Q5SCR6;C1JAT3;Q9XQ93;Q4K…	X4(G); C5(Carbamidomethyl)	0	0	0.0002754	45.67	0.153398	2	1126.67	0.646087	51.6346	1
	High	YGRPLLxcTIKPK	3	20	6	D6MYK4;E7DMY2;Q95631;P93976;Q31750;Q33369	X7(N); C8(Carbamidomethyl)	0	0	0.00223	42.09	0.100505	3	1559.86	-6.91965	61.7655	2
	High	LGLSxKNYGR	3	22	2	D6MYK4;Q8SLK3	X5(N)	0	0	0.002032	33.45	0.860266	2	1121.61	0.459833	62.931	1
	High	AQAETGEIK	7	27913	246	A0A291EXH5;Q6VW40;A0A0F7C9H2;I2BGM7;C0J9R6;C6G1P2;Q5W520;Q33032;U5XM28;B8PRL7;B5SW52;C3S8Q5;D3W6K3;F2X4H9;Q9GEK5;Q5SCR6;Q4VI99;C1JAT3;Q9GGI5;A0A2H4NXN4;Q8HUZ9;I2E9L8;Q4VI80;Q4VI78;C3S8U4;I2E9B8;Q6VW29;Q31807;Q9XQ93;Q4KUE1;Q7YJP8;Q7GH77;I2E9A4;A0A286NQF2;P93952;Q7YJM6;Q9XQL2;Q1L7E3;Q9MT23;A0A0K2SQY8;D6MYJ6;O98551;E7DMW3;Q8WKT6;W5RVG3;D4N1T9;A0A0U1W0G4;Q8HVI8;A0A291L206;Q7YJR1;S6CMZ7;Q8MFT9;Q5QAE5;…		0	0.001	0.006713	39.16	0.472469	2	946.483	-0.639487	25.67	0
	High	EGNEIIR	1	14511	170	B8PRL7;O46889;Q9GEK5;O78309;Q9XQ93;Q8WKT6;C6G1P2;Q6VW40;C0J9R6;Q5W520;Q33032;U5XM28;F2X4H9;Q5SCR6;Q4VI99;C1JAT3;Q9GGI5;Q4VI80;Q4VI78;A0A291EXH5;Q71N79;Q8HUZ9;C3S8U4;I2BGM7;B5SW52;D3W6K3;I2E9L8;Q6VW29;A5X4D3;A0A0K2SQY8;Q32803;D6MYJ6;Q7YJP8;Q5I221;A0A0U4D534;I2FL31;Q58U40;I2E9B8;A0A0F7C9H2;Q33047;Q31807;Q8WL19;Q5K3Y8;O82538;Q9THL1;Q1XEJ9;A0A219PXQ5;C3S8Q5;Q4KUE1;Q7GH77;A0A2H4NXN4;A0PDB5;Q33156;O985…		0	0.003	0.03445	52.74	0.0128698	2	830.437	0.284124	36.2801	0
	High	NHGMHFR	3	30695	251	Q5W520;Q9GGI5;Q33047;O82538;Q6VW40;C0J9R6;Q6VW29;C6G1P2;Q33032;U5XM28;Q9THL1;F2X4H9;A0A0K2SQY8;I2FL31;Q5SCR6;Q32803;Q4VI99;C1JAT3;D6MYJ6;Q4KUE1;Q7YJP8;Q7GH77;O98551;E7DMW3;Q4VI80;Q3I534;I2E9A4;Q4VI78;Q1L7E3;Q71N79;A0A291EXH5;I2E9B8;E6Y8Z3;I2BGM7;B1NL21;Q31807;Q8WL19;Q5K3Y8;B5SW52;Q1XEJ9;O46889;Q339G9;B5D5Q4;D3W6K3;O78309;Q9XQ93;Q37358;M1S1D7;A0PDB5;Q33156;Q8HUZ9;Q5I221;A0A0U4D534;I2E9L8;Q95DW1;C3…		0	0.003	0.04156	38.45	0.36181	2	898.41	0.182082	30.1674	0
	High	GGLDFTK	2	54686	360	C0J9R6;C6G1P2;E7DMY2;F2X4H9;Q9GGI5;Q37212;Q9XQI4;Q4VI80;Q4VI93;Q6VW40;Q6VW29;Q5W520;Q33032;O82538;U5XM28;Q9THL1;A5X4D3;Q339G9;A0A0K2SQY8;I2FL31;Q5SCR6;Q32803;Q4VI99;C1JAT3;D6MYJ6;Q37358;Q4KUE1;Q7YJP8;Q7GH77;Q5I221;A0A0U4D534;O98551;E7DMW3;Q3I534;I2E9A4;Q4VI78;A0A0P0FGN5;Q58U40;A6YSW9;Q1L7E3;A3RGJ0;A0A249Y5N8;G0WZ98;W5RVG3;A0A249Y5Y5;A0A291L247;G0WZL1;C1JAS8;Q37220;B1PHQ2;A0A0U1W0G4;A0A142I7F3;Q7Y…		0	0.005	0.07593	27.29	9.48923	2	737.383	-0.263509	53.5073	0
	High	AmHAVIDR	1	44488	338	Q9ZS70;A0A291EXH5;I2E9B8;Q6VW40;A0A0F7C9H2;E6Y8Z3;I2BGM7;B1NL21;C0J9R6;Q6VW29;C6G1P2;Q5W520;Q33047;D6MYK4;E7DMY2;Q31807;A0PD98;Q8WL19;Q33032;Q5K3Y8;I2E962;O82538;Q9GHZ1;U5XM28;B8PRL7;B5SW52;Q9THL1;A5X4D3;Q8WIX2;I3NTN0;Q1XEJ9;A0A219PXQ5;A5X4K9;Q9XQI4;O46889;Q339G9;C3S8Q5;Q95631;B5D5Q4;D3W6K3;F2X4H9;Q9GEK5;A0A0K2SQY8;I2FL31;B8QQG4;O78309;Q9T2B5;Q5SCR6;O98429;Q32803;Q4VI99;C1JAT3;Q9GGI5;D6MYJ6;Q9XQ9…	M2(Oxidation)	0	0.008	0.1076	47.78	0.0661697	2	928.467	0.000262866	21.2563	0
A0A0U1W0G4	Ribulose bisphosphate carboxylase large chain (Fragment) OS=Eriocaulon schimperi OX=1387319 GN=rbcL PE=3 SV=1 - [A0A0U1W0G4_9POAL]	2615.25	35.7	37299	0	17	277	437	48.4153	6.91748
	High	GGLDFTKDDENVNSQPFMR	10	51638	312	Q9XQI4;Q4VI93;Q8MFT9;A0A126G0V3;C0J9R6;Q6VW29;C6G1P2;Q5W520;A5X4D3;F2X4H9;A0A0K2SQY8;Q32803;Q4VI99;Q9GGI5;D6MYJ6;Q7YJP8;Q5I221;A0A0U4D534;Q4VI80;Q4VI78;A3RGJ0;G0WZ98;A0A249Y5Y5;A0A291L247;G0WZL1;Q37220;Q7YJR1;A0A291L2W8;Q37279;J9QH20;L0N8B1;A0A291EXH5;I2E9B8;Q6VW40;A0A0F7C9H2;I2BGM7;Q33047;Q31807;Q8WL19;Q33032;Q5K3Y8;O82538;U5XM28;B8PRL7;B5SW52;Q9THL1;Q1XEJ9;A0A219PXQ5;O46889;C3S8Q5;D3W6K3;Q9GEK5…		0	0	8.22e-13	127.74	7.05394e-10	2	2169.99	0.129488	93.0407	1
	High	GHYLNATAGTcEEMIK	15	14794	127	Q6VW40;C0J9R6;C6G1P2;Q5W520;Q33032;F2X4H9;Q4VI99;Q9GGI5;Q4VI80;Q4VI78;E7DMY2;Q31895;Q37212;Q5I221;A0A0U4D534;Q6VW29;R4QE58;A5X4D3;C7A609;Q32121;A0A0K2SQY8;Q32803;D6MYJ6;O03839;Q7YJP8;O09424;D6MYI7;Q9MT23;A3RGJ0;G0WZ98;A0A249Y5Y5;A0A291L247;G0WZL1;Q37220;A0A142I7A5;B6GUV5;B8YHE7;O98431;Q7YJR1;A0A291L2W8;A0A078BR81;Q37347;K4FWS2;K4EPE7;Q37279;A0A0F6TFY2;Q95CE8;Q5DRJ9;J9QH20;L0N8B1;Q37309;A0A291L2S1…	C11(Carbamidomethyl)	0	0	7.637e-14	105.99	5.53902e-08	2	1794.82	1.41919	66.294	0
	High	GHYLNATAGTcEEmIK	7	14794	127	Q6VW40;C0J9R6;C6G1P2;Q5W520;Q33032;U5XM28;F2X4H9;Q5SCR6;Q4VI99;C1JAT3;Q9GGI5;Q4VI80;Q4VI78;Q6VW29;R4QE58;Q7YJP8;Q5I221;A0A0U4D534;Q9MT23;B6GUV5;Q7YJR1;L0N8B1;O82538;Q9THL1;I2FL31;Q32803;Q4KUE1;Q7GH77;I2E9A4;Q1L7E3;A3RGJ0;A0A0B4M1K8;Q37220;B1PHQ2;A0A0U1W0G4;A0A078BR81;S6CMZ7;Q8MFT9;A0A0F6TFY2;Q5DRJ9;A0A249Y5Q9;A0A1D8DG20;Q85VA4;P94046;Q8ME51;Q31895;Q95631;Q8MCW3;A0A0K2SQY8;O98429;D6MYJ6;Q37212;O98…	C11(Carbamidomethyl); M14(Oxidation)	0	0	8.933e-11	95.65	5.48066e-07	2	1810.81	1.31607	55.5401	0
	High	GGLDFTKDDENVNSQPFmR	8	51638	312	Q4VIC0;O98426;B1PHQ2;A0A2D0WHN2;Q95CE8;Q9GGJ5;B5LBY9;Q9XQI4;Q4VI93;Q8MFT9;A0A126G0V3;C0J9R6;Q6VW29;C6G1P2;Q5W520;A5X4D3;F2X4H9;A0A0K2SQY8;Q32803;Q4VI99;Q9GGI5;D6MYJ6;Q7YJP8;Q5I221;A0A0U4D534;Q4VI80;Q4VI78;A3RGJ0;G0WZ98;A0A249Y5Y5;A0A291L247;G0WZL1;Q37220;Q7YJR1;A0A291L2W8;Q37279;J9QH20;L0N8B1;A0A291EXH5;I2E9B8;Q6VW40;A0A0F7C9H2;I2BGM7;Q33047;Q31807;Q8WL19;Q33032;Q5K3Y8;O82538;U5XM28;B8PRL7;B5SW52…	M18(Oxidation)	0	0	1.609e-10	84.55	1.42416e-05	2	2185.98	0.779455	83.8852	1
	High	mSGGDHIHAGTVVGK	32	17683	158	Q6VW40;A0A0F7C9H2;I2BGM7;C0J9R6;C6G1P2;Q33032;U5XM28;C3S8Q5;F2X4H9;Q9GEK5;Q5SCR6;Q9GGI5;Q37212;A0A2H4NXN4;Q8HUZ9;I2E9L8;Q8MCY1;O98531;Q6VW29;Q339G9;Q37358;Q4KUE1;Q7YJP8;Q7GH77;Q5I221;A0A0U4D534;I2E9A4;Q1L7E3;D6MYK4;E7DMY2;Q31807;T1WH32;A0A0K2SQY8;D6MYJ6;P93952;Q8WKT6;Q9XQL2;I2E9B8;Q9XQ93;O98551;E7DMW3;R4QE58;A5X4D3;I2E906;O98429;D6MYI7;Q9MT23;A0A249Y5N8;W5RVG3;A0A0B4M1K8;A0A0U1W0G4;B6GUV5;Q7YJR1;…	M1(Oxidation)	0	0	1.164e-08	84.19	1.31218e-05	2	1481.72	0.0716084	31.3895	0
	High	DNGLLLHIHR	12	41878	323	Q5W520;Q9GGI5;O09424;Q6VW40;I2BGM7;C0J9R6;C6G1P2;E7DMY2;Q33032;F2X4H9;Q37212;M1S1D7;Q8HUZ9;Q5I221;A0A0U4D534;I2E9L8;Q6VW29;O82538;U5XM28;Q9THL1;A0A0K2SQY8;I2FL31;Q5SCR6;Q32803;Q4VI99;C1JAT3;D6MYJ6;Q4KUE1;Q7YJP8;Q7GH77;J9QER6;O98551;E7DMW3;Q4VI80;Q3I534;I2E9A4;Q8MCY1;Q4VI78;Q1L7E3;A0A291EXH5;C3RXF1;B8PRL7;C3S8U4;A0A1C9HFM1;O03612;A0A023Q3H2;A0A023Q1H7;Q31807;T1WH32;C3S8Q5;Q71N81;P93952;Q8WKT6;Q9XQ…		0	0	1.717e-05	83.15	2.27948e-05	3	1187.67	1.40527	64.2218	0
	High	GHYLNATAGTcEEMIKR	4	14767	126	Q6VW40;C0J9R6;Q6VW29;C6G1P2;Q33032;U5XM28;R4QE58;F2X4H9;A0A0K2SQY8;Q5SCR6;O98429;Q9GGI5;D6MYJ6;Q4KUE1;Q37212;Q7YJP8;Q7GH77;O98551;E7DMW3;I2E9A4;Q8MCY1;Q1L7E3;D6MYI7;Q9MT23;W5RVG3;O98426;A0A0B4M1K8;A0A0U1W0G4;B6GUV5;Q7YJR1;Q37347;K4EPE7;S6CMZ7;Q37176;Q8MFT9;Q95CE8;A0A1D8DG20;L0N8B1;P94046;Q8ME51;A5X4D3;Q339G9;A0A2H4UGV5;Q37358;Q32750;Q5I221;A0A0U4D534;A0A249Y5N8;Q7YJR9;A0A291L2W8;D6MYJ0;Q5W520;Q32…	C11(Carbamidomethyl)	0	0	2.293e-13	82.79	1.40073e-05	3	1950.92	1.18142	60.6955	1
	High	GHYLNATAGTcEEmIKR	6	14767	126	C0J9R6;C6G1P2;F2X4H9;Q9GGI5;Q6VW40;Q6VW29;Q5W520;Q33032;O82538;U5XM28;Q9THL1;A0A0K2SQY8;I2FL31;Q5SCR6;Q32803;Q4VI99;C1JAT3;D6MYJ6;Q4KUE1;Q7YJP8;Q7GH77;O98551;E7DMW3;Q4VI80;Q3I534;I2E9A4;Q4VI78;Q1L7E3;E7DMY2;A0A2H4UGV5;I2E962;O98429;Q9MT23;A3RGJ0;W5RVG3;A0A0B4M1K8;G0WZL1;Q37220;A0A142I7A5;B1PHQ2;A0A0U1W0G4;A0A142I7F3;B8YHE7;O98431;Q7YJR1;A0A078BR81;Q37347;K4EPE7;S6CMZ7;Q8MFT9;A0A0F6TFY2;Q95CE8;Q5D…	C11(Carbamidomethyl); M14(Oxidation)	0	0	2.114e-10	80.35	2.3056e-05	3	1966.91	1.21254	50.762	1
	High	TFQGPPHGIQVER	30	58045	308	A0A291EXH5;Q6VW40;I2BGM7;C0J9R6;C6G1P2;Q5W520;E7DMY2;Q33032;B5SW52;D3W6K3;F2X4H9;Q4VI99;Q9GGI5;Q8HUZ9;I2E9L8;Q4VI80;Q4VI78;C3S8U4;A0A0F7C9H2;I2E962;U5XM28;B8PRL7;Q8WIX2;C3S8Q5;Q9GEK5;O78309;Q5SCR6;C1JAT3;M1S1D7;A0A2H4NXN4;Q5I221;G0WZM4;A0A0U4D534;A0A0P0FGN5;A0A286NQF2;Q7YJM6;A6YSW9;Q6VW29;Q4KUE1;Q7YJP8;Q7GH77;I2E9A4;Q1L7E3;Q9MT23;A0A0B4M1K8;A0A0U1W0G4;Q7YJR1;S6CMZ7;Q8MFT9;A0A1D8DG20;L0N8B1;P94046…		0	0	1.1e-08	79.78	6.57355e-05	2	1465.75	-0.0102537	59.9781	0
	High	DDENVNSQPFMR	7	52171	338	Q9GHZ1;A5X4K9;A0A0P0UQB7;Q32224;Q32496;Q85YX6;A0A1Q1G8P4;C0J9R6;C6G1P2;F2X4H9;Q9GGI5;Q37212;Q8HUZ9;A0A291EXH5;Q32571;Q5W520;Q8WL19;Q5K3Y8;C3RXF1;B8PRL7;B5SW52;A0A219PXQ5;O46889;Q32121;A0A1C9HG15;I2FL31;Q32553;Q32803;A0PDB5;Q8WIA7;C7AQV2;C3S8U4;I2E9B8;Q6VW40;A0A0F7C9H2;E6Y8Z3;I2BGM7;B1NL21;Q6VW29;Q33047;Q31807;Q33032;O82538;U5XM28;Q9THL1;A5X4D3;I3NTN0;Q1XEJ9;V5K6K1;Q339G9;C3S8Q5;B5D5Q4;V5K6L0;D3W6…		0	0	2.837e-06	77.66	6.38818e-05	2	1451.62	0.55733	69.725	0
	High	MSGGDHIHAGTVVGK	35	17683	158	C0J9R6;C6G1P2;F2X4H9;Q9GGI5;Q5I221;A0A0U4D534;Q6VW29;Q7YJP8;O98551;I2E9B8;Q6VW40;A0A0F7C9H2;I2BGM7;Q31807;Q33032;U5XM28;A5X4D3;Q8WIX2;Q339G9;C3S8Q5;Q9GEK5;A0A0K2SQY8;Q5SCR6;O98429;D6MYJ6;Q9XQ93;Q37358;Q4KUE1;M1S1D7;Q7GH77;A0A2H4NXN4;Q8HUZ9;G0WZM4;E7DMW3;I2E9L8;Q8HRT3;I2E9A4;A0A286NQF2;P93952;Q8WKT6;Q7YJM6;Q9XQL2;Q1L7E3;Q9MT23;Q9ZS70;A0A249Y5N8;W5RVG3;A0A120KLC1;B8PRP3;A0A0B4M1K8;B5L2V5;S4TA61;D4N…		0	0	8.925e-09	71.23	0.000222805	2	1465.72	0.101013	37.4577	0
	High	VALEAcVQAR	50	29518	254	I2E9B8;Q6VW40;A0A0F7C9H2;I2BGM7;C0J9R6;Q6VW29;C6G1P2;Q31807;Q33032;U5XM28;A5X4D3;V5K6K1;Q339G9;C3S8Q5;V5K6L0;F2X4H9;Q9GEK5;A0A0K2SQY8;Q5SCR6;Q9GGI5;D6MYJ6;Q9XQ93;A0A1W6BQF9;Q37358;Q4KUE1;Q37212;M1S1D7;Q7YJP8;Q7GH77;A0A2H4NXN4;Q8HUZ9;Q5I221;G0WZM4;A0A0U4D534;O98551;E7DMW3;I2E9L8;Q8HRT3;I2E9A4;Q8MCY1;Q6USH4;P93952;Q8WKT6;Q9XQL2;Q1L7E3;O98531;Q5W520;C3RXF1;C3S8U4;E7DMY2;A0A076FQ83;A0A291EXH5;E6Y8Z3;…	C6(Carbamidomethyl)	0	0	0.0001594	70.48	0.000356624	2	1116.58	0.537768	113.435	0
	High	xLGVPIVMHDYITGGFTANTSLAHYcR	2	839	31	Q5W520;C3RXF1;C3S8U4;C0J9R6;D6MYJ6;I2FL31;Q33032;I2BGM7;Q31807;Q32553;A0A2H4UGV5;D6MYK9;C3S8Q5;D6MYK4;Q32666;C7AQV0;C7AQT3;C7AQV2;D6MYI7;G0WZL1;A0A0U1W0G4;A0A142DPV4;A0A120KLC1;A0A291L2W8;D6MYJ0;A0A023Q3H2;A0A023Q1H7;Q31889;Q6YLN6;C7AQU9;C7AQS4	X1(E); C26(Carbamidomethyl)	0	0	4.477e-15	69.61	0.000290719	3	3022.46	1.22056	114.083	0
	High	xLGVPIVmHDYITGGFTANTSLAHYcR	9	839	31	C7AQU9;C7AQS4;A0A0U1W0G4;Q5W520;C3RXF1;C3S8U4;Q6YLN6;I2FL31;Q31889;C0J9R6;D6MYJ6;Q33032;I2BGM7;Q31807;Q32553;A0A2H4UGV5;D6MYK9;C3S8Q5;D6MYK4;Q32666;C7AQV0;C7AQT3;C7AQV2;D6MYI7;G0WZL1;A0A142DPV4;A0A120KLC1;A0A291L2W8;D6MYJ0;A0A023Q3H2;A0A023Q1H7	X1(E); M8(Oxidation); C26(Carbamidomethyl)	0	0	9.865e-13	58.54	0.00351198	3	3038.45	0.577611	113.61	0
	High	YGRPLLGcTIKPK	8	64650	340	C0J9R6;Q6VW29;C6G1P2;Q5W520;A5X4D3;F2X4H9;A0A0K2SQY8;Q32803;Q4VI99;Q9GGI5;D6MYJ6;Q7YJP8;Q5I221;A0A0U4D534;Q4VI80;Q4VI78;A3RGJ0;G0WZ98;A0A249Y5Y5;A0A291L247;G0WZL1;Q37220;Q7YJR1;A0A291L2W8;Q37279;J9QH20;L0N8B1;A0A291EXH5;I2E9B8;Q6VW40;A0A0F7C9H2;I2BGM7;Q33047;Q31807;Q8WL19;Q33032;Q5K3Y8;O82538;U5XM28;B8PRL7;B5SW52;Q9THL1;Q1XEJ9;A0A219PXQ5;O46889;C3S8Q5;D3W6K3;Q9GEK5;I2FL31;Q5SCR6;C1JAT3;Q9XQ93;Q4K…	C8(Carbamidomethyl)	0	0	5.306e-09	52.44	0.0334262	3	1502.85	0.213484	53.6462	2
	High	AMHAVIDR	10	44488	338	Q6VW40;A0A0F7C9H2;I2BGM7;C0J9R6;C6G1P2;Q33032;U5XM28;T1WH32;C3S8Q5;F2X4H9;Q9GEK5;Q5SCR6;Q9GGI5;A0A2H4NXN4;Q8HUZ9;I2E9L8;C3S8U4;Q6VW29;Q5W520;O82538;Q9THL1;A0A0K2SQY8;I2FL31;Q32803;Q4VI99;C1JAT3;D6MYJ6;Q4KUE1;Q7YJP8;Q7GH77;O98551;E7DMW3;Q4VI80;Q3I534;I2E9A4;Q4VI78;Q1L7E3;A3RGJ0;W5RVG3;G0WZL1;Q37220;B1PHQ2;A0A0U1W0G4;A0A142I7F3;Q7YJR1;S6CMZ7;Q8MFT9;J9QH20;A0A249Y5Q9;Q85VA4;L0N8B1;Q37212;M1S1D7;Q5I2…		0	0	0.002359	52.22	0.0221467	2	912.472	-0.488874	32.2799	0
	High	DDENVNSQPFmR	5	52171	338	Q6VW40;C0J9R6;C6G1P2;Q5W520;Q33032;U5XM28;F2X4H9;Q5SCR6;Q4VI99;C1JAT3;Q9GGI5;Q4VI80;Q4VI78;Q37212;Q5I221;A0A0U4D534;Q9ZS70;I2E9B8;A0A0F7C9H2;I2BGM7;Q6VW29;Q31807;A5X4D3;Q8WIX2;V5K6K1;A5X4K9;Q339G9;C3S8Q5;V5K6L0;Q9GEK5;A0A0K2SQY8;O98429;D6MYJ6;Q9XQ93;A0A1W6BQF9;Q37358;Q4KUE1;M1S1D7;Q7YJP8;Q7GH77;A0A2H4NXN4;Q8HUZ9;G0WZM4;O98551;E7DMW3;I2E9L8;Q8HRT3;I2E9A4;Q8MCY1;A0A286NQF2;Q6USH4;P93952;Q8WKT6;Q7YJ…	M11(Oxidation)	0	0	3.337e-06	47.53	0.0647209	2	1467.62	0.689022	56.4145	0
	High	PLLGcTIKPK	7	64838	348	C0J9R6;Q6VW29;C6G1P2;Q5W520;A5X4D3;F2X4H9;A0A0K2SQY8;Q32803;Q4VI99;Q9GGI5;D6MYJ6;Q7YJP8;Q5I221;A0A0U4D534;Q4VI80;Q4VI78;A3RGJ0;G0WZ98;A0A249Y5Y5;A0A291L247;G0WZL1;Q37220;Q7YJR1;A0A291L2W8;Q37279;J9QH20;L0N8B1;A0A291EXH5;I2E9B8;Q6VW40;A0A0F7C9H2;I2BGM7;Q33047;Q31807;Q8WL19;Q33032;Q5K3Y8;O82538;U5XM28;B8PRL7;B5SW52;Q9THL1;Q1XEJ9;A0A219PXQ5;O46889;C3S8Q5;D3W6K3;Q9GEK5;I2FL31;Q5SCR6;C1JAT3;Q9XQ93;Q4K…	C5(Carbamidomethyl)	0	0	0.0002754	45.67	0.153398	2	1126.67	0.646087	51.6346	1
	High	xLGVPIVMHDYITGGFTANTSLAHYcR	1	5	3	Q5SCR6;C7AQS4;A0A0U1W0G4	X1(M); X1(Oxidation); C26(Carbamidomethyl)	0.0233	0	6.762e-07	42.36	0.0790362	4	3040.46	3.85308	109.443	0
	High	DDFIEKDR	6	17693	179	A0A291EXH5;E6Y8Z3;B1NL21;Q5W520;A0PD98;Q8WL19;Q5K3Y8;B5SW52;O09420;O46889;B5D5Q4;I2FL31;Q32553;Q32803;Q9GGI5;O03839;M1S1D7;A0PDB5;Q8WIA7;A0A0F7G5K6;C3S8U4;Q58U40;E5G0G9;Q37222;Q37220;A0A1C9HFM1;Q15KB2;A0A078BR81;M1PLK2;A0A249Y5Q9;Q85VA4;J9QEM7;I2EA78;A0A1W6L1X3;A0A1C9HFU8;A0A0F7EVY4;I6N589;Q85YX6;Q31889;Q37309;A0A291L2S1;J9QH44;A0A0M3R7F1;O03628;Q36851;Q6VW40;C0J9R6;Q6VW29;C6G1P2;Q33032;F2X4H9;Q4…		0	0.001	0.01019	50.1	0.0262188	2	1037.49	1.57242	41.7096	1
	High	AQAETGEIK	7	27913	246	A0A291EXH5;Q6VW40;A0A0F7C9H2;I2BGM7;C0J9R6;C6G1P2;Q5W520;Q33032;U5XM28;B8PRL7;B5SW52;C3S8Q5;D3W6K3;F2X4H9;Q9GEK5;Q5SCR6;Q4VI99;C1JAT3;Q9GGI5;A0A2H4NXN4;Q8HUZ9;I2E9L8;Q4VI80;Q4VI78;C3S8U4;I2E9B8;Q6VW29;Q31807;Q9XQ93;Q4KUE1;Q7YJP8;Q7GH77;I2E9A4;A0A286NQF2;P93952;Q7YJM6;Q9XQL2;Q1L7E3;Q9MT23;A0A0K2SQY8;D6MYJ6;O98551;E7DMW3;Q8WKT6;W5RVG3;D4N1T9;A0A0U1W0G4;Q8HVI8;A0A291L206;Q7YJR1;S6CMZ7;Q8MFT9;Q5QAE5;…		0	0.001	0.006713	39.16	0.472469	2	946.483	-0.639487	25.67	0
	High	NHGMHFR	3	30695	251	Q5W520;Q9GGI5;Q33047;O82538;Q6VW40;C0J9R6;Q6VW29;C6G1P2;Q33032;U5XM28;Q9THL1;F2X4H9;A0A0K2SQY8;I2FL31;Q5SCR6;Q32803;Q4VI99;C1JAT3;D6MYJ6;Q4KUE1;Q7YJP8;Q7GH77;O98551;E7DMW3;Q4VI80;Q3I534;I2E9A4;Q4VI78;Q1L7E3;Q71N79;A0A291EXH5;I2E9B8;E6Y8Z3;I2BGM7;B1NL21;Q31807;Q8WL19;Q5K3Y8;B5SW52;Q1XEJ9;O46889;Q339G9;B5D5Q4;D3W6K3;O78309;Q9XQ93;Q37358;M1S1D7;A0PDB5;Q33156;Q8HUZ9;Q5I221;A0A0U4D534;I2E9L8;Q95DW1;C3…		0	0.003	0.04156	38.45	0.36181	2	898.41	0.182082	30.1674	0
	High	GGLDFTK	2	54686	360	C0J9R6;C6G1P2;E7DMY2;F2X4H9;Q9GGI5;Q37212;Q9XQI4;Q4VI80;Q4VI93;Q6VW40;Q6VW29;Q5W520;Q33032;O82538;U5XM28;Q9THL1;A5X4D3;Q339G9;A0A0K2SQY8;I2FL31;Q5SCR6;Q32803;Q4VI99;C1JAT3;D6MYJ6;Q37358;Q4KUE1;Q7YJP8;Q7GH77;Q5I221;A0A0U4D534;O98551;E7DMW3;Q3I534;I2E9A4;Q4VI78;A0A0P0FGN5;Q58U40;A6YSW9;Q1L7E3;A3RGJ0;A0A249Y5N8;G0WZ98;W5RVG3;A0A249Y5Y5;A0A291L247;G0WZL1;C1JAS8;Q37220;B1PHQ2;A0A0U1W0G4;A0A142I7F3;Q7Y…		0	0.005	0.07593	27.29	9.48923	2	737.383	-0.263509	53.5073	0
	High	AmHAVIDR	1	44488	338	Q9ZS70;A0A291EXH5;I2E9B8;Q6VW40;A0A0F7C9H2;E6Y8Z3;I2BGM7;B1NL21;C0J9R6;Q6VW29;C6G1P2;Q5W520;Q33047;D6MYK4;E7DMY2;Q31807;A0PD98;Q8WL19;Q33032;Q5K3Y8;I2E962;O82538;Q9GHZ1;U5XM28;B8PRL7;B5SW52;Q9THL1;A5X4D3;Q8WIX2;I3NTN0;Q1XEJ9;A0A219PXQ5;A5X4K9;Q9XQI4;O46889;Q339G9;C3S8Q5;Q95631;B5D5Q4;D3W6K3;F2X4H9;Q9GEK5;A0A0K2SQY8;I2FL31;B8QQG4;O78309;Q9T2B5;Q5SCR6;O98429;Q32803;Q4VI99;C1JAT3;Q9GGI5;D6MYJ6;Q9XQ9…	M2(Oxidation)	0	0.008	0.1076	47.78	0.0661697	2	928.467	0.000262866	21.2563	0
Q9GGI5	Ribulose bisphosphate carboxylase large chain (Fragment) OS=Weinmannia madagascariensis OX=138893 GN=rbcL PE=3 SV=1 - [Q9GGI5_9ROSI]	2613.58	46.4	61559	0	23	275	431	47.624	6.68311
	High	GGLDFTKDDENVNSQPFMR	10	51638	312	Q9XQI4;Q4VI93;Q8MFT9;A0A126G0V3;C0J9R6;Q6VW29;C6G1P2;Q5W520;A5X4D3;F2X4H9;A0A0K2SQY8;Q32803;Q4VI99;Q9GGI5;D6MYJ6;Q7YJP8;Q5I221;A0A0U4D534;Q4VI80;Q4VI78;A3RGJ0;G0WZ98;A0A249Y5Y5;A0A291L247;G0WZL1;Q37220;Q7YJR1;A0A291L2W8;Q37279;J9QH20;L0N8B1;A0A291EXH5;I2E9B8;Q6VW40;A0A0F7C9H2;I2BGM7;Q33047;Q31807;Q8WL19;Q33032;Q5K3Y8;O82538;U5XM28;B8PRL7;B5SW52;Q9THL1;Q1XEJ9;A0A219PXQ5;O46889;C3S8Q5;D3W6K3;Q9GEK5…		0	0	8.22e-13	127.74	7.05394e-10	2	2169.99	0.129488	93.0407	1
	High	GHYLNATAGTcEEMIK	15	14794	127	Q6VW40;C0J9R6;C6G1P2;Q5W520;Q33032;F2X4H9;Q4VI99;Q9GGI5;Q4VI80;Q4VI78;E7DMY2;Q31895;Q37212;Q5I221;A0A0U4D534;Q6VW29;R4QE58;A5X4D3;C7A609;Q32121;A0A0K2SQY8;Q32803;D6MYJ6;O03839;Q7YJP8;O09424;D6MYI7;Q9MT23;A3RGJ0;G0WZ98;A0A249Y5Y5;A0A291L247;G0WZL1;Q37220;A0A142I7A5;B6GUV5;B8YHE7;O98431;Q7YJR1;A0A291L2W8;A0A078BR81;Q37347;K4FWS2;K4EPE7;Q37279;A0A0F6TFY2;Q95CE8;Q5DRJ9;J9QH20;L0N8B1;Q37309;A0A291L2S1…	C11(Carbamidomethyl)	0	0	7.637e-14	105.99	5.53902e-08	2	1794.82	1.41919	66.294	0
	High	GHYLNATAGTcEEmIK	7	14794	127	Q6VW40;C0J9R6;C6G1P2;Q5W520;Q33032;U5XM28;F2X4H9;Q5SCR6;Q4VI99;C1JAT3;Q9GGI5;Q4VI80;Q4VI78;Q6VW29;R4QE58;Q7YJP8;Q5I221;A0A0U4D534;Q9MT23;B6GUV5;Q7YJR1;L0N8B1;O82538;Q9THL1;I2FL31;Q32803;Q4KUE1;Q7GH77;I2E9A4;Q1L7E3;A3RGJ0;A0A0B4M1K8;Q37220;B1PHQ2;A0A0U1W0G4;A0A078BR81;S6CMZ7;Q8MFT9;A0A0F6TFY2;Q5DRJ9;A0A249Y5Q9;A0A1D8DG20;Q85VA4;P94046;Q8ME51;Q31895;Q95631;Q8MCW3;A0A0K2SQY8;O98429;D6MYJ6;Q37212;O98…	C11(Carbamidomethyl); M14(Oxidation)	0	0	8.933e-11	95.65	5.48066e-07	2	1810.81	1.31607	55.5401	0
	High	EITLGFVDLLRDDFIEK	2	5735	62	Q6VW40;C0J9R6;C6G1P2;Q5W520;Q33032;F2X4H9;Q4VI99;Q9GGI5;Q5I221;A0A0U4D534;Q4VI80;Q4VI78;Q8MFT9;A0A249Y5Q9;A0A291EXH5;I2BGM7;Q31895;B5SW52;Q71N79;D3W6K3;O78309;M1S1D7;Q8HUZ9;I2E9L8;C3S8U4;A0A249Y5N8;A0A142DPV4;S4TA61;A0A1C9HFM1;E0D9F7;Q5QAE5;A0A0F7G5Y0;A0A1W6L1X3;T1WH32;Q37212;A0A286NQF2;Q7YJM6;F5B3G0;A0A023UBM0;E2FGZ3;O09420;E7DMY2;O03839;A0A0F7EV98;Q4VIC0;A0A0S0ZP27;O20248;A0A0F7G5K6;O47280;Q3T5…		0	0	1.495e-12	88.12	3.48247e-06	2	2023.07	0.066928	115.121	1
	High	GGLDFTKDDENVNSQPFmR	8	51638	312	Q4VIC0;O98426;B1PHQ2;A0A2D0WHN2;Q95CE8;Q9GGJ5;B5LBY9;Q9XQI4;Q4VI93;Q8MFT9;A0A126G0V3;C0J9R6;Q6VW29;C6G1P2;Q5W520;A5X4D3;F2X4H9;A0A0K2SQY8;Q32803;Q4VI99;Q9GGI5;D6MYJ6;Q7YJP8;Q5I221;A0A0U4D534;Q4VI80;Q4VI78;A3RGJ0;G0WZ98;A0A249Y5Y5;A0A291L247;G0WZL1;Q37220;Q7YJR1;A0A291L2W8;Q37279;J9QH20;L0N8B1;A0A291EXH5;I2E9B8;Q6VW40;A0A0F7C9H2;I2BGM7;Q33047;Q31807;Q8WL19;Q33032;Q5K3Y8;O82538;U5XM28;B8PRL7;B5SW52…	M18(Oxidation)	0	0	1.609e-10	84.55	1.42416e-05	2	2185.98	0.779455	83.8852	1
	High	mSGGDHIHxGTVVGK	31	17683	158	Q6VW40;A0A0F7C9H2;I2BGM7;C0J9R6;C6G1P2;Q33032;U5XM28;C3S8Q5;F2X4H9;Q9GEK5;Q5SCR6;Q9GGI5;Q37212;A0A2H4NXN4;Q8HUZ9;I2E9L8;Q8MCY1;O98531;Q6VW29;Q339G9;Q37358;Q4KUE1;Q7YJP8;Q7GH77;Q5I221;A0A0U4D534;I2E9A4;Q1L7E3;D6MYK4;E7DMY2;Q31807;T1WH32;A0A0K2SQY8;D6MYJ6;P93952;Q8WKT6;Q9XQL2;I2E9B8;Q9XQ93;O98551;E7DMW3;R4QE58;A5X4D3;I2E906;O98429;D6MYI7;Q9MT23;A0A249Y5N8;W5RVG3;A0A0B4M1K8;A0A0U1W0G4;B6GUV5;Q7YJR1;…	M1(Oxidation); X9(A)	0	0	1.164e-08	84.19	1.31218e-05	2	1481.72	0.0716084	31.3895	0
	High	DNGLLLHIHR	12	41878	323	Q5W520;Q9GGI5;O09424;Q6VW40;I2BGM7;C0J9R6;C6G1P2;E7DMY2;Q33032;F2X4H9;Q37212;M1S1D7;Q8HUZ9;Q5I221;A0A0U4D534;I2E9L8;Q6VW29;O82538;U5XM28;Q9THL1;A0A0K2SQY8;I2FL31;Q5SCR6;Q32803;Q4VI99;C1JAT3;D6MYJ6;Q4KUE1;Q7YJP8;Q7GH77;J9QER6;O98551;E7DMW3;Q4VI80;Q3I534;I2E9A4;Q8MCY1;Q4VI78;Q1L7E3;A0A291EXH5;C3RXF1;B8PRL7;C3S8U4;A0A1C9HFM1;O03612;A0A023Q3H2;A0A023Q1H7;Q31807;T1WH32;C3S8Q5;Q71N81;P93952;Q8WKT6;Q9XQ…		0	0	1.717e-05	83.15	2.27948e-05	3	1187.67	1.40527	64.2218	0
	High	GHYLNATAGTcEEMIKR	4	14767	126	Q6VW40;C0J9R6;Q6VW29;C6G1P2;Q33032;U5XM28;R4QE58;F2X4H9;A0A0K2SQY8;Q5SCR6;O98429;Q9GGI5;D6MYJ6;Q4KUE1;Q37212;Q7YJP8;Q7GH77;O98551;E7DMW3;I2E9A4;Q8MCY1;Q1L7E3;D6MYI7;Q9MT23;W5RVG3;O98426;A0A0B4M1K8;A0A0U1W0G4;B6GUV5;Q7YJR1;Q37347;K4EPE7;S6CMZ7;Q37176;Q8MFT9;Q95CE8;A0A1D8DG20;L0N8B1;P94046;Q8ME51;A5X4D3;Q339G9;A0A2H4UGV5;Q37358;Q32750;Q5I221;A0A0U4D534;A0A249Y5N8;Q7YJR9;A0A291L2W8;D6MYJ0;Q5W520;Q32…	C11(Carbamidomethyl)	0	0	2.293e-13	82.79	1.40073e-05	3	1950.92	1.18142	60.6955	1
	High	GHYLNATAGTcEEmIKR	6	14767	126	C0J9R6;C6G1P2;F2X4H9;Q9GGI5;Q6VW40;Q6VW29;Q5W520;Q33032;O82538;U5XM28;Q9THL1;A0A0K2SQY8;I2FL31;Q5SCR6;Q32803;Q4VI99;C1JAT3;D6MYJ6;Q4KUE1;Q7YJP8;Q7GH77;O98551;E7DMW3;Q4VI80;Q3I534;I2E9A4;Q4VI78;Q1L7E3;E7DMY2;A0A2H4UGV5;I2E962;O98429;Q9MT23;A3RGJ0;W5RVG3;A0A0B4M1K8;G0WZL1;Q37220;A0A142I7A5;B1PHQ2;A0A0U1W0G4;A0A142I7F3;B8YHE7;O98431;Q7YJR1;A0A078BR81;Q37347;K4EPE7;S6CMZ7;Q8MFT9;A0A0F6TFY2;Q95CE8;Q5D…	C11(Carbamidomethyl); M14(Oxidation)	0	0	2.114e-10	80.35	2.3056e-05	3	1966.91	1.21254	50.762	1
	High	TFQGPPHGIQVER	30	58045	308	A0A291EXH5;Q6VW40;I2BGM7;C0J9R6;C6G1P2;Q5W520;E7DMY2;Q33032;B5SW52;D3W6K3;F2X4H9;Q4VI99;Q9GGI5;Q8HUZ9;I2E9L8;Q4VI80;Q4VI78;C3S8U4;A0A0F7C9H2;I2E962;U5XM28;B8PRL7;Q8WIX2;C3S8Q5;Q9GEK5;O78309;Q5SCR6;C1JAT3;M1S1D7;A0A2H4NXN4;Q5I221;G0WZM4;A0A0U4D534;A0A0P0FGN5;A0A286NQF2;Q7YJM6;A6YSW9;Q6VW29;Q4KUE1;Q7YJP8;Q7GH77;I2E9A4;Q1L7E3;Q9MT23;A0A0B4M1K8;A0A0U1W0G4;Q7YJR1;S6CMZ7;Q8MFT9;A0A1D8DG20;L0N8B1;P94046…		0	0	1.1e-08	79.78	6.57355e-05	2	1465.75	-0.0102537	59.9781	0
	High	DDENVNSQPFMR	7	52171	338	Q9GHZ1;A5X4K9;A0A0P0UQB7;Q32224;Q32496;Q85YX6;A0A1Q1G8P4;C0J9R6;C6G1P2;F2X4H9;Q9GGI5;Q37212;Q8HUZ9;A0A291EXH5;Q32571;Q5W520;Q8WL19;Q5K3Y8;C3RXF1;B8PRL7;B5SW52;A0A219PXQ5;O46889;Q32121;A0A1C9HG15;I2FL31;Q32553;Q32803;A0PDB5;Q8WIA7;C7AQV2;C3S8U4;I2E9B8;Q6VW40;A0A0F7C9H2;E6Y8Z3;I2BGM7;B1NL21;Q6VW29;Q33047;Q31807;Q33032;O82538;U5XM28;Q9THL1;A5X4D3;I3NTN0;Q1XEJ9;V5K6K1;Q339G9;C3S8Q5;B5D5Q4;V5K6L0;D3W6…		0	0	2.837e-06	77.66	6.38818e-05	2	1451.62	0.55733	69.725	0
	High	MSGGDHIHxGTVVGK	24	17683	158	C0J9R6;C6G1P2;F2X4H9;Q9GGI5;Q5I221;A0A0U4D534;Q6VW29;Q7YJP8;O98551;I2E9B8;Q6VW40;A0A0F7C9H2;I2BGM7;Q31807;Q33032;U5XM28;A5X4D3;Q8WIX2;Q339G9;C3S8Q5;Q9GEK5;A0A0K2SQY8;Q5SCR6;O98429;D6MYJ6;Q9XQ93;Q37358;Q4KUE1;M1S1D7;Q7GH77;A0A2H4NXN4;Q8HUZ9;G0WZM4;E7DMW3;I2E9L8;Q8HRT3;I2E9A4;A0A286NQF2;P93952;Q8WKT6;Q7YJM6;Q9XQL2;Q1L7E3;Q9MT23;Q9ZS70;A0A249Y5N8;W5RVG3;A0A120KLC1;B8PRP3;A0A0B4M1K8;B5L2V5;S4TA61;D4N…	X9(A)	0	0	8.925e-09	71.23	0.000222805	2	1465.72	0.101013	37.4577	0
	High	VALEAcVQAR	50	29518	254	I2E9B8;Q6VW40;A0A0F7C9H2;I2BGM7;C0J9R6;Q6VW29;C6G1P2;Q31807;Q33032;U5XM28;A5X4D3;V5K6K1;Q339G9;C3S8Q5;V5K6L0;F2X4H9;Q9GEK5;A0A0K2SQY8;Q5SCR6;Q9GGI5;D6MYJ6;Q9XQ93;A0A1W6BQF9;Q37358;Q4KUE1;Q37212;M1S1D7;Q7YJP8;Q7GH77;A0A2H4NXN4;Q8HUZ9;Q5I221;G0WZM4;A0A0U4D534;O98551;E7DMW3;I2E9L8;Q8HRT3;I2E9A4;Q8MCY1;Q6USH4;P93952;Q8WKT6;Q9XQL2;Q1L7E3;O98531;Q5W520;C3RXF1;C3S8U4;E7DMY2;A0A076FQ83;A0A291EXH5;E6Y8Z3;…	C6(Carbamidomethyl)	0	0	0.0001594	70.48	0.000356624	2	1116.58	0.537768	113.435	0
	High	EITLGFVDLLR	1	11021	131	Q5W520;Q9GGI5;Q6VW40;C0J9R6;C6G1P2;Q33032;U5XM28;F2X4H9;Q5SCR6;Q4VI99;C1JAT3;Q4VI80;Q4VI78;Q5I221;A0A0U4D534;A0A291EXH5;A0A0F7C9H2;I2BGM7;B8PRL7;B5SW52;C3S8Q5;D3W6K3;Q9GEK5;A0A2H4NXN4;Q8HUZ9;I2E9L8;C3S8U4;Q8MFT9;A0A249Y5Q9;Q9ZS70;I2E962;Q8WIX2;A0A286NQF2;Q7YJM6;C0J394;A0A142DPV4;W5RVG3;B8PRP3;H5ZW43;G0WZL1;B3LDY8;A0A1C9HFM1;Q8HVI8;E0D9F7;Q37347;A0A023UBM0;Q5QAE5;A0A023Q1L0;J9QH20;A0A125R6I8;Q8MCW…		0	0	0.001995	63.24	0.00102465	2	1275.73	0.46212	115.007	0
	High	FLFcAEAIYK	11	13080	152	Q9GHZ1;A0A291EXH5;C3S8Q5;C3S8U4;C0J9R6;C6G1P2;Q5W520;F2X4H9;Q4VI99;Q9GGI5;Q4VI80;Q4VI78;Q6VW29;Q31807;Q5K3Y8;O78309;Q32803;M1S1D7;Q7YJP8;Q8HUZ9;Q5I221;A0A0U4D534;Q95DW1;P93952;Q9XQL2;Q9MT23;Q7YJR1;L0N8B1;A8DPF0;A0A023UA12;Q7YJM3;A0A1C9HG42;A0A1C9HFM1;A0A1W6L1X3;D6MYK9;Q32571;A0PD98;C3RXF1;B8PRL7;R4QE58;T1WH32;C7AQU9;Q32121;A0A0K2SQY8;B8QQG4;D6MYJ6;Q71N81;Q8WKT6;D6MYI7;A2VAL3;E5G0G9;A3RGJ0;Q37222;…	C4(Carbamidomethyl)	0	0	0.0002633	63.19	0.00156873	2	1261.63	1.14707	109.08	0
	High	YGRPLLGcTIKPK	8	64650	340	C0J9R6;Q6VW29;C6G1P2;Q5W520;A5X4D3;F2X4H9;A0A0K2SQY8;Q32803;Q4VI99;Q9GGI5;D6MYJ6;Q7YJP8;Q5I221;A0A0U4D534;Q4VI80;Q4VI78;A3RGJ0;G0WZ98;A0A249Y5Y5;A0A291L247;G0WZL1;Q37220;Q7YJR1;A0A291L2W8;Q37279;J9QH20;L0N8B1;A0A291EXH5;I2E9B8;Q6VW40;A0A0F7C9H2;I2BGM7;Q33047;Q31807;Q8WL19;Q33032;Q5K3Y8;O82538;U5XM28;B8PRL7;B5SW52;Q9THL1;Q1XEJ9;A0A219PXQ5;O46889;C3S8Q5;D3W6K3;Q9GEK5;I2FL31;Q5SCR6;C1JAT3;Q9XQ93;Q4K…	C8(Carbamidomethyl)	0	0	5.306e-09	52.44	0.0334262	3	1502.85	0.213484	53.6462	2
	High	AMHAVIDR	10	44488	338	Q6VW40;A0A0F7C9H2;I2BGM7;C0J9R6;C6G1P2;Q33032;U5XM28;T1WH32;C3S8Q5;F2X4H9;Q9GEK5;Q5SCR6;Q9GGI5;A0A2H4NXN4;Q8HUZ9;I2E9L8;C3S8U4;Q6VW29;Q5W520;O82538;Q9THL1;A0A0K2SQY8;I2FL31;Q32803;Q4VI99;C1JAT3;D6MYJ6;Q4KUE1;Q7YJP8;Q7GH77;O98551;E7DMW3;Q4VI80;Q3I534;I2E9A4;Q4VI78;Q1L7E3;A3RGJ0;W5RVG3;G0WZL1;Q37220;B1PHQ2;A0A0U1W0G4;A0A142I7F3;Q7YJR1;S6CMZ7;Q8MFT9;J9QH20;A0A249Y5Q9;Q85VA4;L0N8B1;Q37212;M1S1D7;Q5I2…		0	0	0.002359	52.22	0.0221467	2	912.472	-0.488874	32.2799	0
	High	MSGGDHIHxGTVVGKLEGER	3	57	10	Q9GGI5;V5K6L0;C6G392;Q37212;M1S1D7;Q5UFC2;B8PRP3;I2EA78;I6N589;A0A2H4P5N4	X9(N)	0.0196	0	2.58e-07	49.53	0.020337	3	2093.02	0.384351	75.3684	1
	High	DDENVNSQPFmR	5	52171	338	Q6VW40;C0J9R6;C6G1P2;Q5W520;Q33032;U5XM28;F2X4H9;Q5SCR6;Q4VI99;C1JAT3;Q9GGI5;Q4VI80;Q4VI78;Q37212;Q5I221;A0A0U4D534;Q9ZS70;I2E9B8;A0A0F7C9H2;I2BGM7;Q6VW29;Q31807;A5X4D3;Q8WIX2;V5K6K1;A5X4K9;Q339G9;C3S8Q5;V5K6L0;Q9GEK5;A0A0K2SQY8;O98429;D6MYJ6;Q9XQ93;A0A1W6BQF9;Q37358;Q4KUE1;M1S1D7;Q7YJP8;Q7GH77;A0A2H4NXN4;Q8HUZ9;G0WZM4;O98551;E7DMW3;I2E9L8;Q8HRT3;I2E9A4;Q8MCY1;A0A286NQF2;Q6USH4;P93952;Q8WKT6;Q7YJ…	M11(Oxidation)	0	0	3.337e-06	47.53	0.0647209	2	1467.62	0.689022	56.4145	0
	High	VSPQPGVPPEEAGAAVAAESSTGTWTTVWTDGLTSLDR	2	2208	34	C3RXF1;I2FL31;Q9GGI5;M1S1D7;A0A0F7G5H6;Q58U40;A0A291L2S1;C6G1P2;G0WZL1;O03654;Q37358;O03613;Q33032;I2BGM7;A0A2H4NXN4;Q9MTT0;Q3T5L7;A0A286NQE9;Q9MTG1;A0A249Y5N8;A0A120KLC1;O03656;O03628;A0A126G0V3;A0A126G197;A0A1I9WNX8;A0A0S1VX78;A0A1X9ZQP4;A0A0H4SSE1;C6FJV2;A0A223LNB4;Q2QJW0;A0A1W6BQF9;B5LBY9		0	0	9.863e-14	46.65	0.0279466	4	3840.85	-1.23827	115.086	0
	High	PLLGcTIKPK	7	64838	348	C0J9R6;Q6VW29;C6G1P2;Q5W520;A5X4D3;F2X4H9;A0A0K2SQY8;Q32803;Q4VI99;Q9GGI5;D6MYJ6;Q7YJP8;Q5I221;A0A0U4D534;Q4VI80;Q4VI78;A3RGJ0;G0WZ98;A0A249Y5Y5;A0A291L247;G0WZL1;Q37220;Q7YJR1;A0A291L2W8;Q37279;J9QH20;L0N8B1;A0A291EXH5;I2E9B8;Q6VW40;A0A0F7C9H2;I2BGM7;Q33047;Q31807;Q8WL19;Q33032;Q5K3Y8;O82538;U5XM28;B8PRL7;B5SW52;Q9THL1;Q1XEJ9;A0A219PXQ5;O46889;C3S8Q5;D3W6K3;Q9GEK5;I2FL31;Q5SCR6;C1JAT3;Q9XQ93;Q4K…	C5(Carbamidomethyl)	0	0	0.0002754	45.67	0.153398	2	1126.67	0.646087	51.6346	1
	High	EITLGFVDLLRDDFIEKDR	1	5694	62	Q9GGI5;Q5W520;C0J9R6;C6G1P2;F2X4H9;Q4VI99;Q4VI80;Q4VI78;A0A291EXH5;B5SW52;C3S8U4;A0A1C9HFM1;A0A249Y5Q9;Q36851;Q6VW40;I2BGM7;Q33032;T1WH32;M1S1D7;Q8HUZ9;Q5I221;A0A0U4D534;I2E9L8;A0A249Y5N8;S4TA61;Q8MFT9;Q5QAE5;A0A0F7G5Y0;Q37212;A0A286NQF2;Q7YJM6;F5B3G0;A0A023UBM0;E2FGZ3;D3W6K3;O09420;O78309;E7DMY2;O03839;A0A0F7EV98;Q31895;Q71N79;Q4VIC0;A0A0S0ZP27;O20248;A0A0F7G5K6;O47280;Q3T5L7;Q4VI93;A0A249Y5J7;A…		0	0	3.571e-07	44.06	0.0837178	3	2294.2	0.364455	114.75	2
	High	MSGGDHIHxGTVVGK	1	8770	101	A0A291EXH5;Q5W520;M1S1D7;I2FL31;Q9GGI5;Q58U40;Q32224;Q32496;E6Y8Z3;B1NL21;A0PD98;Q8WL19;Q5K3Y8;B8PRL7;B5SW52;A0A219PXQ5;O46889;B5D5Q4;V5K6L0;Q32803;V5K6S2;Q2QJW0;Q37212;A0PDB5;C3S8U4;E5G0G9;G0WZ98;Q37222;B8PRP3;A0A291L247;A0A286SFB0;Q37220;A0A1C9HFM1;Q15KB2;A0A249Y5J7;H8PFT2;O98431;A0A078BR81;M1PLK2;E3THZ2;A0A0F7EV89;B3SGG5;A0A251TG16;A0A023Q1L0;A0A249Y5Q9;Q85VA4;J9QEM7;I2EA78;Q32553;A0A291L2S1;Q…	X9(S)	0	0	0.0008239	21.23	26.0213	2	1481.72	0.651673	45.6701	0
	High	DDFIEKDR	6	17693	179	A0A291EXH5;E6Y8Z3;B1NL21;Q5W520;A0PD98;Q8WL19;Q5K3Y8;B5SW52;O09420;O46889;B5D5Q4;I2FL31;Q32553;Q32803;Q9GGI5;O03839;M1S1D7;A0PDB5;Q8WIA7;A0A0F7G5K6;C3S8U4;Q58U40;E5G0G9;Q37222;Q37220;A0A1C9HFM1;Q15KB2;A0A078BR81;M1PLK2;A0A249Y5Q9;Q85VA4;J9QEM7;I2EA78;A0A1W6L1X3;A0A1C9HFU8;A0A0F7EVY4;I6N589;Q85YX6;Q31889;Q37309;A0A291L2S1;J9QH44;A0A0M3R7F1;O03628;Q36851;Q6VW40;C0J9R6;Q6VW29;C6G1P2;Q33032;F2X4H9;Q4…		0	0.001	0.01019	50.1	0.0262188	2	1037.49	1.57242	41.7096	1
	High	AQAETGEIK	7	27913	246	A0A291EXH5;Q6VW40;A0A0F7C9H2;I2BGM7;C0J9R6;C6G1P2;Q5W520;Q33032;U5XM28;B8PRL7;B5SW52;C3S8Q5;D3W6K3;F2X4H9;Q9GEK5;Q5SCR6;Q4VI99;C1JAT3;Q9GGI5;A0A2H4NXN4;Q8HUZ9;I2E9L8;Q4VI80;Q4VI78;C3S8U4;I2E9B8;Q6VW29;Q31807;Q9XQ93;Q4KUE1;Q7YJP8;Q7GH77;I2E9A4;A0A286NQF2;P93952;Q7YJM6;Q9XQL2;Q1L7E3;Q9MT23;A0A0K2SQY8;D6MYJ6;O98551;E7DMW3;Q8WKT6;W5RVG3;D4N1T9;A0A0U1W0G4;Q8HVI8;A0A291L206;Q7YJR1;S6CMZ7;Q8MFT9;Q5QAE5;…		0	0.001	0.006713	39.16	0.472469	2	946.483	-0.639487	25.67	0
	High	EGNEIIR	1	14511	170	B8PRL7;O46889;Q9GEK5;O78309;Q9XQ93;Q8WKT6;C6G1P2;Q6VW40;C0J9R6;Q5W520;Q33032;U5XM28;F2X4H9;Q5SCR6;Q4VI99;C1JAT3;Q9GGI5;Q4VI80;Q4VI78;A0A291EXH5;Q71N79;Q8HUZ9;C3S8U4;I2BGM7;B5SW52;D3W6K3;I2E9L8;Q6VW29;A5X4D3;A0A0K2SQY8;Q32803;D6MYJ6;Q7YJP8;Q5I221;A0A0U4D534;I2FL31;Q58U40;I2E9B8;A0A0F7C9H2;Q33047;Q31807;Q8WL19;Q5K3Y8;O82538;Q9THL1;Q1XEJ9;A0A219PXQ5;C3S8Q5;Q4KUE1;Q7GH77;A0A2H4NXN4;A0PDB5;Q33156;O985…		0	0.003	0.03445	52.74	0.0128698	2	830.437	0.284124	36.2801	0
	High	NHGMHFR	3	30695	251	Q5W520;Q9GGI5;Q33047;O82538;Q6VW40;C0J9R6;Q6VW29;C6G1P2;Q33032;U5XM28;Q9THL1;F2X4H9;A0A0K2SQY8;I2FL31;Q5SCR6;Q32803;Q4VI99;C1JAT3;D6MYJ6;Q4KUE1;Q7YJP8;Q7GH77;O98551;E7DMW3;Q4VI80;Q3I534;I2E9A4;Q4VI78;Q1L7E3;Q71N79;A0A291EXH5;I2E9B8;E6Y8Z3;I2BGM7;B1NL21;Q31807;Q8WL19;Q5K3Y8;B5SW52;Q1XEJ9;O46889;Q339G9;B5D5Q4;D3W6K3;O78309;Q9XQ93;Q37358;M1S1D7;A0PDB5;Q33156;Q8HUZ9;Q5I221;A0A0U4D534;I2E9L8;Q95DW1;C3…		0	0.003	0.04156	38.45	0.36181	2	898.41	0.182082	30.1674	0
	High	GGLDFTK	2	54686	360	C0J9R6;C6G1P2;E7DMY2;F2X4H9;Q9GGI5;Q37212;Q9XQI4;Q4VI80;Q4VI93;Q6VW40;Q6VW29;Q5W520;Q33032;O82538;U5XM28;Q9THL1;A5X4D3;Q339G9;A0A0K2SQY8;I2FL31;Q5SCR6;Q32803;Q4VI99;C1JAT3;D6MYJ6;Q37358;Q4KUE1;Q7YJP8;Q7GH77;Q5I221;A0A0U4D534;O98551;E7DMW3;Q3I534;I2E9A4;Q4VI78;A0A0P0FGN5;Q58U40;A6YSW9;Q1L7E3;A3RGJ0;A0A249Y5N8;G0WZ98;W5RVG3;A0A249Y5Y5;A0A291L247;G0WZL1;C1JAS8;Q37220;B1PHQ2;A0A0U1W0G4;A0A142I7F3;Q7Y…		0	0.005	0.07593	27.29	9.48923	2	737.383	-0.263509	53.5073	0
	High	AmHAVIDR	1	44488	338	Q9ZS70;A0A291EXH5;I2E9B8;Q6VW40;A0A0F7C9H2;E6Y8Z3;I2BGM7;B1NL21;C0J9R6;Q6VW29;C6G1P2;Q5W520;Q33047;D6MYK4;E7DMY2;Q31807;A0PD98;Q8WL19;Q33032;Q5K3Y8;I2E962;O82538;Q9GHZ1;U5XM28;B8PRL7;B5SW52;Q9THL1;A5X4D3;Q8WIX2;I3NTN0;Q1XEJ9;A0A219PXQ5;A5X4K9;Q9XQI4;O46889;Q339G9;C3S8Q5;Q95631;B5D5Q4;D3W6K3;F2X4H9;Q9GEK5;A0A0K2SQY8;I2FL31;B8QQG4;O78309;Q9T2B5;Q5SCR6;O98429;Q32803;Q4VI99;C1JAT3;Q9GGI5;D6MYJ6;Q9XQ9…	M2(Oxidation)	0	0.008	0.1076	47.78	0.0661697	2	928.467	0.000262866	21.2563	0
E7DMY2	Ribulose bisphosphate carboxylase large chain (Fragment) OS=Penianthus longifolius OX=461618 GN=rbcL PE=3 SV=1 - [E7DMY2_9MAGN]	2605.14	35.85	6328	0	21	286	463	51.5068	6.43018
	High	GGLDFTKDDENVNSQPFMR	10	51638	312	Q9XQI4;Q4VI93;Q8MFT9;A0A126G0V3;C0J9R6;Q6VW29;C6G1P2;Q5W520;A5X4D3;F2X4H9;A0A0K2SQY8;Q32803;Q4VI99;Q9GGI5;D6MYJ6;Q7YJP8;Q5I221;A0A0U4D534;Q4VI80;Q4VI78;A3RGJ0;G0WZ98;A0A249Y5Y5;A0A291L247;G0WZL1;Q37220;Q7YJR1;A0A291L2W8;Q37279;J9QH20;L0N8B1;A0A291EXH5;I2E9B8;Q6VW40;A0A0F7C9H2;I2BGM7;Q33047;Q31807;Q8WL19;Q33032;Q5K3Y8;O82538;U5XM28;B8PRL7;B5SW52;Q9THL1;Q1XEJ9;A0A219PXQ5;O46889;C3S8Q5;D3W6K3;Q9GEK5…		0	0	8.22e-13	127.74	7.05394e-10	2	2169.99	0.129488	93.0407	1
	High	GHYLNATAGTcEEMIK	15	14794	127	Q6VW40;C0J9R6;C6G1P2;Q5W520;Q33032;F2X4H9;Q4VI99;Q9GGI5;Q4VI80;Q4VI78;E7DMY2;Q31895;Q37212;Q5I221;A0A0U4D534;Q6VW29;R4QE58;A5X4D3;C7A609;Q32121;A0A0K2SQY8;Q32803;D6MYJ6;O03839;Q7YJP8;O09424;D6MYI7;Q9MT23;A3RGJ0;G0WZ98;A0A249Y5Y5;A0A291L247;G0WZL1;Q37220;A0A142I7A5;B6GUV5;B8YHE7;O98431;Q7YJR1;A0A291L2W8;A0A078BR81;Q37347;K4FWS2;K4EPE7;Q37279;A0A0F6TFY2;Q95CE8;Q5DRJ9;J9QH20;L0N8B1;Q37309;A0A291L2S1…	C11(Carbamidomethyl)	0	0	7.637e-14	105.99	5.53902e-08	2	1794.82	1.41919	66.294	0
	High	GHYLNATAGTcEEmIK	7	14794	127	Q6VW40;C0J9R6;C6G1P2;Q5W520;Q33032;U5XM28;F2X4H9;Q5SCR6;Q4VI99;C1JAT3;Q9GGI5;Q4VI80;Q4VI78;Q6VW29;R4QE58;Q7YJP8;Q5I221;A0A0U4D534;Q9MT23;B6GUV5;Q7YJR1;L0N8B1;O82538;Q9THL1;I2FL31;Q32803;Q4KUE1;Q7GH77;I2E9A4;Q1L7E3;A3RGJ0;A0A0B4M1K8;Q37220;B1PHQ2;A0A0U1W0G4;A0A078BR81;S6CMZ7;Q8MFT9;A0A0F6TFY2;Q5DRJ9;A0A249Y5Q9;A0A1D8DG20;Q85VA4;P94046;Q8ME51;Q31895;Q95631;Q8MCW3;A0A0K2SQY8;O98429;D6MYJ6;Q37212;O98…	C11(Carbamidomethyl); M14(Oxidation)	0	0	8.933e-11	95.65	5.48066e-07	2	1810.81	1.31607	55.5401	0
	High	EITLGFVDLLRDDFIEK	2	5735	62	Q6VW40;C0J9R6;C6G1P2;Q5W520;Q33032;F2X4H9;Q4VI99;Q9GGI5;Q5I221;A0A0U4D534;Q4VI80;Q4VI78;Q8MFT9;A0A249Y5Q9;A0A291EXH5;I2BGM7;Q31895;B5SW52;Q71N79;D3W6K3;O78309;M1S1D7;Q8HUZ9;I2E9L8;C3S8U4;A0A249Y5N8;A0A142DPV4;S4TA61;A0A1C9HFM1;E0D9F7;Q5QAE5;A0A0F7G5Y0;A0A1W6L1X3;T1WH32;Q37212;A0A286NQF2;Q7YJM6;F5B3G0;A0A023UBM0;E2FGZ3;O09420;E7DMY2;O03839;A0A0F7EV98;Q4VIC0;A0A0S0ZP27;O20248;A0A0F7G5K6;O47280;Q3T5…		0	0	1.495e-12	88.12	3.48247e-06	2	2023.07	0.066928	115.121	1
	High	GGLDFTKDDENVNSQPFmR	8	51638	312	Q4VIC0;O98426;B1PHQ2;A0A2D0WHN2;Q95CE8;Q9GGJ5;B5LBY9;Q9XQI4;Q4VI93;Q8MFT9;A0A126G0V3;C0J9R6;Q6VW29;C6G1P2;Q5W520;A5X4D3;F2X4H9;A0A0K2SQY8;Q32803;Q4VI99;Q9GGI5;D6MYJ6;Q7YJP8;Q5I221;A0A0U4D534;Q4VI80;Q4VI78;A3RGJ0;G0WZ98;A0A249Y5Y5;A0A291L247;G0WZL1;Q37220;Q7YJR1;A0A291L2W8;Q37279;J9QH20;L0N8B1;A0A291EXH5;I2E9B8;Q6VW40;A0A0F7C9H2;I2BGM7;Q33047;Q31807;Q8WL19;Q33032;Q5K3Y8;O82538;U5XM28;B8PRL7;B5SW52…	M18(Oxidation)	0	0	1.609e-10	84.55	1.42416e-05	2	2185.98	0.779455	83.8852	1
	High	mSGGDHIHAGTVVGK	32	17683	158	Q6VW40;A0A0F7C9H2;I2BGM7;C0J9R6;C6G1P2;Q33032;U5XM28;C3S8Q5;F2X4H9;Q9GEK5;Q5SCR6;Q9GGI5;Q37212;A0A2H4NXN4;Q8HUZ9;I2E9L8;Q8MCY1;O98531;Q6VW29;Q339G9;Q37358;Q4KUE1;Q7YJP8;Q7GH77;Q5I221;A0A0U4D534;I2E9A4;Q1L7E3;D6MYK4;E7DMY2;Q31807;T1WH32;A0A0K2SQY8;D6MYJ6;P93952;Q8WKT6;Q9XQL2;I2E9B8;Q9XQ93;O98551;E7DMW3;R4QE58;A5X4D3;I2E906;O98429;D6MYI7;Q9MT23;A0A249Y5N8;W5RVG3;A0A0B4M1K8;A0A0U1W0G4;B6GUV5;Q7YJR1;…	M1(Oxidation)	0	0	1.164e-08	84.19	1.31218e-05	2	1481.72	0.0716084	31.3895	0
	High	DNGLLLHIHR	12	41878	323	Q5W520;Q9GGI5;O09424;Q6VW40;I2BGM7;C0J9R6;C6G1P2;E7DMY2;Q33032;F2X4H9;Q37212;M1S1D7;Q8HUZ9;Q5I221;A0A0U4D534;I2E9L8;Q6VW29;O82538;U5XM28;Q9THL1;A0A0K2SQY8;I2FL31;Q5SCR6;Q32803;Q4VI99;C1JAT3;D6MYJ6;Q4KUE1;Q7YJP8;Q7GH77;J9QER6;O98551;E7DMW3;Q4VI80;Q3I534;I2E9A4;Q8MCY1;Q4VI78;Q1L7E3;A0A291EXH5;C3RXF1;B8PRL7;C3S8U4;A0A1C9HFM1;O03612;A0A023Q3H2;A0A023Q1H7;Q31807;T1WH32;C3S8Q5;Q71N81;P93952;Q8WKT6;Q9XQ…		0	0	1.717e-05	83.15	2.27948e-05	3	1187.67	1.40527	64.2218	0
	High	GHYLNATAGTcEEMIKR	4	14767	126	Q6VW40;C0J9R6;Q6VW29;C6G1P2;Q33032;U5XM28;R4QE58;F2X4H9;A0A0K2SQY8;Q5SCR6;O98429;Q9GGI5;D6MYJ6;Q4KUE1;Q37212;Q7YJP8;Q7GH77;O98551;E7DMW3;I2E9A4;Q8MCY1;Q1L7E3;D6MYI7;Q9MT23;W5RVG3;O98426;A0A0B4M1K8;A0A0U1W0G4;B6GUV5;Q7YJR1;Q37347;K4EPE7;S6CMZ7;Q37176;Q8MFT9;Q95CE8;A0A1D8DG20;L0N8B1;P94046;Q8ME51;A5X4D3;Q339G9;A0A2H4UGV5;Q37358;Q32750;Q5I221;A0A0U4D534;A0A249Y5N8;Q7YJR9;A0A291L2W8;D6MYJ0;Q5W520;Q32…	C11(Carbamidomethyl)	0	0	2.293e-13	82.79	1.40073e-05	3	1950.92	1.18142	60.6955	1
	High	GHYLNATAGTcEEmIKR	6	14767	126	C0J9R6;C6G1P2;F2X4H9;Q9GGI5;Q6VW40;Q6VW29;Q5W520;Q33032;O82538;U5XM28;Q9THL1;A0A0K2SQY8;I2FL31;Q5SCR6;Q32803;Q4VI99;C1JAT3;D6MYJ6;Q4KUE1;Q7YJP8;Q7GH77;O98551;E7DMW3;Q4VI80;Q3I534;I2E9A4;Q4VI78;Q1L7E3;E7DMY2;A0A2H4UGV5;I2E962;O98429;Q9MT23;A3RGJ0;W5RVG3;A0A0B4M1K8;G0WZL1;Q37220;A0A142I7A5;B1PHQ2;A0A0U1W0G4;A0A142I7F3;B8YHE7;O98431;Q7YJR1;A0A078BR81;Q37347;K4EPE7;S6CMZ7;Q8MFT9;A0A0F6TFY2;Q95CE8;Q5D…	C11(Carbamidomethyl); M14(Oxidation)	0	0	2.114e-10	80.35	2.3056e-05	3	1966.91	1.21254	50.762	1
	High	TFQGPPHGIQVER	30	58045	308	A0A291EXH5;Q6VW40;I2BGM7;C0J9R6;C6G1P2;Q5W520;E7DMY2;Q33032;B5SW52;D3W6K3;F2X4H9;Q4VI99;Q9GGI5;Q8HUZ9;I2E9L8;Q4VI80;Q4VI78;C3S8U4;A0A0F7C9H2;I2E962;U5XM28;B8PRL7;Q8WIX2;C3S8Q5;Q9GEK5;O78309;Q5SCR6;C1JAT3;M1S1D7;A0A2H4NXN4;Q5I221;G0WZM4;A0A0U4D534;A0A0P0FGN5;A0A286NQF2;Q7YJM6;A6YSW9;Q6VW29;Q4KUE1;Q7YJP8;Q7GH77;I2E9A4;Q1L7E3;Q9MT23;A0A0B4M1K8;A0A0U1W0G4;Q7YJR1;S6CMZ7;Q8MFT9;A0A1D8DG20;L0N8B1;P94046…		0	0	1.1e-08	79.78	6.57355e-05	2	1465.75	-0.0102537	59.9781	0
	High	DDENVNSQPFMR	7	52171	338	Q9GHZ1;A5X4K9;A0A0P0UQB7;Q32224;Q32496;Q85YX6;A0A1Q1G8P4;C0J9R6;C6G1P2;F2X4H9;Q9GGI5;Q37212;Q8HUZ9;A0A291EXH5;Q32571;Q5W520;Q8WL19;Q5K3Y8;C3RXF1;B8PRL7;B5SW52;A0A219PXQ5;O46889;Q32121;A0A1C9HG15;I2FL31;Q32553;Q32803;A0PDB5;Q8WIA7;C7AQV2;C3S8U4;I2E9B8;Q6VW40;A0A0F7C9H2;E6Y8Z3;I2BGM7;B1NL21;Q6VW29;Q33047;Q31807;Q33032;O82538;U5XM28;Q9THL1;A5X4D3;I3NTN0;Q1XEJ9;V5K6K1;Q339G9;C3S8Q5;B5D5Q4;V5K6L0;D3W6…		0	0	2.837e-06	77.66	6.38818e-05	2	1451.62	0.55733	69.725	0
	High	MSGGDHIHAGTVVGK	35	17683	158	C0J9R6;C6G1P2;F2X4H9;Q9GGI5;Q5I221;A0A0U4D534;Q6VW29;Q7YJP8;O98551;I2E9B8;Q6VW40;A0A0F7C9H2;I2BGM7;Q31807;Q33032;U5XM28;A5X4D3;Q8WIX2;Q339G9;C3S8Q5;Q9GEK5;A0A0K2SQY8;Q5SCR6;O98429;D6MYJ6;Q9XQ93;Q37358;Q4KUE1;M1S1D7;Q7GH77;A0A2H4NXN4;Q8HUZ9;G0WZM4;E7DMW3;I2E9L8;Q8HRT3;I2E9A4;A0A286NQF2;P93952;Q8WKT6;Q7YJM6;Q9XQL2;Q1L7E3;Q9MT23;Q9ZS70;A0A249Y5N8;W5RVG3;A0A120KLC1;B8PRP3;A0A0B4M1K8;B5L2V5;S4TA61;D4N…		0	0	8.925e-09	71.23	0.000222805	2	1465.72	0.101013	37.4577	0
	High	VALEAcVQAR	50	29518	254	I2E9B8;Q6VW40;A0A0F7C9H2;I2BGM7;C0J9R6;Q6VW29;C6G1P2;Q31807;Q33032;U5XM28;A5X4D3;V5K6K1;Q339G9;C3S8Q5;V5K6L0;F2X4H9;Q9GEK5;A0A0K2SQY8;Q5SCR6;Q9GGI5;D6MYJ6;Q9XQ93;A0A1W6BQF9;Q37358;Q4KUE1;Q37212;M1S1D7;Q7YJP8;Q7GH77;A0A2H4NXN4;Q8HUZ9;Q5I221;G0WZM4;A0A0U4D534;O98551;E7DMW3;I2E9L8;Q8HRT3;I2E9A4;Q8MCY1;Q6USH4;P93952;Q8WKT6;Q9XQL2;Q1L7E3;O98531;Q5W520;C3RXF1;C3S8U4;E7DMY2;A0A076FQ83;A0A291EXH5;E6Y8Z3;…	C6(Carbamidomethyl)	0	0	0.0001594	70.48	0.000356624	2	1116.58	0.537768	113.435	0
	High	EITLGFVDLLR	1	11021	131	Q5W520;Q9GGI5;Q6VW40;C0J9R6;C6G1P2;Q33032;U5XM28;F2X4H9;Q5SCR6;Q4VI99;C1JAT3;Q4VI80;Q4VI78;Q5I221;A0A0U4D534;A0A291EXH5;A0A0F7C9H2;I2BGM7;B8PRL7;B5SW52;C3S8Q5;D3W6K3;Q9GEK5;A0A2H4NXN4;Q8HUZ9;I2E9L8;C3S8U4;Q8MFT9;A0A249Y5Q9;Q9ZS70;I2E962;Q8WIX2;A0A286NQF2;Q7YJM6;C0J394;A0A142DPV4;W5RVG3;B8PRP3;H5ZW43;G0WZL1;B3LDY8;A0A1C9HFM1;Q8HVI8;E0D9F7;Q37347;A0A023UBM0;Q5QAE5;A0A023Q1L0;J9QH20;A0A125R6I8;Q8MCW…		0	0	0.001995	63.24	0.00102465	2	1275.73	0.46212	115.007	0
	High	FLFcAEAIYK	11	13080	152	Q9GHZ1;A0A291EXH5;C3S8Q5;C3S8U4;C0J9R6;C6G1P2;Q5W520;F2X4H9;Q4VI99;Q9GGI5;Q4VI80;Q4VI78;Q6VW29;Q31807;Q5K3Y8;O78309;Q32803;M1S1D7;Q7YJP8;Q8HUZ9;Q5I221;A0A0U4D534;Q95DW1;P93952;Q9XQL2;Q9MT23;Q7YJR1;L0N8B1;A8DPF0;A0A023UA12;Q7YJM3;A0A1C9HG42;A0A1C9HFM1;A0A1W6L1X3;D6MYK9;Q32571;A0PD98;C3RXF1;B8PRL7;R4QE58;T1WH32;C7AQU9;Q32121;A0A0K2SQY8;B8QQG4;D6MYJ6;Q71N81;Q8WKT6;D6MYI7;A2VAL3;E5G0G9;A3RGJ0;Q37222;…	C4(Carbamidomethyl)	0	0	0.0002633	63.19	0.00156873	2	1261.63	1.14707	109.08	0
	High	AMHAVIDR	10	44488	338	Q6VW40;A0A0F7C9H2;I2BGM7;C0J9R6;C6G1P2;Q33032;U5XM28;T1WH32;C3S8Q5;F2X4H9;Q9GEK5;Q5SCR6;Q9GGI5;A0A2H4NXN4;Q8HUZ9;I2E9L8;C3S8U4;Q6VW29;Q5W520;O82538;Q9THL1;A0A0K2SQY8;I2FL31;Q32803;Q4VI99;C1JAT3;D6MYJ6;Q4KUE1;Q7YJP8;Q7GH77;O98551;E7DMW3;Q4VI80;Q3I534;I2E9A4;Q4VI78;Q1L7E3;A3RGJ0;W5RVG3;G0WZL1;Q37220;B1PHQ2;A0A0U1W0G4;A0A142I7F3;Q7YJR1;S6CMZ7;Q8MFT9;J9QH20;A0A249Y5Q9;Q85VA4;L0N8B1;Q37212;M1S1D7;Q5I2…		0	0	0.002359	52.22	0.0221467	2	912.472	-0.488874	32.2799	0
	High	DTDTLAAFR	10	738	16	B8PRL7;C0J9R6;C6G1P2;Q71N78;I2BGM7;E7DMY2;Q37212;H8PFT2;E7DMW3;A0A0F7EV98;Q3I534;B8PRP3;J7H9H4;A0A1I9WNX8;G8D4B8;H9AK14		0	0	0.003166	51.31	0.0104399	2	1009.5	0.211478	78.0465	0
	High	DDENVNSQPFmR	5	52171	338	Q6VW40;C0J9R6;C6G1P2;Q5W520;Q33032;U5XM28;F2X4H9;Q5SCR6;Q4VI99;C1JAT3;Q9GGI5;Q4VI80;Q4VI78;Q37212;Q5I221;A0A0U4D534;Q9ZS70;I2E9B8;A0A0F7C9H2;I2BGM7;Q6VW29;Q31807;A5X4D3;Q8WIX2;V5K6K1;A5X4K9;Q339G9;C3S8Q5;V5K6L0;Q9GEK5;A0A0K2SQY8;O98429;D6MYJ6;Q9XQ93;A0A1W6BQF9;Q37358;Q4KUE1;M1S1D7;Q7YJP8;Q7GH77;A0A2H4NXN4;Q8HUZ9;G0WZM4;O98551;E7DMW3;I2E9L8;Q8HRT3;I2E9A4;Q8MCY1;A0A286NQF2;Q6USH4;P93952;Q8WKT6;Q7YJ…	M11(Oxidation)	0	0	3.337e-06	47.53	0.0647209	2	1467.62	0.689022	56.4145	0
	High	PLLxcTIKPK	7	64838	348	C0J9R6;Q6VW29;C6G1P2;Q5W520;A5X4D3;F2X4H9;A0A0K2SQY8;Q32803;Q4VI99;Q9GGI5;D6MYJ6;Q7YJP8;Q5I221;A0A0U4D534;Q4VI80;Q4VI78;A3RGJ0;G0WZ98;A0A249Y5Y5;A0A291L247;G0WZL1;Q37220;Q7YJR1;A0A291L2W8;Q37279;J9QH20;L0N8B1;A0A291EXH5;I2E9B8;Q6VW40;A0A0F7C9H2;I2BGM7;Q33047;Q31807;Q8WL19;Q33032;Q5K3Y8;O82538;U5XM28;B8PRL7;B5SW52;Q9THL1;Q1XEJ9;A0A219PXQ5;O46889;C3S8Q5;D3W6K3;Q9GEK5;I2FL31;Q5SCR6;C1JAT3;Q9XQ93;Q4K…	X4(G); C5(Carbamidomethyl)	0	0	0.0002754	45.67	0.153398	2	1126.67	0.646087	51.6346	1
	High	EITLGFVDLLRDDFIEKDR	1	5694	62	Q9GGI5;Q5W520;C0J9R6;C6G1P2;F2X4H9;Q4VI99;Q4VI80;Q4VI78;A0A291EXH5;B5SW52;C3S8U4;A0A1C9HFM1;A0A249Y5Q9;Q36851;Q6VW40;I2BGM7;Q33032;T1WH32;M1S1D7;Q8HUZ9;Q5I221;A0A0U4D534;I2E9L8;A0A249Y5N8;S4TA61;Q8MFT9;Q5QAE5;A0A0F7G5Y0;Q37212;A0A286NQF2;Q7YJM6;F5B3G0;A0A023UBM0;E2FGZ3;D3W6K3;O09420;O78309;E7DMY2;O03839;A0A0F7EV98;Q31895;Q71N79;Q4VIC0;A0A0S0ZP27;O20248;A0A0F7G5K6;O47280;Q3T5L7;Q4VI93;A0A249Y5J7;A…		0	0	3.571e-07	44.06	0.0837178	3	2294.2	0.364455	114.75	2
	High	YGRPLLxcTIKPK	3	20	6	D6MYK4;E7DMY2;Q95631;P93976;Q31750;Q33369	X7(N); C8(Carbamidomethyl)	0	0	0.00223	42.09	0.100505	3	1559.86	-6.91965	61.7655	2
	High	DDFIEKDR	6	17693	179	A0A291EXH5;E6Y8Z3;B1NL21;Q5W520;A0PD98;Q8WL19;Q5K3Y8;B5SW52;O09420;O46889;B5D5Q4;I2FL31;Q32553;Q32803;Q9GGI5;O03839;M1S1D7;A0PDB5;Q8WIA7;A0A0F7G5K6;C3S8U4;Q58U40;E5G0G9;Q37222;Q37220;A0A1C9HFM1;Q15KB2;A0A078BR81;M1PLK2;A0A249Y5Q9;Q85VA4;J9QEM7;I2EA78;A0A1W6L1X3;A0A1C9HFU8;A0A0F7EVY4;I6N589;Q85YX6;Q31889;Q37309;A0A291L2S1;J9QH44;A0A0M3R7F1;O03628;Q36851;Q6VW40;C0J9R6;Q6VW29;C6G1P2;Q33032;F2X4H9;Q4…		0	0.001	0.01019	50.1	0.0262188	2	1037.49	1.57242	41.7096	1
	High	AQAETGEIK	7	27913	246	A0A291EXH5;Q6VW40;A0A0F7C9H2;I2BGM7;C0J9R6;C6G1P2;Q5W520;Q33032;U5XM28;B8PRL7;B5SW52;C3S8Q5;D3W6K3;F2X4H9;Q9GEK5;Q5SCR6;Q4VI99;C1JAT3;Q9GGI5;A0A2H4NXN4;Q8HUZ9;I2E9L8;Q4VI80;Q4VI78;C3S8U4;I2E9B8;Q6VW29;Q31807;Q9XQ93;Q4KUE1;Q7YJP8;Q7GH77;I2E9A4;A0A286NQF2;P93952;Q7YJM6;Q9XQL2;Q1L7E3;Q9MT23;A0A0K2SQY8;D6MYJ6;O98551;E7DMW3;Q8WKT6;W5RVG3;D4N1T9;A0A0U1W0G4;Q8HVI8;A0A291L206;Q7YJR1;S6CMZ7;Q8MFT9;Q5QAE5;…		0	0.001	0.006713	39.16	0.472469	2	946.483	-0.639487	25.67	0
	High	EGNEIIR	1	14511	170	B8PRL7;O46889;Q9GEK5;O78309;Q9XQ93;Q8WKT6;C6G1P2;Q6VW40;C0J9R6;Q5W520;Q33032;U5XM28;F2X4H9;Q5SCR6;Q4VI99;C1JAT3;Q9GGI5;Q4VI80;Q4VI78;A0A291EXH5;Q71N79;Q8HUZ9;C3S8U4;I2BGM7;B5SW52;D3W6K3;I2E9L8;Q6VW29;A5X4D3;A0A0K2SQY8;Q32803;D6MYJ6;Q7YJP8;Q5I221;A0A0U4D534;I2FL31;Q58U40;I2E9B8;A0A0F7C9H2;Q33047;Q31807;Q8WL19;Q5K3Y8;O82538;Q9THL1;Q1XEJ9;A0A219PXQ5;C3S8Q5;Q4KUE1;Q7GH77;A0A2H4NXN4;A0PDB5;Q33156;O985…		0	0.003	0.03445	52.74	0.0128698	2	830.437	0.284124	36.2801	0
	High	NHGMHFR	3	30695	251	Q5W520;Q9GGI5;Q33047;O82538;Q6VW40;C0J9R6;Q6VW29;C6G1P2;Q33032;U5XM28;Q9THL1;F2X4H9;A0A0K2SQY8;I2FL31;Q5SCR6;Q32803;Q4VI99;C1JAT3;D6MYJ6;Q4KUE1;Q7YJP8;Q7GH77;O98551;E7DMW3;Q4VI80;Q3I534;I2E9A4;Q4VI78;Q1L7E3;Q71N79;A0A291EXH5;I2E9B8;E6Y8Z3;I2BGM7;B1NL21;Q31807;Q8WL19;Q5K3Y8;B5SW52;Q1XEJ9;O46889;Q339G9;B5D5Q4;D3W6K3;O78309;Q9XQ93;Q37358;M1S1D7;A0PDB5;Q33156;Q8HUZ9;Q5I221;A0A0U4D534;I2E9L8;Q95DW1;C3…		0	0.003	0.04156	38.45	0.36181	2	898.41	0.182082	30.1674	0
	High	GGLDFTK	2	54686	360	C0J9R6;C6G1P2;E7DMY2;F2X4H9;Q9GGI5;Q37212;Q9XQI4;Q4VI80;Q4VI93;Q6VW40;Q6VW29;Q5W520;Q33032;O82538;U5XM28;Q9THL1;A5X4D3;Q339G9;A0A0K2SQY8;I2FL31;Q5SCR6;Q32803;Q4VI99;C1JAT3;D6MYJ6;Q37358;Q4KUE1;Q7YJP8;Q7GH77;Q5I221;A0A0U4D534;O98551;E7DMW3;Q3I534;I2E9A4;Q4VI78;A0A0P0FGN5;Q58U40;A6YSW9;Q1L7E3;A3RGJ0;A0A249Y5N8;G0WZ98;W5RVG3;A0A249Y5Y5;A0A291L247;G0WZL1;C1JAS8;Q37220;B1PHQ2;A0A0U1W0G4;A0A142I7F3;Q7Y…		0	0.005	0.07593	27.29	9.48923	2	737.383	-0.263509	53.5073	0
	High	AmHAVIDR	1	44488	338	Q9ZS70;A0A291EXH5;I2E9B8;Q6VW40;A0A0F7C9H2;E6Y8Z3;I2BGM7;B1NL21;C0J9R6;Q6VW29;C6G1P2;Q5W520;Q33047;D6MYK4;E7DMY2;Q31807;A0PD98;Q8WL19;Q33032;Q5K3Y8;I2E962;O82538;Q9GHZ1;U5XM28;B8PRL7;B5SW52;Q9THL1;A5X4D3;Q8WIX2;I3NTN0;Q1XEJ9;A0A219PXQ5;A5X4K9;Q9XQI4;O46889;Q339G9;C3S8Q5;Q95631;B5D5Q4;D3W6K3;F2X4H9;Q9GEK5;A0A0K2SQY8;I2FL31;B8QQG4;O78309;Q9T2B5;Q5SCR6;O98429;Q32803;Q4VI99;C1JAT3;Q9GGI5;D6MYJ6;Q9XQ9…	M2(Oxidation)	0	0.008	0.1076	47.78	0.0661697	2	928.467	0.000262866	21.2563	0
I2E9A4	Ribulose bisphosphate carboxylase large chain (Fragment) OS=Lacistema grandifolium OX=1186122 GN=rbcl PE=3 SV=2 - [I2E9A4_9ROSI]	2602.56	31.97	42028	1	20	306	441	48.6945	6.43018
	High	GGLDFTKDDENVNSQPFMR	10	51638	312	Q9XQI4;Q4VI93;Q8MFT9;A0A126G0V3;C0J9R6;Q6VW29;C6G1P2;Q5W520;A5X4D3;F2X4H9;A0A0K2SQY8;Q32803;Q4VI99;Q9GGI5;D6MYJ6;Q7YJP8;Q5I221;A0A0U4D534;Q4VI80;Q4VI78;A3RGJ0;G0WZ98;A0A249Y5Y5;A0A291L247;G0WZL1;Q37220;Q7YJR1;A0A291L2W8;Q37279;J9QH20;L0N8B1;A0A291EXH5;I2E9B8;Q6VW40;A0A0F7C9H2;I2BGM7;Q33047;Q31807;Q8WL19;Q33032;Q5K3Y8;O82538;U5XM28;B8PRL7;B5SW52;Q9THL1;Q1XEJ9;A0A219PXQ5;O46889;C3S8Q5;D3W6K3;Q9GEK5…		0	0	8.22e-13	127.74	7.05394e-10	2	2169.99	0.129488	93.0407	1
	High	GHYLNATAGTcEEMIK	15	14794	127	Q6VW40;C0J9R6;C6G1P2;Q5W520;Q33032;F2X4H9;Q4VI99;Q9GGI5;Q4VI80;Q4VI78;E7DMY2;Q31895;Q37212;Q5I221;A0A0U4D534;Q6VW29;R4QE58;A5X4D3;C7A609;Q32121;A0A0K2SQY8;Q32803;D6MYJ6;O03839;Q7YJP8;O09424;D6MYI7;Q9MT23;A3RGJ0;G0WZ98;A0A249Y5Y5;A0A291L247;G0WZL1;Q37220;A0A142I7A5;B6GUV5;B8YHE7;O98431;Q7YJR1;A0A291L2W8;A0A078BR81;Q37347;K4FWS2;K4EPE7;Q37279;A0A0F6TFY2;Q95CE8;Q5DRJ9;J9QH20;L0N8B1;Q37309;A0A291L2S1…	C11(Carbamidomethyl)	0	0	7.637e-14	105.99	5.53902e-08	2	1794.82	1.41919	66.294	0
	High	GHYLNATAGTcEEmIK	7	14794	127	Q6VW40;C0J9R6;C6G1P2;Q5W520;Q33032;U5XM28;F2X4H9;Q5SCR6;Q4VI99;C1JAT3;Q9GGI5;Q4VI80;Q4VI78;Q6VW29;R4QE58;Q7YJP8;Q5I221;A0A0U4D534;Q9MT23;B6GUV5;Q7YJR1;L0N8B1;O82538;Q9THL1;I2FL31;Q32803;Q4KUE1;Q7GH77;I2E9A4;Q1L7E3;A3RGJ0;A0A0B4M1K8;Q37220;B1PHQ2;A0A0U1W0G4;A0A078BR81;S6CMZ7;Q8MFT9;A0A0F6TFY2;Q5DRJ9;A0A249Y5Q9;A0A1D8DG20;Q85VA4;P94046;Q8ME51;Q31895;Q95631;Q8MCW3;A0A0K2SQY8;O98429;D6MYJ6;Q37212;O98…	C11(Carbamidomethyl); M14(Oxidation)	0	0	8.933e-11	95.65	5.48066e-07	2	1810.81	1.31607	55.5401	0
	High	GGLDFTKDDENVNSQPFmR	8	51638	312	Q4VIC0;O98426;B1PHQ2;A0A2D0WHN2;Q95CE8;Q9GGJ5;B5LBY9;Q9XQI4;Q4VI93;Q8MFT9;A0A126G0V3;C0J9R6;Q6VW29;C6G1P2;Q5W520;A5X4D3;F2X4H9;A0A0K2SQY8;Q32803;Q4VI99;Q9GGI5;D6MYJ6;Q7YJP8;Q5I221;A0A0U4D534;Q4VI80;Q4VI78;A3RGJ0;G0WZ98;A0A249Y5Y5;A0A291L247;G0WZL1;Q37220;Q7YJR1;A0A291L2W8;Q37279;J9QH20;L0N8B1;A0A291EXH5;I2E9B8;Q6VW40;A0A0F7C9H2;I2BGM7;Q33047;Q31807;Q8WL19;Q33032;Q5K3Y8;O82538;U5XM28;B8PRL7;B5SW52…	M18(Oxidation)	0	0	1.609e-10	84.55	1.42416e-05	2	2185.98	0.779455	83.8852	1
	High	mxGGDHIHAGTVVGK	32	17683	158	Q6VW40;A0A0F7C9H2;I2BGM7;C0J9R6;C6G1P2;Q33032;U5XM28;C3S8Q5;F2X4H9;Q9GEK5;Q5SCR6;Q9GGI5;Q37212;A0A2H4NXN4;Q8HUZ9;I2E9L8;Q8MCY1;O98531;Q6VW29;Q339G9;Q37358;Q4KUE1;Q7YJP8;Q7GH77;Q5I221;A0A0U4D534;I2E9A4;Q1L7E3;D6MYK4;E7DMY2;Q31807;T1WH32;A0A0K2SQY8;D6MYJ6;P93952;Q8WKT6;Q9XQL2;I2E9B8;Q9XQ93;O98551;E7DMW3;R4QE58;A5X4D3;I2E906;O98429;D6MYI7;Q9MT23;A0A249Y5N8;W5RVG3;A0A0B4M1K8;A0A0U1W0G4;B6GUV5;Q7YJR1;…	M1(Oxidation); X2(S)	0	0	1.164e-08	84.19	1.31218e-05	2	1481.72	0.0716084	31.3895	0
	High	DNGLLLHIHR	12	41878	323	Q5W520;Q9GGI5;O09424;Q6VW40;I2BGM7;C0J9R6;C6G1P2;E7DMY2;Q33032;F2X4H9;Q37212;M1S1D7;Q8HUZ9;Q5I221;A0A0U4D534;I2E9L8;Q6VW29;O82538;U5XM28;Q9THL1;A0A0K2SQY8;I2FL31;Q5SCR6;Q32803;Q4VI99;C1JAT3;D6MYJ6;Q4KUE1;Q7YJP8;Q7GH77;J9QER6;O98551;E7DMW3;Q4VI80;Q3I534;I2E9A4;Q8MCY1;Q4VI78;Q1L7E3;A0A291EXH5;C3RXF1;B8PRL7;C3S8U4;A0A1C9HFM1;O03612;A0A023Q3H2;A0A023Q1H7;Q31807;T1WH32;C3S8Q5;Q71N81;P93952;Q8WKT6;Q9XQ…		0	0	1.717e-05	83.15	2.27948e-05	3	1187.67	1.40527	64.2218	0
	High	GHYLNATAGTcEEMIKR	4	14767	126	Q6VW40;C0J9R6;Q6VW29;C6G1P2;Q33032;U5XM28;R4QE58;F2X4H9;A0A0K2SQY8;Q5SCR6;O98429;Q9GGI5;D6MYJ6;Q4KUE1;Q37212;Q7YJP8;Q7GH77;O98551;E7DMW3;I2E9A4;Q8MCY1;Q1L7E3;D6MYI7;Q9MT23;W5RVG3;O98426;A0A0B4M1K8;A0A0U1W0G4;B6GUV5;Q7YJR1;Q37347;K4EPE7;S6CMZ7;Q37176;Q8MFT9;Q95CE8;A0A1D8DG20;L0N8B1;P94046;Q8ME51;A5X4D3;Q339G9;A0A2H4UGV5;Q37358;Q32750;Q5I221;A0A0U4D534;A0A249Y5N8;Q7YJR9;A0A291L2W8;D6MYJ0;Q5W520;Q32…	C11(Carbamidomethyl)	0	0	2.293e-13	82.79	1.40073e-05	3	1950.92	1.18142	60.6955	1
	High	GHYLNATAGTcEEmIKR	6	14767	126	C0J9R6;C6G1P2;F2X4H9;Q9GGI5;Q6VW40;Q6VW29;Q5W520;Q33032;O82538;U5XM28;Q9THL1;A0A0K2SQY8;I2FL31;Q5SCR6;Q32803;Q4VI99;C1JAT3;D6MYJ6;Q4KUE1;Q7YJP8;Q7GH77;O98551;E7DMW3;Q4VI80;Q3I534;I2E9A4;Q4VI78;Q1L7E3;E7DMY2;A0A2H4UGV5;I2E962;O98429;Q9MT23;A3RGJ0;W5RVG3;A0A0B4M1K8;G0WZL1;Q37220;A0A142I7A5;B1PHQ2;A0A0U1W0G4;A0A142I7F3;B8YHE7;O98431;Q7YJR1;A0A078BR81;Q37347;K4EPE7;S6CMZ7;Q8MFT9;A0A0F6TFY2;Q95CE8;Q5D…	C11(Carbamidomethyl); M14(Oxidation)	0	0	2.114e-10	80.35	2.3056e-05	3	1966.91	1.21254	50.762	1
	High	TFQGPPHGIQVER	30	58045	308	A0A291EXH5;Q6VW40;I2BGM7;C0J9R6;C6G1P2;Q5W520;E7DMY2;Q33032;B5SW52;D3W6K3;F2X4H9;Q4VI99;Q9GGI5;Q8HUZ9;I2E9L8;Q4VI80;Q4VI78;C3S8U4;A0A0F7C9H2;I2E962;U5XM28;B8PRL7;Q8WIX2;C3S8Q5;Q9GEK5;O78309;Q5SCR6;C1JAT3;M1S1D7;A0A2H4NXN4;Q5I221;G0WZM4;A0A0U4D534;A0A0P0FGN5;A0A286NQF2;Q7YJM6;A6YSW9;Q6VW29;Q4KUE1;Q7YJP8;Q7GH77;I2E9A4;Q1L7E3;Q9MT23;A0A0B4M1K8;A0A0U1W0G4;Q7YJR1;S6CMZ7;Q8MFT9;A0A1D8DG20;L0N8B1;P94046…		0	0	1.1e-08	79.78	6.57355e-05	2	1465.75	-0.0102537	59.9781	0
	High	mxGGDHIHAGTVVGK	10	13	2	I2E9A4;Q9BAJ3	M1(Oxidation); X2(P)	0	0	2.036e-07	78.49	2.70261e-05	2	1491.74	0.97928	46.8702	0
	High	DDENVNSQPFMR	7	52171	338	Q9GHZ1;A5X4K9;A0A0P0UQB7;Q32224;Q32496;Q85YX6;A0A1Q1G8P4;C0J9R6;C6G1P2;F2X4H9;Q9GGI5;Q37212;Q8HUZ9;A0A291EXH5;Q32571;Q5W520;Q8WL19;Q5K3Y8;C3RXF1;B8PRL7;B5SW52;A0A219PXQ5;O46889;Q32121;A0A1C9HG15;I2FL31;Q32553;Q32803;A0PDB5;Q8WIA7;C7AQV2;C3S8U4;I2E9B8;Q6VW40;A0A0F7C9H2;E6Y8Z3;I2BGM7;B1NL21;Q6VW29;Q33047;Q31807;Q33032;O82538;U5XM28;Q9THL1;A5X4D3;I3NTN0;Q1XEJ9;V5K6K1;Q339G9;C3S8Q5;B5D5Q4;V5K6L0;D3W6…		0	0	2.837e-06	77.66	6.38818e-05	2	1451.62	0.55733	69.725	0
	High	MxGGDHIHAGTVVGK	35	17683	158	C0J9R6;C6G1P2;F2X4H9;Q9GGI5;Q5I221;A0A0U4D534;Q6VW29;Q7YJP8;O98551;I2E9B8;Q6VW40;A0A0F7C9H2;I2BGM7;Q31807;Q33032;U5XM28;A5X4D3;Q8WIX2;Q339G9;C3S8Q5;Q9GEK5;A0A0K2SQY8;Q5SCR6;O98429;D6MYJ6;Q9XQ93;Q37358;Q4KUE1;M1S1D7;Q7GH77;A0A2H4NXN4;Q8HUZ9;G0WZM4;E7DMW3;I2E9L8;Q8HRT3;I2E9A4;A0A286NQF2;P93952;Q8WKT6;Q7YJM6;Q9XQL2;Q1L7E3;Q9MT23;Q9ZS70;A0A249Y5N8;W5RVG3;A0A120KLC1;B8PRP3;A0A0B4M1K8;B5L2V5;S4TA61;D4N…	X2(S)	0	0	8.925e-09	71.23	0.000222805	2	1465.72	0.101013	37.4577	0
	High	VALEAcVQAR	50	29518	254	I2E9B8;Q6VW40;A0A0F7C9H2;I2BGM7;C0J9R6;Q6VW29;C6G1P2;Q31807;Q33032;U5XM28;A5X4D3;V5K6K1;Q339G9;C3S8Q5;V5K6L0;F2X4H9;Q9GEK5;A0A0K2SQY8;Q5SCR6;Q9GGI5;D6MYJ6;Q9XQ93;A0A1W6BQF9;Q37358;Q4KUE1;Q37212;M1S1D7;Q7YJP8;Q7GH77;A0A2H4NXN4;Q8HUZ9;Q5I221;G0WZM4;A0A0U4D534;O98551;E7DMW3;I2E9L8;Q8HRT3;I2E9A4;Q8MCY1;Q6USH4;P93952;Q8WKT6;Q9XQL2;Q1L7E3;O98531;Q5W520;C3RXF1;C3S8U4;E7DMY2;A0A076FQ83;A0A291EXH5;E6Y8Z3;…	C6(Carbamidomethyl)	0	0	0.0001594	70.48	0.000356624	2	1116.58	0.537768	113.435	0
	High	YGRPLLGcTIKPK	8	64650	340	C0J9R6;Q6VW29;C6G1P2;Q5W520;A5X4D3;F2X4H9;A0A0K2SQY8;Q32803;Q4VI99;Q9GGI5;D6MYJ6;Q7YJP8;Q5I221;A0A0U4D534;Q4VI80;Q4VI78;A3RGJ0;G0WZ98;A0A249Y5Y5;A0A291L247;G0WZL1;Q37220;Q7YJR1;A0A291L2W8;Q37279;J9QH20;L0N8B1;A0A291EXH5;I2E9B8;Q6VW40;A0A0F7C9H2;I2BGM7;Q33047;Q31807;Q8WL19;Q33032;Q5K3Y8;O82538;U5XM28;B8PRL7;B5SW52;Q9THL1;Q1XEJ9;A0A219PXQ5;O46889;C3S8Q5;D3W6K3;Q9GEK5;I2FL31;Q5SCR6;C1JAT3;Q9XQ93;Q4K…	C8(Carbamidomethyl)	0	0	5.306e-09	52.44	0.0334262	3	1502.85	0.213484	53.6462	2
	High	AMHAVIDR	10	44488	338	Q6VW40;A0A0F7C9H2;I2BGM7;C0J9R6;C6G1P2;Q33032;U5XM28;T1WH32;C3S8Q5;F2X4H9;Q9GEK5;Q5SCR6;Q9GGI5;A0A2H4NXN4;Q8HUZ9;I2E9L8;C3S8U4;Q6VW29;Q5W520;O82538;Q9THL1;A0A0K2SQY8;I2FL31;Q32803;Q4VI99;C1JAT3;D6MYJ6;Q4KUE1;Q7YJP8;Q7GH77;O98551;E7DMW3;Q4VI80;Q3I534;I2E9A4;Q4VI78;Q1L7E3;A3RGJ0;W5RVG3;G0WZL1;Q37220;B1PHQ2;A0A0U1W0G4;A0A142I7F3;Q7YJR1;S6CMZ7;Q8MFT9;J9QH20;A0A249Y5Q9;Q85VA4;L0N8B1;Q37212;M1S1D7;Q5I2…		0	0	0.002359	52.22	0.0221467	2	912.472	-0.488874	32.2799	0
	High	DDENVNSQPFmR	5	52171	338	Q6VW40;C0J9R6;C6G1P2;Q5W520;Q33032;U5XM28;F2X4H9;Q5SCR6;Q4VI99;C1JAT3;Q9GGI5;Q4VI80;Q4VI78;Q37212;Q5I221;A0A0U4D534;Q9ZS70;I2E9B8;A0A0F7C9H2;I2BGM7;Q6VW29;Q31807;A5X4D3;Q8WIX2;V5K6K1;A5X4K9;Q339G9;C3S8Q5;V5K6L0;Q9GEK5;A0A0K2SQY8;O98429;D6MYJ6;Q9XQ93;A0A1W6BQF9;Q37358;Q4KUE1;M1S1D7;Q7YJP8;Q7GH77;A0A2H4NXN4;Q8HUZ9;G0WZM4;O98551;E7DMW3;I2E9L8;Q8HRT3;I2E9A4;Q8MCY1;A0A286NQF2;Q6USH4;P93952;Q8WKT6;Q7YJ…	M11(Oxidation)	0	0	3.337e-06	47.53	0.0647209	2	1467.62	0.689022	56.4145	0
	High	MxGGDHIHAGTVVGK	3	10	2	I2E9A4;Q9BAJ3	X2(E)	0	0	0.003876	46.09	0.0420182	2	1507.73	1.02203	39.6814	0
	High	PLLGcTIKPK	7	64838	348	C0J9R6;Q6VW29;C6G1P2;Q5W520;A5X4D3;F2X4H9;A0A0K2SQY8;Q32803;Q4VI99;Q9GGI5;D6MYJ6;Q7YJP8;Q5I221;A0A0U4D534;Q4VI80;Q4VI78;A3RGJ0;G0WZ98;A0A249Y5Y5;A0A291L247;G0WZL1;Q37220;Q7YJR1;A0A291L2W8;Q37279;J9QH20;L0N8B1;A0A291EXH5;I2E9B8;Q6VW40;A0A0F7C9H2;I2BGM7;Q33047;Q31807;Q8WL19;Q33032;Q5K3Y8;O82538;U5XM28;B8PRL7;B5SW52;Q9THL1;Q1XEJ9;A0A219PXQ5;O46889;C3S8Q5;D3W6K3;Q9GEK5;I2FL31;Q5SCR6;C1JAT3;Q9XQ93;Q4K…	C5(Carbamidomethyl)	0	0	0.0002754	45.67	0.153398	2	1126.67	0.646087	51.6346	1
	High	mxGGDHIHAGTVVGK	17	12	2	I2E9A4;Q9BAJ3	M1(Oxidation); X2(A)	0	0	0.003052	35.93	0.760194	2	1465.72	1.51342	45.7237	0
	High	mxGGDHIHAGTVVGKLEGER	4	9	1	I2E9A4	M1(Oxidation); X2(N)	0	0	0.000373	31.64	1.25108	3	2093.02	0.381962	76.2081	1
	High	mxGGDHIHAGTVVGK	4	10	2	I2E9A4;Q9BAJ3	M1(Oxidation); X2(Q)	0	0	0.003389	10.15	184.033	2	1522.74	-0.13054	37.4844	0
	High	DDFIEKDR	6	17693	179	A0A291EXH5;E6Y8Z3;B1NL21;Q5W520;A0PD98;Q8WL19;Q5K3Y8;B5SW52;O09420;O46889;B5D5Q4;I2FL31;Q32553;Q32803;Q9GGI5;O03839;M1S1D7;A0PDB5;Q8WIA7;A0A0F7G5K6;C3S8U4;Q58U40;E5G0G9;Q37222;Q37220;A0A1C9HFM1;Q15KB2;A0A078BR81;M1PLK2;A0A249Y5Q9;Q85VA4;J9QEM7;I2EA78;A0A1W6L1X3;A0A1C9HFU8;A0A0F7EVY4;I6N589;Q85YX6;Q31889;Q37309;A0A291L2S1;J9QH44;A0A0M3R7F1;O03628;Q36851;Q6VW40;C0J9R6;Q6VW29;C6G1P2;Q33032;F2X4H9;Q4…		0	0.001	0.01019	50.1	0.0262188	2	1037.49	1.57242	41.7096	1
	High	AQAETGEIK	7	27913	246	A0A291EXH5;Q6VW40;A0A0F7C9H2;I2BGM7;C0J9R6;C6G1P2;Q5W520;Q33032;U5XM28;B8PRL7;B5SW52;C3S8Q5;D3W6K3;F2X4H9;Q9GEK5;Q5SCR6;Q4VI99;C1JAT3;Q9GGI5;A0A2H4NXN4;Q8HUZ9;I2E9L8;Q4VI80;Q4VI78;C3S8U4;I2E9B8;Q6VW29;Q31807;Q9XQ93;Q4KUE1;Q7YJP8;Q7GH77;I2E9A4;A0A286NQF2;P93952;Q7YJM6;Q9XQL2;Q1L7E3;Q9MT23;A0A0K2SQY8;D6MYJ6;O98551;E7DMW3;Q8WKT6;W5RVG3;D4N1T9;A0A0U1W0G4;Q8HVI8;A0A291L206;Q7YJR1;S6CMZ7;Q8MFT9;Q5QAE5;…		0	0.001	0.006713	39.16	0.472469	2	946.483	-0.639487	25.67	0
	High	mxGGDHIHAGTVVGK	2	10	2	I2E9A4;Q9BAJ3	M1(Oxidation); X2(E)	0	0.002	0.0288	15.03	47.7577	3	1523.73	-0.627316	30.7624	0
	High	EGNEIIR	1	14511	170	B8PRL7;O46889;Q9GEK5;O78309;Q9XQ93;Q8WKT6;C6G1P2;Q6VW40;C0J9R6;Q5W520;Q33032;U5XM28;F2X4H9;Q5SCR6;Q4VI99;C1JAT3;Q9GGI5;Q4VI80;Q4VI78;A0A291EXH5;Q71N79;Q8HUZ9;C3S8U4;I2BGM7;B5SW52;D3W6K3;I2E9L8;Q6VW29;A5X4D3;A0A0K2SQY8;Q32803;D6MYJ6;Q7YJP8;Q5I221;A0A0U4D534;I2FL31;Q58U40;I2E9B8;A0A0F7C9H2;Q33047;Q31807;Q8WL19;Q5K3Y8;O82538;Q9THL1;Q1XEJ9;A0A219PXQ5;C3S8Q5;Q4KUE1;Q7GH77;A0A2H4NXN4;A0PDB5;Q33156;O985…		0	0.003	0.03445	52.74	0.0128698	2	830.437	0.284124	36.2801	0
	High	NHGMHFR	3	30695	251	Q5W520;Q9GGI5;Q33047;O82538;Q6VW40;C0J9R6;Q6VW29;C6G1P2;Q33032;U5XM28;Q9THL1;F2X4H9;A0A0K2SQY8;I2FL31;Q5SCR6;Q32803;Q4VI99;C1JAT3;D6MYJ6;Q4KUE1;Q7YJP8;Q7GH77;O98551;E7DMW3;Q4VI80;Q3I534;I2E9A4;Q4VI78;Q1L7E3;Q71N79;A0A291EXH5;I2E9B8;E6Y8Z3;I2BGM7;B1NL21;Q31807;Q8WL19;Q5K3Y8;B5SW52;Q1XEJ9;O46889;Q339G9;B5D5Q4;D3W6K3;O78309;Q9XQ93;Q37358;M1S1D7;A0PDB5;Q33156;Q8HUZ9;Q5I221;A0A0U4D534;I2E9L8;Q95DW1;C3…		0	0.003	0.04156	38.45	0.36181	2	898.41	0.182082	30.1674	0
	High	GGLDFTK	2	54686	360	C0J9R6;C6G1P2;E7DMY2;F2X4H9;Q9GGI5;Q37212;Q9XQI4;Q4VI80;Q4VI93;Q6VW40;Q6VW29;Q5W520;Q33032;O82538;U5XM28;Q9THL1;A5X4D3;Q339G9;A0A0K2SQY8;I2FL31;Q5SCR6;Q32803;Q4VI99;C1JAT3;D6MYJ6;Q37358;Q4KUE1;Q7YJP8;Q7GH77;Q5I221;A0A0U4D534;O98551;E7DMW3;Q3I534;I2E9A4;Q4VI78;A0A0P0FGN5;Q58U40;A6YSW9;Q1L7E3;A3RGJ0;A0A249Y5N8;G0WZ98;W5RVG3;A0A249Y5Y5;A0A291L247;G0WZL1;C1JAS8;Q37220;B1PHQ2;A0A0U1W0G4;A0A142I7F3;Q7Y…		0	0.005	0.07593	27.29	9.48923	2	737.383	-0.263509	53.5073	0
	High	AmHAVIDR	1	44488	338	Q9ZS70;A0A291EXH5;I2E9B8;Q6VW40;A0A0F7C9H2;E6Y8Z3;I2BGM7;B1NL21;C0J9R6;Q6VW29;C6G1P2;Q5W520;Q33047;D6MYK4;E7DMY2;Q31807;A0PD98;Q8WL19;Q33032;Q5K3Y8;I2E962;O82538;Q9GHZ1;U5XM28;B8PRL7;B5SW52;Q9THL1;A5X4D3;Q8WIX2;I3NTN0;Q1XEJ9;A0A219PXQ5;A5X4K9;Q9XQI4;O46889;Q339G9;C3S8Q5;Q95631;B5D5Q4;D3W6K3;F2X4H9;Q9GEK5;A0A0K2SQY8;I2FL31;B8QQG4;O78309;Q9T2B5;Q5SCR6;O98429;Q32803;Q4VI99;C1JAT3;Q9GGI5;D6MYJ6;Q9XQ9…	M2(Oxidation)	0	0.008	0.1076	47.78	0.0661697	2	928.467	0.000262866	21.2563	0
A0A191SDX6	ATP synthase subunit beta (Fragment) OS=Delphinium ajacis OX=37494 GN=atpB PE=3 SV=1 - [A0A191SDX6_DELAJ]	2597.93	63.69	1288	2	20	130	471	50.7463	5.021
	High	IAQIIGPVLDVSFPPGK	2	158	2	A0A0M3LBA7;A0A191SDX6		0	0	5.811e-12	133.35	2.87092e-11	2	1751.01	0.499538	114.353	0
	High	IFNVLGEPVDNLGPVDTR	2	3009	6	A0A0M3LBA7;Q597J4;Q9SCE9;G4WNV5;A0A191SDX6;B7S4V7		0	0	1.483e-10	124.63	7.15559e-10	2	1955.02	0.495283	114.279	0
	High	GIYPAVDPLDSTSTMLQPR	1	5449	13	A0A0M3LBA7;A0A1Z1CJG6;A0A1I7PIS3;C0J9K5;C0J9P4;Q9SCE9;Q597J4;A0A191SDX6;G4WNV5;Q95FT0;Q9MRM1;B7S4V7;A0A1C9HCE1		0	0	1.004e-09	114.59	8.72003e-09	3	2061.03	-0.62753	114.178	0
	High	mPSAVGYQPTLSTEMGSLQER	10	5647	12	B7S4V7;A0A0M3LBA7;A0A1Z1CJG6;A0A1I7PIS3;C0J9K5;C0J9P4;Q9SCE9;Q597J4;G4WNV5;Q95FT0;A0A191SDX6;A0A1C9HCE1	M1(Oxidation)	0	0	4.371e-14	111.9	1.01971e-08	2	2298.08	0.999668	97.5291	0
	High	FVQAGSEVSALLGR	8	9158	13	A0A0M3LBA7;Q597J4;A0A1Z1CJG6;C0J9K5;C0J9P4;A0A1I7PIS3;Q9SCE9;G4WNV5;Q95FT0;A0A191SDX6;A0A0A7DB11;B7S4V7;A0A1C9HCE1		0	0	1.946e-07	94.62	9.59931e-07	2	1433.78	0.798734	104.555	0
	High	mPSAVGYQPTLSTEmGSLQER	5	5647	12	A0A0M3LBA7;Q597J4;A0A1Z1CJG6;A0A1I7PIS3;C0J9K5;C0J9P4;G4WNV5;Q95FT0;Q9SCE9;A0A191SDX6;B7S4V7;A0A1C9HCE1	M1(Oxidation); M15(Oxidation)	0	0	4.349e-11	94.16	5.62265e-07	3	2314.07	1.36445	80.9113	0
	High	VGLTALTmAEYFR	3	7808	14	A0A0M3LBA7;Q9SCE9;A0A1Z1CJG6;C0J9K5;C0J9P4;Q597J4;A0A1I7PIS3;G4WNV5;A0A191SDX6;Q95FT0;A0A0A7DB11;Q9MRM1;B7S4V7;A0A1C9HCE1	M8(Oxidation)	0	0	7.001e-06	92.31	1.53414e-06	2	1487.76	1.5098	109.736	0
	High	ELQDIIAILGLDELSEEDR	1	7752	11	A0A0M3LBA7;Q597J4;A0A1Z1CJG6;C0J9K5;C0J9P4;A0A1I7PIS3;Q9SCE9;G4WNV5;A0A191SDX6;B7S4V7;A0A1C9HCE1		0	0	1.377e-14	91.6	1.69921e-06	2	2171.11	-0.986046	115.771	0
	High	MPSAVGYQPTLSTEMGSLQER	7	5647	12	A0A0M3LBA7;A0A1Z1CJG6;A0A1I7PIS3;C0J9K5;C0J9P4;Q9SCE9;Q597J4;G4WNV5;Q95FT0;A0A191SDX6;B7S4V7;A0A1C9HCE1		0	0	2.049e-14	90.7	1.6678e-06	2	2282.08	1.346	104.509	0
	High	GmEVIDTGAPLSVPVGGATLGR	6	3356	7	A0A0M3LBA7;A0A1Z1CJG6;A0A1I7PIS3;C0J9K5;C0J9P4;Q9SCE9;A0A191SDX6	M2(Oxidation)	0	0	3.383e-13	89.66	2.27945e-06	2	2113.1	1.42362	103.01	0
	High	VALVYGQMNEPPGAR	12	9490	13	C0J9K5;A0A0M3LBA7;Q597J4;A0A1Z1CJG6;A0A191SDX6;A0A1I7PIS3;C0J9P4;G4WNV5;Q9SCE9;B7S4V7;Q95FT0;A0A0A7DB11;Q9MRM1		0	0	6.402e-08	89.31	3.03587e-06	2	1601.81	0.731551	81.913	0
	High	AVAMSATDGLMR	4	3822	9	A0A0M3LBA7;A0A1Z1CJG6;A0A191SDX6;A0A1I7PIS3;C0J9K5;C0J9P4;Q9SCE9;Q597J4;Q9MRM1		0	0	3.005e-07	81.94	1.30064e-05	2	1222.59	0.619721	72.9946	0
	High	GIYPAVDPLDSTSTmLQPR	7	5449	13	A0A0M3LBA7;Q597J4;A0A1Z1CJG6;C0J9K5;C0J9P4;A0A191SDX6;A0A1I7PIS3;Q9SCE9;G4WNV5;B7S4V7;A0A1C9HCE1;Q95FT0;Q9MRM1	M15(Oxidation)	0	0	1.339e-10	79.62	2.59457e-05	2	2077.03	1.53813	104.086	0
	High	VALVYGQmNEPPGAR	10	9490	13	Q9MRM1;A0A0M3LBA7;A0A1Z1CJG6;A0A1I7PIS3;C0J9K5;C0J9P4;G4WNV5;Q9SCE9;A0A191SDX6;Q95FT0;B7S4V7;A0A0A7DB11;Q597J4	M8(Oxidation)	0	0	8.026e-10	76.66	5.57863e-05	2	1617.81	1.15111	66.1706	0
	High	VGLTALTMAEYFR	1	7808	14	A0A0M3LBA7;Q597J4;A0A1Z1CJG6;A0A1I7PIS3;C0J9K5;C0J9P4;G4WNV5;Q9SCE9;A0A1C9HCE1;B7S4V7;Q95FT0;A0A191SDX6;A0A0A7DB11;Q9MRM1		0	0	5.755e-08	76.41	5.6708e-05	2	1471.76	0.559418	114.642	0
	High	GMEVIDTGAPLSVPVGGATLGR	7	3356	7	A0A0M3LBA7;A0A1Z1CJG6;C0J9K5;C0J9P4;A0A1I7PIS3;Q9SCE9;A0A191SDX6		0	0	9.396e-14	75.26	0.000135752	2	2097.1	1.22165	112.863	0
	High	SAPAFIQLDTK	4	4550	9	A0A0M3LBA7;A0A1I7PIS3;Q95FT0;Q9SCE9;Q597J4;A0A1Z1CJG6;C0J9K5;C0J9P4;A0A191SDX6		0	0	0.0001019	58.69	0.0038912	2	1190.64	0.433499	84.0866	0
	High	LSIFETGIK	4	9003	13	A0A0M3LBA7;Q597J4;A0A1Z1CJG6;C0J9K5;C0J9P4;A0A1I7PIS3;Q9SCE9;G4WNV5;A0A191SDX6;Q95FT0;A0A0A7DB11;Q9MRM1;B7S4V7		0	0	0.003906	57.89	0.00228398	2	1007.58	0.156655	91.7126	0
	High	AVAMSATDGLmR	7	3822	9	A0A0M3LBA7;Q597J4;A0A1Z1CJG6;C0J9K5;C0J9P4;A0A191SDX6;A0A1I7PIS3;Q9SCE9;Q9MRM1	M11(Oxidation)	0	0	3.752e-05	56.96	0.00330221	2	1238.59	0.380734	58.6553	0
	High	TVLIMELINNIAK	1	8267	12	A0A0M3LBA7;Q597J4;A0A1Z1CJG6;A0A1I7PIS3;C0J9K5;C0J9P4;Q9SCE9;G4WNV5;Q95FT0;A0A0A7DB11;A0A191SDX6;Q9MRM1		0	0	1.035e-05	55.97	0.00426503	2	1471.86	-0.046942	115.441	0
	High	ESGVINEENIAESK	1	1255	4	Q9SCE9;A0A1I7PIS3;Q95FT0;A0A191SDX6		0	0	8.058e-07	55.25	0.00604003	2	1518.73	0.748268	60.8248	0
	High	IGLFGGAGVGK	5	9628	20	A0A0M3LBA7;A0A1Z1CJG6;A0A1I7PIS3;C0J9K5;C0J9P4;G4WNV5;Q9SCE9;B7S4V7;Q597J4;Q95FT0;A0A0A7DB11;A0A191SDX6;A0A2G5F6R8;B9T1V8;A0A2H3ZCK5;A0A251U5D0;A0A0K9NYL5;Q9MRM1;A0A0D6QRT0;M0UCJ4		0	0	2.083e-05	51.64	0.0159739	2	975.563	0.418598	81.2943	0
	High	VVDLLAPYR	7	9267	13	A0A0M3LBA7;Q597J4;A0A1Z1CJG6;A0A1I7PIS3;C0J9K5;C0J9P4;G4WNV5;Q9SCE9;B7S4V7;A0A191SDX6;Q95FT0;A0A0A7DB11;Q9MRM1		0	0	0.0009798	51.37	0.0157326	2	1045.6	0.069123	97.0278	0
	High	TVLImELINNIAK	1	8267	12	A0A0M3LBA7;Q597J4;A0A1Z1CJG6;A0A1I7PIS3;C0J9K5;C0J9P4;Q9SCE9;G4WNV5;Q95FT0;A0A0A7DB11;A0A191SDX6;Q9MRM1	M5(Oxidation)	0	0	0.001853	51.1	0.0124122	2	1487.85	0.581723	114.918	0
	High	AVAmSATDGLmR	4	3822	9	A0A0M3LBA7;A0A1Z1CJG6;A0A1I7PIS3;C0J9K5;C0J9P4;Q9SCE9;Q597J4;A0A191SDX6;Q9MRM1	M4(Oxidation); M11(Oxidation)	0	0	0.0004819	50.09	0.0127388	2	1254.58	0.439739	44.7299	0
	High	EGSITSIQAVYVPADDLTDPAPATTFAHLDATTVLSR	1	6159	12	A0A0M3LBA7;G4WNV5;A0A1Z1CJG6;A0A191SDX6;A0A1I7PIS3;C0J9K5;C0J9P4;Q95FT0;Q9SCE9;A0A0A7DB11;B7S4V7;A0A1C9HCE1		0.0217	0	7.069e-13	45.39	0.0472482	3	3843.94	2.04722	114.542	0
	High	AHGGVSVFGGVGER	6	7926	13	A0A0M3LBA7;Q597J4;A0A1Z1CJG6;A0A191SDX6;A0A1I7PIS3;C0J9K5;C0J9P4;G4WNV5;Q95FT0;Q9SCE9;Q9MRM1;B7S4V7;A0A0A7DB11		0	0	0.000159	26.45	4.86264	2	1328.67	2.0593	70.1939	0
	High	TREGDDLYMEMK	1	4	1	A0A191SDX6		0	0.001	0.009948	42.99	0.0214927	2	1487.65	-0.089454	66.5973	1
	High	EGDDLYmEmK	1	4	1	A0A191SDX6	M7(Oxidation); M9(Oxidation)	0	0.001	0.005761	20.44	0.459958	2	1262.49	0.115262	45.5561	0
	High	EGDDLYMEmK	1	4	1	A0A191SDX6	M9(Oxidation)	0	0.007	0.09205	10.74	7.22738	2	1246.5	0.346259	58.0521	0
A0A0K2SQY8	Ribulose bisphosphate carboxylase large chain OS=Melia volkensii OX=643111 GN=rbcL PE=3 SV=1 - [A0A0K2SQY8_9ROSI]	2595.76	41.94	39227	0	17	272	360	40.0414	7.57666
	High	GGLDFTKDDENVNSQPFMR	10	51638	312	Q9XQI4;Q4VI93;Q8MFT9;A0A126G0V3;C0J9R6;Q6VW29;C6G1P2;Q5W520;A5X4D3;F2X4H9;A0A0K2SQY8;Q32803;Q4VI99;Q9GGI5;D6MYJ6;Q7YJP8;Q5I221;A0A0U4D534;Q4VI80;Q4VI78;A3RGJ0;G0WZ98;A0A249Y5Y5;A0A291L247;G0WZL1;Q37220;Q7YJR1;A0A291L2W8;Q37279;J9QH20;L0N8B1;A0A291EXH5;I2E9B8;Q6VW40;A0A0F7C9H2;I2BGM7;Q33047;Q31807;Q8WL19;Q33032;Q5K3Y8;O82538;U5XM28;B8PRL7;B5SW52;Q9THL1;Q1XEJ9;A0A219PXQ5;O46889;C3S8Q5;D3W6K3;Q9GEK5…		0	0	8.22e-13	127.74	7.05394e-10	2	2169.99	0.129488	93.0407	1
	High	GHYLNATAGTcEEMIK	15	14794	127	Q6VW40;C0J9R6;C6G1P2;Q5W520;Q33032;F2X4H9;Q4VI99;Q9GGI5;Q4VI80;Q4VI78;E7DMY2;Q31895;Q37212;Q5I221;A0A0U4D534;Q6VW29;R4QE58;A5X4D3;C7A609;Q32121;A0A0K2SQY8;Q32803;D6MYJ6;O03839;Q7YJP8;O09424;D6MYI7;Q9MT23;A3RGJ0;G0WZ98;A0A249Y5Y5;A0A291L247;G0WZL1;Q37220;A0A142I7A5;B6GUV5;B8YHE7;O98431;Q7YJR1;A0A291L2W8;A0A078BR81;Q37347;K4FWS2;K4EPE7;Q37279;A0A0F6TFY2;Q95CE8;Q5DRJ9;J9QH20;L0N8B1;Q37309;A0A291L2S1…	C11(Carbamidomethyl)	0	0	7.637e-14	105.99	5.53902e-08	2	1794.82	1.41919	66.294	0
	High	GHYLNATAGTcEEmIK	7	14794	127	Q6VW40;C0J9R6;C6G1P2;Q5W520;Q33032;U5XM28;F2X4H9;Q5SCR6;Q4VI99;C1JAT3;Q9GGI5;Q4VI80;Q4VI78;Q6VW29;R4QE58;Q7YJP8;Q5I221;A0A0U4D534;Q9MT23;B6GUV5;Q7YJR1;L0N8B1;O82538;Q9THL1;I2FL31;Q32803;Q4KUE1;Q7GH77;I2E9A4;Q1L7E3;A3RGJ0;A0A0B4M1K8;Q37220;B1PHQ2;A0A0U1W0G4;A0A078BR81;S6CMZ7;Q8MFT9;A0A0F6TFY2;Q5DRJ9;A0A249Y5Q9;A0A1D8DG20;Q85VA4;P94046;Q8ME51;Q31895;Q95631;Q8MCW3;A0A0K2SQY8;O98429;D6MYJ6;Q37212;O98…	C11(Carbamidomethyl); M14(Oxidation)	0	0	8.933e-11	95.65	5.48066e-07	2	1810.81	1.31607	55.5401	0
	High	GGLDFTKDDENVNSQPFmR	8	51638	312	Q4VIC0;O98426;B1PHQ2;A0A2D0WHN2;Q95CE8;Q9GGJ5;B5LBY9;Q9XQI4;Q4VI93;Q8MFT9;A0A126G0V3;C0J9R6;Q6VW29;C6G1P2;Q5W520;A5X4D3;F2X4H9;A0A0K2SQY8;Q32803;Q4VI99;Q9GGI5;D6MYJ6;Q7YJP8;Q5I221;A0A0U4D534;Q4VI80;Q4VI78;A3RGJ0;G0WZ98;A0A249Y5Y5;A0A291L247;G0WZL1;Q37220;Q7YJR1;A0A291L2W8;Q37279;J9QH20;L0N8B1;A0A291EXH5;I2E9B8;Q6VW40;A0A0F7C9H2;I2BGM7;Q33047;Q31807;Q8WL19;Q33032;Q5K3Y8;O82538;U5XM28;B8PRL7;B5SW52…	M18(Oxidation)	0	0	1.609e-10	84.55	1.42416e-05	2	2185.98	0.779455	83.8852	1
	High	mSGGDHIHAGTVVGK	32	17683	158	Q6VW40;A0A0F7C9H2;I2BGM7;C0J9R6;C6G1P2;Q33032;U5XM28;C3S8Q5;F2X4H9;Q9GEK5;Q5SCR6;Q9GGI5;Q37212;A0A2H4NXN4;Q8HUZ9;I2E9L8;Q8MCY1;O98531;Q6VW29;Q339G9;Q37358;Q4KUE1;Q7YJP8;Q7GH77;Q5I221;A0A0U4D534;I2E9A4;Q1L7E3;D6MYK4;E7DMY2;Q31807;T1WH32;A0A0K2SQY8;D6MYJ6;P93952;Q8WKT6;Q9XQL2;I2E9B8;Q9XQ93;O98551;E7DMW3;R4QE58;A5X4D3;I2E906;O98429;D6MYI7;Q9MT23;A0A249Y5N8;W5RVG3;A0A0B4M1K8;A0A0U1W0G4;B6GUV5;Q7YJR1;…	M1(Oxidation)	0	0	1.164e-08	84.19	1.31218e-05	2	1481.72	0.0716084	31.3895	0
	High	DNGLLLHIHR	12	41878	323	Q5W520;Q9GGI5;O09424;Q6VW40;I2BGM7;C0J9R6;C6G1P2;E7DMY2;Q33032;F2X4H9;Q37212;M1S1D7;Q8HUZ9;Q5I221;A0A0U4D534;I2E9L8;Q6VW29;O82538;U5XM28;Q9THL1;A0A0K2SQY8;I2FL31;Q5SCR6;Q32803;Q4VI99;C1JAT3;D6MYJ6;Q4KUE1;Q7YJP8;Q7GH77;J9QER6;O98551;E7DMW3;Q4VI80;Q3I534;I2E9A4;Q8MCY1;Q4VI78;Q1L7E3;A0A291EXH5;C3RXF1;B8PRL7;C3S8U4;A0A1C9HFM1;O03612;A0A023Q3H2;A0A023Q1H7;Q31807;T1WH32;C3S8Q5;Q71N81;P93952;Q8WKT6;Q9XQ…		0	0	1.717e-05	83.15	2.27948e-05	3	1187.67	1.40527	64.2218	0
	High	GHYLNATAGTcEEMIKR	4	14767	126	Q6VW40;C0J9R6;Q6VW29;C6G1P2;Q33032;U5XM28;R4QE58;F2X4H9;A0A0K2SQY8;Q5SCR6;O98429;Q9GGI5;D6MYJ6;Q4KUE1;Q37212;Q7YJP8;Q7GH77;O98551;E7DMW3;I2E9A4;Q8MCY1;Q1L7E3;D6MYI7;Q9MT23;W5RVG3;O98426;A0A0B4M1K8;A0A0U1W0G4;B6GUV5;Q7YJR1;Q37347;K4EPE7;S6CMZ7;Q37176;Q8MFT9;Q95CE8;A0A1D8DG20;L0N8B1;P94046;Q8ME51;A5X4D3;Q339G9;A0A2H4UGV5;Q37358;Q32750;Q5I221;A0A0U4D534;A0A249Y5N8;Q7YJR9;A0A291L2W8;D6MYJ0;Q5W520;Q32…	C11(Carbamidomethyl)	0	0	2.293e-13	82.79	1.40073e-05	3	1950.92	1.18142	60.6955	1
	High	MFTSIVGNVFGFK	1	44	11	Q31896;Q339G9;Q32121;A0A0K2SQY8;H5ZW43;A2VAS9;A0A1D5AHD5;A0A251TG16;E2FGZ3;U6BNI3;Q9GGJ5		0	0	1.31e-06	81.52	1.61213e-05	2	1446.75	0.240282	114.885	0
	High	GHYLNATAGTcEEmIKR	6	14767	126	C0J9R6;C6G1P2;F2X4H9;Q9GGI5;Q6VW40;Q6VW29;Q5W520;Q33032;O82538;U5XM28;Q9THL1;A0A0K2SQY8;I2FL31;Q5SCR6;Q32803;Q4VI99;C1JAT3;D6MYJ6;Q4KUE1;Q7YJP8;Q7GH77;O98551;E7DMW3;Q4VI80;Q3I534;I2E9A4;Q4VI78;Q1L7E3;E7DMY2;A0A2H4UGV5;I2E962;O98429;Q9MT23;A3RGJ0;W5RVG3;A0A0B4M1K8;G0WZL1;Q37220;A0A142I7A5;B1PHQ2;A0A0U1W0G4;A0A142I7F3;B8YHE7;O98431;Q7YJR1;A0A078BR81;Q37347;K4EPE7;S6CMZ7;Q8MFT9;A0A0F6TFY2;Q95CE8;Q5D…	C11(Carbamidomethyl); M14(Oxidation)	0	0	2.114e-10	80.35	2.3056e-05	3	1966.91	1.21254	50.762	1
	High	TFQGPPHGIQVER	30	58045	308	A0A291EXH5;Q6VW40;I2BGM7;C0J9R6;C6G1P2;Q5W520;E7DMY2;Q33032;B5SW52;D3W6K3;F2X4H9;Q4VI99;Q9GGI5;Q8HUZ9;I2E9L8;Q4VI80;Q4VI78;C3S8U4;A0A0F7C9H2;I2E962;U5XM28;B8PRL7;Q8WIX2;C3S8Q5;Q9GEK5;O78309;Q5SCR6;C1JAT3;M1S1D7;A0A2H4NXN4;Q5I221;G0WZM4;A0A0U4D534;A0A0P0FGN5;A0A286NQF2;Q7YJM6;A6YSW9;Q6VW29;Q4KUE1;Q7YJP8;Q7GH77;I2E9A4;Q1L7E3;Q9MT23;A0A0B4M1K8;A0A0U1W0G4;Q7YJR1;S6CMZ7;Q8MFT9;A0A1D8DG20;L0N8B1;P94046…		0	0	1.1e-08	79.78	6.57355e-05	2	1465.75	-0.0102537	59.9781	0
	High	DDENVNSQPFMR	7	52171	338	Q9GHZ1;A5X4K9;A0A0P0UQB7;Q32224;Q32496;Q85YX6;A0A1Q1G8P4;C0J9R6;C6G1P2;F2X4H9;Q9GGI5;Q37212;Q8HUZ9;A0A291EXH5;Q32571;Q5W520;Q8WL19;Q5K3Y8;C3RXF1;B8PRL7;B5SW52;A0A219PXQ5;O46889;Q32121;A0A1C9HG15;I2FL31;Q32553;Q32803;A0PDB5;Q8WIA7;C7AQV2;C3S8U4;I2E9B8;Q6VW40;A0A0F7C9H2;E6Y8Z3;I2BGM7;B1NL21;Q6VW29;Q33047;Q31807;Q33032;O82538;U5XM28;Q9THL1;A5X4D3;I3NTN0;Q1XEJ9;V5K6K1;Q339G9;C3S8Q5;B5D5Q4;V5K6L0;D3W6…		0	0	2.837e-06	77.66	6.38818e-05	2	1451.62	0.55733	69.725	0
	High	MSGGDHIHAGTVVGK	35	17683	158	C0J9R6;C6G1P2;F2X4H9;Q9GGI5;Q5I221;A0A0U4D534;Q6VW29;Q7YJP8;O98551;I2E9B8;Q6VW40;A0A0F7C9H2;I2BGM7;Q31807;Q33032;U5XM28;A5X4D3;Q8WIX2;Q339G9;C3S8Q5;Q9GEK5;A0A0K2SQY8;Q5SCR6;O98429;D6MYJ6;Q9XQ93;Q37358;Q4KUE1;M1S1D7;Q7GH77;A0A2H4NXN4;Q8HUZ9;G0WZM4;E7DMW3;I2E9L8;Q8HRT3;I2E9A4;A0A286NQF2;P93952;Q8WKT6;Q7YJM6;Q9XQL2;Q1L7E3;Q9MT23;Q9ZS70;A0A249Y5N8;W5RVG3;A0A120KLC1;B8PRP3;A0A0B4M1K8;B5L2V5;S4TA61;D4N…		0	0	8.925e-09	71.23	0.000222805	2	1465.72	0.101013	37.4577	0
	High	VALEAcVQAR	50	29518	254	I2E9B8;Q6VW40;A0A0F7C9H2;I2BGM7;C0J9R6;Q6VW29;C6G1P2;Q31807;Q33032;U5XM28;A5X4D3;V5K6K1;Q339G9;C3S8Q5;V5K6L0;F2X4H9;Q9GEK5;A0A0K2SQY8;Q5SCR6;Q9GGI5;D6MYJ6;Q9XQ93;A0A1W6BQF9;Q37358;Q4KUE1;Q37212;M1S1D7;Q7YJP8;Q7GH77;A0A2H4NXN4;Q8HUZ9;Q5I221;G0WZM4;A0A0U4D534;O98551;E7DMW3;I2E9L8;Q8HRT3;I2E9A4;Q8MCY1;Q6USH4;P93952;Q8WKT6;Q9XQL2;Q1L7E3;O98531;Q5W520;C3RXF1;C3S8U4;E7DMY2;A0A076FQ83;A0A291EXH5;E6Y8Z3;…	C6(Carbamidomethyl)	0	0	0.0001594	70.48	0.000356624	2	1116.58	0.537768	113.435	0
	High	FLFcAEAIYK	11	13080	152	Q9GHZ1;A0A291EXH5;C3S8Q5;C3S8U4;C0J9R6;C6G1P2;Q5W520;F2X4H9;Q4VI99;Q9GGI5;Q4VI80;Q4VI78;Q6VW29;Q31807;Q5K3Y8;O78309;Q32803;M1S1D7;Q7YJP8;Q8HUZ9;Q5I221;A0A0U4D534;Q95DW1;P93952;Q9XQL2;Q9MT23;Q7YJR1;L0N8B1;A8DPF0;A0A023UA12;Q7YJM3;A0A1C9HG42;A0A1C9HFM1;A0A1W6L1X3;D6MYK9;Q32571;A0PD98;C3RXF1;B8PRL7;R4QE58;T1WH32;C7AQU9;Q32121;A0A0K2SQY8;B8QQG4;D6MYJ6;Q71N81;Q8WKT6;D6MYI7;A2VAL3;E5G0G9;A3RGJ0;Q37222;…	C4(Carbamidomethyl)	0	0	0.0002633	63.19	0.00156873	2	1261.63	1.14707	109.08	0
	High	YGRPLLGcTIKPK	8	64650	340	C0J9R6;Q6VW29;C6G1P2;Q5W520;A5X4D3;F2X4H9;A0A0K2SQY8;Q32803;Q4VI99;Q9GGI5;D6MYJ6;Q7YJP8;Q5I221;A0A0U4D534;Q4VI80;Q4VI78;A3RGJ0;G0WZ98;A0A249Y5Y5;A0A291L247;G0WZL1;Q37220;Q7YJR1;A0A291L2W8;Q37279;J9QH20;L0N8B1;A0A291EXH5;I2E9B8;Q6VW40;A0A0F7C9H2;I2BGM7;Q33047;Q31807;Q8WL19;Q33032;Q5K3Y8;O82538;U5XM28;B8PRL7;B5SW52;Q9THL1;Q1XEJ9;A0A219PXQ5;O46889;C3S8Q5;D3W6K3;Q9GEK5;I2FL31;Q5SCR6;C1JAT3;Q9XQ93;Q4K…	C8(Carbamidomethyl)	0	0	5.306e-09	52.44	0.0334262	3	1502.85	0.213484	53.6462	2
	High	AMHAVIDR	10	44488	338	Q6VW40;A0A0F7C9H2;I2BGM7;C0J9R6;C6G1P2;Q33032;U5XM28;T1WH32;C3S8Q5;F2X4H9;Q9GEK5;Q5SCR6;Q9GGI5;A0A2H4NXN4;Q8HUZ9;I2E9L8;C3S8U4;Q6VW29;Q5W520;O82538;Q9THL1;A0A0K2SQY8;I2FL31;Q32803;Q4VI99;C1JAT3;D6MYJ6;Q4KUE1;Q7YJP8;Q7GH77;O98551;E7DMW3;Q4VI80;Q3I534;I2E9A4;Q4VI78;Q1L7E3;A3RGJ0;W5RVG3;G0WZL1;Q37220;B1PHQ2;A0A0U1W0G4;A0A142I7F3;Q7YJR1;S6CMZ7;Q8MFT9;J9QH20;A0A249Y5Q9;Q85VA4;L0N8B1;Q37212;M1S1D7;Q5I2…		0	0	0.002359	52.22	0.0221467	2	912.472	-0.488874	32.2799	0
	High	DDENVNSQPFmR	5	52171	338	Q6VW40;C0J9R6;C6G1P2;Q5W520;Q33032;U5XM28;F2X4H9;Q5SCR6;Q4VI99;C1JAT3;Q9GGI5;Q4VI80;Q4VI78;Q37212;Q5I221;A0A0U4D534;Q9ZS70;I2E9B8;A0A0F7C9H2;I2BGM7;Q6VW29;Q31807;A5X4D3;Q8WIX2;V5K6K1;A5X4K9;Q339G9;C3S8Q5;V5K6L0;Q9GEK5;A0A0K2SQY8;O98429;D6MYJ6;Q9XQ93;A0A1W6BQF9;Q37358;Q4KUE1;M1S1D7;Q7YJP8;Q7GH77;A0A2H4NXN4;Q8HUZ9;G0WZM4;O98551;E7DMW3;I2E9L8;Q8HRT3;I2E9A4;Q8MCY1;A0A286NQF2;Q6USH4;P93952;Q8WKT6;Q7YJ…	M11(Oxidation)	0	0	3.337e-06	47.53	0.0647209	2	1467.62	0.689022	56.4145	0
	High	PLLGcTIKPK	7	64838	348	C0J9R6;Q6VW29;C6G1P2;Q5W520;A5X4D3;F2X4H9;A0A0K2SQY8;Q32803;Q4VI99;Q9GGI5;D6MYJ6;Q7YJP8;Q5I221;A0A0U4D534;Q4VI80;Q4VI78;A3RGJ0;G0WZ98;A0A249Y5Y5;A0A291L247;G0WZL1;Q37220;Q7YJR1;A0A291L2W8;Q37279;J9QH20;L0N8B1;A0A291EXH5;I2E9B8;Q6VW40;A0A0F7C9H2;I2BGM7;Q33047;Q31807;Q8WL19;Q33032;Q5K3Y8;O82538;U5XM28;B8PRL7;B5SW52;Q9THL1;Q1XEJ9;A0A219PXQ5;O46889;C3S8Q5;D3W6K3;Q9GEK5;I2FL31;Q5SCR6;C1JAT3;Q9XQ93;Q4K…	C5(Carbamidomethyl)	0	0	0.0002754	45.67	0.153398	2	1126.67	0.646087	51.6346	1
	High	AQAETGEIK	7	27913	246	A0A291EXH5;Q6VW40;A0A0F7C9H2;I2BGM7;C0J9R6;C6G1P2;Q5W520;Q33032;U5XM28;B8PRL7;B5SW52;C3S8Q5;D3W6K3;F2X4H9;Q9GEK5;Q5SCR6;Q4VI99;C1JAT3;Q9GGI5;A0A2H4NXN4;Q8HUZ9;I2E9L8;Q4VI80;Q4VI78;C3S8U4;I2E9B8;Q6VW29;Q31807;Q9XQ93;Q4KUE1;Q7YJP8;Q7GH77;I2E9A4;A0A286NQF2;P93952;Q7YJM6;Q9XQL2;Q1L7E3;Q9MT23;A0A0K2SQY8;D6MYJ6;O98551;E7DMW3;Q8WKT6;W5RVG3;D4N1T9;A0A0U1W0G4;Q8HVI8;A0A291L206;Q7YJR1;S6CMZ7;Q8MFT9;Q5QAE5;…		0	0.001	0.006713	39.16	0.472469	2	946.483	-0.639487	25.67	0
	High	EGNEIIR	1	14511	170	B8PRL7;O46889;Q9GEK5;O78309;Q9XQ93;Q8WKT6;C6G1P2;Q6VW40;C0J9R6;Q5W520;Q33032;U5XM28;F2X4H9;Q5SCR6;Q4VI99;C1JAT3;Q9GGI5;Q4VI80;Q4VI78;A0A291EXH5;Q71N79;Q8HUZ9;C3S8U4;I2BGM7;B5SW52;D3W6K3;I2E9L8;Q6VW29;A5X4D3;A0A0K2SQY8;Q32803;D6MYJ6;Q7YJP8;Q5I221;A0A0U4D534;I2FL31;Q58U40;I2E9B8;A0A0F7C9H2;Q33047;Q31807;Q8WL19;Q5K3Y8;O82538;Q9THL1;Q1XEJ9;A0A219PXQ5;C3S8Q5;Q4KUE1;Q7GH77;A0A2H4NXN4;A0PDB5;Q33156;O985…		0	0.003	0.03445	52.74	0.0128698	2	830.437	0.284124	36.2801	0
	High	NHGMHFR	3	30695	251	Q5W520;Q9GGI5;Q33047;O82538;Q6VW40;C0J9R6;Q6VW29;C6G1P2;Q33032;U5XM28;Q9THL1;F2X4H9;A0A0K2SQY8;I2FL31;Q5SCR6;Q32803;Q4VI99;C1JAT3;D6MYJ6;Q4KUE1;Q7YJP8;Q7GH77;O98551;E7DMW3;Q4VI80;Q3I534;I2E9A4;Q4VI78;Q1L7E3;Q71N79;A0A291EXH5;I2E9B8;E6Y8Z3;I2BGM7;B1NL21;Q31807;Q8WL19;Q5K3Y8;B5SW52;Q1XEJ9;O46889;Q339G9;B5D5Q4;D3W6K3;O78309;Q9XQ93;Q37358;M1S1D7;A0PDB5;Q33156;Q8HUZ9;Q5I221;A0A0U4D534;I2E9L8;Q95DW1;C3…		0	0.003	0.04156	38.45	0.36181	2	898.41	0.182082	30.1674	0
	High	GGLDFTK	2	54686	360	C0J9R6;C6G1P2;E7DMY2;F2X4H9;Q9GGI5;Q37212;Q9XQI4;Q4VI80;Q4VI93;Q6VW40;Q6VW29;Q5W520;Q33032;O82538;U5XM28;Q9THL1;A5X4D3;Q339G9;A0A0K2SQY8;I2FL31;Q5SCR6;Q32803;Q4VI99;C1JAT3;D6MYJ6;Q37358;Q4KUE1;Q7YJP8;Q7GH77;Q5I221;A0A0U4D534;O98551;E7DMW3;Q3I534;I2E9A4;Q4VI78;A0A0P0FGN5;Q58U40;A6YSW9;Q1L7E3;A3RGJ0;A0A249Y5N8;G0WZ98;W5RVG3;A0A249Y5Y5;A0A291L247;G0WZL1;C1JAS8;Q37220;B1PHQ2;A0A0U1W0G4;A0A142I7F3;Q7Y…		0	0.005	0.07593	27.29	9.48923	2	737.383	-0.263509	53.5073	0
	High	AmHAVIDR	1	44488	338	Q9ZS70;A0A291EXH5;I2E9B8;Q6VW40;A0A0F7C9H2;E6Y8Z3;I2BGM7;B1NL21;C0J9R6;Q6VW29;C6G1P2;Q5W520;Q33047;D6MYK4;E7DMY2;Q31807;A0PD98;Q8WL19;Q33032;Q5K3Y8;I2E962;O82538;Q9GHZ1;U5XM28;B8PRL7;B5SW52;Q9THL1;A5X4D3;Q8WIX2;I3NTN0;Q1XEJ9;A0A219PXQ5;A5X4K9;Q9XQI4;O46889;Q339G9;C3S8Q5;Q95631;B5D5Q4;D3W6K3;F2X4H9;Q9GEK5;A0A0K2SQY8;I2FL31;B8QQG4;O78309;Q9T2B5;Q5SCR6;O98429;Q32803;Q4VI99;C1JAT3;Q9GGI5;D6MYJ6;Q9XQ9…	M2(Oxidation)	0	0.008	0.1076	47.78	0.0661697	2	928.467	0.000262866	21.2563	0
C0J9P4	ATP synthase subunit beta (Fragment) OS=Stephania rotunda OX=461634 GN=atpB PE=3 SV=1 - [C0J9P4_9MAGN]	2595.21	68.54	5671	1	20	143	445	47.8759	5.24951
	High	GIYPAVDPLDSTSTMLQPR	1	5449	13	A0A0M3LBA7;A0A1Z1CJG6;A0A1I7PIS3;C0J9K5;C0J9P4;Q9SCE9;Q597J4;A0A191SDX6;G4WNV5;Q95FT0;Q9MRM1;B7S4V7;A0A1C9HCE1		0	0	1.004e-09	114.59	8.72003e-09	3	2061.03	-0.62753	114.178	0
	High	mPSAVGYQPTLSTEMGSLQER	10	5647	12	B7S4V7;A0A0M3LBA7;A0A1Z1CJG6;A0A1I7PIS3;C0J9K5;C0J9P4;Q9SCE9;Q597J4;G4WNV5;Q95FT0;A0A191SDX6;A0A1C9HCE1	M1(Oxidation)	0	0	4.371e-14	111.9	1.01971e-08	2	2298.08	0.999668	97.5291	0
	High	FVQAGSEVSALLGR	8	9158	13	A0A0M3LBA7;Q597J4;A0A1Z1CJG6;C0J9K5;C0J9P4;A0A1I7PIS3;Q9SCE9;G4WNV5;Q95FT0;A0A191SDX6;A0A0A7DB11;B7S4V7;A0A1C9HCE1		0	0	1.946e-07	94.62	9.59931e-07	2	1433.78	0.798734	104.555	0
	High	mPSAVGYQPTLSTEmGSLQER	5	5647	12	A0A0M3LBA7;Q597J4;A0A1Z1CJG6;A0A1I7PIS3;C0J9K5;C0J9P4;G4WNV5;Q95FT0;Q9SCE9;A0A191SDX6;B7S4V7;A0A1C9HCE1	M1(Oxidation); M15(Oxidation)	0	0	4.349e-11	94.16	5.62265e-07	3	2314.07	1.36445	80.9113	0
	High	VGLTALTmAEYFR	3	7808	14	A0A0M3LBA7;Q9SCE9;A0A1Z1CJG6;C0J9K5;C0J9P4;Q597J4;A0A1I7PIS3;G4WNV5;A0A191SDX6;Q95FT0;A0A0A7DB11;Q9MRM1;B7S4V7;A0A1C9HCE1	M8(Oxidation)	0	0	7.001e-06	92.31	1.53414e-06	2	1487.76	1.5098	109.736	0
	High	ELQDIIAILGLDELSEEDR	1	7752	11	A0A0M3LBA7;Q597J4;A0A1Z1CJG6;C0J9K5;C0J9P4;A0A1I7PIS3;Q9SCE9;G4WNV5;A0A191SDX6;B7S4V7;A0A1C9HCE1		0	0	1.377e-14	91.6	1.69921e-06	2	2171.11	-0.986046	115.771	0
	High	MPSAVGYQPTLSTEMGSLQER	7	5647	12	A0A0M3LBA7;A0A1Z1CJG6;A0A1I7PIS3;C0J9K5;C0J9P4;Q9SCE9;Q597J4;G4WNV5;Q95FT0;A0A191SDX6;B7S4V7;A0A1C9HCE1		0	0	2.049e-14	90.7	1.6678e-06	2	2282.08	1.346	104.509	0
	High	GmEVIDTGAPLSVPVGGATLGR	6	3356	7	A0A0M3LBA7;A0A1Z1CJG6;A0A1I7PIS3;C0J9K5;C0J9P4;Q9SCE9;A0A191SDX6	M2(Oxidation)	0	0	3.383e-13	89.66	2.27945e-06	2	2113.1	1.42362	103.01	0
	High	VALVYGQMNEPPGAR	12	9490	13	C0J9K5;A0A0M3LBA7;Q597J4;A0A1Z1CJG6;A0A191SDX6;A0A1I7PIS3;C0J9P4;G4WNV5;Q9SCE9;B7S4V7;Q95FT0;A0A0A7DB11;Q9MRM1		0	0	6.402e-08	89.31	3.03587e-06	2	1601.81	0.731551	81.913	0
	High	DVNEQDVLLFIDNIFR	1	5066	10	A0A1I7PIS3;Q9SCE9;A0A0M3LBA7;A0A1Z1CJG6;C0J9K5;C0J9P4;G4WNV5;Q95FT0;Q597J4;A0A1C9HCE1		0	0	1.745e-12	87.98	4.48605e-06	2	1950	0.0320363	116.52	0
	High	AVAMSATDGLMR	4	3822	9	A0A0M3LBA7;A0A1Z1CJG6;A0A191SDX6;A0A1I7PIS3;C0J9K5;C0J9P4;Q9SCE9;Q597J4;Q9MRM1		0	0	3.005e-07	81.94	1.30064e-05	2	1222.59	0.619721	72.9946	0
	High	GIYPAVDPLDSTSTmLQPR	7	5449	13	A0A0M3LBA7;Q597J4;A0A1Z1CJG6;C0J9K5;C0J9P4;A0A191SDX6;A0A1I7PIS3;Q9SCE9;G4WNV5;B7S4V7;A0A1C9HCE1;Q95FT0;Q9MRM1	M15(Oxidation)	0	0	1.339e-10	79.62	2.59457e-05	2	2077.03	1.53813	104.086	0
	High	mPNIYNALVVK	3	4063	7	A0A0M3LBA7;A0A1Z1CJG6;C0J9K5;C0J9P4;Q597J4;G4WNV5;B7S4V7	M1(Oxidation)	0	0	3.989e-07	78.82	9.08338e-05	2	1277.69	0.980473	90.1916	0
	High	VALVYGQmNEPPGAR	10	9490	13	Q9MRM1;A0A0M3LBA7;A0A1Z1CJG6;A0A1I7PIS3;C0J9K5;C0J9P4;G4WNV5;Q9SCE9;A0A191SDX6;Q95FT0;B7S4V7;A0A0A7DB11;Q597J4	M8(Oxidation)	0	0	8.026e-10	76.66	5.57863e-05	2	1617.81	1.15111	66.1706	0
	High	VGLTALTMAEYFR	1	7808	14	A0A0M3LBA7;Q597J4;A0A1Z1CJG6;A0A1I7PIS3;C0J9K5;C0J9P4;G4WNV5;Q9SCE9;A0A1C9HCE1;B7S4V7;Q95FT0;A0A191SDX6;A0A0A7DB11;Q9MRM1		0	0	5.755e-08	76.41	5.6708e-05	2	1471.76	0.559418	114.642	0
	High	GMEVIDTGAPLSVPVGGATLGR	7	3356	7	A0A0M3LBA7;A0A1Z1CJG6;C0J9K5;C0J9P4;A0A1I7PIS3;Q9SCE9;A0A191SDX6		0	0	9.396e-14	75.26	0.000135752	2	2097.1	1.22165	112.863	0
	High	MPNIYNALVVK	6	4063	7	A0A0M3LBA7;A0A1Z1CJG6;C0J9K5;C0J9P4;Q597J4;G4WNV5;B7S4V7		0	0	2.604e-05	72.13	0.000137969	2	1261.7	0.639151	103.612	0
	High	EGNDLYMEMK	3	8238	11	A0A0M3LBA7;Q597J4;A0A1Z1CJG6;C0J9K5;C0J9P4;A0A1I7PIS3;Q9SCE9;G4WNV5;Q95FT0;A0A0A7DB11;B7S4V7		0	0	0.0002781	61.93	0.000534865	2	1229.52	0.394281	73.8934	0
	High	SAPAFIQLDTK	4	4550	9	A0A0M3LBA7;A0A1I7PIS3;Q95FT0;Q9SCE9;Q597J4;A0A1Z1CJG6;C0J9K5;C0J9P4;A0A191SDX6		0	0	0.0001019	58.69	0.0038912	2	1190.64	0.433499	84.0866	0
	High	LSIFETGIK	4	9003	13	A0A0M3LBA7;Q597J4;A0A1Z1CJG6;C0J9K5;C0J9P4;A0A1I7PIS3;Q9SCE9;G4WNV5;A0A191SDX6;Q95FT0;A0A0A7DB11;Q9MRM1;B7S4V7		0	0	0.003906	57.89	0.00228398	2	1007.58	0.156655	91.7126	0
	High	AVAMSATDGLmR	7	3822	9	A0A0M3LBA7;Q597J4;A0A1Z1CJG6;C0J9K5;C0J9P4;A0A191SDX6;A0A1I7PIS3;Q9SCE9;Q9MRM1	M11(Oxidation)	0	0	3.752e-05	56.96	0.00330221	2	1238.59	0.380734	58.6553	0
	High	TVLIMELINNIAK	1	8267	12	A0A0M3LBA7;Q597J4;A0A1Z1CJG6;A0A1I7PIS3;C0J9K5;C0J9P4;Q9SCE9;G4WNV5;Q95FT0;A0A0A7DB11;A0A191SDX6;Q9MRM1		0	0	1.035e-05	55.97	0.00426503	2	1471.86	-0.046942	115.441	0
	High	FLSQPFFVAEVFTGSPGxYVGLTETIR	1	1	1	C0J9P4	X18(R)	0	0	4.1e-10	53.31	0.0045476	3	3018.6	8.74903	114.916	1
	High	IGLFGGAGVGK	5	9628	20	A0A0M3LBA7;A0A1Z1CJG6;A0A1I7PIS3;C0J9K5;C0J9P4;G4WNV5;Q9SCE9;B7S4V7;Q597J4;Q95FT0;A0A0A7DB11;A0A191SDX6;A0A2G5F6R8;B9T1V8;A0A2H3ZCK5;A0A251U5D0;A0A0K9NYL5;Q9MRM1;A0A0D6QRT0;M0UCJ4		0	0	2.083e-05	51.64	0.0159739	2	975.563	0.418598	81.2943	0
	High	VVDLLAPYR	7	9267	13	A0A0M3LBA7;Q597J4;A0A1Z1CJG6;A0A1I7PIS3;C0J9K5;C0J9P4;G4WNV5;Q9SCE9;B7S4V7;A0A191SDX6;Q95FT0;A0A0A7DB11;Q9MRM1		0	0	0.0009798	51.37	0.0157326	2	1045.6	0.069123	97.0278	0
	High	TVLImELINNIAK	1	8267	12	A0A0M3LBA7;Q597J4;A0A1Z1CJG6;A0A1I7PIS3;C0J9K5;C0J9P4;Q9SCE9;G4WNV5;Q95FT0;A0A0A7DB11;A0A191SDX6;Q9MRM1	M5(Oxidation)	0	0	0.001853	51.1	0.0124122	2	1487.85	0.581723	114.918	0
	High	AVAmSATDGLmR	4	3822	9	A0A0M3LBA7;A0A1Z1CJG6;A0A1I7PIS3;C0J9K5;C0J9P4;Q9SCE9;Q597J4;A0A191SDX6;Q9MRM1	M4(Oxidation); M11(Oxidation)	0	0	0.0004819	50.09	0.0127388	2	1254.58	0.439739	44.7299	0
	High	EGNDLYmEmK	2	8238	11	A0A0A7DB11;A0A0M3LBA7;Q597J4;A0A1Z1CJG6;A0A1I7PIS3;C0J9K5;C0J9P4;G4WNV5;Q95FT0;Q9SCE9;B7S4V7	M7(Oxidation); M9(Oxidation)	0	0	0.0005916	47.31	0.0124306	2	1261.51	0.5113	42.2258	0
	High	EGSITSIQAVYVPADDLTDPAPATTFAHLDATTVLSR	1	6159	12	A0A0M3LBA7;G4WNV5;A0A1Z1CJG6;A0A191SDX6;A0A1I7PIS3;C0J9K5;C0J9P4;Q95FT0;Q9SCE9;A0A0A7DB11;B7S4V7;A0A1C9HCE1		0.0217	0	7.069e-13	45.39	0.0472482	3	3843.94	2.04722	114.542	0
	High	EGNDLYmEMK	4	8238	11	A0A0A7DB11;A0A0M3LBA7;Q597J4;A0A1Z1CJG6;A0A1I7PIS3;C0J9K5;C0J9P4;G4WNV5;Q95FT0;Q9SCE9;B7S4V7	M7(Oxidation)	0	0	0.001063	37.29	0.139325	2	1245.51	0.943582	62.9769	0
	High	AHGGVSVFGGVGER	6	7926	13	A0A0M3LBA7;Q597J4;A0A1Z1CJG6;A0A191SDX6;A0A1I7PIS3;C0J9K5;C0J9P4;G4WNV5;Q95FT0;Q9SCE9;Q9MRM1;B7S4V7;A0A0A7DB11		0	0	0.000159	26.45	4.86264	2	1328.67	2.0593	70.1939	0
	High	TREGNDLYMEMK	1	8225	11	A0A0A7DB11;A0A0M3LBA7;Q597J4;A0A1Z1CJG6;A0A1I7PIS3;C0J9K5;C0J9P4;G4WNV5;Q95FT0;Q9SCE9;B7S4V7		0	0.002	0.02453	35.03	0.383472	2	1486.67	0.903348	62.034	1
A0A1Z1CJG6	ATP synthase subunit beta, chloroplastic OS=Adenanthera microsperma OX=714439 GN=atpB PE=3 SV=1 - [A0A1Z1CJG6_9FABA]	2593.91	58.63	5672	1	20	144	498	53.706	5.40186
	High	GIYPAVDPLDSTSTMLQPR	1	5449	13	A0A0M3LBA7;A0A1Z1CJG6;A0A1I7PIS3;C0J9K5;C0J9P4;Q9SCE9;Q597J4;A0A191SDX6;G4WNV5;Q95FT0;Q9MRM1;B7S4V7;A0A1C9HCE1		0	0	1.004e-09	114.59	8.72003e-09	3	2061.03	-0.62753	114.178	0
	High	mPSAVGYQPTLSTEMGSLQER	10	5647	12	B7S4V7;A0A0M3LBA7;A0A1Z1CJG6;A0A1I7PIS3;C0J9K5;C0J9P4;Q9SCE9;Q597J4;G4WNV5;Q95FT0;A0A191SDX6;A0A1C9HCE1	M1(Oxidation)	0	0	4.371e-14	111.9	1.01971e-08	2	2298.08	0.999668	97.5291	0
	High	FVQAGSEVSALLGR	8	9158	13	A0A0M3LBA7;Q597J4;A0A1Z1CJG6;C0J9K5;C0J9P4;A0A1I7PIS3;Q9SCE9;G4WNV5;Q95FT0;A0A191SDX6;A0A0A7DB11;B7S4V7;A0A1C9HCE1		0	0	1.946e-07	94.62	9.59931e-07	2	1433.78	0.798734	104.555	0
	High	mPSAVGYQPTLSTEmGSLQER	5	5647	12	A0A0M3LBA7;Q597J4;A0A1Z1CJG6;A0A1I7PIS3;C0J9K5;C0J9P4;G4WNV5;Q95FT0;Q9SCE9;A0A191SDX6;B7S4V7;A0A1C9HCE1	M1(Oxidation); M15(Oxidation)	0	0	4.349e-11	94.16	5.62265e-07	3	2314.07	1.36445	80.9113	0
	High	VGLTALTmAEYFR	3	7808	14	A0A0M3LBA7;Q9SCE9;A0A1Z1CJG6;C0J9K5;C0J9P4;Q597J4;A0A1I7PIS3;G4WNV5;A0A191SDX6;Q95FT0;A0A0A7DB11;Q9MRM1;B7S4V7;A0A1C9HCE1	M8(Oxidation)	0	0	7.001e-06	92.31	1.53414e-06	2	1487.76	1.5098	109.736	0
	High	ELQDIIAILGLDELSEEDR	1	7752	11	A0A0M3LBA7;Q597J4;A0A1Z1CJG6;C0J9K5;C0J9P4;A0A1I7PIS3;Q9SCE9;G4WNV5;A0A191SDX6;B7S4V7;A0A1C9HCE1		0	0	1.377e-14	91.6	1.69921e-06	2	2171.11	-0.986046	115.771	0
	High	MPSAVGYQPTLSTEMGSLQER	7	5647	12	A0A0M3LBA7;A0A1Z1CJG6;A0A1I7PIS3;C0J9K5;C0J9P4;Q9SCE9;Q597J4;G4WNV5;Q95FT0;A0A191SDX6;B7S4V7;A0A1C9HCE1		0	0	2.049e-14	90.7	1.6678e-06	2	2282.08	1.346	104.509	0
	High	GmEVIDTGAPLSVPVGGATLGR	6	3356	7	A0A0M3LBA7;A0A1Z1CJG6;A0A1I7PIS3;C0J9K5;C0J9P4;Q9SCE9;A0A191SDX6	M2(Oxidation)	0	0	3.383e-13	89.66	2.27945e-06	2	2113.1	1.42362	103.01	0
	High	VALVYGQMNEPPGAR	12	9490	13	C0J9K5;A0A0M3LBA7;Q597J4;A0A1Z1CJG6;A0A191SDX6;A0A1I7PIS3;C0J9P4;G4WNV5;Q9SCE9;B7S4V7;Q95FT0;A0A0A7DB11;Q9MRM1		0	0	6.402e-08	89.31	3.03587e-06	2	1601.81	0.731551	81.913	0
	High	DVNEQDVLLFIDNIFR	1	5066	10	A0A1I7PIS3;Q9SCE9;A0A0M3LBA7;A0A1Z1CJG6;C0J9K5;C0J9P4;G4WNV5;Q95FT0;Q597J4;A0A1C9HCE1		0	0	1.745e-12	87.98	4.48605e-06	2	1950	0.0320363	116.52	0
	High	AVAMSATDGLMR	4	3822	9	A0A0M3LBA7;A0A1Z1CJG6;A0A191SDX6;A0A1I7PIS3;C0J9K5;C0J9P4;Q9SCE9;Q597J4;Q9MRM1		0	0	3.005e-07	81.94	1.30064e-05	2	1222.59	0.619721	72.9946	0
	High	GIYPAVDPLDSTSTmLQPR	7	5449	13	A0A0M3LBA7;Q597J4;A0A1Z1CJG6;C0J9K5;C0J9P4;A0A191SDX6;A0A1I7PIS3;Q9SCE9;G4WNV5;B7S4V7;A0A1C9HCE1;Q95FT0;Q9MRM1	M15(Oxidation)	0	0	1.339e-10	79.62	2.59457e-05	2	2077.03	1.53813	104.086	0
	High	mPNIYNALVVK	3	4063	7	A0A0M3LBA7;A0A1Z1CJG6;C0J9K5;C0J9P4;Q597J4;G4WNV5;B7S4V7	M1(Oxidation)	0	0	3.989e-07	78.82	9.08338e-05	2	1277.69	0.980473	90.1916	0
	High	VALVYGQmNEPPGAR	10	9490	13	Q9MRM1;A0A0M3LBA7;A0A1Z1CJG6;A0A1I7PIS3;C0J9K5;C0J9P4;G4WNV5;Q9SCE9;A0A191SDX6;Q95FT0;B7S4V7;A0A0A7DB11;Q597J4	M8(Oxidation)	0	0	8.026e-10	76.66	5.57863e-05	2	1617.81	1.15111	66.1706	0
	High	VGLTALTMAEYFR	1	7808	14	A0A0M3LBA7;Q597J4;A0A1Z1CJG6;A0A1I7PIS3;C0J9K5;C0J9P4;G4WNV5;Q9SCE9;A0A1C9HCE1;B7S4V7;Q95FT0;A0A191SDX6;A0A0A7DB11;Q9MRM1		0	0	5.755e-08	76.41	5.6708e-05	2	1471.76	0.559418	114.642	0
	High	GMEVIDTGAPLSVPVGGATLGR	7	3356	7	A0A0M3LBA7;A0A1Z1CJG6;C0J9K5;C0J9P4;A0A1I7PIS3;Q9SCE9;A0A191SDX6		0	0	9.396e-14	75.26	0.000135752	2	2097.1	1.22165	112.863	0
	High	MPNIYNALVVK	6	4063	7	A0A0M3LBA7;A0A1Z1CJG6;C0J9K5;C0J9P4;Q597J4;G4WNV5;B7S4V7		0	0	2.604e-05	72.13	0.000137969	2	1261.7	0.639151	103.612	0
	High	EGNDLYMEMK	3	8238	11	A0A0M3LBA7;Q597J4;A0A1Z1CJG6;C0J9K5;C0J9P4;A0A1I7PIS3;Q9SCE9;G4WNV5;Q95FT0;A0A0A7DB11;B7S4V7		0	0	0.0002781	61.93	0.000534865	2	1229.52	0.394281	73.8934	0
	High	SAPAFIQLDTK	4	4550	9	A0A0M3LBA7;A0A1I7PIS3;Q95FT0;Q9SCE9;Q597J4;A0A1Z1CJG6;C0J9K5;C0J9P4;A0A191SDX6		0	0	0.0001019	58.69	0.0038912	2	1190.64	0.433499	84.0866	0
	High	LSIFETGIK	4	9003	13	A0A0M3LBA7;Q597J4;A0A1Z1CJG6;C0J9K5;C0J9P4;A0A1I7PIS3;Q9SCE9;G4WNV5;A0A191SDX6;Q95FT0;A0A0A7DB11;Q9MRM1;B7S4V7		0	0	0.003906	57.89	0.00228398	2	1007.58	0.156655	91.7126	0
	High	AVAMSATDGLmR	7	3822	9	A0A0M3LBA7;Q597J4;A0A1Z1CJG6;C0J9K5;C0J9P4;A0A191SDX6;A0A1I7PIS3;Q9SCE9;Q9MRM1	M11(Oxidation)	0	0	3.752e-05	56.96	0.00330221	2	1238.59	0.380734	58.6553	0
	High	TVLIMELINNIAK	1	8267	12	A0A0M3LBA7;Q597J4;A0A1Z1CJG6;A0A1I7PIS3;C0J9K5;C0J9P4;Q9SCE9;G4WNV5;Q95FT0;A0A0A7DB11;A0A191SDX6;Q9MRM1		0	0	1.035e-05	55.97	0.00426503	2	1471.86	-0.046942	115.441	0
	High	IGLFGGAGVGK	5	9628	20	A0A0M3LBA7;A0A1Z1CJG6;A0A1I7PIS3;C0J9K5;C0J9P4;G4WNV5;Q9SCE9;B7S4V7;Q597J4;Q95FT0;A0A0A7DB11;A0A191SDX6;A0A2G5F6R8;B9T1V8;A0A2H3ZCK5;A0A251U5D0;A0A0K9NYL5;Q9MRM1;A0A0D6QRT0;M0UCJ4		0	0	2.083e-05	51.64	0.0159739	2	975.563	0.418598	81.2943	0
	High	VVDLLAPYR	7	9267	13	A0A0M3LBA7;Q597J4;A0A1Z1CJG6;A0A1I7PIS3;C0J9K5;C0J9P4;G4WNV5;Q9SCE9;B7S4V7;A0A191SDX6;Q95FT0;A0A0A7DB11;Q9MRM1		0	0	0.0009798	51.37	0.0157326	2	1045.6	0.069123	97.0278	0
	High	TVLImELINNIAK	1	8267	12	A0A0M3LBA7;Q597J4;A0A1Z1CJG6;A0A1I7PIS3;C0J9K5;C0J9P4;Q9SCE9;G4WNV5;Q95FT0;A0A0A7DB11;A0A191SDX6;Q9MRM1	M5(Oxidation)	0	0	0.001853	51.1	0.0124122	2	1487.85	0.581723	114.918	0
	High	AVAmSATDGLmR	4	3822	9	A0A0M3LBA7;A0A1Z1CJG6;A0A1I7PIS3;C0J9K5;C0J9P4;Q9SCE9;Q597J4;A0A191SDX6;Q9MRM1	M4(Oxidation); M11(Oxidation)	0	0	0.0004819	50.09	0.0127388	2	1254.58	0.439739	44.7299	0
	High	EGNDLYmEmK	2	8238	11	A0A0A7DB11;A0A0M3LBA7;Q597J4;A0A1Z1CJG6;A0A1I7PIS3;C0J9K5;C0J9P4;G4WNV5;Q95FT0;Q9SCE9;B7S4V7	M7(Oxidation); M9(Oxidation)	0	0	0.0005916	47.31	0.0124306	2	1261.51	0.5113	42.2258	0
	High	EGSITSIQAVYVPADDLTDPAPATTFAHLDATTVLSR	1	6159	12	A0A0M3LBA7;G4WNV5;A0A1Z1CJG6;A0A191SDX6;A0A1I7PIS3;C0J9K5;C0J9P4;Q95FT0;Q9SCE9;A0A0A7DB11;B7S4V7;A0A1C9HCE1		0.0217	0	7.069e-13	45.39	0.0472482	3	3843.94	2.04722	114.542	0
	High	EGNDLYmEMK	4	8238	11	A0A0A7DB11;A0A0M3LBA7;Q597J4;A0A1Z1CJG6;A0A1I7PIS3;C0J9K5;C0J9P4;G4WNV5;Q95FT0;Q9SCE9;B7S4V7	M7(Oxidation)	0	0	0.001063	37.29	0.139325	2	1245.51	0.943582	62.9769	0
	High	ESGVINEQDIAESK	2	2	1	A0A1Z1CJG6		0	0	8.289e-05	36.11	0.49029	2	1518.73	1.39128	57.4306	0
	High	AHGGVSVFGGVGER	6	7926	13	A0A0M3LBA7;Q597J4;A0A1Z1CJG6;A0A191SDX6;A0A1I7PIS3;C0J9K5;C0J9P4;G4WNV5;Q95FT0;Q9SCE9;Q9MRM1;B7S4V7;A0A0A7DB11		0	0	0.000159	26.45	4.86264	2	1328.67	2.0593	70.1939	0
	High	TREGNDLYMEMK	1	8225	11	A0A0A7DB11;A0A0M3LBA7;Q597J4;A0A1Z1CJG6;A0A1I7PIS3;C0J9K5;C0J9P4;G4WNV5;Q95FT0;Q9SCE9;B7S4V7		0	0.002	0.02453	35.03	0.383472	2	1486.67	0.903348	62.034	1
Q8MCW3	Ribulose bisphosphate carboxylase large chain (Fragment) OS=Lorostemon coelhoi OX=198774 GN=rbcL PE=3 SV=1 - [Q8MCW3_9ROSI]	2593.63	35.55	25784	0	15	157	301	33.6345	8.88037
	High	GGLDFTKDDENVNSQPFMR	10	51638	312	Q9XQI4;Q4VI93;Q8MFT9;A0A126G0V3;C0J9R6;Q6VW29;C6G1P2;Q5W520;A5X4D3;F2X4H9;A0A0K2SQY8;Q32803;Q4VI99;Q9GGI5;D6MYJ6;Q7YJP8;Q5I221;A0A0U4D534;Q4VI80;Q4VI78;A3RGJ0;G0WZ98;A0A249Y5Y5;A0A291L247;G0WZL1;Q37220;Q7YJR1;A0A291L2W8;Q37279;J9QH20;L0N8B1;A0A291EXH5;I2E9B8;Q6VW40;A0A0F7C9H2;I2BGM7;Q33047;Q31807;Q8WL19;Q33032;Q5K3Y8;O82538;U5XM28;B8PRL7;B5SW52;Q9THL1;Q1XEJ9;A0A219PXQ5;O46889;C3S8Q5;D3W6K3;Q9GEK5…		0	0	8.22e-13	127.74	7.05394e-10	2	2169.99	0.129488	93.0407	1
	High	GHYLxATAGTcEEMIK	9	12	9	Q8WJX3;Q95CF8;X2D2J7;E5G0I9;Q37220;Q8ME51;Q31895;Q95631;Q8MCW3	X5(D); C11(Carbamidomethyl)	0	0	1.152e-09	106.09	1.67809e-08	2	1795.8	1.75204	70.4647	0
	High	GHYLxATAGTcEEMIK	14	14794	127	Q6VW40;C0J9R6;C6G1P2;Q5W520;Q33032;F2X4H9;Q4VI99;Q9GGI5;Q4VI80;Q4VI78;E7DMY2;Q31895;Q37212;Q5I221;A0A0U4D534;Q6VW29;R4QE58;A5X4D3;C7A609;Q32121;A0A0K2SQY8;Q32803;D6MYJ6;O03839;Q7YJP8;O09424;D6MYI7;Q9MT23;A3RGJ0;G0WZ98;A0A249Y5Y5;A0A291L247;G0WZL1;Q37220;A0A142I7A5;B6GUV5;B8YHE7;O98431;Q7YJR1;A0A291L2W8;A0A078BR81;Q37347;K4FWS2;K4EPE7;Q37279;A0A0F6TFY2;Q95CE8;Q5DRJ9;J9QH20;L0N8B1;Q37309;A0A291L2S1…	X5(N); C11(Carbamidomethyl)	0	0	7.637e-14	105.99	5.53902e-08	2	1794.82	1.41919	66.294	0
	High	GHYLxATAGTcEEmIK	7	14794	127	Q6VW40;C0J9R6;C6G1P2;Q5W520;Q33032;U5XM28;F2X4H9;Q5SCR6;Q4VI99;C1JAT3;Q9GGI5;Q4VI80;Q4VI78;Q6VW29;R4QE58;Q7YJP8;Q5I221;A0A0U4D534;Q9MT23;B6GUV5;Q7YJR1;L0N8B1;O82538;Q9THL1;I2FL31;Q32803;Q4KUE1;Q7GH77;I2E9A4;Q1L7E3;A3RGJ0;A0A0B4M1K8;Q37220;B1PHQ2;A0A0U1W0G4;A0A078BR81;S6CMZ7;Q8MFT9;A0A0F6TFY2;Q5DRJ9;A0A249Y5Q9;A0A1D8DG20;Q85VA4;P94046;Q8ME51;Q31895;Q95631;Q8MCW3;A0A0K2SQY8;O98429;D6MYJ6;Q37212;O98…	X5(N); C11(Carbamidomethyl); M14(Oxidation)	0	0	8.933e-11	95.65	5.48066e-07	2	1810.81	1.31607	55.5401	0
	High	GHYLxATAGTcEEMIKR	3	12	9	Q8WJX3;Q95CF8;X2D2J7;E5G0I9;Q37220;Q8ME51;Q31895;Q95631;Q8MCW3	X5(D); C11(Carbamidomethyl)	0	0	3.868e-09	94.91	3.38911e-07	3	1951.9	-0.794907	64.0913	1
	High	GGLDFTKDDENVNSQPFmR	8	51638	312	Q4VIC0;O98426;B1PHQ2;A0A2D0WHN2;Q95CE8;Q9GGJ5;B5LBY9;Q9XQI4;Q4VI93;Q8MFT9;A0A126G0V3;C0J9R6;Q6VW29;C6G1P2;Q5W520;A5X4D3;F2X4H9;A0A0K2SQY8;Q32803;Q4VI99;Q9GGI5;D6MYJ6;Q7YJP8;Q5I221;A0A0U4D534;Q4VI80;Q4VI78;A3RGJ0;G0WZ98;A0A249Y5Y5;A0A291L247;G0WZL1;Q37220;Q7YJR1;A0A291L2W8;Q37279;J9QH20;L0N8B1;A0A291EXH5;I2E9B8;Q6VW40;A0A0F7C9H2;I2BGM7;Q33047;Q31807;Q8WL19;Q33032;Q5K3Y8;O82538;U5XM28;B8PRL7;B5SW52…	M18(Oxidation)	0	0	1.609e-10	84.55	1.42416e-05	2	2185.98	0.779455	83.8852	1
	High	DNGLLLHIHR	12	41878	323	Q5W520;Q9GGI5;O09424;Q6VW40;I2BGM7;C0J9R6;C6G1P2;E7DMY2;Q33032;F2X4H9;Q37212;M1S1D7;Q8HUZ9;Q5I221;A0A0U4D534;I2E9L8;Q6VW29;O82538;U5XM28;Q9THL1;A0A0K2SQY8;I2FL31;Q5SCR6;Q32803;Q4VI99;C1JAT3;D6MYJ6;Q4KUE1;Q7YJP8;Q7GH77;J9QER6;O98551;E7DMW3;Q4VI80;Q3I534;I2E9A4;Q8MCY1;Q4VI78;Q1L7E3;A0A291EXH5;C3RXF1;B8PRL7;C3S8U4;A0A1C9HFM1;O03612;A0A023Q3H2;A0A023Q1H7;Q31807;T1WH32;C3S8Q5;Q71N81;P93952;Q8WKT6;Q9XQ…		0	0	1.717e-05	83.15	2.27948e-05	3	1187.67	1.40527	64.2218	0
	High	GHYLxATAGTcEEMIKR	3	14767	126	Q6VW40;C0J9R6;Q6VW29;C6G1P2;Q33032;U5XM28;R4QE58;F2X4H9;A0A0K2SQY8;Q5SCR6;O98429;Q9GGI5;D6MYJ6;Q4KUE1;Q37212;Q7YJP8;Q7GH77;O98551;E7DMW3;I2E9A4;Q8MCY1;Q1L7E3;D6MYI7;Q9MT23;W5RVG3;O98426;A0A0B4M1K8;A0A0U1W0G4;B6GUV5;Q7YJR1;Q37347;K4EPE7;S6CMZ7;Q37176;Q8MFT9;Q95CE8;A0A1D8DG20;L0N8B1;P94046;Q8ME51;A5X4D3;Q339G9;A0A2H4UGV5;Q37358;Q32750;Q5I221;A0A0U4D534;A0A249Y5N8;Q7YJR9;A0A291L2W8;D6MYJ0;Q5W520;Q32…	X5(N); C11(Carbamidomethyl)	0	0	2.293e-13	82.79	1.40073e-05	3	1950.92	1.18142	60.6955	1
	High	GHYLxATAGTcEEmIKR	3	14767	126	C0J9R6;C6G1P2;F2X4H9;Q9GGI5;Q6VW40;Q6VW29;Q5W520;Q33032;O82538;U5XM28;Q9THL1;A0A0K2SQY8;I2FL31;Q5SCR6;Q32803;Q4VI99;C1JAT3;D6MYJ6;Q4KUE1;Q7YJP8;Q7GH77;O98551;E7DMW3;Q4VI80;Q3I534;I2E9A4;Q4VI78;Q1L7E3;E7DMY2;A0A2H4UGV5;I2E962;O98429;Q9MT23;A3RGJ0;W5RVG3;A0A0B4M1K8;G0WZL1;Q37220;A0A142I7A5;B1PHQ2;A0A0U1W0G4;A0A142I7F3;B8YHE7;O98431;Q7YJR1;A0A078BR81;Q37347;K4EPE7;S6CMZ7;Q8MFT9;A0A0F6TFY2;Q95CE8;Q5D…	X5(N); C11(Carbamidomethyl); M14(Oxidation)	0	0	2.114e-10	80.35	2.3056e-05	3	1966.91	1.21254	50.762	1
	High	TFQGPPHGIQVER	30	58045	308	A0A291EXH5;Q6VW40;I2BGM7;C0J9R6;C6G1P2;Q5W520;E7DMY2;Q33032;B5SW52;D3W6K3;F2X4H9;Q4VI99;Q9GGI5;Q8HUZ9;I2E9L8;Q4VI80;Q4VI78;C3S8U4;A0A0F7C9H2;I2E962;U5XM28;B8PRL7;Q8WIX2;C3S8Q5;Q9GEK5;O78309;Q5SCR6;C1JAT3;M1S1D7;A0A2H4NXN4;Q5I221;G0WZM4;A0A0U4D534;A0A0P0FGN5;A0A286NQF2;Q7YJM6;A6YSW9;Q6VW29;Q4KUE1;Q7YJP8;Q7GH77;I2E9A4;Q1L7E3;Q9MT23;A0A0B4M1K8;A0A0U1W0G4;Q7YJR1;S6CMZ7;Q8MFT9;A0A1D8DG20;L0N8B1;P94046…		0	0	1.1e-08	79.78	6.57355e-05	2	1465.75	-0.0102537	59.9781	0
	High	DDENVNSQPFMR	7	52171	338	Q9GHZ1;A5X4K9;A0A0P0UQB7;Q32224;Q32496;Q85YX6;A0A1Q1G8P4;C0J9R6;C6G1P2;F2X4H9;Q9GGI5;Q37212;Q8HUZ9;A0A291EXH5;Q32571;Q5W520;Q8WL19;Q5K3Y8;C3RXF1;B8PRL7;B5SW52;A0A219PXQ5;O46889;Q32121;A0A1C9HG15;I2FL31;Q32553;Q32803;A0PDB5;Q8WIA7;C7AQV2;C3S8U4;I2E9B8;Q6VW40;A0A0F7C9H2;E6Y8Z3;I2BGM7;B1NL21;Q6VW29;Q33047;Q31807;Q33032;O82538;U5XM28;Q9THL1;A5X4D3;I3NTN0;Q1XEJ9;V5K6K1;Q339G9;C3S8Q5;B5D5Q4;V5K6L0;D3W6…		0	0	2.837e-06	77.66	6.38818e-05	2	1451.62	0.55733	69.725	0
	High	GHYLxATAGTcEEmIK	3	12	9	Q8WJX3;E5G0I9;Q8ME51;Q31895;Q95631;Q37220;Q8MCW3;Q95CF8;X2D2J7	X5(D); C11(Carbamidomethyl); M14(Oxidation)	0	0	1.536e-11	66.43	0.00011868	2	1811.8	0.635416	59.3284	0
	High	xITLGFVDLLR	1	11021	131	Q5W520;Q9GGI5;Q6VW40;C0J9R6;C6G1P2;Q33032;U5XM28;F2X4H9;Q5SCR6;Q4VI99;C1JAT3;Q4VI80;Q4VI78;Q5I221;A0A0U4D534;A0A291EXH5;A0A0F7C9H2;I2BGM7;B8PRL7;B5SW52;C3S8Q5;D3W6K3;Q9GEK5;A0A2H4NXN4;Q8HUZ9;I2E9L8;C3S8U4;Q8MFT9;A0A249Y5Q9;Q9ZS70;I2E962;Q8WIX2;A0A286NQF2;Q7YJM6;C0J394;A0A142DPV4;W5RVG3;B8PRP3;H5ZW43;G0WZL1;B3LDY8;A0A1C9HFM1;Q8HVI8;E0D9F7;Q37347;A0A023UBM0;Q5QAE5;A0A023Q1L0;J9QH20;A0A125R6I8;Q8MCW…	X1(E)	0	0	0.001995	63.24	0.00102465	2	1275.73	0.46212	115.007	0
	High	GHYLxATAGTcEEmIKR	4	12	9	Q8WJX3;Q95CF8;X2D2J7;E5G0I9;Q37220;Q8ME51;Q31895;Q95631;Q8MCW3	X5(D); C11(Carbamidomethyl); M14(Oxidation)	0	0	5.297e-09	54.53	0.00318226	3	1967.9	0.368823	53.205	1
	High	YGRPLLGcTIKPK	8	64650	340	C0J9R6;Q6VW29;C6G1P2;Q5W520;A5X4D3;F2X4H9;A0A0K2SQY8;Q32803;Q4VI99;Q9GGI5;D6MYJ6;Q7YJP8;Q5I221;A0A0U4D534;Q4VI80;Q4VI78;A3RGJ0;G0WZ98;A0A249Y5Y5;A0A291L247;G0WZL1;Q37220;Q7YJR1;A0A291L2W8;Q37279;J9QH20;L0N8B1;A0A291EXH5;I2E9B8;Q6VW40;A0A0F7C9H2;I2BGM7;Q33047;Q31807;Q8WL19;Q33032;Q5K3Y8;O82538;U5XM28;B8PRL7;B5SW52;Q9THL1;Q1XEJ9;A0A219PXQ5;O46889;C3S8Q5;D3W6K3;Q9GEK5;I2FL31;Q5SCR6;C1JAT3;Q9XQ93;Q4K…	C8(Carbamidomethyl)	0	0	5.306e-09	52.44	0.0334262	3	1502.85	0.213484	53.6462	2
	High	AMHAVIxR	10	44488	338	Q6VW40;A0A0F7C9H2;I2BGM7;C0J9R6;C6G1P2;Q33032;U5XM28;T1WH32;C3S8Q5;F2X4H9;Q9GEK5;Q5SCR6;Q9GGI5;A0A2H4NXN4;Q8HUZ9;I2E9L8;C3S8U4;Q6VW29;Q5W520;O82538;Q9THL1;A0A0K2SQY8;I2FL31;Q32803;Q4VI99;C1JAT3;D6MYJ6;Q4KUE1;Q7YJP8;Q7GH77;O98551;E7DMW3;Q4VI80;Q3I534;I2E9A4;Q4VI78;Q1L7E3;A3RGJ0;W5RVG3;G0WZL1;Q37220;B1PHQ2;A0A0U1W0G4;A0A142I7F3;Q7YJR1;S6CMZ7;Q8MFT9;J9QH20;A0A249Y5Q9;Q85VA4;L0N8B1;Q37212;M1S1D7;Q5I2…	X7(D)	0	0	0.002359	52.22	0.0221467	2	912.472	-0.488874	32.2799	0
	High	DDENVNSQPFmR	5	52171	338	Q6VW40;C0J9R6;C6G1P2;Q5W520;Q33032;U5XM28;F2X4H9;Q5SCR6;Q4VI99;C1JAT3;Q9GGI5;Q4VI80;Q4VI78;Q37212;Q5I221;A0A0U4D534;Q9ZS70;I2E9B8;A0A0F7C9H2;I2BGM7;Q6VW29;Q31807;A5X4D3;Q8WIX2;V5K6K1;A5X4K9;Q339G9;C3S8Q5;V5K6L0;Q9GEK5;A0A0K2SQY8;O98429;D6MYJ6;Q9XQ93;A0A1W6BQF9;Q37358;Q4KUE1;M1S1D7;Q7YJP8;Q7GH77;A0A2H4NXN4;Q8HUZ9;G0WZM4;O98551;E7DMW3;I2E9L8;Q8HRT3;I2E9A4;Q8MCY1;A0A286NQF2;Q6USH4;P93952;Q8WKT6;Q7YJ…	M11(Oxidation)	0	0	3.337e-06	47.53	0.0647209	2	1467.62	0.689022	56.4145	0
	High	PLLGcTIKPK	7	64838	348	C0J9R6;Q6VW29;C6G1P2;Q5W520;A5X4D3;F2X4H9;A0A0K2SQY8;Q32803;Q4VI99;Q9GGI5;D6MYJ6;Q7YJP8;Q5I221;A0A0U4D534;Q4VI80;Q4VI78;A3RGJ0;G0WZ98;A0A249Y5Y5;A0A291L247;G0WZL1;Q37220;Q7YJR1;A0A291L2W8;Q37279;J9QH20;L0N8B1;A0A291EXH5;I2E9B8;Q6VW40;A0A0F7C9H2;I2BGM7;Q33047;Q31807;Q8WL19;Q33032;Q5K3Y8;O82538;U5XM28;B8PRL7;B5SW52;Q9THL1;Q1XEJ9;A0A219PXQ5;O46889;C3S8Q5;D3W6K3;Q9GEK5;I2FL31;Q5SCR6;C1JAT3;Q9XQ93;Q4K…	C5(Carbamidomethyl)	0	0	0.0002754	45.67	0.153398	2	1126.67	0.646087	51.6346	1
	High	AQxETGEIK	7	27913	246	A0A291EXH5;Q6VW40;A0A0F7C9H2;I2BGM7;C0J9R6;C6G1P2;Q5W520;Q33032;U5XM28;B8PRL7;B5SW52;C3S8Q5;D3W6K3;F2X4H9;Q9GEK5;Q5SCR6;Q4VI99;C1JAT3;Q9GGI5;A0A2H4NXN4;Q8HUZ9;I2E9L8;Q4VI80;Q4VI78;C3S8U4;I2E9B8;Q6VW29;Q31807;Q9XQ93;Q4KUE1;Q7YJP8;Q7GH77;I2E9A4;A0A286NQF2;P93952;Q7YJM6;Q9XQL2;Q1L7E3;Q9MT23;A0A0K2SQY8;D6MYJ6;O98551;E7DMW3;Q8WKT6;W5RVG3;D4N1T9;A0A0U1W0G4;Q8HVI8;A0A291L206;Q7YJR1;S6CMZ7;Q8MFT9;Q5QAE5;…	X3(A)	0	0.001	0.006713	39.16	0.472469	2	946.483	-0.639487	25.67	0
	High	xHGMHFR	3	30695	251	Q5W520;Q9GGI5;Q33047;O82538;Q6VW40;C0J9R6;Q6VW29;C6G1P2;Q33032;U5XM28;Q9THL1;F2X4H9;A0A0K2SQY8;I2FL31;Q5SCR6;Q32803;Q4VI99;C1JAT3;D6MYJ6;Q4KUE1;Q7YJP8;Q7GH77;O98551;E7DMW3;Q4VI80;Q3I534;I2E9A4;Q4VI78;Q1L7E3;Q71N79;A0A291EXH5;I2E9B8;E6Y8Z3;I2BGM7;B1NL21;Q31807;Q8WL19;Q5K3Y8;B5SW52;Q1XEJ9;O46889;Q339G9;B5D5Q4;D3W6K3;O78309;Q9XQ93;Q37358;M1S1D7;A0PDB5;Q33156;Q8HUZ9;Q5I221;A0A0U4D534;I2E9L8;Q95DW1;C3…	X1(N)	0	0.003	0.04156	38.45	0.36181	2	898.41	0.182082	30.1674	0
	High	GGLDFTK	2	54686	360	C0J9R6;C6G1P2;E7DMY2;F2X4H9;Q9GGI5;Q37212;Q9XQI4;Q4VI80;Q4VI93;Q6VW40;Q6VW29;Q5W520;Q33032;O82538;U5XM28;Q9THL1;A5X4D3;Q339G9;A0A0K2SQY8;I2FL31;Q5SCR6;Q32803;Q4VI99;C1JAT3;D6MYJ6;Q37358;Q4KUE1;Q7YJP8;Q7GH77;Q5I221;A0A0U4D534;O98551;E7DMW3;Q3I534;I2E9A4;Q4VI78;A0A0P0FGN5;Q58U40;A6YSW9;Q1L7E3;A3RGJ0;A0A249Y5N8;G0WZ98;W5RVG3;A0A249Y5Y5;A0A291L247;G0WZL1;C1JAS8;Q37220;B1PHQ2;A0A0U1W0G4;A0A142I7F3;Q7Y…		0	0.005	0.07593	27.29	9.48923	2	737.383	-0.263509	53.5073	0
	High	AmHAVIxR	1	44488	338	Q9ZS70;A0A291EXH5;I2E9B8;Q6VW40;A0A0F7C9H2;E6Y8Z3;I2BGM7;B1NL21;C0J9R6;Q6VW29;C6G1P2;Q5W520;Q33047;D6MYK4;E7DMY2;Q31807;A0PD98;Q8WL19;Q33032;Q5K3Y8;I2E962;O82538;Q9GHZ1;U5XM28;B8PRL7;B5SW52;Q9THL1;A5X4D3;Q8WIX2;I3NTN0;Q1XEJ9;A0A219PXQ5;A5X4K9;Q9XQI4;O46889;Q339G9;C3S8Q5;Q95631;B5D5Q4;D3W6K3;F2X4H9;Q9GEK5;A0A0K2SQY8;I2FL31;B8QQG4;O78309;Q9T2B5;Q5SCR6;O98429;Q32803;Q4VI99;C1JAT3;Q9GGI5;D6MYJ6;Q9XQ9…	M2(Oxidation); X7(D)	0	0.008	0.1076	47.78	0.0661697	2	928.467	0.000262866	21.2563	0
U5XM28	Ribulose bisphosphate carboxylase large chain (Fragment) OS=Wurdastom hexamera OX=1412895 GN=rbcL PE=3 SV=1 - [U5XM28_9MYRT]	2591.6	31.1	37889	0	17	264	447	49.432	7.32764
	High	GGLDFTKDDENVNSQPFMR	10	51638	312	Q9XQI4;Q4VI93;Q8MFT9;A0A126G0V3;C0J9R6;Q6VW29;C6G1P2;Q5W520;A5X4D3;F2X4H9;A0A0K2SQY8;Q32803;Q4VI99;Q9GGI5;D6MYJ6;Q7YJP8;Q5I221;A0A0U4D534;Q4VI80;Q4VI78;A3RGJ0;G0WZ98;A0A249Y5Y5;A0A291L247;G0WZL1;Q37220;Q7YJR1;A0A291L2W8;Q37279;J9QH20;L0N8B1;A0A291EXH5;I2E9B8;Q6VW40;A0A0F7C9H2;I2BGM7;Q33047;Q31807;Q8WL19;Q33032;Q5K3Y8;O82538;U5XM28;B8PRL7;B5SW52;Q9THL1;Q1XEJ9;A0A219PXQ5;O46889;C3S8Q5;D3W6K3;Q9GEK5…		0	0	8.22e-13	127.74	7.05394e-10	2	2169.99	0.129488	93.0407	1
	High	GHYLNATAGTcEEMIK	15	14794	127	Q6VW40;C0J9R6;C6G1P2;Q5W520;Q33032;F2X4H9;Q4VI99;Q9GGI5;Q4VI80;Q4VI78;E7DMY2;Q31895;Q37212;Q5I221;A0A0U4D534;Q6VW29;R4QE58;A5X4D3;C7A609;Q32121;A0A0K2SQY8;Q32803;D6MYJ6;O03839;Q7YJP8;O09424;D6MYI7;Q9MT23;A3RGJ0;G0WZ98;A0A249Y5Y5;A0A291L247;G0WZL1;Q37220;A0A142I7A5;B6GUV5;B8YHE7;O98431;Q7YJR1;A0A291L2W8;A0A078BR81;Q37347;K4FWS2;K4EPE7;Q37279;A0A0F6TFY2;Q95CE8;Q5DRJ9;J9QH20;L0N8B1;Q37309;A0A291L2S1…	C11(Carbamidomethyl)	0	0	7.637e-14	105.99	5.53902e-08	2	1794.82	1.41919	66.294	0
	High	GHYLNATAGTcEEmIK	7	14794	127	Q6VW40;C0J9R6;C6G1P2;Q5W520;Q33032;U5XM28;F2X4H9;Q5SCR6;Q4VI99;C1JAT3;Q9GGI5;Q4VI80;Q4VI78;Q6VW29;R4QE58;Q7YJP8;Q5I221;A0A0U4D534;Q9MT23;B6GUV5;Q7YJR1;L0N8B1;O82538;Q9THL1;I2FL31;Q32803;Q4KUE1;Q7GH77;I2E9A4;Q1L7E3;A3RGJ0;A0A0B4M1K8;Q37220;B1PHQ2;A0A0U1W0G4;A0A078BR81;S6CMZ7;Q8MFT9;A0A0F6TFY2;Q5DRJ9;A0A249Y5Q9;A0A1D8DG20;Q85VA4;P94046;Q8ME51;Q31895;Q95631;Q8MCW3;A0A0K2SQY8;O98429;D6MYJ6;Q37212;O98…	C11(Carbamidomethyl); M14(Oxidation)	0	0	8.933e-11	95.65	5.48066e-07	2	1810.81	1.31607	55.5401	0
	High	GGLDFTKDDENVNSQPFmR	8	51638	312	Q4VIC0;O98426;B1PHQ2;A0A2D0WHN2;Q95CE8;Q9GGJ5;B5LBY9;Q9XQI4;Q4VI93;Q8MFT9;A0A126G0V3;C0J9R6;Q6VW29;C6G1P2;Q5W520;A5X4D3;F2X4H9;A0A0K2SQY8;Q32803;Q4VI99;Q9GGI5;D6MYJ6;Q7YJP8;Q5I221;A0A0U4D534;Q4VI80;Q4VI78;A3RGJ0;G0WZ98;A0A249Y5Y5;A0A291L247;G0WZL1;Q37220;Q7YJR1;A0A291L2W8;Q37279;J9QH20;L0N8B1;A0A291EXH5;I2E9B8;Q6VW40;A0A0F7C9H2;I2BGM7;Q33047;Q31807;Q8WL19;Q33032;Q5K3Y8;O82538;U5XM28;B8PRL7;B5SW52…	M18(Oxidation)	0	0	1.609e-10	84.55	1.42416e-05	2	2185.98	0.779455	83.8852	1
	High	mSGGDHIHAGTVVGK	32	17683	158	Q6VW40;A0A0F7C9H2;I2BGM7;C0J9R6;C6G1P2;Q33032;U5XM28;C3S8Q5;F2X4H9;Q9GEK5;Q5SCR6;Q9GGI5;Q37212;A0A2H4NXN4;Q8HUZ9;I2E9L8;Q8MCY1;O98531;Q6VW29;Q339G9;Q37358;Q4KUE1;Q7YJP8;Q7GH77;Q5I221;A0A0U4D534;I2E9A4;Q1L7E3;D6MYK4;E7DMY2;Q31807;T1WH32;A0A0K2SQY8;D6MYJ6;P93952;Q8WKT6;Q9XQL2;I2E9B8;Q9XQ93;O98551;E7DMW3;R4QE58;A5X4D3;I2E906;O98429;D6MYI7;Q9MT23;A0A249Y5N8;W5RVG3;A0A0B4M1K8;A0A0U1W0G4;B6GUV5;Q7YJR1;…	M1(Oxidation)	0	0	1.164e-08	84.19	1.31218e-05	2	1481.72	0.0716084	31.3895	0
	High	DNGLLLHIHR	12	41878	323	Q5W520;Q9GGI5;O09424;Q6VW40;I2BGM7;C0J9R6;C6G1P2;E7DMY2;Q33032;F2X4H9;Q37212;M1S1D7;Q8HUZ9;Q5I221;A0A0U4D534;I2E9L8;Q6VW29;O82538;U5XM28;Q9THL1;A0A0K2SQY8;I2FL31;Q5SCR6;Q32803;Q4VI99;C1JAT3;D6MYJ6;Q4KUE1;Q7YJP8;Q7GH77;J9QER6;O98551;E7DMW3;Q4VI80;Q3I534;I2E9A4;Q8MCY1;Q4VI78;Q1L7E3;A0A291EXH5;C3RXF1;B8PRL7;C3S8U4;A0A1C9HFM1;O03612;A0A023Q3H2;A0A023Q1H7;Q31807;T1WH32;C3S8Q5;Q71N81;P93952;Q8WKT6;Q9XQ…		0	0	1.717e-05	83.15	2.27948e-05	3	1187.67	1.40527	64.2218	0
	High	GHYLNATAGTcEEMIKR	4	14767	126	Q6VW40;C0J9R6;Q6VW29;C6G1P2;Q33032;U5XM28;R4QE58;F2X4H9;A0A0K2SQY8;Q5SCR6;O98429;Q9GGI5;D6MYJ6;Q4KUE1;Q37212;Q7YJP8;Q7GH77;O98551;E7DMW3;I2E9A4;Q8MCY1;Q1L7E3;D6MYI7;Q9MT23;W5RVG3;O98426;A0A0B4M1K8;A0A0U1W0G4;B6GUV5;Q7YJR1;Q37347;K4EPE7;S6CMZ7;Q37176;Q8MFT9;Q95CE8;A0A1D8DG20;L0N8B1;P94046;Q8ME51;A5X4D3;Q339G9;A0A2H4UGV5;Q37358;Q32750;Q5I221;A0A0U4D534;A0A249Y5N8;Q7YJR9;A0A291L2W8;D6MYJ0;Q5W520;Q32…	C11(Carbamidomethyl)	0	0	2.293e-13	82.79	1.40073e-05	3	1950.92	1.18142	60.6955	1
	High	GHYLNATAGTcEEmIKR	6	14767	126	C0J9R6;C6G1P2;F2X4H9;Q9GGI5;Q6VW40;Q6VW29;Q5W520;Q33032;O82538;U5XM28;Q9THL1;A0A0K2SQY8;I2FL31;Q5SCR6;Q32803;Q4VI99;C1JAT3;D6MYJ6;Q4KUE1;Q7YJP8;Q7GH77;O98551;E7DMW3;Q4VI80;Q3I534;I2E9A4;Q4VI78;Q1L7E3;E7DMY2;A0A2H4UGV5;I2E962;O98429;Q9MT23;A3RGJ0;W5RVG3;A0A0B4M1K8;G0WZL1;Q37220;A0A142I7A5;B1PHQ2;A0A0U1W0G4;A0A142I7F3;B8YHE7;O98431;Q7YJR1;A0A078BR81;Q37347;K4EPE7;S6CMZ7;Q8MFT9;A0A0F6TFY2;Q95CE8;Q5D…	C11(Carbamidomethyl); M14(Oxidation)	0	0	2.114e-10	80.35	2.3056e-05	3	1966.91	1.21254	50.762	1
	High	TFQGPPxGIQVER	30	58045	308	A0A291EXH5;Q6VW40;I2BGM7;C0J9R6;C6G1P2;Q5W520;E7DMY2;Q33032;B5SW52;D3W6K3;F2X4H9;Q4VI99;Q9GGI5;Q8HUZ9;I2E9L8;Q4VI80;Q4VI78;C3S8U4;A0A0F7C9H2;I2E962;U5XM28;B8PRL7;Q8WIX2;C3S8Q5;Q9GEK5;O78309;Q5SCR6;C1JAT3;M1S1D7;A0A2H4NXN4;Q5I221;G0WZM4;A0A0U4D534;A0A0P0FGN5;A0A286NQF2;Q7YJM6;A6YSW9;Q6VW29;Q4KUE1;Q7YJP8;Q7GH77;I2E9A4;Q1L7E3;Q9MT23;A0A0B4M1K8;A0A0U1W0G4;Q7YJR1;S6CMZ7;Q8MFT9;A0A1D8DG20;L0N8B1;P94046…	X7(H)	0	0	1.1e-08	79.78	6.57355e-05	2	1465.75	-0.0102537	59.9781	0
	High	DDENVNSQPFMR	7	52171	338	Q9GHZ1;A5X4K9;A0A0P0UQB7;Q32224;Q32496;Q85YX6;A0A1Q1G8P4;C0J9R6;C6G1P2;F2X4H9;Q9GGI5;Q37212;Q8HUZ9;A0A291EXH5;Q32571;Q5W520;Q8WL19;Q5K3Y8;C3RXF1;B8PRL7;B5SW52;A0A219PXQ5;O46889;Q32121;A0A1C9HG15;I2FL31;Q32553;Q32803;A0PDB5;Q8WIA7;C7AQV2;C3S8U4;I2E9B8;Q6VW40;A0A0F7C9H2;E6Y8Z3;I2BGM7;B1NL21;Q6VW29;Q33047;Q31807;Q33032;O82538;U5XM28;Q9THL1;A5X4D3;I3NTN0;Q1XEJ9;V5K6K1;Q339G9;C3S8Q5;B5D5Q4;V5K6L0;D3W6…		0	0	2.837e-06	77.66	6.38818e-05	2	1451.62	0.55733	69.725	0
	High	MSGGDHIHAGTVVGK	35	17683	158	C0J9R6;C6G1P2;F2X4H9;Q9GGI5;Q5I221;A0A0U4D534;Q6VW29;Q7YJP8;O98551;I2E9B8;Q6VW40;A0A0F7C9H2;I2BGM7;Q31807;Q33032;U5XM28;A5X4D3;Q8WIX2;Q339G9;C3S8Q5;Q9GEK5;A0A0K2SQY8;Q5SCR6;O98429;D6MYJ6;Q9XQ93;Q37358;Q4KUE1;M1S1D7;Q7GH77;A0A2H4NXN4;Q8HUZ9;G0WZM4;E7DMW3;I2E9L8;Q8HRT3;I2E9A4;A0A286NQF2;P93952;Q8WKT6;Q7YJM6;Q9XQL2;Q1L7E3;Q9MT23;Q9ZS70;A0A249Y5N8;W5RVG3;A0A120KLC1;B8PRP3;A0A0B4M1K8;B5L2V5;S4TA61;D4N…		0	0	8.925e-09	71.23	0.000222805	2	1465.72	0.101013	37.4577	0
	High	VALEAcVQAR	50	29518	254	I2E9B8;Q6VW40;A0A0F7C9H2;I2BGM7;C0J9R6;Q6VW29;C6G1P2;Q31807;Q33032;U5XM28;A5X4D3;V5K6K1;Q339G9;C3S8Q5;V5K6L0;F2X4H9;Q9GEK5;A0A0K2SQY8;Q5SCR6;Q9GGI5;D6MYJ6;Q9XQ93;A0A1W6BQF9;Q37358;Q4KUE1;Q37212;M1S1D7;Q7YJP8;Q7GH77;A0A2H4NXN4;Q8HUZ9;Q5I221;G0WZM4;A0A0U4D534;O98551;E7DMW3;I2E9L8;Q8HRT3;I2E9A4;Q8MCY1;Q6USH4;P93952;Q8WKT6;Q9XQL2;Q1L7E3;O98531;Q5W520;C3RXF1;C3S8U4;E7DMY2;A0A076FQ83;A0A291EXH5;E6Y8Z3;…	C6(Carbamidomethyl)	0	0	0.0001594	70.48	0.000356624	2	1116.58	0.537768	113.435	0
	High	TFQGPPxGIQVER	3	39	10	U5XM28;A5X4D3;Q8WIX2;Q4VI78;Q32803;A0A0A0QCC3;G8EEM9;H9AK14;A0A1X9ZQP4;Q9TN58	X7(D)	0	0	4.387e-06	67.47	0.000301986	2	1443.72	1.24234	70.8566	0
	High	EITLGFVDLLR	1	11021	131	Q5W520;Q9GGI5;Q6VW40;C0J9R6;C6G1P2;Q33032;U5XM28;F2X4H9;Q5SCR6;Q4VI99;C1JAT3;Q4VI80;Q4VI78;Q5I221;A0A0U4D534;A0A291EXH5;A0A0F7C9H2;I2BGM7;B8PRL7;B5SW52;C3S8Q5;D3W6K3;Q9GEK5;A0A2H4NXN4;Q8HUZ9;I2E9L8;C3S8U4;Q8MFT9;A0A249Y5Q9;Q9ZS70;I2E962;Q8WIX2;A0A286NQF2;Q7YJM6;C0J394;A0A142DPV4;W5RVG3;B8PRP3;H5ZW43;G0WZL1;B3LDY8;A0A1C9HFM1;Q8HVI8;E0D9F7;Q37347;A0A023UBM0;Q5QAE5;A0A023Q1L0;J9QH20;A0A125R6I8;Q8MCW…		0	0	0.001995	63.24	0.00102465	2	1275.73	0.46212	115.007	0
	High	YGRPLLGcTIKPK	8	64650	340	C0J9R6;Q6VW29;C6G1P2;Q5W520;A5X4D3;F2X4H9;A0A0K2SQY8;Q32803;Q4VI99;Q9GGI5;D6MYJ6;Q7YJP8;Q5I221;A0A0U4D534;Q4VI80;Q4VI78;A3RGJ0;G0WZ98;A0A249Y5Y5;A0A291L247;G0WZL1;Q37220;Q7YJR1;A0A291L2W8;Q37279;J9QH20;L0N8B1;A0A291EXH5;I2E9B8;Q6VW40;A0A0F7C9H2;I2BGM7;Q33047;Q31807;Q8WL19;Q33032;Q5K3Y8;O82538;U5XM28;B8PRL7;B5SW52;Q9THL1;Q1XEJ9;A0A219PXQ5;O46889;C3S8Q5;D3W6K3;Q9GEK5;I2FL31;Q5SCR6;C1JAT3;Q9XQ93;Q4K…	C8(Carbamidomethyl)	0	0	5.306e-09	52.44	0.0334262	3	1502.85	0.213484	53.6462	2
	High	AMHAVIDR	10	44488	338	Q6VW40;A0A0F7C9H2;I2BGM7;C0J9R6;C6G1P2;Q33032;U5XM28;T1WH32;C3S8Q5;F2X4H9;Q9GEK5;Q5SCR6;Q9GGI5;A0A2H4NXN4;Q8HUZ9;I2E9L8;C3S8U4;Q6VW29;Q5W520;O82538;Q9THL1;A0A0K2SQY8;I2FL31;Q32803;Q4VI99;C1JAT3;D6MYJ6;Q4KUE1;Q7YJP8;Q7GH77;O98551;E7DMW3;Q4VI80;Q3I534;I2E9A4;Q4VI78;Q1L7E3;A3RGJ0;W5RVG3;G0WZL1;Q37220;B1PHQ2;A0A0U1W0G4;A0A142I7F3;Q7YJR1;S6CMZ7;Q8MFT9;J9QH20;A0A249Y5Q9;Q85VA4;L0N8B1;Q37212;M1S1D7;Q5I2…		0	0	0.002359	52.22	0.0221467	2	912.472	-0.488874	32.2799	0
	High	DDENVNSQPFmR	5	52171	338	Q6VW40;C0J9R6;C6G1P2;Q5W520;Q33032;U5XM28;F2X4H9;Q5SCR6;Q4VI99;C1JAT3;Q9GGI5;Q4VI80;Q4VI78;Q37212;Q5I221;A0A0U4D534;Q9ZS70;I2E9B8;A0A0F7C9H2;I2BGM7;Q6VW29;Q31807;A5X4D3;Q8WIX2;V5K6K1;A5X4K9;Q339G9;C3S8Q5;V5K6L0;Q9GEK5;A0A0K2SQY8;O98429;D6MYJ6;Q9XQ93;A0A1W6BQF9;Q37358;Q4KUE1;M1S1D7;Q7YJP8;Q7GH77;A0A2H4NXN4;Q8HUZ9;G0WZM4;O98551;E7DMW3;I2E9L8;Q8HRT3;I2E9A4;Q8MCY1;A0A286NQF2;Q6USH4;P93952;Q8WKT6;Q7YJ…	M11(Oxidation)	0	0	3.337e-06	47.53	0.0647209	2	1467.62	0.689022	56.4145	0
	High	PLLGcTIKPK	7	64838	348	C0J9R6;Q6VW29;C6G1P2;Q5W520;A5X4D3;F2X4H9;A0A0K2SQY8;Q32803;Q4VI99;Q9GGI5;D6MYJ6;Q7YJP8;Q5I221;A0A0U4D534;Q4VI80;Q4VI78;A3RGJ0;G0WZ98;A0A249Y5Y5;A0A291L247;G0WZL1;Q37220;Q7YJR1;A0A291L2W8;Q37279;J9QH20;L0N8B1;A0A291EXH5;I2E9B8;Q6VW40;A0A0F7C9H2;I2BGM7;Q33047;Q31807;Q8WL19;Q33032;Q5K3Y8;O82538;U5XM28;B8PRL7;B5SW52;Q9THL1;Q1XEJ9;A0A219PXQ5;O46889;C3S8Q5;D3W6K3;Q9GEK5;I2FL31;Q5SCR6;C1JAT3;Q9XQ93;Q4K…	C5(Carbamidomethyl)	0	0	0.0002754	45.67	0.153398	2	1126.67	0.646087	51.6346	1
	High	AQAETGEIK	7	27913	246	A0A291EXH5;Q6VW40;A0A0F7C9H2;I2BGM7;C0J9R6;C6G1P2;Q5W520;Q33032;U5XM28;B8PRL7;B5SW52;C3S8Q5;D3W6K3;F2X4H9;Q9GEK5;Q5SCR6;Q4VI99;C1JAT3;Q9GGI5;A0A2H4NXN4;Q8HUZ9;I2E9L8;Q4VI80;Q4VI78;C3S8U4;I2E9B8;Q6VW29;Q31807;Q9XQ93;Q4KUE1;Q7YJP8;Q7GH77;I2E9A4;A0A286NQF2;P93952;Q7YJM6;Q9XQL2;Q1L7E3;Q9MT23;A0A0K2SQY8;D6MYJ6;O98551;E7DMW3;Q8WKT6;W5RVG3;D4N1T9;A0A0U1W0G4;Q8HVI8;A0A291L206;Q7YJR1;S6CMZ7;Q8MFT9;Q5QAE5;…		0	0.001	0.006713	39.16	0.472469	2	946.483	-0.639487	25.67	0
	High	EGNEIIR	1	14511	170	B8PRL7;O46889;Q9GEK5;O78309;Q9XQ93;Q8WKT6;C6G1P2;Q6VW40;C0J9R6;Q5W520;Q33032;U5XM28;F2X4H9;Q5SCR6;Q4VI99;C1JAT3;Q9GGI5;Q4VI80;Q4VI78;A0A291EXH5;Q71N79;Q8HUZ9;C3S8U4;I2BGM7;B5SW52;D3W6K3;I2E9L8;Q6VW29;A5X4D3;A0A0K2SQY8;Q32803;D6MYJ6;Q7YJP8;Q5I221;A0A0U4D534;I2FL31;Q58U40;I2E9B8;A0A0F7C9H2;Q33047;Q31807;Q8WL19;Q5K3Y8;O82538;Q9THL1;Q1XEJ9;A0A219PXQ5;C3S8Q5;Q4KUE1;Q7GH77;A0A2H4NXN4;A0PDB5;Q33156;O985…		0	0.003	0.03445	52.74	0.0128698	2	830.437	0.284124	36.2801	0
	High	NHGMHFR	3	30695	251	Q5W520;Q9GGI5;Q33047;O82538;Q6VW40;C0J9R6;Q6VW29;C6G1P2;Q33032;U5XM28;Q9THL1;F2X4H9;A0A0K2SQY8;I2FL31;Q5SCR6;Q32803;Q4VI99;C1JAT3;D6MYJ6;Q4KUE1;Q7YJP8;Q7GH77;O98551;E7DMW3;Q4VI80;Q3I534;I2E9A4;Q4VI78;Q1L7E3;Q71N79;A0A291EXH5;I2E9B8;E6Y8Z3;I2BGM7;B1NL21;Q31807;Q8WL19;Q5K3Y8;B5SW52;Q1XEJ9;O46889;Q339G9;B5D5Q4;D3W6K3;O78309;Q9XQ93;Q37358;M1S1D7;A0PDB5;Q33156;Q8HUZ9;Q5I221;A0A0U4D534;I2E9L8;Q95DW1;C3…		0	0.003	0.04156	38.45	0.36181	2	898.41	0.182082	30.1674	0
	High	GGLDFTK	2	54686	360	C0J9R6;C6G1P2;E7DMY2;F2X4H9;Q9GGI5;Q37212;Q9XQI4;Q4VI80;Q4VI93;Q6VW40;Q6VW29;Q5W520;Q33032;O82538;U5XM28;Q9THL1;A5X4D3;Q339G9;A0A0K2SQY8;I2FL31;Q5SCR6;Q32803;Q4VI99;C1JAT3;D6MYJ6;Q37358;Q4KUE1;Q7YJP8;Q7GH77;Q5I221;A0A0U4D534;O98551;E7DMW3;Q3I534;I2E9A4;Q4VI78;A0A0P0FGN5;Q58U40;A6YSW9;Q1L7E3;A3RGJ0;A0A249Y5N8;G0WZ98;W5RVG3;A0A249Y5Y5;A0A291L247;G0WZL1;C1JAS8;Q37220;B1PHQ2;A0A0U1W0G4;A0A142I7F3;Q7Y…		0	0.005	0.07593	27.29	9.48923	2	737.383	-0.263509	53.5073	0
	High	AmHAVIDR	1	44488	338	Q9ZS70;A0A291EXH5;I2E9B8;Q6VW40;A0A0F7C9H2;E6Y8Z3;I2BGM7;B1NL21;C0J9R6;Q6VW29;C6G1P2;Q5W520;Q33047;D6MYK4;E7DMY2;Q31807;A0PD98;Q8WL19;Q33032;Q5K3Y8;I2E962;O82538;Q9GHZ1;U5XM28;B8PRL7;B5SW52;Q9THL1;A5X4D3;Q8WIX2;I3NTN0;Q1XEJ9;A0A219PXQ5;A5X4K9;Q9XQI4;O46889;Q339G9;C3S8Q5;Q95631;B5D5Q4;D3W6K3;F2X4H9;Q9GEK5;A0A0K2SQY8;I2FL31;B8QQG4;O78309;Q9T2B5;Q5SCR6;O98429;Q32803;Q4VI99;C1JAT3;Q9GGI5;D6MYJ6;Q9XQ9…	M2(Oxidation)	0	0.008	0.1076	47.78	0.0661697	2	928.467	0.000262866	21.2563	0
Q32701	Ribulose bisphosphate carboxylase large chain OS=Notothixos subaureus OX=36002 GN=rbcL PE=3 SV=1 - [RBL_NOTSU]	2590.63	31.58	26955	0	16	264	475	52.4294	6.68311
	High	GGLDFTKDDENVNSQPFMR	10	51638	312	Q9XQI4;Q4VI93;Q8MFT9;A0A126G0V3;C0J9R6;Q6VW29;C6G1P2;Q5W520;A5X4D3;F2X4H9;A0A0K2SQY8;Q32803;Q4VI99;Q9GGI5;D6MYJ6;Q7YJP8;Q5I221;A0A0U4D534;Q4VI80;Q4VI78;A3RGJ0;G0WZ98;A0A249Y5Y5;A0A291L247;G0WZL1;Q37220;Q7YJR1;A0A291L2W8;Q37279;J9QH20;L0N8B1;A0A291EXH5;I2E9B8;Q6VW40;A0A0F7C9H2;I2BGM7;Q33047;Q31807;Q8WL19;Q33032;Q5K3Y8;O82538;U5XM28;B8PRL7;B5SW52;Q9THL1;Q1XEJ9;A0A219PXQ5;O46889;C3S8Q5;D3W6K3;Q9GEK5…		0	0	8.22e-13	127.74	7.05394e-10	2	2169.99	0.129488	93.0407	1
	High	AESSTGTWTTVWTDGLTSLDR	1	97	28	Q32701;Q71N69;Q8HRT3;Q6USH4;C1JAT3;Q8WIA7;Q71N70;Q32553;Q9THU3;Q71N81;A0A0B4M1K8;D4N1T9;A0A078BR81;Q37347;A0A023Q1L0;S4TA61;Q37279;Q32785;Q37176;E3THZ2;K9MF27;Q33420;Q37309;W0HG77;A0A023Q3H2;Q9THT9;Q36373;Q9TIC4		0	0	2.809e-14	116.65	2.99396e-09	2	2284.07	0.388239	114.848	0
	High	GHYLNATAGTcEEMIK	15	14794	127	Q6VW40;C0J9R6;C6G1P2;Q5W520;Q33032;F2X4H9;Q4VI99;Q9GGI5;Q4VI80;Q4VI78;E7DMY2;Q31895;Q37212;Q5I221;A0A0U4D534;Q6VW29;R4QE58;A5X4D3;C7A609;Q32121;A0A0K2SQY8;Q32803;D6MYJ6;O03839;Q7YJP8;O09424;D6MYI7;Q9MT23;A3RGJ0;G0WZ98;A0A249Y5Y5;A0A291L247;G0WZL1;Q37220;A0A142I7A5;B6GUV5;B8YHE7;O98431;Q7YJR1;A0A291L2W8;A0A078BR81;Q37347;K4FWS2;K4EPE7;Q37279;A0A0F6TFY2;Q95CE8;Q5DRJ9;J9QH20;L0N8B1;Q37309;A0A291L2S1…	C11(Carbamidomethyl)	0	0	7.637e-14	105.99	5.53902e-08	2	1794.82	1.41919	66.294	0
	High	GHYLNATAGTcEEmIK	7	14794	127	Q6VW40;C0J9R6;C6G1P2;Q5W520;Q33032;U5XM28;F2X4H9;Q5SCR6;Q4VI99;C1JAT3;Q9GGI5;Q4VI80;Q4VI78;Q6VW29;R4QE58;Q7YJP8;Q5I221;A0A0U4D534;Q9MT23;B6GUV5;Q7YJR1;L0N8B1;O82538;Q9THL1;I2FL31;Q32803;Q4KUE1;Q7GH77;I2E9A4;Q1L7E3;A3RGJ0;A0A0B4M1K8;Q37220;B1PHQ2;A0A0U1W0G4;A0A078BR81;S6CMZ7;Q8MFT9;A0A0F6TFY2;Q5DRJ9;A0A249Y5Q9;A0A1D8DG20;Q85VA4;P94046;Q8ME51;Q31895;Q95631;Q8MCW3;A0A0K2SQY8;O98429;D6MYJ6;Q37212;O98…	C11(Carbamidomethyl); M14(Oxidation)	0	0	8.933e-11	95.65	5.48066e-07	2	1810.81	1.31607	55.5401	0
	High	GGLDFTKDDENVNSQPFmR	8	51638	312	Q4VIC0;O98426;B1PHQ2;A0A2D0WHN2;Q95CE8;Q9GGJ5;B5LBY9;Q9XQI4;Q4VI93;Q8MFT9;A0A126G0V3;C0J9R6;Q6VW29;C6G1P2;Q5W520;A5X4D3;F2X4H9;A0A0K2SQY8;Q32803;Q4VI99;Q9GGI5;D6MYJ6;Q7YJP8;Q5I221;A0A0U4D534;Q4VI80;Q4VI78;A3RGJ0;G0WZ98;A0A249Y5Y5;A0A291L247;G0WZL1;Q37220;Q7YJR1;A0A291L2W8;Q37279;J9QH20;L0N8B1;A0A291EXH5;I2E9B8;Q6VW40;A0A0F7C9H2;I2BGM7;Q33047;Q31807;Q8WL19;Q33032;Q5K3Y8;O82538;U5XM28;B8PRL7;B5SW52…	M18(Oxidation)	0	0	1.609e-10	84.55	1.42416e-05	2	2185.98	0.779455	83.8852	1
	High	mSGGDHIHAGTVVGK	32	17683	158	Q6VW40;A0A0F7C9H2;I2BGM7;C0J9R6;C6G1P2;Q33032;U5XM28;C3S8Q5;F2X4H9;Q9GEK5;Q5SCR6;Q9GGI5;Q37212;A0A2H4NXN4;Q8HUZ9;I2E9L8;Q8MCY1;O98531;Q6VW29;Q339G9;Q37358;Q4KUE1;Q7YJP8;Q7GH77;Q5I221;A0A0U4D534;I2E9A4;Q1L7E3;D6MYK4;E7DMY2;Q31807;T1WH32;A0A0K2SQY8;D6MYJ6;P93952;Q8WKT6;Q9XQL2;I2E9B8;Q9XQ93;O98551;E7DMW3;R4QE58;A5X4D3;I2E906;O98429;D6MYI7;Q9MT23;A0A249Y5N8;W5RVG3;A0A0B4M1K8;A0A0U1W0G4;B6GUV5;Q7YJR1;…	M1(Oxidation)	0	0	1.164e-08	84.19	1.31218e-05	2	1481.72	0.0716084	31.3895	0
	High	DNGLLLHIHR	12	41878	323	Q5W520;Q9GGI5;O09424;Q6VW40;I2BGM7;C0J9R6;C6G1P2;E7DMY2;Q33032;F2X4H9;Q37212;M1S1D7;Q8HUZ9;Q5I221;A0A0U4D534;I2E9L8;Q6VW29;O82538;U5XM28;Q9THL1;A0A0K2SQY8;I2FL31;Q5SCR6;Q32803;Q4VI99;C1JAT3;D6MYJ6;Q4KUE1;Q7YJP8;Q7GH77;J9QER6;O98551;E7DMW3;Q4VI80;Q3I534;I2E9A4;Q8MCY1;Q4VI78;Q1L7E3;A0A291EXH5;C3RXF1;B8PRL7;C3S8U4;A0A1C9HFM1;O03612;A0A023Q3H2;A0A023Q1H7;Q31807;T1WH32;C3S8Q5;Q71N81;P93952;Q8WKT6;Q9XQ…		0	0	1.717e-05	83.15	2.27948e-05	3	1187.67	1.40527	64.2218	0
	High	GHYLNATAGTcEEMIKR	4	14767	126	Q6VW40;C0J9R6;Q6VW29;C6G1P2;Q33032;U5XM28;R4QE58;F2X4H9;A0A0K2SQY8;Q5SCR6;O98429;Q9GGI5;D6MYJ6;Q4KUE1;Q37212;Q7YJP8;Q7GH77;O98551;E7DMW3;I2E9A4;Q8MCY1;Q1L7E3;D6MYI7;Q9MT23;W5RVG3;O98426;A0A0B4M1K8;A0A0U1W0G4;B6GUV5;Q7YJR1;Q37347;K4EPE7;S6CMZ7;Q37176;Q8MFT9;Q95CE8;A0A1D8DG20;L0N8B1;P94046;Q8ME51;A5X4D3;Q339G9;A0A2H4UGV5;Q37358;Q32750;Q5I221;A0A0U4D534;A0A249Y5N8;Q7YJR9;A0A291L2W8;D6MYJ0;Q5W520;Q32…	C11(Carbamidomethyl)	0	0	2.293e-13	82.79	1.40073e-05	3	1950.92	1.18142	60.6955	1
	High	GHYLNATAGTcEEmIKR	6	14767	126	C0J9R6;C6G1P2;F2X4H9;Q9GGI5;Q6VW40;Q6VW29;Q5W520;Q33032;O82538;U5XM28;Q9THL1;A0A0K2SQY8;I2FL31;Q5SCR6;Q32803;Q4VI99;C1JAT3;D6MYJ6;Q4KUE1;Q7YJP8;Q7GH77;O98551;E7DMW3;Q4VI80;Q3I534;I2E9A4;Q4VI78;Q1L7E3;E7DMY2;A0A2H4UGV5;I2E962;O98429;Q9MT23;A3RGJ0;W5RVG3;A0A0B4M1K8;G0WZL1;Q37220;A0A142I7A5;B1PHQ2;A0A0U1W0G4;A0A142I7F3;B8YHE7;O98431;Q7YJR1;A0A078BR81;Q37347;K4EPE7;S6CMZ7;Q8MFT9;A0A0F6TFY2;Q95CE8;Q5D…	C11(Carbamidomethyl); M14(Oxidation)	0	0	2.114e-10	80.35	2.3056e-05	3	1966.91	1.21254	50.762	1
	High	TFQGPPHGIQVER	30	58045	308	A0A291EXH5;Q6VW40;I2BGM7;C0J9R6;C6G1P2;Q5W520;E7DMY2;Q33032;B5SW52;D3W6K3;F2X4H9;Q4VI99;Q9GGI5;Q8HUZ9;I2E9L8;Q4VI80;Q4VI78;C3S8U4;A0A0F7C9H2;I2E962;U5XM28;B8PRL7;Q8WIX2;C3S8Q5;Q9GEK5;O78309;Q5SCR6;C1JAT3;M1S1D7;A0A2H4NXN4;Q5I221;G0WZM4;A0A0U4D534;A0A0P0FGN5;A0A286NQF2;Q7YJM6;A6YSW9;Q6VW29;Q4KUE1;Q7YJP8;Q7GH77;I2E9A4;Q1L7E3;Q9MT23;A0A0B4M1K8;A0A0U1W0G4;Q7YJR1;S6CMZ7;Q8MFT9;A0A1D8DG20;L0N8B1;P94046…		0	0	1.1e-08	79.78	6.57355e-05	2	1465.75	-0.0102537	59.9781	0
	High	DDENVNSQPFMR	7	52171	338	Q9GHZ1;A5X4K9;A0A0P0UQB7;Q32224;Q32496;Q85YX6;A0A1Q1G8P4;C0J9R6;C6G1P2;F2X4H9;Q9GGI5;Q37212;Q8HUZ9;A0A291EXH5;Q32571;Q5W520;Q8WL19;Q5K3Y8;C3RXF1;B8PRL7;B5SW52;A0A219PXQ5;O46889;Q32121;A0A1C9HG15;I2FL31;Q32553;Q32803;A0PDB5;Q8WIA7;C7AQV2;C3S8U4;I2E9B8;Q6VW40;A0A0F7C9H2;E6Y8Z3;I2BGM7;B1NL21;Q6VW29;Q33047;Q31807;Q33032;O82538;U5XM28;Q9THL1;A5X4D3;I3NTN0;Q1XEJ9;V5K6K1;Q339G9;C3S8Q5;B5D5Q4;V5K6L0;D3W6…		0	0	2.837e-06	77.66	6.38818e-05	2	1451.62	0.55733	69.725	0
	High	MSGGDHIHAGTVVGK	35	17683	158	C0J9R6;C6G1P2;F2X4H9;Q9GGI5;Q5I221;A0A0U4D534;Q6VW29;Q7YJP8;O98551;I2E9B8;Q6VW40;A0A0F7C9H2;I2BGM7;Q31807;Q33032;U5XM28;A5X4D3;Q8WIX2;Q339G9;C3S8Q5;Q9GEK5;A0A0K2SQY8;Q5SCR6;O98429;D6MYJ6;Q9XQ93;Q37358;Q4KUE1;M1S1D7;Q7GH77;A0A2H4NXN4;Q8HUZ9;G0WZM4;E7DMW3;I2E9L8;Q8HRT3;I2E9A4;A0A286NQF2;P93952;Q8WKT6;Q7YJM6;Q9XQL2;Q1L7E3;Q9MT23;Q9ZS70;A0A249Y5N8;W5RVG3;A0A120KLC1;B8PRP3;A0A0B4M1K8;B5L2V5;S4TA61;D4N…		0	0	8.925e-09	71.23	0.000222805	2	1465.72	0.101013	37.4577	0
	High	VALEAcVQAR	50	29518	254	I2E9B8;Q6VW40;A0A0F7C9H2;I2BGM7;C0J9R6;Q6VW29;C6G1P2;Q31807;Q33032;U5XM28;A5X4D3;V5K6K1;Q339G9;C3S8Q5;V5K6L0;F2X4H9;Q9GEK5;A0A0K2SQY8;Q5SCR6;Q9GGI5;D6MYJ6;Q9XQ93;A0A1W6BQF9;Q37358;Q4KUE1;Q37212;M1S1D7;Q7YJP8;Q7GH77;A0A2H4NXN4;Q8HUZ9;Q5I221;G0WZM4;A0A0U4D534;O98551;E7DMW3;I2E9L8;Q8HRT3;I2E9A4;Q8MCY1;Q6USH4;P93952;Q8WKT6;Q9XQL2;Q1L7E3;O98531;Q5W520;C3RXF1;C3S8U4;E7DMY2;A0A076FQ83;A0A291EXH5;E6Y8Z3;…	C6(Carbamidomethyl)	0	0	0.0001594	70.48	0.000356624	2	1116.58	0.537768	113.435	0
	High	YGRPLLGcTIKPK	8	64650	340	C0J9R6;Q6VW29;C6G1P2;Q5W520;A5X4D3;F2X4H9;A0A0K2SQY8;Q32803;Q4VI99;Q9GGI5;D6MYJ6;Q7YJP8;Q5I221;A0A0U4D534;Q4VI80;Q4VI78;A3RGJ0;G0WZ98;A0A249Y5Y5;A0A291L247;G0WZL1;Q37220;Q7YJR1;A0A291L2W8;Q37279;J9QH20;L0N8B1;A0A291EXH5;I2E9B8;Q6VW40;A0A0F7C9H2;I2BGM7;Q33047;Q31807;Q8WL19;Q33032;Q5K3Y8;O82538;U5XM28;B8PRL7;B5SW52;Q9THL1;Q1XEJ9;A0A219PXQ5;O46889;C3S8Q5;D3W6K3;Q9GEK5;I2FL31;Q5SCR6;C1JAT3;Q9XQ93;Q4K…	C8(Carbamidomethyl)	0	0	5.306e-09	52.44	0.0334262	3	1502.85	0.213484	53.6462	2
	High	AMHAVIDR	10	44488	338	Q6VW40;A0A0F7C9H2;I2BGM7;C0J9R6;C6G1P2;Q33032;U5XM28;T1WH32;C3S8Q5;F2X4H9;Q9GEK5;Q5SCR6;Q9GGI5;A0A2H4NXN4;Q8HUZ9;I2E9L8;C3S8U4;Q6VW29;Q5W520;O82538;Q9THL1;A0A0K2SQY8;I2FL31;Q32803;Q4VI99;C1JAT3;D6MYJ6;Q4KUE1;Q7YJP8;Q7GH77;O98551;E7DMW3;Q4VI80;Q3I534;I2E9A4;Q4VI78;Q1L7E3;A3RGJ0;W5RVG3;G0WZL1;Q37220;B1PHQ2;A0A0U1W0G4;A0A142I7F3;Q7YJR1;S6CMZ7;Q8MFT9;J9QH20;A0A249Y5Q9;Q85VA4;L0N8B1;Q37212;M1S1D7;Q5I2…		0	0	0.002359	52.22	0.0221467	2	912.472	-0.488874	32.2799	0
	High	DDENVNSQPFmR	5	52171	338	Q6VW40;C0J9R6;C6G1P2;Q5W520;Q33032;U5XM28;F2X4H9;Q5SCR6;Q4VI99;C1JAT3;Q9GGI5;Q4VI80;Q4VI78;Q37212;Q5I221;A0A0U4D534;Q9ZS70;I2E9B8;A0A0F7C9H2;I2BGM7;Q6VW29;Q31807;A5X4D3;Q8WIX2;V5K6K1;A5X4K9;Q339G9;C3S8Q5;V5K6L0;Q9GEK5;A0A0K2SQY8;O98429;D6MYJ6;Q9XQ93;A0A1W6BQF9;Q37358;Q4KUE1;M1S1D7;Q7YJP8;Q7GH77;A0A2H4NXN4;Q8HUZ9;G0WZM4;O98551;E7DMW3;I2E9L8;Q8HRT3;I2E9A4;Q8MCY1;A0A286NQF2;Q6USH4;P93952;Q8WKT6;Q7YJ…	M11(Oxidation)	0	0	3.337e-06	47.53	0.0647209	2	1467.62	0.689022	56.4145	0
	High	PLLGcTIKPK	7	64838	348	C0J9R6;Q6VW29;C6G1P2;Q5W520;A5X4D3;F2X4H9;A0A0K2SQY8;Q32803;Q4VI99;Q9GGI5;D6MYJ6;Q7YJP8;Q5I221;A0A0U4D534;Q4VI80;Q4VI78;A3RGJ0;G0WZ98;A0A249Y5Y5;A0A291L247;G0WZL1;Q37220;Q7YJR1;A0A291L2W8;Q37279;J9QH20;L0N8B1;A0A291EXH5;I2E9B8;Q6VW40;A0A0F7C9H2;I2BGM7;Q33047;Q31807;Q8WL19;Q33032;Q5K3Y8;O82538;U5XM28;B8PRL7;B5SW52;Q9THL1;Q1XEJ9;A0A219PXQ5;O46889;C3S8Q5;D3W6K3;Q9GEK5;I2FL31;Q5SCR6;C1JAT3;Q9XQ93;Q4K…	C5(Carbamidomethyl)	0	0	0.0002754	45.67	0.153398	2	1126.67	0.646087	51.6346	1
	High	DDFIEKDR	6	17693	179	A0A291EXH5;E6Y8Z3;B1NL21;Q5W520;A0PD98;Q8WL19;Q5K3Y8;B5SW52;O09420;O46889;B5D5Q4;I2FL31;Q32553;Q32803;Q9GGI5;O03839;M1S1D7;A0PDB5;Q8WIA7;A0A0F7G5K6;C3S8U4;Q58U40;E5G0G9;Q37222;Q37220;A0A1C9HFM1;Q15KB2;A0A078BR81;M1PLK2;A0A249Y5Q9;Q85VA4;J9QEM7;I2EA78;A0A1W6L1X3;A0A1C9HFU8;A0A0F7EVY4;I6N589;Q85YX6;Q31889;Q37309;A0A291L2S1;J9QH44;A0A0M3R7F1;O03628;Q36851;Q6VW40;C0J9R6;Q6VW29;C6G1P2;Q33032;F2X4H9;Q4…		0	0.001	0.01019	50.1	0.0262188	2	1037.49	1.57242	41.7096	1
	High	AQAETGEIK	7	27913	246	A0A291EXH5;Q6VW40;A0A0F7C9H2;I2BGM7;C0J9R6;C6G1P2;Q5W520;Q33032;U5XM28;B8PRL7;B5SW52;C3S8Q5;D3W6K3;F2X4H9;Q9GEK5;Q5SCR6;Q4VI99;C1JAT3;Q9GGI5;A0A2H4NXN4;Q8HUZ9;I2E9L8;Q4VI80;Q4VI78;C3S8U4;I2E9B8;Q6VW29;Q31807;Q9XQ93;Q4KUE1;Q7YJP8;Q7GH77;I2E9A4;A0A286NQF2;P93952;Q7YJM6;Q9XQL2;Q1L7E3;Q9MT23;A0A0K2SQY8;D6MYJ6;O98551;E7DMW3;Q8WKT6;W5RVG3;D4N1T9;A0A0U1W0G4;Q8HVI8;A0A291L206;Q7YJR1;S6CMZ7;Q8MFT9;Q5QAE5;…		0	0.001	0.006713	39.16	0.472469	2	946.483	-0.639487	25.67	0
	High	EGNEIIR	1	14511	170	B8PRL7;O46889;Q9GEK5;O78309;Q9XQ93;Q8WKT6;C6G1P2;Q6VW40;C0J9R6;Q5W520;Q33032;U5XM28;F2X4H9;Q5SCR6;Q4VI99;C1JAT3;Q9GGI5;Q4VI80;Q4VI78;A0A291EXH5;Q71N79;Q8HUZ9;C3S8U4;I2BGM7;B5SW52;D3W6K3;I2E9L8;Q6VW29;A5X4D3;A0A0K2SQY8;Q32803;D6MYJ6;Q7YJP8;Q5I221;A0A0U4D534;I2FL31;Q58U40;I2E9B8;A0A0F7C9H2;Q33047;Q31807;Q8WL19;Q5K3Y8;O82538;Q9THL1;Q1XEJ9;A0A219PXQ5;C3S8Q5;Q4KUE1;Q7GH77;A0A2H4NXN4;A0PDB5;Q33156;O985…		0	0.003	0.03445	52.74	0.0128698	2	830.437	0.284124	36.2801	0
	High	GGLDFTK	2	54686	360	C0J9R6;C6G1P2;E7DMY2;F2X4H9;Q9GGI5;Q37212;Q9XQI4;Q4VI80;Q4VI93;Q6VW40;Q6VW29;Q5W520;Q33032;O82538;U5XM28;Q9THL1;A5X4D3;Q339G9;A0A0K2SQY8;I2FL31;Q5SCR6;Q32803;Q4VI99;C1JAT3;D6MYJ6;Q37358;Q4KUE1;Q7YJP8;Q7GH77;Q5I221;A0A0U4D534;O98551;E7DMW3;Q3I534;I2E9A4;Q4VI78;A0A0P0FGN5;Q58U40;A6YSW9;Q1L7E3;A3RGJ0;A0A249Y5N8;G0WZ98;W5RVG3;A0A249Y5Y5;A0A291L247;G0WZL1;C1JAS8;Q37220;B1PHQ2;A0A0U1W0G4;A0A142I7F3;Q7Y…		0	0.005	0.07593	27.29	9.48923	2	737.383	-0.263509	53.5073	0
	High	AmHAVIDR	1	44488	338	Q9ZS70;A0A291EXH5;I2E9B8;Q6VW40;A0A0F7C9H2;E6Y8Z3;I2BGM7;B1NL21;C0J9R6;Q6VW29;C6G1P2;Q5W520;Q33047;D6MYK4;E7DMY2;Q31807;A0PD98;Q8WL19;Q33032;Q5K3Y8;I2E962;O82538;Q9GHZ1;U5XM28;B8PRL7;B5SW52;Q9THL1;A5X4D3;Q8WIX2;I3NTN0;Q1XEJ9;A0A219PXQ5;A5X4K9;Q9XQI4;O46889;Q339G9;C3S8Q5;Q95631;B5D5Q4;D3W6K3;F2X4H9;Q9GEK5;A0A0K2SQY8;I2FL31;B8QQG4;O78309;Q9T2B5;Q5SCR6;O98429;Q32803;Q4VI99;C1JAT3;Q9GGI5;D6MYJ6;Q9XQ9…	M2(Oxidation)	0	0.008	0.1076	47.78	0.0661697	2	928.467	0.000262866	21.2563	0
C0J9K5	ATP synthase subunit beta (Fragment) OS=Cissampelos andromorpha OX=461569 GN=atpB PE=3 SV=1 - [C0J9K5_9MAGN]	2586.26	59.4	5671	1	20	144	468	50.3982	5.43994
	High	GIYPAVDPLDSTSTMLQPR	1	5449	13	A0A0M3LBA7;A0A1Z1CJG6;A0A1I7PIS3;C0J9K5;C0J9P4;Q9SCE9;Q597J4;A0A191SDX6;G4WNV5;Q95FT0;Q9MRM1;B7S4V7;A0A1C9HCE1		0	0	1.004e-09	114.59	8.72003e-09	3	2061.03	-0.62753	114.178	0
	High	mPSAVGYQPTLSTEMGSLQER	10	5647	12	B7S4V7;A0A0M3LBA7;A0A1Z1CJG6;A0A1I7PIS3;C0J9K5;C0J9P4;Q9SCE9;Q597J4;G4WNV5;Q95FT0;A0A191SDX6;A0A1C9HCE1	M1(Oxidation)	0	0	4.371e-14	111.9	1.01971e-08	2	2298.08	0.999668	97.5291	0
	High	FVQAGSEVSALLGR	8	9158	13	A0A0M3LBA7;Q597J4;A0A1Z1CJG6;C0J9K5;C0J9P4;A0A1I7PIS3;Q9SCE9;G4WNV5;Q95FT0;A0A191SDX6;A0A0A7DB11;B7S4V7;A0A1C9HCE1		0	0	1.946e-07	94.62	9.59931e-07	2	1433.78	0.798734	104.555	0
	High	mPSAVGYQPTLSTEmGSLQER	5	5647	12	A0A0M3LBA7;Q597J4;A0A1Z1CJG6;A0A1I7PIS3;C0J9K5;C0J9P4;G4WNV5;Q95FT0;Q9SCE9;A0A191SDX6;B7S4V7;A0A1C9HCE1	M1(Oxidation); M15(Oxidation)	0	0	4.349e-11	94.16	5.62265e-07	3	2314.07	1.36445	80.9113	0
	High	VGLTALTmAEYFR	3	7808	14	A0A0M3LBA7;Q9SCE9;A0A1Z1CJG6;C0J9K5;C0J9P4;Q597J4;A0A1I7PIS3;G4WNV5;A0A191SDX6;Q95FT0;A0A0A7DB11;Q9MRM1;B7S4V7;A0A1C9HCE1	M8(Oxidation)	0	0	7.001e-06	92.31	1.53414e-06	2	1487.76	1.5098	109.736	0
	High	ELQDIIAILGLDELSEEDR	1	7752	11	A0A0M3LBA7;Q597J4;A0A1Z1CJG6;C0J9K5;C0J9P4;A0A1I7PIS3;Q9SCE9;G4WNV5;A0A191SDX6;B7S4V7;A0A1C9HCE1		0	0	1.377e-14	91.6	1.69921e-06	2	2171.11	-0.986046	115.771	0
	High	MPSAVGYQPTLSTEMGSLQER	7	5647	12	A0A0M3LBA7;A0A1Z1CJG6;A0A1I7PIS3;C0J9K5;C0J9P4;Q9SCE9;Q597J4;G4WNV5;Q95FT0;A0A191SDX6;B7S4V7;A0A1C9HCE1		0	0	2.049e-14	90.7	1.6678e-06	2	2282.08	1.346	104.509	0
	High	GmEVIDTGAPLSVPVGGATLGR	6	3356	7	A0A0M3LBA7;A0A1Z1CJG6;A0A1I7PIS3;C0J9K5;C0J9P4;Q9SCE9;A0A191SDX6	M2(Oxidation)	0	0	3.383e-13	89.66	2.27945e-06	2	2113.1	1.42362	103.01	0
	High	VALVYGxMNEPPGAR	12	9490	13	C0J9K5;A0A0M3LBA7;Q597J4;A0A1Z1CJG6;A0A191SDX6;A0A1I7PIS3;C0J9P4;G4WNV5;Q9SCE9;B7S4V7;Q95FT0;A0A0A7DB11;Q9MRM1	X7(Q)	0	0	6.402e-08	89.31	3.03587e-06	2	1601.81	0.731551	81.913	0
	High	DVNEQDVLLFIDNIFR	1	5066	10	A0A1I7PIS3;Q9SCE9;A0A0M3LBA7;A0A1Z1CJG6;C0J9K5;C0J9P4;G4WNV5;Q95FT0;Q597J4;A0A1C9HCE1		0	0	1.745e-12	87.98	4.48605e-06	2	1950	0.0320363	116.52	0
	High	AVAMSATDGLMR	4	3822	9	A0A0M3LBA7;A0A1Z1CJG6;A0A191SDX6;A0A1I7PIS3;C0J9K5;C0J9P4;Q9SCE9;Q597J4;Q9MRM1		0	0	3.005e-07	81.94	1.30064e-05	2	1222.59	0.619721	72.9946	0
	High	GIYPAVDPLDSTSTmLQPR	7	5449	13	A0A0M3LBA7;Q597J4;A0A1Z1CJG6;C0J9K5;C0J9P4;A0A191SDX6;A0A1I7PIS3;Q9SCE9;G4WNV5;B7S4V7;A0A1C9HCE1;Q95FT0;Q9MRM1	M15(Oxidation)	0	0	1.339e-10	79.62	2.59457e-05	2	2077.03	1.53813	104.086	0
	High	mPNIYNALVVK	3	4063	7	A0A0M3LBA7;A0A1Z1CJG6;C0J9K5;C0J9P4;Q597J4;G4WNV5;B7S4V7	M1(Oxidation)	0	0	3.989e-07	78.82	9.08338e-05	2	1277.69	0.980473	90.1916	0
	High	VALVYGxmNEPPGAR	10	9490	13	Q9MRM1;A0A0M3LBA7;A0A1Z1CJG6;A0A1I7PIS3;C0J9K5;C0J9P4;G4WNV5;Q9SCE9;A0A191SDX6;Q95FT0;B7S4V7;A0A0A7DB11;Q597J4	X7(Q); M8(Oxidation)	0	0	8.026e-10	76.66	5.57863e-05	2	1617.81	1.15111	66.1706	0
	High	VGLTALTMAEYFR	1	7808	14	A0A0M3LBA7;Q597J4;A0A1Z1CJG6;A0A1I7PIS3;C0J9K5;C0J9P4;G4WNV5;Q9SCE9;A0A1C9HCE1;B7S4V7;Q95FT0;A0A191SDX6;A0A0A7DB11;Q9MRM1		0	0	5.755e-08	76.41	5.6708e-05	2	1471.76	0.559418	114.642	0
	High	GMEVIDTGAPLSVPVGGATLGR	7	3356	7	A0A0M3LBA7;A0A1Z1CJG6;C0J9K5;C0J9P4;A0A1I7PIS3;Q9SCE9;A0A191SDX6		0	0	9.396e-14	75.26	0.000135752	2	2097.1	1.22165	112.863	0
	High	MPNIYNALVVK	6	4063	7	A0A0M3LBA7;A0A1Z1CJG6;C0J9K5;C0J9P4;Q597J4;G4WNV5;B7S4V7		0	0	2.604e-05	72.13	0.000137969	2	1261.7	0.639151	103.612	0
	High	EGNDLYMEMK	3	8238	11	A0A0M3LBA7;Q597J4;A0A1Z1CJG6;C0J9K5;C0J9P4;A0A1I7PIS3;Q9SCE9;G4WNV5;Q95FT0;A0A0A7DB11;B7S4V7		0	0	0.0002781	61.93	0.000534865	2	1229.52	0.394281	73.8934	0
	High	SAPAFIQLDTK	4	4550	9	A0A0M3LBA7;A0A1I7PIS3;Q95FT0;Q9SCE9;Q597J4;A0A1Z1CJG6;C0J9K5;C0J9P4;A0A191SDX6		0	0	0.0001019	58.69	0.0038912	2	1190.64	0.433499	84.0866	0
	High	LSIFETGIK	4	9003	13	A0A0M3LBA7;Q597J4;A0A1Z1CJG6;C0J9K5;C0J9P4;A0A1I7PIS3;Q9SCE9;G4WNV5;A0A191SDX6;Q95FT0;A0A0A7DB11;Q9MRM1;B7S4V7		0	0	0.003906	57.89	0.00228398	2	1007.58	0.156655	91.7126	0
	High	AVAMSATDGLmR	7	3822	9	A0A0M3LBA7;Q597J4;A0A1Z1CJG6;C0J9K5;C0J9P4;A0A191SDX6;A0A1I7PIS3;Q9SCE9;Q9MRM1	M11(Oxidation)	0	0	3.752e-05	56.96	0.00330221	2	1238.59	0.380734	58.6553	0
	High	TVLIMELINNIAK	1	8267	12	A0A0M3LBA7;Q597J4;A0A1Z1CJG6;A0A1I7PIS3;C0J9K5;C0J9P4;Q9SCE9;G4WNV5;Q95FT0;A0A0A7DB11;A0A191SDX6;Q9MRM1		0	0	1.035e-05	55.97	0.00426503	2	1471.86	-0.046942	115.441	0
	High	IGLFGGAGVGK	5	9628	20	A0A0M3LBA7;A0A1Z1CJG6;A0A1I7PIS3;C0J9K5;C0J9P4;G4WNV5;Q9SCE9;B7S4V7;Q597J4;Q95FT0;A0A0A7DB11;A0A191SDX6;A0A2G5F6R8;B9T1V8;A0A2H3ZCK5;A0A251U5D0;A0A0K9NYL5;Q9MRM1;A0A0D6QRT0;M0UCJ4		0	0	2.083e-05	51.64	0.0159739	2	975.563	0.418598	81.2943	0
	High	VVDLLAPYR	7	9267	13	A0A0M3LBA7;Q597J4;A0A1Z1CJG6;A0A1I7PIS3;C0J9K5;C0J9P4;G4WNV5;Q9SCE9;B7S4V7;A0A191SDX6;Q95FT0;A0A0A7DB11;Q9MRM1		0	0	0.0009798	51.37	0.0157326	2	1045.6	0.069123	97.0278	0
	High	TVLImELINNIAK	1	8267	12	A0A0M3LBA7;Q597J4;A0A1Z1CJG6;A0A1I7PIS3;C0J9K5;C0J9P4;Q9SCE9;G4WNV5;Q95FT0;A0A0A7DB11;A0A191SDX6;Q9MRM1	M5(Oxidation)	0	0	0.001853	51.1	0.0124122	2	1487.85	0.581723	114.918	0
	High	AVAmSATDGLmR	4	3822	9	A0A0M3LBA7;A0A1Z1CJG6;A0A1I7PIS3;C0J9K5;C0J9P4;Q9SCE9;Q597J4;A0A191SDX6;Q9MRM1	M4(Oxidation); M11(Oxidation)	0	0	0.0004819	50.09	0.0127388	2	1254.58	0.439739	44.7299	0
	High	EGNDLYmEmK	2	8238	11	A0A0A7DB11;A0A0M3LBA7;Q597J4;A0A1Z1CJG6;A0A1I7PIS3;C0J9K5;C0J9P4;G4WNV5;Q95FT0;Q9SCE9;B7S4V7	M7(Oxidation); M9(Oxidation)	0	0	0.0005916	47.31	0.0124306	2	1261.51	0.5113	42.2258	0
	High	EGSITSIQAVYVPADDLTDPAPATTFAHLDATTVLSR	1	6159	12	A0A0M3LBA7;G4WNV5;A0A1Z1CJG6;A0A191SDX6;A0A1I7PIS3;C0J9K5;C0J9P4;Q95FT0;Q9SCE9;A0A0A7DB11;B7S4V7;A0A1C9HCE1		0.0217	0	7.069e-13	45.39	0.0472482	3	3843.94	2.04722	114.542	0
	High	EGNDLYmEMK	4	8238	11	A0A0A7DB11;A0A0M3LBA7;Q597J4;A0A1Z1CJG6;A0A1I7PIS3;C0J9K5;C0J9P4;G4WNV5;Q95FT0;Q9SCE9;B7S4V7	M7(Oxidation)	0	0	0.001063	37.29	0.139325	2	1245.51	0.943582	62.9769	0
	High	AHGGVSVFGGVGER	6	7926	13	A0A0M3LBA7;Q597J4;A0A1Z1CJG6;A0A191SDX6;A0A1I7PIS3;C0J9K5;C0J9P4;G4WNV5;Q95FT0;Q9SCE9;Q9MRM1;B7S4V7;A0A0A7DB11		0	0	0.000159	26.45	4.86264	2	1328.67	2.0593	70.1939	0
	High	TREGNDLYMEMK	1	8225	11	A0A0A7DB11;A0A0M3LBA7;Q597J4;A0A1Z1CJG6;A0A1I7PIS3;C0J9K5;C0J9P4;G4WNV5;Q95FT0;Q9SCE9;B7S4V7		0	0.002	0.02453	35.03	0.383472	2	1486.67	0.903348	62.034	1
	High	VALVYGxMNEPPGAR	2	1	1	C0J9K5	X7(E)	0	0.007	0.08927	12.7	88.7015	2	1602.79	-5.59728	83.0224	0
Q9SCE9	ATP synthase subunit beta (Fragment) OS=Euthystachys abbreviata OX=34257 GN=atpB PE=3 SV=1 - [Q9SCE9_9LAMI]	2582.4	61.65	5569	1	21	137	498	53.7886	5.40186
	High	IFNVLGEPVDNLGPVDTR	2	3009	6	A0A0M3LBA7;Q597J4;Q9SCE9;G4WNV5;A0A191SDX6;B7S4V7		0	0	1.483e-10	124.63	7.15559e-10	2	1955.02	0.495283	114.279	0
	High	GIYPAVDPLDSTSTMLQPR	1	5449	13	A0A0M3LBA7;A0A1Z1CJG6;A0A1I7PIS3;C0J9K5;C0J9P4;Q9SCE9;Q597J4;A0A191SDX6;G4WNV5;Q95FT0;Q9MRM1;B7S4V7;A0A1C9HCE1		0	0	1.004e-09	114.59	8.72003e-09	3	2061.03	-0.62753	114.178	0
	High	mPSAVGYQPTLSTEMGSLQER	10	5647	12	B7S4V7;A0A0M3LBA7;A0A1Z1CJG6;A0A1I7PIS3;C0J9K5;C0J9P4;Q9SCE9;Q597J4;G4WNV5;Q95FT0;A0A191SDX6;A0A1C9HCE1	M1(Oxidation)	0	0	4.371e-14	111.9	1.01971e-08	2	2298.08	0.999668	97.5291	0
	High	FVQAGSEVSALLGR	8	9158	13	A0A0M3LBA7;Q597J4;A0A1Z1CJG6;C0J9K5;C0J9P4;A0A1I7PIS3;Q9SCE9;G4WNV5;Q95FT0;A0A191SDX6;A0A0A7DB11;B7S4V7;A0A1C9HCE1		0	0	1.946e-07	94.62	9.59931e-07	2	1433.78	0.798734	104.555	0
	High	mPSAVGYQPTLSTEmGSLQER	5	5647	12	A0A0M3LBA7;Q597J4;A0A1Z1CJG6;A0A1I7PIS3;C0J9K5;C0J9P4;G4WNV5;Q95FT0;Q9SCE9;A0A191SDX6;B7S4V7;A0A1C9HCE1	M1(Oxidation); M15(Oxidation)	0	0	4.349e-11	94.16	5.62265e-07	3	2314.07	1.36445	80.9113	0
	High	VGLTALTmAEYFR	3	7808	14	A0A0M3LBA7;Q9SCE9;A0A1Z1CJG6;C0J9K5;C0J9P4;Q597J4;A0A1I7PIS3;G4WNV5;A0A191SDX6;Q95FT0;A0A0A7DB11;Q9MRM1;B7S4V7;A0A1C9HCE1	M8(Oxidation)	0	0	7.001e-06	92.31	1.53414e-06	2	1487.76	1.5098	109.736	0
	High	ELQDIIAILGLDELSEEDR	1	7752	11	A0A0M3LBA7;Q597J4;A0A1Z1CJG6;C0J9K5;C0J9P4;A0A1I7PIS3;Q9SCE9;G4WNV5;A0A191SDX6;B7S4V7;A0A1C9HCE1		0	0	1.377e-14	91.6	1.69921e-06	2	2171.11	-0.986046	115.771	0
	High	MPSAVGYQPTLSTEMGSLQER	7	5647	12	A0A0M3LBA7;A0A1Z1CJG6;A0A1I7PIS3;C0J9K5;C0J9P4;Q9SCE9;Q597J4;G4WNV5;Q95FT0;A0A191SDX6;B7S4V7;A0A1C9HCE1		0	0	2.049e-14	90.7	1.6678e-06	2	2282.08	1.346	104.509	0
	High	GmEVIDTGAPLSVPVGGATLGR	6	3356	7	A0A0M3LBA7;A0A1Z1CJG6;A0A1I7PIS3;C0J9K5;C0J9P4;Q9SCE9;A0A191SDX6	M2(Oxidation)	0	0	3.383e-13	89.66	2.27945e-06	2	2113.1	1.42362	103.01	0
	High	VALVYGQMNEPPGAR	12	9490	13	C0J9K5;A0A0M3LBA7;Q597J4;A0A1Z1CJG6;A0A191SDX6;A0A1I7PIS3;C0J9P4;G4WNV5;Q9SCE9;B7S4V7;Q95FT0;A0A0A7DB11;Q9MRM1		0	0	6.402e-08	89.31	3.03587e-06	2	1601.81	0.731551	81.913	0
	High	DVNEQDVLLFIDNIFR	1	5066	10	A0A1I7PIS3;Q9SCE9;A0A0M3LBA7;A0A1Z1CJG6;C0J9K5;C0J9P4;G4WNV5;Q95FT0;Q597J4;A0A1C9HCE1		0	0	1.745e-12	87.98	4.48605e-06	2	1950	0.0320363	116.52	0
	High	AVAMSATDGLMR	4	3822	9	A0A0M3LBA7;A0A1Z1CJG6;A0A191SDX6;A0A1I7PIS3;C0J9K5;C0J9P4;Q9SCE9;Q597J4;Q9MRM1		0	0	3.005e-07	81.94	1.30064e-05	2	1222.59	0.619721	72.9946	0
	High	GIYPAVDPLDSTSTmLQPR	7	5449	13	A0A0M3LBA7;Q597J4;A0A1Z1CJG6;C0J9K5;C0J9P4;A0A191SDX6;A0A1I7PIS3;Q9SCE9;G4WNV5;B7S4V7;A0A1C9HCE1;Q95FT0;Q9MRM1	M15(Oxidation)	0	0	1.339e-10	79.62	2.59457e-05	2	2077.03	1.53813	104.086	0
	High	VALVYGQmNEPPGAR	10	9490	13	Q9MRM1;A0A0M3LBA7;A0A1Z1CJG6;A0A1I7PIS3;C0J9K5;C0J9P4;G4WNV5;Q9SCE9;A0A191SDX6;Q95FT0;B7S4V7;A0A0A7DB11;Q597J4	M8(Oxidation)	0	0	8.026e-10	76.66	5.57863e-05	2	1617.81	1.15111	66.1706	0
	High	VGLTALTMAEYFR	1	7808	14	A0A0M3LBA7;Q597J4;A0A1Z1CJG6;A0A1I7PIS3;C0J9K5;C0J9P4;G4WNV5;Q9SCE9;A0A1C9HCE1;B7S4V7;Q95FT0;A0A191SDX6;A0A0A7DB11;Q9MRM1		0	0	5.755e-08	76.41	5.6708e-05	2	1471.76	0.559418	114.642	0
	High	GMEVIDTGAPLSVPVGGATLGR	7	3356	7	A0A0M3LBA7;A0A1Z1CJG6;C0J9K5;C0J9P4;A0A1I7PIS3;Q9SCE9;A0A191SDX6		0	0	9.396e-14	75.26	0.000135752	2	2097.1	1.22165	112.863	0
	High	EGNDLYMEMK	3	8238	11	A0A0M3LBA7;Q597J4;A0A1Z1CJG6;C0J9K5;C0J9P4;A0A1I7PIS3;Q9SCE9;G4WNV5;Q95FT0;A0A0A7DB11;B7S4V7		0	0	0.0002781	61.93	0.000534865	2	1229.52	0.394281	73.8934	0
	High	SAPAFIQLDTK	4	4550	9	A0A0M3LBA7;A0A1I7PIS3;Q95FT0;Q9SCE9;Q597J4;A0A1Z1CJG6;C0J9K5;C0J9P4;A0A191SDX6		0	0	0.0001019	58.69	0.0038912	2	1190.64	0.433499	84.0866	0
	High	LSIFETGIK	4	9003	13	A0A0M3LBA7;Q597J4;A0A1Z1CJG6;C0J9K5;C0J9P4;A0A1I7PIS3;Q9SCE9;G4WNV5;A0A191SDX6;Q95FT0;A0A0A7DB11;Q9MRM1;B7S4V7		0	0	0.003906	57.89	0.00228398	2	1007.58	0.156655	91.7126	0
	High	AVAMSATDGLmR	7	3822	9	A0A0M3LBA7;Q597J4;A0A1Z1CJG6;C0J9K5;C0J9P4;A0A191SDX6;A0A1I7PIS3;Q9SCE9;Q9MRM1	M11(Oxidation)	0	0	3.752e-05	56.96	0.00330221	2	1238.59	0.380734	58.6553	0
	High	TVLIMELINNIAK	1	8267	12	A0A0M3LBA7;Q597J4;A0A1Z1CJG6;A0A1I7PIS3;C0J9K5;C0J9P4;Q9SCE9;G4WNV5;Q95FT0;A0A0A7DB11;A0A191SDX6;Q9MRM1		0	0	1.035e-05	55.97	0.00426503	2	1471.86	-0.046942	115.441	0
	High	ESGVINEENIAESK	1	1255	4	Q9SCE9;A0A1I7PIS3;Q95FT0;A0A191SDX6		0	0	8.058e-07	55.25	0.00604003	2	1518.73	0.748268	60.8248	0
	High	IGLFGGAGVGK	5	9628	20	A0A0M3LBA7;A0A1Z1CJG6;A0A1I7PIS3;C0J9K5;C0J9P4;G4WNV5;Q9SCE9;B7S4V7;Q597J4;Q95FT0;A0A0A7DB11;A0A191SDX6;A0A2G5F6R8;B9T1V8;A0A2H3ZCK5;A0A251U5D0;A0A0K9NYL5;Q9MRM1;A0A0D6QRT0;M0UCJ4		0	0	2.083e-05	51.64	0.0159739	2	975.563	0.418598	81.2943	0
	High	VVDLLAPYR	7	9267	13	A0A0M3LBA7;Q597J4;A0A1Z1CJG6;A0A1I7PIS3;C0J9K5;C0J9P4;G4WNV5;Q9SCE9;B7S4V7;A0A191SDX6;Q95FT0;A0A0A7DB11;Q9MRM1		0	0	0.0009798	51.37	0.0157326	2	1045.6	0.069123	97.0278	0
	High	TVLImELINNIAK	1	8267	12	A0A0M3LBA7;Q597J4;A0A1Z1CJG6;A0A1I7PIS3;C0J9K5;C0J9P4;Q9SCE9;G4WNV5;Q95FT0;A0A0A7DB11;A0A191SDX6;Q9MRM1	M5(Oxidation)	0	0	0.001853	51.1	0.0124122	2	1487.85	0.581723	114.918	0
	High	AVAmSATDGLmR	4	3822	9	A0A0M3LBA7;A0A1Z1CJG6;A0A1I7PIS3;C0J9K5;C0J9P4;Q9SCE9;Q597J4;A0A191SDX6;Q9MRM1	M4(Oxidation); M11(Oxidation)	0	0	0.0004819	50.09	0.0127388	2	1254.58	0.439739	44.7299	0
	High	EGNDLYmEmK	2	8238	11	A0A0A7DB11;A0A0M3LBA7;Q597J4;A0A1Z1CJG6;A0A1I7PIS3;C0J9K5;C0J9P4;G4WNV5;Q95FT0;Q9SCE9;B7S4V7	M7(Oxidation); M9(Oxidation)	0	0	0.0005916	47.31	0.0124306	2	1261.51	0.5113	42.2258	0
	High	EGSITSIQAVYVPADDLTDPAPATTFAHLDATTVLSR	1	6159	12	A0A0M3LBA7;G4WNV5;A0A1Z1CJG6;A0A191SDX6;A0A1I7PIS3;C0J9K5;C0J9P4;Q95FT0;Q9SCE9;A0A0A7DB11;B7S4V7;A0A1C9HCE1		0.0217	0	7.069e-13	45.39	0.0472482	3	3843.94	2.04722	114.542	0
	High	EGNDLYmEMK	4	8238	11	A0A0A7DB11;A0A0M3LBA7;Q597J4;A0A1Z1CJG6;A0A1I7PIS3;C0J9K5;C0J9P4;G4WNV5;Q95FT0;Q9SCE9;B7S4V7	M7(Oxidation)	0	0	0.001063	37.29	0.139325	2	1245.51	0.943582	62.9769	0
	High	AHGGVSVFGGVGER	6	7926	13	A0A0M3LBA7;Q597J4;A0A1Z1CJG6;A0A191SDX6;A0A1I7PIS3;C0J9K5;C0J9P4;G4WNV5;Q95FT0;Q9SCE9;Q9MRM1;B7S4V7;A0A0A7DB11		0	0	0.000159	26.45	4.86264	2	1328.67	2.0593	70.1939	0
	High	TREGNDLYMEMK	1	8225	11	A0A0A7DB11;A0A0M3LBA7;Q597J4;A0A1Z1CJG6;A0A1I7PIS3;C0J9K5;C0J9P4;G4WNV5;Q95FT0;Q9SCE9;B7S4V7		0	0.002	0.02453	35.03	0.383472	2	1486.67	0.903348	62.034	1
	High	IYNALVVK	1	26	1	Q9SCE9		0	0.005	0.07312	48.34	0.0100764	2	919.561	0.0473327	64.3195	0
A0A249Y5N8	Ribulose bisphosphate carboxylase large chain (Fragment) OS=Euphorbia heterophylla OX=212910 GN=rbcL PE=3 SV=1 - [A0A249Y5N8_9ROSI]	2570.05	42.79	29970	0	19	268	416	46.0382	6.80029
	High	GGLDFTKDDENVNSQPFMR	10	51638	312	Q9XQI4;Q4VI93;Q8MFT9;A0A126G0V3;C0J9R6;Q6VW29;C6G1P2;Q5W520;A5X4D3;F2X4H9;A0A0K2SQY8;Q32803;Q4VI99;Q9GGI5;D6MYJ6;Q7YJP8;Q5I221;A0A0U4D534;Q4VI80;Q4VI78;A3RGJ0;G0WZ98;A0A249Y5Y5;A0A291L247;G0WZL1;Q37220;Q7YJR1;A0A291L2W8;Q37279;J9QH20;L0N8B1;A0A291EXH5;I2E9B8;Q6VW40;A0A0F7C9H2;I2BGM7;Q33047;Q31807;Q8WL19;Q33032;Q5K3Y8;O82538;U5XM28;B8PRL7;B5SW52;Q9THL1;Q1XEJ9;A0A219PXQ5;O46889;C3S8Q5;D3W6K3;Q9GEK5…		0	0	8.22e-13	127.74	7.05394e-10	2	2169.99	0.129488	93.0407	1
	High	GHYLNATAGTcEEMIK	15	14794	127	Q6VW40;C0J9R6;C6G1P2;Q5W520;Q33032;F2X4H9;Q4VI99;Q9GGI5;Q4VI80;Q4VI78;E7DMY2;Q31895;Q37212;Q5I221;A0A0U4D534;Q6VW29;R4QE58;A5X4D3;C7A609;Q32121;A0A0K2SQY8;Q32803;D6MYJ6;O03839;Q7YJP8;O09424;D6MYI7;Q9MT23;A3RGJ0;G0WZ98;A0A249Y5Y5;A0A291L247;G0WZL1;Q37220;A0A142I7A5;B6GUV5;B8YHE7;O98431;Q7YJR1;A0A291L2W8;A0A078BR81;Q37347;K4FWS2;K4EPE7;Q37279;A0A0F6TFY2;Q95CE8;Q5DRJ9;J9QH20;L0N8B1;Q37309;A0A291L2S1…	C11(Carbamidomethyl)	0	0	7.637e-14	105.99	5.53902e-08	2	1794.82	1.41919	66.294	0
	High	GHYLNATAGTcEEmIK	7	14794	127	Q6VW40;C0J9R6;C6G1P2;Q5W520;Q33032;U5XM28;F2X4H9;Q5SCR6;Q4VI99;C1JAT3;Q9GGI5;Q4VI80;Q4VI78;Q6VW29;R4QE58;Q7YJP8;Q5I221;A0A0U4D534;Q9MT23;B6GUV5;Q7YJR1;L0N8B1;O82538;Q9THL1;I2FL31;Q32803;Q4KUE1;Q7GH77;I2E9A4;Q1L7E3;A3RGJ0;A0A0B4M1K8;Q37220;B1PHQ2;A0A0U1W0G4;A0A078BR81;S6CMZ7;Q8MFT9;A0A0F6TFY2;Q5DRJ9;A0A249Y5Q9;A0A1D8DG20;Q85VA4;P94046;Q8ME51;Q31895;Q95631;Q8MCW3;A0A0K2SQY8;O98429;D6MYJ6;Q37212;O98…	C11(Carbamidomethyl); M14(Oxidation)	0	0	8.933e-11	95.65	5.48066e-07	2	1810.81	1.31607	55.5401	0
	High	EITLGFVDLLRDDFIEK	2	5735	62	Q6VW40;C0J9R6;C6G1P2;Q5W520;Q33032;F2X4H9;Q4VI99;Q9GGI5;Q5I221;A0A0U4D534;Q4VI80;Q4VI78;Q8MFT9;A0A249Y5Q9;A0A291EXH5;I2BGM7;Q31895;B5SW52;Q71N79;D3W6K3;O78309;M1S1D7;Q8HUZ9;I2E9L8;C3S8U4;A0A249Y5N8;A0A142DPV4;S4TA61;A0A1C9HFM1;E0D9F7;Q5QAE5;A0A0F7G5Y0;A0A1W6L1X3;T1WH32;Q37212;A0A286NQF2;Q7YJM6;F5B3G0;A0A023UBM0;E2FGZ3;O09420;E7DMY2;O03839;A0A0F7EV98;Q4VIC0;A0A0S0ZP27;O20248;A0A0F7G5K6;O47280;Q3T5…		0	0	1.495e-12	88.12	3.48247e-06	2	2023.07	0.066928	115.121	1
	High	GGLDFTKDDENVNSQPFmR	8	51638	312	Q4VIC0;O98426;B1PHQ2;A0A2D0WHN2;Q95CE8;Q9GGJ5;B5LBY9;Q9XQI4;Q4VI93;Q8MFT9;A0A126G0V3;C0J9R6;Q6VW29;C6G1P2;Q5W520;A5X4D3;F2X4H9;A0A0K2SQY8;Q32803;Q4VI99;Q9GGI5;D6MYJ6;Q7YJP8;Q5I221;A0A0U4D534;Q4VI80;Q4VI78;A3RGJ0;G0WZ98;A0A249Y5Y5;A0A291L247;G0WZL1;Q37220;Q7YJR1;A0A291L2W8;Q37279;J9QH20;L0N8B1;A0A291EXH5;I2E9B8;Q6VW40;A0A0F7C9H2;I2BGM7;Q33047;Q31807;Q8WL19;Q33032;Q5K3Y8;O82538;U5XM28;B8PRL7;B5SW52…	M18(Oxidation)	0	0	1.609e-10	84.55	1.42416e-05	2	2185.98	0.779455	83.8852	1
	High	mSGGDHIHAGTVVGK	32	17683	158	Q6VW40;A0A0F7C9H2;I2BGM7;C0J9R6;C6G1P2;Q33032;U5XM28;C3S8Q5;F2X4H9;Q9GEK5;Q5SCR6;Q9GGI5;Q37212;A0A2H4NXN4;Q8HUZ9;I2E9L8;Q8MCY1;O98531;Q6VW29;Q339G9;Q37358;Q4KUE1;Q7YJP8;Q7GH77;Q5I221;A0A0U4D534;I2E9A4;Q1L7E3;D6MYK4;E7DMY2;Q31807;T1WH32;A0A0K2SQY8;D6MYJ6;P93952;Q8WKT6;Q9XQL2;I2E9B8;Q9XQ93;O98551;E7DMW3;R4QE58;A5X4D3;I2E906;O98429;D6MYI7;Q9MT23;A0A249Y5N8;W5RVG3;A0A0B4M1K8;A0A0U1W0G4;B6GUV5;Q7YJR1;…	M1(Oxidation)	0	0	1.164e-08	84.19	1.31218e-05	2	1481.72	0.0716084	31.3895	0
	High	DNGLLLHIHR	12	41878	323	Q5W520;Q9GGI5;O09424;Q6VW40;I2BGM7;C0J9R6;C6G1P2;E7DMY2;Q33032;F2X4H9;Q37212;M1S1D7;Q8HUZ9;Q5I221;A0A0U4D534;I2E9L8;Q6VW29;O82538;U5XM28;Q9THL1;A0A0K2SQY8;I2FL31;Q5SCR6;Q32803;Q4VI99;C1JAT3;D6MYJ6;Q4KUE1;Q7YJP8;Q7GH77;J9QER6;O98551;E7DMW3;Q4VI80;Q3I534;I2E9A4;Q8MCY1;Q4VI78;Q1L7E3;A0A291EXH5;C3RXF1;B8PRL7;C3S8U4;A0A1C9HFM1;O03612;A0A023Q3H2;A0A023Q1H7;Q31807;T1WH32;C3S8Q5;Q71N81;P93952;Q8WKT6;Q9XQ…		0	0	1.717e-05	83.15	2.27948e-05	3	1187.67	1.40527	64.2218	0
	High	GHYLNATAGTcEEMIKR	4	14767	126	Q6VW40;C0J9R6;Q6VW29;C6G1P2;Q33032;U5XM28;R4QE58;F2X4H9;A0A0K2SQY8;Q5SCR6;O98429;Q9GGI5;D6MYJ6;Q4KUE1;Q37212;Q7YJP8;Q7GH77;O98551;E7DMW3;I2E9A4;Q8MCY1;Q1L7E3;D6MYI7;Q9MT23;W5RVG3;O98426;A0A0B4M1K8;A0A0U1W0G4;B6GUV5;Q7YJR1;Q37347;K4EPE7;S6CMZ7;Q37176;Q8MFT9;Q95CE8;A0A1D8DG20;L0N8B1;P94046;Q8ME51;A5X4D3;Q339G9;A0A2H4UGV5;Q37358;Q32750;Q5I221;A0A0U4D534;A0A249Y5N8;Q7YJR9;A0A291L2W8;D6MYJ0;Q5W520;Q32…	C11(Carbamidomethyl)	0	0	2.293e-13	82.79	1.40073e-05	3	1950.92	1.18142	60.6955	1
	High	GHYLNATAGTcEEmIKR	6	14767	126	C0J9R6;C6G1P2;F2X4H9;Q9GGI5;Q6VW40;Q6VW29;Q5W520;Q33032;O82538;U5XM28;Q9THL1;A0A0K2SQY8;I2FL31;Q5SCR6;Q32803;Q4VI99;C1JAT3;D6MYJ6;Q4KUE1;Q7YJP8;Q7GH77;O98551;E7DMW3;Q4VI80;Q3I534;I2E9A4;Q4VI78;Q1L7E3;E7DMY2;A0A2H4UGV5;I2E962;O98429;Q9MT23;A3RGJ0;W5RVG3;A0A0B4M1K8;G0WZL1;Q37220;A0A142I7A5;B1PHQ2;A0A0U1W0G4;A0A142I7F3;B8YHE7;O98431;Q7YJR1;A0A078BR81;Q37347;K4EPE7;S6CMZ7;Q8MFT9;A0A0F6TFY2;Q95CE8;Q5D…	C11(Carbamidomethyl); M14(Oxidation)	0	0	2.114e-10	80.35	2.3056e-05	3	1966.91	1.21254	50.762	1
	High	TFQGPPHGIQVER	30	58045	308	A0A291EXH5;Q6VW40;I2BGM7;C0J9R6;C6G1P2;Q5W520;E7DMY2;Q33032;B5SW52;D3W6K3;F2X4H9;Q4VI99;Q9GGI5;Q8HUZ9;I2E9L8;Q4VI80;Q4VI78;C3S8U4;A0A0F7C9H2;I2E962;U5XM28;B8PRL7;Q8WIX2;C3S8Q5;Q9GEK5;O78309;Q5SCR6;C1JAT3;M1S1D7;A0A2H4NXN4;Q5I221;G0WZM4;A0A0U4D534;A0A0P0FGN5;A0A286NQF2;Q7YJM6;A6YSW9;Q6VW29;Q4KUE1;Q7YJP8;Q7GH77;I2E9A4;Q1L7E3;Q9MT23;A0A0B4M1K8;A0A0U1W0G4;Q7YJR1;S6CMZ7;Q8MFT9;A0A1D8DG20;L0N8B1;P94046…		0	0	1.1e-08	79.78	6.57355e-05	2	1465.75	-0.0102537	59.9781	0
	High	DDENVNSQPFMR	7	52171	338	Q9GHZ1;A5X4K9;A0A0P0UQB7;Q32224;Q32496;Q85YX6;A0A1Q1G8P4;C0J9R6;C6G1P2;F2X4H9;Q9GGI5;Q37212;Q8HUZ9;A0A291EXH5;Q32571;Q5W520;Q8WL19;Q5K3Y8;C3RXF1;B8PRL7;B5SW52;A0A219PXQ5;O46889;Q32121;A0A1C9HG15;I2FL31;Q32553;Q32803;A0PDB5;Q8WIA7;C7AQV2;C3S8U4;I2E9B8;Q6VW40;A0A0F7C9H2;E6Y8Z3;I2BGM7;B1NL21;Q6VW29;Q33047;Q31807;Q33032;O82538;U5XM28;Q9THL1;A5X4D3;I3NTN0;Q1XEJ9;V5K6K1;Q339G9;C3S8Q5;B5D5Q4;V5K6L0;D3W6…		0	0	2.837e-06	77.66	6.38818e-05	2	1451.62	0.55733	69.725	0
	High	MSGGDHIHAGTVVGK	35	17683	158	C0J9R6;C6G1P2;F2X4H9;Q9GGI5;Q5I221;A0A0U4D534;Q6VW29;Q7YJP8;O98551;I2E9B8;Q6VW40;A0A0F7C9H2;I2BGM7;Q31807;Q33032;U5XM28;A5X4D3;Q8WIX2;Q339G9;C3S8Q5;Q9GEK5;A0A0K2SQY8;Q5SCR6;O98429;D6MYJ6;Q9XQ93;Q37358;Q4KUE1;M1S1D7;Q7GH77;A0A2H4NXN4;Q8HUZ9;G0WZM4;E7DMW3;I2E9L8;Q8HRT3;I2E9A4;A0A286NQF2;P93952;Q8WKT6;Q7YJM6;Q9XQL2;Q1L7E3;Q9MT23;Q9ZS70;A0A249Y5N8;W5RVG3;A0A120KLC1;B8PRP3;A0A0B4M1K8;B5L2V5;S4TA61;D4N…		0	0	8.925e-09	71.23	0.000222805	2	1465.72	0.101013	37.4577	0
	High	VALEAcVQAR	50	29518	254	I2E9B8;Q6VW40;A0A0F7C9H2;I2BGM7;C0J9R6;Q6VW29;C6G1P2;Q31807;Q33032;U5XM28;A5X4D3;V5K6K1;Q339G9;C3S8Q5;V5K6L0;F2X4H9;Q9GEK5;A0A0K2SQY8;Q5SCR6;Q9GGI5;D6MYJ6;Q9XQ93;A0A1W6BQF9;Q37358;Q4KUE1;Q37212;M1S1D7;Q7YJP8;Q7GH77;A0A2H4NXN4;Q8HUZ9;Q5I221;G0WZM4;A0A0U4D534;O98551;E7DMW3;I2E9L8;Q8HRT3;I2E9A4;Q8MCY1;Q6USH4;P93952;Q8WKT6;Q9XQL2;Q1L7E3;O98531;Q5W520;C3RXF1;C3S8U4;E7DMY2;A0A076FQ83;A0A291EXH5;E6Y8Z3;…	C6(Carbamidomethyl)	0	0	0.0001594	70.48	0.000356624	2	1116.58	0.537768	113.435	0
	High	EITLGFVDLLR	1	11021	131	Q5W520;Q9GGI5;Q6VW40;C0J9R6;C6G1P2;Q33032;U5XM28;F2X4H9;Q5SCR6;Q4VI99;C1JAT3;Q4VI80;Q4VI78;Q5I221;A0A0U4D534;A0A291EXH5;A0A0F7C9H2;I2BGM7;B8PRL7;B5SW52;C3S8Q5;D3W6K3;Q9GEK5;A0A2H4NXN4;Q8HUZ9;I2E9L8;C3S8U4;Q8MFT9;A0A249Y5Q9;Q9ZS70;I2E962;Q8WIX2;A0A286NQF2;Q7YJM6;C0J394;A0A142DPV4;W5RVG3;B8PRP3;H5ZW43;G0WZL1;B3LDY8;A0A1C9HFM1;Q8HVI8;E0D9F7;Q37347;A0A023UBM0;Q5QAE5;A0A023Q1L0;J9QH20;A0A125R6I8;Q8MCW…		0	0	0.001995	63.24	0.00102465	2	1275.73	0.46212	115.007	0
	High	YGRPLLGcTIKPK	8	64650	340	C0J9R6;Q6VW29;C6G1P2;Q5W520;A5X4D3;F2X4H9;A0A0K2SQY8;Q32803;Q4VI99;Q9GGI5;D6MYJ6;Q7YJP8;Q5I221;A0A0U4D534;Q4VI80;Q4VI78;A3RGJ0;G0WZ98;A0A249Y5Y5;A0A291L247;G0WZL1;Q37220;Q7YJR1;A0A291L2W8;Q37279;J9QH20;L0N8B1;A0A291EXH5;I2E9B8;Q6VW40;A0A0F7C9H2;I2BGM7;Q33047;Q31807;Q8WL19;Q33032;Q5K3Y8;O82538;U5XM28;B8PRL7;B5SW52;Q9THL1;Q1XEJ9;A0A219PXQ5;O46889;C3S8Q5;D3W6K3;Q9GEK5;I2FL31;Q5SCR6;C1JAT3;Q9XQ93;Q4K…	C8(Carbamidomethyl)	0	0	5.306e-09	52.44	0.0334262	3	1502.85	0.213484	53.6462	2
	High	AMHAVIDR	10	44488	338	Q6VW40;A0A0F7C9H2;I2BGM7;C0J9R6;C6G1P2;Q33032;U5XM28;T1WH32;C3S8Q5;F2X4H9;Q9GEK5;Q5SCR6;Q9GGI5;A0A2H4NXN4;Q8HUZ9;I2E9L8;C3S8U4;Q6VW29;Q5W520;O82538;Q9THL1;A0A0K2SQY8;I2FL31;Q32803;Q4VI99;C1JAT3;D6MYJ6;Q4KUE1;Q7YJP8;Q7GH77;O98551;E7DMW3;Q4VI80;Q3I534;I2E9A4;Q4VI78;Q1L7E3;A3RGJ0;W5RVG3;G0WZL1;Q37220;B1PHQ2;A0A0U1W0G4;A0A142I7F3;Q7YJR1;S6CMZ7;Q8MFT9;J9QH20;A0A249Y5Q9;Q85VA4;L0N8B1;Q37212;M1S1D7;Q5I2…		0	0	0.002359	52.22	0.0221467	2	912.472	-0.488874	32.2799	0
	High	DDENVNSQPFmR	5	52171	338	Q6VW40;C0J9R6;C6G1P2;Q5W520;Q33032;U5XM28;F2X4H9;Q5SCR6;Q4VI99;C1JAT3;Q9GGI5;Q4VI80;Q4VI78;Q37212;Q5I221;A0A0U4D534;Q9ZS70;I2E9B8;A0A0F7C9H2;I2BGM7;Q6VW29;Q31807;A5X4D3;Q8WIX2;V5K6K1;A5X4K9;Q339G9;C3S8Q5;V5K6L0;Q9GEK5;A0A0K2SQY8;O98429;D6MYJ6;Q9XQ93;A0A1W6BQF9;Q37358;Q4KUE1;M1S1D7;Q7YJP8;Q7GH77;A0A2H4NXN4;Q8HUZ9;G0WZM4;O98551;E7DMW3;I2E9L8;Q8HRT3;I2E9A4;Q8MCY1;A0A286NQF2;Q6USH4;P93952;Q8WKT6;Q7YJ…	M11(Oxidation)	0	0	3.337e-06	47.53	0.0647209	2	1467.62	0.689022	56.4145	0
	High	VSPQPGVPPEEAGAAVAAESSTGTWTTVWTDGLTSLDR	2	2208	34	C3RXF1;I2FL31;Q9GGI5;M1S1D7;A0A0F7G5H6;Q58U40;A0A291L2S1;C6G1P2;G0WZL1;O03654;Q37358;O03613;Q33032;I2BGM7;A0A2H4NXN4;Q9MTT0;Q3T5L7;A0A286NQE9;Q9MTG1;A0A249Y5N8;A0A120KLC1;O03656;O03628;A0A126G0V3;A0A126G197;A0A1I9WNX8;A0A0S1VX78;A0A1X9ZQP4;A0A0H4SSE1;C6FJV2;A0A223LNB4;Q2QJW0;A0A1W6BQF9;B5LBY9		0	0	9.863e-14	46.65	0.0279466	4	3840.85	-1.23827	115.086	0
	High	PLLGcTIKPK	7	64838	348	C0J9R6;Q6VW29;C6G1P2;Q5W520;A5X4D3;F2X4H9;A0A0K2SQY8;Q32803;Q4VI99;Q9GGI5;D6MYJ6;Q7YJP8;Q5I221;A0A0U4D534;Q4VI80;Q4VI78;A3RGJ0;G0WZ98;A0A249Y5Y5;A0A291L247;G0WZL1;Q37220;Q7YJR1;A0A291L2W8;Q37279;J9QH20;L0N8B1;A0A291EXH5;I2E9B8;Q6VW40;A0A0F7C9H2;I2BGM7;Q33047;Q31807;Q8WL19;Q33032;Q5K3Y8;O82538;U5XM28;B8PRL7;B5SW52;Q9THL1;Q1XEJ9;A0A219PXQ5;O46889;C3S8Q5;D3W6K3;Q9GEK5;I2FL31;Q5SCR6;C1JAT3;Q9XQ93;Q4K…	C5(Carbamidomethyl)	0	0	0.0002754	45.67	0.153398	2	1126.67	0.646087	51.6346	1
	High	EITLGFVDLLRDDFIEKDR	1	5694	62	Q9GGI5;Q5W520;C0J9R6;C6G1P2;F2X4H9;Q4VI99;Q4VI80;Q4VI78;A0A291EXH5;B5SW52;C3S8U4;A0A1C9HFM1;A0A249Y5Q9;Q36851;Q6VW40;I2BGM7;Q33032;T1WH32;M1S1D7;Q8HUZ9;Q5I221;A0A0U4D534;I2E9L8;A0A249Y5N8;S4TA61;Q8MFT9;Q5QAE5;A0A0F7G5Y0;Q37212;A0A286NQF2;Q7YJM6;F5B3G0;A0A023UBM0;E2FGZ3;D3W6K3;O09420;O78309;E7DMY2;O03839;A0A0F7EV98;Q31895;Q71N79;Q4VIC0;A0A0S0ZP27;O20248;A0A0F7G5K6;O47280;Q3T5L7;Q4VI93;A0A249Y5J7;A…		0	0	3.571e-07	44.06	0.0837178	3	2294.2	0.364455	114.75	2
	High	YYTPEYETK	4	361	26	Q5K3Y8;E6Y8Z3;F2X4H9;A0A0U4D534;B5SW52;A0A1C9HG15;A0A1S6Q3X8;V5K6S2;A0A0F7CRK7;A0A0F7G5K6;A0A249Y5N8;A0A249Y5Y5;B5L2V5;A0A1W6BU25;A0A286SFB0;A0A1C9HFM1;B5L2V3;A0A1C9HG42;A0A249Y5Q9;A0A024HRQ0;A0A249Y5J7;B3SGG5;A0A291L2S1;A0A0M3R7F1;A0A223LNB4;C7SN35		0	0	0.004294	38.95	0.122014	2	1193.54	0.577664	58.2703	0
	High	DDFIEKDR	6	17693	179	A0A291EXH5;E6Y8Z3;B1NL21;Q5W520;A0PD98;Q8WL19;Q5K3Y8;B5SW52;O09420;O46889;B5D5Q4;I2FL31;Q32553;Q32803;Q9GGI5;O03839;M1S1D7;A0PDB5;Q8WIA7;A0A0F7G5K6;C3S8U4;Q58U40;E5G0G9;Q37222;Q37220;A0A1C9HFM1;Q15KB2;A0A078BR81;M1PLK2;A0A249Y5Q9;Q85VA4;J9QEM7;I2EA78;A0A1W6L1X3;A0A1C9HFU8;A0A0F7EVY4;I6N589;Q85YX6;Q31889;Q37309;A0A291L2S1;J9QH44;A0A0M3R7F1;O03628;Q36851;Q6VW40;C0J9R6;Q6VW29;C6G1P2;Q33032;F2X4H9;Q4…		0	0.001	0.01019	50.1	0.0262188	2	1037.49	1.57242	41.7096	1
	High	NHGMHFR	3	30695	251	Q5W520;Q9GGI5;Q33047;O82538;Q6VW40;C0J9R6;Q6VW29;C6G1P2;Q33032;U5XM28;Q9THL1;F2X4H9;A0A0K2SQY8;I2FL31;Q5SCR6;Q32803;Q4VI99;C1JAT3;D6MYJ6;Q4KUE1;Q7YJP8;Q7GH77;O98551;E7DMW3;Q4VI80;Q3I534;I2E9A4;Q4VI78;Q1L7E3;Q71N79;A0A291EXH5;I2E9B8;E6Y8Z3;I2BGM7;B1NL21;Q31807;Q8WL19;Q5K3Y8;B5SW52;Q1XEJ9;O46889;Q339G9;B5D5Q4;D3W6K3;O78309;Q9XQ93;Q37358;M1S1D7;A0PDB5;Q33156;Q8HUZ9;Q5I221;A0A0U4D534;I2E9L8;Q95DW1;C3…		0	0.003	0.04156	38.45	0.36181	2	898.41	0.182082	30.1674	0
	High	GGLDFTK	2	54686	360	C0J9R6;C6G1P2;E7DMY2;F2X4H9;Q9GGI5;Q37212;Q9XQI4;Q4VI80;Q4VI93;Q6VW40;Q6VW29;Q5W520;Q33032;O82538;U5XM28;Q9THL1;A5X4D3;Q339G9;A0A0K2SQY8;I2FL31;Q5SCR6;Q32803;Q4VI99;C1JAT3;D6MYJ6;Q37358;Q4KUE1;Q7YJP8;Q7GH77;Q5I221;A0A0U4D534;O98551;E7DMW3;Q3I534;I2E9A4;Q4VI78;A0A0P0FGN5;Q58U40;A6YSW9;Q1L7E3;A3RGJ0;A0A249Y5N8;G0WZ98;W5RVG3;A0A249Y5Y5;A0A291L247;G0WZL1;C1JAS8;Q37220;B1PHQ2;A0A0U1W0G4;A0A142I7F3;Q7Y…		0	0.005	0.07593	27.29	9.48923	2	737.383	-0.263509	53.5073	0
	High	AmHAVIDR	1	44488	338	Q9ZS70;A0A291EXH5;I2E9B8;Q6VW40;A0A0F7C9H2;E6Y8Z3;I2BGM7;B1NL21;C0J9R6;Q6VW29;C6G1P2;Q5W520;Q33047;D6MYK4;E7DMY2;Q31807;A0PD98;Q8WL19;Q33032;Q5K3Y8;I2E962;O82538;Q9GHZ1;U5XM28;B8PRL7;B5SW52;Q9THL1;A5X4D3;Q8WIX2;I3NTN0;Q1XEJ9;A0A219PXQ5;A5X4K9;Q9XQI4;O46889;Q339G9;C3S8Q5;Q95631;B5D5Q4;D3W6K3;F2X4H9;Q9GEK5;A0A0K2SQY8;I2FL31;B8QQG4;O78309;Q9T2B5;Q5SCR6;O98429;Q32803;Q4VI99;C1JAT3;Q9GGI5;D6MYJ6;Q9XQ9…	M2(Oxidation)	0	0.008	0.1076	47.78	0.0661697	2	928.467	0.000262866	21.2563	0
Q37347	Ribulose bisphosphate carboxylase large chain (Fragment) OS=Houttuynia cordata OX=16752 GN=rbcL PE=3 SV=1 - [Q37347_HOUCO]	2566.76	38.83	30098	0	16	222	394	43.9712	7.02002
	High	GGLDFTKDDENVNSQPFMR	10	51638	312	Q9XQI4;Q4VI93;Q8MFT9;A0A126G0V3;C0J9R6;Q6VW29;C6G1P2;Q5W520;A5X4D3;F2X4H9;A0A0K2SQY8;Q32803;Q4VI99;Q9GGI5;D6MYJ6;Q7YJP8;Q5I221;A0A0U4D534;Q4VI80;Q4VI78;A3RGJ0;G0WZ98;A0A249Y5Y5;A0A291L247;G0WZL1;Q37220;Q7YJR1;A0A291L2W8;Q37279;J9QH20;L0N8B1;A0A291EXH5;I2E9B8;Q6VW40;A0A0F7C9H2;I2BGM7;Q33047;Q31807;Q8WL19;Q33032;Q5K3Y8;O82538;U5XM28;B8PRL7;B5SW52;Q9THL1;Q1XEJ9;A0A219PXQ5;O46889;C3S8Q5;D3W6K3;Q9GEK5…		0	0	8.22e-13	127.74	7.05394e-10	2	2169.99	0.129488	93.0407	1
	High	AESSTGTWTTVWTDGLTSLDR	1	97	28	Q32701;Q71N69;Q8HRT3;Q6USH4;C1JAT3;Q8WIA7;Q71N70;Q32553;Q9THU3;Q71N81;A0A0B4M1K8;D4N1T9;A0A078BR81;Q37347;A0A023Q1L0;S4TA61;Q37279;Q32785;Q37176;E3THZ2;K9MF27;Q33420;Q37309;W0HG77;A0A023Q3H2;Q9THT9;Q36373;Q9TIC4		0	0	2.809e-14	116.65	2.99396e-09	2	2284.07	0.388239	114.848	0
	High	GHYLNATAGTcEEMIK	15	14794	127	Q6VW40;C0J9R6;C6G1P2;Q5W520;Q33032;F2X4H9;Q4VI99;Q9GGI5;Q4VI80;Q4VI78;E7DMY2;Q31895;Q37212;Q5I221;A0A0U4D534;Q6VW29;R4QE58;A5X4D3;C7A609;Q32121;A0A0K2SQY8;Q32803;D6MYJ6;O03839;Q7YJP8;O09424;D6MYI7;Q9MT23;A3RGJ0;G0WZ98;A0A249Y5Y5;A0A291L247;G0WZL1;Q37220;A0A142I7A5;B6GUV5;B8YHE7;O98431;Q7YJR1;A0A291L2W8;A0A078BR81;Q37347;K4FWS2;K4EPE7;Q37279;A0A0F6TFY2;Q95CE8;Q5DRJ9;J9QH20;L0N8B1;Q37309;A0A291L2S1…	C11(Carbamidomethyl)	0	0	7.637e-14	105.99	5.53902e-08	2	1794.82	1.41919	66.294	0
	High	GHYLNATAGTcEEmIK	7	14794	127	Q6VW40;C0J9R6;C6G1P2;Q5W520;Q33032;U5XM28;F2X4H9;Q5SCR6;Q4VI99;C1JAT3;Q9GGI5;Q4VI80;Q4VI78;Q6VW29;R4QE58;Q7YJP8;Q5I221;A0A0U4D534;Q9MT23;B6GUV5;Q7YJR1;L0N8B1;O82538;Q9THL1;I2FL31;Q32803;Q4KUE1;Q7GH77;I2E9A4;Q1L7E3;A3RGJ0;A0A0B4M1K8;Q37220;B1PHQ2;A0A0U1W0G4;A0A078BR81;S6CMZ7;Q8MFT9;A0A0F6TFY2;Q5DRJ9;A0A249Y5Q9;A0A1D8DG20;Q85VA4;P94046;Q8ME51;Q31895;Q95631;Q8MCW3;A0A0K2SQY8;O98429;D6MYJ6;Q37212;O98…	C11(Carbamidomethyl); M14(Oxidation)	0	0	8.933e-11	95.65	5.48066e-07	2	1810.81	1.31607	55.5401	0
	High	GGLDFTKDDENVNSQPFmR	8	51638	312	Q4VIC0;O98426;B1PHQ2;A0A2D0WHN2;Q95CE8;Q9GGJ5;B5LBY9;Q9XQI4;Q4VI93;Q8MFT9;A0A126G0V3;C0J9R6;Q6VW29;C6G1P2;Q5W520;A5X4D3;F2X4H9;A0A0K2SQY8;Q32803;Q4VI99;Q9GGI5;D6MYJ6;Q7YJP8;Q5I221;A0A0U4D534;Q4VI80;Q4VI78;A3RGJ0;G0WZ98;A0A249Y5Y5;A0A291L247;G0WZL1;Q37220;Q7YJR1;A0A291L2W8;Q37279;J9QH20;L0N8B1;A0A291EXH5;I2E9B8;Q6VW40;A0A0F7C9H2;I2BGM7;Q33047;Q31807;Q8WL19;Q33032;Q5K3Y8;O82538;U5XM28;B8PRL7;B5SW52…	M18(Oxidation)	0	0	1.609e-10	84.55	1.42416e-05	2	2185.98	0.779455	83.8852	1
	High	mSGGDHIHAGTVVGK	32	17683	158	Q6VW40;A0A0F7C9H2;I2BGM7;C0J9R6;C6G1P2;Q33032;U5XM28;C3S8Q5;F2X4H9;Q9GEK5;Q5SCR6;Q9GGI5;Q37212;A0A2H4NXN4;Q8HUZ9;I2E9L8;Q8MCY1;O98531;Q6VW29;Q339G9;Q37358;Q4KUE1;Q7YJP8;Q7GH77;Q5I221;A0A0U4D534;I2E9A4;Q1L7E3;D6MYK4;E7DMY2;Q31807;T1WH32;A0A0K2SQY8;D6MYJ6;P93952;Q8WKT6;Q9XQL2;I2E9B8;Q9XQ93;O98551;E7DMW3;R4QE58;A5X4D3;I2E906;O98429;D6MYI7;Q9MT23;A0A249Y5N8;W5RVG3;A0A0B4M1K8;A0A0U1W0G4;B6GUV5;Q7YJR1;…	M1(Oxidation)	0	0	1.164e-08	84.19	1.31218e-05	2	1481.72	0.0716084	31.3895	0
	High	DNGLLLHIHR	12	41878	323	Q5W520;Q9GGI5;O09424;Q6VW40;I2BGM7;C0J9R6;C6G1P2;E7DMY2;Q33032;F2X4H9;Q37212;M1S1D7;Q8HUZ9;Q5I221;A0A0U4D534;I2E9L8;Q6VW29;O82538;U5XM28;Q9THL1;A0A0K2SQY8;I2FL31;Q5SCR6;Q32803;Q4VI99;C1JAT3;D6MYJ6;Q4KUE1;Q7YJP8;Q7GH77;J9QER6;O98551;E7DMW3;Q4VI80;Q3I534;I2E9A4;Q8MCY1;Q4VI78;Q1L7E3;A0A291EXH5;C3RXF1;B8PRL7;C3S8U4;A0A1C9HFM1;O03612;A0A023Q3H2;A0A023Q1H7;Q31807;T1WH32;C3S8Q5;Q71N81;P93952;Q8WKT6;Q9XQ…		0	0	1.717e-05	83.15	2.27948e-05	3	1187.67	1.40527	64.2218	0
	High	GHYLNATAGTcEEMIKR	4	14767	126	Q6VW40;C0J9R6;Q6VW29;C6G1P2;Q33032;U5XM28;R4QE58;F2X4H9;A0A0K2SQY8;Q5SCR6;O98429;Q9GGI5;D6MYJ6;Q4KUE1;Q37212;Q7YJP8;Q7GH77;O98551;E7DMW3;I2E9A4;Q8MCY1;Q1L7E3;D6MYI7;Q9MT23;W5RVG3;O98426;A0A0B4M1K8;A0A0U1W0G4;B6GUV5;Q7YJR1;Q37347;K4EPE7;S6CMZ7;Q37176;Q8MFT9;Q95CE8;A0A1D8DG20;L0N8B1;P94046;Q8ME51;A5X4D3;Q339G9;A0A2H4UGV5;Q37358;Q32750;Q5I221;A0A0U4D534;A0A249Y5N8;Q7YJR9;A0A291L2W8;D6MYJ0;Q5W520;Q32…	C11(Carbamidomethyl)	0	0	2.293e-13	82.79	1.40073e-05	3	1950.92	1.18142	60.6955	1
	High	GHYLNATAGTcEEmIKR	6	14767	126	C0J9R6;C6G1P2;F2X4H9;Q9GGI5;Q6VW40;Q6VW29;Q5W520;Q33032;O82538;U5XM28;Q9THL1;A0A0K2SQY8;I2FL31;Q5SCR6;Q32803;Q4VI99;C1JAT3;D6MYJ6;Q4KUE1;Q7YJP8;Q7GH77;O98551;E7DMW3;Q4VI80;Q3I534;I2E9A4;Q4VI78;Q1L7E3;E7DMY2;A0A2H4UGV5;I2E962;O98429;Q9MT23;A3RGJ0;W5RVG3;A0A0B4M1K8;G0WZL1;Q37220;A0A142I7A5;B1PHQ2;A0A0U1W0G4;A0A142I7F3;B8YHE7;O98431;Q7YJR1;A0A078BR81;Q37347;K4EPE7;S6CMZ7;Q8MFT9;A0A0F6TFY2;Q95CE8;Q5D…	C11(Carbamidomethyl); M14(Oxidation)	0	0	2.114e-10	80.35	2.3056e-05	3	1966.91	1.21254	50.762	1
	High	TFQGPPHGIQVER	30	58045	308	A0A291EXH5;Q6VW40;I2BGM7;C0J9R6;C6G1P2;Q5W520;E7DMY2;Q33032;B5SW52;D3W6K3;F2X4H9;Q4VI99;Q9GGI5;Q8HUZ9;I2E9L8;Q4VI80;Q4VI78;C3S8U4;A0A0F7C9H2;I2E962;U5XM28;B8PRL7;Q8WIX2;C3S8Q5;Q9GEK5;O78309;Q5SCR6;C1JAT3;M1S1D7;A0A2H4NXN4;Q5I221;G0WZM4;A0A0U4D534;A0A0P0FGN5;A0A286NQF2;Q7YJM6;A6YSW9;Q6VW29;Q4KUE1;Q7YJP8;Q7GH77;I2E9A4;Q1L7E3;Q9MT23;A0A0B4M1K8;A0A0U1W0G4;Q7YJR1;S6CMZ7;Q8MFT9;A0A1D8DG20;L0N8B1;P94046…		0	0	1.1e-08	79.78	6.57355e-05	2	1465.75	-0.0102537	59.9781	0
	High	DDENVNSQPFMR	7	52171	338	Q9GHZ1;A5X4K9;A0A0P0UQB7;Q32224;Q32496;Q85YX6;A0A1Q1G8P4;C0J9R6;C6G1P2;F2X4H9;Q9GGI5;Q37212;Q8HUZ9;A0A291EXH5;Q32571;Q5W520;Q8WL19;Q5K3Y8;C3RXF1;B8PRL7;B5SW52;A0A219PXQ5;O46889;Q32121;A0A1C9HG15;I2FL31;Q32553;Q32803;A0PDB5;Q8WIA7;C7AQV2;C3S8U4;I2E9B8;Q6VW40;A0A0F7C9H2;E6Y8Z3;I2BGM7;B1NL21;Q6VW29;Q33047;Q31807;Q33032;O82538;U5XM28;Q9THL1;A5X4D3;I3NTN0;Q1XEJ9;V5K6K1;Q339G9;C3S8Q5;B5D5Q4;V5K6L0;D3W6…		0	0	2.837e-06	77.66	6.38818e-05	2	1451.62	0.55733	69.725	0
	High	MSGGDHIHAGTVVGK	35	17683	158	C0J9R6;C6G1P2;F2X4H9;Q9GGI5;Q5I221;A0A0U4D534;Q6VW29;Q7YJP8;O98551;I2E9B8;Q6VW40;A0A0F7C9H2;I2BGM7;Q31807;Q33032;U5XM28;A5X4D3;Q8WIX2;Q339G9;C3S8Q5;Q9GEK5;A0A0K2SQY8;Q5SCR6;O98429;D6MYJ6;Q9XQ93;Q37358;Q4KUE1;M1S1D7;Q7GH77;A0A2H4NXN4;Q8HUZ9;G0WZM4;E7DMW3;I2E9L8;Q8HRT3;I2E9A4;A0A286NQF2;P93952;Q8WKT6;Q7YJM6;Q9XQL2;Q1L7E3;Q9MT23;Q9ZS70;A0A249Y5N8;W5RVG3;A0A120KLC1;B8PRP3;A0A0B4M1K8;B5L2V5;S4TA61;D4N…		0	0	8.925e-09	71.23	0.000222805	2	1465.72	0.101013	37.4577	0
	High	EITLGFVDLLR	1	11021	131	Q5W520;Q9GGI5;Q6VW40;C0J9R6;C6G1P2;Q33032;U5XM28;F2X4H9;Q5SCR6;Q4VI99;C1JAT3;Q4VI80;Q4VI78;Q5I221;A0A0U4D534;A0A291EXH5;A0A0F7C9H2;I2BGM7;B8PRL7;B5SW52;C3S8Q5;D3W6K3;Q9GEK5;A0A2H4NXN4;Q8HUZ9;I2E9L8;C3S8U4;Q8MFT9;A0A249Y5Q9;Q9ZS70;I2E962;Q8WIX2;A0A286NQF2;Q7YJM6;C0J394;A0A142DPV4;W5RVG3;B8PRP3;H5ZW43;G0WZL1;B3LDY8;A0A1C9HFM1;Q8HVI8;E0D9F7;Q37347;A0A023UBM0;Q5QAE5;A0A023Q1L0;J9QH20;A0A125R6I8;Q8MCW…		0	0	0.001995	63.24	0.00102465	2	1275.73	0.46212	115.007	0
	High	FLFcAEAIYK	11	13080	152	Q9GHZ1;A0A291EXH5;C3S8Q5;C3S8U4;C0J9R6;C6G1P2;Q5W520;F2X4H9;Q4VI99;Q9GGI5;Q4VI80;Q4VI78;Q6VW29;Q31807;Q5K3Y8;O78309;Q32803;M1S1D7;Q7YJP8;Q8HUZ9;Q5I221;A0A0U4D534;Q95DW1;P93952;Q9XQL2;Q9MT23;Q7YJR1;L0N8B1;A8DPF0;A0A023UA12;Q7YJM3;A0A1C9HG42;A0A1C9HFM1;A0A1W6L1X3;D6MYK9;Q32571;A0PD98;C3RXF1;B8PRL7;R4QE58;T1WH32;C7AQU9;Q32121;A0A0K2SQY8;B8QQG4;D6MYJ6;Q71N81;Q8WKT6;D6MYI7;A2VAL3;E5G0G9;A3RGJ0;Q37222;…	C4(Carbamidomethyl)	0	0	0.0002633	63.19	0.00156873	2	1261.63	1.14707	109.08	0
	High	YGRPLLGcTIKPK	8	64650	340	C0J9R6;Q6VW29;C6G1P2;Q5W520;A5X4D3;F2X4H9;A0A0K2SQY8;Q32803;Q4VI99;Q9GGI5;D6MYJ6;Q7YJP8;Q5I221;A0A0U4D534;Q4VI80;Q4VI78;A3RGJ0;G0WZ98;A0A249Y5Y5;A0A291L247;G0WZL1;Q37220;Q7YJR1;A0A291L2W8;Q37279;J9QH20;L0N8B1;A0A291EXH5;I2E9B8;Q6VW40;A0A0F7C9H2;I2BGM7;Q33047;Q31807;Q8WL19;Q33032;Q5K3Y8;O82538;U5XM28;B8PRL7;B5SW52;Q9THL1;Q1XEJ9;A0A219PXQ5;O46889;C3S8Q5;D3W6K3;Q9GEK5;I2FL31;Q5SCR6;C1JAT3;Q9XQ93;Q4K…	C8(Carbamidomethyl)	0	0	5.306e-09	52.44	0.0334262	3	1502.85	0.213484	53.6462	2
	High	AMHAVIDR	10	44488	338	Q6VW40;A0A0F7C9H2;I2BGM7;C0J9R6;C6G1P2;Q33032;U5XM28;T1WH32;C3S8Q5;F2X4H9;Q9GEK5;Q5SCR6;Q9GGI5;A0A2H4NXN4;Q8HUZ9;I2E9L8;C3S8U4;Q6VW29;Q5W520;O82538;Q9THL1;A0A0K2SQY8;I2FL31;Q32803;Q4VI99;C1JAT3;D6MYJ6;Q4KUE1;Q7YJP8;Q7GH77;O98551;E7DMW3;Q4VI80;Q3I534;I2E9A4;Q4VI78;Q1L7E3;A3RGJ0;W5RVG3;G0WZL1;Q37220;B1PHQ2;A0A0U1W0G4;A0A142I7F3;Q7YJR1;S6CMZ7;Q8MFT9;J9QH20;A0A249Y5Q9;Q85VA4;L0N8B1;Q37212;M1S1D7;Q5I2…		0	0	0.002359	52.22	0.0221467	2	912.472	-0.488874	32.2799	0
	High	DDENVNSQPFmR	5	52171	338	Q6VW40;C0J9R6;C6G1P2;Q5W520;Q33032;U5XM28;F2X4H9;Q5SCR6;Q4VI99;C1JAT3;Q9GGI5;Q4VI80;Q4VI78;Q37212;Q5I221;A0A0U4D534;Q9ZS70;I2E9B8;A0A0F7C9H2;I2BGM7;Q6VW29;Q31807;A5X4D3;Q8WIX2;V5K6K1;A5X4K9;Q339G9;C3S8Q5;V5K6L0;Q9GEK5;A0A0K2SQY8;O98429;D6MYJ6;Q9XQ93;A0A1W6BQF9;Q37358;Q4KUE1;M1S1D7;Q7YJP8;Q7GH77;A0A2H4NXN4;Q8HUZ9;G0WZM4;O98551;E7DMW3;I2E9L8;Q8HRT3;I2E9A4;Q8MCY1;A0A286NQF2;Q6USH4;P93952;Q8WKT6;Q7YJ…	M11(Oxidation)	0	0	3.337e-06	47.53	0.0647209	2	1467.62	0.689022	56.4145	0
	High	PLLGcTIKPK	7	64838	348	C0J9R6;Q6VW29;C6G1P2;Q5W520;A5X4D3;F2X4H9;A0A0K2SQY8;Q32803;Q4VI99;Q9GGI5;D6MYJ6;Q7YJP8;Q5I221;A0A0U4D534;Q4VI80;Q4VI78;A3RGJ0;G0WZ98;A0A249Y5Y5;A0A291L247;G0WZL1;Q37220;Q7YJR1;A0A291L2W8;Q37279;J9QH20;L0N8B1;A0A291EXH5;I2E9B8;Q6VW40;A0A0F7C9H2;I2BGM7;Q33047;Q31807;Q8WL19;Q33032;Q5K3Y8;O82538;U5XM28;B8PRL7;B5SW52;Q9THL1;Q1XEJ9;A0A219PXQ5;O46889;C3S8Q5;D3W6K3;Q9GEK5;I2FL31;Q5SCR6;C1JAT3;Q9XQ93;Q4K…	C5(Carbamidomethyl)	0	0	0.0002754	45.67	0.153398	2	1126.67	0.646087	51.6346	1
	High	AQAETGEIK	7	27913	246	A0A291EXH5;Q6VW40;A0A0F7C9H2;I2BGM7;C0J9R6;C6G1P2;Q5W520;Q33032;U5XM28;B8PRL7;B5SW52;C3S8Q5;D3W6K3;F2X4H9;Q9GEK5;Q5SCR6;Q4VI99;C1JAT3;Q9GGI5;A0A2H4NXN4;Q8HUZ9;I2E9L8;Q4VI80;Q4VI78;C3S8U4;I2E9B8;Q6VW29;Q31807;Q9XQ93;Q4KUE1;Q7YJP8;Q7GH77;I2E9A4;A0A286NQF2;P93952;Q7YJM6;Q9XQL2;Q1L7E3;Q9MT23;A0A0K2SQY8;D6MYJ6;O98551;E7DMW3;Q8WKT6;W5RVG3;D4N1T9;A0A0U1W0G4;Q8HVI8;A0A291L206;Q7YJR1;S6CMZ7;Q8MFT9;Q5QAE5;…		0	0.001	0.006713	39.16	0.472469	2	946.483	-0.639487	25.67	0
	High	NHGMHFR	3	30695	251	Q5W520;Q9GGI5;Q33047;O82538;Q6VW40;C0J9R6;Q6VW29;C6G1P2;Q33032;U5XM28;Q9THL1;F2X4H9;A0A0K2SQY8;I2FL31;Q5SCR6;Q32803;Q4VI99;C1JAT3;D6MYJ6;Q4KUE1;Q7YJP8;Q7GH77;O98551;E7DMW3;Q4VI80;Q3I534;I2E9A4;Q4VI78;Q1L7E3;Q71N79;A0A291EXH5;I2E9B8;E6Y8Z3;I2BGM7;B1NL21;Q31807;Q8WL19;Q5K3Y8;B5SW52;Q1XEJ9;O46889;Q339G9;B5D5Q4;D3W6K3;O78309;Q9XQ93;Q37358;M1S1D7;A0PDB5;Q33156;Q8HUZ9;Q5I221;A0A0U4D534;I2E9L8;Q95DW1;C3…		0	0.003	0.04156	38.45	0.36181	2	898.41	0.182082	30.1674	0
	High	GGLDFTK	2	54686	360	C0J9R6;C6G1P2;E7DMY2;F2X4H9;Q9GGI5;Q37212;Q9XQI4;Q4VI80;Q4VI93;Q6VW40;Q6VW29;Q5W520;Q33032;O82538;U5XM28;Q9THL1;A5X4D3;Q339G9;A0A0K2SQY8;I2FL31;Q5SCR6;Q32803;Q4VI99;C1JAT3;D6MYJ6;Q37358;Q4KUE1;Q7YJP8;Q7GH77;Q5I221;A0A0U4D534;O98551;E7DMW3;Q3I534;I2E9A4;Q4VI78;A0A0P0FGN5;Q58U40;A6YSW9;Q1L7E3;A3RGJ0;A0A249Y5N8;G0WZ98;W5RVG3;A0A249Y5Y5;A0A291L247;G0WZL1;C1JAS8;Q37220;B1PHQ2;A0A0U1W0G4;A0A142I7F3;Q7Y…		0	0.005	0.07593	27.29	9.48923	2	737.383	-0.263509	53.5073	0
	High	AmHAVIDR	1	44488	338	Q9ZS70;A0A291EXH5;I2E9B8;Q6VW40;A0A0F7C9H2;E6Y8Z3;I2BGM7;B1NL21;C0J9R6;Q6VW29;C6G1P2;Q5W520;Q33047;D6MYK4;E7DMY2;Q31807;A0PD98;Q8WL19;Q33032;Q5K3Y8;I2E962;O82538;Q9GHZ1;U5XM28;B8PRL7;B5SW52;Q9THL1;A5X4D3;Q8WIX2;I3NTN0;Q1XEJ9;A0A219PXQ5;A5X4K9;Q9XQI4;O46889;Q339G9;C3S8Q5;Q95631;B5D5Q4;D3W6K3;F2X4H9;Q9GEK5;A0A0K2SQY8;I2FL31;B8QQG4;O78309;Q9T2B5;Q5SCR6;O98429;Q32803;Q4VI99;C1JAT3;Q9GGI5;D6MYJ6;Q9XQ9…	M2(Oxidation)	0	0.008	0.1076	47.78	0.0661697	2	928.467	0.000262866	21.2563	0
A5X4D3	Ribulose bisphosphate carboxylase large chain (Fragment) OS=Hanburia oerstedii OX=388292 GN=rbcL PE=3 SV=1 - [A5X4D3_9ROSI]	2564.94	29.05	30712	0	16	267	444	49.1015	6.48096
	High	GGLDFTKDDENVNSQPFMR	10	51638	312	Q9XQI4;Q4VI93;Q8MFT9;A0A126G0V3;C0J9R6;Q6VW29;C6G1P2;Q5W520;A5X4D3;F2X4H9;A0A0K2SQY8;Q32803;Q4VI99;Q9GGI5;D6MYJ6;Q7YJP8;Q5I221;A0A0U4D534;Q4VI80;Q4VI78;A3RGJ0;G0WZ98;A0A249Y5Y5;A0A291L247;G0WZL1;Q37220;Q7YJR1;A0A291L2W8;Q37279;J9QH20;L0N8B1;A0A291EXH5;I2E9B8;Q6VW40;A0A0F7C9H2;I2BGM7;Q33047;Q31807;Q8WL19;Q33032;Q5K3Y8;O82538;U5XM28;B8PRL7;B5SW52;Q9THL1;Q1XEJ9;A0A219PXQ5;O46889;C3S8Q5;D3W6K3;Q9GEK5…		0	0	8.22e-13	127.74	7.05394e-10	2	2169.99	0.129488	93.0407	1
	High	GHYLNATAGTcEEMIK	15	14794	127	Q6VW40;C0J9R6;C6G1P2;Q5W520;Q33032;F2X4H9;Q4VI99;Q9GGI5;Q4VI80;Q4VI78;E7DMY2;Q31895;Q37212;Q5I221;A0A0U4D534;Q6VW29;R4QE58;A5X4D3;C7A609;Q32121;A0A0K2SQY8;Q32803;D6MYJ6;O03839;Q7YJP8;O09424;D6MYI7;Q9MT23;A3RGJ0;G0WZ98;A0A249Y5Y5;A0A291L247;G0WZL1;Q37220;A0A142I7A5;B6GUV5;B8YHE7;O98431;Q7YJR1;A0A291L2W8;A0A078BR81;Q37347;K4FWS2;K4EPE7;Q37279;A0A0F6TFY2;Q95CE8;Q5DRJ9;J9QH20;L0N8B1;Q37309;A0A291L2S1…	C11(Carbamidomethyl)	0	0	7.637e-14	105.99	5.53902e-08	2	1794.82	1.41919	66.294	0
	High	GHYLNATAGTcEEmIK	7	14794	127	Q6VW40;C0J9R6;C6G1P2;Q5W520;Q33032;U5XM28;F2X4H9;Q5SCR6;Q4VI99;C1JAT3;Q9GGI5;Q4VI80;Q4VI78;Q6VW29;R4QE58;Q7YJP8;Q5I221;A0A0U4D534;Q9MT23;B6GUV5;Q7YJR1;L0N8B1;O82538;Q9THL1;I2FL31;Q32803;Q4KUE1;Q7GH77;I2E9A4;Q1L7E3;A3RGJ0;A0A0B4M1K8;Q37220;B1PHQ2;A0A0U1W0G4;A0A078BR81;S6CMZ7;Q8MFT9;A0A0F6TFY2;Q5DRJ9;A0A249Y5Q9;A0A1D8DG20;Q85VA4;P94046;Q8ME51;Q31895;Q95631;Q8MCW3;A0A0K2SQY8;O98429;D6MYJ6;Q37212;O98…	C11(Carbamidomethyl); M14(Oxidation)	0	0	8.933e-11	95.65	5.48066e-07	2	1810.81	1.31607	55.5401	0
	High	GGLDFTKDDENVNSQPFmR	8	51638	312	Q4VIC0;O98426;B1PHQ2;A0A2D0WHN2;Q95CE8;Q9GGJ5;B5LBY9;Q9XQI4;Q4VI93;Q8MFT9;A0A126G0V3;C0J9R6;Q6VW29;C6G1P2;Q5W520;A5X4D3;F2X4H9;A0A0K2SQY8;Q32803;Q4VI99;Q9GGI5;D6MYJ6;Q7YJP8;Q5I221;A0A0U4D534;Q4VI80;Q4VI78;A3RGJ0;G0WZ98;A0A249Y5Y5;A0A291L247;G0WZL1;Q37220;Q7YJR1;A0A291L2W8;Q37279;J9QH20;L0N8B1;A0A291EXH5;I2E9B8;Q6VW40;A0A0F7C9H2;I2BGM7;Q33047;Q31807;Q8WL19;Q33032;Q5K3Y8;O82538;U5XM28;B8PRL7;B5SW52…	M18(Oxidation)	0	0	1.609e-10	84.55	1.42416e-05	2	2185.98	0.779455	83.8852	1
	High	mSGGDHIHAGTVVGK	32	17683	158	Q6VW40;A0A0F7C9H2;I2BGM7;C0J9R6;C6G1P2;Q33032;U5XM28;C3S8Q5;F2X4H9;Q9GEK5;Q5SCR6;Q9GGI5;Q37212;A0A2H4NXN4;Q8HUZ9;I2E9L8;Q8MCY1;O98531;Q6VW29;Q339G9;Q37358;Q4KUE1;Q7YJP8;Q7GH77;Q5I221;A0A0U4D534;I2E9A4;Q1L7E3;D6MYK4;E7DMY2;Q31807;T1WH32;A0A0K2SQY8;D6MYJ6;P93952;Q8WKT6;Q9XQL2;I2E9B8;Q9XQ93;O98551;E7DMW3;R4QE58;A5X4D3;I2E906;O98429;D6MYI7;Q9MT23;A0A249Y5N8;W5RVG3;A0A0B4M1K8;A0A0U1W0G4;B6GUV5;Q7YJR1;…	M1(Oxidation)	0	0	1.164e-08	84.19	1.31218e-05	2	1481.72	0.0716084	31.3895	0
	High	DNGLLLHIHR	12	41878	323	Q5W520;Q9GGI5;O09424;Q6VW40;I2BGM7;C0J9R6;C6G1P2;E7DMY2;Q33032;F2X4H9;Q37212;M1S1D7;Q8HUZ9;Q5I221;A0A0U4D534;I2E9L8;Q6VW29;O82538;U5XM28;Q9THL1;A0A0K2SQY8;I2FL31;Q5SCR6;Q32803;Q4VI99;C1JAT3;D6MYJ6;Q4KUE1;Q7YJP8;Q7GH77;J9QER6;O98551;E7DMW3;Q4VI80;Q3I534;I2E9A4;Q8MCY1;Q4VI78;Q1L7E3;A0A291EXH5;C3RXF1;B8PRL7;C3S8U4;A0A1C9HFM1;O03612;A0A023Q3H2;A0A023Q1H7;Q31807;T1WH32;C3S8Q5;Q71N81;P93952;Q8WKT6;Q9XQ…		0	0	1.717e-05	83.15	2.27948e-05	3	1187.67	1.40527	64.2218	0
	High	GHYLNATAGTcEEMIKR	4	14767	126	Q6VW40;C0J9R6;Q6VW29;C6G1P2;Q33032;U5XM28;R4QE58;F2X4H9;A0A0K2SQY8;Q5SCR6;O98429;Q9GGI5;D6MYJ6;Q4KUE1;Q37212;Q7YJP8;Q7GH77;O98551;E7DMW3;I2E9A4;Q8MCY1;Q1L7E3;D6MYI7;Q9MT23;W5RVG3;O98426;A0A0B4M1K8;A0A0U1W0G4;B6GUV5;Q7YJR1;Q37347;K4EPE7;S6CMZ7;Q37176;Q8MFT9;Q95CE8;A0A1D8DG20;L0N8B1;P94046;Q8ME51;A5X4D3;Q339G9;A0A2H4UGV5;Q37358;Q32750;Q5I221;A0A0U4D534;A0A249Y5N8;Q7YJR9;A0A291L2W8;D6MYJ0;Q5W520;Q32…	C11(Carbamidomethyl)	0	0	2.293e-13	82.79	1.40073e-05	3	1950.92	1.18142	60.6955	1
	High	GHYLNATAGTcEEmIKR	6	14767	126	C0J9R6;C6G1P2;F2X4H9;Q9GGI5;Q6VW40;Q6VW29;Q5W520;Q33032;O82538;U5XM28;Q9THL1;A0A0K2SQY8;I2FL31;Q5SCR6;Q32803;Q4VI99;C1JAT3;D6MYJ6;Q4KUE1;Q7YJP8;Q7GH77;O98551;E7DMW3;Q4VI80;Q3I534;I2E9A4;Q4VI78;Q1L7E3;E7DMY2;A0A2H4UGV5;I2E962;O98429;Q9MT23;A3RGJ0;W5RVG3;A0A0B4M1K8;G0WZL1;Q37220;A0A142I7A5;B1PHQ2;A0A0U1W0G4;A0A142I7F3;B8YHE7;O98431;Q7YJR1;A0A078BR81;Q37347;K4EPE7;S6CMZ7;Q8MFT9;A0A0F6TFY2;Q95CE8;Q5D…	C11(Carbamidomethyl); M14(Oxidation)	0	0	2.114e-10	80.35	2.3056e-05	3	1966.91	1.21254	50.762	1
	High	TFQGPPxGIQVER	30	58045	308	A0A291EXH5;Q6VW40;I2BGM7;C0J9R6;C6G1P2;Q5W520;E7DMY2;Q33032;B5SW52;D3W6K3;F2X4H9;Q4VI99;Q9GGI5;Q8HUZ9;I2E9L8;Q4VI80;Q4VI78;C3S8U4;A0A0F7C9H2;I2E962;U5XM28;B8PRL7;Q8WIX2;C3S8Q5;Q9GEK5;O78309;Q5SCR6;C1JAT3;M1S1D7;A0A2H4NXN4;Q5I221;G0WZM4;A0A0U4D534;A0A0P0FGN5;A0A286NQF2;Q7YJM6;A6YSW9;Q6VW29;Q4KUE1;Q7YJP8;Q7GH77;I2E9A4;Q1L7E3;Q9MT23;A0A0B4M1K8;A0A0U1W0G4;Q7YJR1;S6CMZ7;Q8MFT9;A0A1D8DG20;L0N8B1;P94046…	X7(H)	0	0	1.1e-08	79.78	6.57355e-05	2	1465.75	-0.0102537	59.9781	0
	High	DDENVNSQPFMR	7	52171	338	Q9GHZ1;A5X4K9;A0A0P0UQB7;Q32224;Q32496;Q85YX6;A0A1Q1G8P4;C0J9R6;C6G1P2;F2X4H9;Q9GGI5;Q37212;Q8HUZ9;A0A291EXH5;Q32571;Q5W520;Q8WL19;Q5K3Y8;C3RXF1;B8PRL7;B5SW52;A0A219PXQ5;O46889;Q32121;A0A1C9HG15;I2FL31;Q32553;Q32803;A0PDB5;Q8WIA7;C7AQV2;C3S8U4;I2E9B8;Q6VW40;A0A0F7C9H2;E6Y8Z3;I2BGM7;B1NL21;Q6VW29;Q33047;Q31807;Q33032;O82538;U5XM28;Q9THL1;A5X4D3;I3NTN0;Q1XEJ9;V5K6K1;Q339G9;C3S8Q5;B5D5Q4;V5K6L0;D3W6…		0	0	2.837e-06	77.66	6.38818e-05	2	1451.62	0.55733	69.725	0
	High	MSGGDHIHAGTVVGK	35	17683	158	C0J9R6;C6G1P2;F2X4H9;Q9GGI5;Q5I221;A0A0U4D534;Q6VW29;Q7YJP8;O98551;I2E9B8;Q6VW40;A0A0F7C9H2;I2BGM7;Q31807;Q33032;U5XM28;A5X4D3;Q8WIX2;Q339G9;C3S8Q5;Q9GEK5;A0A0K2SQY8;Q5SCR6;O98429;D6MYJ6;Q9XQ93;Q37358;Q4KUE1;M1S1D7;Q7GH77;A0A2H4NXN4;Q8HUZ9;G0WZM4;E7DMW3;I2E9L8;Q8HRT3;I2E9A4;A0A286NQF2;P93952;Q8WKT6;Q7YJM6;Q9XQL2;Q1L7E3;Q9MT23;Q9ZS70;A0A249Y5N8;W5RVG3;A0A120KLC1;B8PRP3;A0A0B4M1K8;B5L2V5;S4TA61;D4N…		0	0	8.925e-09	71.23	0.000222805	2	1465.72	0.101013	37.4577	0
	High	VALEAcVQAR	50	29518	254	I2E9B8;Q6VW40;A0A0F7C9H2;I2BGM7;C0J9R6;Q6VW29;C6G1P2;Q31807;Q33032;U5XM28;A5X4D3;V5K6K1;Q339G9;C3S8Q5;V5K6L0;F2X4H9;Q9GEK5;A0A0K2SQY8;Q5SCR6;Q9GGI5;D6MYJ6;Q9XQ93;A0A1W6BQF9;Q37358;Q4KUE1;Q37212;M1S1D7;Q7YJP8;Q7GH77;A0A2H4NXN4;Q8HUZ9;Q5I221;G0WZM4;A0A0U4D534;O98551;E7DMW3;I2E9L8;Q8HRT3;I2E9A4;Q8MCY1;Q6USH4;P93952;Q8WKT6;Q9XQL2;Q1L7E3;O98531;Q5W520;C3RXF1;C3S8U4;E7DMY2;A0A076FQ83;A0A291EXH5;E6Y8Z3;…	C6(Carbamidomethyl)	0	0	0.0001594	70.48	0.000356624	2	1116.58	0.537768	113.435	0
	High	TFQGPPxGIQVER	3	39	10	U5XM28;A5X4D3;Q8WIX2;Q4VI78;Q32803;A0A0A0QCC3;G8EEM9;H9AK14;A0A1X9ZQP4;Q9TN58	X7(D)	0	0	4.387e-06	67.47	0.000301986	2	1443.72	1.24234	70.8566	0
	High	FLFcAEAIYK	11	13080	152	Q9GHZ1;A0A291EXH5;C3S8Q5;C3S8U4;C0J9R6;C6G1P2;Q5W520;F2X4H9;Q4VI99;Q9GGI5;Q4VI80;Q4VI78;Q6VW29;Q31807;Q5K3Y8;O78309;Q32803;M1S1D7;Q7YJP8;Q8HUZ9;Q5I221;A0A0U4D534;Q95DW1;P93952;Q9XQL2;Q9MT23;Q7YJR1;L0N8B1;A8DPF0;A0A023UA12;Q7YJM3;A0A1C9HG42;A0A1C9HFM1;A0A1W6L1X3;D6MYK9;Q32571;A0PD98;C3RXF1;B8PRL7;R4QE58;T1WH32;C7AQU9;Q32121;A0A0K2SQY8;B8QQG4;D6MYJ6;Q71N81;Q8WKT6;D6MYI7;A2VAL3;E5G0G9;A3RGJ0;Q37222;…	C4(Carbamidomethyl)	0	0	0.0002633	63.19	0.00156873	2	1261.63	1.14707	109.08	0
	High	YGRPLLGcTIKPK	8	64650	340	C0J9R6;Q6VW29;C6G1P2;Q5W520;A5X4D3;F2X4H9;A0A0K2SQY8;Q32803;Q4VI99;Q9GGI5;D6MYJ6;Q7YJP8;Q5I221;A0A0U4D534;Q4VI80;Q4VI78;A3RGJ0;G0WZ98;A0A249Y5Y5;A0A291L247;G0WZL1;Q37220;Q7YJR1;A0A291L2W8;Q37279;J9QH20;L0N8B1;A0A291EXH5;I2E9B8;Q6VW40;A0A0F7C9H2;I2BGM7;Q33047;Q31807;Q8WL19;Q33032;Q5K3Y8;O82538;U5XM28;B8PRL7;B5SW52;Q9THL1;Q1XEJ9;A0A219PXQ5;O46889;C3S8Q5;D3W6K3;Q9GEK5;I2FL31;Q5SCR6;C1JAT3;Q9XQ93;Q4K…	C8(Carbamidomethyl)	0	0	5.306e-09	52.44	0.0334262	3	1502.85	0.213484	53.6462	2
	High	AMHAVIDR	10	44488	338	Q6VW40;A0A0F7C9H2;I2BGM7;C0J9R6;C6G1P2;Q33032;U5XM28;T1WH32;C3S8Q5;F2X4H9;Q9GEK5;Q5SCR6;Q9GGI5;A0A2H4NXN4;Q8HUZ9;I2E9L8;C3S8U4;Q6VW29;Q5W520;O82538;Q9THL1;A0A0K2SQY8;I2FL31;Q32803;Q4VI99;C1JAT3;D6MYJ6;Q4KUE1;Q7YJP8;Q7GH77;O98551;E7DMW3;Q4VI80;Q3I534;I2E9A4;Q4VI78;Q1L7E3;A3RGJ0;W5RVG3;G0WZL1;Q37220;B1PHQ2;A0A0U1W0G4;A0A142I7F3;Q7YJR1;S6CMZ7;Q8MFT9;J9QH20;A0A249Y5Q9;Q85VA4;L0N8B1;Q37212;M1S1D7;Q5I2…		0	0	0.002359	52.22	0.0221467	2	912.472	-0.488874	32.2799	0
	High	DDENVNSQPFmR	5	52171	338	Q6VW40;C0J9R6;C6G1P2;Q5W520;Q33032;U5XM28;F2X4H9;Q5SCR6;Q4VI99;C1JAT3;Q9GGI5;Q4VI80;Q4VI78;Q37212;Q5I221;A0A0U4D534;Q9ZS70;I2E9B8;A0A0F7C9H2;I2BGM7;Q6VW29;Q31807;A5X4D3;Q8WIX2;V5K6K1;A5X4K9;Q339G9;C3S8Q5;V5K6L0;Q9GEK5;A0A0K2SQY8;O98429;D6MYJ6;Q9XQ93;A0A1W6BQF9;Q37358;Q4KUE1;M1S1D7;Q7YJP8;Q7GH77;A0A2H4NXN4;Q8HUZ9;G0WZM4;O98551;E7DMW3;I2E9L8;Q8HRT3;I2E9A4;Q8MCY1;A0A286NQF2;Q6USH4;P93952;Q8WKT6;Q7YJ…	M11(Oxidation)	0	0	3.337e-06	47.53	0.0647209	2	1467.62	0.689022	56.4145	0
	High	PLLGcTIKPK	7	64838	348	C0J9R6;Q6VW29;C6G1P2;Q5W520;A5X4D3;F2X4H9;A0A0K2SQY8;Q32803;Q4VI99;Q9GGI5;D6MYJ6;Q7YJP8;Q5I221;A0A0U4D534;Q4VI80;Q4VI78;A3RGJ0;G0WZ98;A0A249Y5Y5;A0A291L247;G0WZL1;Q37220;Q7YJR1;A0A291L2W8;Q37279;J9QH20;L0N8B1;A0A291EXH5;I2E9B8;Q6VW40;A0A0F7C9H2;I2BGM7;Q33047;Q31807;Q8WL19;Q33032;Q5K3Y8;O82538;U5XM28;B8PRL7;B5SW52;Q9THL1;Q1XEJ9;A0A219PXQ5;O46889;C3S8Q5;D3W6K3;Q9GEK5;I2FL31;Q5SCR6;C1JAT3;Q9XQ93;Q4K…	C5(Carbamidomethyl)	0	0	0.0002754	45.67	0.153398	2	1126.67	0.646087	51.6346	1
	High	EGNEIIR	1	14511	170	B8PRL7;O46889;Q9GEK5;O78309;Q9XQ93;Q8WKT6;C6G1P2;Q6VW40;C0J9R6;Q5W520;Q33032;U5XM28;F2X4H9;Q5SCR6;Q4VI99;C1JAT3;Q9GGI5;Q4VI80;Q4VI78;A0A291EXH5;Q71N79;Q8HUZ9;C3S8U4;I2BGM7;B5SW52;D3W6K3;I2E9L8;Q6VW29;A5X4D3;A0A0K2SQY8;Q32803;D6MYJ6;Q7YJP8;Q5I221;A0A0U4D534;I2FL31;Q58U40;I2E9B8;A0A0F7C9H2;Q33047;Q31807;Q8WL19;Q5K3Y8;O82538;Q9THL1;Q1XEJ9;A0A219PXQ5;C3S8Q5;Q4KUE1;Q7GH77;A0A2H4NXN4;A0PDB5;Q33156;O985…		0	0.003	0.03445	52.74	0.0128698	2	830.437	0.284124	36.2801	0
	High	NHGMHFR	3	30695	251	Q5W520;Q9GGI5;Q33047;O82538;Q6VW40;C0J9R6;Q6VW29;C6G1P2;Q33032;U5XM28;Q9THL1;F2X4H9;A0A0K2SQY8;I2FL31;Q5SCR6;Q32803;Q4VI99;C1JAT3;D6MYJ6;Q4KUE1;Q7YJP8;Q7GH77;O98551;E7DMW3;Q4VI80;Q3I534;I2E9A4;Q4VI78;Q1L7E3;Q71N79;A0A291EXH5;I2E9B8;E6Y8Z3;I2BGM7;B1NL21;Q31807;Q8WL19;Q5K3Y8;B5SW52;Q1XEJ9;O46889;Q339G9;B5D5Q4;D3W6K3;O78309;Q9XQ93;Q37358;M1S1D7;A0PDB5;Q33156;Q8HUZ9;Q5I221;A0A0U4D534;I2E9L8;Q95DW1;C3…		0	0.003	0.04156	38.45	0.36181	2	898.41	0.182082	30.1674	0
	High	GGLDFTK	2	54686	360	C0J9R6;C6G1P2;E7DMY2;F2X4H9;Q9GGI5;Q37212;Q9XQI4;Q4VI80;Q4VI93;Q6VW40;Q6VW29;Q5W520;Q33032;O82538;U5XM28;Q9THL1;A5X4D3;Q339G9;A0A0K2SQY8;I2FL31;Q5SCR6;Q32803;Q4VI99;C1JAT3;D6MYJ6;Q37358;Q4KUE1;Q7YJP8;Q7GH77;Q5I221;A0A0U4D534;O98551;E7DMW3;Q3I534;I2E9A4;Q4VI78;A0A0P0FGN5;Q58U40;A6YSW9;Q1L7E3;A3RGJ0;A0A249Y5N8;G0WZ98;W5RVG3;A0A249Y5Y5;A0A291L247;G0WZL1;C1JAS8;Q37220;B1PHQ2;A0A0U1W0G4;A0A142I7F3;Q7Y…		0	0.005	0.07593	27.29	9.48923	2	737.383	-0.263509	53.5073	0
	High	AmHAVIDR	1	44488	338	Q9ZS70;A0A291EXH5;I2E9B8;Q6VW40;A0A0F7C9H2;E6Y8Z3;I2BGM7;B1NL21;C0J9R6;Q6VW29;C6G1P2;Q5W520;Q33047;D6MYK4;E7DMY2;Q31807;A0PD98;Q8WL19;Q33032;Q5K3Y8;I2E962;O82538;Q9GHZ1;U5XM28;B8PRL7;B5SW52;Q9THL1;A5X4D3;Q8WIX2;I3NTN0;Q1XEJ9;A0A219PXQ5;A5X4K9;Q9XQI4;O46889;Q339G9;C3S8Q5;Q95631;B5D5Q4;D3W6K3;F2X4H9;Q9GEK5;A0A0K2SQY8;I2FL31;B8QQG4;O78309;Q9T2B5;Q5SCR6;O98429;Q32803;Q4VI99;C1JAT3;Q9GGI5;D6MYJ6;Q9XQ9…	M2(Oxidation)	0	0.008	0.1076	47.78	0.0661697	2	928.467	0.000262866	21.2563	0
Q7YJP8	Ribulose bisphosphate carboxylase large chain (Fragment) OS=Aloe viguieri OX=210948 GN=rbcL PE=3 SV=1 - [Q7YJP8_9ASPA]	2564.84	32.37	47547	0	18	280	451	50.0821	6.87354
	High	GGLDFTKDDENVNSQPFMR	10	51638	312	Q9XQI4;Q4VI93;Q8MFT9;A0A126G0V3;C0J9R6;Q6VW29;C6G1P2;Q5W520;A5X4D3;F2X4H9;A0A0K2SQY8;Q32803;Q4VI99;Q9GGI5;D6MYJ6;Q7YJP8;Q5I221;A0A0U4D534;Q4VI80;Q4VI78;A3RGJ0;G0WZ98;A0A249Y5Y5;A0A291L247;G0WZL1;Q37220;Q7YJR1;A0A291L2W8;Q37279;J9QH20;L0N8B1;A0A291EXH5;I2E9B8;Q6VW40;A0A0F7C9H2;I2BGM7;Q33047;Q31807;Q8WL19;Q33032;Q5K3Y8;O82538;U5XM28;B8PRL7;B5SW52;Q9THL1;Q1XEJ9;A0A219PXQ5;O46889;C3S8Q5;D3W6K3;Q9GEK5…		0	0	8.22e-13	127.74	7.05394e-10	2	2169.99	0.129488	93.0407	1
	High	GHYLNATAGTcEEMIK	15	14794	127	Q6VW40;C0J9R6;C6G1P2;Q5W520;Q33032;F2X4H9;Q4VI99;Q9GGI5;Q4VI80;Q4VI78;E7DMY2;Q31895;Q37212;Q5I221;A0A0U4D534;Q6VW29;R4QE58;A5X4D3;C7A609;Q32121;A0A0K2SQY8;Q32803;D6MYJ6;O03839;Q7YJP8;O09424;D6MYI7;Q9MT23;A3RGJ0;G0WZ98;A0A249Y5Y5;A0A291L247;G0WZL1;Q37220;A0A142I7A5;B6GUV5;B8YHE7;O98431;Q7YJR1;A0A291L2W8;A0A078BR81;Q37347;K4FWS2;K4EPE7;Q37279;A0A0F6TFY2;Q95CE8;Q5DRJ9;J9QH20;L0N8B1;Q37309;A0A291L2S1…	C11(Carbamidomethyl)	0	0	7.637e-14	105.99	5.53902e-08	2	1794.82	1.41919	66.294	0
	High	GHYLNATAGTcEEmIK	7	14794	127	Q6VW40;C0J9R6;C6G1P2;Q5W520;Q33032;U5XM28;F2X4H9;Q5SCR6;Q4VI99;C1JAT3;Q9GGI5;Q4VI80;Q4VI78;Q6VW29;R4QE58;Q7YJP8;Q5I221;A0A0U4D534;Q9MT23;B6GUV5;Q7YJR1;L0N8B1;O82538;Q9THL1;I2FL31;Q32803;Q4KUE1;Q7GH77;I2E9A4;Q1L7E3;A3RGJ0;A0A0B4M1K8;Q37220;B1PHQ2;A0A0U1W0G4;A0A078BR81;S6CMZ7;Q8MFT9;A0A0F6TFY2;Q5DRJ9;A0A249Y5Q9;A0A1D8DG20;Q85VA4;P94046;Q8ME51;Q31895;Q95631;Q8MCW3;A0A0K2SQY8;O98429;D6MYJ6;Q37212;O98…	C11(Carbamidomethyl); M14(Oxidation)	0	0	8.933e-11	95.65	5.48066e-07	2	1810.81	1.31607	55.5401	0
	High	GGLDFTKDDENVNSQPFmR	8	51638	312	Q4VIC0;O98426;B1PHQ2;A0A2D0WHN2;Q95CE8;Q9GGJ5;B5LBY9;Q9XQI4;Q4VI93;Q8MFT9;A0A126G0V3;C0J9R6;Q6VW29;C6G1P2;Q5W520;A5X4D3;F2X4H9;A0A0K2SQY8;Q32803;Q4VI99;Q9GGI5;D6MYJ6;Q7YJP8;Q5I221;A0A0U4D534;Q4VI80;Q4VI78;A3RGJ0;G0WZ98;A0A249Y5Y5;A0A291L247;G0WZL1;Q37220;Q7YJR1;A0A291L2W8;Q37279;J9QH20;L0N8B1;A0A291EXH5;I2E9B8;Q6VW40;A0A0F7C9H2;I2BGM7;Q33047;Q31807;Q8WL19;Q33032;Q5K3Y8;O82538;U5XM28;B8PRL7;B5SW52…	M18(Oxidation)	0	0	1.609e-10	84.55	1.42416e-05	2	2185.98	0.779455	83.8852	1
	High	mSGGDHIHAGTVVGK	32	17683	158	Q6VW40;A0A0F7C9H2;I2BGM7;C0J9R6;C6G1P2;Q33032;U5XM28;C3S8Q5;F2X4H9;Q9GEK5;Q5SCR6;Q9GGI5;Q37212;A0A2H4NXN4;Q8HUZ9;I2E9L8;Q8MCY1;O98531;Q6VW29;Q339G9;Q37358;Q4KUE1;Q7YJP8;Q7GH77;Q5I221;A0A0U4D534;I2E9A4;Q1L7E3;D6MYK4;E7DMY2;Q31807;T1WH32;A0A0K2SQY8;D6MYJ6;P93952;Q8WKT6;Q9XQL2;I2E9B8;Q9XQ93;O98551;E7DMW3;R4QE58;A5X4D3;I2E906;O98429;D6MYI7;Q9MT23;A0A249Y5N8;W5RVG3;A0A0B4M1K8;A0A0U1W0G4;B6GUV5;Q7YJR1;…	M1(Oxidation)	0	0	1.164e-08	84.19	1.31218e-05	2	1481.72	0.0716084	31.3895	0
	High	DNGLLLHIHR	12	41878	323	Q5W520;Q9GGI5;O09424;Q6VW40;I2BGM7;C0J9R6;C6G1P2;E7DMY2;Q33032;F2X4H9;Q37212;M1S1D7;Q8HUZ9;Q5I221;A0A0U4D534;I2E9L8;Q6VW29;O82538;U5XM28;Q9THL1;A0A0K2SQY8;I2FL31;Q5SCR6;Q32803;Q4VI99;C1JAT3;D6MYJ6;Q4KUE1;Q7YJP8;Q7GH77;J9QER6;O98551;E7DMW3;Q4VI80;Q3I534;I2E9A4;Q8MCY1;Q4VI78;Q1L7E3;A0A291EXH5;C3RXF1;B8PRL7;C3S8U4;A0A1C9HFM1;O03612;A0A023Q3H2;A0A023Q1H7;Q31807;T1WH32;C3S8Q5;Q71N81;P93952;Q8WKT6;Q9XQ…		0	0	1.717e-05	83.15	2.27948e-05	3	1187.67	1.40527	64.2218	0
	High	GHYLNATAGTcEEMIKR	4	14767	126	Q6VW40;C0J9R6;Q6VW29;C6G1P2;Q33032;U5XM28;R4QE58;F2X4H9;A0A0K2SQY8;Q5SCR6;O98429;Q9GGI5;D6MYJ6;Q4KUE1;Q37212;Q7YJP8;Q7GH77;O98551;E7DMW3;I2E9A4;Q8MCY1;Q1L7E3;D6MYI7;Q9MT23;W5RVG3;O98426;A0A0B4M1K8;A0A0U1W0G4;B6GUV5;Q7YJR1;Q37347;K4EPE7;S6CMZ7;Q37176;Q8MFT9;Q95CE8;A0A1D8DG20;L0N8B1;P94046;Q8ME51;A5X4D3;Q339G9;A0A2H4UGV5;Q37358;Q32750;Q5I221;A0A0U4D534;A0A249Y5N8;Q7YJR9;A0A291L2W8;D6MYJ0;Q5W520;Q32…	C11(Carbamidomethyl)	0	0	2.293e-13	82.79	1.40073e-05	3	1950.92	1.18142	60.6955	1
	High	GHYLNATAGTcEEmIKR	6	14767	126	C0J9R6;C6G1P2;F2X4H9;Q9GGI5;Q6VW40;Q6VW29;Q5W520;Q33032;O82538;U5XM28;Q9THL1;A0A0K2SQY8;I2FL31;Q5SCR6;Q32803;Q4VI99;C1JAT3;D6MYJ6;Q4KUE1;Q7YJP8;Q7GH77;O98551;E7DMW3;Q4VI80;Q3I534;I2E9A4;Q4VI78;Q1L7E3;E7DMY2;A0A2H4UGV5;I2E962;O98429;Q9MT23;A3RGJ0;W5RVG3;A0A0B4M1K8;G0WZL1;Q37220;A0A142I7A5;B1PHQ2;A0A0U1W0G4;A0A142I7F3;B8YHE7;O98431;Q7YJR1;A0A078BR81;Q37347;K4EPE7;S6CMZ7;Q8MFT9;A0A0F6TFY2;Q95CE8;Q5D…	C11(Carbamidomethyl); M14(Oxidation)	0	0	2.114e-10	80.35	2.3056e-05	3	1966.91	1.21254	50.762	1
	High	xFQGPPHGIQVER	30	58045	308	A0A291EXH5;Q6VW40;I2BGM7;C0J9R6;C6G1P2;Q5W520;E7DMY2;Q33032;B5SW52;D3W6K3;F2X4H9;Q4VI99;Q9GGI5;Q8HUZ9;I2E9L8;Q4VI80;Q4VI78;C3S8U4;A0A0F7C9H2;I2E962;U5XM28;B8PRL7;Q8WIX2;C3S8Q5;Q9GEK5;O78309;Q5SCR6;C1JAT3;M1S1D7;A0A2H4NXN4;Q5I221;G0WZM4;A0A0U4D534;A0A0P0FGN5;A0A286NQF2;Q7YJM6;A6YSW9;Q6VW29;Q4KUE1;Q7YJP8;Q7GH77;I2E9A4;Q1L7E3;Q9MT23;A0A0B4M1K8;A0A0U1W0G4;Q7YJR1;S6CMZ7;Q8MFT9;A0A1D8DG20;L0N8B1;P94046…	X1(T)	0	0	1.1e-08	79.78	6.57355e-05	2	1465.75	-0.0102537	59.9781	0
	High	DDENVNSQPFMR	7	52171	338	Q9GHZ1;A5X4K9;A0A0P0UQB7;Q32224;Q32496;Q85YX6;A0A1Q1G8P4;C0J9R6;C6G1P2;F2X4H9;Q9GGI5;Q37212;Q8HUZ9;A0A291EXH5;Q32571;Q5W520;Q8WL19;Q5K3Y8;C3RXF1;B8PRL7;B5SW52;A0A219PXQ5;O46889;Q32121;A0A1C9HG15;I2FL31;Q32553;Q32803;A0PDB5;Q8WIA7;C7AQV2;C3S8U4;I2E9B8;Q6VW40;A0A0F7C9H2;E6Y8Z3;I2BGM7;B1NL21;Q6VW29;Q33047;Q31807;Q33032;O82538;U5XM28;Q9THL1;A5X4D3;I3NTN0;Q1XEJ9;V5K6K1;Q339G9;C3S8Q5;B5D5Q4;V5K6L0;D3W6…		0	0	2.837e-06	77.66	6.38818e-05	2	1451.62	0.55733	69.725	0
	High	MSGGDHIHAGTVVGK	35	17683	158	C0J9R6;C6G1P2;F2X4H9;Q9GGI5;Q5I221;A0A0U4D534;Q6VW29;Q7YJP8;O98551;I2E9B8;Q6VW40;A0A0F7C9H2;I2BGM7;Q31807;Q33032;U5XM28;A5X4D3;Q8WIX2;Q339G9;C3S8Q5;Q9GEK5;A0A0K2SQY8;Q5SCR6;O98429;D6MYJ6;Q9XQ93;Q37358;Q4KUE1;M1S1D7;Q7GH77;A0A2H4NXN4;Q8HUZ9;G0WZM4;E7DMW3;I2E9L8;Q8HRT3;I2E9A4;A0A286NQF2;P93952;Q8WKT6;Q7YJM6;Q9XQL2;Q1L7E3;Q9MT23;Q9ZS70;A0A249Y5N8;W5RVG3;A0A120KLC1;B8PRP3;A0A0B4M1K8;B5L2V5;S4TA61;D4N…		0	0	8.925e-09	71.23	0.000222805	2	1465.72	0.101013	37.4577	0
	High	VALEAcVQAR	50	29518	254	I2E9B8;Q6VW40;A0A0F7C9H2;I2BGM7;C0J9R6;Q6VW29;C6G1P2;Q31807;Q33032;U5XM28;A5X4D3;V5K6K1;Q339G9;C3S8Q5;V5K6L0;F2X4H9;Q9GEK5;A0A0K2SQY8;Q5SCR6;Q9GGI5;D6MYJ6;Q9XQ93;A0A1W6BQF9;Q37358;Q4KUE1;Q37212;M1S1D7;Q7YJP8;Q7GH77;A0A2H4NXN4;Q8HUZ9;Q5I221;G0WZM4;A0A0U4D534;O98551;E7DMW3;I2E9L8;Q8HRT3;I2E9A4;Q8MCY1;Q6USH4;P93952;Q8WKT6;Q9XQL2;Q1L7E3;O98531;Q5W520;C3RXF1;C3S8U4;E7DMY2;A0A076FQ83;A0A291EXH5;E6Y8Z3;…	C6(Carbamidomethyl)	0	0	0.0001594	70.48	0.000356624	2	1116.58	0.537768	113.435	0
	High	FLFcAEAIYK	11	13080	152	Q9GHZ1;A0A291EXH5;C3S8Q5;C3S8U4;C0J9R6;C6G1P2;Q5W520;F2X4H9;Q4VI99;Q9GGI5;Q4VI80;Q4VI78;Q6VW29;Q31807;Q5K3Y8;O78309;Q32803;M1S1D7;Q7YJP8;Q8HUZ9;Q5I221;A0A0U4D534;Q95DW1;P93952;Q9XQL2;Q9MT23;Q7YJR1;L0N8B1;A8DPF0;A0A023UA12;Q7YJM3;A0A1C9HG42;A0A1C9HFM1;A0A1W6L1X3;D6MYK9;Q32571;A0PD98;C3RXF1;B8PRL7;R4QE58;T1WH32;C7AQU9;Q32121;A0A0K2SQY8;B8QQG4;D6MYJ6;Q71N81;Q8WKT6;D6MYI7;A2VAL3;E5G0G9;A3RGJ0;Q37222;…	C4(Carbamidomethyl)	0	0	0.0002633	63.19	0.00156873	2	1261.63	1.14707	109.08	0
	High	YGRPLLGcTIKPK	8	64650	340	C0J9R6;Q6VW29;C6G1P2;Q5W520;A5X4D3;F2X4H9;A0A0K2SQY8;Q32803;Q4VI99;Q9GGI5;D6MYJ6;Q7YJP8;Q5I221;A0A0U4D534;Q4VI80;Q4VI78;A3RGJ0;G0WZ98;A0A249Y5Y5;A0A291L247;G0WZL1;Q37220;Q7YJR1;A0A291L2W8;Q37279;J9QH20;L0N8B1;A0A291EXH5;I2E9B8;Q6VW40;A0A0F7C9H2;I2BGM7;Q33047;Q31807;Q8WL19;Q33032;Q5K3Y8;O82538;U5XM28;B8PRL7;B5SW52;Q9THL1;Q1XEJ9;A0A219PXQ5;O46889;C3S8Q5;D3W6K3;Q9GEK5;I2FL31;Q5SCR6;C1JAT3;Q9XQ93;Q4K…	C8(Carbamidomethyl)	0	0	5.306e-09	52.44	0.0334262	3	1502.85	0.213484	53.6462	2
	High	AMHAVIDR	10	44488	338	Q6VW40;A0A0F7C9H2;I2BGM7;C0J9R6;C6G1P2;Q33032;U5XM28;T1WH32;C3S8Q5;F2X4H9;Q9GEK5;Q5SCR6;Q9GGI5;A0A2H4NXN4;Q8HUZ9;I2E9L8;C3S8U4;Q6VW29;Q5W520;O82538;Q9THL1;A0A0K2SQY8;I2FL31;Q32803;Q4VI99;C1JAT3;D6MYJ6;Q4KUE1;Q7YJP8;Q7GH77;O98551;E7DMW3;Q4VI80;Q3I534;I2E9A4;Q4VI78;Q1L7E3;A3RGJ0;W5RVG3;G0WZL1;Q37220;B1PHQ2;A0A0U1W0G4;A0A142I7F3;Q7YJR1;S6CMZ7;Q8MFT9;J9QH20;A0A249Y5Q9;Q85VA4;L0N8B1;Q37212;M1S1D7;Q5I2…		0	0	0.002359	52.22	0.0221467	2	912.472	-0.488874	32.2799	0
	High	DDENVNSQPFmR	5	52171	338	Q6VW40;C0J9R6;C6G1P2;Q5W520;Q33032;U5XM28;F2X4H9;Q5SCR6;Q4VI99;C1JAT3;Q9GGI5;Q4VI80;Q4VI78;Q37212;Q5I221;A0A0U4D534;Q9ZS70;I2E9B8;A0A0F7C9H2;I2BGM7;Q6VW29;Q31807;A5X4D3;Q8WIX2;V5K6K1;A5X4K9;Q339G9;C3S8Q5;V5K6L0;Q9GEK5;A0A0K2SQY8;O98429;D6MYJ6;Q9XQ93;A0A1W6BQF9;Q37358;Q4KUE1;M1S1D7;Q7YJP8;Q7GH77;A0A2H4NXN4;Q8HUZ9;G0WZM4;O98551;E7DMW3;I2E9L8;Q8HRT3;I2E9A4;Q8MCY1;A0A286NQF2;Q6USH4;P93952;Q8WKT6;Q7YJ…	M11(Oxidation)	0	0	3.337e-06	47.53	0.0647209	2	1467.62	0.689022	56.4145	0
	High	PLLGcTIKPK	7	64838	348	C0J9R6;Q6VW29;C6G1P2;Q5W520;A5X4D3;F2X4H9;A0A0K2SQY8;Q32803;Q4VI99;Q9GGI5;D6MYJ6;Q7YJP8;Q5I221;A0A0U4D534;Q4VI80;Q4VI78;A3RGJ0;G0WZ98;A0A249Y5Y5;A0A291L247;G0WZL1;Q37220;Q7YJR1;A0A291L2W8;Q37279;J9QH20;L0N8B1;A0A291EXH5;I2E9B8;Q6VW40;A0A0F7C9H2;I2BGM7;Q33047;Q31807;Q8WL19;Q33032;Q5K3Y8;O82538;U5XM28;B8PRL7;B5SW52;Q9THL1;Q1XEJ9;A0A219PXQ5;O46889;C3S8Q5;D3W6K3;Q9GEK5;I2FL31;Q5SCR6;C1JAT3;Q9XQ93;Q4K…	C5(Carbamidomethyl)	0	0	0.0002754	45.67	0.153398	2	1126.67	0.646087	51.6346	1
	High	xFQGPPHGIQVER	1	18	10	Q4VI99;D6MYJ6;Q7YJP8;Q7YJR9;Q8HVI8;O98431;A0A0F7EVY4;Q9XQR0;O03628;O03613	X1(Q)	0	0	0.0004585	41.05	0.175084	2	1492.77	5.9355	73.4066	0
	High	xFQGPPHGIQVER	2	18	10	Q4VI99;D6MYJ6;Q7YJP8;Q7YJR9;Q8HVI8;O98431;A0A0F7EVY4;Q9XQR0;O03628;O03613	X1(G)	0	0	0.001624	23.15	11.7153	3	1421.73	2.85305	59.7739	0
	High	DDFIEKDR	6	17693	179	A0A291EXH5;E6Y8Z3;B1NL21;Q5W520;A0PD98;Q8WL19;Q5K3Y8;B5SW52;O09420;O46889;B5D5Q4;I2FL31;Q32553;Q32803;Q9GGI5;O03839;M1S1D7;A0PDB5;Q8WIA7;A0A0F7G5K6;C3S8U4;Q58U40;E5G0G9;Q37222;Q37220;A0A1C9HFM1;Q15KB2;A0A078BR81;M1PLK2;A0A249Y5Q9;Q85VA4;J9QEM7;I2EA78;A0A1W6L1X3;A0A1C9HFU8;A0A0F7EVY4;I6N589;Q85YX6;Q31889;Q37309;A0A291L2S1;J9QH44;A0A0M3R7F1;O03628;Q36851;Q6VW40;C0J9R6;Q6VW29;C6G1P2;Q33032;F2X4H9;Q4…		0	0.001	0.01019	50.1	0.0262188	2	1037.49	1.57242	41.7096	1
	High	AQAETGEIK	7	27913	246	A0A291EXH5;Q6VW40;A0A0F7C9H2;I2BGM7;C0J9R6;C6G1P2;Q5W520;Q33032;U5XM28;B8PRL7;B5SW52;C3S8Q5;D3W6K3;F2X4H9;Q9GEK5;Q5SCR6;Q4VI99;C1JAT3;Q9GGI5;A0A2H4NXN4;Q8HUZ9;I2E9L8;Q4VI80;Q4VI78;C3S8U4;I2E9B8;Q6VW29;Q31807;Q9XQ93;Q4KUE1;Q7YJP8;Q7GH77;I2E9A4;A0A286NQF2;P93952;Q7YJM6;Q9XQL2;Q1L7E3;Q9MT23;A0A0K2SQY8;D6MYJ6;O98551;E7DMW3;Q8WKT6;W5RVG3;D4N1T9;A0A0U1W0G4;Q8HVI8;A0A291L206;Q7YJR1;S6CMZ7;Q8MFT9;Q5QAE5;…		0	0.001	0.006713	39.16	0.472469	2	946.483	-0.639487	25.67	0
[truncated: 15,151 more rows]
