# Supplementary material for: Comparative Proteomic Analysis Reveals Elevated Capacity for Photosynthesis in Polyphenol Oxidase Expression-Silenced Clematis terniflora DC. Leaves
Source: Int J Mol Sci. 2018 Dec 5;19(12):3897. doi: 10.3390/ijms19123897 (PMC6321541; doi:10.3390/ijms19123897)
Supplement: Supplementary file 1 [file ijms-19-03897-s001.zip › ijms-368388 sp for final/Supplementary materials/Supplemental figures 2/VV Starting point1-protein-peptide.xlsx]

## Sheet: Sheet1
Accession	Description	Score	Coverage	# Proteins	# Unique Peptides	# Peptides	# PSMs	# AAs	MW [kDa]	calc. pI
A0A0M3LBA7	ATP synthase subunit beta, chloroplastic OS=Clematis terniflora OX=231663 GN=atpB PE=3 SV=1 - [A0A0M3LBA7_CLETE]	3700.66	73.2	9048	1	25	187	500	53.7559	5.24951
	A2	Sequence	# PSMs	# Proteins	# Protein Groups	Protein Group Accessions	Modifications	ΔCn	q-Value	PEP	IonScore	Exp Value	Charge	MH+ [Da]	ΔM [ppm]	RT [min]	# Missed Cleavages
	High	IAQIIGPVLDVSFPPGK	1	158	4	A0A0M3LBA7;A0A1C9HCV0;A0A1D8D815;A0A191SDX6		0	0	4.986e-09	125.75	1.60522e-10	2	1751.01	1.26639	114.389	0
	High	IFNVLGEPVDNLGPVDTR	3	3009	18	A0A0M3LBA7;A0A1C9HCV0;Q5J038;Q9MRA3;Q597J4;Q9XQX1;Q5J048;Q9SCE9;A0A1I7PIU6;G4WNV5;A0A1D8DG80;Q8HTI8;A0A1D8D815;A0A1I7PIT2;A0A191SDX6;G0LNL4;Q29S96;B7S4V7		0	0	6.46e-09	118.73	2.69818e-09	2	1955.03	1.43187	114.292	0
	High	GMEVIDTGAPLSVPVGGATLGR	7	3356	18	A0A0M3LBA7;Q9SCE9;A0A1C9HCV0;A0A1I7PIS8;Q95FJ8;A0A191SDX6;Q5J038;A0A1D8D815;A0A1C9HCP3;A0A1I7PIS3;T1L6T3;C0J9K5;C0J9P4;A0A1I7PIU6;A0A1I7PIT2;Q95FS7;B8PRK2;Q9XQX1		0	0	1.934e-13	117.75	7.65149e-09	2	2097.1	1.22165	112.531	0
	High	GIYPAVDPLDSTSTMLQPR	2	5449	29	A0A0M3LBA7;A0A1C9HCV0;A0A1D8D815;A0A1I7PIS3;C0J9K5;C0J9P4;Q9SCE9;A0A1I7PIS8;Q95FJ8;Q597J4;A0A191SDX6;Q5J048;A0A1C9HCP3;Q5J038;Q9MRA3;T1L6T3;A0A1D8DG80;Q9XQX1;A0A1I7PIU6;G4WNV5;A0A1I7PIT2;B8PRK2;Q8HTI8;A0A1X7YHE3;Q29S96;Q95FS7;G0LNL4;Q9MRM1;B7S4V7		0	0	1.457e-08	114.59	8.33548e-09	3	2061.04	1.86003	114.131	0
	High	MPSAVGYQPTLSTEMGSLQER	8	5647	28	A0A0M3LBA7;A0A1C9HCV0;A0A1D8D815;A0A1I7PIS3;C0J9K5;C0J9P4;Q9SCE9;A0A1I7PIS8;Q95FJ8;Q5J038;A0A1C9HCP3;A0A1I7PIU6;Q9XQX1;T1L6T3;Q95FS7;A0A1I7PIT2;B8PRK2;B7S4V7;Q9MRA3;Q5J048;G4WNV5;A0A1D8DG80;Q597J4;Q8HTI8;A0A191SDX6;A0A1X7YHE3;Q29S96;G0LNL4		0	0	2.162e-11	111.59	1.35877e-08	2	2282.08	1.346	105.134	0
	High	FVQAGSEVSALLGR	11	9158	29	A0A0M3LBA7;Q597J4;A0A1C9HCP3;A0A1C9HCV0;Q5J038;C0J9K5;C0J9P4;Q95FJ8;Q9MRA3;A0A1I7PIS3;T1L6T3;Q9SCE9;A0A1D8DG80;Q9XQX1;Q5J048;A0A1I7PIU6;G4WNV5;A0A1I7PIS8;A0A1I7PIT2;B8PRK2;Q8HTI8;A0A1D8D815;A0A191SDX6;A0A1X7YHE3;Q29S96;A0A0A7DB11;Q95FS7;G0LNL4;B7S4V7		0	0	9.894e-08	111.35	2.03645e-08	2	1433.78	0.969012	105.231	0
	High	DVNEQDVLLFIDNIFR	1	5066	23	A0A1C9HCV0;Q5J038;A0A1C9HCP3;A0A1I7PIS3;T1L6T3;Q9SCE9;Q95FJ8;A0A0M3LBA7;C0J9K5;C0J9P4;Q8HTI8;Q9MRA3;A0A1I7PIU6;G4WNV5;A0A1D8DG80;A0A1I7PIS8;Q597J4;Q95FS7;G0LNL4;Q29S96;A0A1I7PIT2;B8PRK2;Q9XQX1		0	0	5.489e-10	105.32	8.27081e-08	2	1950	0.407638	116.555	0
	High	ELQDIIAILGLDELSEEDR	1	7752	27	A0A0M3LBA7;Q597J4;A0A1C9HCV0;Q5J038;A0A1C9HCP3;C0J9K5;C0J9P4;Q95FJ8;Q9MRA3;A0A1I7PIS3;T1L6T3;Q9SCE9;A0A1D8DG80;A0A1I7PIU6;G4WNV5;Q5J048;A0A1I7PIS8;B8PRK2;Q8HTI8;A0A1D8D815;Q29S96;A0A191SDX6;A0A1I7PIT2;Q95FS7;G0LNL4;B7S4V7;A0A1X7YHE3		0	0	1e-11	100.91	2.02643e-07	2	2171.11	-0.423796	115.796	0
	High	GmEVIDTGAPLSVPVGGATLGR	5	3356	18	A0A0M3LBA7;A0A1C9HCV0;A0A1D8D815;A0A1I7PIS3;C0J9K5;C0J9P4;Q9SCE9;A0A1I7PIS8;Q95FJ8;A0A191SDX6;Q5J038;A0A1C9HCP3;T1L6T3;A0A1I7PIU6;A0A1I7PIT2;Q95FS7;B8PRK2;Q9XQX1	M2(Oxidation)	0	0	1.662e-13	97.9	3.34571e-07	2	2113.1	1.65469	103.659	0
	High	VALVYGQMNEPPGAR	10	9490	29	A0A0M3LBA7;A0A1C9HCV0;Q5J038;A0A1D8D815;A0A1C9HCP3;Q9MRA3;A0A1I7PIU6;A0A1I7PIS3;C0J9K5;C0J9P4;T1L6T3;G4WNV5;Q9SCE9;Q5J048;A0A1D8DG80;A0A1I7PIS8;Q95FJ8;A0A191SDX6;Q29S96;Q95FS7;B7S4V7;A0A0A7DB11;A0A1I7PIT2;B8PRK2;Q597J4;Q8HTI8;Q9MRM1;A0A1X7YHE3;G0LNL4		0	0	1.605e-09	89.93	2.63198e-06	2	1601.81	0.731551	80.1927	0
	High	VALVYGQmNEPPGAR	12	9490	29	A0A0M3LBA7;Q597J4;A0A1C9HCV0;Q8HTI8;Q5J038;A0A1D8D815;A0A1C9HCP3;Q9MRA3;A0A1I7PIU6;A0A1I7PIS3;C0J9K5;C0J9P4;T1L6T3;G4WNV5;Q95FS7;Q9SCE9;Q5J048;B7S4V7;A0A1D8DG80;A0A1I7PIS8;A0A1X7YHE3;Q95FJ8;G0LNL4;A0A1I7PIT2;B8PRK2;Q9MRM1;A0A191SDX6;Q29S96;A0A0A7DB11	M8(Oxidation)	0	0	1.437e-07	89.7	2.7036e-06	2	1617.81	0.849294	66.7608	0
	High	mPSAVGYQPTLSTEMGSLQER	11	5647	28	A0A1C9HCV0;Q5J038;A0A1C9HCP3;A0A1I7PIU6;Q9XQX1;A0A1I7PIS3;T1L6T3;Q95FS7;Q9SCE9;A0A1I7PIS8;A0A1I7PIT2;B8PRK2;Q95FJ8;A0A0M3LBA7;C0J9K5;C0J9P4;Q9MRA3;Q5J048;G4WNV5;A0A1D8DG80;Q597J4;A0A1D8D815;Q8HTI8;A0A191SDX6;A0A1X7YHE3;Q29S96;G0LNL4;B7S4V7	M1(Oxidation)	0	0	2.169e-13	89.53	1.78443e-06	2	2298.08	1.21214	97.9642	0
	High	mPNIYNALVVK	3	4063	20	A0A0M3LBA7;Q597J4;A0A1C9HCV0;A0A1C9HCP3;Q5J038;C0J9K5;C0J9P4;Q95FJ8;Q9XQX1;Q9MRA3;A0A1I7PIU6;G4WNV5;A0A1I7PIS8;B8PRK2;Q8HTI8;A0A1D8D815;Q29S96;G0LNL4;Q95FS7;B7S4V7	M1(Oxidation)	0	0	7.624e-06	86.05	1.71889e-05	2	1277.69	0.789394	91.124	0
	High	mPSAVGYQPTLSTEmGSLQER	3	5647	28	A0A0M3LBA7;A0A1C9HCV0;Q5J038;A0A1C9HCP3;Q9MRA3;A0A1I7PIU6;Q9XQX1;A0A1I7PIS3;C0J9K5;C0J9P4;T1L6T3;G4WNV5;Q29S96;Q95FS7;Q9SCE9;A0A1D8DG80;A0A1I7PIS8;A0A1I7PIT2;B8PRK2;Q95FJ8;Q597J4;Q8HTI8;A0A191SDX6;A0A1D8D815;Q5J048;A0A1X7YHE3;G0LNL4;B7S4V7	M1(Oxidation); M15(Oxidation)	0	0	2.29e-09	83.56	6.58299e-06	3	2314.07	1.44358	81.254	0
	High	AVAMSATDGLMR	6	3822	18	A0A0M3LBA7;A0A1C9HCV0;Q9XQX1;A0A1I7PIS3;Q9SCE9;Q95FJ8;Q5J048;A0A1I7PIS8;B8PRK2;Q597J4;C0J9K5;C0J9P4;A0A1D8D815;A0A191SDX6;Q29S96;Q95FS7;G0LNL4;Q9MRM1		0	0	2.552e-05	82.19	1.22768e-05	2	1222.59	0.320184	73.2504	0
	High	GIYPAVDPLDSTSTmLQPR	7	5449	29	A0A0M3LBA7;Q597J4;A0A1C9HCP3;A0A1C9HCV0;A0A1D8D815;C0J9K5;C0J9P4;A0A1I7PIS8;Q95FJ8;A0A1I7PIS3;Q9SCE9;A0A191SDX6;Q5J048;Q5J038;A0A1I7PIU6;T1L6T3;Q8HTI8;Q9MRA3;G4WNV5;Q29S96;Q95FS7;B7S4V7;A0A1D8DG80;A0A1X7YHE3;A0A1I7PIT2;B8PRK2;G0LNL4;Q9XQX1;Q9MRM1	M15(Oxidation)	0	0	5.607e-11	77.92	3.83765e-05	2	2077.03	1.53813	104.712	0
	High	AMNLDVESK	5	51	6	A0A0M3LBA7;Q5J038;Q9XQX1;A0A1D8D815;Q5J048;B8PRK2		0	0	0.004611	77.2	2.92402e-05	2	1006.49	-0.0178627	55.201	0
	High	INPTTSTSGPGVSALEEK	3	2	1	A0A0M3LBA7		0	0	2.354e-08	75.6	5.90534e-05	2	1787.9	1.11365	70.5741	0
	High	VGLTALTmAEYFR	3	7808	30	A0A0M3LBA7;Q597J4;A0A1C9HCV0;Q8HTI8;Q5J038;A0A1C9HCP3;Q9MRA3;A0A1I7PIU6;A0A1I7PIS3;C0J9K5;C0J9P4;T1L6T3;G4WNV5;Q29S96;Q95FS7;Q9SCE9;A0A1D8DG80;A0A1I7PIS8;A0A1I7PIT2;B8PRK2;Q95FJ8;G0LNL4;A0A1D8D815;Q5J048;B7S4V7;A0A1X7YHE3;A0A191SDX6;Q9XQX1;A0A0A7DB11;Q9MRM1	M8(Oxidation)	0	0	2.805e-06	74.09	0.000101855	2	1487.76	1.1816	109.53	0
	High	MPNIYNALVVK	7	4063	20	A0A0M3LBA7;A0A1C9HCV0;C0J9K5;C0J9P4;Q95FJ8;Q5J038;A0A1C9HCP3;Q9MRA3;Q597J4;Q8HTI8;A0A1D8D815;A0A1I7PIU6;G4WNV5;A0A1I7PIS8;Q9XQX1;B8PRK2;Q29S96;G0LNL4;Q95FS7;B7S4V7		0	0	1.731e-05	70.15	0.000217661	2	1261.7	0.44565	103.685	0
	High	IVGEEHYETAQK	12	150	7	A0A0M3LBA7;Q9MRA3;A0A1I7PIS3;A0A1D8DG80;A0A1I7PIU6;A0A1I7PIT2;A0A1I7PIS8		0	0	9.756e-08	69.28	0.000192587	2	1403.68	0.812658	39.2768	0
	High	VGLTALTMAEYFR	1	7808	30	A0A0M3LBA7;Q597J4;A0A1C9HCV0;Q8HTI8;Q5J038;A0A1C9HCP3;Q9MRA3;A0A1I7PIU6;A0A1I7PIS3;C0J9K5;C0J9P4;T1L6T3;G4WNV5;Q29S96;Q95FS7;Q9SCE9;A0A1D8DG80;A0A1I7PIS8;A0A1I7PIT2;B8PRK2;Q95FJ8;G0LNL4;A0A1D8D815;Q5J048;B7S4V7;A0A1X7YHE3;A0A191SDX6;Q9XQX1;A0A0A7DB11;Q9MRM1		0	0	9.331e-07	66.13	0.000604736	2	1471.76	0.642359	114.613	0
	High	ESGVINEQNIAESK	5	2238	6	A0A0M3LBA7;Q597J4;Q5J048;A0A1C9HCP3;Q29S96;G0LNL4		0	0	3.57e-08	63.41	0.00089666	2	1517.74	0.193138	59.4602	0
	High	AVAMSATDGLmR	7	3822	18	A0A0M3LBA7;Q597J4;A0A1C9HCV0;A0A1D8D815;C0J9K5;C0J9P4;A0A1I7PIS8;Q95FJ8;A0A191SDX6;A0A1I7PIS3;Q29S96;Q9SCE9;Q5J048;B8PRK2;Q9XQX1;Q95FS7;G0LNL4;Q9MRM1	M11(Oxidation)	0	0	1.735e-06	62.42	0.0009393	2	1238.59	0.380734	59.1241	0
	High	EGNDLYMEMK	4	8238	28	A0A0A7DB11;A0A1C9HCV0;Q5J038;A0A1C9HCP3;Q95FS7;Q95FJ8;A0A0M3LBA7;Q597J4;Q8HTI8;A0A1D8D815;Q9MRA3;A0A1I7PIU6;Q9XQX1;A0A1I7PIS3;C0J9K5;C0J9P4;T1L6T3;G4WNV5;Q9SCE9;Q5J048;B7S4V7;A0A1D8DG80;A0A1I7PIS8;A0A1X7YHE3;G0LNL4;A0A1I7PIT2;B8PRK2;Q29S96		0	0	0.0005714	61.98	0.000528742	2	1229.52	0.493564	74.5464	0
	High	TVLIMELINNIAK	1	8267	27	A0A0M3LBA7;A0A1C9HCV0;Q597J4;A0A1D8D815;A0A1I7PIS3;C0J9K5;C0J9P4;Q9SCE9;Q5J048;A0A1I7PIS8;Q95FJ8;Q8HTI8;Q5J038;A0A1C9HCP3;Q9MRA3;A0A1I7PIU6;T1L6T3;G4WNV5;A0A1D8DG80;A0A1X7YHE3;A0A1I7PIT2;B8PRK2;A0A0A7DB11;Q29S96;A0A191SDX6;Q9XQX1;Q9MRM1		0	0	6.698e-06	61.6	0.0011666	2	1471.86	-0.046942	115.443	0
	High	SAPAFIQLDTK	5	4550	21	Q95FS7;G0LNL4;A0A0M3LBA7;A0A1C9HCV0;Q5J038;A0A1C9HCP3;Q9MRA3;A0A1I7PIS3;C0J9K5;C0J9P4;T1L6T3;Q9SCE9;A0A1D8DG80;Q95FJ8;Q597J4;Q8HTI8;A0A1D8D815;Q29S96;Q5J048;A0A1I7PIT2;A0A191SDX6		0	0	0.0006649	59.45	0.00327513	2	1190.64	0.741073	83.6061	0
	High	AHGGVSVFGGVGER	7	7920	30	A0A0M3LBA7;Q597J4;A0A1C9HCP3;Q29S96;Q5J048;G0LNL4;A0A1C9HCV0;Q5J038;A0A1I7PIS3;T1L6T3;Q95FS7;Q9SCE9;Q95FJ8;C0J9K5;C0J9P4;Q9MRA3;A0A1D8DG80;Q9XQX1;A0A1I7PIU6;G4WNV5;A0A1I7PIS8;A0A1I7PIT2;B8PRK2;Q8HTI8;A0A1D8D815;A0A191SDX6;A0A1X7YHE3;Q9MRM1;B7S4V7;A0A0A7DB11		0	0	0.0002626	57.5	0.00394547	2	1328.67	0.49745	67.1033	0
	High	TVLImELINNIAK	1	8267	27	A0A0M3LBA7;A0A1C9HCV0;Q597J4;A0A1D8D815;A0A1I7PIS3;C0J9K5;C0J9P4;Q9SCE9;Q5J048;A0A1I7PIS8;Q95FJ8;Q8HTI8;Q5J038;A0A1C9HCP3;Q9MRA3;A0A1I7PIU6;T1L6T3;G4WNV5;A0A1D8DG80;A0A1X7YHE3;A0A1I7PIT2;B8PRK2;A0A0A7DB11;Q29S96;A0A191SDX6;Q9XQX1;Q9MRM1	M5(Oxidation)	0	0	0.002033	53.45	0.00769149	2	1487.85	0.089455	114.907	0
	High	IGLFGGAGVGK	6	9628	37	A0A0M3LBA7;A0A1C9HCV0;Q5J038;A0A1C9HCP3;Q9MRA3;A0A1I7PIS3;C0J9K5;C0J9P4;T1L6T3;Q95FS7;Q9SCE9;A0A1D8DG80;Q95FJ8;Q597J4;Q8HTI8;A0A1D8D815;A0A1I7PIU6;Q9XQX1;G4WNV5;Q5J048;B7S4V7;A0A1I7PIS8;A0A1X7YHE3;A0A1I7PIT2;B8PRK2;G0LNL4;A0A2G5F6R8;B9T1V8;A0A103XST4;A0A2H3ZCK5;A0A0K9NYL5;A0A191SDX6;Q29S96;A0A0A7DB11;Q9MRM1;A0A0D6QRT0;M0UCJ4		0	0	6.77e-05	51.75	0.0156082	2	975.563	0.981674	81.624	0
	High	VVDLLAPYR	8	9267	30	A0A0M3LBA7;Q597J4;A0A1C9HCV0;A0A1C9HCP3;Q5J038;C0J9K5;C0J9P4;Q95FJ8;Q9MRA3;A0A1I7PIS3;T1L6T3;Q9SCE9;A0A1D8DG80;Q9XQX1;Q5J048;A0A1I7PIU6;G4WNV5;A0A1I7PIS8;A0A1I7PIT2;B8PRK2;Q8HTI8;A0A1D8D815;A0A191SDX6;A0A1X7YHE3;Q29S96;A0A0A7DB11;Q95FS7;G0LNL4;Q9MRM1;B7S4V7		0	0	0.004271	51.35	0.0155755	2	1045.6	0.536108	98.3826	0
	High	EGSITSIQAVYVPADDLTDPAPATTFAHLDATTVLSR	1	6159	25	A0A0M3LBA7;A0A1C9HCV0;Q5J038;Q9MRA3;A0A1I7PIU6;G4WNV5;A0A1D8D815;A0A1C9HCP3;A0A1I7PIS3;C0J9K5;C0J9P4;T1L6T3;Q95FS7;Q9SCE9;Q5J048;B7S4V7;A0A1D8DG80;A0A1I7PIS8;Q95FJ8;A0A191SDX6;Q9XQX1;A0A0A7DB11;A0A1I7PIT2;B8PRK2;Q29S96		0.0408	0	4.929e-14	46.7	0.035007	3	3843.93	0.903987	114.503	0
	High	EGNDLYmEMK	3	8238	28	A0A0A7DB11;A0A1C9HCV0;Q5J038;A0A1C9HCP3;Q95FS7;Q95FJ8;A0A0M3LBA7;Q597J4;Q8HTI8;A0A1D8D815;Q9MRA3;A0A1I7PIU6;Q9XQX1;A0A1I7PIS3;C0J9K5;C0J9P4;T1L6T3;G4WNV5;Q9SCE9;Q5J048;B7S4V7;A0A1D8DG80;A0A1I7PIS8;A0A1X7YHE3;G0LNL4;A0A1I7PIT2;B8PRK2;Q29S96	M7(Oxidation)	0	0	0.0001624	39.98	0.0751654	2	1245.51	1.1396	62.9207	0
	High	EGNDLYmEmK	2	8238	28	A0A0M3LBA7;A0A1C9HCP3;A0A1C9HCV0;Q5J038;Q9MRA3;C0J9K5;C0J9P4;Q95FJ8;G0LNL4;Q597J4;Q8HTI8;A0A1D8D815;A0A1I7PIU6;A0A1I7PIS3;T1L6T3;G4WNV5;Q9SCE9;Q5J048;A0A1D8DG80;A0A1I7PIS8;A0A0A7DB11;A0A1X7YHE3;Q95FS7;B7S4V7;A0A1I7PIT2;B8PRK2;Q29S96;Q9XQX1	M7(Oxidation); M9(Oxidation)	0	0	0.003309	37.63	0.115476	2	1261.51	0.704831	43.1671	0
	High	LSIFETGIK	5	9003	27	A0A1C9HCV0;Q5J038;A0A1C9HCP3;Q9MRA3;A0A1I7PIS3;T1L6T3;Q9SCE9;A0A1D8DG80;Q95FJ8;A0A0M3LBA7;Q597J4;Q8HTI8;A0A191SDX6;A0A1D8D815;A0A1I7PIU6;C0J9K5;C0J9P4;G4WNV5;Q5J048;A0A1I7PIS8;A0A1X7YHE3;Q95FS7;B7S4V7;G0LNL4;Q9XQX1;A0A0A7DB11;Q9MRM1		0	0.001	0.01363	57.91	0.00227348	2	1007.58	0.398959	92.6026	0
	High	AmNLDVESK	4	51	6	A0A0M3LBA7;Q5J038;Q9XQX1;A0A1D8D815;Q5J048;B8PRK2	M2(Oxidation)	0	0.001	0.02616	49.26	0.0152869	2	1022.48	0.120465	36.7132	0
	High	AVAmSATDGLmR	4	3822	18	A0A0M3LBA7;A0A1C9HCV0;Q9XQX1;A0A1I7PIS3;Q9SCE9;Q95FJ8;Q5J048;A0A1I7PIS8;B8PRK2;Q597J4;C0J9K5;C0J9P4;A0A1D8D815;A0A191SDX6;Q29S96;Q95FS7;G0LNL4;Q9MRM1	M4(Oxidation); M11(Oxidation)	0	0.001	0.008812	43.74	0.0549702	2	1254.58	0.34244	44.4859	0
	High	TREGNDLYMEMK	2	8225	27	A0A0M3LBA7;Q597J4;A0A1C9HCV0;Q5J038;Q9MRA3;A0A1C9HCP3;A0A1I7PIS3;T1L6T3;Q9SCE9;Q95FJ8;A0A1D8D815;C0J9K5;C0J9P4;A0A1I7PIS8;Q8HTI8;A0A1I7PIU6;G4WNV5;A0A1D8DG80;A0A1I7PIT2;B8PRK2;Q95FS7;Q5J048;Q9XQX1;B7S4V7;A0A0A7DB11;A0A1X7YHE3;G0LNL4		0	0.001	0.02315	37.14	0.235971	2	1486.67	0.821238	62.1804	1
A0A1D8D815	ATP synthase subunit beta, chloroplastic OS=Aconitum japonicum subsp. napiforme OX=1905021 GN=atpB PE=3 SV=1 - [A0A1D8D815_9MAGN]	3253.14	64.26	4984	0	22	169	498	53.5828	5.19873
	High	IAQIIGPVLDVSFPPGK	1	158	4	A0A0M3LBA7;A0A1C9HCV0;A0A1D8D815;A0A191SDX6		0	0	4.986e-09	125.75	1.60522e-10	2	1751.01	1.26639	114.389	0
	High	IFNVLGEPVDNLGPVDTR	3	3009	18	A0A0M3LBA7;A0A1C9HCV0;Q5J038;Q9MRA3;Q597J4;Q9XQX1;Q5J048;Q9SCE9;A0A1I7PIU6;G4WNV5;A0A1D8DG80;Q8HTI8;A0A1D8D815;A0A1I7PIT2;A0A191SDX6;G0LNL4;Q29S96;B7S4V7		0	0	6.46e-09	118.73	2.69818e-09	2	1955.03	1.43187	114.292	0
	High	GMEVIDTGAPLSVPVGGATLGR	7	3356	18	A0A0M3LBA7;Q9SCE9;A0A1C9HCV0;A0A1I7PIS8;Q95FJ8;A0A191SDX6;Q5J038;A0A1D8D815;A0A1C9HCP3;A0A1I7PIS3;T1L6T3;C0J9K5;C0J9P4;A0A1I7PIU6;A0A1I7PIT2;Q95FS7;B8PRK2;Q9XQX1		0	0	1.934e-13	117.75	7.65149e-09	2	2097.1	1.22165	112.531	0
	High	GIYPAVDPLDSTSTMLQPR	2	5449	29	A0A0M3LBA7;A0A1C9HCV0;A0A1D8D815;A0A1I7PIS3;C0J9K5;C0J9P4;Q9SCE9;A0A1I7PIS8;Q95FJ8;Q597J4;A0A191SDX6;Q5J048;A0A1C9HCP3;Q5J038;Q9MRA3;T1L6T3;A0A1D8DG80;Q9XQX1;A0A1I7PIU6;G4WNV5;A0A1I7PIT2;B8PRK2;Q8HTI8;A0A1X7YHE3;Q29S96;Q95FS7;G0LNL4;Q9MRM1;B7S4V7		0	0	1.457e-08	114.59	8.33548e-09	3	2061.04	1.86003	114.131	0
	High	MPSAVGYQPTLSTEMGSLQER	8	5647	28	A0A0M3LBA7;A0A1C9HCV0;A0A1D8D815;A0A1I7PIS3;C0J9K5;C0J9P4;Q9SCE9;A0A1I7PIS8;Q95FJ8;Q5J038;A0A1C9HCP3;A0A1I7PIU6;Q9XQX1;T1L6T3;Q95FS7;A0A1I7PIT2;B8PRK2;B7S4V7;Q9MRA3;Q5J048;G4WNV5;A0A1D8DG80;Q597J4;Q8HTI8;A0A191SDX6;A0A1X7YHE3;Q29S96;G0LNL4		0	0	2.162e-11	111.59	1.35877e-08	2	2282.08	1.346	105.134	0
	High	FVQAGSEVSALLGR	11	9158	29	A0A0M3LBA7;Q597J4;A0A1C9HCP3;A0A1C9HCV0;Q5J038;C0J9K5;C0J9P4;Q95FJ8;Q9MRA3;A0A1I7PIS3;T1L6T3;Q9SCE9;A0A1D8DG80;Q9XQX1;Q5J048;A0A1I7PIU6;G4WNV5;A0A1I7PIS8;A0A1I7PIT2;B8PRK2;Q8HTI8;A0A1D8D815;A0A191SDX6;A0A1X7YHE3;Q29S96;A0A0A7DB11;Q95FS7;G0LNL4;B7S4V7		0	0	9.894e-08	111.35	2.03645e-08	2	1433.78	0.969012	105.231	0
	High	ELQDIIAILGLDELSEEDR	1	7752	27	A0A0M3LBA7;Q597J4;A0A1C9HCV0;Q5J038;A0A1C9HCP3;C0J9K5;C0J9P4;Q95FJ8;Q9MRA3;A0A1I7PIS3;T1L6T3;Q9SCE9;A0A1D8DG80;A0A1I7PIU6;G4WNV5;Q5J048;A0A1I7PIS8;B8PRK2;Q8HTI8;A0A1D8D815;Q29S96;A0A191SDX6;A0A1I7PIT2;Q95FS7;G0LNL4;B7S4V7;A0A1X7YHE3		0	0	1e-11	100.91	2.02643e-07	2	2171.11	-0.423796	115.796	0
	High	GmEVIDTGAPLSVPVGGATLGR	5	3356	18	A0A0M3LBA7;A0A1C9HCV0;A0A1D8D815;A0A1I7PIS3;C0J9K5;C0J9P4;Q9SCE9;A0A1I7PIS8;Q95FJ8;A0A191SDX6;Q5J038;A0A1C9HCP3;T1L6T3;A0A1I7PIU6;A0A1I7PIT2;Q95FS7;B8PRK2;Q9XQX1	M2(Oxidation)	0	0	1.662e-13	97.9	3.34571e-07	2	2113.1	1.65469	103.659	0
	High	VALVYGQMNEPPGAR	10	9490	29	A0A0M3LBA7;A0A1C9HCV0;Q5J038;A0A1D8D815;A0A1C9HCP3;Q9MRA3;A0A1I7PIU6;A0A1I7PIS3;C0J9K5;C0J9P4;T1L6T3;G4WNV5;Q9SCE9;Q5J048;A0A1D8DG80;A0A1I7PIS8;Q95FJ8;A0A191SDX6;Q29S96;Q95FS7;B7S4V7;A0A0A7DB11;A0A1I7PIT2;B8PRK2;Q597J4;Q8HTI8;Q9MRM1;A0A1X7YHE3;G0LNL4		0	0	1.605e-09	89.93	2.63198e-06	2	1601.81	0.731551	80.1927	0
	High	VALVYGQmNEPPGAR	12	9490	29	A0A0M3LBA7;Q597J4;A0A1C9HCV0;Q8HTI8;Q5J038;A0A1D8D815;A0A1C9HCP3;Q9MRA3;A0A1I7PIU6;A0A1I7PIS3;C0J9K5;C0J9P4;T1L6T3;G4WNV5;Q95FS7;Q9SCE9;Q5J048;B7S4V7;A0A1D8DG80;A0A1I7PIS8;A0A1X7YHE3;Q95FJ8;G0LNL4;A0A1I7PIT2;B8PRK2;Q9MRM1;A0A191SDX6;Q29S96;A0A0A7DB11	M8(Oxidation)	0	0	1.437e-07	89.7	2.7036e-06	2	1617.81	0.849294	66.7608	0
	High	mPSAVGYQPTLSTEMGSLQER	11	5647	28	A0A1C9HCV0;Q5J038;A0A1C9HCP3;A0A1I7PIU6;Q9XQX1;A0A1I7PIS3;T1L6T3;Q95FS7;Q9SCE9;A0A1I7PIS8;A0A1I7PIT2;B8PRK2;Q95FJ8;A0A0M3LBA7;C0J9K5;C0J9P4;Q9MRA3;Q5J048;G4WNV5;A0A1D8DG80;Q597J4;A0A1D8D815;Q8HTI8;A0A191SDX6;A0A1X7YHE3;Q29S96;G0LNL4;B7S4V7	M1(Oxidation)	0	0	2.169e-13	89.53	1.78443e-06	2	2298.08	1.21214	97.9642	0
	High	mPNIYNALVVK	3	4063	20	A0A0M3LBA7;Q597J4;A0A1C9HCV0;A0A1C9HCP3;Q5J038;C0J9K5;C0J9P4;Q95FJ8;Q9XQX1;Q9MRA3;A0A1I7PIU6;G4WNV5;A0A1I7PIS8;B8PRK2;Q8HTI8;A0A1D8D815;Q29S96;G0LNL4;Q95FS7;B7S4V7	M1(Oxidation)	0	0	7.624e-06	86.05	1.71889e-05	2	1277.69	0.789394	91.124	0
	High	mPSAVGYQPTLSTEmGSLQER	3	5647	28	A0A0M3LBA7;A0A1C9HCV0;Q5J038;A0A1C9HCP3;Q9MRA3;A0A1I7PIU6;Q9XQX1;A0A1I7PIS3;C0J9K5;C0J9P4;T1L6T3;G4WNV5;Q29S96;Q95FS7;Q9SCE9;A0A1D8DG80;A0A1I7PIS8;A0A1I7PIT2;B8PRK2;Q95FJ8;Q597J4;Q8HTI8;A0A191SDX6;A0A1D8D815;Q5J048;A0A1X7YHE3;G0LNL4;B7S4V7	M1(Oxidation); M15(Oxidation)	0	0	2.29e-09	83.56	6.58299e-06	3	2314.07	1.44358	81.254	0
	High	AVAMSATDGLMR	6	3822	18	A0A0M3LBA7;A0A1C9HCV0;Q9XQX1;A0A1I7PIS3;Q9SCE9;Q95FJ8;Q5J048;A0A1I7PIS8;B8PRK2;Q597J4;C0J9K5;C0J9P4;A0A1D8D815;A0A191SDX6;Q29S96;Q95FS7;G0LNL4;Q9MRM1		0	0	2.552e-05	82.19	1.22768e-05	2	1222.59	0.320184	73.2504	0
	High	GIYPAVDPLDSTSTmLQPR	7	5449	29	A0A0M3LBA7;Q597J4;A0A1C9HCP3;A0A1C9HCV0;A0A1D8D815;C0J9K5;C0J9P4;A0A1I7PIS8;Q95FJ8;A0A1I7PIS3;Q9SCE9;A0A191SDX6;Q5J048;Q5J038;A0A1I7PIU6;T1L6T3;Q8HTI8;Q9MRA3;G4WNV5;Q29S96;Q95FS7;B7S4V7;A0A1D8DG80;A0A1X7YHE3;A0A1I7PIT2;B8PRK2;G0LNL4;Q9XQX1;Q9MRM1	M15(Oxidation)	0	0	5.607e-11	77.92	3.83765e-05	2	2077.03	1.53813	104.712	0
	High	AMNLDVESK	5	51	6	A0A0M3LBA7;Q5J038;Q9XQX1;A0A1D8D815;Q5J048;B8PRK2		0	0	0.004611	77.2	2.92402e-05	2	1006.49	-0.0178627	55.201	0
	High	VGLTALTmAEYFR	3	7808	30	A0A0M3LBA7;Q597J4;A0A1C9HCV0;Q8HTI8;Q5J038;A0A1C9HCP3;Q9MRA3;A0A1I7PIU6;A0A1I7PIS3;C0J9K5;C0J9P4;T1L6T3;G4WNV5;Q29S96;Q95FS7;Q9SCE9;A0A1D8DG80;A0A1I7PIS8;A0A1I7PIT2;B8PRK2;Q95FJ8;G0LNL4;A0A1D8D815;Q5J048;B7S4V7;A0A1X7YHE3;A0A191SDX6;Q9XQX1;A0A0A7DB11;Q9MRM1	M8(Oxidation)	0	0	2.805e-06	74.09	0.000101855	2	1487.76	1.1816	109.53	0
	High	MPNIYNALVVK	7	4063	20	A0A0M3LBA7;A0A1C9HCV0;C0J9K5;C0J9P4;Q95FJ8;Q5J038;A0A1C9HCP3;Q9MRA3;Q597J4;Q8HTI8;A0A1D8D815;A0A1I7PIU6;G4WNV5;A0A1I7PIS8;Q9XQX1;B8PRK2;Q29S96;G0LNL4;Q95FS7;B7S4V7		0	0	1.731e-05	70.15	0.000217661	2	1261.7	0.44565	103.685	0
	High	VGLTALTMAEYFR	1	7808	30	A0A0M3LBA7;Q597J4;A0A1C9HCV0;Q8HTI8;Q5J038;A0A1C9HCP3;Q9MRA3;A0A1I7PIU6;A0A1I7PIS3;C0J9K5;C0J9P4;T1L6T3;G4WNV5;Q29S96;Q95FS7;Q9SCE9;A0A1D8DG80;A0A1I7PIS8;A0A1I7PIT2;B8PRK2;Q95FJ8;G0LNL4;A0A1D8D815;Q5J048;B7S4V7;A0A1X7YHE3;A0A191SDX6;Q9XQX1;A0A0A7DB11;Q9MRM1		0	0	9.331e-07	66.13	0.000604736	2	1471.76	0.642359	114.613	0
	High	AVAMSATDGLmR	7	3822	18	A0A0M3LBA7;Q597J4;A0A1C9HCV0;A0A1D8D815;C0J9K5;C0J9P4;A0A1I7PIS8;Q95FJ8;A0A191SDX6;A0A1I7PIS3;Q29S96;Q9SCE9;Q5J048;B8PRK2;Q9XQX1;Q95FS7;G0LNL4;Q9MRM1	M11(Oxidation)	0	0	1.735e-06	62.42	0.0009393	2	1238.59	0.380734	59.1241	0
	High	EGNDLYMEMK	4	8238	28	A0A0A7DB11;A0A1C9HCV0;Q5J038;A0A1C9HCP3;Q95FS7;Q95FJ8;A0A0M3LBA7;Q597J4;Q8HTI8;A0A1D8D815;Q9MRA3;A0A1I7PIU6;Q9XQX1;A0A1I7PIS3;C0J9K5;C0J9P4;T1L6T3;G4WNV5;Q9SCE9;Q5J048;B7S4V7;A0A1D8DG80;A0A1I7PIS8;A0A1X7YHE3;G0LNL4;A0A1I7PIT2;B8PRK2;Q29S96		0	0	0.0005714	61.98	0.000528742	2	1229.52	0.493564	74.5464	0
	High	TVLIMELINNIAK	1	8267	27	A0A0M3LBA7;A0A1C9HCV0;Q597J4;A0A1D8D815;A0A1I7PIS3;C0J9K5;C0J9P4;Q9SCE9;Q5J048;A0A1I7PIS8;Q95FJ8;Q8HTI8;Q5J038;A0A1C9HCP3;Q9MRA3;A0A1I7PIU6;T1L6T3;G4WNV5;A0A1D8DG80;A0A1X7YHE3;A0A1I7PIT2;B8PRK2;A0A0A7DB11;Q29S96;A0A191SDX6;Q9XQX1;Q9MRM1		0	0	6.698e-06	61.6	0.0011666	2	1471.86	-0.046942	115.443	0
	High	SAPAFIQLDTK	5	4550	21	Q95FS7;G0LNL4;A0A0M3LBA7;A0A1C9HCV0;Q5J038;A0A1C9HCP3;Q9MRA3;A0A1I7PIS3;C0J9K5;C0J9P4;T1L6T3;Q9SCE9;A0A1D8DG80;Q95FJ8;Q597J4;Q8HTI8;A0A1D8D815;Q29S96;Q5J048;A0A1I7PIT2;A0A191SDX6		0	0	0.0006649	59.45	0.00327513	2	1190.64	0.741073	83.6061	0
	High	AHGGVSVFGGVGER	7	7920	30	A0A0M3LBA7;Q597J4;A0A1C9HCP3;Q29S96;Q5J048;G0LNL4;A0A1C9HCV0;Q5J038;A0A1I7PIS3;T1L6T3;Q95FS7;Q9SCE9;Q95FJ8;C0J9K5;C0J9P4;Q9MRA3;A0A1D8DG80;Q9XQX1;A0A1I7PIU6;G4WNV5;A0A1I7PIS8;A0A1I7PIT2;B8PRK2;Q8HTI8;A0A1D8D815;A0A191SDX6;A0A1X7YHE3;Q9MRM1;B7S4V7;A0A0A7DB11		0	0	0.0002626	57.5	0.00394547	2	1328.67	0.49745	67.1033	0
	High	TVLImELINNIAK	1	8267	27	A0A0M3LBA7;A0A1C9HCV0;Q597J4;A0A1D8D815;A0A1I7PIS3;C0J9K5;C0J9P4;Q9SCE9;Q5J048;A0A1I7PIS8;Q95FJ8;Q8HTI8;Q5J038;A0A1C9HCP3;Q9MRA3;A0A1I7PIU6;T1L6T3;G4WNV5;A0A1D8DG80;A0A1X7YHE3;A0A1I7PIT2;B8PRK2;A0A0A7DB11;Q29S96;A0A191SDX6;Q9XQX1;Q9MRM1	M5(Oxidation)	0	0	0.002033	53.45	0.00769149	2	1487.85	0.089455	114.907	0
	High	IGLFGGAGVGK	6	9628	37	A0A0M3LBA7;A0A1C9HCV0;Q5J038;A0A1C9HCP3;Q9MRA3;A0A1I7PIS3;C0J9K5;C0J9P4;T1L6T3;Q95FS7;Q9SCE9;A0A1D8DG80;Q95FJ8;Q597J4;Q8HTI8;A0A1D8D815;A0A1I7PIU6;Q9XQX1;G4WNV5;Q5J048;B7S4V7;A0A1I7PIS8;A0A1X7YHE3;A0A1I7PIT2;B8PRK2;G0LNL4;A0A2G5F6R8;B9T1V8;A0A103XST4;A0A2H3ZCK5;A0A0K9NYL5;A0A191SDX6;Q29S96;A0A0A7DB11;Q9MRM1;A0A0D6QRT0;M0UCJ4		0	0	6.77e-05	51.75	0.0156082	2	975.563	0.981674	81.624	0
	High	VVDLLAPYR	8	9267	30	A0A0M3LBA7;Q597J4;A0A1C9HCV0;A0A1C9HCP3;Q5J038;C0J9K5;C0J9P4;Q95FJ8;Q9MRA3;A0A1I7PIS3;T1L6T3;Q9SCE9;A0A1D8DG80;Q9XQX1;Q5J048;A0A1I7PIU6;G4WNV5;A0A1I7PIS8;A0A1I7PIT2;B8PRK2;Q8HTI8;A0A1D8D815;A0A191SDX6;A0A1X7YHE3;Q29S96;A0A0A7DB11;Q95FS7;G0LNL4;Q9MRM1;B7S4V7		0	0	0.004271	51.35	0.0155755	2	1045.6	0.536108	98.3826	0
	High	EGSITSIQAVYVPADDLTDPAPATTFAHLDATTVLSR	1	6159	25	A0A0M3LBA7;A0A1C9HCV0;Q5J038;Q9MRA3;A0A1I7PIU6;G4WNV5;A0A1D8D815;A0A1C9HCP3;A0A1I7PIS3;C0J9K5;C0J9P4;T1L6T3;Q95FS7;Q9SCE9;Q5J048;B7S4V7;A0A1D8DG80;A0A1I7PIS8;Q95FJ8;A0A191SDX6;Q9XQX1;A0A0A7DB11;A0A1I7PIT2;B8PRK2;Q29S96		0.0408	0	4.929e-14	46.7	0.035007	3	3843.93	0.903987	114.503	0
	High	EGNDLYmEMK	3	8238	28	A0A0A7DB11;A0A1C9HCV0;Q5J038;A0A1C9HCP3;Q95FS7;Q95FJ8;A0A0M3LBA7;Q597J4;Q8HTI8;A0A1D8D815;Q9MRA3;A0A1I7PIU6;Q9XQX1;A0A1I7PIS3;C0J9K5;C0J9P4;T1L6T3;G4WNV5;Q9SCE9;Q5J048;B7S4V7;A0A1D8DG80;A0A1I7PIS8;A0A1X7YHE3;G0LNL4;A0A1I7PIT2;B8PRK2;Q29S96	M7(Oxidation)	0	0	0.0001624	39.98	0.0751654	2	1245.51	1.1396	62.9207	0
	High	EGNDLYmEmK	2	8238	28	A0A0M3LBA7;A0A1C9HCP3;A0A1C9HCV0;Q5J038;Q9MRA3;C0J9K5;C0J9P4;Q95FJ8;G0LNL4;Q597J4;Q8HTI8;A0A1D8D815;A0A1I7PIU6;A0A1I7PIS3;T1L6T3;G4WNV5;Q9SCE9;Q5J048;A0A1D8DG80;A0A1I7PIS8;A0A0A7DB11;A0A1X7YHE3;Q95FS7;B7S4V7;A0A1I7PIT2;B8PRK2;Q29S96;Q9XQX1	M7(Oxidation); M9(Oxidation)	0	0	0.003309	37.63	0.115476	2	1261.51	0.704831	43.1671	0
	High	ESGVINEENIAESK	3	1255	19	A0A1C9HCV0;Q5J038;A0A1C9HCP3;A0A1I7PIS3;T1L6T3;Q9SCE9;Q95FJ8;Q9MRA3;A0A1I7PIU6;Q95FS7;A0A1D8DG80;A0A1I7PIS8;A0A1I7PIT2;B8PRK2;Q8HTI8;Q9XQX1;A0A1D8D815;A0A191SDX6;G0LNL4		0	0	0.0003117	30.19	1.79464	2	1518.73	-0.0554985	60.8314	0
	High	LSIFETGIK	5	9003	27	A0A1C9HCV0;Q5J038;A0A1C9HCP3;Q9MRA3;A0A1I7PIS3;T1L6T3;Q9SCE9;A0A1D8DG80;Q95FJ8;A0A0M3LBA7;Q597J4;Q8HTI8;A0A191SDX6;A0A1D8D815;A0A1I7PIU6;C0J9K5;C0J9P4;G4WNV5;Q5J048;A0A1I7PIS8;A0A1X7YHE3;Q95FS7;B7S4V7;G0LNL4;Q9XQX1;A0A0A7DB11;Q9MRM1		0	0.001	0.01363	57.91	0.00227348	2	1007.58	0.398959	92.6026	0
	High	AmNLDVESK	4	51	6	A0A0M3LBA7;Q5J038;Q9XQX1;A0A1D8D815;Q5J048;B8PRK2	M2(Oxidation)	0	0.001	0.02616	49.26	0.0152869	2	1022.48	0.120465	36.7132	0
	High	AVAmSATDGLmR	4	3822	18	A0A0M3LBA7;A0A1C9HCV0;Q9XQX1;A0A1I7PIS3;Q9SCE9;Q95FJ8;Q5J048;A0A1I7PIS8;B8PRK2;Q597J4;C0J9K5;C0J9P4;A0A1D8D815;A0A191SDX6;Q29S96;Q95FS7;G0LNL4;Q9MRM1	M4(Oxidation); M11(Oxidation)	0	0.001	0.008812	43.74	0.0549702	2	1254.58	0.34244	44.4859	0
	High	TREGNDLYMEMK	2	8225	27	A0A0M3LBA7;Q597J4;A0A1C9HCV0;Q5J038;Q9MRA3;A0A1C9HCP3;A0A1I7PIS3;T1L6T3;Q9SCE9;Q95FJ8;A0A1D8D815;C0J9K5;C0J9P4;A0A1I7PIS8;Q8HTI8;A0A1I7PIU6;G4WNV5;A0A1D8DG80;A0A1I7PIT2;B8PRK2;Q95FS7;Q5J048;Q9XQX1;B7S4V7;A0A0A7DB11;A0A1X7YHE3;G0LNL4		0	0.001	0.02315	37.14	0.235971	2	1486.67	0.821238	62.1804	1
A0A1I7PIS8	ATP synthase subunit beta (Fragment) OS=Lasianthus japonicus subsp. longicaudus OX=1905576 GN=atpB PE=3 SV=1 - [A0A1I7PIS8_9GENT]	3236.54	63.97	5014	0	20	164	458	49.2266	5.04639
	High	GMEVIDTGAPLSVPVGGATLGR	7	3356	18	A0A0M3LBA7;Q9SCE9;A0A1C9HCV0;A0A1I7PIS8;Q95FJ8;A0A191SDX6;Q5J038;A0A1D8D815;A0A1C9HCP3;A0A1I7PIS3;T1L6T3;C0J9K5;C0J9P4;A0A1I7PIU6;A0A1I7PIT2;Q95FS7;B8PRK2;Q9XQX1		0	0	1.934e-13	117.75	7.65149e-09	2	2097.1	1.22165	112.531	0
	High	GIYPAVDPLDSTSTMLQPR	2	5449	29	A0A0M3LBA7;A0A1C9HCV0;A0A1D8D815;A0A1I7PIS3;C0J9K5;C0J9P4;Q9SCE9;A0A1I7PIS8;Q95FJ8;Q597J4;A0A191SDX6;Q5J048;A0A1C9HCP3;Q5J038;Q9MRA3;T1L6T3;A0A1D8DG80;Q9XQX1;A0A1I7PIU6;G4WNV5;A0A1I7PIT2;B8PRK2;Q8HTI8;A0A1X7YHE3;Q29S96;Q95FS7;G0LNL4;Q9MRM1;B7S4V7		0	0	1.457e-08	114.59	8.33548e-09	3	2061.04	1.86003	114.131	0
	High	MPSAVGYQPTLSTEMGSLQER	8	5647	28	A0A0M3LBA7;A0A1C9HCV0;A0A1D8D815;A0A1I7PIS3;C0J9K5;C0J9P4;Q9SCE9;A0A1I7PIS8;Q95FJ8;Q5J038;A0A1C9HCP3;A0A1I7PIU6;Q9XQX1;T1L6T3;Q95FS7;A0A1I7PIT2;B8PRK2;B7S4V7;Q9MRA3;Q5J048;G4WNV5;A0A1D8DG80;Q597J4;Q8HTI8;A0A191SDX6;A0A1X7YHE3;Q29S96;G0LNL4		0	0	2.162e-11	111.59	1.35877e-08	2	2282.08	1.346	105.134	0
	High	FVQAGSEVSALLGR	11	9158	29	A0A0M3LBA7;Q597J4;A0A1C9HCP3;A0A1C9HCV0;Q5J038;C0J9K5;C0J9P4;Q95FJ8;Q9MRA3;A0A1I7PIS3;T1L6T3;Q9SCE9;A0A1D8DG80;Q9XQX1;Q5J048;A0A1I7PIU6;G4WNV5;A0A1I7PIS8;A0A1I7PIT2;B8PRK2;Q8HTI8;A0A1D8D815;A0A191SDX6;A0A1X7YHE3;Q29S96;A0A0A7DB11;Q95FS7;G0LNL4;B7S4V7		0	0	9.894e-08	111.35	2.03645e-08	2	1433.78	0.969012	105.231	0
	High	DVNEQDVLLFIDNIFR	1	5066	23	A0A1C9HCV0;Q5J038;A0A1C9HCP3;A0A1I7PIS3;T1L6T3;Q9SCE9;Q95FJ8;A0A0M3LBA7;C0J9K5;C0J9P4;Q8HTI8;Q9MRA3;A0A1I7PIU6;G4WNV5;A0A1D8DG80;A0A1I7PIS8;Q597J4;Q95FS7;G0LNL4;Q29S96;A0A1I7PIT2;B8PRK2;Q9XQX1		0	0	5.489e-10	105.32	8.27081e-08	2	1950	0.407638	116.555	0
	High	ELQDIIAILGLDELSEEDR	1	7752	27	A0A0M3LBA7;Q597J4;A0A1C9HCV0;Q5J038;A0A1C9HCP3;C0J9K5;C0J9P4;Q95FJ8;Q9MRA3;A0A1I7PIS3;T1L6T3;Q9SCE9;A0A1D8DG80;A0A1I7PIU6;G4WNV5;Q5J048;A0A1I7PIS8;B8PRK2;Q8HTI8;A0A1D8D815;Q29S96;A0A191SDX6;A0A1I7PIT2;Q95FS7;G0LNL4;B7S4V7;A0A1X7YHE3		0	0	1e-11	100.91	2.02643e-07	2	2171.11	-0.423796	115.796	0
	High	GmEVIDTGAPLSVPVGGATLGR	5	3356	18	A0A0M3LBA7;A0A1C9HCV0;A0A1D8D815;A0A1I7PIS3;C0J9K5;C0J9P4;Q9SCE9;A0A1I7PIS8;Q95FJ8;A0A191SDX6;Q5J038;A0A1C9HCP3;T1L6T3;A0A1I7PIU6;A0A1I7PIT2;Q95FS7;B8PRK2;Q9XQX1	M2(Oxidation)	0	0	1.662e-13	97.9	3.34571e-07	2	2113.1	1.65469	103.659	0
	High	VALVYGQMNEPPGAR	10	9490	29	A0A0M3LBA7;A0A1C9HCV0;Q5J038;A0A1D8D815;A0A1C9HCP3;Q9MRA3;A0A1I7PIU6;A0A1I7PIS3;C0J9K5;C0J9P4;T1L6T3;G4WNV5;Q9SCE9;Q5J048;A0A1D8DG80;A0A1I7PIS8;Q95FJ8;A0A191SDX6;Q29S96;Q95FS7;B7S4V7;A0A0A7DB11;A0A1I7PIT2;B8PRK2;Q597J4;Q8HTI8;Q9MRM1;A0A1X7YHE3;G0LNL4		0	0	1.605e-09	89.93	2.63198e-06	2	1601.81	0.731551	80.1927	0
	High	VALVYGQmNEPPGAR	12	9490	29	A0A0M3LBA7;Q597J4;A0A1C9HCV0;Q8HTI8;Q5J038;A0A1D8D815;A0A1C9HCP3;Q9MRA3;A0A1I7PIU6;A0A1I7PIS3;C0J9K5;C0J9P4;T1L6T3;G4WNV5;Q95FS7;Q9SCE9;Q5J048;B7S4V7;A0A1D8DG80;A0A1I7PIS8;A0A1X7YHE3;Q95FJ8;G0LNL4;A0A1I7PIT2;B8PRK2;Q9MRM1;A0A191SDX6;Q29S96;A0A0A7DB11	M8(Oxidation)	0	0	1.437e-07	89.7	2.7036e-06	2	1617.81	0.849294	66.7608	0
	High	mPSAVGYQPTLSTEMGSLQER	11	5647	28	A0A1C9HCV0;Q5J038;A0A1C9HCP3;A0A1I7PIU6;Q9XQX1;A0A1I7PIS3;T1L6T3;Q95FS7;Q9SCE9;A0A1I7PIS8;A0A1I7PIT2;B8PRK2;Q95FJ8;A0A0M3LBA7;C0J9K5;C0J9P4;Q9MRA3;Q5J048;G4WNV5;A0A1D8DG80;Q597J4;A0A1D8D815;Q8HTI8;A0A191SDX6;A0A1X7YHE3;Q29S96;G0LNL4;B7S4V7	M1(Oxidation)	0	0	2.169e-13	89.53	1.78443e-06	2	2298.08	1.21214	97.9642	0
	High	mPNIYNALVVK	3	4063	20	A0A0M3LBA7;Q597J4;A0A1C9HCV0;A0A1C9HCP3;Q5J038;C0J9K5;C0J9P4;Q95FJ8;Q9XQX1;Q9MRA3;A0A1I7PIU6;G4WNV5;A0A1I7PIS8;B8PRK2;Q8HTI8;A0A1D8D815;Q29S96;G0LNL4;Q95FS7;B7S4V7	M1(Oxidation)	0	0	7.624e-06	86.05	1.71889e-05	2	1277.69	0.789394	91.124	0
	High	mPSAVGYQPTLSTEmGSLQER	3	5647	28	A0A0M3LBA7;A0A1C9HCV0;Q5J038;A0A1C9HCP3;Q9MRA3;A0A1I7PIU6;Q9XQX1;A0A1I7PIS3;C0J9K5;C0J9P4;T1L6T3;G4WNV5;Q29S96;Q95FS7;Q9SCE9;A0A1D8DG80;A0A1I7PIS8;A0A1I7PIT2;B8PRK2;Q95FJ8;Q597J4;Q8HTI8;A0A191SDX6;A0A1D8D815;Q5J048;A0A1X7YHE3;G0LNL4;B7S4V7	M1(Oxidation); M15(Oxidation)	0	0	2.29e-09	83.56	6.58299e-06	3	2314.07	1.44358	81.254	0
	High	AVAMSATDGLMR	6	3822	18	A0A0M3LBA7;A0A1C9HCV0;Q9XQX1;A0A1I7PIS3;Q9SCE9;Q95FJ8;Q5J048;A0A1I7PIS8;B8PRK2;Q597J4;C0J9K5;C0J9P4;A0A1D8D815;A0A191SDX6;Q29S96;Q95FS7;G0LNL4;Q9MRM1		0	0	2.552e-05	82.19	1.22768e-05	2	1222.59	0.320184	73.2504	0
	High	GIYPAVDPLDSTSTmLQPR	7	5449	29	A0A0M3LBA7;Q597J4;A0A1C9HCP3;A0A1C9HCV0;A0A1D8D815;C0J9K5;C0J9P4;A0A1I7PIS8;Q95FJ8;A0A1I7PIS3;Q9SCE9;A0A191SDX6;Q5J048;Q5J038;A0A1I7PIU6;T1L6T3;Q8HTI8;Q9MRA3;G4WNV5;Q29S96;Q95FS7;B7S4V7;A0A1D8DG80;A0A1X7YHE3;A0A1I7PIT2;B8PRK2;G0LNL4;Q9XQX1;Q9MRM1	M15(Oxidation)	0	0	5.607e-11	77.92	3.83765e-05	2	2077.03	1.53813	104.712	0
	High	VGLTALTmAEYFR	3	7808	30	A0A0M3LBA7;Q597J4;A0A1C9HCV0;Q8HTI8;Q5J038;A0A1C9HCP3;Q9MRA3;A0A1I7PIU6;A0A1I7PIS3;C0J9K5;C0J9P4;T1L6T3;G4WNV5;Q29S96;Q95FS7;Q9SCE9;A0A1D8DG80;A0A1I7PIS8;A0A1I7PIT2;B8PRK2;Q95FJ8;G0LNL4;A0A1D8D815;Q5J048;B7S4V7;A0A1X7YHE3;A0A191SDX6;Q9XQX1;A0A0A7DB11;Q9MRM1	M8(Oxidation)	0	0	2.805e-06	74.09	0.000101855	2	1487.76	1.1816	109.53	0
	High	MPNIYNALVVK	7	4063	20	A0A0M3LBA7;A0A1C9HCV0;C0J9K5;C0J9P4;Q95FJ8;Q5J038;A0A1C9HCP3;Q9MRA3;Q597J4;Q8HTI8;A0A1D8D815;A0A1I7PIU6;G4WNV5;A0A1I7PIS8;Q9XQX1;B8PRK2;Q29S96;G0LNL4;Q95FS7;B7S4V7		0	0	1.731e-05	70.15	0.000217661	2	1261.7	0.44565	103.685	0
	High	IVGEEHYETAQK	12	150	7	A0A0M3LBA7;Q9MRA3;A0A1I7PIS3;A0A1D8DG80;A0A1I7PIU6;A0A1I7PIT2;A0A1I7PIS8		0	0	9.756e-08	69.28	0.000192587	2	1403.68	0.812658	39.2768	0
	High	VGLTALTMAEYFR	1	7808	30	A0A0M3LBA7;Q597J4;A0A1C9HCV0;Q8HTI8;Q5J038;A0A1C9HCP3;Q9MRA3;A0A1I7PIU6;A0A1I7PIS3;C0J9K5;C0J9P4;T1L6T3;G4WNV5;Q29S96;Q95FS7;Q9SCE9;A0A1D8DG80;A0A1I7PIS8;A0A1I7PIT2;B8PRK2;Q95FJ8;G0LNL4;A0A1D8D815;Q5J048;B7S4V7;A0A1X7YHE3;A0A191SDX6;Q9XQX1;A0A0A7DB11;Q9MRM1		0	0	9.331e-07	66.13	0.000604736	2	1471.76	0.642359	114.613	0
	High	AVAMSATDGLmR	7	3822	18	A0A0M3LBA7;Q597J4;A0A1C9HCV0;A0A1D8D815;C0J9K5;C0J9P4;A0A1I7PIS8;Q95FJ8;A0A191SDX6;A0A1I7PIS3;Q29S96;Q9SCE9;Q5J048;B8PRK2;Q9XQX1;Q95FS7;G0LNL4;Q9MRM1	M11(Oxidation)	0	0	1.735e-06	62.42	0.0009393	2	1238.59	0.380734	59.1241	0
	High	EGNDLYMEMK	4	8238	28	A0A0A7DB11;A0A1C9HCV0;Q5J038;A0A1C9HCP3;Q95FS7;Q95FJ8;A0A0M3LBA7;Q597J4;Q8HTI8;A0A1D8D815;Q9MRA3;A0A1I7PIU6;Q9XQX1;A0A1I7PIS3;C0J9K5;C0J9P4;T1L6T3;G4WNV5;Q9SCE9;Q5J048;B7S4V7;A0A1D8DG80;A0A1I7PIS8;A0A1X7YHE3;G0LNL4;A0A1I7PIT2;B8PRK2;Q29S96		0	0	0.0005714	61.98	0.000528742	2	1229.52	0.493564	74.5464	0
	High	TVLIMELINNIAK	1	8267	27	A0A0M3LBA7;A0A1C9HCV0;Q597J4;A0A1D8D815;A0A1I7PIS3;C0J9K5;C0J9P4;Q9SCE9;Q5J048;A0A1I7PIS8;Q95FJ8;Q8HTI8;Q5J038;A0A1C9HCP3;Q9MRA3;A0A1I7PIU6;T1L6T3;G4WNV5;A0A1D8DG80;A0A1X7YHE3;A0A1I7PIT2;B8PRK2;A0A0A7DB11;Q29S96;A0A191SDX6;Q9XQX1;Q9MRM1		0	0	6.698e-06	61.6	0.0011666	2	1471.86	-0.046942	115.443	0
	High	AHGGVSVFGGVGER	7	7920	30	A0A0M3LBA7;Q597J4;A0A1C9HCP3;Q29S96;Q5J048;G0LNL4;A0A1C9HCV0;Q5J038;A0A1I7PIS3;T1L6T3;Q95FS7;Q9SCE9;Q95FJ8;C0J9K5;C0J9P4;Q9MRA3;A0A1D8DG80;Q9XQX1;A0A1I7PIU6;G4WNV5;A0A1I7PIS8;A0A1I7PIT2;B8PRK2;Q8HTI8;A0A1D8D815;A0A191SDX6;A0A1X7YHE3;Q9MRM1;B7S4V7;A0A0A7DB11		0	0	0.0002626	57.5	0.00394547	2	1328.67	0.49745	67.1033	0
	High	TVLImELINNIAK	1	8267	27	A0A0M3LBA7;A0A1C9HCV0;Q597J4;A0A1D8D815;A0A1I7PIS3;C0J9K5;C0J9P4;Q9SCE9;Q5J048;A0A1I7PIS8;Q95FJ8;Q8HTI8;Q5J038;A0A1C9HCP3;Q9MRA3;A0A1I7PIU6;T1L6T3;G4WNV5;A0A1D8DG80;A0A1X7YHE3;A0A1I7PIT2;B8PRK2;A0A0A7DB11;Q29S96;A0A191SDX6;Q9XQX1;Q9MRM1	M5(Oxidation)	0	0	0.002033	53.45	0.00769149	2	1487.85	0.089455	114.907	0
	High	IGLFGGAGVGK	6	9628	37	A0A0M3LBA7;A0A1C9HCV0;Q5J038;A0A1C9HCP3;Q9MRA3;A0A1I7PIS3;C0J9K5;C0J9P4;T1L6T3;Q95FS7;Q9SCE9;A0A1D8DG80;Q95FJ8;Q597J4;Q8HTI8;A0A1D8D815;A0A1I7PIU6;Q9XQX1;G4WNV5;Q5J048;B7S4V7;A0A1I7PIS8;A0A1X7YHE3;A0A1I7PIT2;B8PRK2;G0LNL4;A0A2G5F6R8;B9T1V8;A0A103XST4;A0A2H3ZCK5;A0A0K9NYL5;A0A191SDX6;Q29S96;A0A0A7DB11;Q9MRM1;A0A0D6QRT0;M0UCJ4		0	0	6.77e-05	51.75	0.0156082	2	975.563	0.981674	81.624	0
	High	VVDLLAPYR	8	9267	30	A0A0M3LBA7;Q597J4;A0A1C9HCV0;A0A1C9HCP3;Q5J038;C0J9K5;C0J9P4;Q95FJ8;Q9MRA3;A0A1I7PIS3;T1L6T3;Q9SCE9;A0A1D8DG80;Q9XQX1;Q5J048;A0A1I7PIU6;G4WNV5;A0A1I7PIS8;A0A1I7PIT2;B8PRK2;Q8HTI8;A0A1D8D815;A0A191SDX6;A0A1X7YHE3;Q29S96;A0A0A7DB11;Q95FS7;G0LNL4;Q9MRM1;B7S4V7		0	0	0.004271	51.35	0.0155755	2	1045.6	0.536108	98.3826	0
	High	EGSITSIQAVYVPADDLTDPAPATTFAHLDATTVLSR	1	6159	25	A0A0M3LBA7;A0A1C9HCV0;Q5J038;Q9MRA3;A0A1I7PIU6;G4WNV5;A0A1D8D815;A0A1C9HCP3;A0A1I7PIS3;C0J9K5;C0J9P4;T1L6T3;Q95FS7;Q9SCE9;Q5J048;B7S4V7;A0A1D8DG80;A0A1I7PIS8;Q95FJ8;A0A191SDX6;Q9XQX1;A0A0A7DB11;A0A1I7PIT2;B8PRK2;Q29S96		0.0408	0	4.929e-14	46.7	0.035007	3	3843.93	0.903987	114.503	0
	High	EGNDLYmEMK	3	8238	28	A0A0A7DB11;A0A1C9HCV0;Q5J038;A0A1C9HCP3;Q95FS7;Q95FJ8;A0A0M3LBA7;Q597J4;Q8HTI8;A0A1D8D815;Q9MRA3;A0A1I7PIU6;Q9XQX1;A0A1I7PIS3;C0J9K5;C0J9P4;T1L6T3;G4WNV5;Q9SCE9;Q5J048;B7S4V7;A0A1D8DG80;A0A1I7PIS8;A0A1X7YHE3;G0LNL4;A0A1I7PIT2;B8PRK2;Q29S96	M7(Oxidation)	0	0	0.0001624	39.98	0.0751654	2	1245.51	1.1396	62.9207	0
	High	EGNDLYmEmK	2	8238	28	A0A0M3LBA7;A0A1C9HCP3;A0A1C9HCV0;Q5J038;Q9MRA3;C0J9K5;C0J9P4;Q95FJ8;G0LNL4;Q597J4;Q8HTI8;A0A1D8D815;A0A1I7PIU6;A0A1I7PIS3;T1L6T3;G4WNV5;Q9SCE9;Q5J048;A0A1D8DG80;A0A1I7PIS8;A0A0A7DB11;A0A1X7YHE3;Q95FS7;B7S4V7;A0A1I7PIT2;B8PRK2;Q29S96;Q9XQX1	M7(Oxidation); M9(Oxidation)	0	0	0.003309	37.63	0.115476	2	1261.51	0.704831	43.1671	0
	High	ESGVINEENIAESK	3	1255	19	A0A1C9HCV0;Q5J038;A0A1C9HCP3;A0A1I7PIS3;T1L6T3;Q9SCE9;Q95FJ8;Q9MRA3;A0A1I7PIU6;Q95FS7;A0A1D8DG80;A0A1I7PIS8;A0A1I7PIT2;B8PRK2;Q8HTI8;Q9XQX1;A0A1D8D815;A0A191SDX6;G0LNL4		0	0	0.0003117	30.19	1.79464	2	1518.73	-0.0554985	60.8314	0
	High	LSIFETGIK	5	9003	27	A0A1C9HCV0;Q5J038;A0A1C9HCP3;Q9MRA3;A0A1I7PIS3;T1L6T3;Q9SCE9;A0A1D8DG80;Q95FJ8;A0A0M3LBA7;Q597J4;Q8HTI8;A0A191SDX6;A0A1D8D815;A0A1I7PIU6;C0J9K5;C0J9P4;G4WNV5;Q5J048;A0A1I7PIS8;A0A1X7YHE3;Q95FS7;B7S4V7;G0LNL4;Q9XQX1;A0A0A7DB11;Q9MRM1		0	0.001	0.01363	57.91	0.00227348	2	1007.58	0.398959	92.6026	0
	High	AVAmSATDGLmR	4	3822	18	A0A0M3LBA7;A0A1C9HCV0;Q9XQX1;A0A1I7PIS3;Q9SCE9;Q95FJ8;Q5J048;A0A1I7PIS8;B8PRK2;Q597J4;C0J9K5;C0J9P4;A0A1D8D815;A0A191SDX6;Q29S96;Q95FS7;G0LNL4;Q9MRM1	M4(Oxidation); M11(Oxidation)	0	0.001	0.008812	43.74	0.0549702	2	1254.58	0.34244	44.4859	0
	High	TREGNDLYMEMK	2	8225	27	A0A0M3LBA7;Q597J4;A0A1C9HCV0;Q5J038;Q9MRA3;A0A1C9HCP3;A0A1I7PIS3;T1L6T3;Q9SCE9;Q95FJ8;A0A1D8D815;C0J9K5;C0J9P4;A0A1I7PIS8;Q8HTI8;A0A1I7PIU6;G4WNV5;A0A1D8DG80;A0A1I7PIT2;B8PRK2;Q95FS7;Q5J048;Q9XQX1;B7S4V7;A0A0A7DB11;A0A1X7YHE3;G0LNL4		0	0.001	0.02315	37.14	0.235971	2	1486.67	0.821238	62.1804	1
A0A1C9HCV0	ATP synthase subunit beta (Fragment) OS=Batrachium foeniculaceum OX=1898905 GN=atpB PE=3 SV=1 - [A0A1C9HCV0_9MAGN]	3200.42	70.02	7943	0	22	161	467	50.2161	5.09717
	High	IAQIIGPVLDVSFPPGK	1	158	4	A0A0M3LBA7;A0A1C9HCV0;A0A1D8D815;A0A191SDX6		0	0	4.986e-09	125.75	1.60522e-10	2	1751.01	1.26639	114.389	0
	High	IFNVLGEPVDNLGPVDTR	3	3009	18	A0A0M3LBA7;A0A1C9HCV0;Q5J038;Q9MRA3;Q597J4;Q9XQX1;Q5J048;Q9SCE9;A0A1I7PIU6;G4WNV5;A0A1D8DG80;Q8HTI8;A0A1D8D815;A0A1I7PIT2;A0A191SDX6;G0LNL4;Q29S96;B7S4V7		0	0	6.46e-09	118.73	2.69818e-09	2	1955.03	1.43187	114.292	0
	High	GMEVIDTGAPLSVPVGGATLGR	7	3356	18	A0A0M3LBA7;Q9SCE9;A0A1C9HCV0;A0A1I7PIS8;Q95FJ8;A0A191SDX6;Q5J038;A0A1D8D815;A0A1C9HCP3;A0A1I7PIS3;T1L6T3;C0J9K5;C0J9P4;A0A1I7PIU6;A0A1I7PIT2;Q95FS7;B8PRK2;Q9XQX1		0	0	1.934e-13	117.75	7.65149e-09	2	2097.1	1.22165	112.531	0
	High	GIYPAVDPLDSTSTMLQPR	2	5449	29	A0A0M3LBA7;A0A1C9HCV0;A0A1D8D815;A0A1I7PIS3;C0J9K5;C0J9P4;Q9SCE9;A0A1I7PIS8;Q95FJ8;Q597J4;A0A191SDX6;Q5J048;A0A1C9HCP3;Q5J038;Q9MRA3;T1L6T3;A0A1D8DG80;Q9XQX1;A0A1I7PIU6;G4WNV5;A0A1I7PIT2;B8PRK2;Q8HTI8;A0A1X7YHE3;Q29S96;Q95FS7;G0LNL4;Q9MRM1;B7S4V7		0	0	1.457e-08	114.59	8.33548e-09	3	2061.04	1.86003	114.131	0
	High	MPSAVGYQPTLSTEMGSLQER	8	5647	28	A0A0M3LBA7;A0A1C9HCV0;A0A1D8D815;A0A1I7PIS3;C0J9K5;C0J9P4;Q9SCE9;A0A1I7PIS8;Q95FJ8;Q5J038;A0A1C9HCP3;A0A1I7PIU6;Q9XQX1;T1L6T3;Q95FS7;A0A1I7PIT2;B8PRK2;B7S4V7;Q9MRA3;Q5J048;G4WNV5;A0A1D8DG80;Q597J4;Q8HTI8;A0A191SDX6;A0A1X7YHE3;Q29S96;G0LNL4		0	0	2.162e-11	111.59	1.35877e-08	2	2282.08	1.346	105.134	0
	High	FVQAGSEVSALLGR	11	9158	29	A0A0M3LBA7;Q597J4;A0A1C9HCP3;A0A1C9HCV0;Q5J038;C0J9K5;C0J9P4;Q95FJ8;Q9MRA3;A0A1I7PIS3;T1L6T3;Q9SCE9;A0A1D8DG80;Q9XQX1;Q5J048;A0A1I7PIU6;G4WNV5;A0A1I7PIS8;A0A1I7PIT2;B8PRK2;Q8HTI8;A0A1D8D815;A0A191SDX6;A0A1X7YHE3;Q29S96;A0A0A7DB11;Q95FS7;G0LNL4;B7S4V7		0	0	9.894e-08	111.35	2.03645e-08	2	1433.78	0.969012	105.231	0
	High	DVNEQDVLLFIDNIFR	1	5066	23	A0A1C9HCV0;Q5J038;A0A1C9HCP3;A0A1I7PIS3;T1L6T3;Q9SCE9;Q95FJ8;A0A0M3LBA7;C0J9K5;C0J9P4;Q8HTI8;Q9MRA3;A0A1I7PIU6;G4WNV5;A0A1D8DG80;A0A1I7PIS8;Q597J4;Q95FS7;G0LNL4;Q29S96;A0A1I7PIT2;B8PRK2;Q9XQX1		0	0	5.489e-10	105.32	8.27081e-08	2	1950	0.407638	116.555	0
	High	ELQDIIAILGLDELSEEDR	1	7752	27	A0A0M3LBA7;Q597J4;A0A1C9HCV0;Q5J038;A0A1C9HCP3;C0J9K5;C0J9P4;Q95FJ8;Q9MRA3;A0A1I7PIS3;T1L6T3;Q9SCE9;A0A1D8DG80;A0A1I7PIU6;G4WNV5;Q5J048;A0A1I7PIS8;B8PRK2;Q8HTI8;A0A1D8D815;Q29S96;A0A191SDX6;A0A1I7PIT2;Q95FS7;G0LNL4;B7S4V7;A0A1X7YHE3		0	0	1e-11	100.91	2.02643e-07	2	2171.11	-0.423796	115.796	0
	High	GmEVIDTGAPLSVPVGGATLGR	5	3356	18	A0A0M3LBA7;A0A1C9HCV0;A0A1D8D815;A0A1I7PIS3;C0J9K5;C0J9P4;Q9SCE9;A0A1I7PIS8;Q95FJ8;A0A191SDX6;Q5J038;A0A1C9HCP3;T1L6T3;A0A1I7PIU6;A0A1I7PIT2;Q95FS7;B8PRK2;Q9XQX1	M2(Oxidation)	0	0	1.662e-13	97.9	3.34571e-07	2	2113.1	1.65469	103.659	0
	High	VALVYGQMNEPPGAR	10	9490	29	A0A0M3LBA7;A0A1C9HCV0;Q5J038;A0A1D8D815;A0A1C9HCP3;Q9MRA3;A0A1I7PIU6;A0A1I7PIS3;C0J9K5;C0J9P4;T1L6T3;G4WNV5;Q9SCE9;Q5J048;A0A1D8DG80;A0A1I7PIS8;Q95FJ8;A0A191SDX6;Q29S96;Q95FS7;B7S4V7;A0A0A7DB11;A0A1I7PIT2;B8PRK2;Q597J4;Q8HTI8;Q9MRM1;A0A1X7YHE3;G0LNL4		0	0	1.605e-09	89.93	2.63198e-06	2	1601.81	0.731551	80.1927	0
	High	VALVYGQmNEPPGAR	12	9490	29	A0A0M3LBA7;Q597J4;A0A1C9HCV0;Q8HTI8;Q5J038;A0A1D8D815;A0A1C9HCP3;Q9MRA3;A0A1I7PIU6;A0A1I7PIS3;C0J9K5;C0J9P4;T1L6T3;G4WNV5;Q95FS7;Q9SCE9;Q5J048;B7S4V7;A0A1D8DG80;A0A1I7PIS8;A0A1X7YHE3;Q95FJ8;G0LNL4;A0A1I7PIT2;B8PRK2;Q9MRM1;A0A191SDX6;Q29S96;A0A0A7DB11	M8(Oxidation)	0	0	1.437e-07	89.7	2.7036e-06	2	1617.81	0.849294	66.7608	0
	High	mPSAVGYQPTLSTEMGSLQER	11	5647	28	A0A1C9HCV0;Q5J038;A0A1C9HCP3;A0A1I7PIU6;Q9XQX1;A0A1I7PIS3;T1L6T3;Q95FS7;Q9SCE9;A0A1I7PIS8;A0A1I7PIT2;B8PRK2;Q95FJ8;A0A0M3LBA7;C0J9K5;C0J9P4;Q9MRA3;Q5J048;G4WNV5;A0A1D8DG80;Q597J4;A0A1D8D815;Q8HTI8;A0A191SDX6;A0A1X7YHE3;Q29S96;G0LNL4;B7S4V7	M1(Oxidation)	0	0	2.169e-13	89.53	1.78443e-06	2	2298.08	1.21214	97.9642	0
	High	mPNIYNALVVK	3	4063	20	A0A0M3LBA7;Q597J4;A0A1C9HCV0;A0A1C9HCP3;Q5J038;C0J9K5;C0J9P4;Q95FJ8;Q9XQX1;Q9MRA3;A0A1I7PIU6;G4WNV5;A0A1I7PIS8;B8PRK2;Q8HTI8;A0A1D8D815;Q29S96;G0LNL4;Q95FS7;B7S4V7	M1(Oxidation)	0	0	7.624e-06	86.05	1.71889e-05	2	1277.69	0.789394	91.124	0
	High	mPSAVGYQPTLSTEmGSLQER	3	5647	28	A0A0M3LBA7;A0A1C9HCV0;Q5J038;A0A1C9HCP3;Q9MRA3;A0A1I7PIU6;Q9XQX1;A0A1I7PIS3;C0J9K5;C0J9P4;T1L6T3;G4WNV5;Q29S96;Q95FS7;Q9SCE9;A0A1D8DG80;A0A1I7PIS8;A0A1I7PIT2;B8PRK2;Q95FJ8;Q597J4;Q8HTI8;A0A191SDX6;A0A1D8D815;Q5J048;A0A1X7YHE3;G0LNL4;B7S4V7	M1(Oxidation); M15(Oxidation)	0	0	2.29e-09	83.56	6.58299e-06	3	2314.07	1.44358	81.254	0
	High	AVAMSATDGLMR	6	3822	18	A0A0M3LBA7;A0A1C9HCV0;Q9XQX1;A0A1I7PIS3;Q9SCE9;Q95FJ8;Q5J048;A0A1I7PIS8;B8PRK2;Q597J4;C0J9K5;C0J9P4;A0A1D8D815;A0A191SDX6;Q29S96;Q95FS7;G0LNL4;Q9MRM1		0	0	2.552e-05	82.19	1.22768e-05	2	1222.59	0.320184	73.2504	0
	High	GIYPAVDPLDSTSTmLQPR	7	5449	29	A0A0M3LBA7;Q597J4;A0A1C9HCP3;A0A1C9HCV0;A0A1D8D815;C0J9K5;C0J9P4;A0A1I7PIS8;Q95FJ8;A0A1I7PIS3;Q9SCE9;A0A191SDX6;Q5J048;Q5J038;A0A1I7PIU6;T1L6T3;Q8HTI8;Q9MRA3;G4WNV5;Q29S96;Q95FS7;B7S4V7;A0A1D8DG80;A0A1X7YHE3;A0A1I7PIT2;B8PRK2;G0LNL4;Q9XQX1;Q9MRM1	M15(Oxidation)	0	0	5.607e-11	77.92	3.83765e-05	2	2077.03	1.53813	104.712	0
	High	VGLTALTmAEYFR	3	7808	30	A0A0M3LBA7;Q597J4;A0A1C9HCV0;Q8HTI8;Q5J038;A0A1C9HCP3;Q9MRA3;A0A1I7PIU6;A0A1I7PIS3;C0J9K5;C0J9P4;T1L6T3;G4WNV5;Q29S96;Q95FS7;Q9SCE9;A0A1D8DG80;A0A1I7PIS8;A0A1I7PIT2;B8PRK2;Q95FJ8;G0LNL4;A0A1D8D815;Q5J048;B7S4V7;A0A1X7YHE3;A0A191SDX6;Q9XQX1;A0A0A7DB11;Q9MRM1	M8(Oxidation)	0	0	2.805e-06	74.09	0.000101855	2	1487.76	1.1816	109.53	0
	High	MPNIYNALVVK	7	4063	20	A0A0M3LBA7;A0A1C9HCV0;C0J9K5;C0J9P4;Q95FJ8;Q5J038;A0A1C9HCP3;Q9MRA3;Q597J4;Q8HTI8;A0A1D8D815;A0A1I7PIU6;G4WNV5;A0A1I7PIS8;Q9XQX1;B8PRK2;Q29S96;G0LNL4;Q95FS7;B7S4V7		0	0	1.731e-05	70.15	0.000217661	2	1261.7	0.44565	103.685	0
	High	VGLTALTMAEYFR	1	7808	30	A0A0M3LBA7;Q597J4;A0A1C9HCV0;Q8HTI8;Q5J038;A0A1C9HCP3;Q9MRA3;A0A1I7PIU6;A0A1I7PIS3;C0J9K5;C0J9P4;T1L6T3;G4WNV5;Q29S96;Q95FS7;Q9SCE9;A0A1D8DG80;A0A1I7PIS8;A0A1I7PIT2;B8PRK2;Q95FJ8;G0LNL4;A0A1D8D815;Q5J048;B7S4V7;A0A1X7YHE3;A0A191SDX6;Q9XQX1;A0A0A7DB11;Q9MRM1		0	0	9.331e-07	66.13	0.000604736	2	1471.76	0.642359	114.613	0
	High	AVAMSATDGLmR	7	3822	18	A0A0M3LBA7;Q597J4;A0A1C9HCV0;A0A1D8D815;C0J9K5;C0J9P4;A0A1I7PIS8;Q95FJ8;A0A191SDX6;A0A1I7PIS3;Q29S96;Q9SCE9;Q5J048;B8PRK2;Q9XQX1;Q95FS7;G0LNL4;Q9MRM1	M11(Oxidation)	0	0	1.735e-06	62.42	0.0009393	2	1238.59	0.380734	59.1241	0
	High	EGNDLYMEMK	4	8238	28	A0A0A7DB11;A0A1C9HCV0;Q5J038;A0A1C9HCP3;Q95FS7;Q95FJ8;A0A0M3LBA7;Q597J4;Q8HTI8;A0A1D8D815;Q9MRA3;A0A1I7PIU6;Q9XQX1;A0A1I7PIS3;C0J9K5;C0J9P4;T1L6T3;G4WNV5;Q9SCE9;Q5J048;B7S4V7;A0A1D8DG80;A0A1I7PIS8;A0A1X7YHE3;G0LNL4;A0A1I7PIT2;B8PRK2;Q29S96		0	0	0.0005714	61.98	0.000528742	2	1229.52	0.493564	74.5464	0
	High	TVLIMELINNIAK	1	8267	27	A0A0M3LBA7;A0A1C9HCV0;Q597J4;A0A1D8D815;A0A1I7PIS3;C0J9K5;C0J9P4;Q9SCE9;Q5J048;A0A1I7PIS8;Q95FJ8;Q8HTI8;Q5J038;A0A1C9HCP3;Q9MRA3;A0A1I7PIU6;T1L6T3;G4WNV5;A0A1D8DG80;A0A1X7YHE3;A0A1I7PIT2;B8PRK2;A0A0A7DB11;Q29S96;A0A191SDX6;Q9XQX1;Q9MRM1		0	0	6.698e-06	61.6	0.0011666	2	1471.86	-0.046942	115.443	0
	High	SAPAFIQLDTK	5	4550	21	Q95FS7;G0LNL4;A0A0M3LBA7;A0A1C9HCV0;Q5J038;A0A1C9HCP3;Q9MRA3;A0A1I7PIS3;C0J9K5;C0J9P4;T1L6T3;Q9SCE9;A0A1D8DG80;Q95FJ8;Q597J4;Q8HTI8;A0A1D8D815;Q29S96;Q5J048;A0A1I7PIT2;A0A191SDX6		0	0	0.0006649	59.45	0.00327513	2	1190.64	0.741073	83.6061	0
	High	AHGGVSVFGGVGER	7	7920	30	A0A0M3LBA7;Q597J4;A0A1C9HCP3;Q29S96;Q5J048;G0LNL4;A0A1C9HCV0;Q5J038;A0A1I7PIS3;T1L6T3;Q95FS7;Q9SCE9;Q95FJ8;C0J9K5;C0J9P4;Q9MRA3;A0A1D8DG80;Q9XQX1;A0A1I7PIU6;G4WNV5;A0A1I7PIS8;A0A1I7PIT2;B8PRK2;Q8HTI8;A0A1D8D815;A0A191SDX6;A0A1X7YHE3;Q9MRM1;B7S4V7;A0A0A7DB11		0	0	0.0002626	57.5	0.00394547	2	1328.67	0.49745	67.1033	0
	High	TVLImELINNIAK	1	8267	27	A0A0M3LBA7;A0A1C9HCV0;Q597J4;A0A1D8D815;A0A1I7PIS3;C0J9K5;C0J9P4;Q9SCE9;Q5J048;A0A1I7PIS8;Q95FJ8;Q8HTI8;Q5J038;A0A1C9HCP3;Q9MRA3;A0A1I7PIU6;T1L6T3;G4WNV5;A0A1D8DG80;A0A1X7YHE3;A0A1I7PIT2;B8PRK2;A0A0A7DB11;Q29S96;A0A191SDX6;Q9XQX1;Q9MRM1	M5(Oxidation)	0	0	0.002033	53.45	0.00769149	2	1487.85	0.089455	114.907	0
	High	IGLFGGAGVGK	6	9628	37	A0A0M3LBA7;A0A1C9HCV0;Q5J038;A0A1C9HCP3;Q9MRA3;A0A1I7PIS3;C0J9K5;C0J9P4;T1L6T3;Q95FS7;Q9SCE9;A0A1D8DG80;Q95FJ8;Q597J4;Q8HTI8;A0A1D8D815;A0A1I7PIU6;Q9XQX1;G4WNV5;Q5J048;B7S4V7;A0A1I7PIS8;A0A1X7YHE3;A0A1I7PIT2;B8PRK2;G0LNL4;A0A2G5F6R8;B9T1V8;A0A103XST4;A0A2H3ZCK5;A0A0K9NYL5;A0A191SDX6;Q29S96;A0A0A7DB11;Q9MRM1;A0A0D6QRT0;M0UCJ4		0	0	6.77e-05	51.75	0.0156082	2	975.563	0.981674	81.624	0
	High	VVDLLAPYR	8	9267	30	A0A0M3LBA7;Q597J4;A0A1C9HCV0;A0A1C9HCP3;Q5J038;C0J9K5;C0J9P4;Q95FJ8;Q9MRA3;A0A1I7PIS3;T1L6T3;Q9SCE9;A0A1D8DG80;Q9XQX1;Q5J048;A0A1I7PIU6;G4WNV5;A0A1I7PIS8;A0A1I7PIT2;B8PRK2;Q8HTI8;A0A1D8D815;A0A191SDX6;A0A1X7YHE3;Q29S96;A0A0A7DB11;Q95FS7;G0LNL4;Q9MRM1;B7S4V7		0	0	0.004271	51.35	0.0155755	2	1045.6	0.536108	98.3826	0
	High	EGSITSIQAVYVPADDLTDPAPATTFAHLDATTVLSR	1	6159	25	A0A0M3LBA7;A0A1C9HCV0;Q5J038;Q9MRA3;A0A1I7PIU6;G4WNV5;A0A1D8D815;A0A1C9HCP3;A0A1I7PIS3;C0J9K5;C0J9P4;T1L6T3;Q95FS7;Q9SCE9;Q5J048;B7S4V7;A0A1D8DG80;A0A1I7PIS8;Q95FJ8;A0A191SDX6;Q9XQX1;A0A0A7DB11;A0A1I7PIT2;B8PRK2;Q29S96		0.0408	0	4.929e-14	46.7	0.035007	3	3843.93	0.903987	114.503	0
	High	EGNDLYmEMK	3	8238	28	A0A0A7DB11;A0A1C9HCV0;Q5J038;A0A1C9HCP3;Q95FS7;Q95FJ8;A0A0M3LBA7;Q597J4;Q8HTI8;A0A1D8D815;Q9MRA3;A0A1I7PIU6;Q9XQX1;A0A1I7PIS3;C0J9K5;C0J9P4;T1L6T3;G4WNV5;Q9SCE9;Q5J048;B7S4V7;A0A1D8DG80;A0A1I7PIS8;A0A1X7YHE3;G0LNL4;A0A1I7PIT2;B8PRK2;Q29S96	M7(Oxidation)	0	0	0.0001624	39.98	0.0751654	2	1245.51	1.1396	62.9207	0
	High	EGNDLYmEmK	2	8238	28	A0A0M3LBA7;A0A1C9HCP3;A0A1C9HCV0;Q5J038;Q9MRA3;C0J9K5;C0J9P4;Q95FJ8;G0LNL4;Q597J4;Q8HTI8;A0A1D8D815;A0A1I7PIU6;A0A1I7PIS3;T1L6T3;G4WNV5;Q9SCE9;Q5J048;A0A1D8DG80;A0A1I7PIS8;A0A0A7DB11;A0A1X7YHE3;Q95FS7;B7S4V7;A0A1I7PIT2;B8PRK2;Q29S96;Q9XQX1	M7(Oxidation); M9(Oxidation)	0	0	0.003309	37.63	0.115476	2	1261.51	0.704831	43.1671	0
	High	ESGVINEENIAESK	3	1255	19	A0A1C9HCV0;Q5J038;A0A1C9HCP3;A0A1I7PIS3;T1L6T3;Q9SCE9;Q95FJ8;Q9MRA3;A0A1I7PIU6;Q95FS7;A0A1D8DG80;A0A1I7PIS8;A0A1I7PIT2;B8PRK2;Q8HTI8;Q9XQX1;A0A1D8D815;A0A191SDX6;G0LNL4		0	0	0.0003117	30.19	1.79464	2	1518.73	-0.0554985	60.8314	0
	High	LSIFETGIK	5	9003	27	A0A1C9HCV0;Q5J038;A0A1C9HCP3;Q9MRA3;A0A1I7PIS3;T1L6T3;Q9SCE9;A0A1D8DG80;Q95FJ8;A0A0M3LBA7;Q597J4;Q8HTI8;A0A191SDX6;A0A1D8D815;A0A1I7PIU6;C0J9K5;C0J9P4;G4WNV5;Q5J048;A0A1I7PIS8;A0A1X7YHE3;Q95FS7;B7S4V7;G0LNL4;Q9XQX1;A0A0A7DB11;Q9MRM1		0	0.001	0.01363	57.91	0.00227348	2	1007.58	0.398959	92.6026	0
	High	AVAmSATDGLmR	4	3822	18	A0A0M3LBA7;A0A1C9HCV0;Q9XQX1;A0A1I7PIS3;Q9SCE9;Q95FJ8;Q5J048;A0A1I7PIS8;B8PRK2;Q597J4;C0J9K5;C0J9P4;A0A1D8D815;A0A191SDX6;Q29S96;Q95FS7;G0LNL4;Q9MRM1	M4(Oxidation); M11(Oxidation)	0	0.001	0.008812	43.74	0.0549702	2	1254.58	0.34244	44.4859	0
	High	TREGNDLYMEMK	2	8225	27	A0A0M3LBA7;Q597J4;A0A1C9HCV0;Q5J038;Q9MRA3;A0A1C9HCP3;A0A1I7PIS3;T1L6T3;Q9SCE9;Q95FJ8;A0A1D8D815;C0J9K5;C0J9P4;A0A1I7PIS8;Q8HTI8;A0A1I7PIU6;G4WNV5;A0A1D8DG80;A0A1I7PIT2;B8PRK2;Q95FS7;Q5J048;Q9XQX1;B7S4V7;A0A0A7DB11;A0A1X7YHE3;G0LNL4		0	0.001	0.02315	37.14	0.235971	2	1486.67	0.821238	62.1804	1
A0A1I7PIU6	ATP synthase subunit beta (Fragment) OS=Spiradiclis sp. wang1125 OX=1905662 GN=atpB PE=3 SV=1 - [A0A1I7PIU6_9GENT]	3156.12	65.28	3532	0	20	150	458	49.2536	5.09717
	High	IFNVLGEPVDNLGPVDTR	3	3009	18	A0A0M3LBA7;A0A1C9HCV0;Q5J038;Q9MRA3;Q597J4;Q9XQX1;Q5J048;Q9SCE9;A0A1I7PIU6;G4WNV5;A0A1D8DG80;Q8HTI8;A0A1D8D815;A0A1I7PIT2;A0A191SDX6;G0LNL4;Q29S96;B7S4V7		0	0	6.46e-09	118.73	2.69818e-09	2	1955.03	1.43187	114.292	0
	High	GMEVIDTGAPLSVPVGGATLGR	7	3356	18	A0A0M3LBA7;Q9SCE9;A0A1C9HCV0;A0A1I7PIS8;Q95FJ8;A0A191SDX6;Q5J038;A0A1D8D815;A0A1C9HCP3;A0A1I7PIS3;T1L6T3;C0J9K5;C0J9P4;A0A1I7PIU6;A0A1I7PIT2;Q95FS7;B8PRK2;Q9XQX1		0	0	1.934e-13	117.75	7.65149e-09	2	2097.1	1.22165	112.531	0
	High	GIYPAVDPLDSTSTMLQPR	2	5449	29	A0A0M3LBA7;A0A1C9HCV0;A0A1D8D815;A0A1I7PIS3;C0J9K5;C0J9P4;Q9SCE9;A0A1I7PIS8;Q95FJ8;Q597J4;A0A191SDX6;Q5J048;A0A1C9HCP3;Q5J038;Q9MRA3;T1L6T3;A0A1D8DG80;Q9XQX1;A0A1I7PIU6;G4WNV5;A0A1I7PIT2;B8PRK2;Q8HTI8;A0A1X7YHE3;Q29S96;Q95FS7;G0LNL4;Q9MRM1;B7S4V7		0	0	1.457e-08	114.59	8.33548e-09	3	2061.04	1.86003	114.131	0
	High	MPSAVGYQPTLSTEMGSLQER	8	5647	28	A0A0M3LBA7;A0A1C9HCV0;A0A1D8D815;A0A1I7PIS3;C0J9K5;C0J9P4;Q9SCE9;A0A1I7PIS8;Q95FJ8;Q5J038;A0A1C9HCP3;A0A1I7PIU6;Q9XQX1;T1L6T3;Q95FS7;A0A1I7PIT2;B8PRK2;B7S4V7;Q9MRA3;Q5J048;G4WNV5;A0A1D8DG80;Q597J4;Q8HTI8;A0A191SDX6;A0A1X7YHE3;Q29S96;G0LNL4		0	0	2.162e-11	111.59	1.35877e-08	2	2282.08	1.346	105.134	0
	High	FVQAGSEVSALLGR	11	9158	29	A0A0M3LBA7;Q597J4;A0A1C9HCP3;A0A1C9HCV0;Q5J038;C0J9K5;C0J9P4;Q95FJ8;Q9MRA3;A0A1I7PIS3;T1L6T3;Q9SCE9;A0A1D8DG80;Q9XQX1;Q5J048;A0A1I7PIU6;G4WNV5;A0A1I7PIS8;A0A1I7PIT2;B8PRK2;Q8HTI8;A0A1D8D815;A0A191SDX6;A0A1X7YHE3;Q29S96;A0A0A7DB11;Q95FS7;G0LNL4;B7S4V7		0	0	9.894e-08	111.35	2.03645e-08	2	1433.78	0.969012	105.231	0
	High	DVNEQDVLLFIDNIFR	1	5066	23	A0A1C9HCV0;Q5J038;A0A1C9HCP3;A0A1I7PIS3;T1L6T3;Q9SCE9;Q95FJ8;A0A0M3LBA7;C0J9K5;C0J9P4;Q8HTI8;Q9MRA3;A0A1I7PIU6;G4WNV5;A0A1D8DG80;A0A1I7PIS8;Q597J4;Q95FS7;G0LNL4;Q29S96;A0A1I7PIT2;B8PRK2;Q9XQX1		0	0	5.489e-10	105.32	8.27081e-08	2	1950	0.407638	116.555	0
	High	ELQDIIAILGLDELSEEDR	1	7752	27	A0A0M3LBA7;Q597J4;A0A1C9HCV0;Q5J038;A0A1C9HCP3;C0J9K5;C0J9P4;Q95FJ8;Q9MRA3;A0A1I7PIS3;T1L6T3;Q9SCE9;A0A1D8DG80;A0A1I7PIU6;G4WNV5;Q5J048;A0A1I7PIS8;B8PRK2;Q8HTI8;A0A1D8D815;Q29S96;A0A191SDX6;A0A1I7PIT2;Q95FS7;G0LNL4;B7S4V7;A0A1X7YHE3		0	0	1e-11	100.91	2.02643e-07	2	2171.11	-0.423796	115.796	0
	High	GmEVIDTGAPLSVPVGGATLGR	5	3356	18	A0A0M3LBA7;A0A1C9HCV0;A0A1D8D815;A0A1I7PIS3;C0J9K5;C0J9P4;Q9SCE9;A0A1I7PIS8;Q95FJ8;A0A191SDX6;Q5J038;A0A1C9HCP3;T1L6T3;A0A1I7PIU6;A0A1I7PIT2;Q95FS7;B8PRK2;Q9XQX1	M2(Oxidation)	0	0	1.662e-13	97.9	3.34571e-07	2	2113.1	1.65469	103.659	0
	High	VALVYGQMNEPPGAR	10	9490	29	A0A0M3LBA7;A0A1C9HCV0;Q5J038;A0A1D8D815;A0A1C9HCP3;Q9MRA3;A0A1I7PIU6;A0A1I7PIS3;C0J9K5;C0J9P4;T1L6T3;G4WNV5;Q9SCE9;Q5J048;A0A1D8DG80;A0A1I7PIS8;Q95FJ8;A0A191SDX6;Q29S96;Q95FS7;B7S4V7;A0A0A7DB11;A0A1I7PIT2;B8PRK2;Q597J4;Q8HTI8;Q9MRM1;A0A1X7YHE3;G0LNL4		0	0	1.605e-09	89.93	2.63198e-06	2	1601.81	0.731551	80.1927	0
	High	VALVYGQmNEPPGAR	12	9490	29	A0A0M3LBA7;Q597J4;A0A1C9HCV0;Q8HTI8;Q5J038;A0A1D8D815;A0A1C9HCP3;Q9MRA3;A0A1I7PIU6;A0A1I7PIS3;C0J9K5;C0J9P4;T1L6T3;G4WNV5;Q95FS7;Q9SCE9;Q5J048;B7S4V7;A0A1D8DG80;A0A1I7PIS8;A0A1X7YHE3;Q95FJ8;G0LNL4;A0A1I7PIT2;B8PRK2;Q9MRM1;A0A191SDX6;Q29S96;A0A0A7DB11	M8(Oxidation)	0	0	1.437e-07	89.7	2.7036e-06	2	1617.81	0.849294	66.7608	0
	High	mPSAVGYQPTLSTEMGSLQER	11	5647	28	A0A1C9HCV0;Q5J038;A0A1C9HCP3;A0A1I7PIU6;Q9XQX1;A0A1I7PIS3;T1L6T3;Q95FS7;Q9SCE9;A0A1I7PIS8;A0A1I7PIT2;B8PRK2;Q95FJ8;A0A0M3LBA7;C0J9K5;C0J9P4;Q9MRA3;Q5J048;G4WNV5;A0A1D8DG80;Q597J4;A0A1D8D815;Q8HTI8;A0A191SDX6;A0A1X7YHE3;Q29S96;G0LNL4;B7S4V7	M1(Oxidation)	0	0	2.169e-13	89.53	1.78443e-06	2	2298.08	1.21214	97.9642	0
	High	mPNIYNALVVK	3	4063	20	A0A0M3LBA7;Q597J4;A0A1C9HCV0;A0A1C9HCP3;Q5J038;C0J9K5;C0J9P4;Q95FJ8;Q9XQX1;Q9MRA3;A0A1I7PIU6;G4WNV5;A0A1I7PIS8;B8PRK2;Q8HTI8;A0A1D8D815;Q29S96;G0LNL4;Q95FS7;B7S4V7	M1(Oxidation)	0	0	7.624e-06	86.05	1.71889e-05	2	1277.69	0.789394	91.124	0
	High	mPSAVGYQPTLSTEmGSLQER	3	5647	28	A0A0M3LBA7;A0A1C9HCV0;Q5J038;A0A1C9HCP3;Q9MRA3;A0A1I7PIU6;Q9XQX1;A0A1I7PIS3;C0J9K5;C0J9P4;T1L6T3;G4WNV5;Q29S96;Q95FS7;Q9SCE9;A0A1D8DG80;A0A1I7PIS8;A0A1I7PIT2;B8PRK2;Q95FJ8;Q597J4;Q8HTI8;A0A191SDX6;A0A1D8D815;Q5J048;A0A1X7YHE3;G0LNL4;B7S4V7	M1(Oxidation); M15(Oxidation)	0	0	2.29e-09	83.56	6.58299e-06	3	2314.07	1.44358	81.254	0
	High	GIYPAVDPLDSTSTmLQPR	7	5449	29	A0A0M3LBA7;Q597J4;A0A1C9HCP3;A0A1C9HCV0;A0A1D8D815;C0J9K5;C0J9P4;A0A1I7PIS8;Q95FJ8;A0A1I7PIS3;Q9SCE9;A0A191SDX6;Q5J048;Q5J038;A0A1I7PIU6;T1L6T3;Q8HTI8;Q9MRA3;G4WNV5;Q29S96;Q95FS7;B7S4V7;A0A1D8DG80;A0A1X7YHE3;A0A1I7PIT2;B8PRK2;G0LNL4;Q9XQX1;Q9MRM1	M15(Oxidation)	0	0	5.607e-11	77.92	3.83765e-05	2	2077.03	1.53813	104.712	0
	High	VGLTALTmAEYFR	3	7808	30	A0A0M3LBA7;Q597J4;A0A1C9HCV0;Q8HTI8;Q5J038;A0A1C9HCP3;Q9MRA3;A0A1I7PIU6;A0A1I7PIS3;C0J9K5;C0J9P4;T1L6T3;G4WNV5;Q29S96;Q95FS7;Q9SCE9;A0A1D8DG80;A0A1I7PIS8;A0A1I7PIT2;B8PRK2;Q95FJ8;G0LNL4;A0A1D8D815;Q5J048;B7S4V7;A0A1X7YHE3;A0A191SDX6;Q9XQX1;A0A0A7DB11;Q9MRM1	M8(Oxidation)	0	0	2.805e-06	74.09	0.000101855	2	1487.76	1.1816	109.53	0
	High	MPNIYNALVVK	7	4063	20	A0A0M3LBA7;A0A1C9HCV0;C0J9K5;C0J9P4;Q95FJ8;Q5J038;A0A1C9HCP3;Q9MRA3;Q597J4;Q8HTI8;A0A1D8D815;A0A1I7PIU6;G4WNV5;A0A1I7PIS8;Q9XQX1;B8PRK2;Q29S96;G0LNL4;Q95FS7;B7S4V7		0	0	1.731e-05	70.15	0.000217661	2	1261.7	0.44565	103.685	0
	High	IVGEEHYETAQK	12	150	7	A0A0M3LBA7;Q9MRA3;A0A1I7PIS3;A0A1D8DG80;A0A1I7PIU6;A0A1I7PIT2;A0A1I7PIS8		0	0	9.756e-08	69.28	0.000192587	2	1403.68	0.812658	39.2768	0
	High	VGLTALTMAEYFR	1	7808	30	A0A0M3LBA7;Q597J4;A0A1C9HCV0;Q8HTI8;Q5J038;A0A1C9HCP3;Q9MRA3;A0A1I7PIU6;A0A1I7PIS3;C0J9K5;C0J9P4;T1L6T3;G4WNV5;Q29S96;Q95FS7;Q9SCE9;A0A1D8DG80;A0A1I7PIS8;A0A1I7PIT2;B8PRK2;Q95FJ8;G0LNL4;A0A1D8D815;Q5J048;B7S4V7;A0A1X7YHE3;A0A191SDX6;Q9XQX1;A0A0A7DB11;Q9MRM1		0	0	9.331e-07	66.13	0.000604736	2	1471.76	0.642359	114.613	0
	High	EGNDLYMEMK	4	8238	28	A0A0A7DB11;A0A1C9HCV0;Q5J038;A0A1C9HCP3;Q95FS7;Q95FJ8;A0A0M3LBA7;Q597J4;Q8HTI8;A0A1D8D815;Q9MRA3;A0A1I7PIU6;Q9XQX1;A0A1I7PIS3;C0J9K5;C0J9P4;T1L6T3;G4WNV5;Q9SCE9;Q5J048;B7S4V7;A0A1D8DG80;A0A1I7PIS8;A0A1X7YHE3;G0LNL4;A0A1I7PIT2;B8PRK2;Q29S96		0	0	0.0005714	61.98	0.000528742	2	1229.52	0.493564	74.5464	0
	High	TVLIMELINNIAK	1	8267	27	A0A0M3LBA7;A0A1C9HCV0;Q597J4;A0A1D8D815;A0A1I7PIS3;C0J9K5;C0J9P4;Q9SCE9;Q5J048;A0A1I7PIS8;Q95FJ8;Q8HTI8;Q5J038;A0A1C9HCP3;Q9MRA3;A0A1I7PIU6;T1L6T3;G4WNV5;A0A1D8DG80;A0A1X7YHE3;A0A1I7PIT2;B8PRK2;A0A0A7DB11;Q29S96;A0A191SDX6;Q9XQX1;Q9MRM1		0	0	6.698e-06	61.6	0.0011666	2	1471.86	-0.046942	115.443	0
	High	AHGGVSVFGGVGER	7	7920	30	A0A0M3LBA7;Q597J4;A0A1C9HCP3;Q29S96;Q5J048;G0LNL4;A0A1C9HCV0;Q5J038;A0A1I7PIS3;T1L6T3;Q95FS7;Q9SCE9;Q95FJ8;C0J9K5;C0J9P4;Q9MRA3;A0A1D8DG80;Q9XQX1;A0A1I7PIU6;G4WNV5;A0A1I7PIS8;A0A1I7PIT2;B8PRK2;Q8HTI8;A0A1D8D815;A0A191SDX6;A0A1X7YHE3;Q9MRM1;B7S4V7;A0A0A7DB11		0	0	0.0002626	57.5	0.00394547	2	1328.67	0.49745	67.1033	0
	High	TVLImELINNIAK	1	8267	27	A0A0M3LBA7;A0A1C9HCV0;Q597J4;A0A1D8D815;A0A1I7PIS3;C0J9K5;C0J9P4;Q9SCE9;Q5J048;A0A1I7PIS8;Q95FJ8;Q8HTI8;Q5J038;A0A1C9HCP3;Q9MRA3;A0A1I7PIU6;T1L6T3;G4WNV5;A0A1D8DG80;A0A1X7YHE3;A0A1I7PIT2;B8PRK2;A0A0A7DB11;Q29S96;A0A191SDX6;Q9XQX1;Q9MRM1	M5(Oxidation)	0	0	0.002033	53.45	0.00769149	2	1487.85	0.089455	114.907	0
	High	IGLFGGAGVGK	6	9628	37	A0A0M3LBA7;A0A1C9HCV0;Q5J038;A0A1C9HCP3;Q9MRA3;A0A1I7PIS3;C0J9K5;C0J9P4;T1L6T3;Q95FS7;Q9SCE9;A0A1D8DG80;Q95FJ8;Q597J4;Q8HTI8;A0A1D8D815;A0A1I7PIU6;Q9XQX1;G4WNV5;Q5J048;B7S4V7;A0A1I7PIS8;A0A1X7YHE3;A0A1I7PIT2;B8PRK2;G0LNL4;A0A2G5F6R8;B9T1V8;A0A103XST4;A0A2H3ZCK5;A0A0K9NYL5;A0A191SDX6;Q29S96;A0A0A7DB11;Q9MRM1;A0A0D6QRT0;M0UCJ4		0	0	6.77e-05	51.75	0.0156082	2	975.563	0.981674	81.624	0
	High	VVDLLAPYR	8	9267	30	A0A0M3LBA7;Q597J4;A0A1C9HCV0;A0A1C9HCP3;Q5J038;C0J9K5;C0J9P4;Q95FJ8;Q9MRA3;A0A1I7PIS3;T1L6T3;Q9SCE9;A0A1D8DG80;Q9XQX1;Q5J048;A0A1I7PIU6;G4WNV5;A0A1I7PIS8;A0A1I7PIT2;B8PRK2;Q8HTI8;A0A1D8D815;A0A191SDX6;A0A1X7YHE3;Q29S96;A0A0A7DB11;Q95FS7;G0LNL4;Q9MRM1;B7S4V7		0	0	0.004271	51.35	0.0155755	2	1045.6	0.536108	98.3826	0
	High	EGSITSIQAVYVPADDLTDPAPATTFAHLDATTVLSR	1	6159	25	A0A0M3LBA7;A0A1C9HCV0;Q5J038;Q9MRA3;A0A1I7PIU6;G4WNV5;A0A1D8D815;A0A1C9HCP3;A0A1I7PIS3;C0J9K5;C0J9P4;T1L6T3;Q95FS7;Q9SCE9;Q5J048;B7S4V7;A0A1D8DG80;A0A1I7PIS8;Q95FJ8;A0A191SDX6;Q9XQX1;A0A0A7DB11;A0A1I7PIT2;B8PRK2;Q29S96		0.0408	0	4.929e-14	46.7	0.035007	3	3843.93	0.903987	114.503	0
	High	EGNDLYmEMK	3	8238	28	A0A0A7DB11;A0A1C9HCV0;Q5J038;A0A1C9HCP3;Q95FS7;Q95FJ8;A0A0M3LBA7;Q597J4;Q8HTI8;A0A1D8D815;Q9MRA3;A0A1I7PIU6;Q9XQX1;A0A1I7PIS3;C0J9K5;C0J9P4;T1L6T3;G4WNV5;Q9SCE9;Q5J048;B7S4V7;A0A1D8DG80;A0A1I7PIS8;A0A1X7YHE3;G0LNL4;A0A1I7PIT2;B8PRK2;Q29S96	M7(Oxidation)	0	0	0.0001624	39.98	0.0751654	2	1245.51	1.1396	62.9207	0
	High	EGNDLYmEmK	2	8238	28	A0A0M3LBA7;A0A1C9HCP3;A0A1C9HCV0;Q5J038;Q9MRA3;C0J9K5;C0J9P4;Q95FJ8;G0LNL4;Q597J4;Q8HTI8;A0A1D8D815;A0A1I7PIU6;A0A1I7PIS3;T1L6T3;G4WNV5;Q9SCE9;Q5J048;A0A1D8DG80;A0A1I7PIS8;A0A0A7DB11;A0A1X7YHE3;Q95FS7;B7S4V7;A0A1I7PIT2;B8PRK2;Q29S96;Q9XQX1	M7(Oxidation); M9(Oxidation)	0	0	0.003309	37.63	0.115476	2	1261.51	0.704831	43.1671	0
	High	ESGVINEENIAESK	3	1255	19	A0A1C9HCV0;Q5J038;A0A1C9HCP3;A0A1I7PIS3;T1L6T3;Q9SCE9;Q95FJ8;Q9MRA3;A0A1I7PIU6;Q95FS7;A0A1D8DG80;A0A1I7PIS8;A0A1I7PIT2;B8PRK2;Q8HTI8;Q9XQX1;A0A1D8D815;A0A191SDX6;G0LNL4		0	0	0.0003117	30.19	1.79464	2	1518.73	-0.0554985	60.8314	0
	High	LSIFETGIK	5	9003	27	A0A1C9HCV0;Q5J038;A0A1C9HCP3;Q9MRA3;A0A1I7PIS3;T1L6T3;Q9SCE9;A0A1D8DG80;Q95FJ8;A0A0M3LBA7;Q597J4;Q8HTI8;A0A191SDX6;A0A1D8D815;A0A1I7PIU6;C0J9K5;C0J9P4;G4WNV5;Q5J048;A0A1I7PIS8;A0A1X7YHE3;Q95FS7;B7S4V7;G0LNL4;Q9XQX1;A0A0A7DB11;Q9MRM1		0	0.001	0.01363	57.91	0.00227348	2	1007.58	0.398959	92.6026	0
	High	TREGNDLYMEMK	2	8225	27	A0A0M3LBA7;Q597J4;A0A1C9HCV0;Q5J038;Q9MRA3;A0A1C9HCP3;A0A1I7PIS3;T1L6T3;Q9SCE9;Q95FJ8;A0A1D8D815;C0J9K5;C0J9P4;A0A1I7PIS8;Q8HTI8;A0A1I7PIU6;G4WNV5;A0A1D8DG80;A0A1I7PIT2;B8PRK2;Q95FS7;Q5J048;Q9XQX1;B7S4V7;A0A0A7DB11;A0A1X7YHE3;G0LNL4		0	0.001	0.02315	37.14	0.235971	2	1486.67	0.821238	62.1804	1
A0A1I7PIS3	ATP synthase subunit beta (Fragment) OS=Geophila repens OX=58419 GN=atpB PE=3 SV=1 - [A0A1I7PIS3_9GENT]	3128.85	66.38	5192	0	21	162	458	49.2346	5.05908
	High	GMEVIDTGAPLSVPVGGATLGR	7	3356	18	A0A0M3LBA7;Q9SCE9;A0A1C9HCV0;A0A1I7PIS8;Q95FJ8;A0A191SDX6;Q5J038;A0A1D8D815;A0A1C9HCP3;A0A1I7PIS3;T1L6T3;C0J9K5;C0J9P4;A0A1I7PIU6;A0A1I7PIT2;Q95FS7;B8PRK2;Q9XQX1		0	0	1.934e-13	117.75	7.65149e-09	2	2097.1	1.22165	112.531	0
	High	GIYPAVDPLDSTSTMLQPR	2	5449	29	A0A0M3LBA7;A0A1C9HCV0;A0A1D8D815;A0A1I7PIS3;C0J9K5;C0J9P4;Q9SCE9;A0A1I7PIS8;Q95FJ8;Q597J4;A0A191SDX6;Q5J048;A0A1C9HCP3;Q5J038;Q9MRA3;T1L6T3;A0A1D8DG80;Q9XQX1;A0A1I7PIU6;G4WNV5;A0A1I7PIT2;B8PRK2;Q8HTI8;A0A1X7YHE3;Q29S96;Q95FS7;G0LNL4;Q9MRM1;B7S4V7		0	0	1.457e-08	114.59	8.33548e-09	3	2061.04	1.86003	114.131	0
	High	MPSAVGYQPTLSTEMGSLQER	8	5647	28	A0A0M3LBA7;A0A1C9HCV0;A0A1D8D815;A0A1I7PIS3;C0J9K5;C0J9P4;Q9SCE9;A0A1I7PIS8;Q95FJ8;Q5J038;A0A1C9HCP3;A0A1I7PIU6;Q9XQX1;T1L6T3;Q95FS7;A0A1I7PIT2;B8PRK2;B7S4V7;Q9MRA3;Q5J048;G4WNV5;A0A1D8DG80;Q597J4;Q8HTI8;A0A191SDX6;A0A1X7YHE3;Q29S96;G0LNL4		0	0	2.162e-11	111.59	1.35877e-08	2	2282.08	1.346	105.134	0
	High	FVQAGSEVSALLGR	11	9158	29	A0A0M3LBA7;Q597J4;A0A1C9HCP3;A0A1C9HCV0;Q5J038;C0J9K5;C0J9P4;Q95FJ8;Q9MRA3;A0A1I7PIS3;T1L6T3;Q9SCE9;A0A1D8DG80;Q9XQX1;Q5J048;A0A1I7PIU6;G4WNV5;A0A1I7PIS8;A0A1I7PIT2;B8PRK2;Q8HTI8;A0A1D8D815;A0A191SDX6;A0A1X7YHE3;Q29S96;A0A0A7DB11;Q95FS7;G0LNL4;B7S4V7		0	0	9.894e-08	111.35	2.03645e-08	2	1433.78	0.969012	105.231	0
	High	DVNEQDVLLFIDNIFR	1	5066	23	A0A1C9HCV0;Q5J038;A0A1C9HCP3;A0A1I7PIS3;T1L6T3;Q9SCE9;Q95FJ8;A0A0M3LBA7;C0J9K5;C0J9P4;Q8HTI8;Q9MRA3;A0A1I7PIU6;G4WNV5;A0A1D8DG80;A0A1I7PIS8;Q597J4;Q95FS7;G0LNL4;Q29S96;A0A1I7PIT2;B8PRK2;Q9XQX1		0	0	5.489e-10	105.32	8.27081e-08	2	1950	0.407638	116.555	0
	High	ELQDIIAILGLDELSEEDR	1	7752	27	A0A0M3LBA7;Q597J4;A0A1C9HCV0;Q5J038;A0A1C9HCP3;C0J9K5;C0J9P4;Q95FJ8;Q9MRA3;A0A1I7PIS3;T1L6T3;Q9SCE9;A0A1D8DG80;A0A1I7PIU6;G4WNV5;Q5J048;A0A1I7PIS8;B8PRK2;Q8HTI8;A0A1D8D815;Q29S96;A0A191SDX6;A0A1I7PIT2;Q95FS7;G0LNL4;B7S4V7;A0A1X7YHE3		0	0	1e-11	100.91	2.02643e-07	2	2171.11	-0.423796	115.796	0
	High	GmEVIDTGAPLSVPVGGATLGR	5	3356	18	A0A0M3LBA7;A0A1C9HCV0;A0A1D8D815;A0A1I7PIS3;C0J9K5;C0J9P4;Q9SCE9;A0A1I7PIS8;Q95FJ8;A0A191SDX6;Q5J038;A0A1C9HCP3;T1L6T3;A0A1I7PIU6;A0A1I7PIT2;Q95FS7;B8PRK2;Q9XQX1	M2(Oxidation)	0	0	1.662e-13	97.9	3.34571e-07	2	2113.1	1.65469	103.659	0
	High	VALVYGQMNEPPGAR	10	9490	29	A0A0M3LBA7;A0A1C9HCV0;Q5J038;A0A1D8D815;A0A1C9HCP3;Q9MRA3;A0A1I7PIU6;A0A1I7PIS3;C0J9K5;C0J9P4;T1L6T3;G4WNV5;Q9SCE9;Q5J048;A0A1D8DG80;A0A1I7PIS8;Q95FJ8;A0A191SDX6;Q29S96;Q95FS7;B7S4V7;A0A0A7DB11;A0A1I7PIT2;B8PRK2;Q597J4;Q8HTI8;Q9MRM1;A0A1X7YHE3;G0LNL4		0	0	1.605e-09	89.93	2.63198e-06	2	1601.81	0.731551	80.1927	0
	High	VALVYGQmNEPPGAR	12	9490	29	A0A0M3LBA7;Q597J4;A0A1C9HCV0;Q8HTI8;Q5J038;A0A1D8D815;A0A1C9HCP3;Q9MRA3;A0A1I7PIU6;A0A1I7PIS3;C0J9K5;C0J9P4;T1L6T3;G4WNV5;Q95FS7;Q9SCE9;Q5J048;B7S4V7;A0A1D8DG80;A0A1I7PIS8;A0A1X7YHE3;Q95FJ8;G0LNL4;A0A1I7PIT2;B8PRK2;Q9MRM1;A0A191SDX6;Q29S96;A0A0A7DB11	M8(Oxidation)	0	0	1.437e-07	89.7	2.7036e-06	2	1617.81	0.849294	66.7608	0
	High	mPSAVGYQPTLSTEMGSLQER	11	5647	28	A0A1C9HCV0;Q5J038;A0A1C9HCP3;A0A1I7PIU6;Q9XQX1;A0A1I7PIS3;T1L6T3;Q95FS7;Q9SCE9;A0A1I7PIS8;A0A1I7PIT2;B8PRK2;Q95FJ8;A0A0M3LBA7;C0J9K5;C0J9P4;Q9MRA3;Q5J048;G4WNV5;A0A1D8DG80;Q597J4;A0A1D8D815;Q8HTI8;A0A191SDX6;A0A1X7YHE3;Q29S96;G0LNL4;B7S4V7	M1(Oxidation)	0	0	2.169e-13	89.53	1.78443e-06	2	2298.08	1.21214	97.9642	0
	High	mPSAVGYQPTLSTEmGSLQER	3	5647	28	A0A0M3LBA7;A0A1C9HCV0;Q5J038;A0A1C9HCP3;Q9MRA3;A0A1I7PIU6;Q9XQX1;A0A1I7PIS3;C0J9K5;C0J9P4;T1L6T3;G4WNV5;Q29S96;Q95FS7;Q9SCE9;A0A1D8DG80;A0A1I7PIS8;A0A1I7PIT2;B8PRK2;Q95FJ8;Q597J4;Q8HTI8;A0A191SDX6;A0A1D8D815;Q5J048;A0A1X7YHE3;G0LNL4;B7S4V7	M1(Oxidation); M15(Oxidation)	0	0	2.29e-09	83.56	6.58299e-06	3	2314.07	1.44358	81.254	0
	High	AVAMSATDGLMR	6	3822	18	A0A0M3LBA7;A0A1C9HCV0;Q9XQX1;A0A1I7PIS3;Q9SCE9;Q95FJ8;Q5J048;A0A1I7PIS8;B8PRK2;Q597J4;C0J9K5;C0J9P4;A0A1D8D815;A0A191SDX6;Q29S96;Q95FS7;G0LNL4;Q9MRM1		0	0	2.552e-05	82.19	1.22768e-05	2	1222.59	0.320184	73.2504	0
	High	GIYPAVDPLDSTSTmLQPR	7	5449	29	A0A0M3LBA7;Q597J4;A0A1C9HCP3;A0A1C9HCV0;A0A1D8D815;C0J9K5;C0J9P4;A0A1I7PIS8;Q95FJ8;A0A1I7PIS3;Q9SCE9;A0A191SDX6;Q5J048;Q5J038;A0A1I7PIU6;T1L6T3;Q8HTI8;Q9MRA3;G4WNV5;Q29S96;Q95FS7;B7S4V7;A0A1D8DG80;A0A1X7YHE3;A0A1I7PIT2;B8PRK2;G0LNL4;Q9XQX1;Q9MRM1	M15(Oxidation)	0	0	5.607e-11	77.92	3.83765e-05	2	2077.03	1.53813	104.712	0
	High	VGLTALTmAEYFR	3	7808	30	A0A0M3LBA7;Q597J4;A0A1C9HCV0;Q8HTI8;Q5J038;A0A1C9HCP3;Q9MRA3;A0A1I7PIU6;A0A1I7PIS3;C0J9K5;C0J9P4;T1L6T3;G4WNV5;Q29S96;Q95FS7;Q9SCE9;A0A1D8DG80;A0A1I7PIS8;A0A1I7PIT2;B8PRK2;Q95FJ8;G0LNL4;A0A1D8D815;Q5J048;B7S4V7;A0A1X7YHE3;A0A191SDX6;Q9XQX1;A0A0A7DB11;Q9MRM1	M8(Oxidation)	0	0	2.805e-06	74.09	0.000101855	2	1487.76	1.1816	109.53	0
	High	IVGEEHYETAQK	12	150	7	A0A0M3LBA7;Q9MRA3;A0A1I7PIS3;A0A1D8DG80;A0A1I7PIU6;A0A1I7PIT2;A0A1I7PIS8		0	0	9.756e-08	69.28	0.000192587	2	1403.68	0.812658	39.2768	0
	High	MPNIYDALVVK	3	26	4	A0A1I7PIS3;A0A1D8DG80;Q95FJ8;A0A1I7PIT2		0	0	1.11e-05	67.37	0.00045653	2	1262.68	0.243073	94.6505	0
	High	VGLTALTMAEYFR	1	7808	30	A0A0M3LBA7;Q597J4;A0A1C9HCV0;Q8HTI8;Q5J038;A0A1C9HCP3;Q9MRA3;A0A1I7PIU6;A0A1I7PIS3;C0J9K5;C0J9P4;T1L6T3;G4WNV5;Q29S96;Q95FS7;Q9SCE9;A0A1D8DG80;A0A1I7PIS8;A0A1I7PIT2;B8PRK2;Q95FJ8;G0LNL4;A0A1D8D815;Q5J048;B7S4V7;A0A1X7YHE3;A0A191SDX6;Q9XQX1;A0A0A7DB11;Q9MRM1		0	0	9.331e-07	66.13	0.000604736	2	1471.76	0.642359	114.613	0
	High	AVAMSATDGLmR	7	3822	18	A0A0M3LBA7;Q597J4;A0A1C9HCV0;A0A1D8D815;C0J9K5;C0J9P4;A0A1I7PIS8;Q95FJ8;A0A191SDX6;A0A1I7PIS3;Q29S96;Q9SCE9;Q5J048;B8PRK2;Q9XQX1;Q95FS7;G0LNL4;Q9MRM1	M11(Oxidation)	0	0	1.735e-06	62.42	0.0009393	2	1238.59	0.380734	59.1241	0
	High	EGNDLYMEMK	4	8238	28	A0A0A7DB11;A0A1C9HCV0;Q5J038;A0A1C9HCP3;Q95FS7;Q95FJ8;A0A0M3LBA7;Q597J4;Q8HTI8;A0A1D8D815;Q9MRA3;A0A1I7PIU6;Q9XQX1;A0A1I7PIS3;C0J9K5;C0J9P4;T1L6T3;G4WNV5;Q9SCE9;Q5J048;B7S4V7;A0A1D8DG80;A0A1I7PIS8;A0A1X7YHE3;G0LNL4;A0A1I7PIT2;B8PRK2;Q29S96		0	0	0.0005714	61.98	0.000528742	2	1229.52	0.493564	74.5464	0
	High	TVLIMELINNIAK	1	8267	27	A0A0M3LBA7;A0A1C9HCV0;Q597J4;A0A1D8D815;A0A1I7PIS3;C0J9K5;C0J9P4;Q9SCE9;Q5J048;A0A1I7PIS8;Q95FJ8;Q8HTI8;Q5J038;A0A1C9HCP3;Q9MRA3;A0A1I7PIU6;T1L6T3;G4WNV5;A0A1D8DG80;A0A1X7YHE3;A0A1I7PIT2;B8PRK2;A0A0A7DB11;Q29S96;A0A191SDX6;Q9XQX1;Q9MRM1		0	0	6.698e-06	61.6	0.0011666	2	1471.86	-0.046942	115.443	0
	High	SAPAFIQLDTK	5	4550	21	Q95FS7;G0LNL4;A0A0M3LBA7;A0A1C9HCV0;Q5J038;A0A1C9HCP3;Q9MRA3;A0A1I7PIS3;C0J9K5;C0J9P4;T1L6T3;Q9SCE9;A0A1D8DG80;Q95FJ8;Q597J4;Q8HTI8;A0A1D8D815;Q29S96;Q5J048;A0A1I7PIT2;A0A191SDX6		0	0	0.0006649	59.45	0.00327513	2	1190.64	0.741073	83.6061	0
	High	AHGGVSVFGGVGER	7	7920	30	A0A0M3LBA7;Q597J4;A0A1C9HCP3;Q29S96;Q5J048;G0LNL4;A0A1C9HCV0;Q5J038;A0A1I7PIS3;T1L6T3;Q95FS7;Q9SCE9;Q95FJ8;C0J9K5;C0J9P4;Q9MRA3;A0A1D8DG80;Q9XQX1;A0A1I7PIU6;G4WNV5;A0A1I7PIS8;A0A1I7PIT2;B8PRK2;Q8HTI8;A0A1D8D815;A0A191SDX6;A0A1X7YHE3;Q9MRM1;B7S4V7;A0A0A7DB11		0	0	0.0002626	57.5	0.00394547	2	1328.67	0.49745	67.1033	0
	High	TVLImELINNIAK	1	8267	27	A0A0M3LBA7;A0A1C9HCV0;Q597J4;A0A1D8D815;A0A1I7PIS3;C0J9K5;C0J9P4;Q9SCE9;Q5J048;A0A1I7PIS8;Q95FJ8;Q8HTI8;Q5J038;A0A1C9HCP3;Q9MRA3;A0A1I7PIU6;T1L6T3;G4WNV5;A0A1D8DG80;A0A1X7YHE3;A0A1I7PIT2;B8PRK2;A0A0A7DB11;Q29S96;A0A191SDX6;Q9XQX1;Q9MRM1	M5(Oxidation)	0	0	0.002033	53.45	0.00769149	2	1487.85	0.089455	114.907	0
	High	IGLFGGAGVGK	6	9628	37	A0A0M3LBA7;A0A1C9HCV0;Q5J038;A0A1C9HCP3;Q9MRA3;A0A1I7PIS3;C0J9K5;C0J9P4;T1L6T3;Q95FS7;Q9SCE9;A0A1D8DG80;Q95FJ8;Q597J4;Q8HTI8;A0A1D8D815;A0A1I7PIU6;Q9XQX1;G4WNV5;Q5J048;B7S4V7;A0A1I7PIS8;A0A1X7YHE3;A0A1I7PIT2;B8PRK2;G0LNL4;A0A2G5F6R8;B9T1V8;A0A103XST4;A0A2H3ZCK5;A0A0K9NYL5;A0A191SDX6;Q29S96;A0A0A7DB11;Q9MRM1;A0A0D6QRT0;M0UCJ4		0	0	6.77e-05	51.75	0.0156082	2	975.563	0.981674	81.624	0
	High	VVDLLAPYR	8	9267	30	A0A0M3LBA7;Q597J4;A0A1C9HCV0;A0A1C9HCP3;Q5J038;C0J9K5;C0J9P4;Q95FJ8;Q9MRA3;A0A1I7PIS3;T1L6T3;Q9SCE9;A0A1D8DG80;Q9XQX1;Q5J048;A0A1I7PIU6;G4WNV5;A0A1I7PIS8;A0A1I7PIT2;B8PRK2;Q8HTI8;A0A1D8D815;A0A191SDX6;A0A1X7YHE3;Q29S96;A0A0A7DB11;Q95FS7;G0LNL4;Q9MRM1;B7S4V7		0	0	0.004271	51.35	0.0155755	2	1045.6	0.536108	98.3826	0
	High	EGSITSIQAVYVPADDLTDPAPATTFAHLDATTVLSR	1	6159	25	A0A0M3LBA7;A0A1C9HCV0;Q5J038;Q9MRA3;A0A1I7PIU6;G4WNV5;A0A1D8D815;A0A1C9HCP3;A0A1I7PIS3;C0J9K5;C0J9P4;T1L6T3;Q95FS7;Q9SCE9;Q5J048;B7S4V7;A0A1D8DG80;A0A1I7PIS8;Q95FJ8;A0A191SDX6;Q9XQX1;A0A0A7DB11;A0A1I7PIT2;B8PRK2;Q29S96		0.0408	0	4.929e-14	46.7	0.035007	3	3843.93	0.903987	114.503	0
	High	EGNDLYmEMK	3	8238	28	A0A0A7DB11;A0A1C9HCV0;Q5J038;A0A1C9HCP3;Q95FS7;Q95FJ8;A0A0M3LBA7;Q597J4;Q8HTI8;A0A1D8D815;Q9MRA3;A0A1I7PIU6;Q9XQX1;A0A1I7PIS3;C0J9K5;C0J9P4;T1L6T3;G4WNV5;Q9SCE9;Q5J048;B7S4V7;A0A1D8DG80;A0A1I7PIS8;A0A1X7YHE3;G0LNL4;A0A1I7PIT2;B8PRK2;Q29S96	M7(Oxidation)	0	0	0.0001624	39.98	0.0751654	2	1245.51	1.1396	62.9207	0
	High	EGNDLYmEmK	2	8238	28	A0A0M3LBA7;A0A1C9HCP3;A0A1C9HCV0;Q5J038;Q9MRA3;C0J9K5;C0J9P4;Q95FJ8;G0LNL4;Q597J4;Q8HTI8;A0A1D8D815;A0A1I7PIU6;A0A1I7PIS3;T1L6T3;G4WNV5;Q9SCE9;Q5J048;A0A1D8DG80;A0A1I7PIS8;A0A0A7DB11;A0A1X7YHE3;Q95FS7;B7S4V7;A0A1I7PIT2;B8PRK2;Q29S96;Q9XQX1	M7(Oxidation); M9(Oxidation)	0	0	0.003309	37.63	0.115476	2	1261.51	0.704831	43.1671	0
	High	ESGVINEENIAESK	3	1255	19	A0A1C9HCV0;Q5J038;A0A1C9HCP3;A0A1I7PIS3;T1L6T3;Q9SCE9;Q95FJ8;Q9MRA3;A0A1I7PIU6;Q95FS7;A0A1D8DG80;A0A1I7PIS8;A0A1I7PIT2;B8PRK2;Q8HTI8;Q9XQX1;A0A1D8D815;A0A191SDX6;G0LNL4		0	0	0.0003117	30.19	1.79464	2	1518.73	-0.0554985	60.8314	0
	High	LSIFETGIK	5	9003	27	A0A1C9HCV0;Q5J038;A0A1C9HCP3;Q9MRA3;A0A1I7PIS3;T1L6T3;Q9SCE9;A0A1D8DG80;Q95FJ8;A0A0M3LBA7;Q597J4;Q8HTI8;A0A191SDX6;A0A1D8D815;A0A1I7PIU6;C0J9K5;C0J9P4;G4WNV5;Q5J048;A0A1I7PIS8;A0A1X7YHE3;Q95FS7;B7S4V7;G0LNL4;Q9XQX1;A0A0A7DB11;Q9MRM1		0	0.001	0.01363	57.91	0.00227348	2	1007.58	0.398959	92.6026	0
	High	AVAmSATDGLmR	4	3822	18	A0A0M3LBA7;A0A1C9HCV0;Q9XQX1;A0A1I7PIS3;Q9SCE9;Q95FJ8;Q5J048;A0A1I7PIS8;B8PRK2;Q597J4;C0J9K5;C0J9P4;A0A1D8D815;A0A191SDX6;Q29S96;Q95FS7;G0LNL4;Q9MRM1	M4(Oxidation); M11(Oxidation)	0	0.001	0.008812	43.74	0.0549702	2	1254.58	0.34244	44.4859	0
	High	TREGNDLYMEMK	2	8225	27	A0A0M3LBA7;Q597J4;A0A1C9HCV0;Q5J038;Q9MRA3;A0A1C9HCP3;A0A1I7PIS3;T1L6T3;Q9SCE9;Q95FJ8;A0A1D8D815;C0J9K5;C0J9P4;A0A1I7PIS8;Q8HTI8;A0A1I7PIU6;G4WNV5;A0A1D8DG80;A0A1I7PIT2;B8PRK2;Q95FS7;Q5J048;Q9XQX1;B7S4V7;A0A0A7DB11;A0A1X7YHE3;G0LNL4		0	0.001	0.02315	37.14	0.235971	2	1486.67	0.821238	62.1804	1
Q95FJ8	ATP synthase subunit beta (Fragment) OS=Spigelia marilandica OX=28544 GN=atpB PE=3 SV=1 - [Q95FJ8_SPIMR]	3048.55	59.35	6486	0	21	160	492	52.8534	5.18604
	High	GMEVIDTGAPLSVPVGGATLGR	7	3356	18	A0A0M3LBA7;Q9SCE9;A0A1C9HCV0;A0A1I7PIS8;Q95FJ8;A0A191SDX6;Q5J038;A0A1D8D815;A0A1C9HCP3;A0A1I7PIS3;T1L6T3;C0J9K5;C0J9P4;A0A1I7PIU6;A0A1I7PIT2;Q95FS7;B8PRK2;Q9XQX1		0	0	1.934e-13	117.75	7.65149e-09	2	2097.1	1.22165	112.531	0
	High	GIYPAVDPLDSTSTMLQPR	2	5449	29	A0A0M3LBA7;A0A1C9HCV0;A0A1D8D815;A0A1I7PIS3;C0J9K5;C0J9P4;Q9SCE9;A0A1I7PIS8;Q95FJ8;Q597J4;A0A191SDX6;Q5J048;A0A1C9HCP3;Q5J038;Q9MRA3;T1L6T3;A0A1D8DG80;Q9XQX1;A0A1I7PIU6;G4WNV5;A0A1I7PIT2;B8PRK2;Q8HTI8;A0A1X7YHE3;Q29S96;Q95FS7;G0LNL4;Q9MRM1;B7S4V7		0	0	1.457e-08	114.59	8.33548e-09	3	2061.04	1.86003	114.131	0
	High	MPSAVGYQPTLSTEMGSLQER	8	5647	28	A0A0M3LBA7;A0A1C9HCV0;A0A1D8D815;A0A1I7PIS3;C0J9K5;C0J9P4;Q9SCE9;A0A1I7PIS8;Q95FJ8;Q5J038;A0A1C9HCP3;A0A1I7PIU6;Q9XQX1;T1L6T3;Q95FS7;A0A1I7PIT2;B8PRK2;B7S4V7;Q9MRA3;Q5J048;G4WNV5;A0A1D8DG80;Q597J4;Q8HTI8;A0A191SDX6;A0A1X7YHE3;Q29S96;G0LNL4		0	0	2.162e-11	111.59	1.35877e-08	2	2282.08	1.346	105.134	0
	High	FVQAGSEVSALLGR	11	9158	29	A0A0M3LBA7;Q597J4;A0A1C9HCP3;A0A1C9HCV0;Q5J038;C0J9K5;C0J9P4;Q95FJ8;Q9MRA3;A0A1I7PIS3;T1L6T3;Q9SCE9;A0A1D8DG80;Q9XQX1;Q5J048;A0A1I7PIU6;G4WNV5;A0A1I7PIS8;A0A1I7PIT2;B8PRK2;Q8HTI8;A0A1D8D815;A0A191SDX6;A0A1X7YHE3;Q29S96;A0A0A7DB11;Q95FS7;G0LNL4;B7S4V7		0	0	9.894e-08	111.35	2.03645e-08	2	1433.78	0.969012	105.231	0
	High	DVNEQDVLLFIDNIFR	1	5066	23	A0A1C9HCV0;Q5J038;A0A1C9HCP3;A0A1I7PIS3;T1L6T3;Q9SCE9;Q95FJ8;A0A0M3LBA7;C0J9K5;C0J9P4;Q8HTI8;Q9MRA3;A0A1I7PIU6;G4WNV5;A0A1D8DG80;A0A1I7PIS8;Q597J4;Q95FS7;G0LNL4;Q29S96;A0A1I7PIT2;B8PRK2;Q9XQX1		0	0	5.489e-10	105.32	8.27081e-08	2	1950	0.407638	116.555	0
	High	ELQDIIAILGLDELSEEDR	1	7752	27	A0A0M3LBA7;Q597J4;A0A1C9HCV0;Q5J038;A0A1C9HCP3;C0J9K5;C0J9P4;Q95FJ8;Q9MRA3;A0A1I7PIS3;T1L6T3;Q9SCE9;A0A1D8DG80;A0A1I7PIU6;G4WNV5;Q5J048;A0A1I7PIS8;B8PRK2;Q8HTI8;A0A1D8D815;Q29S96;A0A191SDX6;A0A1I7PIT2;Q95FS7;G0LNL4;B7S4V7;A0A1X7YHE3		0	0	1e-11	100.91	2.02643e-07	2	2171.11	-0.423796	115.796	0
	High	GmEVIDTGAPLSVPVGGATLGR	5	3356	18	A0A0M3LBA7;A0A1C9HCV0;A0A1D8D815;A0A1I7PIS3;C0J9K5;C0J9P4;Q9SCE9;A0A1I7PIS8;Q95FJ8;A0A191SDX6;Q5J038;A0A1C9HCP3;T1L6T3;A0A1I7PIU6;A0A1I7PIT2;Q95FS7;B8PRK2;Q9XQX1	M2(Oxidation)	0	0	1.662e-13	97.9	3.34571e-07	2	2113.1	1.65469	103.659	0
	High	VALVYGQMNEPPGAR	10	9490	29	A0A0M3LBA7;A0A1C9HCV0;Q5J038;A0A1D8D815;A0A1C9HCP3;Q9MRA3;A0A1I7PIU6;A0A1I7PIS3;C0J9K5;C0J9P4;T1L6T3;G4WNV5;Q9SCE9;Q5J048;A0A1D8DG80;A0A1I7PIS8;Q95FJ8;A0A191SDX6;Q29S96;Q95FS7;B7S4V7;A0A0A7DB11;A0A1I7PIT2;B8PRK2;Q597J4;Q8HTI8;Q9MRM1;A0A1X7YHE3;G0LNL4		0	0	1.605e-09	89.93	2.63198e-06	2	1601.81	0.731551	80.1927	0
	High	VALVYGQmNEPPGAR	12	9490	29	A0A0M3LBA7;Q597J4;A0A1C9HCV0;Q8HTI8;Q5J038;A0A1D8D815;A0A1C9HCP3;Q9MRA3;A0A1I7PIU6;A0A1I7PIS3;C0J9K5;C0J9P4;T1L6T3;G4WNV5;Q95FS7;Q9SCE9;Q5J048;B7S4V7;A0A1D8DG80;A0A1I7PIS8;A0A1X7YHE3;Q95FJ8;G0LNL4;A0A1I7PIT2;B8PRK2;Q9MRM1;A0A191SDX6;Q29S96;A0A0A7DB11	M8(Oxidation)	0	0	1.437e-07	89.7	2.7036e-06	2	1617.81	0.849294	66.7608	0
	High	mPSAVGYQPTLSTEMGSLQER	11	5647	28	A0A1C9HCV0;Q5J038;A0A1C9HCP3;A0A1I7PIU6;Q9XQX1;A0A1I7PIS3;T1L6T3;Q95FS7;Q9SCE9;A0A1I7PIS8;A0A1I7PIT2;B8PRK2;Q95FJ8;A0A0M3LBA7;C0J9K5;C0J9P4;Q9MRA3;Q5J048;G4WNV5;A0A1D8DG80;Q597J4;A0A1D8D815;Q8HTI8;A0A191SDX6;A0A1X7YHE3;Q29S96;G0LNL4;B7S4V7	M1(Oxidation)	0	0	2.169e-13	89.53	1.78443e-06	2	2298.08	1.21214	97.9642	0
	High	mPNIYxALVVK	3	4063	20	A0A0M3LBA7;Q597J4;A0A1C9HCV0;A0A1C9HCP3;Q5J038;C0J9K5;C0J9P4;Q95FJ8;Q9XQX1;Q9MRA3;A0A1I7PIU6;G4WNV5;A0A1I7PIS8;B8PRK2;Q8HTI8;A0A1D8D815;Q29S96;G0LNL4;Q95FS7;B7S4V7	M1(Oxidation); X6(N)	0	0	7.624e-06	86.05	1.71889e-05	2	1277.69	0.789394	91.124	0
	High	mPSAVGYQPTLSTEmGSLQER	3	5647	28	A0A0M3LBA7;A0A1C9HCV0;Q5J038;A0A1C9HCP3;Q9MRA3;A0A1I7PIU6;Q9XQX1;A0A1I7PIS3;C0J9K5;C0J9P4;T1L6T3;G4WNV5;Q29S96;Q95FS7;Q9SCE9;A0A1D8DG80;A0A1I7PIS8;A0A1I7PIT2;B8PRK2;Q95FJ8;Q597J4;Q8HTI8;A0A191SDX6;A0A1D8D815;Q5J048;A0A1X7YHE3;G0LNL4;B7S4V7	M1(Oxidation); M15(Oxidation)	0	0	2.29e-09	83.56	6.58299e-06	3	2314.07	1.44358	81.254	0
	High	AVAMSATDGLMR	6	3822	18	A0A0M3LBA7;A0A1C9HCV0;Q9XQX1;A0A1I7PIS3;Q9SCE9;Q95FJ8;Q5J048;A0A1I7PIS8;B8PRK2;Q597J4;C0J9K5;C0J9P4;A0A1D8D815;A0A191SDX6;Q29S96;Q95FS7;G0LNL4;Q9MRM1		0	0	2.552e-05	82.19	1.22768e-05	2	1222.59	0.320184	73.2504	0
	High	GIYPAVDPLDSTSTmLQPR	7	5449	29	A0A0M3LBA7;Q597J4;A0A1C9HCP3;A0A1C9HCV0;A0A1D8D815;C0J9K5;C0J9P4;A0A1I7PIS8;Q95FJ8;A0A1I7PIS3;Q9SCE9;A0A191SDX6;Q5J048;Q5J038;A0A1I7PIU6;T1L6T3;Q8HTI8;Q9MRA3;G4WNV5;Q29S96;Q95FS7;B7S4V7;A0A1D8DG80;A0A1X7YHE3;A0A1I7PIT2;B8PRK2;G0LNL4;Q9XQX1;Q9MRM1	M15(Oxidation)	0	0	5.607e-11	77.92	3.83765e-05	2	2077.03	1.53813	104.712	0
	High	VGLTALTmAEYFR	3	7808	30	A0A0M3LBA7;Q597J4;A0A1C9HCV0;Q8HTI8;Q5J038;A0A1C9HCP3;Q9MRA3;A0A1I7PIU6;A0A1I7PIS3;C0J9K5;C0J9P4;T1L6T3;G4WNV5;Q29S96;Q95FS7;Q9SCE9;A0A1D8DG80;A0A1I7PIS8;A0A1I7PIT2;B8PRK2;Q95FJ8;G0LNL4;A0A1D8D815;Q5J048;B7S4V7;A0A1X7YHE3;A0A191SDX6;Q9XQX1;A0A0A7DB11;Q9MRM1	M8(Oxidation)	0	0	2.805e-06	74.09	0.000101855	2	1487.76	1.1816	109.53	0
	High	MPNIYxALVVK	7	4063	20	A0A0M3LBA7;A0A1C9HCV0;C0J9K5;C0J9P4;Q95FJ8;Q5J038;A0A1C9HCP3;Q9MRA3;Q597J4;Q8HTI8;A0A1D8D815;A0A1I7PIU6;G4WNV5;A0A1I7PIS8;Q9XQX1;B8PRK2;Q29S96;G0LNL4;Q95FS7;B7S4V7	X6(N)	0	0	1.731e-05	70.15	0.000217661	2	1261.7	0.44565	103.685	0
	High	MPNIYxALVVK	3	26	4	A0A1I7PIS3;A0A1D8DG80;Q95FJ8;A0A1I7PIT2	X6(D)	0	0	1.11e-05	67.37	0.00045653	2	1262.68	0.243073	94.6505	0
	High	VGLTALTMAEYFR	1	7808	30	A0A0M3LBA7;Q597J4;A0A1C9HCV0;Q8HTI8;Q5J038;A0A1C9HCP3;Q9MRA3;A0A1I7PIU6;A0A1I7PIS3;C0J9K5;C0J9P4;T1L6T3;G4WNV5;Q29S96;Q95FS7;Q9SCE9;A0A1D8DG80;A0A1I7PIS8;A0A1I7PIT2;B8PRK2;Q95FJ8;G0LNL4;A0A1D8D815;Q5J048;B7S4V7;A0A1X7YHE3;A0A191SDX6;Q9XQX1;A0A0A7DB11;Q9MRM1		0	0	9.331e-07	66.13	0.000604736	2	1471.76	0.642359	114.613	0
	High	AVAMSATDGLmR	7	3822	18	A0A0M3LBA7;Q597J4;A0A1C9HCV0;A0A1D8D815;C0J9K5;C0J9P4;A0A1I7PIS8;Q95FJ8;A0A191SDX6;A0A1I7PIS3;Q29S96;Q9SCE9;Q5J048;B8PRK2;Q9XQX1;Q95FS7;G0LNL4;Q9MRM1	M11(Oxidation)	0	0	1.735e-06	62.42	0.0009393	2	1238.59	0.380734	59.1241	0
	High	EGNDLYMEMK	4	8238	28	A0A0A7DB11;A0A1C9HCV0;Q5J038;A0A1C9HCP3;Q95FS7;Q95FJ8;A0A0M3LBA7;Q597J4;Q8HTI8;A0A1D8D815;Q9MRA3;A0A1I7PIU6;Q9XQX1;A0A1I7PIS3;C0J9K5;C0J9P4;T1L6T3;G4WNV5;Q9SCE9;Q5J048;B7S4V7;A0A1D8DG80;A0A1I7PIS8;A0A1X7YHE3;G0LNL4;A0A1I7PIT2;B8PRK2;Q29S96		0	0	0.0005714	61.98	0.000528742	2	1229.52	0.493564	74.5464	0
	High	TVLIMELINNIAK	1	8267	27	A0A0M3LBA7;A0A1C9HCV0;Q597J4;A0A1D8D815;A0A1I7PIS3;C0J9K5;C0J9P4;Q9SCE9;Q5J048;A0A1I7PIS8;Q95FJ8;Q8HTI8;Q5J038;A0A1C9HCP3;Q9MRA3;A0A1I7PIU6;T1L6T3;G4WNV5;A0A1D8DG80;A0A1X7YHE3;A0A1I7PIT2;B8PRK2;A0A0A7DB11;Q29S96;A0A191SDX6;Q9XQX1;Q9MRM1		0	0	6.698e-06	61.6	0.0011666	2	1471.86	-0.046942	115.443	0
	High	SAPAFIQLDTK	5	4550	21	Q95FS7;G0LNL4;A0A0M3LBA7;A0A1C9HCV0;Q5J038;A0A1C9HCP3;Q9MRA3;A0A1I7PIS3;C0J9K5;C0J9P4;T1L6T3;Q9SCE9;A0A1D8DG80;Q95FJ8;Q597J4;Q8HTI8;A0A1D8D815;Q29S96;Q5J048;A0A1I7PIT2;A0A191SDX6		0	0	0.0006649	59.45	0.00327513	2	1190.64	0.741073	83.6061	0
	High	AHGGVSVFGGVGER	7	7920	30	A0A0M3LBA7;Q597J4;A0A1C9HCP3;Q29S96;Q5J048;G0LNL4;A0A1C9HCV0;Q5J038;A0A1I7PIS3;T1L6T3;Q95FS7;Q9SCE9;Q95FJ8;C0J9K5;C0J9P4;Q9MRA3;A0A1D8DG80;Q9XQX1;A0A1I7PIU6;G4WNV5;A0A1I7PIS8;A0A1I7PIT2;B8PRK2;Q8HTI8;A0A1D8D815;A0A191SDX6;A0A1X7YHE3;Q9MRM1;B7S4V7;A0A0A7DB11		0	0	0.0002626	57.5	0.00394547	2	1328.67	0.49745	67.1033	0
	High	TVLImELINNIAK	1	8267	27	A0A0M3LBA7;A0A1C9HCV0;Q597J4;A0A1D8D815;A0A1I7PIS3;C0J9K5;C0J9P4;Q9SCE9;Q5J048;A0A1I7PIS8;Q95FJ8;Q8HTI8;Q5J038;A0A1C9HCP3;Q9MRA3;A0A1I7PIU6;T1L6T3;G4WNV5;A0A1D8DG80;A0A1X7YHE3;A0A1I7PIT2;B8PRK2;A0A0A7DB11;Q29S96;A0A191SDX6;Q9XQX1;Q9MRM1	M5(Oxidation)	0	0	0.002033	53.45	0.00769149	2	1487.85	0.089455	114.907	0
	High	IGLFGGAGVGK	6	9628	37	A0A0M3LBA7;A0A1C9HCV0;Q5J038;A0A1C9HCP3;Q9MRA3;A0A1I7PIS3;C0J9K5;C0J9P4;T1L6T3;Q95FS7;Q9SCE9;A0A1D8DG80;Q95FJ8;Q597J4;Q8HTI8;A0A1D8D815;A0A1I7PIU6;Q9XQX1;G4WNV5;Q5J048;B7S4V7;A0A1I7PIS8;A0A1X7YHE3;A0A1I7PIT2;B8PRK2;G0LNL4;A0A2G5F6R8;B9T1V8;A0A103XST4;A0A2H3ZCK5;A0A0K9NYL5;A0A191SDX6;Q29S96;A0A0A7DB11;Q9MRM1;A0A0D6QRT0;M0UCJ4		0	0	6.77e-05	51.75	0.0156082	2	975.563	0.981674	81.624	0
	High	VVDLLAPYR	8	9267	30	A0A0M3LBA7;Q597J4;A0A1C9HCV0;A0A1C9HCP3;Q5J038;C0J9K5;C0J9P4;Q95FJ8;Q9MRA3;A0A1I7PIS3;T1L6T3;Q9SCE9;A0A1D8DG80;Q9XQX1;Q5J048;A0A1I7PIU6;G4WNV5;A0A1I7PIS8;A0A1I7PIT2;B8PRK2;Q8HTI8;A0A1D8D815;A0A191SDX6;A0A1X7YHE3;Q29S96;A0A0A7DB11;Q95FS7;G0LNL4;Q9MRM1;B7S4V7		0	0	0.004271	51.35	0.0155755	2	1045.6	0.536108	98.3826	0
	High	EGSITSIQAVYVPADDLTDPAPATTFAHLDATTVLSR	1	6159	25	A0A0M3LBA7;A0A1C9HCV0;Q5J038;Q9MRA3;A0A1I7PIU6;G4WNV5;A0A1D8D815;A0A1C9HCP3;A0A1I7PIS3;C0J9K5;C0J9P4;T1L6T3;Q95FS7;Q9SCE9;Q5J048;B7S4V7;A0A1D8DG80;A0A1I7PIS8;Q95FJ8;A0A191SDX6;Q9XQX1;A0A0A7DB11;A0A1I7PIT2;B8PRK2;Q29S96		0.0408	0	4.929e-14	46.7	0.035007	3	3843.93	0.903987	114.503	0
	High	EGNDLYmEMK	3	8238	28	A0A0A7DB11;A0A1C9HCV0;Q5J038;A0A1C9HCP3;Q95FS7;Q95FJ8;A0A0M3LBA7;Q597J4;Q8HTI8;A0A1D8D815;Q9MRA3;A0A1I7PIU6;Q9XQX1;A0A1I7PIS3;C0J9K5;C0J9P4;T1L6T3;G4WNV5;Q9SCE9;Q5J048;B7S4V7;A0A1D8DG80;A0A1I7PIS8;A0A1X7YHE3;G0LNL4;A0A1I7PIT2;B8PRK2;Q29S96	M7(Oxidation)	0	0	0.0001624	39.98	0.0751654	2	1245.51	1.1396	62.9207	0
	High	EGNDLYmEmK	2	8238	28	A0A0M3LBA7;A0A1C9HCP3;A0A1C9HCV0;Q5J038;Q9MRA3;C0J9K5;C0J9P4;Q95FJ8;G0LNL4;Q597J4;Q8HTI8;A0A1D8D815;A0A1I7PIU6;A0A1I7PIS3;T1L6T3;G4WNV5;Q9SCE9;Q5J048;A0A1D8DG80;A0A1I7PIS8;A0A0A7DB11;A0A1X7YHE3;Q95FS7;B7S4V7;A0A1I7PIT2;B8PRK2;Q29S96;Q9XQX1	M7(Oxidation); M9(Oxidation)	0	0	0.003309	37.63	0.115476	2	1261.51	0.704831	43.1671	0
	High	ESGVINEENIAESK	3	1255	19	A0A1C9HCV0;Q5J038;A0A1C9HCP3;A0A1I7PIS3;T1L6T3;Q9SCE9;Q95FJ8;Q9MRA3;A0A1I7PIU6;Q95FS7;A0A1D8DG80;A0A1I7PIS8;A0A1I7PIT2;B8PRK2;Q8HTI8;Q9XQX1;A0A1D8D815;A0A191SDX6;G0LNL4		0	0	0.0003117	30.19	1.79464	2	1518.73	-0.0554985	60.8314	0
	High	LSIFETGIK	5	9003	27	A0A1C9HCV0;Q5J038;A0A1C9HCP3;Q9MRA3;A0A1I7PIS3;T1L6T3;Q9SCE9;A0A1D8DG80;Q95FJ8;A0A0M3LBA7;Q597J4;Q8HTI8;A0A191SDX6;A0A1D8D815;A0A1I7PIU6;C0J9K5;C0J9P4;G4WNV5;Q5J048;A0A1I7PIS8;A0A1X7YHE3;Q95FS7;B7S4V7;G0LNL4;Q9XQX1;A0A0A7DB11;Q9MRM1		0	0.001	0.01363	57.91	0.00227348	2	1007.58	0.398959	92.6026	0
	High	AVAmSATDGLmR	4	3822	18	A0A0M3LBA7;A0A1C9HCV0;Q9XQX1;A0A1I7PIS3;Q9SCE9;Q95FJ8;Q5J048;A0A1I7PIS8;B8PRK2;Q597J4;C0J9K5;C0J9P4;A0A1D8D815;A0A191SDX6;Q29S96;Q95FS7;G0LNL4;Q9MRM1	M4(Oxidation); M11(Oxidation)	0	0.001	0.008812	43.74	0.0549702	2	1254.58	0.34244	44.4859	0
	High	TREGNDLYMEMK	2	8225	27	A0A0M3LBA7;Q597J4;A0A1C9HCV0;Q5J038;Q9MRA3;A0A1C9HCP3;A0A1I7PIS3;T1L6T3;Q9SCE9;Q95FJ8;A0A1D8D815;C0J9K5;C0J9P4;A0A1I7PIS8;Q8HTI8;A0A1I7PIU6;G4WNV5;A0A1D8DG80;A0A1I7PIT2;B8PRK2;Q95FS7;Q5J048;Q9XQX1;B7S4V7;A0A0A7DB11;A0A1X7YHE3;G0LNL4		0	0.001	0.02315	37.14	0.235971	2	1486.67	0.821238	62.1804	1
Q5J038	ATP synthase subunit beta (Fragment) OS=Cinnamosma madagascariensis OX=132965 GN=atpB PE=3 SV=1 - [Q5J038_9MAGN]	3040.22	64.36	5069	0	21	152	477	51.3257	5.17334
	High	IFNVLGEPVDNLGPVDTR	3	3009	18	A0A0M3LBA7;A0A1C9HCV0;Q5J038;Q9MRA3;Q597J4;Q9XQX1;Q5J048;Q9SCE9;A0A1I7PIU6;G4WNV5;A0A1D8DG80;Q8HTI8;A0A1D8D815;A0A1I7PIT2;A0A191SDX6;G0LNL4;Q29S96;B7S4V7		0	0	6.46e-09	118.73	2.69818e-09	2	1955.03	1.43187	114.292	0
	High	GMEVIDTGAPLSVPVGGATLGR	7	3356	18	A0A0M3LBA7;Q9SCE9;A0A1C9HCV0;A0A1I7PIS8;Q95FJ8;A0A191SDX6;Q5J038;A0A1D8D815;A0A1C9HCP3;A0A1I7PIS3;T1L6T3;C0J9K5;C0J9P4;A0A1I7PIU6;A0A1I7PIT2;Q95FS7;B8PRK2;Q9XQX1		0	0	1.934e-13	117.75	7.65149e-09	2	2097.1	1.22165	112.531	0
	High	GIYPAVDPLDSTSTMLQPR	2	5449	29	A0A0M3LBA7;A0A1C9HCV0;A0A1D8D815;A0A1I7PIS3;C0J9K5;C0J9P4;Q9SCE9;A0A1I7PIS8;Q95FJ8;Q597J4;A0A191SDX6;Q5J048;A0A1C9HCP3;Q5J038;Q9MRA3;T1L6T3;A0A1D8DG80;Q9XQX1;A0A1I7PIU6;G4WNV5;A0A1I7PIT2;B8PRK2;Q8HTI8;A0A1X7YHE3;Q29S96;Q95FS7;G0LNL4;Q9MRM1;B7S4V7		0	0	1.457e-08	114.59	8.33548e-09	3	2061.04	1.86003	114.131	0
	High	MPSAVGYQPTLSTEMGSLQER	8	5647	28	A0A0M3LBA7;A0A1C9HCV0;A0A1D8D815;A0A1I7PIS3;C0J9K5;C0J9P4;Q9SCE9;A0A1I7PIS8;Q95FJ8;Q5J038;A0A1C9HCP3;A0A1I7PIU6;Q9XQX1;T1L6T3;Q95FS7;A0A1I7PIT2;B8PRK2;B7S4V7;Q9MRA3;Q5J048;G4WNV5;A0A1D8DG80;Q597J4;Q8HTI8;A0A191SDX6;A0A1X7YHE3;Q29S96;G0LNL4		0	0	2.162e-11	111.59	1.35877e-08	2	2282.08	1.346	105.134	0
	High	FVQAGSEVSALLGR	11	9158	29	A0A0M3LBA7;Q597J4;A0A1C9HCP3;A0A1C9HCV0;Q5J038;C0J9K5;C0J9P4;Q95FJ8;Q9MRA3;A0A1I7PIS3;T1L6T3;Q9SCE9;A0A1D8DG80;Q9XQX1;Q5J048;A0A1I7PIU6;G4WNV5;A0A1I7PIS8;A0A1I7PIT2;B8PRK2;Q8HTI8;A0A1D8D815;A0A191SDX6;A0A1X7YHE3;Q29S96;A0A0A7DB11;Q95FS7;G0LNL4;B7S4V7		0	0	9.894e-08	111.35	2.03645e-08	2	1433.78	0.969012	105.231	0
	High	DVNEQDVLLFIDNIFR	1	5066	23	A0A1C9HCV0;Q5J038;A0A1C9HCP3;A0A1I7PIS3;T1L6T3;Q9SCE9;Q95FJ8;A0A0M3LBA7;C0J9K5;C0J9P4;Q8HTI8;Q9MRA3;A0A1I7PIU6;G4WNV5;A0A1D8DG80;A0A1I7PIS8;Q597J4;Q95FS7;G0LNL4;Q29S96;A0A1I7PIT2;B8PRK2;Q9XQX1		0	0	5.489e-10	105.32	8.27081e-08	2	1950	0.407638	116.555	0
	High	ELQDIIAILGLDELSEEDR	1	7752	27	A0A0M3LBA7;Q597J4;A0A1C9HCV0;Q5J038;A0A1C9HCP3;C0J9K5;C0J9P4;Q95FJ8;Q9MRA3;A0A1I7PIS3;T1L6T3;Q9SCE9;A0A1D8DG80;A0A1I7PIU6;G4WNV5;Q5J048;A0A1I7PIS8;B8PRK2;Q8HTI8;A0A1D8D815;Q29S96;A0A191SDX6;A0A1I7PIT2;Q95FS7;G0LNL4;B7S4V7;A0A1X7YHE3		0	0	1e-11	100.91	2.02643e-07	2	2171.11	-0.423796	115.796	0
	High	GmEVIDTGAPLSVPVGGATLGR	5	3356	18	A0A0M3LBA7;A0A1C9HCV0;A0A1D8D815;A0A1I7PIS3;C0J9K5;C0J9P4;Q9SCE9;A0A1I7PIS8;Q95FJ8;A0A191SDX6;Q5J038;A0A1C9HCP3;T1L6T3;A0A1I7PIU6;A0A1I7PIT2;Q95FS7;B8PRK2;Q9XQX1	M2(Oxidation)	0	0	1.662e-13	97.9	3.34571e-07	2	2113.1	1.65469	103.659	0
	High	VALVYGQMNEPPGAR	10	9490	29	A0A0M3LBA7;A0A1C9HCV0;Q5J038;A0A1D8D815;A0A1C9HCP3;Q9MRA3;A0A1I7PIU6;A0A1I7PIS3;C0J9K5;C0J9P4;T1L6T3;G4WNV5;Q9SCE9;Q5J048;A0A1D8DG80;A0A1I7PIS8;Q95FJ8;A0A191SDX6;Q29S96;Q95FS7;B7S4V7;A0A0A7DB11;A0A1I7PIT2;B8PRK2;Q597J4;Q8HTI8;Q9MRM1;A0A1X7YHE3;G0LNL4		0	0	1.605e-09	89.93	2.63198e-06	2	1601.81	0.731551	80.1927	0
	High	VALVYGQmNEPPGAR	12	9490	29	A0A0M3LBA7;Q597J4;A0A1C9HCV0;Q8HTI8;Q5J038;A0A1D8D815;A0A1C9HCP3;Q9MRA3;A0A1I7PIU6;A0A1I7PIS3;C0J9K5;C0J9P4;T1L6T3;G4WNV5;Q95FS7;Q9SCE9;Q5J048;B7S4V7;A0A1D8DG80;A0A1I7PIS8;A0A1X7YHE3;Q95FJ8;G0LNL4;A0A1I7PIT2;B8PRK2;Q9MRM1;A0A191SDX6;Q29S96;A0A0A7DB11	M8(Oxidation)	0	0	1.437e-07	89.7	2.7036e-06	2	1617.81	0.849294	66.7608	0
	High	mPSAVGYQPTLSTEMGSLQER	11	5647	28	A0A1C9HCV0;Q5J038;A0A1C9HCP3;A0A1I7PIU6;Q9XQX1;A0A1I7PIS3;T1L6T3;Q95FS7;Q9SCE9;A0A1I7PIS8;A0A1I7PIT2;B8PRK2;Q95FJ8;A0A0M3LBA7;C0J9K5;C0J9P4;Q9MRA3;Q5J048;G4WNV5;A0A1D8DG80;Q597J4;A0A1D8D815;Q8HTI8;A0A191SDX6;A0A1X7YHE3;Q29S96;G0LNL4;B7S4V7	M1(Oxidation)	0	0	2.169e-13	89.53	1.78443e-06	2	2298.08	1.21214	97.9642	0
	High	mPNIYNALVVK	3	4063	20	A0A0M3LBA7;Q597J4;A0A1C9HCV0;A0A1C9HCP3;Q5J038;C0J9K5;C0J9P4;Q95FJ8;Q9XQX1;Q9MRA3;A0A1I7PIU6;G4WNV5;A0A1I7PIS8;B8PRK2;Q8HTI8;A0A1D8D815;Q29S96;G0LNL4;Q95FS7;B7S4V7	M1(Oxidation)	0	0	7.624e-06	86.05	1.71889e-05	2	1277.69	0.789394	91.124	0
	High	mPSAVGYQPTLSTEmGSLQER	3	5647	28	A0A0M3LBA7;A0A1C9HCV0;Q5J038;A0A1C9HCP3;Q9MRA3;A0A1I7PIU6;Q9XQX1;A0A1I7PIS3;C0J9K5;C0J9P4;T1L6T3;G4WNV5;Q29S96;Q95FS7;Q9SCE9;A0A1D8DG80;A0A1I7PIS8;A0A1I7PIT2;B8PRK2;Q95FJ8;Q597J4;Q8HTI8;A0A191SDX6;A0A1D8D815;Q5J048;A0A1X7YHE3;G0LNL4;B7S4V7	M1(Oxidation); M15(Oxidation)	0	0	2.29e-09	83.56	6.58299e-06	3	2314.07	1.44358	81.254	0
	High	GIYPAVDPLDSTSTmLQPR	7	5449	29	A0A0M3LBA7;Q597J4;A0A1C9HCP3;A0A1C9HCV0;A0A1D8D815;C0J9K5;C0J9P4;A0A1I7PIS8;Q95FJ8;A0A1I7PIS3;Q9SCE9;A0A191SDX6;Q5J048;Q5J038;A0A1I7PIU6;T1L6T3;Q8HTI8;Q9MRA3;G4WNV5;Q29S96;Q95FS7;B7S4V7;A0A1D8DG80;A0A1X7YHE3;A0A1I7PIT2;B8PRK2;G0LNL4;Q9XQX1;Q9MRM1	M15(Oxidation)	0	0	5.607e-11	77.92	3.83765e-05	2	2077.03	1.53813	104.712	0
	High	AMNLDVESK	5	51	6	A0A0M3LBA7;Q5J038;Q9XQX1;A0A1D8D815;Q5J048;B8PRK2		0	0	0.004611	77.2	2.92402e-05	2	1006.49	-0.0178627	55.201	0
	High	VGLTALTmAEYFR	3	7808	30	A0A0M3LBA7;Q597J4;A0A1C9HCV0;Q8HTI8;Q5J038;A0A1C9HCP3;Q9MRA3;A0A1I7PIU6;A0A1I7PIS3;C0J9K5;C0J9P4;T1L6T3;G4WNV5;Q29S96;Q95FS7;Q9SCE9;A0A1D8DG80;A0A1I7PIS8;A0A1I7PIT2;B8PRK2;Q95FJ8;G0LNL4;A0A1D8D815;Q5J048;B7S4V7;A0A1X7YHE3;A0A191SDX6;Q9XQX1;A0A0A7DB11;Q9MRM1	M8(Oxidation)	0	0	2.805e-06	74.09	0.000101855	2	1487.76	1.1816	109.53	0
	High	MPNIYNALVVK	7	4063	20	A0A0M3LBA7;A0A1C9HCV0;C0J9K5;C0J9P4;Q95FJ8;Q5J038;A0A1C9HCP3;Q9MRA3;Q597J4;Q8HTI8;A0A1D8D815;A0A1I7PIU6;G4WNV5;A0A1I7PIS8;Q9XQX1;B8PRK2;Q29S96;G0LNL4;Q95FS7;B7S4V7		0	0	1.731e-05	70.15	0.000217661	2	1261.7	0.44565	103.685	0
	High	VGLTALTMAEYFR	1	7808	30	A0A0M3LBA7;Q597J4;A0A1C9HCV0;Q8HTI8;Q5J038;A0A1C9HCP3;Q9MRA3;A0A1I7PIU6;A0A1I7PIS3;C0J9K5;C0J9P4;T1L6T3;G4WNV5;Q29S96;Q95FS7;Q9SCE9;A0A1D8DG80;A0A1I7PIS8;A0A1I7PIT2;B8PRK2;Q95FJ8;G0LNL4;A0A1D8D815;Q5J048;B7S4V7;A0A1X7YHE3;A0A191SDX6;Q9XQX1;A0A0A7DB11;Q9MRM1		0	0	9.331e-07	66.13	0.000604736	2	1471.76	0.642359	114.613	0
	High	EGNDLYMEMK	4	8238	28	A0A0A7DB11;A0A1C9HCV0;Q5J038;A0A1C9HCP3;Q95FS7;Q95FJ8;A0A0M3LBA7;Q597J4;Q8HTI8;A0A1D8D815;Q9MRA3;A0A1I7PIU6;Q9XQX1;A0A1I7PIS3;C0J9K5;C0J9P4;T1L6T3;G4WNV5;Q9SCE9;Q5J048;B7S4V7;A0A1D8DG80;A0A1I7PIS8;A0A1X7YHE3;G0LNL4;A0A1I7PIT2;B8PRK2;Q29S96		0	0	0.0005714	61.98	0.000528742	2	1229.52	0.493564	74.5464	0
	High	TVLIMELINNIAK	1	8267	27	A0A0M3LBA7;A0A1C9HCV0;Q597J4;A0A1D8D815;A0A1I7PIS3;C0J9K5;C0J9P4;Q9SCE9;Q5J048;A0A1I7PIS8;Q95FJ8;Q8HTI8;Q5J038;A0A1C9HCP3;Q9MRA3;A0A1I7PIU6;T1L6T3;G4WNV5;A0A1D8DG80;A0A1X7YHE3;A0A1I7PIT2;B8PRK2;A0A0A7DB11;Q29S96;A0A191SDX6;Q9XQX1;Q9MRM1		0	0	6.698e-06	61.6	0.0011666	2	1471.86	-0.046942	115.443	0
	High	SAPAFIQLDTK	5	4550	21	Q95FS7;G0LNL4;A0A0M3LBA7;A0A1C9HCV0;Q5J038;A0A1C9HCP3;Q9MRA3;A0A1I7PIS3;C0J9K5;C0J9P4;T1L6T3;Q9SCE9;A0A1D8DG80;Q95FJ8;Q597J4;Q8HTI8;A0A1D8D815;Q29S96;Q5J048;A0A1I7PIT2;A0A191SDX6		0	0	0.0006649	59.45	0.00327513	2	1190.64	0.741073	83.6061	0
	High	AHGGVSVFGGVGER	7	7920	30	A0A0M3LBA7;Q597J4;A0A1C9HCP3;Q29S96;Q5J048;G0LNL4;A0A1C9HCV0;Q5J038;A0A1I7PIS3;T1L6T3;Q95FS7;Q9SCE9;Q95FJ8;C0J9K5;C0J9P4;Q9MRA3;A0A1D8DG80;Q9XQX1;A0A1I7PIU6;G4WNV5;A0A1I7PIS8;A0A1I7PIT2;B8PRK2;Q8HTI8;A0A1D8D815;A0A191SDX6;A0A1X7YHE3;Q9MRM1;B7S4V7;A0A0A7DB11		0	0	0.0002626	57.5	0.00394547	2	1328.67	0.49745	67.1033	0
	High	TVLImELINNIAK	1	8267	27	A0A0M3LBA7;A0A1C9HCV0;Q597J4;A0A1D8D815;A0A1I7PIS3;C0J9K5;C0J9P4;Q9SCE9;Q5J048;A0A1I7PIS8;Q95FJ8;Q8HTI8;Q5J038;A0A1C9HCP3;Q9MRA3;A0A1I7PIU6;T1L6T3;G4WNV5;A0A1D8DG80;A0A1X7YHE3;A0A1I7PIT2;B8PRK2;A0A0A7DB11;Q29S96;A0A191SDX6;Q9XQX1;Q9MRM1	M5(Oxidation)	0	0	0.002033	53.45	0.00769149	2	1487.85	0.089455	114.907	0
	High	IGLFGGAGVGK	6	9628	37	A0A0M3LBA7;A0A1C9HCV0;Q5J038;A0A1C9HCP3;Q9MRA3;A0A1I7PIS3;C0J9K5;C0J9P4;T1L6T3;Q95FS7;Q9SCE9;A0A1D8DG80;Q95FJ8;Q597J4;Q8HTI8;A0A1D8D815;A0A1I7PIU6;Q9XQX1;G4WNV5;Q5J048;B7S4V7;A0A1I7PIS8;A0A1X7YHE3;A0A1I7PIT2;B8PRK2;G0LNL4;A0A2G5F6R8;B9T1V8;A0A103XST4;A0A2H3ZCK5;A0A0K9NYL5;A0A191SDX6;Q29S96;A0A0A7DB11;Q9MRM1;A0A0D6QRT0;M0UCJ4		0	0	6.77e-05	51.75	0.0156082	2	975.563	0.981674	81.624	0
	High	VVDLLAPYR	8	9267	30	A0A0M3LBA7;Q597J4;A0A1C9HCV0;A0A1C9HCP3;Q5J038;C0J9K5;C0J9P4;Q95FJ8;Q9MRA3;A0A1I7PIS3;T1L6T3;Q9SCE9;A0A1D8DG80;Q9XQX1;Q5J048;A0A1I7PIU6;G4WNV5;A0A1I7PIS8;A0A1I7PIT2;B8PRK2;Q8HTI8;A0A1D8D815;A0A191SDX6;A0A1X7YHE3;Q29S96;A0A0A7DB11;Q95FS7;G0LNL4;Q9MRM1;B7S4V7		0	0	0.004271	51.35	0.0155755	2	1045.6	0.536108	98.3826	0
	High	EGSITSIQAVYVPADDLTDPAPATTFAHLDATTVLSR	1	6159	25	A0A0M3LBA7;A0A1C9HCV0;Q5J038;Q9MRA3;A0A1I7PIU6;G4WNV5;A0A1D8D815;A0A1C9HCP3;A0A1I7PIS3;C0J9K5;C0J9P4;T1L6T3;Q95FS7;Q9SCE9;Q5J048;B7S4V7;A0A1D8DG80;A0A1I7PIS8;Q95FJ8;A0A191SDX6;Q9XQX1;A0A0A7DB11;A0A1I7PIT2;B8PRK2;Q29S96		0.0408	0	4.929e-14	46.7	0.035007	3	3843.93	0.903987	114.503	0
	High	EGNDLYmEMK	3	8238	28	A0A0A7DB11;A0A1C9HCV0;Q5J038;A0A1C9HCP3;Q95FS7;Q95FJ8;A0A0M3LBA7;Q597J4;Q8HTI8;A0A1D8D815;Q9MRA3;A0A1I7PIU6;Q9XQX1;A0A1I7PIS3;C0J9K5;C0J9P4;T1L6T3;G4WNV5;Q9SCE9;Q5J048;B7S4V7;A0A1D8DG80;A0A1I7PIS8;A0A1X7YHE3;G0LNL4;A0A1I7PIT2;B8PRK2;Q29S96	M7(Oxidation)	0	0	0.0001624	39.98	0.0751654	2	1245.51	1.1396	62.9207	0
	High	EGNDLYmEmK	2	8238	28	A0A0M3LBA7;A0A1C9HCP3;A0A1C9HCV0;Q5J038;Q9MRA3;C0J9K5;C0J9P4;Q95FJ8;G0LNL4;Q597J4;Q8HTI8;A0A1D8D815;A0A1I7PIU6;A0A1I7PIS3;T1L6T3;G4WNV5;Q9SCE9;Q5J048;A0A1D8DG80;A0A1I7PIS8;A0A0A7DB11;A0A1X7YHE3;Q95FS7;B7S4V7;A0A1I7PIT2;B8PRK2;Q29S96;Q9XQX1	M7(Oxidation); M9(Oxidation)	0	0	0.003309	37.63	0.115476	2	1261.51	0.704831	43.1671	0
	High	ESGVINEENIAESK	3	1255	19	A0A1C9HCV0;Q5J038;A0A1C9HCP3;A0A1I7PIS3;T1L6T3;Q9SCE9;Q95FJ8;Q9MRA3;A0A1I7PIU6;Q95FS7;A0A1D8DG80;A0A1I7PIS8;A0A1I7PIT2;B8PRK2;Q8HTI8;Q9XQX1;A0A1D8D815;A0A191SDX6;G0LNL4		0	0	0.0003117	30.19	1.79464	2	1518.73	-0.0554985	60.8314	0
	High	LSIFETGIK	5	9003	27	A0A1C9HCV0;Q5J038;A0A1C9HCP3;Q9MRA3;A0A1I7PIS3;T1L6T3;Q9SCE9;A0A1D8DG80;Q95FJ8;A0A0M3LBA7;Q597J4;Q8HTI8;A0A191SDX6;A0A1D8D815;A0A1I7PIU6;C0J9K5;C0J9P4;G4WNV5;Q5J048;A0A1I7PIS8;A0A1X7YHE3;Q95FS7;B7S4V7;G0LNL4;Q9XQX1;A0A0A7DB11;Q9MRM1		0	0.001	0.01363	57.91	0.00227348	2	1007.58	0.398959	92.6026	0
	High	AmNLDVESK	4	51	6	A0A0M3LBA7;Q5J038;Q9XQX1;A0A1D8D815;Q5J048;B8PRK2	M2(Oxidation)	0	0.001	0.02616	49.26	0.0152869	2	1022.48	0.120465	36.7132	0
	High	TREGNDLYMEMK	2	8225	27	A0A0M3LBA7;Q597J4;A0A1C9HCV0;Q5J038;Q9MRA3;A0A1C9HCP3;A0A1I7PIS3;T1L6T3;Q9SCE9;Q95FJ8;A0A1D8D815;C0J9K5;C0J9P4;A0A1I7PIS8;Q8HTI8;A0A1I7PIU6;G4WNV5;A0A1D8DG80;A0A1I7PIT2;B8PRK2;Q95FS7;Q5J048;Q9XQX1;B7S4V7;A0A0A7DB11;A0A1X7YHE3;G0LNL4		0	0.001	0.02315	37.14	0.235971	2	1486.67	0.821238	62.1804	1
B8PRK2	ATP synthase subunit beta (Fragment) OS=Helleborus orientalis OX=171898 GN=atpB PE=3 SV=1 - [B8PRK2_9MAGN]	3015.34	59.28	1019	0	19	156	474	51.1708	5.09717
	High	GMEVIDTGAPLSVPVGGATLGR	7	3356	18	A0A0M3LBA7;Q9SCE9;A0A1C9HCV0;A0A1I7PIS8;Q95FJ8;A0A191SDX6;Q5J038;A0A1D8D815;A0A1C9HCP3;A0A1I7PIS3;T1L6T3;C0J9K5;C0J9P4;A0A1I7PIU6;A0A1I7PIT2;Q95FS7;B8PRK2;Q9XQX1		0	0	1.934e-13	117.75	7.65149e-09	2	2097.1	1.22165	112.531	0
	High	GIYPAVDPLDSTSTMLQPR	2	5449	29	A0A0M3LBA7;A0A1C9HCV0;A0A1D8D815;A0A1I7PIS3;C0J9K5;C0J9P4;Q9SCE9;A0A1I7PIS8;Q95FJ8;Q597J4;A0A191SDX6;Q5J048;A0A1C9HCP3;Q5J038;Q9MRA3;T1L6T3;A0A1D8DG80;Q9XQX1;A0A1I7PIU6;G4WNV5;A0A1I7PIT2;B8PRK2;Q8HTI8;A0A1X7YHE3;Q29S96;Q95FS7;G0LNL4;Q9MRM1;B7S4V7		0	0	1.457e-08	114.59	8.33548e-09	3	2061.04	1.86003	114.131	0
	High	MPSAVGYQPTLSTEMGSLQER	8	5647	28	A0A0M3LBA7;A0A1C9HCV0;A0A1D8D815;A0A1I7PIS3;C0J9K5;C0J9P4;Q9SCE9;A0A1I7PIS8;Q95FJ8;Q5J038;A0A1C9HCP3;A0A1I7PIU6;Q9XQX1;T1L6T3;Q95FS7;A0A1I7PIT2;B8PRK2;B7S4V7;Q9MRA3;Q5J048;G4WNV5;A0A1D8DG80;Q597J4;Q8HTI8;A0A191SDX6;A0A1X7YHE3;Q29S96;G0LNL4		0	0	2.162e-11	111.59	1.35877e-08	2	2282.08	1.346	105.134	0
	High	FVQAGSEVSALLGR	11	9158	29	A0A0M3LBA7;Q597J4;A0A1C9HCP3;A0A1C9HCV0;Q5J038;C0J9K5;C0J9P4;Q95FJ8;Q9MRA3;A0A1I7PIS3;T1L6T3;Q9SCE9;A0A1D8DG80;Q9XQX1;Q5J048;A0A1I7PIU6;G4WNV5;A0A1I7PIS8;A0A1I7PIT2;B8PRK2;Q8HTI8;A0A1D8D815;A0A191SDX6;A0A1X7YHE3;Q29S96;A0A0A7DB11;Q95FS7;G0LNL4;B7S4V7		0	0	9.894e-08	111.35	2.03645e-08	2	1433.78	0.969012	105.231	0
	High	DVNEQDVLLFIDNIFR	1	5066	23	A0A1C9HCV0;Q5J038;A0A1C9HCP3;A0A1I7PIS3;T1L6T3;Q9SCE9;Q95FJ8;A0A0M3LBA7;C0J9K5;C0J9P4;Q8HTI8;Q9MRA3;A0A1I7PIU6;G4WNV5;A0A1D8DG80;A0A1I7PIS8;Q597J4;Q95FS7;G0LNL4;Q29S96;A0A1I7PIT2;B8PRK2;Q9XQX1		0	0	5.489e-10	105.32	8.27081e-08	2	1950	0.407638	116.555	0
	High	ELQDIIAILGLDELSEEDR	1	7752	27	A0A0M3LBA7;Q597J4;A0A1C9HCV0;Q5J038;A0A1C9HCP3;C0J9K5;C0J9P4;Q95FJ8;Q9MRA3;A0A1I7PIS3;T1L6T3;Q9SCE9;A0A1D8DG80;A0A1I7PIU6;G4WNV5;Q5J048;A0A1I7PIS8;B8PRK2;Q8HTI8;A0A1D8D815;Q29S96;A0A191SDX6;A0A1I7PIT2;Q95FS7;G0LNL4;B7S4V7;A0A1X7YHE3		0	0	1e-11	100.91	2.02643e-07	2	2171.11	-0.423796	115.796	0
	High	GmEVIDTGAPLSVPVGGATLGR	5	3356	18	A0A0M3LBA7;A0A1C9HCV0;A0A1D8D815;A0A1I7PIS3;C0J9K5;C0J9P4;Q9SCE9;A0A1I7PIS8;Q95FJ8;A0A191SDX6;Q5J038;A0A1C9HCP3;T1L6T3;A0A1I7PIU6;A0A1I7PIT2;Q95FS7;B8PRK2;Q9XQX1	M2(Oxidation)	0	0	1.662e-13	97.9	3.34571e-07	2	2113.1	1.65469	103.659	0
	High	VALVYGQMNEPPGAR	10	9490	29	A0A0M3LBA7;A0A1C9HCV0;Q5J038;A0A1D8D815;A0A1C9HCP3;Q9MRA3;A0A1I7PIU6;A0A1I7PIS3;C0J9K5;C0J9P4;T1L6T3;G4WNV5;Q9SCE9;Q5J048;A0A1D8DG80;A0A1I7PIS8;Q95FJ8;A0A191SDX6;Q29S96;Q95FS7;B7S4V7;A0A0A7DB11;A0A1I7PIT2;B8PRK2;Q597J4;Q8HTI8;Q9MRM1;A0A1X7YHE3;G0LNL4		0	0	1.605e-09	89.93	2.63198e-06	2	1601.81	0.731551	80.1927	0
	High	VALVYGQmNEPPGAR	12	9490	29	A0A0M3LBA7;Q597J4;A0A1C9HCV0;Q8HTI8;Q5J038;A0A1D8D815;A0A1C9HCP3;Q9MRA3;A0A1I7PIU6;A0A1I7PIS3;C0J9K5;C0J9P4;T1L6T3;G4WNV5;Q95FS7;Q9SCE9;Q5J048;B7S4V7;A0A1D8DG80;A0A1I7PIS8;A0A1X7YHE3;Q95FJ8;G0LNL4;A0A1I7PIT2;B8PRK2;Q9MRM1;A0A191SDX6;Q29S96;A0A0A7DB11	M8(Oxidation)	0	0	1.437e-07	89.7	2.7036e-06	2	1617.81	0.849294	66.7608	0
	High	mPSAVGYQPTLSTEMGSLQER	11	5647	28	A0A1C9HCV0;Q5J038;A0A1C9HCP3;A0A1I7PIU6;Q9XQX1;A0A1I7PIS3;T1L6T3;Q95FS7;Q9SCE9;A0A1I7PIS8;A0A1I7PIT2;B8PRK2;Q95FJ8;A0A0M3LBA7;C0J9K5;C0J9P4;Q9MRA3;Q5J048;G4WNV5;A0A1D8DG80;Q597J4;A0A1D8D815;Q8HTI8;A0A191SDX6;A0A1X7YHE3;Q29S96;G0LNL4;B7S4V7	M1(Oxidation)	0	0	2.169e-13	89.53	1.78443e-06	2	2298.08	1.21214	97.9642	0
	High	mPNIYNALVVK	3	4063	20	A0A0M3LBA7;Q597J4;A0A1C9HCV0;A0A1C9HCP3;Q5J038;C0J9K5;C0J9P4;Q95FJ8;Q9XQX1;Q9MRA3;A0A1I7PIU6;G4WNV5;A0A1I7PIS8;B8PRK2;Q8HTI8;A0A1D8D815;Q29S96;G0LNL4;Q95FS7;B7S4V7	M1(Oxidation)	0	0	7.624e-06	86.05	1.71889e-05	2	1277.69	0.789394	91.124	0
	High	mPSAVGYQPTLSTEmGSLQER	3	5647	28	A0A0M3LBA7;A0A1C9HCV0;Q5J038;A0A1C9HCP3;Q9MRA3;A0A1I7PIU6;Q9XQX1;A0A1I7PIS3;C0J9K5;C0J9P4;T1L6T3;G4WNV5;Q29S96;Q95FS7;Q9SCE9;A0A1D8DG80;A0A1I7PIS8;A0A1I7PIT2;B8PRK2;Q95FJ8;Q597J4;Q8HTI8;A0A191SDX6;A0A1D8D815;Q5J048;A0A1X7YHE3;G0LNL4;B7S4V7	M1(Oxidation); M15(Oxidation)	0	0	2.29e-09	83.56	6.58299e-06	3	2314.07	1.44358	81.254	0
	High	AVAMSATDGLMR	6	3822	18	A0A0M3LBA7;A0A1C9HCV0;Q9XQX1;A0A1I7PIS3;Q9SCE9;Q95FJ8;Q5J048;A0A1I7PIS8;B8PRK2;Q597J4;C0J9K5;C0J9P4;A0A1D8D815;A0A191SDX6;Q29S96;Q95FS7;G0LNL4;Q9MRM1		0	0	2.552e-05	82.19	1.22768e-05	2	1222.59	0.320184	73.2504	0
	High	GIYPAVDPLDSTSTmLQPR	7	5449	29	A0A0M3LBA7;Q597J4;A0A1C9HCP3;A0A1C9HCV0;A0A1D8D815;C0J9K5;C0J9P4;A0A1I7PIS8;Q95FJ8;A0A1I7PIS3;Q9SCE9;A0A191SDX6;Q5J048;Q5J038;A0A1I7PIU6;T1L6T3;Q8HTI8;Q9MRA3;G4WNV5;Q29S96;Q95FS7;B7S4V7;A0A1D8DG80;A0A1X7YHE3;A0A1I7PIT2;B8PRK2;G0LNL4;Q9XQX1;Q9MRM1	M15(Oxidation)	0	0	5.607e-11	77.92	3.83765e-05	2	2077.03	1.53813	104.712	0
	High	AMNLDVESK	5	51	6	A0A0M3LBA7;Q5J038;Q9XQX1;A0A1D8D815;Q5J048;B8PRK2		0	0	0.004611	77.2	2.92402e-05	2	1006.49	-0.0178627	55.201	0
	High	VGLTALTmAEYFR	3	7808	30	A0A0M3LBA7;Q597J4;A0A1C9HCV0;Q8HTI8;Q5J038;A0A1C9HCP3;Q9MRA3;A0A1I7PIU6;A0A1I7PIS3;C0J9K5;C0J9P4;T1L6T3;G4WNV5;Q29S96;Q95FS7;Q9SCE9;A0A1D8DG80;A0A1I7PIS8;A0A1I7PIT2;B8PRK2;Q95FJ8;G0LNL4;A0A1D8D815;Q5J048;B7S4V7;A0A1X7YHE3;A0A191SDX6;Q9XQX1;A0A0A7DB11;Q9MRM1	M8(Oxidation)	0	0	2.805e-06	74.09	0.000101855	2	1487.76	1.1816	109.53	0
	High	MPNIYNALVVK	7	4063	20	A0A0M3LBA7;A0A1C9HCV0;C0J9K5;C0J9P4;Q95FJ8;Q5J038;A0A1C9HCP3;Q9MRA3;Q597J4;Q8HTI8;A0A1D8D815;A0A1I7PIU6;G4WNV5;A0A1I7PIS8;Q9XQX1;B8PRK2;Q29S96;G0LNL4;Q95FS7;B7S4V7		0	0	1.731e-05	70.15	0.000217661	2	1261.7	0.44565	103.685	0
	High	VGLTALTMAEYFR	1	7808	30	A0A0M3LBA7;Q597J4;A0A1C9HCV0;Q8HTI8;Q5J038;A0A1C9HCP3;Q9MRA3;A0A1I7PIU6;A0A1I7PIS3;C0J9K5;C0J9P4;T1L6T3;G4WNV5;Q29S96;Q95FS7;Q9SCE9;A0A1D8DG80;A0A1I7PIS8;A0A1I7PIT2;B8PRK2;Q95FJ8;G0LNL4;A0A1D8D815;Q5J048;B7S4V7;A0A1X7YHE3;A0A191SDX6;Q9XQX1;A0A0A7DB11;Q9MRM1		0	0	9.331e-07	66.13	0.000604736	2	1471.76	0.642359	114.613	0
	High	AVAMSATDGLmR	7	3822	18	A0A0M3LBA7;Q597J4;A0A1C9HCV0;A0A1D8D815;C0J9K5;C0J9P4;A0A1I7PIS8;Q95FJ8;A0A191SDX6;A0A1I7PIS3;Q29S96;Q9SCE9;Q5J048;B8PRK2;Q9XQX1;Q95FS7;G0LNL4;Q9MRM1	M11(Oxidation)	0	0	1.735e-06	62.42	0.0009393	2	1238.59	0.380734	59.1241	0
	High	EGNDLYMEMK	4	8238	28	A0A0A7DB11;A0A1C9HCV0;Q5J038;A0A1C9HCP3;Q95FS7;Q95FJ8;A0A0M3LBA7;Q597J4;Q8HTI8;A0A1D8D815;Q9MRA3;A0A1I7PIU6;Q9XQX1;A0A1I7PIS3;C0J9K5;C0J9P4;T1L6T3;G4WNV5;Q9SCE9;Q5J048;B7S4V7;A0A1D8DG80;A0A1I7PIS8;A0A1X7YHE3;G0LNL4;A0A1I7PIT2;B8PRK2;Q29S96		0	0	0.0005714	61.98	0.000528742	2	1229.52	0.493564	74.5464	0
	High	TVLIMELINNIAK	1	8267	27	A0A0M3LBA7;A0A1C9HCV0;Q597J4;A0A1D8D815;A0A1I7PIS3;C0J9K5;C0J9P4;Q9SCE9;Q5J048;A0A1I7PIS8;Q95FJ8;Q8HTI8;Q5J038;A0A1C9HCP3;Q9MRA3;A0A1I7PIU6;T1L6T3;G4WNV5;A0A1D8DG80;A0A1X7YHE3;A0A1I7PIT2;B8PRK2;A0A0A7DB11;Q29S96;A0A191SDX6;Q9XQX1;Q9MRM1		0	0	6.698e-06	61.6	0.0011666	2	1471.86	-0.046942	115.443	0
	High	AHGGVSVFGGVGER	7	7920	30	A0A0M3LBA7;Q597J4;A0A1C9HCP3;Q29S96;Q5J048;G0LNL4;A0A1C9HCV0;Q5J038;A0A1I7PIS3;T1L6T3;Q95FS7;Q9SCE9;Q95FJ8;C0J9K5;C0J9P4;Q9MRA3;A0A1D8DG80;Q9XQX1;A0A1I7PIU6;G4WNV5;A0A1I7PIS8;A0A1I7PIT2;B8PRK2;Q8HTI8;A0A1D8D815;A0A191SDX6;A0A1X7YHE3;Q9MRM1;B7S4V7;A0A0A7DB11		0	0	0.0002626	57.5	0.00394547	2	1328.67	0.49745	67.1033	0
	High	TVLImELINNIAK	1	8267	27	A0A0M3LBA7;A0A1C9HCV0;Q597J4;A0A1D8D815;A0A1I7PIS3;C0J9K5;C0J9P4;Q9SCE9;Q5J048;A0A1I7PIS8;Q95FJ8;Q8HTI8;Q5J038;A0A1C9HCP3;Q9MRA3;A0A1I7PIU6;T1L6T3;G4WNV5;A0A1D8DG80;A0A1X7YHE3;A0A1I7PIT2;B8PRK2;A0A0A7DB11;Q29S96;A0A191SDX6;Q9XQX1;Q9MRM1	M5(Oxidation)	0	0	0.002033	53.45	0.00769149	2	1487.85	0.089455	114.907	0
	High	IGLFGGAGVGK	6	9628	37	A0A0M3LBA7;A0A1C9HCV0;Q5J038;A0A1C9HCP3;Q9MRA3;A0A1I7PIS3;C0J9K5;C0J9P4;T1L6T3;Q95FS7;Q9SCE9;A0A1D8DG80;Q95FJ8;Q597J4;Q8HTI8;A0A1D8D815;A0A1I7PIU6;Q9XQX1;G4WNV5;Q5J048;B7S4V7;A0A1I7PIS8;A0A1X7YHE3;A0A1I7PIT2;B8PRK2;G0LNL4;A0A2G5F6R8;B9T1V8;A0A103XST4;A0A2H3ZCK5;A0A0K9NYL5;A0A191SDX6;Q29S96;A0A0A7DB11;Q9MRM1;A0A0D6QRT0;M0UCJ4		0	0	6.77e-05	51.75	0.0156082	2	975.563	0.981674	81.624	0
	High	VVDLLAPYR	8	9267	30	A0A0M3LBA7;Q597J4;A0A1C9HCV0;A0A1C9HCP3;Q5J038;C0J9K5;C0J9P4;Q95FJ8;Q9MRA3;A0A1I7PIS3;T1L6T3;Q9SCE9;A0A1D8DG80;Q9XQX1;Q5J048;A0A1I7PIU6;G4WNV5;A0A1I7PIS8;A0A1I7PIT2;B8PRK2;Q8HTI8;A0A1D8D815;A0A191SDX6;A0A1X7YHE3;Q29S96;A0A0A7DB11;Q95FS7;G0LNL4;Q9MRM1;B7S4V7		0	0	0.004271	51.35	0.0155755	2	1045.6	0.536108	98.3826	0
	High	EGSITSIQAVYVPADDLTDPAPATTFAHLDATTVLSR	1	6159	25	A0A0M3LBA7;A0A1C9HCV0;Q5J038;Q9MRA3;A0A1I7PIU6;G4WNV5;A0A1D8D815;A0A1C9HCP3;A0A1I7PIS3;C0J9K5;C0J9P4;T1L6T3;Q95FS7;Q9SCE9;Q5J048;B7S4V7;A0A1D8DG80;A0A1I7PIS8;Q95FJ8;A0A191SDX6;Q9XQX1;A0A0A7DB11;A0A1I7PIT2;B8PRK2;Q29S96		0.0408	0	4.929e-14	46.7	0.035007	3	3843.93	0.903987	114.503	0
	High	EGNDLYmEMK	3	8238	28	A0A0A7DB11;A0A1C9HCV0;Q5J038;A0A1C9HCP3;Q95FS7;Q95FJ8;A0A0M3LBA7;Q597J4;Q8HTI8;A0A1D8D815;Q9MRA3;A0A1I7PIU6;Q9XQX1;A0A1I7PIS3;C0J9K5;C0J9P4;T1L6T3;G4WNV5;Q9SCE9;Q5J048;B7S4V7;A0A1D8DG80;A0A1I7PIS8;A0A1X7YHE3;G0LNL4;A0A1I7PIT2;B8PRK2;Q29S96	M7(Oxidation)	0	0	0.0001624	39.98	0.0751654	2	1245.51	1.1396	62.9207	0
	High	EGNDLYmEmK	2	8238	28	A0A0M3LBA7;A0A1C9HCP3;A0A1C9HCV0;Q5J038;Q9MRA3;C0J9K5;C0J9P4;Q95FJ8;G0LNL4;Q597J4;Q8HTI8;A0A1D8D815;A0A1I7PIU6;A0A1I7PIS3;T1L6T3;G4WNV5;Q9SCE9;Q5J048;A0A1D8DG80;A0A1I7PIS8;A0A0A7DB11;A0A1X7YHE3;Q95FS7;B7S4V7;A0A1I7PIT2;B8PRK2;Q29S96;Q9XQX1	M7(Oxidation); M9(Oxidation)	0	0	0.003309	37.63	0.115476	2	1261.51	0.704831	43.1671	0
	High	ESGVINEENIAESK	3	1255	19	A0A1C9HCV0;Q5J038;A0A1C9HCP3;A0A1I7PIS3;T1L6T3;Q9SCE9;Q95FJ8;Q9MRA3;A0A1I7PIU6;Q95FS7;A0A1D8DG80;A0A1I7PIS8;A0A1I7PIT2;B8PRK2;Q8HTI8;Q9XQX1;A0A1D8D815;A0A191SDX6;G0LNL4		0	0	0.0003117	30.19	1.79464	2	1518.73	-0.0554985	60.8314	0
	High	AmNLDVESK	4	51	6	A0A0M3LBA7;Q5J038;Q9XQX1;A0A1D8D815;Q5J048;B8PRK2	M2(Oxidation)	0	0.001	0.02616	49.26	0.0152869	2	1022.48	0.120465	36.7132	0
	High	AVAmSATDGLmR	4	3822	18	A0A0M3LBA7;A0A1C9HCV0;Q9XQX1;A0A1I7PIS3;Q9SCE9;Q95FJ8;Q5J048;A0A1I7PIS8;B8PRK2;Q597J4;C0J9K5;C0J9P4;A0A1D8D815;A0A191SDX6;Q29S96;Q95FS7;G0LNL4;Q9MRM1	M4(Oxidation); M11(Oxidation)	0	0.001	0.008812	43.74	0.0549702	2	1254.58	0.34244	44.4859	0
	High	TREGNDLYMEMK	2	8225	27	A0A0M3LBA7;Q597J4;A0A1C9HCV0;Q5J038;Q9MRA3;A0A1C9HCP3;A0A1I7PIS3;T1L6T3;Q9SCE9;Q95FJ8;A0A1D8D815;C0J9K5;C0J9P4;A0A1I7PIS8;Q8HTI8;A0A1I7PIU6;G4WNV5;A0A1D8DG80;A0A1I7PIT2;B8PRK2;Q95FS7;Q5J048;Q9XQX1;B7S4V7;A0A0A7DB11;A0A1X7YHE3;G0LNL4		0	0.001	0.02315	37.14	0.235971	2	1486.67	0.821238	62.1804	1
C0J9K5	ATP synthase subunit beta (Fragment) OS=Cissampelos andromorpha OX=461569 GN=atpB PE=3 SV=1 - [C0J9K5_9MAGN]	3004.13	59.4	5675	1	20	156	468	50.3982	5.43994
	High	GMEVIDTGAPLSVPVGGATLGR	7	3356	18	A0A0M3LBA7;Q9SCE9;A0A1C9HCV0;A0A1I7PIS8;Q95FJ8;A0A191SDX6;Q5J038;A0A1D8D815;A0A1C9HCP3;A0A1I7PIS3;T1L6T3;C0J9K5;C0J9P4;A0A1I7PIU6;A0A1I7PIT2;Q95FS7;B8PRK2;Q9XQX1		0	0	1.934e-13	117.75	7.65149e-09	2	2097.1	1.22165	112.531	0
	High	GIYPAVDPLDSTSTMLQPR	2	5449	29	A0A0M3LBA7;A0A1C9HCV0;A0A1D8D815;A0A1I7PIS3;C0J9K5;C0J9P4;Q9SCE9;A0A1I7PIS8;Q95FJ8;Q597J4;A0A191SDX6;Q5J048;A0A1C9HCP3;Q5J038;Q9MRA3;T1L6T3;A0A1D8DG80;Q9XQX1;A0A1I7PIU6;G4WNV5;A0A1I7PIT2;B8PRK2;Q8HTI8;A0A1X7YHE3;Q29S96;Q95FS7;G0LNL4;Q9MRM1;B7S4V7		0	0	1.457e-08	114.59	8.33548e-09	3	2061.04	1.86003	114.131	0
	High	MPSAVGYQPTLSTEMGSLQER	8	5647	28	A0A0M3LBA7;A0A1C9HCV0;A0A1D8D815;A0A1I7PIS3;C0J9K5;C0J9P4;Q9SCE9;A0A1I7PIS8;Q95FJ8;Q5J038;A0A1C9HCP3;A0A1I7PIU6;Q9XQX1;T1L6T3;Q95FS7;A0A1I7PIT2;B8PRK2;B7S4V7;Q9MRA3;Q5J048;G4WNV5;A0A1D8DG80;Q597J4;Q8HTI8;A0A191SDX6;A0A1X7YHE3;Q29S96;G0LNL4		0	0	2.162e-11	111.59	1.35877e-08	2	2282.08	1.346	105.134	0
	High	FVQAGSEVSALLGR	11	9158	29	A0A0M3LBA7;Q597J4;A0A1C9HCP3;A0A1C9HCV0;Q5J038;C0J9K5;C0J9P4;Q95FJ8;Q9MRA3;A0A1I7PIS3;T1L6T3;Q9SCE9;A0A1D8DG80;Q9XQX1;Q5J048;A0A1I7PIU6;G4WNV5;A0A1I7PIS8;A0A1I7PIT2;B8PRK2;Q8HTI8;A0A1D8D815;A0A191SDX6;A0A1X7YHE3;Q29S96;A0A0A7DB11;Q95FS7;G0LNL4;B7S4V7		0	0	9.894e-08	111.35	2.03645e-08	2	1433.78	0.969012	105.231	0
	High	DVNEQDVLLFIDNIFR	1	5066	23	A0A1C9HCV0;Q5J038;A0A1C9HCP3;A0A1I7PIS3;T1L6T3;Q9SCE9;Q95FJ8;A0A0M3LBA7;C0J9K5;C0J9P4;Q8HTI8;Q9MRA3;A0A1I7PIU6;G4WNV5;A0A1D8DG80;A0A1I7PIS8;Q597J4;Q95FS7;G0LNL4;Q29S96;A0A1I7PIT2;B8PRK2;Q9XQX1		0	0	5.489e-10	105.32	8.27081e-08	2	1950	0.407638	116.555	0
	High	ELQDIIAILGLDELSEEDR	1	7752	27	A0A0M3LBA7;Q597J4;A0A1C9HCV0;Q5J038;A0A1C9HCP3;C0J9K5;C0J9P4;Q95FJ8;Q9MRA3;A0A1I7PIS3;T1L6T3;Q9SCE9;A0A1D8DG80;A0A1I7PIU6;G4WNV5;Q5J048;A0A1I7PIS8;B8PRK2;Q8HTI8;A0A1D8D815;Q29S96;A0A191SDX6;A0A1I7PIT2;Q95FS7;G0LNL4;B7S4V7;A0A1X7YHE3		0	0	1e-11	100.91	2.02643e-07	2	2171.11	-0.423796	115.796	0
	High	GmEVIDTGAPLSVPVGGATLGR	5	3356	18	A0A0M3LBA7;A0A1C9HCV0;A0A1D8D815;A0A1I7PIS3;C0J9K5;C0J9P4;Q9SCE9;A0A1I7PIS8;Q95FJ8;A0A191SDX6;Q5J038;A0A1C9HCP3;T1L6T3;A0A1I7PIU6;A0A1I7PIT2;Q95FS7;B8PRK2;Q9XQX1	M2(Oxidation)	0	0	1.662e-13	97.9	3.34571e-07	2	2113.1	1.65469	103.659	0
	High	VALVYGxMNEPPGAR	10	9490	29	A0A0M3LBA7;A0A1C9HCV0;Q5J038;A0A1D8D815;A0A1C9HCP3;Q9MRA3;A0A1I7PIU6;A0A1I7PIS3;C0J9K5;C0J9P4;T1L6T3;G4WNV5;Q9SCE9;Q5J048;A0A1D8DG80;A0A1I7PIS8;Q95FJ8;A0A191SDX6;Q29S96;Q95FS7;B7S4V7;A0A0A7DB11;A0A1I7PIT2;B8PRK2;Q597J4;Q8HTI8;Q9MRM1;A0A1X7YHE3;G0LNL4	X7(Q)	0	0	1.605e-09	89.93	2.63198e-06	2	1601.81	0.731551	80.1927	0
	High	VALVYGxmNEPPGAR	12	9490	29	A0A0M3LBA7;Q597J4;A0A1C9HCV0;Q8HTI8;Q5J038;A0A1D8D815;A0A1C9HCP3;Q9MRA3;A0A1I7PIU6;A0A1I7PIS3;C0J9K5;C0J9P4;T1L6T3;G4WNV5;Q95FS7;Q9SCE9;Q5J048;B7S4V7;A0A1D8DG80;A0A1I7PIS8;A0A1X7YHE3;Q95FJ8;G0LNL4;A0A1I7PIT2;B8PRK2;Q9MRM1;A0A191SDX6;Q29S96;A0A0A7DB11	X7(Q); M8(Oxidation)	0	0	1.437e-07	89.7	2.7036e-06	2	1617.81	0.849294	66.7608	0
	High	mPSAVGYQPTLSTEMGSLQER	11	5647	28	A0A1C9HCV0;Q5J038;A0A1C9HCP3;A0A1I7PIU6;Q9XQX1;A0A1I7PIS3;T1L6T3;Q95FS7;Q9SCE9;A0A1I7PIS8;A0A1I7PIT2;B8PRK2;Q95FJ8;A0A0M3LBA7;C0J9K5;C0J9P4;Q9MRA3;Q5J048;G4WNV5;A0A1D8DG80;Q597J4;A0A1D8D815;Q8HTI8;A0A191SDX6;A0A1X7YHE3;Q29S96;G0LNL4;B7S4V7	M1(Oxidation)	0	0	2.169e-13	89.53	1.78443e-06	2	2298.08	1.21214	97.9642	0
	High	mPNIYNALVVK	3	4063	20	A0A0M3LBA7;Q597J4;A0A1C9HCV0;A0A1C9HCP3;Q5J038;C0J9K5;C0J9P4;Q95FJ8;Q9XQX1;Q9MRA3;A0A1I7PIU6;G4WNV5;A0A1I7PIS8;B8PRK2;Q8HTI8;A0A1D8D815;Q29S96;G0LNL4;Q95FS7;B7S4V7	M1(Oxidation)	0	0	7.624e-06	86.05	1.71889e-05	2	1277.69	0.789394	91.124	0
	High	mPSAVGYQPTLSTEmGSLQER	3	5647	28	A0A0M3LBA7;A0A1C9HCV0;Q5J038;A0A1C9HCP3;Q9MRA3;A0A1I7PIU6;Q9XQX1;A0A1I7PIS3;C0J9K5;C0J9P4;T1L6T3;G4WNV5;Q29S96;Q95FS7;Q9SCE9;A0A1D8DG80;A0A1I7PIS8;A0A1I7PIT2;B8PRK2;Q95FJ8;Q597J4;Q8HTI8;A0A191SDX6;A0A1D8D815;Q5J048;A0A1X7YHE3;G0LNL4;B7S4V7	M1(Oxidation); M15(Oxidation)	0	0	2.29e-09	83.56	6.58299e-06	3	2314.07	1.44358	81.254	0
	High	AVAMSATDGLMR	6	3822	18	A0A0M3LBA7;A0A1C9HCV0;Q9XQX1;A0A1I7PIS3;Q9SCE9;Q95FJ8;Q5J048;A0A1I7PIS8;B8PRK2;Q597J4;C0J9K5;C0J9P4;A0A1D8D815;A0A191SDX6;Q29S96;Q95FS7;G0LNL4;Q9MRM1		0	0	2.552e-05	82.19	1.22768e-05	2	1222.59	0.320184	73.2504	0
	High	GIYPAVDPLDSTSTmLQPR	7	5449	29	A0A0M3LBA7;Q597J4;A0A1C9HCP3;A0A1C9HCV0;A0A1D8D815;C0J9K5;C0J9P4;A0A1I7PIS8;Q95FJ8;A0A1I7PIS3;Q9SCE9;A0A191SDX6;Q5J048;Q5J038;A0A1I7PIU6;T1L6T3;Q8HTI8;Q9MRA3;G4WNV5;Q29S96;Q95FS7;B7S4V7;A0A1D8DG80;A0A1X7YHE3;A0A1I7PIT2;B8PRK2;G0LNL4;Q9XQX1;Q9MRM1	M15(Oxidation)	0	0	5.607e-11	77.92	3.83765e-05	2	2077.03	1.53813	104.712	0
	High	VGLTALTmAEYFR	3	7808	30	A0A0M3LBA7;Q597J4;A0A1C9HCV0;Q8HTI8;Q5J038;A0A1C9HCP3;Q9MRA3;A0A1I7PIU6;A0A1I7PIS3;C0J9K5;C0J9P4;T1L6T3;G4WNV5;Q29S96;Q95FS7;Q9SCE9;A0A1D8DG80;A0A1I7PIS8;A0A1I7PIT2;B8PRK2;Q95FJ8;G0LNL4;A0A1D8D815;Q5J048;B7S4V7;A0A1X7YHE3;A0A191SDX6;Q9XQX1;A0A0A7DB11;Q9MRM1	M8(Oxidation)	0	0	2.805e-06	74.09	0.000101855	2	1487.76	1.1816	109.53	0
	High	MPNIYNALVVK	7	4063	20	A0A0M3LBA7;A0A1C9HCV0;C0J9K5;C0J9P4;Q95FJ8;Q5J038;A0A1C9HCP3;Q9MRA3;Q597J4;Q8HTI8;A0A1D8D815;A0A1I7PIU6;G4WNV5;A0A1I7PIS8;Q9XQX1;B8PRK2;Q29S96;G0LNL4;Q95FS7;B7S4V7		0	0	1.731e-05	70.15	0.000217661	2	1261.7	0.44565	103.685	0
	High	VGLTALTMAEYFR	1	7808	30	A0A0M3LBA7;Q597J4;A0A1C9HCV0;Q8HTI8;Q5J038;A0A1C9HCP3;Q9MRA3;A0A1I7PIU6;A0A1I7PIS3;C0J9K5;C0J9P4;T1L6T3;G4WNV5;Q29S96;Q95FS7;Q9SCE9;A0A1D8DG80;A0A1I7PIS8;A0A1I7PIT2;B8PRK2;Q95FJ8;G0LNL4;A0A1D8D815;Q5J048;B7S4V7;A0A1X7YHE3;A0A191SDX6;Q9XQX1;A0A0A7DB11;Q9MRM1		0	0	9.331e-07	66.13	0.000604736	2	1471.76	0.642359	114.613	0
	High	AVAMSATDGLmR	7	3822	18	A0A0M3LBA7;Q597J4;A0A1C9HCV0;A0A1D8D815;C0J9K5;C0J9P4;A0A1I7PIS8;Q95FJ8;A0A191SDX6;A0A1I7PIS3;Q29S96;Q9SCE9;Q5J048;B8PRK2;Q9XQX1;Q95FS7;G0LNL4;Q9MRM1	M11(Oxidation)	0	0	1.735e-06	62.42	0.0009393	2	1238.59	0.380734	59.1241	0
	High	EGNDLYMEMK	4	8238	28	A0A0A7DB11;A0A1C9HCV0;Q5J038;A0A1C9HCP3;Q95FS7;Q95FJ8;A0A0M3LBA7;Q597J4;Q8HTI8;A0A1D8D815;Q9MRA3;A0A1I7PIU6;Q9XQX1;A0A1I7PIS3;C0J9K5;C0J9P4;T1L6T3;G4WNV5;Q9SCE9;Q5J048;B7S4V7;A0A1D8DG80;A0A1I7PIS8;A0A1X7YHE3;G0LNL4;A0A1I7PIT2;B8PRK2;Q29S96		0	0	0.0005714	61.98	0.000528742	2	1229.52	0.493564	74.5464	0
	High	TVLIMELINNIAK	1	8267	27	A0A0M3LBA7;A0A1C9HCV0;Q597J4;A0A1D8D815;A0A1I7PIS3;C0J9K5;C0J9P4;Q9SCE9;Q5J048;A0A1I7PIS8;Q95FJ8;Q8HTI8;Q5J038;A0A1C9HCP3;Q9MRA3;A0A1I7PIU6;T1L6T3;G4WNV5;A0A1D8DG80;A0A1X7YHE3;A0A1I7PIT2;B8PRK2;A0A0A7DB11;Q29S96;A0A191SDX6;Q9XQX1;Q9MRM1		0	0	6.698e-06	61.6	0.0011666	2	1471.86	-0.046942	115.443	0
	High	SAPAFIQLDTK	5	4550	21	Q95FS7;G0LNL4;A0A0M3LBA7;A0A1C9HCV0;Q5J038;A0A1C9HCP3;Q9MRA3;A0A1I7PIS3;C0J9K5;C0J9P4;T1L6T3;Q9SCE9;A0A1D8DG80;Q95FJ8;Q597J4;Q8HTI8;A0A1D8D815;Q29S96;Q5J048;A0A1I7PIT2;A0A191SDX6		0	0	0.0006649	59.45	0.00327513	2	1190.64	0.741073	83.6061	0
	High	AHGGVSVFGGVGER	7	7920	30	A0A0M3LBA7;Q597J4;A0A1C9HCP3;Q29S96;Q5J048;G0LNL4;A0A1C9HCV0;Q5J038;A0A1I7PIS3;T1L6T3;Q95FS7;Q9SCE9;Q95FJ8;C0J9K5;C0J9P4;Q9MRA3;A0A1D8DG80;Q9XQX1;A0A1I7PIU6;G4WNV5;A0A1I7PIS8;A0A1I7PIT2;B8PRK2;Q8HTI8;A0A1D8D815;A0A191SDX6;A0A1X7YHE3;Q9MRM1;B7S4V7;A0A0A7DB11		0	0	0.0002626	57.5	0.00394547	2	1328.67	0.49745	67.1033	0
	High	TVLImELINNIAK	1	8267	27	A0A0M3LBA7;A0A1C9HCV0;Q597J4;A0A1D8D815;A0A1I7PIS3;C0J9K5;C0J9P4;Q9SCE9;Q5J048;A0A1I7PIS8;Q95FJ8;Q8HTI8;Q5J038;A0A1C9HCP3;Q9MRA3;A0A1I7PIU6;T1L6T3;G4WNV5;A0A1D8DG80;A0A1X7YHE3;A0A1I7PIT2;B8PRK2;A0A0A7DB11;Q29S96;A0A191SDX6;Q9XQX1;Q9MRM1	M5(Oxidation)	0	0	0.002033	53.45	0.00769149	2	1487.85	0.089455	114.907	0
	High	IGLFGGAGVGK	6	9628	37	A0A0M3LBA7;A0A1C9HCV0;Q5J038;A0A1C9HCP3;Q9MRA3;A0A1I7PIS3;C0J9K5;C0J9P4;T1L6T3;Q95FS7;Q9SCE9;A0A1D8DG80;Q95FJ8;Q597J4;Q8HTI8;A0A1D8D815;A0A1I7PIU6;Q9XQX1;G4WNV5;Q5J048;B7S4V7;A0A1I7PIS8;A0A1X7YHE3;A0A1I7PIT2;B8PRK2;G0LNL4;A0A2G5F6R8;B9T1V8;A0A103XST4;A0A2H3ZCK5;A0A0K9NYL5;A0A191SDX6;Q29S96;A0A0A7DB11;Q9MRM1;A0A0D6QRT0;M0UCJ4		0	0	6.77e-05	51.75	0.0156082	2	975.563	0.981674	81.624	0
	High	VVDLLAPYR	8	9267	30	A0A0M3LBA7;Q597J4;A0A1C9HCV0;A0A1C9HCP3;Q5J038;C0J9K5;C0J9P4;Q95FJ8;Q9MRA3;A0A1I7PIS3;T1L6T3;Q9SCE9;A0A1D8DG80;Q9XQX1;Q5J048;A0A1I7PIU6;G4WNV5;A0A1I7PIS8;A0A1I7PIT2;B8PRK2;Q8HTI8;A0A1D8D815;A0A191SDX6;A0A1X7YHE3;Q29S96;A0A0A7DB11;Q95FS7;G0LNL4;Q9MRM1;B7S4V7		0	0	0.004271	51.35	0.0155755	2	1045.6	0.536108	98.3826	0
	High	EGSITSIQAVYVPADDLTDPAPATTFAHLDATTVLSR	1	6159	25	A0A0M3LBA7;A0A1C9HCV0;Q5J038;Q9MRA3;A0A1I7PIU6;G4WNV5;A0A1D8D815;A0A1C9HCP3;A0A1I7PIS3;C0J9K5;C0J9P4;T1L6T3;Q95FS7;Q9SCE9;Q5J048;B7S4V7;A0A1D8DG80;A0A1I7PIS8;Q95FJ8;A0A191SDX6;Q9XQX1;A0A0A7DB11;A0A1I7PIT2;B8PRK2;Q29S96		0.0408	0	4.929e-14	46.7	0.035007	3	3843.93	0.903987	114.503	0
	High	EGNDLYmEMK	3	8238	28	A0A0A7DB11;A0A1C9HCV0;Q5J038;A0A1C9HCP3;Q95FS7;Q95FJ8;A0A0M3LBA7;Q597J4;Q8HTI8;A0A1D8D815;Q9MRA3;A0A1I7PIU6;Q9XQX1;A0A1I7PIS3;C0J9K5;C0J9P4;T1L6T3;G4WNV5;Q9SCE9;Q5J048;B7S4V7;A0A1D8DG80;A0A1I7PIS8;A0A1X7YHE3;G0LNL4;A0A1I7PIT2;B8PRK2;Q29S96	M7(Oxidation)	0	0	0.0001624	39.98	0.0751654	2	1245.51	1.1396	62.9207	0
	High	EGNDLYmEmK	2	8238	28	A0A0M3LBA7;A0A1C9HCP3;A0A1C9HCV0;Q5J038;Q9MRA3;C0J9K5;C0J9P4;Q95FJ8;G0LNL4;Q597J4;Q8HTI8;A0A1D8D815;A0A1I7PIU6;A0A1I7PIS3;T1L6T3;G4WNV5;Q9SCE9;Q5J048;A0A1D8DG80;A0A1I7PIS8;A0A0A7DB11;A0A1X7YHE3;Q95FS7;B7S4V7;A0A1I7PIT2;B8PRK2;Q29S96;Q9XQX1	M7(Oxidation); M9(Oxidation)	0	0	0.003309	37.63	0.115476	2	1261.51	0.704831	43.1671	0
	High	VALVYGxMNEPPGAR	2	1	1	C0J9K5	X7(E)	0	0	0.00125	32.53	1.00324	2	1602.79	-4.22637	82.3638	0
	High	LSIFETGIK	5	9003	27	A0A1C9HCV0;Q5J038;A0A1C9HCP3;Q9MRA3;A0A1I7PIS3;T1L6T3;Q9SCE9;A0A1D8DG80;Q95FJ8;A0A0M3LBA7;Q597J4;Q8HTI8;A0A191SDX6;A0A1D8D815;A0A1I7PIU6;C0J9K5;C0J9P4;G4WNV5;Q5J048;A0A1I7PIS8;A0A1X7YHE3;Q95FS7;B7S4V7;G0LNL4;Q9XQX1;A0A0A7DB11;Q9MRM1		0	0.001	0.01363	57.91	0.00227348	2	1007.58	0.398959	92.6026	0
	High	AVAmSATDGLmR	4	3822	18	A0A0M3LBA7;A0A1C9HCV0;Q9XQX1;A0A1I7PIS3;Q9SCE9;Q95FJ8;Q5J048;A0A1I7PIS8;B8PRK2;Q597J4;C0J9K5;C0J9P4;A0A1D8D815;A0A191SDX6;Q29S96;Q95FS7;G0LNL4;Q9MRM1	M4(Oxidation); M11(Oxidation)	0	0.001	0.008812	43.74	0.0549702	2	1254.58	0.34244	44.4859	0
	High	TREGNDLYMEMK	2	8225	27	A0A0M3LBA7;Q597J4;A0A1C9HCV0;Q5J038;Q9MRA3;A0A1C9HCP3;A0A1I7PIS3;T1L6T3;Q9SCE9;Q95FJ8;A0A1D8D815;C0J9K5;C0J9P4;A0A1I7PIS8;Q8HTI8;A0A1I7PIU6;G4WNV5;A0A1D8DG80;A0A1I7PIT2;B8PRK2;Q95FS7;Q5J048;Q9XQX1;B7S4V7;A0A0A7DB11;A0A1X7YHE3;G0LNL4		0	0.001	0.02315	37.14	0.235971	2	1486.67	0.821238	62.1804	1
C0J9P4	ATP synthase subunit beta (Fragment) OS=Stephania rotunda OX=461634 GN=atpB PE=3 SV=1 - [C0J9P4_9MAGN]	2998.48	68.54	5675	1	20	155	445	47.8759	5.24951
	High	GMEVIDTGAPLSVPVGGATLGR	7	3356	18	A0A0M3LBA7;Q9SCE9;A0A1C9HCV0;A0A1I7PIS8;Q95FJ8;A0A191SDX6;Q5J038;A0A1D8D815;A0A1C9HCP3;A0A1I7PIS3;T1L6T3;C0J9K5;C0J9P4;A0A1I7PIU6;A0A1I7PIT2;Q95FS7;B8PRK2;Q9XQX1		0	0	1.934e-13	117.75	7.65149e-09	2	2097.1	1.22165	112.531	0
	High	GIYPAVDPLDSTSTMLQPR	2	5449	29	A0A0M3LBA7;A0A1C9HCV0;A0A1D8D815;A0A1I7PIS3;C0J9K5;C0J9P4;Q9SCE9;A0A1I7PIS8;Q95FJ8;Q597J4;A0A191SDX6;Q5J048;A0A1C9HCP3;Q5J038;Q9MRA3;T1L6T3;A0A1D8DG80;Q9XQX1;A0A1I7PIU6;G4WNV5;A0A1I7PIT2;B8PRK2;Q8HTI8;A0A1X7YHE3;Q29S96;Q95FS7;G0LNL4;Q9MRM1;B7S4V7		0	0	1.457e-08	114.59	8.33548e-09	3	2061.04	1.86003	114.131	0
	High	MPSAVGYQPTLSTEMGSLQER	8	5647	28	A0A0M3LBA7;A0A1C9HCV0;A0A1D8D815;A0A1I7PIS3;C0J9K5;C0J9P4;Q9SCE9;A0A1I7PIS8;Q95FJ8;Q5J038;A0A1C9HCP3;A0A1I7PIU6;Q9XQX1;T1L6T3;Q95FS7;A0A1I7PIT2;B8PRK2;B7S4V7;Q9MRA3;Q5J048;G4WNV5;A0A1D8DG80;Q597J4;Q8HTI8;A0A191SDX6;A0A1X7YHE3;Q29S96;G0LNL4		0	0	2.162e-11	111.59	1.35877e-08	2	2282.08	1.346	105.134	0
	High	FVQAGSEVSALLGR	11	9158	29	A0A0M3LBA7;Q597J4;A0A1C9HCP3;A0A1C9HCV0;Q5J038;C0J9K5;C0J9P4;Q95FJ8;Q9MRA3;A0A1I7PIS3;T1L6T3;Q9SCE9;A0A1D8DG80;Q9XQX1;Q5J048;A0A1I7PIU6;G4WNV5;A0A1I7PIS8;A0A1I7PIT2;B8PRK2;Q8HTI8;A0A1D8D815;A0A191SDX6;A0A1X7YHE3;Q29S96;A0A0A7DB11;Q95FS7;G0LNL4;B7S4V7		0	0	9.894e-08	111.35	2.03645e-08	2	1433.78	0.969012	105.231	0
	High	DVNEQDVLLFIDNIFR	1	5066	23	A0A1C9HCV0;Q5J038;A0A1C9HCP3;A0A1I7PIS3;T1L6T3;Q9SCE9;Q95FJ8;A0A0M3LBA7;C0J9K5;C0J9P4;Q8HTI8;Q9MRA3;A0A1I7PIU6;G4WNV5;A0A1D8DG80;A0A1I7PIS8;Q597J4;Q95FS7;G0LNL4;Q29S96;A0A1I7PIT2;B8PRK2;Q9XQX1		0	0	5.489e-10	105.32	8.27081e-08	2	1950	0.407638	116.555	0
	High	ELQDIIAILGLDELSEEDR	1	7752	27	A0A0M3LBA7;Q597J4;A0A1C9HCV0;Q5J038;A0A1C9HCP3;C0J9K5;C0J9P4;Q95FJ8;Q9MRA3;A0A1I7PIS3;T1L6T3;Q9SCE9;A0A1D8DG80;A0A1I7PIU6;G4WNV5;Q5J048;A0A1I7PIS8;B8PRK2;Q8HTI8;A0A1D8D815;Q29S96;A0A191SDX6;A0A1I7PIT2;Q95FS7;G0LNL4;B7S4V7;A0A1X7YHE3		0	0	1e-11	100.91	2.02643e-07	2	2171.11	-0.423796	115.796	0
	High	GmEVIDTGAPLSVPVGGATLGR	5	3356	18	A0A0M3LBA7;A0A1C9HCV0;A0A1D8D815;A0A1I7PIS3;C0J9K5;C0J9P4;Q9SCE9;A0A1I7PIS8;Q95FJ8;A0A191SDX6;Q5J038;A0A1C9HCP3;T1L6T3;A0A1I7PIU6;A0A1I7PIT2;Q95FS7;B8PRK2;Q9XQX1	M2(Oxidation)	0	0	1.662e-13	97.9	3.34571e-07	2	2113.1	1.65469	103.659	0
	High	VALVYGQMNEPPGAR	10	9490	29	A0A0M3LBA7;A0A1C9HCV0;Q5J038;A0A1D8D815;A0A1C9HCP3;Q9MRA3;A0A1I7PIU6;A0A1I7PIS3;C0J9K5;C0J9P4;T1L6T3;G4WNV5;Q9SCE9;Q5J048;A0A1D8DG80;A0A1I7PIS8;Q95FJ8;A0A191SDX6;Q29S96;Q95FS7;B7S4V7;A0A0A7DB11;A0A1I7PIT2;B8PRK2;Q597J4;Q8HTI8;Q9MRM1;A0A1X7YHE3;G0LNL4		0	0	1.605e-09	89.93	2.63198e-06	2	1601.81	0.731551	80.1927	0
	High	VALVYGQmNEPPGAR	12	9490	29	A0A0M3LBA7;Q597J4;A0A1C9HCV0;Q8HTI8;Q5J038;A0A1D8D815;A0A1C9HCP3;Q9MRA3;A0A1I7PIU6;A0A1I7PIS3;C0J9K5;C0J9P4;T1L6T3;G4WNV5;Q95FS7;Q9SCE9;Q5J048;B7S4V7;A0A1D8DG80;A0A1I7PIS8;A0A1X7YHE3;Q95FJ8;G0LNL4;A0A1I7PIT2;B8PRK2;Q9MRM1;A0A191SDX6;Q29S96;A0A0A7DB11	M8(Oxidation)	0	0	1.437e-07	89.7	2.7036e-06	2	1617.81	0.849294	66.7608	0
	High	mPSAVGYQPTLSTEMGSLQER	11	5647	28	A0A1C9HCV0;Q5J038;A0A1C9HCP3;A0A1I7PIU6;Q9XQX1;A0A1I7PIS3;T1L6T3;Q95FS7;Q9SCE9;A0A1I7PIS8;A0A1I7PIT2;B8PRK2;Q95FJ8;A0A0M3LBA7;C0J9K5;C0J9P4;Q9MRA3;Q5J048;G4WNV5;A0A1D8DG80;Q597J4;A0A1D8D815;Q8HTI8;A0A191SDX6;A0A1X7YHE3;Q29S96;G0LNL4;B7S4V7	M1(Oxidation)	0	0	2.169e-13	89.53	1.78443e-06	2	2298.08	1.21214	97.9642	0
	High	mPNIYNALVVK	3	4063	20	A0A0M3LBA7;Q597J4;A0A1C9HCV0;A0A1C9HCP3;Q5J038;C0J9K5;C0J9P4;Q95FJ8;Q9XQX1;Q9MRA3;A0A1I7PIU6;G4WNV5;A0A1I7PIS8;B8PRK2;Q8HTI8;A0A1D8D815;Q29S96;G0LNL4;Q95FS7;B7S4V7	M1(Oxidation)	0	0	7.624e-06	86.05	1.71889e-05	2	1277.69	0.789394	91.124	0
	High	mPSAVGYQPTLSTEmGSLQER	3	5647	28	A0A0M3LBA7;A0A1C9HCV0;Q5J038;A0A1C9HCP3;Q9MRA3;A0A1I7PIU6;Q9XQX1;A0A1I7PIS3;C0J9K5;C0J9P4;T1L6T3;G4WNV5;Q29S96;Q95FS7;Q9SCE9;A0A1D8DG80;A0A1I7PIS8;A0A1I7PIT2;B8PRK2;Q95FJ8;Q597J4;Q8HTI8;A0A191SDX6;A0A1D8D815;Q5J048;A0A1X7YHE3;G0LNL4;B7S4V7	M1(Oxidation); M15(Oxidation)	0	0	2.29e-09	83.56	6.58299e-06	3	2314.07	1.44358	81.254	0
	High	AVAMSATDGLMR	6	3822	18	A0A0M3LBA7;A0A1C9HCV0;Q9XQX1;A0A1I7PIS3;Q9SCE9;Q95FJ8;Q5J048;A0A1I7PIS8;B8PRK2;Q597J4;C0J9K5;C0J9P4;A0A1D8D815;A0A191SDX6;Q29S96;Q95FS7;G0LNL4;Q9MRM1		0	0	2.552e-05	82.19	1.22768e-05	2	1222.59	0.320184	73.2504	0
	High	GIYPAVDPLDSTSTmLQPR	7	5449	29	A0A0M3LBA7;Q597J4;A0A1C9HCP3;A0A1C9HCV0;A0A1D8D815;C0J9K5;C0J9P4;A0A1I7PIS8;Q95FJ8;A0A1I7PIS3;Q9SCE9;A0A191SDX6;Q5J048;Q5J038;A0A1I7PIU6;T1L6T3;Q8HTI8;Q9MRA3;G4WNV5;Q29S96;Q95FS7;B7S4V7;A0A1D8DG80;A0A1X7YHE3;A0A1I7PIT2;B8PRK2;G0LNL4;Q9XQX1;Q9MRM1	M15(Oxidation)	0	0	5.607e-11	77.92	3.83765e-05	2	2077.03	1.53813	104.712	0
	High	VGLTALTmAEYFR	3	7808	30	A0A0M3LBA7;Q597J4;A0A1C9HCV0;Q8HTI8;Q5J038;A0A1C9HCP3;Q9MRA3;A0A1I7PIU6;A0A1I7PIS3;C0J9K5;C0J9P4;T1L6T3;G4WNV5;Q29S96;Q95FS7;Q9SCE9;A0A1D8DG80;A0A1I7PIS8;A0A1I7PIT2;B8PRK2;Q95FJ8;G0LNL4;A0A1D8D815;Q5J048;B7S4V7;A0A1X7YHE3;A0A191SDX6;Q9XQX1;A0A0A7DB11;Q9MRM1	M8(Oxidation)	0	0	2.805e-06	74.09	0.000101855	2	1487.76	1.1816	109.53	0
	High	MPNIYNALVVK	7	4063	20	A0A0M3LBA7;A0A1C9HCV0;C0J9K5;C0J9P4;Q95FJ8;Q5J038;A0A1C9HCP3;Q9MRA3;Q597J4;Q8HTI8;A0A1D8D815;A0A1I7PIU6;G4WNV5;A0A1I7PIS8;Q9XQX1;B8PRK2;Q29S96;G0LNL4;Q95FS7;B7S4V7		0	0	1.731e-05	70.15	0.000217661	2	1261.7	0.44565	103.685	0
	High	VGLTALTMAEYFR	1	7808	30	A0A0M3LBA7;Q597J4;A0A1C9HCV0;Q8HTI8;Q5J038;A0A1C9HCP3;Q9MRA3;A0A1I7PIU6;A0A1I7PIS3;C0J9K5;C0J9P4;T1L6T3;G4WNV5;Q29S96;Q95FS7;Q9SCE9;A0A1D8DG80;A0A1I7PIS8;A0A1I7PIT2;B8PRK2;Q95FJ8;G0LNL4;A0A1D8D815;Q5J048;B7S4V7;A0A1X7YHE3;A0A191SDX6;Q9XQX1;A0A0A7DB11;Q9MRM1		0	0	9.331e-07	66.13	0.000604736	2	1471.76	0.642359	114.613	0
	High	AVAMSATDGLmR	7	3822	18	A0A0M3LBA7;Q597J4;A0A1C9HCV0;A0A1D8D815;C0J9K5;C0J9P4;A0A1I7PIS8;Q95FJ8;A0A191SDX6;A0A1I7PIS3;Q29S96;Q9SCE9;Q5J048;B8PRK2;Q9XQX1;Q95FS7;G0LNL4;Q9MRM1	M11(Oxidation)	0	0	1.735e-06	62.42	0.0009393	2	1238.59	0.380734	59.1241	0
	High	EGNDLYMEMK	4	8238	28	A0A0A7DB11;A0A1C9HCV0;Q5J038;A0A1C9HCP3;Q95FS7;Q95FJ8;A0A0M3LBA7;Q597J4;Q8HTI8;A0A1D8D815;Q9MRA3;A0A1I7PIU6;Q9XQX1;A0A1I7PIS3;C0J9K5;C0J9P4;T1L6T3;G4WNV5;Q9SCE9;Q5J048;B7S4V7;A0A1D8DG80;A0A1I7PIS8;A0A1X7YHE3;G0LNL4;A0A1I7PIT2;B8PRK2;Q29S96		0	0	0.0005714	61.98	0.000528742	2	1229.52	0.493564	74.5464	0
	High	TVLIMELINNIAK	1	8267	27	A0A0M3LBA7;A0A1C9HCV0;Q597J4;A0A1D8D815;A0A1I7PIS3;C0J9K5;C0J9P4;Q9SCE9;Q5J048;A0A1I7PIS8;Q95FJ8;Q8HTI8;Q5J038;A0A1C9HCP3;Q9MRA3;A0A1I7PIU6;T1L6T3;G4WNV5;A0A1D8DG80;A0A1X7YHE3;A0A1I7PIT2;B8PRK2;A0A0A7DB11;Q29S96;A0A191SDX6;Q9XQX1;Q9MRM1		0	0	6.698e-06	61.6	0.0011666	2	1471.86	-0.046942	115.443	0
	High	SAPAFIQLDTK	5	4550	21	Q95FS7;G0LNL4;A0A0M3LBA7;A0A1C9HCV0;Q5J038;A0A1C9HCP3;Q9MRA3;A0A1I7PIS3;C0J9K5;C0J9P4;T1L6T3;Q9SCE9;A0A1D8DG80;Q95FJ8;Q597J4;Q8HTI8;A0A1D8D815;Q29S96;Q5J048;A0A1I7PIT2;A0A191SDX6		0	0	0.0006649	59.45	0.00327513	2	1190.64	0.741073	83.6061	0
	High	AHGGVSVFGGVGER	7	7920	30	A0A0M3LBA7;Q597J4;A0A1C9HCP3;Q29S96;Q5J048;G0LNL4;A0A1C9HCV0;Q5J038;A0A1I7PIS3;T1L6T3;Q95FS7;Q9SCE9;Q95FJ8;C0J9K5;C0J9P4;Q9MRA3;A0A1D8DG80;Q9XQX1;A0A1I7PIU6;G4WNV5;A0A1I7PIS8;A0A1I7PIT2;B8PRK2;Q8HTI8;A0A1D8D815;A0A191SDX6;A0A1X7YHE3;Q9MRM1;B7S4V7;A0A0A7DB11		0	0	0.0002626	57.5	0.00394547	2	1328.67	0.49745	67.1033	0
	High	TVLImELINNIAK	1	8267	27	A0A0M3LBA7;A0A1C9HCV0;Q597J4;A0A1D8D815;A0A1I7PIS3;C0J9K5;C0J9P4;Q9SCE9;Q5J048;A0A1I7PIS8;Q95FJ8;Q8HTI8;Q5J038;A0A1C9HCP3;Q9MRA3;A0A1I7PIU6;T1L6T3;G4WNV5;A0A1D8DG80;A0A1X7YHE3;A0A1I7PIT2;B8PRK2;A0A0A7DB11;Q29S96;A0A191SDX6;Q9XQX1;Q9MRM1	M5(Oxidation)	0	0	0.002033	53.45	0.00769149	2	1487.85	0.089455	114.907	0
	High	FLSQPFFVAEVFTGSPGxYVGLTETIR	1	1	1	C0J9P4	X18(R)	0	0	3.511e-09	52.55	0.005397	3	3018.6	8.99166	114.915	1
	High	IGLFGGAGVGK	6	9628	37	A0A0M3LBA7;A0A1C9HCV0;Q5J038;A0A1C9HCP3;Q9MRA3;A0A1I7PIS3;C0J9K5;C0J9P4;T1L6T3;Q95FS7;Q9SCE9;A0A1D8DG80;Q95FJ8;Q597J4;Q8HTI8;A0A1D8D815;A0A1I7PIU6;Q9XQX1;G4WNV5;Q5J048;B7S4V7;A0A1I7PIS8;A0A1X7YHE3;A0A1I7PIT2;B8PRK2;G0LNL4;A0A2G5F6R8;B9T1V8;A0A103XST4;A0A2H3ZCK5;A0A0K9NYL5;A0A191SDX6;Q29S96;A0A0A7DB11;Q9MRM1;A0A0D6QRT0;M0UCJ4		0	0	6.77e-05	51.75	0.0156082	2	975.563	0.981674	81.624	0
	High	VVDLLAPYR	8	9267	30	A0A0M3LBA7;Q597J4;A0A1C9HCV0;A0A1C9HCP3;Q5J038;C0J9K5;C0J9P4;Q95FJ8;Q9MRA3;A0A1I7PIS3;T1L6T3;Q9SCE9;A0A1D8DG80;Q9XQX1;Q5J048;A0A1I7PIU6;G4WNV5;A0A1I7PIS8;A0A1I7PIT2;B8PRK2;Q8HTI8;A0A1D8D815;A0A191SDX6;A0A1X7YHE3;Q29S96;A0A0A7DB11;Q95FS7;G0LNL4;Q9MRM1;B7S4V7		0	0	0.004271	51.35	0.0155755	2	1045.6	0.536108	98.3826	0
	High	EGSITSIQAVYVPADDLTDPAPATTFAHLDATTVLSR	1	6159	25	A0A0M3LBA7;A0A1C9HCV0;Q5J038;Q9MRA3;A0A1I7PIU6;G4WNV5;A0A1D8D815;A0A1C9HCP3;A0A1I7PIS3;C0J9K5;C0J9P4;T1L6T3;Q95FS7;Q9SCE9;Q5J048;B7S4V7;A0A1D8DG80;A0A1I7PIS8;Q95FJ8;A0A191SDX6;Q9XQX1;A0A0A7DB11;A0A1I7PIT2;B8PRK2;Q29S96		0.0408	0	4.929e-14	46.7	0.035007	3	3843.93	0.903987	114.503	0
	High	EGNDLYmEMK	3	8238	28	A0A0A7DB11;A0A1C9HCV0;Q5J038;A0A1C9HCP3;Q95FS7;Q95FJ8;A0A0M3LBA7;Q597J4;Q8HTI8;A0A1D8D815;Q9MRA3;A0A1I7PIU6;Q9XQX1;A0A1I7PIS3;C0J9K5;C0J9P4;T1L6T3;G4WNV5;Q9SCE9;Q5J048;B7S4V7;A0A1D8DG80;A0A1I7PIS8;A0A1X7YHE3;G0LNL4;A0A1I7PIT2;B8PRK2;Q29S96	M7(Oxidation)	0	0	0.0001624	39.98	0.0751654	2	1245.51	1.1396	62.9207	0
	High	EGNDLYmEmK	2	8238	28	A0A0M3LBA7;A0A1C9HCP3;A0A1C9HCV0;Q5J038;Q9MRA3;C0J9K5;C0J9P4;Q95FJ8;G0LNL4;Q597J4;Q8HTI8;A0A1D8D815;A0A1I7PIU6;A0A1I7PIS3;T1L6T3;G4WNV5;Q9SCE9;Q5J048;A0A1D8DG80;A0A1I7PIS8;A0A0A7DB11;A0A1X7YHE3;Q95FS7;B7S4V7;A0A1I7PIT2;B8PRK2;Q29S96;Q9XQX1	M7(Oxidation); M9(Oxidation)	0	0	0.003309	37.63	0.115476	2	1261.51	0.704831	43.1671	0
	High	LSIFETGIK	5	9003	27	A0A1C9HCV0;Q5J038;A0A1C9HCP3;Q9MRA3;A0A1I7PIS3;T1L6T3;Q9SCE9;A0A1D8DG80;Q95FJ8;A0A0M3LBA7;Q597J4;Q8HTI8;A0A191SDX6;A0A1D8D815;A0A1I7PIU6;C0J9K5;C0J9P4;G4WNV5;Q5J048;A0A1I7PIS8;A0A1X7YHE3;Q95FS7;B7S4V7;G0LNL4;Q9XQX1;A0A0A7DB11;Q9MRM1		0	0.001	0.01363	57.91	0.00227348	2	1007.58	0.398959	92.6026	0
	High	AVAmSATDGLmR	4	3822	18	A0A0M3LBA7;A0A1C9HCV0;Q9XQX1;A0A1I7PIS3;Q9SCE9;Q95FJ8;Q5J048;A0A1I7PIS8;B8PRK2;Q597J4;C0J9K5;C0J9P4;A0A1D8D815;A0A191SDX6;Q29S96;Q95FS7;G0LNL4;Q9MRM1	M4(Oxidation); M11(Oxidation)	0	0.001	0.008812	43.74	0.0549702	2	1254.58	0.34244	44.4859	0
	High	TREGNDLYMEMK	2	8225	27	A0A0M3LBA7;Q597J4;A0A1C9HCV0;Q5J038;Q9MRA3;A0A1C9HCP3;A0A1I7PIS3;T1L6T3;Q9SCE9;Q95FJ8;A0A1D8D815;C0J9K5;C0J9P4;A0A1I7PIS8;Q8HTI8;A0A1I7PIU6;G4WNV5;A0A1D8DG80;A0A1I7PIT2;B8PRK2;Q95FS7;Q5J048;Q9XQX1;B7S4V7;A0A0A7DB11;A0A1X7YHE3;G0LNL4		0	0.001	0.02315	37.14	0.235971	2	1486.67	0.821238	62.1804	1
Q95FS7	ATP synthase subunit beta (Fragment) OS=Eucryphia lucida OX=3791 GN=atpB PE=3 SV=1 - [Q95FS7_EUCLU]	2996.86	60.58	2020	0	20	156	482	51.786	5.30029
	High	GMEVIDTGAPLSVPVGGATLGR	7	3356	18	A0A0M3LBA7;Q9SCE9;A0A1C9HCV0;A0A1I7PIS8;Q95FJ8;A0A191SDX6;Q5J038;A0A1D8D815;A0A1C9HCP3;A0A1I7PIS3;T1L6T3;C0J9K5;C0J9P4;A0A1I7PIU6;A0A1I7PIT2;Q95FS7;B8PRK2;Q9XQX1		0	0	1.934e-13	117.75	7.65149e-09	2	2097.1	1.22165	112.531	0
	High	GIYPAVDPLDSTSTMLQPR	2	5449	29	A0A0M3LBA7;A0A1C9HCV0;A0A1D8D815;A0A1I7PIS3;C0J9K5;C0J9P4;Q9SCE9;A0A1I7PIS8;Q95FJ8;Q597J4;A0A191SDX6;Q5J048;A0A1C9HCP3;Q5J038;Q9MRA3;T1L6T3;A0A1D8DG80;Q9XQX1;A0A1I7PIU6;G4WNV5;A0A1I7PIT2;B8PRK2;Q8HTI8;A0A1X7YHE3;Q29S96;Q95FS7;G0LNL4;Q9MRM1;B7S4V7		0	0	1.457e-08	114.59	8.33548e-09	3	2061.04	1.86003	114.131	0
	High	MPSAVGYQPTLSTEMGSLQER	8	5647	28	A0A0M3LBA7;A0A1C9HCV0;A0A1D8D815;A0A1I7PIS3;C0J9K5;C0J9P4;Q9SCE9;A0A1I7PIS8;Q95FJ8;Q5J038;A0A1C9HCP3;A0A1I7PIU6;Q9XQX1;T1L6T3;Q95FS7;A0A1I7PIT2;B8PRK2;B7S4V7;Q9MRA3;Q5J048;G4WNV5;A0A1D8DG80;Q597J4;Q8HTI8;A0A191SDX6;A0A1X7YHE3;Q29S96;G0LNL4		0	0	2.162e-11	111.59	1.35877e-08	2	2282.08	1.346	105.134	0
	High	FVQAGSEVSALLGR	11	9158	29	A0A0M3LBA7;Q597J4;A0A1C9HCP3;A0A1C9HCV0;Q5J038;C0J9K5;C0J9P4;Q95FJ8;Q9MRA3;A0A1I7PIS3;T1L6T3;Q9SCE9;A0A1D8DG80;Q9XQX1;Q5J048;A0A1I7PIU6;G4WNV5;A0A1I7PIS8;A0A1I7PIT2;B8PRK2;Q8HTI8;A0A1D8D815;A0A191SDX6;A0A1X7YHE3;Q29S96;A0A0A7DB11;Q95FS7;G0LNL4;B7S4V7		0	0	9.894e-08	111.35	2.03645e-08	2	1433.78	0.969012	105.231	0
	High	DVNEQDVLLFIDNIFR	1	5066	23	A0A1C9HCV0;Q5J038;A0A1C9HCP3;A0A1I7PIS3;T1L6T3;Q9SCE9;Q95FJ8;A0A0M3LBA7;C0J9K5;C0J9P4;Q8HTI8;Q9MRA3;A0A1I7PIU6;G4WNV5;A0A1D8DG80;A0A1I7PIS8;Q597J4;Q95FS7;G0LNL4;Q29S96;A0A1I7PIT2;B8PRK2;Q9XQX1		0	0	5.489e-10	105.32	8.27081e-08	2	1950	0.407638	116.555	0
	High	ELQDIIAILGLDELSEEDR	1	7752	27	A0A0M3LBA7;Q597J4;A0A1C9HCV0;Q5J038;A0A1C9HCP3;C0J9K5;C0J9P4;Q95FJ8;Q9MRA3;A0A1I7PIS3;T1L6T3;Q9SCE9;A0A1D8DG80;A0A1I7PIU6;G4WNV5;Q5J048;A0A1I7PIS8;B8PRK2;Q8HTI8;A0A1D8D815;Q29S96;A0A191SDX6;A0A1I7PIT2;Q95FS7;G0LNL4;B7S4V7;A0A1X7YHE3		0	0	1e-11	100.91	2.02643e-07	2	2171.11	-0.423796	115.796	0
	High	GmEVIDTGAPLSVPVGGATLGR	5	3356	18	A0A0M3LBA7;A0A1C9HCV0;A0A1D8D815;A0A1I7PIS3;C0J9K5;C0J9P4;Q9SCE9;A0A1I7PIS8;Q95FJ8;A0A191SDX6;Q5J038;A0A1C9HCP3;T1L6T3;A0A1I7PIU6;A0A1I7PIT2;Q95FS7;B8PRK2;Q9XQX1	M2(Oxidation)	0	0	1.662e-13	97.9	3.34571e-07	2	2113.1	1.65469	103.659	0
	High	VALVYGQMNEPPGAR	10	9490	29	A0A0M3LBA7;A0A1C9HCV0;Q5J038;A0A1D8D815;A0A1C9HCP3;Q9MRA3;A0A1I7PIU6;A0A1I7PIS3;C0J9K5;C0J9P4;T1L6T3;G4WNV5;Q9SCE9;Q5J048;A0A1D8DG80;A0A1I7PIS8;Q95FJ8;A0A191SDX6;Q29S96;Q95FS7;B7S4V7;A0A0A7DB11;A0A1I7PIT2;B8PRK2;Q597J4;Q8HTI8;Q9MRM1;A0A1X7YHE3;G0LNL4		0	0	1.605e-09	89.93	2.63198e-06	2	1601.81	0.731551	80.1927	0
	High	VALVYGQmNEPPGAR	12	9490	29	A0A0M3LBA7;Q597J4;A0A1C9HCV0;Q8HTI8;Q5J038;A0A1D8D815;A0A1C9HCP3;Q9MRA3;A0A1I7PIU6;A0A1I7PIS3;C0J9K5;C0J9P4;T1L6T3;G4WNV5;Q95FS7;Q9SCE9;Q5J048;B7S4V7;A0A1D8DG80;A0A1I7PIS8;A0A1X7YHE3;Q95FJ8;G0LNL4;A0A1I7PIT2;B8PRK2;Q9MRM1;A0A191SDX6;Q29S96;A0A0A7DB11	M8(Oxidation)	0	0	1.437e-07	89.7	2.7036e-06	2	1617.81	0.849294	66.7608	0
	High	mPSAVGYQPTLSTEMGSLQER	11	5647	28	A0A1C9HCV0;Q5J038;A0A1C9HCP3;A0A1I7PIU6;Q9XQX1;A0A1I7PIS3;T1L6T3;Q95FS7;Q9SCE9;A0A1I7PIS8;A0A1I7PIT2;B8PRK2;Q95FJ8;A0A0M3LBA7;C0J9K5;C0J9P4;Q9MRA3;Q5J048;G4WNV5;A0A1D8DG80;Q597J4;A0A1D8D815;Q8HTI8;A0A191SDX6;A0A1X7YHE3;Q29S96;G0LNL4;B7S4V7	M1(Oxidation)	0	0	2.169e-13	89.53	1.78443e-06	2	2298.08	1.21214	97.9642	0
	High	mPNIYNALVVK	3	4063	20	A0A0M3LBA7;Q597J4;A0A1C9HCV0;A0A1C9HCP3;Q5J038;C0J9K5;C0J9P4;Q95FJ8;Q9XQX1;Q9MRA3;A0A1I7PIU6;G4WNV5;A0A1I7PIS8;B8PRK2;Q8HTI8;A0A1D8D815;Q29S96;G0LNL4;Q95FS7;B7S4V7	M1(Oxidation)	0	0	7.624e-06	86.05	1.71889e-05	2	1277.69	0.789394	91.124	0
	High	mPSAVGYQPTLSTEmGSLQER	3	5647	28	A0A0M3LBA7;A0A1C9HCV0;Q5J038;A0A1C9HCP3;Q9MRA3;A0A1I7PIU6;Q9XQX1;A0A1I7PIS3;C0J9K5;C0J9P4;T1L6T3;G4WNV5;Q29S96;Q95FS7;Q9SCE9;A0A1D8DG80;A0A1I7PIS8;A0A1I7PIT2;B8PRK2;Q95FJ8;Q597J4;Q8HTI8;A0A191SDX6;A0A1D8D815;Q5J048;A0A1X7YHE3;G0LNL4;B7S4V7	M1(Oxidation); M15(Oxidation)	0	0	2.29e-09	83.56	6.58299e-06	3	2314.07	1.44358	81.254	0
	High	AVAMSATDGLMR	6	3822	18	A0A0M3LBA7;A0A1C9HCV0;Q9XQX1;A0A1I7PIS3;Q9SCE9;Q95FJ8;Q5J048;A0A1I7PIS8;B8PRK2;Q597J4;C0J9K5;C0J9P4;A0A1D8D815;A0A191SDX6;Q29S96;Q95FS7;G0LNL4;Q9MRM1		0	0	2.552e-05	82.19	1.22768e-05	2	1222.59	0.320184	73.2504	0
	High	GIYPAVDPLDSTSTmLQPR	7	5449	29	A0A0M3LBA7;Q597J4;A0A1C9HCP3;A0A1C9HCV0;A0A1D8D815;C0J9K5;C0J9P4;A0A1I7PIS8;Q95FJ8;A0A1I7PIS3;Q9SCE9;A0A191SDX6;Q5J048;Q5J038;A0A1I7PIU6;T1L6T3;Q8HTI8;Q9MRA3;G4WNV5;Q29S96;Q95FS7;B7S4V7;A0A1D8DG80;A0A1X7YHE3;A0A1I7PIT2;B8PRK2;G0LNL4;Q9XQX1;Q9MRM1	M15(Oxidation)	0	0	5.607e-11	77.92	3.83765e-05	2	2077.03	1.53813	104.712	0
	High	VGLTALTmAEYFR	3	7808	30	A0A0M3LBA7;Q597J4;A0A1C9HCV0;Q8HTI8;Q5J038;A0A1C9HCP3;Q9MRA3;A0A1I7PIU6;A0A1I7PIS3;C0J9K5;C0J9P4;T1L6T3;G4WNV5;Q29S96;Q95FS7;Q9SCE9;A0A1D8DG80;A0A1I7PIS8;A0A1I7PIT2;B8PRK2;Q95FJ8;G0LNL4;A0A1D8D815;Q5J048;B7S4V7;A0A1X7YHE3;A0A191SDX6;Q9XQX1;A0A0A7DB11;Q9MRM1	M8(Oxidation)	0	0	2.805e-06	74.09	0.000101855	2	1487.76	1.1816	109.53	0
	High	MPNIYNALVVK	7	4063	20	A0A0M3LBA7;A0A1C9HCV0;C0J9K5;C0J9P4;Q95FJ8;Q5J038;A0A1C9HCP3;Q9MRA3;Q597J4;Q8HTI8;A0A1D8D815;A0A1I7PIU6;G4WNV5;A0A1I7PIS8;Q9XQX1;B8PRK2;Q29S96;G0LNL4;Q95FS7;B7S4V7		0	0	1.731e-05	70.15	0.000217661	2	1261.7	0.44565	103.685	0
	High	VGLTALTMAEYFR	1	7808	30	A0A0M3LBA7;Q597J4;A0A1C9HCV0;Q8HTI8;Q5J038;A0A1C9HCP3;Q9MRA3;A0A1I7PIU6;A0A1I7PIS3;C0J9K5;C0J9P4;T1L6T3;G4WNV5;Q29S96;Q95FS7;Q9SCE9;A0A1D8DG80;A0A1I7PIS8;A0A1I7PIT2;B8PRK2;Q95FJ8;G0LNL4;A0A1D8D815;Q5J048;B7S4V7;A0A1X7YHE3;A0A191SDX6;Q9XQX1;A0A0A7DB11;Q9MRM1		0	0	9.331e-07	66.13	0.000604736	2	1471.76	0.642359	114.613	0
	High	AVAMSATDGLmR	7	3822	18	A0A0M3LBA7;Q597J4;A0A1C9HCV0;A0A1D8D815;C0J9K5;C0J9P4;A0A1I7PIS8;Q95FJ8;A0A191SDX6;A0A1I7PIS3;Q29S96;Q9SCE9;Q5J048;B8PRK2;Q9XQX1;Q95FS7;G0LNL4;Q9MRM1	M11(Oxidation)	0	0	1.735e-06	62.42	0.0009393	2	1238.59	0.380734	59.1241	0
	High	EGNDLYMEMK	4	8238	28	A0A0A7DB11;A0A1C9HCV0;Q5J038;A0A1C9HCP3;Q95FS7;Q95FJ8;A0A0M3LBA7;Q597J4;Q8HTI8;A0A1D8D815;Q9MRA3;A0A1I7PIU6;Q9XQX1;A0A1I7PIS3;C0J9K5;C0J9P4;T1L6T3;G4WNV5;Q9SCE9;Q5J048;B7S4V7;A0A1D8DG80;A0A1I7PIS8;A0A1X7YHE3;G0LNL4;A0A1I7PIT2;B8PRK2;Q29S96		0	0	0.0005714	61.98	0.000528742	2	1229.52	0.493564	74.5464	0
	High	SAPAFIQLDTK	5	4550	21	Q95FS7;G0LNL4;A0A0M3LBA7;A0A1C9HCV0;Q5J038;A0A1C9HCP3;Q9MRA3;A0A1I7PIS3;C0J9K5;C0J9P4;T1L6T3;Q9SCE9;A0A1D8DG80;Q95FJ8;Q597J4;Q8HTI8;A0A1D8D815;Q29S96;Q5J048;A0A1I7PIT2;A0A191SDX6		0	0	0.0006649	59.45	0.00327513	2	1190.64	0.741073	83.6061	0
	High	AHGGVSVFGGVGER	7	7920	30	A0A0M3LBA7;Q597J4;A0A1C9HCP3;Q29S96;Q5J048;G0LNL4;A0A1C9HCV0;Q5J038;A0A1I7PIS3;T1L6T3;Q95FS7;Q9SCE9;Q95FJ8;C0J9K5;C0J9P4;Q9MRA3;A0A1D8DG80;Q9XQX1;A0A1I7PIU6;G4WNV5;A0A1I7PIS8;A0A1I7PIT2;B8PRK2;Q8HTI8;A0A1D8D815;A0A191SDX6;A0A1X7YHE3;Q9MRM1;B7S4V7;A0A0A7DB11		0	0	0.0002626	57.5	0.00394547	2	1328.67	0.49745	67.1033	0
	High	TVLIMELIxNIAK	1	10	2	Q95FS7;G0LNL4	X9(D)	0	0	3.998e-05	55.14	0.00359597	2	1472.84	0.525644	114.704	0
	High	IGLFGGAGVGK	6	9628	37	A0A0M3LBA7;A0A1C9HCV0;Q5J038;A0A1C9HCP3;Q9MRA3;A0A1I7PIS3;C0J9K5;C0J9P4;T1L6T3;Q95FS7;Q9SCE9;A0A1D8DG80;Q95FJ8;Q597J4;Q8HTI8;A0A1D8D815;A0A1I7PIU6;Q9XQX1;G4WNV5;Q5J048;B7S4V7;A0A1I7PIS8;A0A1X7YHE3;A0A1I7PIT2;B8PRK2;G0LNL4;A0A2G5F6R8;B9T1V8;A0A103XST4;A0A2H3ZCK5;A0A0K9NYL5;A0A191SDX6;Q29S96;A0A0A7DB11;Q9MRM1;A0A0D6QRT0;M0UCJ4		0	0	6.77e-05	51.75	0.0156082	2	975.563	0.981674	81.624	0
	High	VVDLLAPYR	8	9267	30	A0A0M3LBA7;Q597J4;A0A1C9HCV0;A0A1C9HCP3;Q5J038;C0J9K5;C0J9P4;Q95FJ8;Q9MRA3;A0A1I7PIS3;T1L6T3;Q9SCE9;A0A1D8DG80;Q9XQX1;Q5J048;A0A1I7PIU6;G4WNV5;A0A1I7PIS8;A0A1I7PIT2;B8PRK2;Q8HTI8;A0A1D8D815;A0A191SDX6;A0A1X7YHE3;Q29S96;A0A0A7DB11;Q95FS7;G0LNL4;Q9MRM1;B7S4V7		0	0	0.004271	51.35	0.0155755	2	1045.6	0.536108	98.3826	0
	High	EGSITSIQAVYVPADDLTDPAPATTFAHLDATTVLSR	1	6159	25	A0A0M3LBA7;A0A1C9HCV0;Q5J038;Q9MRA3;A0A1I7PIU6;G4WNV5;A0A1D8D815;A0A1C9HCP3;A0A1I7PIS3;C0J9K5;C0J9P4;T1L6T3;Q95FS7;Q9SCE9;Q5J048;B7S4V7;A0A1D8DG80;A0A1I7PIS8;Q95FJ8;A0A191SDX6;Q9XQX1;A0A0A7DB11;A0A1I7PIT2;B8PRK2;Q29S96		0.0408	0	4.929e-14	46.7	0.035007	3	3843.93	0.903987	114.503	0
	High	EGNDLYmEMK	3	8238	28	A0A0A7DB11;A0A1C9HCV0;Q5J038;A0A1C9HCP3;Q95FS7;Q95FJ8;A0A0M3LBA7;Q597J4;Q8HTI8;A0A1D8D815;Q9MRA3;A0A1I7PIU6;Q9XQX1;A0A1I7PIS3;C0J9K5;C0J9P4;T1L6T3;G4WNV5;Q9SCE9;Q5J048;B7S4V7;A0A1D8DG80;A0A1I7PIS8;A0A1X7YHE3;G0LNL4;A0A1I7PIT2;B8PRK2;Q29S96	M7(Oxidation)	0	0	0.0001624	39.98	0.0751654	2	1245.51	1.1396	62.9207	0
	High	EGNDLYmEmK	2	8238	28	A0A0M3LBA7;A0A1C9HCP3;A0A1C9HCV0;Q5J038;Q9MRA3;C0J9K5;C0J9P4;Q95FJ8;G0LNL4;Q597J4;Q8HTI8;A0A1D8D815;A0A1I7PIU6;A0A1I7PIS3;T1L6T3;G4WNV5;Q9SCE9;Q5J048;A0A1D8DG80;A0A1I7PIS8;A0A0A7DB11;A0A1X7YHE3;Q95FS7;B7S4V7;A0A1I7PIT2;B8PRK2;Q29S96;Q9XQX1	M7(Oxidation); M9(Oxidation)	0	0	0.003309	37.63	0.115476	2	1261.51	0.704831	43.1671	0
	High	ESGVINEENIAESK	3	1255	19	A0A1C9HCV0;Q5J038;A0A1C9HCP3;A0A1I7PIS3;T1L6T3;Q9SCE9;Q95FJ8;Q9MRA3;A0A1I7PIU6;Q95FS7;A0A1D8DG80;A0A1I7PIS8;A0A1I7PIT2;B8PRK2;Q8HTI8;Q9XQX1;A0A1D8D815;A0A191SDX6;G0LNL4		0	0	0.0003117	30.19	1.79464	2	1518.73	-0.0554985	60.8314	0
	High	LSIFETGIK	5	9003	27	A0A1C9HCV0;Q5J038;A0A1C9HCP3;Q9MRA3;A0A1I7PIS3;T1L6T3;Q9SCE9;A0A1D8DG80;Q95FJ8;A0A0M3LBA7;Q597J4;Q8HTI8;A0A191SDX6;A0A1D8D815;A0A1I7PIU6;C0J9K5;C0J9P4;G4WNV5;Q5J048;A0A1I7PIS8;A0A1X7YHE3;Q95FS7;B7S4V7;G0LNL4;Q9XQX1;A0A0A7DB11;Q9MRM1		0	0.001	0.01363	57.91	0.00227348	2	1007.58	0.398959	92.6026	0
	High	AVAmSATDGLmR	4	3822	18	A0A0M3LBA7;A0A1C9HCV0;Q9XQX1;A0A1I7PIS3;Q9SCE9;Q95FJ8;Q5J048;A0A1I7PIS8;B8PRK2;Q597J4;C0J9K5;C0J9P4;A0A1D8D815;A0A191SDX6;Q29S96;Q95FS7;G0LNL4;Q9MRM1	M4(Oxidation); M11(Oxidation)	0	0.001	0.008812	43.74	0.0549702	2	1254.58	0.34244	44.4859	0
	High	TREGNDLYMEMK	2	8225	27	A0A0M3LBA7;Q597J4;A0A1C9HCV0;Q5J038;Q9MRA3;A0A1C9HCP3;A0A1I7PIS3;T1L6T3;Q9SCE9;Q95FJ8;A0A1D8D815;C0J9K5;C0J9P4;A0A1I7PIS8;Q8HTI8;A0A1I7PIU6;G4WNV5;A0A1D8DG80;A0A1I7PIT2;B8PRK2;Q95FS7;Q5J048;Q9XQX1;B7S4V7;A0A0A7DB11;A0A1X7YHE3;G0LNL4		0	0.001	0.02315	37.14	0.235971	2	1486.67	0.821238	62.1804	1
A0A1I7PIT2	ATP synthase subunit beta (Fragment) OS=Mycetia sinensis OX=1712815 GN=atpB PE=3 SV=1 - [A0A1I7PIT2_9GENT]	2971.84	65.72	740	0	20	143	458	49.1826	5.05908
	High	IFNVLGEPVDNLGPVDTR	3	3009	18	A0A0M3LBA7;A0A1C9HCV0;Q5J038;Q9MRA3;Q597J4;Q9XQX1;Q5J048;Q9SCE9;A0A1I7PIU6;G4WNV5;A0A1D8DG80;Q8HTI8;A0A1D8D815;A0A1I7PIT2;A0A191SDX6;G0LNL4;Q29S96;B7S4V7		0	0	6.46e-09	118.73	2.69818e-09	2	1955.03	1.43187	114.292	0
	High	GMEVIDTGAPLSVPVGGATLGR	7	3356	18	A0A0M3LBA7;Q9SCE9;A0A1C9HCV0;A0A1I7PIS8;Q95FJ8;A0A191SDX6;Q5J038;A0A1D8D815;A0A1C9HCP3;A0A1I7PIS3;T1L6T3;C0J9K5;C0J9P4;A0A1I7PIU6;A0A1I7PIT2;Q95FS7;B8PRK2;Q9XQX1		0	0	1.934e-13	117.75	7.65149e-09	2	2097.1	1.22165	112.531	0
	High	GIYPAVDPLDSTSTMLQPR	2	5449	29	A0A0M3LBA7;A0A1C9HCV0;A0A1D8D815;A0A1I7PIS3;C0J9K5;C0J9P4;Q9SCE9;A0A1I7PIS8;Q95FJ8;Q597J4;A0A191SDX6;Q5J048;A0A1C9HCP3;Q5J038;Q9MRA3;T1L6T3;A0A1D8DG80;Q9XQX1;A0A1I7PIU6;G4WNV5;A0A1I7PIT2;B8PRK2;Q8HTI8;A0A1X7YHE3;Q29S96;Q95FS7;G0LNL4;Q9MRM1;B7S4V7		0	0	1.457e-08	114.59	8.33548e-09	3	2061.04	1.86003	114.131	0
	High	MPSAVGYQPTLSTEMGSLQER	8	5647	28	A0A0M3LBA7;A0A1C9HCV0;A0A1D8D815;A0A1I7PIS3;C0J9K5;C0J9P4;Q9SCE9;A0A1I7PIS8;Q95FJ8;Q5J038;A0A1C9HCP3;A0A1I7PIU6;Q9XQX1;T1L6T3;Q95FS7;A0A1I7PIT2;B8PRK2;B7S4V7;Q9MRA3;Q5J048;G4WNV5;A0A1D8DG80;Q597J4;Q8HTI8;A0A191SDX6;A0A1X7YHE3;Q29S96;G0LNL4		0	0	2.162e-11	111.59	1.35877e-08	2	2282.08	1.346	105.134	0
	High	FVQAGSEVSALLGR	11	9158	29	A0A0M3LBA7;Q597J4;A0A1C9HCP3;A0A1C9HCV0;Q5J038;C0J9K5;C0J9P4;Q95FJ8;Q9MRA3;A0A1I7PIS3;T1L6T3;Q9SCE9;A0A1D8DG80;Q9XQX1;Q5J048;A0A1I7PIU6;G4WNV5;A0A1I7PIS8;A0A1I7PIT2;B8PRK2;Q8HTI8;A0A1D8D815;A0A191SDX6;A0A1X7YHE3;Q29S96;A0A0A7DB11;Q95FS7;G0LNL4;B7S4V7		0	0	9.894e-08	111.35	2.03645e-08	2	1433.78	0.969012	105.231	0
	High	DVNEQDVLLFIDNIFR	1	5066	23	A0A1C9HCV0;Q5J038;A0A1C9HCP3;A0A1I7PIS3;T1L6T3;Q9SCE9;Q95FJ8;A0A0M3LBA7;C0J9K5;C0J9P4;Q8HTI8;Q9MRA3;A0A1I7PIU6;G4WNV5;A0A1D8DG80;A0A1I7PIS8;Q597J4;Q95FS7;G0LNL4;Q29S96;A0A1I7PIT2;B8PRK2;Q9XQX1		0	0	5.489e-10	105.32	8.27081e-08	2	1950	0.407638	116.555	0
	High	ELQDIIAILGLDELSEEDR	1	7752	27	A0A0M3LBA7;Q597J4;A0A1C9HCV0;Q5J038;A0A1C9HCP3;C0J9K5;C0J9P4;Q95FJ8;Q9MRA3;A0A1I7PIS3;T1L6T3;Q9SCE9;A0A1D8DG80;A0A1I7PIU6;G4WNV5;Q5J048;A0A1I7PIS8;B8PRK2;Q8HTI8;A0A1D8D815;Q29S96;A0A191SDX6;A0A1I7PIT2;Q95FS7;G0LNL4;B7S4V7;A0A1X7YHE3		0	0	1e-11	100.91	2.02643e-07	2	2171.11	-0.423796	115.796	0
	High	GmEVIDTGAPLSVPVGGATLGR	5	3356	18	A0A0M3LBA7;A0A1C9HCV0;A0A1D8D815;A0A1I7PIS3;C0J9K5;C0J9P4;Q9SCE9;A0A1I7PIS8;Q95FJ8;A0A191SDX6;Q5J038;A0A1C9HCP3;T1L6T3;A0A1I7PIU6;A0A1I7PIT2;Q95FS7;B8PRK2;Q9XQX1	M2(Oxidation)	0	0	1.662e-13	97.9	3.34571e-07	2	2113.1	1.65469	103.659	0
	High	VALVYGQMNEPPGAR	10	9490	29	A0A0M3LBA7;A0A1C9HCV0;Q5J038;A0A1D8D815;A0A1C9HCP3;Q9MRA3;A0A1I7PIU6;A0A1I7PIS3;C0J9K5;C0J9P4;T1L6T3;G4WNV5;Q9SCE9;Q5J048;A0A1D8DG80;A0A1I7PIS8;Q95FJ8;A0A191SDX6;Q29S96;Q95FS7;B7S4V7;A0A0A7DB11;A0A1I7PIT2;B8PRK2;Q597J4;Q8HTI8;Q9MRM1;A0A1X7YHE3;G0LNL4		0	0	1.605e-09	89.93	2.63198e-06	2	1601.81	0.731551	80.1927	0
	High	VALVYGQmNEPPGAR	12	9490	29	A0A0M3LBA7;Q597J4;A0A1C9HCV0;Q8HTI8;Q5J038;A0A1D8D815;A0A1C9HCP3;Q9MRA3;A0A1I7PIU6;A0A1I7PIS3;C0J9K5;C0J9P4;T1L6T3;G4WNV5;Q95FS7;Q9SCE9;Q5J048;B7S4V7;A0A1D8DG80;A0A1I7PIS8;A0A1X7YHE3;Q95FJ8;G0LNL4;A0A1I7PIT2;B8PRK2;Q9MRM1;A0A191SDX6;Q29S96;A0A0A7DB11	M8(Oxidation)	0	0	1.437e-07	89.7	2.7036e-06	2	1617.81	0.849294	66.7608	0
	High	mPSAVGYQPTLSTEMGSLQER	11	5647	28	A0A1C9HCV0;Q5J038;A0A1C9HCP3;A0A1I7PIU6;Q9XQX1;A0A1I7PIS3;T1L6T3;Q95FS7;Q9SCE9;A0A1I7PIS8;A0A1I7PIT2;B8PRK2;Q95FJ8;A0A0M3LBA7;C0J9K5;C0J9P4;Q9MRA3;Q5J048;G4WNV5;A0A1D8DG80;Q597J4;A0A1D8D815;Q8HTI8;A0A191SDX6;A0A1X7YHE3;Q29S96;G0LNL4;B7S4V7	M1(Oxidation)	0	0	2.169e-13	89.53	1.78443e-06	2	2298.08	1.21214	97.9642	0
	High	mPSAVGYQPTLSTEmGSLQER	3	5647	28	A0A0M3LBA7;A0A1C9HCV0;Q5J038;A0A1C9HCP3;Q9MRA3;A0A1I7PIU6;Q9XQX1;A0A1I7PIS3;C0J9K5;C0J9P4;T1L6T3;G4WNV5;Q29S96;Q95FS7;Q9SCE9;A0A1D8DG80;A0A1I7PIS8;A0A1I7PIT2;B8PRK2;Q95FJ8;Q597J4;Q8HTI8;A0A191SDX6;A0A1D8D815;Q5J048;A0A1X7YHE3;G0LNL4;B7S4V7	M1(Oxidation); M15(Oxidation)	0	0	2.29e-09	83.56	6.58299e-06	3	2314.07	1.44358	81.254	0
	High	GIYPAVDPLDSTSTmLQPR	7	5449	29	A0A0M3LBA7;Q597J4;A0A1C9HCP3;A0A1C9HCV0;A0A1D8D815;C0J9K5;C0J9P4;A0A1I7PIS8;Q95FJ8;A0A1I7PIS3;Q9SCE9;A0A191SDX6;Q5J048;Q5J038;A0A1I7PIU6;T1L6T3;Q8HTI8;Q9MRA3;G4WNV5;Q29S96;Q95FS7;B7S4V7;A0A1D8DG80;A0A1X7YHE3;A0A1I7PIT2;B8PRK2;G0LNL4;Q9XQX1;Q9MRM1	M15(Oxidation)	0	0	5.607e-11	77.92	3.83765e-05	2	2077.03	1.53813	104.712	0
	High	VGLTALTmAEYFR	3	7808	30	A0A0M3LBA7;Q597J4;A0A1C9HCV0;Q8HTI8;Q5J038;A0A1C9HCP3;Q9MRA3;A0A1I7PIU6;A0A1I7PIS3;C0J9K5;C0J9P4;T1L6T3;G4WNV5;Q29S96;Q95FS7;Q9SCE9;A0A1D8DG80;A0A1I7PIS8;A0A1I7PIT2;B8PRK2;Q95FJ8;G0LNL4;A0A1D8D815;Q5J048;B7S4V7;A0A1X7YHE3;A0A191SDX6;Q9XQX1;A0A0A7DB11;Q9MRM1	M8(Oxidation)	0	0	2.805e-06	74.09	0.000101855	2	1487.76	1.1816	109.53	0
	High	IVGEEHYETAQK	12	150	7	A0A0M3LBA7;Q9MRA3;A0A1I7PIS3;A0A1D8DG80;A0A1I7PIU6;A0A1I7PIT2;A0A1I7PIS8		0	0	9.756e-08	69.28	0.000192587	2	1403.68	0.812658	39.2768	0
	High	MPNIYDALVVK	3	26	4	A0A1I7PIS3;A0A1D8DG80;Q95FJ8;A0A1I7PIT2		0	0	1.11e-05	67.37	0.00045653	2	1262.68	0.243073	94.6505	0
	High	VGLTALTMAEYFR	1	7808	30	A0A0M3LBA7;Q597J4;A0A1C9HCV0;Q8HTI8;Q5J038;A0A1C9HCP3;Q9MRA3;A0A1I7PIU6;A0A1I7PIS3;C0J9K5;C0J9P4;T1L6T3;G4WNV5;Q29S96;Q95FS7;Q9SCE9;A0A1D8DG80;A0A1I7PIS8;A0A1I7PIT2;B8PRK2;Q95FJ8;G0LNL4;A0A1D8D815;Q5J048;B7S4V7;A0A1X7YHE3;A0A191SDX6;Q9XQX1;A0A0A7DB11;Q9MRM1		0	0	9.331e-07	66.13	0.000604736	2	1471.76	0.642359	114.613	0
	High	EGNDLYMEMK	4	8238	28	A0A0A7DB11;A0A1C9HCV0;Q5J038;A0A1C9HCP3;Q95FS7;Q95FJ8;A0A0M3LBA7;Q597J4;Q8HTI8;A0A1D8D815;Q9MRA3;A0A1I7PIU6;Q9XQX1;A0A1I7PIS3;C0J9K5;C0J9P4;T1L6T3;G4WNV5;Q9SCE9;Q5J048;B7S4V7;A0A1D8DG80;A0A1I7PIS8;A0A1X7YHE3;G0LNL4;A0A1I7PIT2;B8PRK2;Q29S96		0	0	0.0005714	61.98	0.000528742	2	1229.52	0.493564	74.5464	0
	High	TVLIMELINNIAK	1	8267	27	A0A0M3LBA7;A0A1C9HCV0;Q597J4;A0A1D8D815;A0A1I7PIS3;C0J9K5;C0J9P4;Q9SCE9;Q5J048;A0A1I7PIS8;Q95FJ8;Q8HTI8;Q5J038;A0A1C9HCP3;Q9MRA3;A0A1I7PIU6;T1L6T3;G4WNV5;A0A1D8DG80;A0A1X7YHE3;A0A1I7PIT2;B8PRK2;A0A0A7DB11;Q29S96;A0A191SDX6;Q9XQX1;Q9MRM1		0	0	6.698e-06	61.6	0.0011666	2	1471.86	-0.046942	115.443	0
	High	SAPAFIQLDTK	5	4550	21	Q95FS7;G0LNL4;A0A0M3LBA7;A0A1C9HCV0;Q5J038;A0A1C9HCP3;Q9MRA3;A0A1I7PIS3;C0J9K5;C0J9P4;T1L6T3;Q9SCE9;A0A1D8DG80;Q95FJ8;Q597J4;Q8HTI8;A0A1D8D815;Q29S96;Q5J048;A0A1I7PIT2;A0A191SDX6		0	0	0.0006649	59.45	0.00327513	2	1190.64	0.741073	83.6061	0
	High	AHGGVSVFGGVGER	7	7920	30	A0A0M3LBA7;Q597J4;A0A1C9HCP3;Q29S96;Q5J048;G0LNL4;A0A1C9HCV0;Q5J038;A0A1I7PIS3;T1L6T3;Q95FS7;Q9SCE9;Q95FJ8;C0J9K5;C0J9P4;Q9MRA3;A0A1D8DG80;Q9XQX1;A0A1I7PIU6;G4WNV5;A0A1I7PIS8;A0A1I7PIT2;B8PRK2;Q8HTI8;A0A1D8D815;A0A191SDX6;A0A1X7YHE3;Q9MRM1;B7S4V7;A0A0A7DB11		0	0	0.0002626	57.5	0.00394547	2	1328.67	0.49745	67.1033	0
	High	TVLImELINNIAK	1	8267	27	A0A0M3LBA7;A0A1C9HCV0;Q597J4;A0A1D8D815;A0A1I7PIS3;C0J9K5;C0J9P4;Q9SCE9;Q5J048;A0A1I7PIS8;Q95FJ8;Q8HTI8;Q5J038;A0A1C9HCP3;Q9MRA3;A0A1I7PIU6;T1L6T3;G4WNV5;A0A1D8DG80;A0A1X7YHE3;A0A1I7PIT2;B8PRK2;A0A0A7DB11;Q29S96;A0A191SDX6;Q9XQX1;Q9MRM1	M5(Oxidation)	0	0	0.002033	53.45	0.00769149	2	1487.85	0.089455	114.907	0
	High	IGLFGGAGVGK	6	9628	37	A0A0M3LBA7;A0A1C9HCV0;Q5J038;A0A1C9HCP3;Q9MRA3;A0A1I7PIS3;C0J9K5;C0J9P4;T1L6T3;Q95FS7;Q9SCE9;A0A1D8DG80;Q95FJ8;Q597J4;Q8HTI8;A0A1D8D815;A0A1I7PIU6;Q9XQX1;G4WNV5;Q5J048;B7S4V7;A0A1I7PIS8;A0A1X7YHE3;A0A1I7PIT2;B8PRK2;G0LNL4;A0A2G5F6R8;B9T1V8;A0A103XST4;A0A2H3ZCK5;A0A0K9NYL5;A0A191SDX6;Q29S96;A0A0A7DB11;Q9MRM1;A0A0D6QRT0;M0UCJ4		0	0	6.77e-05	51.75	0.0156082	2	975.563	0.981674	81.624	0
	High	VVDLLAPYR	8	9267	30	A0A0M3LBA7;Q597J4;A0A1C9HCV0;A0A1C9HCP3;Q5J038;C0J9K5;C0J9P4;Q95FJ8;Q9MRA3;A0A1I7PIS3;T1L6T3;Q9SCE9;A0A1D8DG80;Q9XQX1;Q5J048;A0A1I7PIU6;G4WNV5;A0A1I7PIS8;A0A1I7PIT2;B8PRK2;Q8HTI8;A0A1D8D815;A0A191SDX6;A0A1X7YHE3;Q29S96;A0A0A7DB11;Q95FS7;G0LNL4;Q9MRM1;B7S4V7		0	0	0.004271	51.35	0.0155755	2	1045.6	0.536108	98.3826	0
	High	EGSITSIQAVYVPADDLTDPAPATTFAHLDATTVLSR	1	6159	25	A0A0M3LBA7;A0A1C9HCV0;Q5J038;Q9MRA3;A0A1I7PIU6;G4WNV5;A0A1D8D815;A0A1C9HCP3;A0A1I7PIS3;C0J9K5;C0J9P4;T1L6T3;Q95FS7;Q9SCE9;Q5J048;B7S4V7;A0A1D8DG80;A0A1I7PIS8;Q95FJ8;A0A191SDX6;Q9XQX1;A0A0A7DB11;A0A1I7PIT2;B8PRK2;Q29S96		0.0408	0	4.929e-14	46.7	0.035007	3	3843.93	0.903987	114.503	0
	High	EGNDLYmEMK	3	8238	28	A0A0A7DB11;A0A1C9HCV0;Q5J038;A0A1C9HCP3;Q95FS7;Q95FJ8;A0A0M3LBA7;Q597J4;Q8HTI8;A0A1D8D815;Q9MRA3;A0A1I7PIU6;Q9XQX1;A0A1I7PIS3;C0J9K5;C0J9P4;T1L6T3;G4WNV5;Q9SCE9;Q5J048;B7S4V7;A0A1D8DG80;A0A1I7PIS8;A0A1X7YHE3;G0LNL4;A0A1I7PIT2;B8PRK2;Q29S96	M7(Oxidation)	0	0	0.0001624	39.98	0.0751654	2	1245.51	1.1396	62.9207	0
	High	EGNDLYmEmK	2	8238	28	A0A0M3LBA7;A0A1C9HCP3;A0A1C9HCV0;Q5J038;Q9MRA3;C0J9K5;C0J9P4;Q95FJ8;G0LNL4;Q597J4;Q8HTI8;A0A1D8D815;A0A1I7PIU6;A0A1I7PIS3;T1L6T3;G4WNV5;Q9SCE9;Q5J048;A0A1D8DG80;A0A1I7PIS8;A0A0A7DB11;A0A1X7YHE3;Q95FS7;B7S4V7;A0A1I7PIT2;B8PRK2;Q29S96;Q9XQX1	M7(Oxidation); M9(Oxidation)	0	0	0.003309	37.63	0.115476	2	1261.51	0.704831	43.1671	0
	High	ESGVINEENIAESK	3	1255	19	A0A1C9HCV0;Q5J038;A0A1C9HCP3;A0A1I7PIS3;T1L6T3;Q9SCE9;Q95FJ8;Q9MRA3;A0A1I7PIU6;Q95FS7;A0A1D8DG80;A0A1I7PIS8;A0A1I7PIT2;B8PRK2;Q8HTI8;Q9XQX1;A0A1D8D815;A0A191SDX6;G0LNL4		0	0	0.0003117	30.19	1.79464	2	1518.73	-0.0554985	60.8314	0
	High	TREGNDLYMEMK	2	8225	27	A0A0M3LBA7;Q597J4;A0A1C9HCV0;Q5J038;Q9MRA3;A0A1C9HCP3;A0A1I7PIS3;T1L6T3;Q9SCE9;Q95FJ8;A0A1D8D815;C0J9K5;C0J9P4;A0A1I7PIS8;Q8HTI8;A0A1I7PIU6;G4WNV5;A0A1D8DG80;A0A1I7PIT2;B8PRK2;Q95FS7;Q5J048;Q9XQX1;B7S4V7;A0A0A7DB11;A0A1X7YHE3;G0LNL4		0	0.001	0.02315	37.14	0.235971	2	1486.67	0.821238	62.1804	1
Q9SCE9	ATP synthase subunit beta (Fragment) OS=Euthystachys abbreviata OX=34257 GN=atpB PE=3 SV=1 - [Q9SCE9_9LAMI]	2943.74	61.65	5570	0	21	151	498	53.7886	5.40186
	High	IFNVLGEPVDNLGPVDTR	3	3009	18	A0A0M3LBA7;A0A1C9HCV0;Q5J038;Q9MRA3;Q597J4;Q9XQX1;Q5J048;Q9SCE9;A0A1I7PIU6;G4WNV5;A0A1D8DG80;Q8HTI8;A0A1D8D815;A0A1I7PIT2;A0A191SDX6;G0LNL4;Q29S96;B7S4V7		0	0	6.46e-09	118.73	2.69818e-09	2	1955.03	1.43187	114.292	0
	High	GMEVIDTGAPLSVPVGGATLGR	7	3356	18	A0A0M3LBA7;Q9SCE9;A0A1C9HCV0;A0A1I7PIS8;Q95FJ8;A0A191SDX6;Q5J038;A0A1D8D815;A0A1C9HCP3;A0A1I7PIS3;T1L6T3;C0J9K5;C0J9P4;A0A1I7PIU6;A0A1I7PIT2;Q95FS7;B8PRK2;Q9XQX1		0	0	1.934e-13	117.75	7.65149e-09	2	2097.1	1.22165	112.531	0
	High	GIYPAVDPLDSTSTMLQPR	2	5449	29	A0A0M3LBA7;A0A1C9HCV0;A0A1D8D815;A0A1I7PIS3;C0J9K5;C0J9P4;Q9SCE9;A0A1I7PIS8;Q95FJ8;Q597J4;A0A191SDX6;Q5J048;A0A1C9HCP3;Q5J038;Q9MRA3;T1L6T3;A0A1D8DG80;Q9XQX1;A0A1I7PIU6;G4WNV5;A0A1I7PIT2;B8PRK2;Q8HTI8;A0A1X7YHE3;Q29S96;Q95FS7;G0LNL4;Q9MRM1;B7S4V7		0	0	1.457e-08	114.59	8.33548e-09	3	2061.04	1.86003	114.131	0
	High	MPSAVGYQPTLSTEMGSLQER	8	5647	28	A0A0M3LBA7;A0A1C9HCV0;A0A1D8D815;A0A1I7PIS3;C0J9K5;C0J9P4;Q9SCE9;A0A1I7PIS8;Q95FJ8;Q5J038;A0A1C9HCP3;A0A1I7PIU6;Q9XQX1;T1L6T3;Q95FS7;A0A1I7PIT2;B8PRK2;B7S4V7;Q9MRA3;Q5J048;G4WNV5;A0A1D8DG80;Q597J4;Q8HTI8;A0A191SDX6;A0A1X7YHE3;Q29S96;G0LNL4		0	0	2.162e-11	111.59	1.35877e-08	2	2282.08	1.346	105.134	0
	High	FVQAGSEVSALLGR	11	9158	29	A0A0M3LBA7;Q597J4;A0A1C9HCP3;A0A1C9HCV0;Q5J038;C0J9K5;C0J9P4;Q95FJ8;Q9MRA3;A0A1I7PIS3;T1L6T3;Q9SCE9;A0A1D8DG80;Q9XQX1;Q5J048;A0A1I7PIU6;G4WNV5;A0A1I7PIS8;A0A1I7PIT2;B8PRK2;Q8HTI8;A0A1D8D815;A0A191SDX6;A0A1X7YHE3;Q29S96;A0A0A7DB11;Q95FS7;G0LNL4;B7S4V7		0	0	9.894e-08	111.35	2.03645e-08	2	1433.78	0.969012	105.231	0
	High	DVNEQDVLLFIDNIFR	1	5066	23	A0A1C9HCV0;Q5J038;A0A1C9HCP3;A0A1I7PIS3;T1L6T3;Q9SCE9;Q95FJ8;A0A0M3LBA7;C0J9K5;C0J9P4;Q8HTI8;Q9MRA3;A0A1I7PIU6;G4WNV5;A0A1D8DG80;A0A1I7PIS8;Q597J4;Q95FS7;G0LNL4;Q29S96;A0A1I7PIT2;B8PRK2;Q9XQX1		0	0	5.489e-10	105.32	8.27081e-08	2	1950	0.407638	116.555	0
	High	ELQDIIAILGLDELSEEDR	1	7752	27	A0A0M3LBA7;Q597J4;A0A1C9HCV0;Q5J038;A0A1C9HCP3;C0J9K5;C0J9P4;Q95FJ8;Q9MRA3;A0A1I7PIS3;T1L6T3;Q9SCE9;A0A1D8DG80;A0A1I7PIU6;G4WNV5;Q5J048;A0A1I7PIS8;B8PRK2;Q8HTI8;A0A1D8D815;Q29S96;A0A191SDX6;A0A1I7PIT2;Q95FS7;G0LNL4;B7S4V7;A0A1X7YHE3		0	0	1e-11	100.91	2.02643e-07	2	2171.11	-0.423796	115.796	0
	High	GmEVIDTGAPLSVPVGGATLGR	5	3356	18	A0A0M3LBA7;A0A1C9HCV0;A0A1D8D815;A0A1I7PIS3;C0J9K5;C0J9P4;Q9SCE9;A0A1I7PIS8;Q95FJ8;A0A191SDX6;Q5J038;A0A1C9HCP3;T1L6T3;A0A1I7PIU6;A0A1I7PIT2;Q95FS7;B8PRK2;Q9XQX1	M2(Oxidation)	0	0	1.662e-13	97.9	3.34571e-07	2	2113.1	1.65469	103.659	0
	High	VALVYGQMNEPPGAR	10	9490	29	A0A0M3LBA7;A0A1C9HCV0;Q5J038;A0A1D8D815;A0A1C9HCP3;Q9MRA3;A0A1I7PIU6;A0A1I7PIS3;C0J9K5;C0J9P4;T1L6T3;G4WNV5;Q9SCE9;Q5J048;A0A1D8DG80;A0A1I7PIS8;Q95FJ8;A0A191SDX6;Q29S96;Q95FS7;B7S4V7;A0A0A7DB11;A0A1I7PIT2;B8PRK2;Q597J4;Q8HTI8;Q9MRM1;A0A1X7YHE3;G0LNL4		0	0	1.605e-09	89.93	2.63198e-06	2	1601.81	0.731551	80.1927	0
	High	VALVYGQmNEPPGAR	12	9490	29	A0A0M3LBA7;Q597J4;A0A1C9HCV0;Q8HTI8;Q5J038;A0A1D8D815;A0A1C9HCP3;Q9MRA3;A0A1I7PIU6;A0A1I7PIS3;C0J9K5;C0J9P4;T1L6T3;G4WNV5;Q95FS7;Q9SCE9;Q5J048;B7S4V7;A0A1D8DG80;A0A1I7PIS8;A0A1X7YHE3;Q95FJ8;G0LNL4;A0A1I7PIT2;B8PRK2;Q9MRM1;A0A191SDX6;Q29S96;A0A0A7DB11	M8(Oxidation)	0	0	1.437e-07	89.7	2.7036e-06	2	1617.81	0.849294	66.7608	0
	High	mPSAVGYQPTLSTEMGSLQER	11	5647	28	A0A1C9HCV0;Q5J038;A0A1C9HCP3;A0A1I7PIU6;Q9XQX1;A0A1I7PIS3;T1L6T3;Q95FS7;Q9SCE9;A0A1I7PIS8;A0A1I7PIT2;B8PRK2;Q95FJ8;A0A0M3LBA7;C0J9K5;C0J9P4;Q9MRA3;Q5J048;G4WNV5;A0A1D8DG80;Q597J4;A0A1D8D815;Q8HTI8;A0A191SDX6;A0A1X7YHE3;Q29S96;G0LNL4;B7S4V7	M1(Oxidation)	0	0	2.169e-13	89.53	1.78443e-06	2	2298.08	1.21214	97.9642	0
	High	mPSAVGYQPTLSTEmGSLQER	3	5647	28	A0A0M3LBA7;A0A1C9HCV0;Q5J038;A0A1C9HCP3;Q9MRA3;A0A1I7PIU6;Q9XQX1;A0A1I7PIS3;C0J9K5;C0J9P4;T1L6T3;G4WNV5;Q29S96;Q95FS7;Q9SCE9;A0A1D8DG80;A0A1I7PIS8;A0A1I7PIT2;B8PRK2;Q95FJ8;Q597J4;Q8HTI8;A0A191SDX6;A0A1D8D815;Q5J048;A0A1X7YHE3;G0LNL4;B7S4V7	M1(Oxidation); M15(Oxidation)	0	0	2.29e-09	83.56	6.58299e-06	3	2314.07	1.44358	81.254	0
	High	AVAMSATDGLMR	6	3822	18	A0A0M3LBA7;A0A1C9HCV0;Q9XQX1;A0A1I7PIS3;Q9SCE9;Q95FJ8;Q5J048;A0A1I7PIS8;B8PRK2;Q597J4;C0J9K5;C0J9P4;A0A1D8D815;A0A191SDX6;Q29S96;Q95FS7;G0LNL4;Q9MRM1		0	0	2.552e-05	82.19	1.22768e-05	2	1222.59	0.320184	73.2504	0
	High	GIYPAVDPLDSTSTmLQPR	7	5449	29	A0A0M3LBA7;Q597J4;A0A1C9HCP3;A0A1C9HCV0;A0A1D8D815;C0J9K5;C0J9P4;A0A1I7PIS8;Q95FJ8;A0A1I7PIS3;Q9SCE9;A0A191SDX6;Q5J048;Q5J038;A0A1I7PIU6;T1L6T3;Q8HTI8;Q9MRA3;G4WNV5;Q29S96;Q95FS7;B7S4V7;A0A1D8DG80;A0A1X7YHE3;A0A1I7PIT2;B8PRK2;G0LNL4;Q9XQX1;Q9MRM1	M15(Oxidation)	0	0	5.607e-11	77.92	3.83765e-05	2	2077.03	1.53813	104.712	0
	High	VGLTALTmAEYFR	3	7808	30	A0A0M3LBA7;Q597J4;A0A1C9HCV0;Q8HTI8;Q5J038;A0A1C9HCP3;Q9MRA3;A0A1I7PIU6;A0A1I7PIS3;C0J9K5;C0J9P4;T1L6T3;G4WNV5;Q29S96;Q95FS7;Q9SCE9;A0A1D8DG80;A0A1I7PIS8;A0A1I7PIT2;B8PRK2;Q95FJ8;G0LNL4;A0A1D8D815;Q5J048;B7S4V7;A0A1X7YHE3;A0A191SDX6;Q9XQX1;A0A0A7DB11;Q9MRM1	M8(Oxidation)	0	0	2.805e-06	74.09	0.000101855	2	1487.76	1.1816	109.53	0
	High	VGLTALTMAEYFR	1	7808	30	A0A0M3LBA7;Q597J4;A0A1C9HCV0;Q8HTI8;Q5J038;A0A1C9HCP3;Q9MRA3;A0A1I7PIU6;A0A1I7PIS3;C0J9K5;C0J9P4;T1L6T3;G4WNV5;Q29S96;Q95FS7;Q9SCE9;A0A1D8DG80;A0A1I7PIS8;A0A1I7PIT2;B8PRK2;Q95FJ8;G0LNL4;A0A1D8D815;Q5J048;B7S4V7;A0A1X7YHE3;A0A191SDX6;Q9XQX1;A0A0A7DB11;Q9MRM1		0	0	9.331e-07	66.13	0.000604736	2	1471.76	0.642359	114.613	0
	High	AVAMSATDGLmR	7	3822	18	A0A0M3LBA7;Q597J4;A0A1C9HCV0;A0A1D8D815;C0J9K5;C0J9P4;A0A1I7PIS8;Q95FJ8;A0A191SDX6;A0A1I7PIS3;Q29S96;Q9SCE9;Q5J048;B8PRK2;Q9XQX1;Q95FS7;G0LNL4;Q9MRM1	M11(Oxidation)	0	0	1.735e-06	62.42	0.0009393	2	1238.59	0.380734	59.1241	0
	High	EGNDLYMEMK	4	8238	28	A0A0A7DB11;A0A1C9HCV0;Q5J038;A0A1C9HCP3;Q95FS7;Q95FJ8;A0A0M3LBA7;Q597J4;Q8HTI8;A0A1D8D815;Q9MRA3;A0A1I7PIU6;Q9XQX1;A0A1I7PIS3;C0J9K5;C0J9P4;T1L6T3;G4WNV5;Q9SCE9;Q5J048;B7S4V7;A0A1D8DG80;A0A1I7PIS8;A0A1X7YHE3;G0LNL4;A0A1I7PIT2;B8PRK2;Q29S96		0	0	0.0005714	61.98	0.000528742	2	1229.52	0.493564	74.5464	0
	High	TVLIMELINNIAK	1	8267	27	A0A0M3LBA7;A0A1C9HCV0;Q597J4;A0A1D8D815;A0A1I7PIS3;C0J9K5;C0J9P4;Q9SCE9;Q5J048;A0A1I7PIS8;Q95FJ8;Q8HTI8;Q5J038;A0A1C9HCP3;Q9MRA3;A0A1I7PIU6;T1L6T3;G4WNV5;A0A1D8DG80;A0A1X7YHE3;A0A1I7PIT2;B8PRK2;A0A0A7DB11;Q29S96;A0A191SDX6;Q9XQX1;Q9MRM1		0	0	6.698e-06	61.6	0.0011666	2	1471.86	-0.046942	115.443	0
	High	SAPAFIQLDTK	5	4550	21	Q95FS7;G0LNL4;A0A0M3LBA7;A0A1C9HCV0;Q5J038;A0A1C9HCP3;Q9MRA3;A0A1I7PIS3;C0J9K5;C0J9P4;T1L6T3;Q9SCE9;A0A1D8DG80;Q95FJ8;Q597J4;Q8HTI8;A0A1D8D815;Q29S96;Q5J048;A0A1I7PIT2;A0A191SDX6		0	0	0.0006649	59.45	0.00327513	2	1190.64	0.741073	83.6061	0
	High	AHGGVSVFGGVGER	7	7920	30	A0A0M3LBA7;Q597J4;A0A1C9HCP3;Q29S96;Q5J048;G0LNL4;A0A1C9HCV0;Q5J038;A0A1I7PIS3;T1L6T3;Q95FS7;Q9SCE9;Q95FJ8;C0J9K5;C0J9P4;Q9MRA3;A0A1D8DG80;Q9XQX1;A0A1I7PIU6;G4WNV5;A0A1I7PIS8;A0A1I7PIT2;B8PRK2;Q8HTI8;A0A1D8D815;A0A191SDX6;A0A1X7YHE3;Q9MRM1;B7S4V7;A0A0A7DB11		0	0	0.0002626	57.5	0.00394547	2	1328.67	0.49745	67.1033	0
	High	TVLImELINNIAK	1	8267	27	A0A0M3LBA7;A0A1C9HCV0;Q597J4;A0A1D8D815;A0A1I7PIS3;C0J9K5;C0J9P4;Q9SCE9;Q5J048;A0A1I7PIS8;Q95FJ8;Q8HTI8;Q5J038;A0A1C9HCP3;Q9MRA3;A0A1I7PIU6;T1L6T3;G4WNV5;A0A1D8DG80;A0A1X7YHE3;A0A1I7PIT2;B8PRK2;A0A0A7DB11;Q29S96;A0A191SDX6;Q9XQX1;Q9MRM1	M5(Oxidation)	0	0	0.002033	53.45	0.00769149	2	1487.85	0.089455	114.907	0
	High	IGLFGGAGVGK	6	9628	37	A0A0M3LBA7;A0A1C9HCV0;Q5J038;A0A1C9HCP3;Q9MRA3;A0A1I7PIS3;C0J9K5;C0J9P4;T1L6T3;Q95FS7;Q9SCE9;A0A1D8DG80;Q95FJ8;Q597J4;Q8HTI8;A0A1D8D815;A0A1I7PIU6;Q9XQX1;G4WNV5;Q5J048;B7S4V7;A0A1I7PIS8;A0A1X7YHE3;A0A1I7PIT2;B8PRK2;G0LNL4;A0A2G5F6R8;B9T1V8;A0A103XST4;A0A2H3ZCK5;A0A0K9NYL5;A0A191SDX6;Q29S96;A0A0A7DB11;Q9MRM1;A0A0D6QRT0;M0UCJ4		0	0	6.77e-05	51.75	0.0156082	2	975.563	0.981674	81.624	0
	High	VVDLLAPYR	8	9267	30	A0A0M3LBA7;Q597J4;A0A1C9HCV0;A0A1C9HCP3;Q5J038;C0J9K5;C0J9P4;Q95FJ8;Q9MRA3;A0A1I7PIS3;T1L6T3;Q9SCE9;A0A1D8DG80;Q9XQX1;Q5J048;A0A1I7PIU6;G4WNV5;A0A1I7PIS8;A0A1I7PIT2;B8PRK2;Q8HTI8;A0A1D8D815;A0A191SDX6;A0A1X7YHE3;Q29S96;A0A0A7DB11;Q95FS7;G0LNL4;Q9MRM1;B7S4V7		0	0	0.004271	51.35	0.0155755	2	1045.6	0.536108	98.3826	0
	High	EGSITSIQAVYVPADDLTDPAPATTFAHLDATTVLSR	1	6159	25	A0A0M3LBA7;A0A1C9HCV0;Q5J038;Q9MRA3;A0A1I7PIU6;G4WNV5;A0A1D8D815;A0A1C9HCP3;A0A1I7PIS3;C0J9K5;C0J9P4;T1L6T3;Q95FS7;Q9SCE9;Q5J048;B7S4V7;A0A1D8DG80;A0A1I7PIS8;Q95FJ8;A0A191SDX6;Q9XQX1;A0A0A7DB11;A0A1I7PIT2;B8PRK2;Q29S96		0.0408	0	4.929e-14	46.7	0.035007	3	3843.93	0.903987	114.503	0
	High	EGNDLYmEMK	3	8238	28	A0A0A7DB11;A0A1C9HCV0;Q5J038;A0A1C9HCP3;Q95FS7;Q95FJ8;A0A0M3LBA7;Q597J4;Q8HTI8;A0A1D8D815;Q9MRA3;A0A1I7PIU6;Q9XQX1;A0A1I7PIS3;C0J9K5;C0J9P4;T1L6T3;G4WNV5;Q9SCE9;Q5J048;B7S4V7;A0A1D8DG80;A0A1I7PIS8;A0A1X7YHE3;G0LNL4;A0A1I7PIT2;B8PRK2;Q29S96	M7(Oxidation)	0	0	0.0001624	39.98	0.0751654	2	1245.51	1.1396	62.9207	0
	High	EGNDLYmEmK	2	8238	28	A0A0M3LBA7;A0A1C9HCP3;A0A1C9HCV0;Q5J038;Q9MRA3;C0J9K5;C0J9P4;Q95FJ8;G0LNL4;Q597J4;Q8HTI8;A0A1D8D815;A0A1I7PIU6;A0A1I7PIS3;T1L6T3;G4WNV5;Q9SCE9;Q5J048;A0A1D8DG80;A0A1I7PIS8;A0A0A7DB11;A0A1X7YHE3;Q95FS7;B7S4V7;A0A1I7PIT2;B8PRK2;Q29S96;Q9XQX1	M7(Oxidation); M9(Oxidation)	0	0	0.003309	37.63	0.115476	2	1261.51	0.704831	43.1671	0
	High	ESGVINEENIAESK	3	1255	19	A0A1C9HCV0;Q5J038;A0A1C9HCP3;A0A1I7PIS3;T1L6T3;Q9SCE9;Q95FJ8;Q9MRA3;A0A1I7PIU6;Q95FS7;A0A1D8DG80;A0A1I7PIS8;A0A1I7PIT2;B8PRK2;Q8HTI8;Q9XQX1;A0A1D8D815;A0A191SDX6;G0LNL4		0	0	0.0003117	30.19	1.79464	2	1518.73	-0.0554985	60.8314	0
	High	LSIFETGIK	5	9003	27	A0A1C9HCV0;Q5J038;A0A1C9HCP3;Q9MRA3;A0A1I7PIS3;T1L6T3;Q9SCE9;A0A1D8DG80;Q95FJ8;A0A0M3LBA7;Q597J4;Q8HTI8;A0A191SDX6;A0A1D8D815;A0A1I7PIU6;C0J9K5;C0J9P4;G4WNV5;Q5J048;A0A1I7PIS8;A0A1X7YHE3;Q95FS7;B7S4V7;G0LNL4;Q9XQX1;A0A0A7DB11;Q9MRM1		0	0.001	0.01363	57.91	0.00227348	2	1007.58	0.398959	92.6026	0
	High	AVAmSATDGLmR	4	3822	18	A0A0M3LBA7;A0A1C9HCV0;Q9XQX1;A0A1I7PIS3;Q9SCE9;Q95FJ8;Q5J048;A0A1I7PIS8;B8PRK2;Q597J4;C0J9K5;C0J9P4;A0A1D8D815;A0A191SDX6;Q29S96;Q95FS7;G0LNL4;Q9MRM1	M4(Oxidation); M11(Oxidation)	0	0.001	0.008812	43.74	0.0549702	2	1254.58	0.34244	44.4859	0
	High	TREGNDLYMEMK	2	8225	27	A0A0M3LBA7;Q597J4;A0A1C9HCV0;Q5J038;Q9MRA3;A0A1C9HCP3;A0A1I7PIS3;T1L6T3;Q9SCE9;Q95FJ8;A0A1D8D815;C0J9K5;C0J9P4;A0A1I7PIS8;Q8HTI8;A0A1I7PIU6;G4WNV5;A0A1D8DG80;A0A1I7PIT2;B8PRK2;Q95FS7;Q5J048;Q9XQX1;B7S4V7;A0A0A7DB11;A0A1X7YHE3;G0LNL4		0	0.001	0.02315	37.14	0.235971	2	1486.67	0.821238	62.1804	1
	High	IYNALVVK	1	26	2	Q9SCE9;Q5J048		0	0.002	0.03109	44.67	0.0234587	2	919.561	0.180081	64.9244	0
A0A191SDX6	ATP synthase subunit beta (Fragment) OS=Delphinium ajacis OX=37494 GN=atpB PE=3 SV=1 - [A0A191SDX6_DELAJ]	2888.67	63.27	1287	1	19	140	471	50.7463	5.021
	High	IAQIIGPVLDVSFPPGK	1	158	4	A0A0M3LBA7;A0A1C9HCV0;A0A1D8D815;A0A191SDX6		0	0	4.986e-09	125.75	1.60522e-10	2	1751.01	1.26639	114.389	0
	High	IFNVLGEPVDNLGPVDTR	3	3009	18	A0A0M3LBA7;A0A1C9HCV0;Q5J038;Q9MRA3;Q597J4;Q9XQX1;Q5J048;Q9SCE9;A0A1I7PIU6;G4WNV5;A0A1D8DG80;Q8HTI8;A0A1D8D815;A0A1I7PIT2;A0A191SDX6;G0LNL4;Q29S96;B7S4V7		0	0	6.46e-09	118.73	2.69818e-09	2	1955.03	1.43187	114.292	0
	High	GMEVIDTGAPLSVPVGGATLGR	7	3356	18	A0A0M3LBA7;Q9SCE9;A0A1C9HCV0;A0A1I7PIS8;Q95FJ8;A0A191SDX6;Q5J038;A0A1D8D815;A0A1C9HCP3;A0A1I7PIS3;T1L6T3;C0J9K5;C0J9P4;A0A1I7PIU6;A0A1I7PIT2;Q95FS7;B8PRK2;Q9XQX1		0	0	1.934e-13	117.75	7.65149e-09	2	2097.1	1.22165	112.531	0
	High	GIYPAVDPLDSTSTMLQPR	2	5449	29	A0A0M3LBA7;A0A1C9HCV0;A0A1D8D815;A0A1I7PIS3;C0J9K5;C0J9P4;Q9SCE9;A0A1I7PIS8;Q95FJ8;Q597J4;A0A191SDX6;Q5J048;A0A1C9HCP3;Q5J038;Q9MRA3;T1L6T3;A0A1D8DG80;Q9XQX1;A0A1I7PIU6;G4WNV5;A0A1I7PIT2;B8PRK2;Q8HTI8;A0A1X7YHE3;Q29S96;Q95FS7;G0LNL4;Q9MRM1;B7S4V7		0	0	1.457e-08	114.59	8.33548e-09	3	2061.04	1.86003	114.131	0
	High	MPSAVGYQPTLSTEMGSLQER	8	5647	28	A0A0M3LBA7;A0A1C9HCV0;A0A1D8D815;A0A1I7PIS3;C0J9K5;C0J9P4;Q9SCE9;A0A1I7PIS8;Q95FJ8;Q5J038;A0A1C9HCP3;A0A1I7PIU6;Q9XQX1;T1L6T3;Q95FS7;A0A1I7PIT2;B8PRK2;B7S4V7;Q9MRA3;Q5J048;G4WNV5;A0A1D8DG80;Q597J4;Q8HTI8;A0A191SDX6;A0A1X7YHE3;Q29S96;G0LNL4		0	0	2.162e-11	111.59	1.35877e-08	2	2282.08	1.346	105.134	0
	High	FVQAGSEVSALLGR	11	9158	29	A0A0M3LBA7;Q597J4;A0A1C9HCP3;A0A1C9HCV0;Q5J038;C0J9K5;C0J9P4;Q95FJ8;Q9MRA3;A0A1I7PIS3;T1L6T3;Q9SCE9;A0A1D8DG80;Q9XQX1;Q5J048;A0A1I7PIU6;G4WNV5;A0A1I7PIS8;A0A1I7PIT2;B8PRK2;Q8HTI8;A0A1D8D815;A0A191SDX6;A0A1X7YHE3;Q29S96;A0A0A7DB11;Q95FS7;G0LNL4;B7S4V7		0	0	9.894e-08	111.35	2.03645e-08	2	1433.78	0.969012	105.231	0
	High	ELQDIIAILGLDELSEEDR	1	7752	27	A0A0M3LBA7;Q597J4;A0A1C9HCV0;Q5J038;A0A1C9HCP3;C0J9K5;C0J9P4;Q95FJ8;Q9MRA3;A0A1I7PIS3;T1L6T3;Q9SCE9;A0A1D8DG80;A0A1I7PIU6;G4WNV5;Q5J048;A0A1I7PIS8;B8PRK2;Q8HTI8;A0A1D8D815;Q29S96;A0A191SDX6;A0A1I7PIT2;Q95FS7;G0LNL4;B7S4V7;A0A1X7YHE3		0	0	1e-11	100.91	2.02643e-07	2	2171.11	-0.423796	115.796	0
	High	GmEVIDTGAPLSVPVGGATLGR	5	3356	18	A0A0M3LBA7;A0A1C9HCV0;A0A1D8D815;A0A1I7PIS3;C0J9K5;C0J9P4;Q9SCE9;A0A1I7PIS8;Q95FJ8;A0A191SDX6;Q5J038;A0A1C9HCP3;T1L6T3;A0A1I7PIU6;A0A1I7PIT2;Q95FS7;B8PRK2;Q9XQX1	M2(Oxidation)	0	0	1.662e-13	97.9	3.34571e-07	2	2113.1	1.65469	103.659	0
	High	VALVYGQMNEPPGAR	10	9490	29	A0A0M3LBA7;A0A1C9HCV0;Q5J038;A0A1D8D815;A0A1C9HCP3;Q9MRA3;A0A1I7PIU6;A0A1I7PIS3;C0J9K5;C0J9P4;T1L6T3;G4WNV5;Q9SCE9;Q5J048;A0A1D8DG80;A0A1I7PIS8;Q95FJ8;A0A191SDX6;Q29S96;Q95FS7;B7S4V7;A0A0A7DB11;A0A1I7PIT2;B8PRK2;Q597J4;Q8HTI8;Q9MRM1;A0A1X7YHE3;G0LNL4		0	0	1.605e-09	89.93	2.63198e-06	2	1601.81	0.731551	80.1927	0
	High	VALVYGQmNEPPGAR	12	9490	29	A0A0M3LBA7;Q597J4;A0A1C9HCV0;Q8HTI8;Q5J038;A0A1D8D815;A0A1C9HCP3;Q9MRA3;A0A1I7PIU6;A0A1I7PIS3;C0J9K5;C0J9P4;T1L6T3;G4WNV5;Q95FS7;Q9SCE9;Q5J048;B7S4V7;A0A1D8DG80;A0A1I7PIS8;A0A1X7YHE3;Q95FJ8;G0LNL4;A0A1I7PIT2;B8PRK2;Q9MRM1;A0A191SDX6;Q29S96;A0A0A7DB11	M8(Oxidation)	0	0	1.437e-07	89.7	2.7036e-06	2	1617.81	0.849294	66.7608	0
	High	mPSAVGYQPTLSTEMGSLQER	11	5647	28	A0A1C9HCV0;Q5J038;A0A1C9HCP3;A0A1I7PIU6;Q9XQX1;A0A1I7PIS3;T1L6T3;Q95FS7;Q9SCE9;A0A1I7PIS8;A0A1I7PIT2;B8PRK2;Q95FJ8;A0A0M3LBA7;C0J9K5;C0J9P4;Q9MRA3;Q5J048;G4WNV5;A0A1D8DG80;Q597J4;A0A1D8D815;Q8HTI8;A0A191SDX6;A0A1X7YHE3;Q29S96;G0LNL4;B7S4V7	M1(Oxidation)	0	0	2.169e-13	89.53	1.78443e-06	2	2298.08	1.21214	97.9642	0
	High	mPSAVGYQPTLSTEmGSLQER	3	5647	28	A0A0M3LBA7;A0A1C9HCV0;Q5J038;A0A1C9HCP3;Q9MRA3;A0A1I7PIU6;Q9XQX1;A0A1I7PIS3;C0J9K5;C0J9P4;T1L6T3;G4WNV5;Q29S96;Q95FS7;Q9SCE9;A0A1D8DG80;A0A1I7PIS8;A0A1I7PIT2;B8PRK2;Q95FJ8;Q597J4;Q8HTI8;A0A191SDX6;A0A1D8D815;Q5J048;A0A1X7YHE3;G0LNL4;B7S4V7	M1(Oxidation); M15(Oxidation)	0	0	2.29e-09	83.56	6.58299e-06	3	2314.07	1.44358	81.254	0
	High	AVAMSATDGLMR	6	3822	18	A0A0M3LBA7;A0A1C9HCV0;Q9XQX1;A0A1I7PIS3;Q9SCE9;Q95FJ8;Q5J048;A0A1I7PIS8;B8PRK2;Q597J4;C0J9K5;C0J9P4;A0A1D8D815;A0A191SDX6;Q29S96;Q95FS7;G0LNL4;Q9MRM1		0	0	2.552e-05	82.19	1.22768e-05	2	1222.59	0.320184	73.2504	0
	High	GIYPAVDPLDSTSTmLQPR	7	5449	29	A0A0M3LBA7;Q597J4;A0A1C9HCP3;A0A1C9HCV0;A0A1D8D815;C0J9K5;C0J9P4;A0A1I7PIS8;Q95FJ8;A0A1I7PIS3;Q9SCE9;A0A191SDX6;Q5J048;Q5J038;A0A1I7PIU6;T1L6T3;Q8HTI8;Q9MRA3;G4WNV5;Q29S96;Q95FS7;B7S4V7;A0A1D8DG80;A0A1X7YHE3;A0A1I7PIT2;B8PRK2;G0LNL4;Q9XQX1;Q9MRM1	M15(Oxidation)	0	0	5.607e-11	77.92	3.83765e-05	2	2077.03	1.53813	104.712	0
	High	VGLTALTmAEYFR	3	7808	30	A0A0M3LBA7;Q597J4;A0A1C9HCV0;Q8HTI8;Q5J038;A0A1C9HCP3;Q9MRA3;A0A1I7PIU6;A0A1I7PIS3;C0J9K5;C0J9P4;T1L6T3;G4WNV5;Q29S96;Q95FS7;Q9SCE9;A0A1D8DG80;A0A1I7PIS8;A0A1I7PIT2;B8PRK2;Q95FJ8;G0LNL4;A0A1D8D815;Q5J048;B7S4V7;A0A1X7YHE3;A0A191SDX6;Q9XQX1;A0A0A7DB11;Q9MRM1	M8(Oxidation)	0	0	2.805e-06	74.09	0.000101855	2	1487.76	1.1816	109.53	0
	High	VGLTALTMAEYFR	1	7808	30	A0A0M3LBA7;Q597J4;A0A1C9HCV0;Q8HTI8;Q5J038;A0A1C9HCP3;Q9MRA3;A0A1I7PIU6;A0A1I7PIS3;C0J9K5;C0J9P4;T1L6T3;G4WNV5;Q29S96;Q95FS7;Q9SCE9;A0A1D8DG80;A0A1I7PIS8;A0A1I7PIT2;B8PRK2;Q95FJ8;G0LNL4;A0A1D8D815;Q5J048;B7S4V7;A0A1X7YHE3;A0A191SDX6;Q9XQX1;A0A0A7DB11;Q9MRM1		0	0	9.331e-07	66.13	0.000604736	2	1471.76	0.642359	114.613	0
	High	AVAMSATDGLmR	7	3822	18	A0A0M3LBA7;Q597J4;A0A1C9HCV0;A0A1D8D815;C0J9K5;C0J9P4;A0A1I7PIS8;Q95FJ8;A0A191SDX6;A0A1I7PIS3;Q29S96;Q9SCE9;Q5J048;B8PRK2;Q9XQX1;Q95FS7;G0LNL4;Q9MRM1	M11(Oxidation)	0	0	1.735e-06	62.42	0.0009393	2	1238.59	0.380734	59.1241	0
	High	TVLIMELINNIAK	1	8267	27	A0A0M3LBA7;A0A1C9HCV0;Q597J4;A0A1D8D815;A0A1I7PIS3;C0J9K5;C0J9P4;Q9SCE9;Q5J048;A0A1I7PIS8;Q95FJ8;Q8HTI8;Q5J038;A0A1C9HCP3;Q9MRA3;A0A1I7PIU6;T1L6T3;G4WNV5;A0A1D8DG80;A0A1X7YHE3;A0A1I7PIT2;B8PRK2;A0A0A7DB11;Q29S96;A0A191SDX6;Q9XQX1;Q9MRM1		0	0	6.698e-06	61.6	0.0011666	2	1471.86	-0.046942	115.443	0
	High	SAPAFIQLDTK	5	4550	21	Q95FS7;G0LNL4;A0A0M3LBA7;A0A1C9HCV0;Q5J038;A0A1C9HCP3;Q9MRA3;A0A1I7PIS3;C0J9K5;C0J9P4;T1L6T3;Q9SCE9;A0A1D8DG80;Q95FJ8;Q597J4;Q8HTI8;A0A1D8D815;Q29S96;Q5J048;A0A1I7PIT2;A0A191SDX6		0	0	0.0006649	59.45	0.00327513	2	1190.64	0.741073	83.6061	0
	High	AHGGVSVFGGVGER	7	7920	30	A0A0M3LBA7;Q597J4;A0A1C9HCP3;Q29S96;Q5J048;G0LNL4;A0A1C9HCV0;Q5J038;A0A1I7PIS3;T1L6T3;Q95FS7;Q9SCE9;Q95FJ8;C0J9K5;C0J9P4;Q9MRA3;A0A1D8DG80;Q9XQX1;A0A1I7PIU6;G4WNV5;A0A1I7PIS8;A0A1I7PIT2;B8PRK2;Q8HTI8;A0A1D8D815;A0A191SDX6;A0A1X7YHE3;Q9MRM1;B7S4V7;A0A0A7DB11		0	0	0.0002626	57.5	0.00394547	2	1328.67	0.49745	67.1033	0
	High	TVLImELINNIAK	1	8267	27	A0A0M3LBA7;A0A1C9HCV0;Q597J4;A0A1D8D815;A0A1I7PIS3;C0J9K5;C0J9P4;Q9SCE9;Q5J048;A0A1I7PIS8;Q95FJ8;Q8HTI8;Q5J038;A0A1C9HCP3;Q9MRA3;A0A1I7PIU6;T1L6T3;G4WNV5;A0A1D8DG80;A0A1X7YHE3;A0A1I7PIT2;B8PRK2;A0A0A7DB11;Q29S96;A0A191SDX6;Q9XQX1;Q9MRM1	M5(Oxidation)	0	0	0.002033	53.45	0.00769149	2	1487.85	0.089455	114.907	0
	High	IGLFGGAGVGK	6	9628	37	A0A0M3LBA7;A0A1C9HCV0;Q5J038;A0A1C9HCP3;Q9MRA3;A0A1I7PIS3;C0J9K5;C0J9P4;T1L6T3;Q95FS7;Q9SCE9;A0A1D8DG80;Q95FJ8;Q597J4;Q8HTI8;A0A1D8D815;A0A1I7PIU6;Q9XQX1;G4WNV5;Q5J048;B7S4V7;A0A1I7PIS8;A0A1X7YHE3;A0A1I7PIT2;B8PRK2;G0LNL4;A0A2G5F6R8;B9T1V8;A0A103XST4;A0A2H3ZCK5;A0A0K9NYL5;A0A191SDX6;Q29S96;A0A0A7DB11;Q9MRM1;A0A0D6QRT0;M0UCJ4		0	0	6.77e-05	51.75	0.0156082	2	975.563	0.981674	81.624	0
	High	VVDLLAPYR	8	9267	30	A0A0M3LBA7;Q597J4;A0A1C9HCV0;A0A1C9HCP3;Q5J038;C0J9K5;C0J9P4;Q95FJ8;Q9MRA3;A0A1I7PIS3;T1L6T3;Q9SCE9;A0A1D8DG80;Q9XQX1;Q5J048;A0A1I7PIU6;G4WNV5;A0A1I7PIS8;A0A1I7PIT2;B8PRK2;Q8HTI8;A0A1D8D815;A0A191SDX6;A0A1X7YHE3;Q29S96;A0A0A7DB11;Q95FS7;G0LNL4;Q9MRM1;B7S4V7		0	0	0.004271	51.35	0.0155755	2	1045.6	0.536108	98.3826	0
	High	EGSITSIQAVYVPADDLTDPAPATTFAHLDATTVLSR	1	6159	25	A0A0M3LBA7;A0A1C9HCV0;Q5J038;Q9MRA3;A0A1I7PIU6;G4WNV5;A0A1D8D815;A0A1C9HCP3;A0A1I7PIS3;C0J9K5;C0J9P4;T1L6T3;Q95FS7;Q9SCE9;Q5J048;B7S4V7;A0A1D8DG80;A0A1I7PIS8;Q95FJ8;A0A191SDX6;Q9XQX1;A0A0A7DB11;A0A1I7PIT2;B8PRK2;Q29S96		0.0408	0	4.929e-14	46.7	0.035007	3	3843.93	0.903987	114.503	0
	High	ESGVINEENIAESK	3	1255	19	A0A1C9HCV0;Q5J038;A0A1C9HCP3;A0A1I7PIS3;T1L6T3;Q9SCE9;Q95FJ8;Q9MRA3;A0A1I7PIU6;Q95FS7;A0A1D8DG80;A0A1I7PIS8;A0A1I7PIT2;B8PRK2;Q8HTI8;Q9XQX1;A0A1D8D815;A0A191SDX6;G0LNL4		0	0	0.0003117	30.19	1.79464	2	1518.73	-0.0554985	60.8314	0
	High	LSIFETGIK	5	9003	27	A0A1C9HCV0;Q5J038;A0A1C9HCP3;Q9MRA3;A0A1I7PIS3;T1L6T3;Q9SCE9;A0A1D8DG80;Q95FJ8;A0A0M3LBA7;Q597J4;Q8HTI8;A0A191SDX6;A0A1D8D815;A0A1I7PIU6;C0J9K5;C0J9P4;G4WNV5;Q5J048;A0A1I7PIS8;A0A1X7YHE3;Q95FS7;B7S4V7;G0LNL4;Q9XQX1;A0A0A7DB11;Q9MRM1		0	0.001	0.01363	57.91	0.00227348	2	1007.58	0.398959	92.6026	0
	High	AVAmSATDGLmR	4	3822	18	A0A0M3LBA7;A0A1C9HCV0;Q9XQX1;A0A1I7PIS3;Q9SCE9;Q95FJ8;Q5J048;A0A1I7PIS8;B8PRK2;Q597J4;C0J9K5;C0J9P4;A0A1D8D815;A0A191SDX6;Q29S96;Q95FS7;G0LNL4;Q9MRM1	M4(Oxidation); M11(Oxidation)	0	0.001	0.008812	43.74	0.0549702	2	1254.58	0.34244	44.4859	0
	High	EGDDLYMEMK	1	4	1	A0A191SDX6		0	0.003	0.04279	21.55	0.918193	2	1230.5	0.0872436	80.2624	0
A0A1C9HCP3	ATP synthase subunit beta (Fragment) OS=Christia vespertilionis OX=587866 GN=atpB PE=3 SV=1 - [A0A1C9HCP3_9FABA]	2874.24	61.81	4686	0	20	145	453	48.7934	5.26221
	High	GMEVIDTGAPLSVPVGGATLGR	7	3356	18	A0A0M3LBA7;Q9SCE9;A0A1C9HCV0;A0A1I7PIS8;Q95FJ8;A0A191SDX6;Q5J038;A0A1D8D815;A0A1C9HCP3;A0A1I7PIS3;T1L6T3;C0J9K5;C0J9P4;A0A1I7PIU6;A0A1I7PIT2;Q95FS7;B8PRK2;Q9XQX1		0	0	1.934e-13	117.75	7.65149e-09	2	2097.1	1.22165	112.531	0
	High	GIYPAVDPLDSTSTMLQPR	2	5449	29	A0A0M3LBA7;A0A1C9HCV0;A0A1D8D815;A0A1I7PIS3;C0J9K5;C0J9P4;Q9SCE9;A0A1I7PIS8;Q95FJ8;Q597J4;A0A191SDX6;Q5J048;A0A1C9HCP3;Q5J038;Q9MRA3;T1L6T3;A0A1D8DG80;Q9XQX1;A0A1I7PIU6;G4WNV5;A0A1I7PIT2;B8PRK2;Q8HTI8;A0A1X7YHE3;Q29S96;Q95FS7;G0LNL4;Q9MRM1;B7S4V7		0	0	1.457e-08	114.59	8.33548e-09	3	2061.04	1.86003	114.131	0
	High	MPSAVGYQPTLSTEMGSLQER	8	5647	28	A0A0M3LBA7;A0A1C9HCV0;A0A1D8D815;A0A1I7PIS3;C0J9K5;C0J9P4;Q9SCE9;A0A1I7PIS8;Q95FJ8;Q5J038;A0A1C9HCP3;A0A1I7PIU6;Q9XQX1;T1L6T3;Q95FS7;A0A1I7PIT2;B8PRK2;B7S4V7;Q9MRA3;Q5J048;G4WNV5;A0A1D8DG80;Q597J4;Q8HTI8;A0A191SDX6;A0A1X7YHE3;Q29S96;G0LNL4		0	0	2.162e-11	111.59	1.35877e-08	2	2282.08	1.346	105.134	0
	High	FVQAGSEVSALLGR	11	9158	29	A0A0M3LBA7;Q597J4;A0A1C9HCP3;A0A1C9HCV0;Q5J038;C0J9K5;C0J9P4;Q95FJ8;Q9MRA3;A0A1I7PIS3;T1L6T3;Q9SCE9;A0A1D8DG80;Q9XQX1;Q5J048;A0A1I7PIU6;G4WNV5;A0A1I7PIS8;A0A1I7PIT2;B8PRK2;Q8HTI8;A0A1D8D815;A0A191SDX6;A0A1X7YHE3;Q29S96;A0A0A7DB11;Q95FS7;G0LNL4;B7S4V7		0	0	9.894e-08	111.35	2.03645e-08	2	1433.78	0.969012	105.231	0
	High	DVNEQDVLLFIDNIFR	1	5066	23	A0A1C9HCV0;Q5J038;A0A1C9HCP3;A0A1I7PIS3;T1L6T3;Q9SCE9;Q95FJ8;A0A0M3LBA7;C0J9K5;C0J9P4;Q8HTI8;Q9MRA3;A0A1I7PIU6;G4WNV5;A0A1D8DG80;A0A1I7PIS8;Q597J4;Q95FS7;G0LNL4;Q29S96;A0A1I7PIT2;B8PRK2;Q9XQX1		0	0	5.489e-10	105.32	8.27081e-08	2	1950	0.407638	116.555	0
	High	ELQDIIAILGLDELSEEDR	1	7752	27	A0A0M3LBA7;Q597J4;A0A1C9HCV0;Q5J038;A0A1C9HCP3;C0J9K5;C0J9P4;Q95FJ8;Q9MRA3;A0A1I7PIS3;T1L6T3;Q9SCE9;A0A1D8DG80;A0A1I7PIU6;G4WNV5;Q5J048;A0A1I7PIS8;B8PRK2;Q8HTI8;A0A1D8D815;Q29S96;A0A191SDX6;A0A1I7PIT2;Q95FS7;G0LNL4;B7S4V7;A0A1X7YHE3		0	0	1e-11	100.91	2.02643e-07	2	2171.11	-0.423796	115.796	0
	High	GmEVIDTGAPLSVPVGGATLGR	5	3356	18	A0A0M3LBA7;A0A1C9HCV0;A0A1D8D815;A0A1I7PIS3;C0J9K5;C0J9P4;Q9SCE9;A0A1I7PIS8;Q95FJ8;A0A191SDX6;Q5J038;A0A1C9HCP3;T1L6T3;A0A1I7PIU6;A0A1I7PIT2;Q95FS7;B8PRK2;Q9XQX1	M2(Oxidation)	0	0	1.662e-13	97.9	3.34571e-07	2	2113.1	1.65469	103.659	0
	High	VALVYGQMNEPPGAR	10	9490	29	A0A0M3LBA7;A0A1C9HCV0;Q5J038;A0A1D8D815;A0A1C9HCP3;Q9MRA3;A0A1I7PIU6;A0A1I7PIS3;C0J9K5;C0J9P4;T1L6T3;G4WNV5;Q9SCE9;Q5J048;A0A1D8DG80;A0A1I7PIS8;Q95FJ8;A0A191SDX6;Q29S96;Q95FS7;B7S4V7;A0A0A7DB11;A0A1I7PIT2;B8PRK2;Q597J4;Q8HTI8;Q9MRM1;A0A1X7YHE3;G0LNL4		0	0	1.605e-09	89.93	2.63198e-06	2	1601.81	0.731551	80.1927	0
	High	VALVYGQmNEPPGAR	12	9490	29	A0A0M3LBA7;Q597J4;A0A1C9HCV0;Q8HTI8;Q5J038;A0A1D8D815;A0A1C9HCP3;Q9MRA3;A0A1I7PIU6;A0A1I7PIS3;C0J9K5;C0J9P4;T1L6T3;G4WNV5;Q95FS7;Q9SCE9;Q5J048;B7S4V7;A0A1D8DG80;A0A1I7PIS8;A0A1X7YHE3;Q95FJ8;G0LNL4;A0A1I7PIT2;B8PRK2;Q9MRM1;A0A191SDX6;Q29S96;A0A0A7DB11	M8(Oxidation)	0	0	1.437e-07	89.7	2.7036e-06	2	1617.81	0.849294	66.7608	0
	High	mPSAVGYQPTLSTEMGSLQER	11	5647	28	A0A1C9HCV0;Q5J038;A0A1C9HCP3;A0A1I7PIU6;Q9XQX1;A0A1I7PIS3;T1L6T3;Q95FS7;Q9SCE9;A0A1I7PIS8;A0A1I7PIT2;B8PRK2;Q95FJ8;A0A0M3LBA7;C0J9K5;C0J9P4;Q9MRA3;Q5J048;G4WNV5;A0A1D8DG80;Q597J4;A0A1D8D815;Q8HTI8;A0A191SDX6;A0A1X7YHE3;Q29S96;G0LNL4;B7S4V7	M1(Oxidation)	0	0	2.169e-13	89.53	1.78443e-06	2	2298.08	1.21214	97.9642	0
	High	mPNIYNALVVK	3	4063	20	A0A0M3LBA7;Q597J4;A0A1C9HCV0;A0A1C9HCP3;Q5J038;C0J9K5;C0J9P4;Q95FJ8;Q9XQX1;Q9MRA3;A0A1I7PIU6;G4WNV5;A0A1I7PIS8;B8PRK2;Q8HTI8;A0A1D8D815;Q29S96;G0LNL4;Q95FS7;B7S4V7	M1(Oxidation)	0	0	7.624e-06	86.05	1.71889e-05	2	1277.69	0.789394	91.124	0
	High	mPSAVGYQPTLSTEmGSLQER	3	5647	28	A0A0M3LBA7;A0A1C9HCV0;Q5J038;A0A1C9HCP3;Q9MRA3;A0A1I7PIU6;Q9XQX1;A0A1I7PIS3;C0J9K5;C0J9P4;T1L6T3;G4WNV5;Q29S96;Q95FS7;Q9SCE9;A0A1D8DG80;A0A1I7PIS8;A0A1I7PIT2;B8PRK2;Q95FJ8;Q597J4;Q8HTI8;A0A191SDX6;A0A1D8D815;Q5J048;A0A1X7YHE3;G0LNL4;B7S4V7	M1(Oxidation); M15(Oxidation)	0	0	2.29e-09	83.56	6.58299e-06	3	2314.07	1.44358	81.254	0
	High	GIYPAVDPLDSTSTmLQPR	7	5449	29	A0A0M3LBA7;Q597J4;A0A1C9HCP3;A0A1C9HCV0;A0A1D8D815;C0J9K5;C0J9P4;A0A1I7PIS8;Q95FJ8;A0A1I7PIS3;Q9SCE9;A0A191SDX6;Q5J048;Q5J038;A0A1I7PIU6;T1L6T3;Q8HTI8;Q9MRA3;G4WNV5;Q29S96;Q95FS7;B7S4V7;A0A1D8DG80;A0A1X7YHE3;A0A1I7PIT2;B8PRK2;G0LNL4;Q9XQX1;Q9MRM1	M15(Oxidation)	0	0	5.607e-11	77.92	3.83765e-05	2	2077.03	1.53813	104.712	0
	High	VGLTALTmAEYFR	3	7808	30	A0A0M3LBA7;Q597J4;A0A1C9HCV0;Q8HTI8;Q5J038;A0A1C9HCP3;Q9MRA3;A0A1I7PIU6;A0A1I7PIS3;C0J9K5;C0J9P4;T1L6T3;G4WNV5;Q29S96;Q95FS7;Q9SCE9;A0A1D8DG80;A0A1I7PIS8;A0A1I7PIT2;B8PRK2;Q95FJ8;G0LNL4;A0A1D8D815;Q5J048;B7S4V7;A0A1X7YHE3;A0A191SDX6;Q9XQX1;A0A0A7DB11;Q9MRM1	M8(Oxidation)	0	0	2.805e-06	74.09	0.000101855	2	1487.76	1.1816	109.53	0
	High	MPNIYNALVVK	7	4063	20	A0A0M3LBA7;A0A1C9HCV0;C0J9K5;C0J9P4;Q95FJ8;Q5J038;A0A1C9HCP3;Q9MRA3;Q597J4;Q8HTI8;A0A1D8D815;A0A1I7PIU6;G4WNV5;A0A1I7PIS8;Q9XQX1;B8PRK2;Q29S96;G0LNL4;Q95FS7;B7S4V7		0	0	1.731e-05	70.15	0.000217661	2	1261.7	0.44565	103.685	0
	High	VGLTALTMAEYFR	1	7808	30	A0A0M3LBA7;Q597J4;A0A1C9HCV0;Q8HTI8;Q5J038;A0A1C9HCP3;Q9MRA3;A0A1I7PIU6;A0A1I7PIS3;C0J9K5;C0J9P4;T1L6T3;G4WNV5;Q29S96;Q95FS7;Q9SCE9;A0A1D8DG80;A0A1I7PIS8;A0A1I7PIT2;B8PRK2;Q95FJ8;G0LNL4;A0A1D8D815;Q5J048;B7S4V7;A0A1X7YHE3;A0A191SDX6;Q9XQX1;A0A0A7DB11;Q9MRM1		0	0	9.331e-07	66.13	0.000604736	2	1471.76	0.642359	114.613	0
	High	ESGVINExNIAESK	5	2238	6	A0A0M3LBA7;Q597J4;Q5J048;A0A1C9HCP3;Q29S96;G0LNL4	X8(Q)	0	0	3.57e-08	63.41	0.00089666	2	1517.74	0.193138	59.4602	0
	High	EGNDLYMEMK	4	8238	28	A0A0A7DB11;A0A1C9HCV0;Q5J038;A0A1C9HCP3;Q95FS7;Q95FJ8;A0A0M3LBA7;Q597J4;Q8HTI8;A0A1D8D815;Q9MRA3;A0A1I7PIU6;Q9XQX1;A0A1I7PIS3;C0J9K5;C0J9P4;T1L6T3;G4WNV5;Q9SCE9;Q5J048;B7S4V7;A0A1D8DG80;A0A1I7PIS8;A0A1X7YHE3;G0LNL4;A0A1I7PIT2;B8PRK2;Q29S96		0	0	0.0005714	61.98	0.000528742	2	1229.52	0.493564	74.5464	0
	High	TVLIMELINNIAK	1	8267	27	A0A0M3LBA7;A0A1C9HCV0;Q597J4;A0A1D8D815;A0A1I7PIS3;C0J9K5;C0J9P4;Q9SCE9;Q5J048;A0A1I7PIS8;Q95FJ8;Q8HTI8;Q5J038;A0A1C9HCP3;Q9MRA3;A0A1I7PIU6;T1L6T3;G4WNV5;A0A1D8DG80;A0A1X7YHE3;A0A1I7PIT2;B8PRK2;A0A0A7DB11;Q29S96;A0A191SDX6;Q9XQX1;Q9MRM1		0	0	6.698e-06	61.6	0.0011666	2	1471.86	-0.046942	115.443	0
	High	SAPAFIQLDTK	5	4550	21	Q95FS7;G0LNL4;A0A0M3LBA7;A0A1C9HCV0;Q5J038;A0A1C9HCP3;Q9MRA3;A0A1I7PIS3;C0J9K5;C0J9P4;T1L6T3;Q9SCE9;A0A1D8DG80;Q95FJ8;Q597J4;Q8HTI8;A0A1D8D815;Q29S96;Q5J048;A0A1I7PIT2;A0A191SDX6		0	0	0.0006649	59.45	0.00327513	2	1190.64	0.741073	83.6061	0
	High	AHGGVSVFGGVGER	7	7920	30	A0A0M3LBA7;Q597J4;A0A1C9HCP3;Q29S96;Q5J048;G0LNL4;A0A1C9HCV0;Q5J038;A0A1I7PIS3;T1L6T3;Q95FS7;Q9SCE9;Q95FJ8;C0J9K5;C0J9P4;Q9MRA3;A0A1D8DG80;Q9XQX1;A0A1I7PIU6;G4WNV5;A0A1I7PIS8;A0A1I7PIT2;B8PRK2;Q8HTI8;A0A1D8D815;A0A191SDX6;A0A1X7YHE3;Q9MRM1;B7S4V7;A0A0A7DB11		0	0	0.0002626	57.5	0.00394547	2	1328.67	0.49745	67.1033	0
	High	TVLImELINNIAK	1	8267	27	A0A0M3LBA7;A0A1C9HCV0;Q597J4;A0A1D8D815;A0A1I7PIS3;C0J9K5;C0J9P4;Q9SCE9;Q5J048;A0A1I7PIS8;Q95FJ8;Q8HTI8;Q5J038;A0A1C9HCP3;Q9MRA3;A0A1I7PIU6;T1L6T3;G4WNV5;A0A1D8DG80;A0A1X7YHE3;A0A1I7PIT2;B8PRK2;A0A0A7DB11;Q29S96;A0A191SDX6;Q9XQX1;Q9MRM1	M5(Oxidation)	0	0	0.002033	53.45	0.00769149	2	1487.85	0.089455	114.907	0
	High	IGLFGGAGVGK	6	9628	37	A0A0M3LBA7;A0A1C9HCV0;Q5J038;A0A1C9HCP3;Q9MRA3;A0A1I7PIS3;C0J9K5;C0J9P4;T1L6T3;Q95FS7;Q9SCE9;A0A1D8DG80;Q95FJ8;Q597J4;Q8HTI8;A0A1D8D815;A0A1I7PIU6;Q9XQX1;G4WNV5;Q5J048;B7S4V7;A0A1I7PIS8;A0A1X7YHE3;A0A1I7PIT2;B8PRK2;G0LNL4;A0A2G5F6R8;B9T1V8;A0A103XST4;A0A2H3ZCK5;A0A0K9NYL5;A0A191SDX6;Q29S96;A0A0A7DB11;Q9MRM1;A0A0D6QRT0;M0UCJ4		0	0	6.77e-05	51.75	0.0156082	2	975.563	0.981674	81.624	0
	High	VVDLLAPYR	8	9267	30	A0A0M3LBA7;Q597J4;A0A1C9HCV0;A0A1C9HCP3;Q5J038;C0J9K5;C0J9P4;Q95FJ8;Q9MRA3;A0A1I7PIS3;T1L6T3;Q9SCE9;A0A1D8DG80;Q9XQX1;Q5J048;A0A1I7PIU6;G4WNV5;A0A1I7PIS8;A0A1I7PIT2;B8PRK2;Q8HTI8;A0A1D8D815;A0A191SDX6;A0A1X7YHE3;Q29S96;A0A0A7DB11;Q95FS7;G0LNL4;Q9MRM1;B7S4V7		0	0	0.004271	51.35	0.0155755	2	1045.6	0.536108	98.3826	0
	High	EGSITSIQAVYVPADDLTDPAPATTFAHLDATTVLSR	1	6159	25	A0A0M3LBA7;A0A1C9HCV0;Q5J038;Q9MRA3;A0A1I7PIU6;G4WNV5;A0A1D8D815;A0A1C9HCP3;A0A1I7PIS3;C0J9K5;C0J9P4;T1L6T3;Q95FS7;Q9SCE9;Q5J048;B7S4V7;A0A1D8DG80;A0A1I7PIS8;Q95FJ8;A0A191SDX6;Q9XQX1;A0A0A7DB11;A0A1I7PIT2;B8PRK2;Q29S96		0.0408	0	4.929e-14	46.7	0.035007	3	3843.93	0.903987	114.503	0
	High	EGNDLYmEMK	3	8238	28	A0A0A7DB11;A0A1C9HCV0;Q5J038;A0A1C9HCP3;Q95FS7;Q95FJ8;A0A0M3LBA7;Q597J4;Q8HTI8;A0A1D8D815;Q9MRA3;A0A1I7PIU6;Q9XQX1;A0A1I7PIS3;C0J9K5;C0J9P4;T1L6T3;G4WNV5;Q9SCE9;Q5J048;B7S4V7;A0A1D8DG80;A0A1I7PIS8;A0A1X7YHE3;G0LNL4;A0A1I7PIT2;B8PRK2;Q29S96	M7(Oxidation)	0	0	0.0001624	39.98	0.0751654	2	1245.51	1.1396	62.9207	0
	High	EGNDLYmEmK	2	8238	28	A0A0M3LBA7;A0A1C9HCP3;A0A1C9HCV0;Q5J038;Q9MRA3;C0J9K5;C0J9P4;Q95FJ8;G0LNL4;Q597J4;Q8HTI8;A0A1D8D815;A0A1I7PIU6;A0A1I7PIS3;T1L6T3;G4WNV5;Q9SCE9;Q5J048;A0A1D8DG80;A0A1I7PIS8;A0A0A7DB11;A0A1X7YHE3;Q95FS7;B7S4V7;A0A1I7PIT2;B8PRK2;Q29S96;Q9XQX1	M7(Oxidation); M9(Oxidation)	0	0	0.003309	37.63	0.115476	2	1261.51	0.704831	43.1671	0
	High	ESGVINExNIAESK	3	1255	19	A0A1C9HCV0;Q5J038;A0A1C9HCP3;A0A1I7PIS3;T1L6T3;Q9SCE9;Q95FJ8;Q9MRA3;A0A1I7PIU6;Q95FS7;A0A1D8DG80;A0A1I7PIS8;A0A1I7PIT2;B8PRK2;Q8HTI8;Q9XQX1;A0A1D8D815;A0A191SDX6;G0LNL4	X8(E)	0	0	0.0003117	30.19	1.79464	2	1518.73	-0.0554985	60.8314	0
	High	LSIFETGIK	5	9003	27	A0A1C9HCV0;Q5J038;A0A1C9HCP3;Q9MRA3;A0A1I7PIS3;T1L6T3;Q9SCE9;A0A1D8DG80;Q95FJ8;A0A0M3LBA7;Q597J4;Q8HTI8;A0A191SDX6;A0A1D8D815;A0A1I7PIU6;C0J9K5;C0J9P4;G4WNV5;Q5J048;A0A1I7PIS8;A0A1X7YHE3;Q95FS7;B7S4V7;G0LNL4;Q9XQX1;A0A0A7DB11;Q9MRM1		0	0.001	0.01363	57.91	0.00227348	2	1007.58	0.398959	92.6026	0
	High	TREGNDLYMEMK	2	8225	27	A0A0M3LBA7;Q597J4;A0A1C9HCV0;Q5J038;Q9MRA3;A0A1C9HCP3;A0A1I7PIS3;T1L6T3;Q9SCE9;Q95FJ8;A0A1D8D815;C0J9K5;C0J9P4;A0A1I7PIS8;Q8HTI8;A0A1I7PIU6;G4WNV5;A0A1D8DG80;A0A1I7PIT2;B8PRK2;Q95FS7;Q5J048;Q9XQX1;B7S4V7;A0A0A7DB11;A0A1X7YHE3;G0LNL4		0	0.001	0.02315	37.14	0.235971	2	1486.67	0.821238	62.1804	1
Q9MRA3	ATP synthase subunit beta (Fragment) OS=Maesa myrsinoides OX=85226 GN=atpB PE=3 SV=1 - [Q9MRA3_9ERIC]	2852.31	60.5	4262	0	20	143	476	51.2186	5.12256
	High	IFNVLGEPVDNLGPVDTR	3	3009	18	A0A0M3LBA7;A0A1C9HCV0;Q5J038;Q9MRA3;Q597J4;Q9XQX1;Q5J048;Q9SCE9;A0A1I7PIU6;G4WNV5;A0A1D8DG80;Q8HTI8;A0A1D8D815;A0A1I7PIT2;A0A191SDX6;G0LNL4;Q29S96;B7S4V7		0	0	6.46e-09	118.73	2.69818e-09	2	1955.03	1.43187	114.292	0
	High	GIYPAVDPLDSTSTMLQPR	2	5449	29	A0A0M3LBA7;A0A1C9HCV0;A0A1D8D815;A0A1I7PIS3;C0J9K5;C0J9P4;Q9SCE9;A0A1I7PIS8;Q95FJ8;Q597J4;A0A191SDX6;Q5J048;A0A1C9HCP3;Q5J038;Q9MRA3;T1L6T3;A0A1D8DG80;Q9XQX1;A0A1I7PIU6;G4WNV5;A0A1I7PIT2;B8PRK2;Q8HTI8;A0A1X7YHE3;Q29S96;Q95FS7;G0LNL4;Q9MRM1;B7S4V7		0	0	1.457e-08	114.59	8.33548e-09	3	2061.04	1.86003	114.131	0
	High	MPSAVGYQPTLSTEMGSLQER	8	5647	28	A0A0M3LBA7;A0A1C9HCV0;A0A1D8D815;A0A1I7PIS3;C0J9K5;C0J9P4;Q9SCE9;A0A1I7PIS8;Q95FJ8;Q5J038;A0A1C9HCP3;A0A1I7PIU6;Q9XQX1;T1L6T3;Q95FS7;A0A1I7PIT2;B8PRK2;B7S4V7;Q9MRA3;Q5J048;G4WNV5;A0A1D8DG80;Q597J4;Q8HTI8;A0A191SDX6;A0A1X7YHE3;Q29S96;G0LNL4		0	0	2.162e-11	111.59	1.35877e-08	2	2282.08	1.346	105.134	0
	High	FVQAGSEVSALLGR	11	9158	29	A0A0M3LBA7;Q597J4;A0A1C9HCP3;A0A1C9HCV0;Q5J038;C0J9K5;C0J9P4;Q95FJ8;Q9MRA3;A0A1I7PIS3;T1L6T3;Q9SCE9;A0A1D8DG80;Q9XQX1;Q5J048;A0A1I7PIU6;G4WNV5;A0A1I7PIS8;A0A1I7PIT2;B8PRK2;Q8HTI8;A0A1D8D815;A0A191SDX6;A0A1X7YHE3;Q29S96;A0A0A7DB11;Q95FS7;G0LNL4;B7S4V7		0	0	9.894e-08	111.35	2.03645e-08	2	1433.78	0.969012	105.231	0
	High	DVNEQDVLLFIDNIFR	1	5066	23	A0A1C9HCV0;Q5J038;A0A1C9HCP3;A0A1I7PIS3;T1L6T3;Q9SCE9;Q95FJ8;A0A0M3LBA7;C0J9K5;C0J9P4;Q8HTI8;Q9MRA3;A0A1I7PIU6;G4WNV5;A0A1D8DG80;A0A1I7PIS8;Q597J4;Q95FS7;G0LNL4;Q29S96;A0A1I7PIT2;B8PRK2;Q9XQX1		0	0	5.489e-10	105.32	8.27081e-08	2	1950	0.407638	116.555	0
	High	ELQDIIAILGLDELSEEDR	1	7752	27	A0A0M3LBA7;Q597J4;A0A1C9HCV0;Q5J038;A0A1C9HCP3;C0J9K5;C0J9P4;Q95FJ8;Q9MRA3;A0A1I7PIS3;T1L6T3;Q9SCE9;A0A1D8DG80;A0A1I7PIU6;G4WNV5;Q5J048;A0A1I7PIS8;B8PRK2;Q8HTI8;A0A1D8D815;Q29S96;A0A191SDX6;A0A1I7PIT2;Q95FS7;G0LNL4;B7S4V7;A0A1X7YHE3		0	0	1e-11	100.91	2.02643e-07	2	2171.11	-0.423796	115.796	0
	High	VALVYGQMNEPPGAR	10	9490	29	A0A0M3LBA7;A0A1C9HCV0;Q5J038;A0A1D8D815;A0A1C9HCP3;Q9MRA3;A0A1I7PIU6;A0A1I7PIS3;C0J9K5;C0J9P4;T1L6T3;G4WNV5;Q9SCE9;Q5J048;A0A1D8DG80;A0A1I7PIS8;Q95FJ8;A0A191SDX6;Q29S96;Q95FS7;B7S4V7;A0A0A7DB11;A0A1I7PIT2;B8PRK2;Q597J4;Q8HTI8;Q9MRM1;A0A1X7YHE3;G0LNL4		0	0	1.605e-09	89.93	2.63198e-06	2	1601.81	0.731551	80.1927	0
	High	VALVYGQmNEPPGAR	12	9490	29	A0A0M3LBA7;Q597J4;A0A1C9HCV0;Q8HTI8;Q5J038;A0A1D8D815;A0A1C9HCP3;Q9MRA3;A0A1I7PIU6;A0A1I7PIS3;C0J9K5;C0J9P4;T1L6T3;G4WNV5;Q95FS7;Q9SCE9;Q5J048;B7S4V7;A0A1D8DG80;A0A1I7PIS8;A0A1X7YHE3;Q95FJ8;G0LNL4;A0A1I7PIT2;B8PRK2;Q9MRM1;A0A191SDX6;Q29S96;A0A0A7DB11	M8(Oxidation)	0	0	1.437e-07	89.7	2.7036e-06	2	1617.81	0.849294	66.7608	0
	High	mPSAVGYQPTLSTEMGSLQER	11	5647	28	A0A1C9HCV0;Q5J038;A0A1C9HCP3;A0A1I7PIU6;Q9XQX1;A0A1I7PIS3;T1L6T3;Q95FS7;Q9SCE9;A0A1I7PIS8;A0A1I7PIT2;B8PRK2;Q95FJ8;A0A0M3LBA7;C0J9K5;C0J9P4;Q9MRA3;Q5J048;G4WNV5;A0A1D8DG80;Q597J4;A0A1D8D815;Q8HTI8;A0A191SDX6;A0A1X7YHE3;Q29S96;G0LNL4;B7S4V7	M1(Oxidation)	0	0	2.169e-13	89.53	1.78443e-06	2	2298.08	1.21214	97.9642	0
	High	mPNIYNALVVK	3	4063	20	A0A0M3LBA7;Q597J4;A0A1C9HCV0;A0A1C9HCP3;Q5J038;C0J9K5;C0J9P4;Q95FJ8;Q9XQX1;Q9MRA3;A0A1I7PIU6;G4WNV5;A0A1I7PIS8;B8PRK2;Q8HTI8;A0A1D8D815;Q29S96;G0LNL4;Q95FS7;B7S4V7	M1(Oxidation)	0	0	7.624e-06	86.05	1.71889e-05	2	1277.69	0.789394	91.124	0
	High	mPSAVGYQPTLSTEmGSLQER	3	5647	28	A0A0M3LBA7;A0A1C9HCV0;Q5J038;A0A1C9HCP3;Q9MRA3;A0A1I7PIU6;Q9XQX1;A0A1I7PIS3;C0J9K5;C0J9P4;T1L6T3;G4WNV5;Q29S96;Q95FS7;Q9SCE9;A0A1D8DG80;A0A1I7PIS8;A0A1I7PIT2;B8PRK2;Q95FJ8;Q597J4;Q8HTI8;A0A191SDX6;A0A1D8D815;Q5J048;A0A1X7YHE3;G0LNL4;B7S4V7	M1(Oxidation); M15(Oxidation)	0	0	2.29e-09	83.56	6.58299e-06	3	2314.07	1.44358	81.254	0
	High	GIYPAVDPLDSTSTmLQPR	7	5449	29	A0A0M3LBA7;Q597J4;A0A1C9HCP3;A0A1C9HCV0;A0A1D8D815;C0J9K5;C0J9P4;A0A1I7PIS8;Q95FJ8;A0A1I7PIS3;Q9SCE9;A0A191SDX6;Q5J048;Q5J038;A0A1I7PIU6;T1L6T3;Q8HTI8;Q9MRA3;G4WNV5;Q29S96;Q95FS7;B7S4V7;A0A1D8DG80;A0A1X7YHE3;A0A1I7PIT2;B8PRK2;G0LNL4;Q9XQX1;Q9MRM1	M15(Oxidation)	0	0	5.607e-11	77.92	3.83765e-05	2	2077.03	1.53813	104.712	0
	High	VGLTALTmAEYFR	3	7808	30	A0A0M3LBA7;Q597J4;A0A1C9HCV0;Q8HTI8;Q5J038;A0A1C9HCP3;Q9MRA3;A0A1I7PIU6;A0A1I7PIS3;C0J9K5;C0J9P4;T1L6T3;G4WNV5;Q29S96;Q95FS7;Q9SCE9;A0A1D8DG80;A0A1I7PIS8;A0A1I7PIT2;B8PRK2;Q95FJ8;G0LNL4;A0A1D8D815;Q5J048;B7S4V7;A0A1X7YHE3;A0A191SDX6;Q9XQX1;A0A0A7DB11;Q9MRM1	M8(Oxidation)	0	0	2.805e-06	74.09	0.000101855	2	1487.76	1.1816	109.53	0
	High	MPNIYNALVVK	7	4063	20	A0A0M3LBA7;A0A1C9HCV0;C0J9K5;C0J9P4;Q95FJ8;Q5J038;A0A1C9HCP3;Q9MRA3;Q597J4;Q8HTI8;A0A1D8D815;A0A1I7PIU6;G4WNV5;A0A1I7PIS8;Q9XQX1;B8PRK2;Q29S96;G0LNL4;Q95FS7;B7S4V7		0	0	1.731e-05	70.15	0.000217661	2	1261.7	0.44565	103.685	0
	High	IVGEEHYETAQK	12	150	7	A0A0M3LBA7;Q9MRA3;A0A1I7PIS3;A0A1D8DG80;A0A1I7PIU6;A0A1I7PIT2;A0A1I7PIS8		0	0	9.756e-08	69.28	0.000192587	2	1403.68	0.812658	39.2768	0
	High	VGLTALTMAEYFR	1	7808	30	A0A0M3LBA7;Q597J4;A0A1C9HCV0;Q8HTI8;Q5J038;A0A1C9HCP3;Q9MRA3;A0A1I7PIU6;A0A1I7PIS3;C0J9K5;C0J9P4;T1L6T3;G4WNV5;Q29S96;Q95FS7;Q9SCE9;A0A1D8DG80;A0A1I7PIS8;A0A1I7PIT2;B8PRK2;Q95FJ8;G0LNL4;A0A1D8D815;Q5J048;B7S4V7;A0A1X7YHE3;A0A191SDX6;Q9XQX1;A0A0A7DB11;Q9MRM1		0	0	9.331e-07	66.13	0.000604736	2	1471.76	0.642359	114.613	0
	High	EGNDLYMEMK	4	8238	28	A0A0A7DB11;A0A1C9HCV0;Q5J038;A0A1C9HCP3;Q95FS7;Q95FJ8;A0A0M3LBA7;Q597J4;Q8HTI8;A0A1D8D815;Q9MRA3;A0A1I7PIU6;Q9XQX1;A0A1I7PIS3;C0J9K5;C0J9P4;T1L6T3;G4WNV5;Q9SCE9;Q5J048;B7S4V7;A0A1D8DG80;A0A1I7PIS8;A0A1X7YHE3;G0LNL4;A0A1I7PIT2;B8PRK2;Q29S96		0	0	0.0005714	61.98	0.000528742	2	1229.52	0.493564	74.5464	0
	High	TVLIMELINNIAK	1	8267	27	A0A0M3LBA7;A0A1C9HCV0;Q597J4;A0A1D8D815;A0A1I7PIS3;C0J9K5;C0J9P4;Q9SCE9;Q5J048;A0A1I7PIS8;Q95FJ8;Q8HTI8;Q5J038;A0A1C9HCP3;Q9MRA3;A0A1I7PIU6;T1L6T3;G4WNV5;A0A1D8DG80;A0A1X7YHE3;A0A1I7PIT2;B8PRK2;A0A0A7DB11;Q29S96;A0A191SDX6;Q9XQX1;Q9MRM1		0	0	6.698e-06	61.6	0.0011666	2	1471.86	-0.046942	115.443	0
	High	SAPAFIQLDTK	5	4550	21	Q95FS7;G0LNL4;A0A0M3LBA7;A0A1C9HCV0;Q5J038;A0A1C9HCP3;Q9MRA3;A0A1I7PIS3;C0J9K5;C0J9P4;T1L6T3;Q9SCE9;A0A1D8DG80;Q95FJ8;Q597J4;Q8HTI8;A0A1D8D815;Q29S96;Q5J048;A0A1I7PIT2;A0A191SDX6		0	0	0.0006649	59.45	0.00327513	2	1190.64	0.741073	83.6061	0
	High	AHGGVSVFGGVGER	7	7920	30	A0A0M3LBA7;Q597J4;A0A1C9HCP3;Q29S96;Q5J048;G0LNL4;A0A1C9HCV0;Q5J038;A0A1I7PIS3;T1L6T3;Q95FS7;Q9SCE9;Q95FJ8;C0J9K5;C0J9P4;Q9MRA3;A0A1D8DG80;Q9XQX1;A0A1I7PIU6;G4WNV5;A0A1I7PIS8;A0A1I7PIT2;B8PRK2;Q8HTI8;A0A1D8D815;A0A191SDX6;A0A1X7YHE3;Q9MRM1;B7S4V7;A0A0A7DB11		0	0	0.0002626	57.5	0.00394547	2	1328.67	0.49745	67.1033	0
	High	TVLImELINNIAK	1	8267	27	A0A0M3LBA7;A0A1C9HCV0;Q597J4;A0A1D8D815;A0A1I7PIS3;C0J9K5;C0J9P4;Q9SCE9;Q5J048;A0A1I7PIS8;Q95FJ8;Q8HTI8;Q5J038;A0A1C9HCP3;Q9MRA3;A0A1I7PIU6;T1L6T3;G4WNV5;A0A1D8DG80;A0A1X7YHE3;A0A1I7PIT2;B8PRK2;A0A0A7DB11;Q29S96;A0A191SDX6;Q9XQX1;Q9MRM1	M5(Oxidation)	0	0	0.002033	53.45	0.00769149	2	1487.85	0.089455	114.907	0
	High	IGLFGGAGVGK	6	9628	37	A0A0M3LBA7;A0A1C9HCV0;Q5J038;A0A1C9HCP3;Q9MRA3;A0A1I7PIS3;C0J9K5;C0J9P4;T1L6T3;Q95FS7;Q9SCE9;A0A1D8DG80;Q95FJ8;Q597J4;Q8HTI8;A0A1D8D815;A0A1I7PIU6;Q9XQX1;G4WNV5;Q5J048;B7S4V7;A0A1I7PIS8;A0A1X7YHE3;A0A1I7PIT2;B8PRK2;G0LNL4;A0A2G5F6R8;B9T1V8;A0A103XST4;A0A2H3ZCK5;A0A0K9NYL5;A0A191SDX6;Q29S96;A0A0A7DB11;Q9MRM1;A0A0D6QRT0;M0UCJ4		0	0	6.77e-05	51.75	0.0156082	2	975.563	0.981674	81.624	0
	High	VVDLLAPYR	8	9267	30	A0A0M3LBA7;Q597J4;A0A1C9HCV0;A0A1C9HCP3;Q5J038;C0J9K5;C0J9P4;Q95FJ8;Q9MRA3;A0A1I7PIS3;T1L6T3;Q9SCE9;A0A1D8DG80;Q9XQX1;Q5J048;A0A1I7PIU6;G4WNV5;A0A1I7PIS8;A0A1I7PIT2;B8PRK2;Q8HTI8;A0A1D8D815;A0A191SDX6;A0A1X7YHE3;Q29S96;A0A0A7DB11;Q95FS7;G0LNL4;Q9MRM1;B7S4V7		0	0	0.004271	51.35	0.0155755	2	1045.6	0.536108	98.3826	0
	High	EGSITSIQAVYVPADDLTDPAPATTFAHLDATTVLSR	1	6159	25	A0A0M3LBA7;A0A1C9HCV0;Q5J038;Q9MRA3;A0A1I7PIU6;G4WNV5;A0A1D8D815;A0A1C9HCP3;A0A1I7PIS3;C0J9K5;C0J9P4;T1L6T3;Q95FS7;Q9SCE9;Q5J048;B7S4V7;A0A1D8DG80;A0A1I7PIS8;Q95FJ8;A0A191SDX6;Q9XQX1;A0A0A7DB11;A0A1I7PIT2;B8PRK2;Q29S96		0.0408	0	4.929e-14	46.7	0.035007	3	3843.93	0.903987	114.503	0
	High	EGNDLYmEMK	3	8238	28	A0A0A7DB11;A0A1C9HCV0;Q5J038;A0A1C9HCP3;Q95FS7;Q95FJ8;A0A0M3LBA7;Q597J4;Q8HTI8;A0A1D8D815;Q9MRA3;A0A1I7PIU6;Q9XQX1;A0A1I7PIS3;C0J9K5;C0J9P4;T1L6T3;G4WNV5;Q9SCE9;Q5J048;B7S4V7;A0A1D8DG80;A0A1I7PIS8;A0A1X7YHE3;G0LNL4;A0A1I7PIT2;B8PRK2;Q29S96	M7(Oxidation)	0	0	0.0001624	39.98	0.0751654	2	1245.51	1.1396	62.9207	0
	High	EGNDLYmEmK	2	8238	28	A0A0M3LBA7;A0A1C9HCP3;A0A1C9HCV0;Q5J038;Q9MRA3;C0J9K5;C0J9P4;Q95FJ8;G0LNL4;Q597J4;Q8HTI8;A0A1D8D815;A0A1I7PIU6;A0A1I7PIS3;T1L6T3;G4WNV5;Q9SCE9;Q5J048;A0A1D8DG80;A0A1I7PIS8;A0A0A7DB11;A0A1X7YHE3;Q95FS7;B7S4V7;A0A1I7PIT2;B8PRK2;Q29S96;Q9XQX1	M7(Oxidation); M9(Oxidation)	0	0	0.003309	37.63	0.115476	2	1261.51	0.704831	43.1671	0
	High	ESGVINEENIAESK	3	1255	19	A0A1C9HCV0;Q5J038;A0A1C9HCP3;A0A1I7PIS3;T1L6T3;Q9SCE9;Q95FJ8;Q9MRA3;A0A1I7PIU6;Q95FS7;A0A1D8DG80;A0A1I7PIS8;A0A1I7PIT2;B8PRK2;Q8HTI8;Q9XQX1;A0A1D8D815;A0A191SDX6;G0LNL4		0	0	0.0003117	30.19	1.79464	2	1518.73	-0.0554985	60.8314	0
	High	LSIFETGIK	5	9003	27	A0A1C9HCV0;Q5J038;A0A1C9HCP3;Q9MRA3;A0A1I7PIS3;T1L6T3;Q9SCE9;A0A1D8DG80;Q95FJ8;A0A0M3LBA7;Q597J4;Q8HTI8;A0A191SDX6;A0A1D8D815;A0A1I7PIU6;C0J9K5;C0J9P4;G4WNV5;Q5J048;A0A1I7PIS8;A0A1X7YHE3;Q95FS7;B7S4V7;G0LNL4;Q9XQX1;A0A0A7DB11;Q9MRM1		0	0.001	0.01363	57.91	0.00227348	2	1007.58	0.398959	92.6026	0
	High	TREGNDLYMEMK	2	8225	27	A0A0M3LBA7;Q597J4;A0A1C9HCV0;Q5J038;Q9MRA3;A0A1C9HCP3;A0A1I7PIS3;T1L6T3;Q9SCE9;Q95FJ8;A0A1D8D815;C0J9K5;C0J9P4;A0A1I7PIS8;Q8HTI8;A0A1I7PIU6;G4WNV5;A0A1D8DG80;A0A1I7PIT2;B8PRK2;Q95FS7;Q5J048;Q9XQX1;B7S4V7;A0A0A7DB11;A0A1X7YHE3;G0LNL4		0	0.001	0.02315	37.14	0.235971	2	1486.67	0.821238	62.1804	1
D6MYI7	Ribulose bisphosphate carboxylase large chain OS=Arum cylindraceum OX=491969 GN=rbcL PE=3 SV=1 - [D6MYI7_9ARAE]	2836.13	31.46	24687	0	14	241	480	53.1831	6.80029
	High	GGLDFTKDDENVNSQPFMR	9	51638	249	A0A291EY88;Q5W520;C3RXF1;A0A023Q3H2;A0A023Q1H7;Q6VW40;Q05579;Q32571;Q8WL19;B8PRL7;Q9MT32;Q32121;A0A286NQM2;T1WGF1;Q32553;Q32803;Q9GGI5;E7DMV3;A0PDB5;Q8WIA7;Q3L1K9;Q37222;Q37220;A0A1C9HFM1;A0A249Y5Q9;A0A0F6Y5M5;A1XM46;Q9TLG5;Q9GHM7;Q8ME74;I6N589;Q31889;O03612;A0A291L2S1;A0A0M3R7F1;O09420;M1S1D7;C4NWF4;O09424;J9QGT1;Q32701;C0J9R6;Q6VW29;C6G1P2;O98747;Q33032;Q8M9C0;A0A1C9HG87;A5X4D3;Q5SCK3;Q339G9;F2…		0	0	2.018e-12	122.72	2.24095e-09	2	2169.99	0.129488	93.2723	1
	High	GHYLNATAGTcEEMIK	12	14794	109	Q32701;Q6VW40;C0J9R6;Q6VW29;C6G1P2;Q5W520;Q33032;Q8M9C0;A0A1C9HG87;Q9THL1;Q5SCK3;Q32121;F2X4H9;A0A0K2SQY8;Q32553;Q32803;Q4VI99;D6MYL0;C1JAT3;Q9GGI5;D6MYJ6;E7DMV3;Q7YJP8;Q7GH77;Q4VI80;Q3I534;Q3L1K9;I2E9A4;Q4VI78;G0WZL1;Q37220;B1PHQ2;A0A142I7F3;S6CMZ7;S6CNQ3;Q8MFT9;J9QH20;A0A249Y5Q9;A0A0F6Y5M5;Q37140;H9ZGI0;L0N8B1;Q9GHM7;Q8ME74;A0A291L2S1;Q9T2E4;P94046;F6KB04;Q6VW48;E7DMY2;A0A2H4UGV5;I2E962;O98429;…	C11(Carbamidomethyl)	0	0	4.818e-09	105.91	5.62468e-08	2	1794.82	1.07912	66.4263	0
	High	DbGLLLHIHR	27	18	9	I2E906;R4QE58;D6MYI7;Q9MV62;D6MYK9;A0PDB8;A5H757;P93976;A0A0N7D4V6	B2(D)	0	0	1.345e-06	104.98	8.77881e-08	2	1188.65	0.456047	69.1165	0
	High	GGLDFTKDDENVNSQPFmR	7	51638	249	Q8MFT9;Q5S838;A0A126G0V3;C0J9R6;Q6VW29;C6G1P2;Q5W520;A5X4D3;Q32121;F2X4H9;A0A0K2SQY8;Q32803;Q4VI99;D6MYL0;Q9GGI5;D6MYJ6;Q7YJP8;Q5I221;A0A0U4D534;Q4VI80;Q4VI78;C4NWF4;O09424;A0A249Y5Y5;G0WZL1;Q37220;A0A291L2W8;Q37279;J9QH20;Q37140;L0N8B1;Q9GHM7;Q8ME74;A0A291L2S1;Q05579;Q32701;I2E9B8;Q6VW40;Q32571;I2BGM7;A0A291EY88;O98880;Q33047;Q31807;Q8WL19;Q33032;Q95F08;C3RXF1;Q8M9C0;A0A1C9HG87;B8PRL7;Q9THL1;Q5S…	M18(Oxidation)	0	0	1.501e-11	84.62	1.40182e-05	2	2185.98	1.00282	83.7712	1
	High	MSGGDHIHAGTVVGK	34	17683	129	I2E9A4;Q9BAJ3;Q6VW40;I2BGM7;C0J9R6;C6G1P2;Q33032;Q95F08;F2X4H9;Q9GGI5;M1S1D7;Q8HUZ9;Q5I221;A0A0U4D534;I2E9L8;A0A249Y5N8;S4TA61;J9QG76;E0D8V0;Q8MFT9;A0A0F7G5Y0;Q32701;I2E9B8;Q6VW29;Q6VW48;E7DMY2;Q31807;O98747;P92447;Q8M9C0;O47280;R4QE58;Q5SCK3;Q339G9;Q6VW13;Q3T5L7;O20248;A0A2H4UGV5;Q7YJP8;Q7GH77;A0A024HRQ0;Q8WJX3;B7P0E9;B5L2V5;O99016;A0A291L206;S6CMZ7;A0A0G2QX34;G8EEM9;A0A2D0WHN2;Q7YJM3;A0A1C9HG42…		0	0	1.913e-07	82.24	1.78797e-05	2	1465.72	0.51743	37.3395	0
	High	mSGGDHIHAGTVVGK	32	17683	129	C0J9R6;C6G1P2;F2X4H9;Q9GGI5;Q5I221;A0A0U4D534;Q6VW29;I2E9A4;Q9BAJ3;Q6VW40;I2BGM7;Q33032;Q95F08;M1S1D7;Q8HUZ9;I2E9L8;A0A249Y5N8;S4TA61;J9QG76;E0D8V0;Q8MFT9;A0A0F7G5Y0;Q32701;I2E9B8;Q6VW48;E7DMY2;Q31807;O98747;P92447;Q8M9C0;O47280;R4QE58;Q5SCK3;Q339G9;Q6VW13;Q3T5L7;O20248;A0A2H4UGV5;Q7YJP8;Q7GH77;A0A024HRQ0;Q8WJX3;B7P0E9;B5L2V5;O99016;A0A291L206;S6CMZ7;A0A0G2QX34;G8EEM9;A0A2D0WHN2;Q7YJM3;A0A1C9HG42…	M1(Oxidation)	0	0	1.575e-08	81.79	2.29246e-05	2	1481.72	0.401146	31.4781	0
	High	DDENVNSQPFMR	5	52171	273	C7AQV2;Q7YJR9;Q6PZC1;Q7YJL9;A5H757;X2D2J7;C0J9R6;Q6VW29;C6G1P2;Q5W520;A5X4D3;Q32121;F2X4H9;A0A0K2SQY8;Q32803;Q4VI99;D6MYL0;Q9GGI5;D6MYJ6;Q7YJP8;Q5I221;A0A0U4D534;Q4VI80;Q4VI78;C4NWF4;O09424;A0A249Y5Y5;G0WZL1;Q37220;A0A291L2W8;Q37279;J9QH20;Q37140;L0N8B1;Q9GHM7;Q8ME74;A0A291L2S1;Q32701;Q6VW40;D6MYK4;E7DMY2;O98747;Q33032;I2E962;Q8M9C0;A0A1C9HG87;Q7YMT1;R4QE58;Q9THL1;A0A0P0G3K2;Q5SCK3;I2E906;Q339G9;…		0	0	2.01e-06	77.75	6.25715e-05	2	1451.62	0.55733	70.1106	0
	High	ELGVPIVMHDYITGGFTANTSLAHYcR	2	839	26	I2BGM7;C0J9R6;A0A291EY88;Q5W520;Q31807;Q33032;C3RXF1;Q32553;D6MYL0;D6MYJ6;A0A142DPV4;G0WZL1;A0A291L2W8;A0A0F6Y5M5;Q31889;A0A023Q3H2;A0A023Q1H7;D6MYK4;A0A120KLC1;A0A2H4UGV5;D6MYK9;C7AQV0;C7AQT3;C7AQV2;D6MYI7;D6MYJ0	C26(Carbamidomethyl)	0	0	1.869e-13	76.75	5.65327e-05	3	3022.46	1.03881	114.091	0
	High	TFQGPPHGIQVER	32	58045	263	C0J9R6;C6G1P2;E7DMY2;F2X4H9;Q9GGI5;Q05579;Q9ZS70;Q32701;I2E9B8;Q6VW40;Q32571;I2BGM7;Q6VW29;A0A291EY88;O98880;Q5W520;Q33047;D6MYK4;Q31807;A0PD98;Q8WL19;Q33032;I2E962;Q95F08;C3RXF1;Q8M9C0;A0A1C9HG87;B8PRL7;Q9THL1;Q8WIX2;Q5SCK3;A0A0F7EV98;Q9MT32;Q32121;A0A286NQM2;A0A286M593;D3W6K3;Q9GEK5;A0A0K2SQY8;Q9T2B5;T1WGF1;O98429;Q32553;Q32803;Q4VI99;D6MYL0;C1JAT3;D6MYJ6;Q71N81;E7DMV3;Q7YJP8;Q7GH77;A0PDB5;Q331…		0	0	1.475e-08	76.56	0.000137395	2	1465.76	0.239591	59.527	0
	High	GHYLNATAGTcEEmIK	6	14794	109	C0J9R6;Q6VW29;C6G1P2;Q5W520;A5X4D3;Q32121;F2X4H9;A0A0K2SQY8;Q32803;Q4VI99;D6MYL0;Q9GGI5;D6MYJ6;Q7YJP8;Q5I221;A0A0U4D534;Q4VI80;Q4VI78;C4NWF4;O09424;A0A249Y5Y5;G0WZL1;Q37220;A0A291L2W8;Q37279;J9QH20;Q37140;L0N8B1;Q9GHM7;Q8ME74;A0A291L2S1;Q32701;Q6VW40;D6MYK4;E7DMY2;O98747;Q33032;I2E962;Q8M9C0;A0A1C9HG87;Q7YMT1;R4QE58;Q9THL1;A0A0P0G3K2;Q5SCK3;I2E906;Q339G9;Q95631;Q6VW13;Q3T5L7;Q9TN58;O98429;Q32553;…	C11(Carbamidomethyl); M14(Oxidation)	0	0	2.503e-10	75.71	5.40546e-05	2	1810.81	1.18125	56.0257	0
	High	GHYLNATAGTcEEMIKR	2	14761	108	Q32701;Q6VW40;C0J9R6;Q6VW29;C6G1P2;Q33032;Q8M9C0;A0A1C9HG87;Q5SCK3;F2X4H9;A0A0K2SQY8;D6MYL0;Q9GGI5;D6MYJ6;Q7YJP8;Q7GH77;I2E9A4;S6CMZ7;Q8MFT9;Q37140;H9ZGI0;L0N8B1;Q5W520;Q9THL1;Q32553;Q32803;Q4VI99;E7DMV3;Q4VI80;Q3L1K9;Q4VI78;Q37220;B1PHQ2;S6CNQ3;A0A249Y5Q9;A0A0F6Y5M5;Q9GHM7;A0A291L2S1;A5X4D3;Q32121;Q5I221;A0A0U4D534;C4NWF4;O09424;A0A249Y5Y5;G0WZL1;A0A291L2W8;Q37279;J9QH20;Q8ME74;D6MYK4;E7DMY2;O98…	C11(Carbamidomethyl)	0	0	6.86e-10	72.25	0.000158619	3	1950.92	1.18142	61.1321	1
	High	GHYLNATAGTcEEmIKR	3	14761	108	Q32701;Q6VW40;C0J9R6;Q6VW29;C6G1P2;Q33032;Q8M9C0;A0A1C9HG87;Q5SCK3;F2X4H9;A0A0K2SQY8;D6MYL0;Q9GGI5;D6MYJ6;Q7YJP8;Q7GH77;I2E9A4;S6CMZ7;Q8MFT9;Q37140;H9ZGI0;L0N8B1;Q5W520;Q9THL1;Q32553;Q32803;Q4VI99;E7DMV3;Q4VI80;Q3L1K9;Q4VI78;Q37220;B1PHQ2;S6CNQ3;A0A249Y5Q9;A0A0F6Y5M5;Q9GHM7;A0A291L2S1;Q32121;C1JAT3;Q3I534;G0WZL1;A0A142I7F3;J9QH20;Q8ME74;Q6VW48;E7DMY2;A0A2H4UGV5;I2E962;O98429;Q9T2E4;A0A142I7A5;B8Y…	C11(Carbamidomethyl); M14(Oxidation)	0	0	5.997e-09	71.81	0.000166501	3	1966.91	1.58491	50.8521	1
	High	VALEAcVQAR	21	29518	212	Q05579;Q32701;I2E9B8;Q6VW40;I2BGM7;B1NL21;C0J9R6;Q6VW29;A0A291EY88;C6G1P2;Q5W520;Q33047;Q31807;O98747;Q8WL19;Q33032;Q95F08;Q8M9C0;Q7YMT1;Q9THL1;Q5SCK3;O09420;A0A0F7EV98;Q9MT32;Q339G9;B5D5Q4;D3W6K3;F2X4H9;Q32553;Q32803;Q4VI99;Q9GGI5;E7DMV3;M1S1D7;Q7YJP8;Q7GH77;A0PDB5;Q33156;Q8HUZ9;Q8WIA7;Q5I221;A0A0U4D534;Q7YMS9;I2E9L8;Q4VI80;Q3L1K9;I2E9A4;Q4VI78;C4NWF4;Q95DW1;Q58U40;A0A249Y5N8;Q37222;A0A142DPV4;Q…	C6(Carbamidomethyl)	0	0	0.000279	58.09	0.00622802	2	1116.58	0.428443	60.4711	0
	High	FLFcAEAIYK	7	13080	123	C0J9R6;Q6VW29;C6G1P2;Q5W520;Q32121;F2X4H9;A0A0K2SQY8;Q32803;Q4VI99;D6MYL0;Q9GGI5;D6MYJ6;Q7YJP8;Q4VI80;Q4VI78;G0WZL1;Q37220;J9QH20;Q37140;L0N8B1;Q9GHM7;Q8ME74;A0A291L2S1;Q5I221;A0A0U4D534;A0A142I7A5;B8YHE7;O98431;A0A078BR81;Q37347;K4EPE7;A0A0F6TFY2;Q95CE8;Q31807;Q95F08;Q71N81;M1S1D7;A0A291L2W8;A0A1C9HG42;E2FGZ3;Q05579;A0A291EY88;A0PD98;Q8HUZ9;Q8MCX1;Q37222;H5ZW43;J9QG76;A0A1C9HFM1;Q7YJM3;Q9TLG5;I6…	C4(Carbamidomethyl)	0	0	0.0005319	55.57	0.00915598	2	1261.63	-0.304268	110.986	0
	High	ELGVPIVmHDYITGGFTANTSLAHYcR	8	839	26	C0J9R6;A0A291EY88;Q5W520;C3RXF1;G0WZL1;A0A023Q3H2;A0A023Q1H7;I2BGM7;D6MYK4;Q31807;Q33032;Q32553;D6MYL0;D6MYJ6;A0A142DPV4;A0A120KLC1;A0A291L2W8;A0A0F6Y5M5;Q31889;C7AQV0;C7AQV2;A0A2H4UGV5;D6MYK9;C7AQT3;D6MYI7;D6MYJ0	M8(Oxidation); C26(Carbamidomethyl)	0	0	5.718e-10	53.46	0.0113139	4	3038.45	0.593273	109.492	0
	High	PLLGcTIKPK	8	64838	289	Q32701;I2E9B8;Q6VW40;I2BGM7;C0J9R6;Q6VW29;O98880;C6G1P2;D6MYK4;E7DMY2;Q31807;Q33032;Q95F08;Q8M9C0;A0A1C9HG87;Q5SCK3;A0A286M593;F2X4H9;Q9GEK5;A0A0K2SQY8;D6MYL0;Q9GGI5;D6MYJ6;Q7YJP8;Q7GH77;Q8HUZ9;I2E9L8;I2E9A4;B7P0E9;J9QG76;O99016;Q8HVI8;A0A291L206;S6CMZ7;Q8MFT9;G8EEM9;A0A2D0WHN2;Q7YJM3;A0A1C9HG42;Q5S838;Q37140;H9ZGI0;L0N8B1;Q5SCK1;I6N589;Q05579;A0A291EY88;Q5W520;Q32803;Q37222;Q37220;A0A1C9HFM1;Q9T…	C5(Carbamidomethyl)	0	0	0.0008194	46.71	0.120696	3	1126.67	0.146593	52.0449	1
	High	DDENVNSQPFmR	3	52171	273	Q05579;Q9ZS70;Q32701;I2E9B8;Q31896;D6MYK9;Q6VW40;Q32776;Q32571;I2BGM7;B1NL21;C0J9R6;Q6VW29;A0A291EY88;O98880;C6G1P2;Q5W520;Q33047;D6MYK4;E7DMY2;Q31807;A0PD98;C7AQR6;O98747;Q8WL19;Q33032;I2E962;Q95F08;C3RXF1;Q8M9C0;A0PDB8;Q9GHZ1;A0A1C9HG87;B8PRL7;Q7YMT1;R4QE58;Q9THL1;A5X4D3;Q8WIX2;A0A0P0G3K2;Q5SCK3;O09420;I2E906;V5K6K1;A0A0F7EV98;Q9MT32;Q339G9;Q32121;Q95631;B5D5Q4;A0A286NQM2;A0A0F7G5C0;Q6VW13;A0A2…	M11(Oxidation)	0	0	0.0002839	40.79	0.305523	2	1467.62	0.605846	56.635	0
	High	YGRPLLGcTIKPK	4	64650	279	Q9TLG5;Q9ZS70;Q32701;I2E9B8;Q6VW40;I2BGM7;C0J9R6;Q6VW29;O98880;C6G1P2;Q31807;O98747;Q33032;Q95F08;Q8M9C0;A0A1C9HG87;A5X4D3;Q8WIX2;Q5SCK3;V5K6K1;Q339G9;A0A286M593;F2X4H9;Q9GEK5;A0A0K2SQY8;Q9TN58;O98429;D6MYL0;Q9GGI5;D6MYJ6;Q71N81;A0A1W6BQF9;M1S1D7;Q7YJP8;Q7GH77;Q8HUZ9;Q5I221;G0WZM4;A0A0U4D534;Q95F24;I2E9L8;I2E9A4;Q9T2E4;A0A286NQF2;Q7YJM6;Q8MCX1;A0A249Y5N8;Q6J6P0;A0A120KLC1;Q8WJX3;O98426;B7P0E9;B5L…	C8(Carbamidomethyl)	0	0	0.004232	22.36	35.1487	4	1502.85	-0.506189	54.0899	2
	High	AMHAVIDR	11	44488	276	Q6VW40;C0J9R6;C6G1P2;Q33032;F2X4H9;Q9GGI5;Q5I221;A0A0U4D534;A0A249Y5N8;Q8MFT9;Q05579;A0A291EY88;Q5W520;Q32803;Q37222;Q37220;A0A1C9HFM1;Q9TLG5;Q9GHM7;I6N589;A0A291L2S1;A0A0M3R7F1;Q32701;I2E9B8;I2BGM7;Q6VW29;Q31807;Q95F08;Q8M9C0;Q5SCK3;Q7YJP8;Q7GH77;Q8HUZ9;I2E9L8;I2E9A4;B7P0E9;J9QG76;O99016;A0A291L206;S6CMZ7;G8EEM9;A0A2D0WHN2;Q7YJM3;A0A1C9HG42;L0N8B1;Q5SCK1;A0A218KDZ0;A0PD98;Q4VI99;Q4VI80;Q4VI78;Q8…		0	0.001	0.01465	52.23	0.0220957	2	912.472	-0.221315	33.301	0
	High	AQAETGEIK	7	27913	212	Q6VW40;A0PDB5;A0A291L206;A0PD98;A0A1W6BQF9;Q71N78;J9QER6;C7A5Z4;A5X5W8;J9QH20;A1XM46;A0A2H4P5N4;Q6PZC1;B6GUV5;A0A0F6TFY2;C7SN35;C0J9R6;C6G1P2;F2X4H9;Q9GGI5;Q9GHZ1;Q8ME51;A0A291EY88;Q5W520;C3RXF1;B8PRL7;Q9MT32;A0A286NQM2;T1WGF1;A0A1C9HFM1;A0A249Y5J7;A0A249Y5Q9;Q9TLG5;Q9GHM7;Q8ME74;O03612;A0A023Q3H2;A0A023Q1H7;A0A0U4I2J4;Q32701;I2E9B8;I2BGM7;Q6VW29;Q31807;Q33032;Q95F08;Q8M9C0;Q5SCK3;Q7YJP8;Q7GH77;Q…		0	0.001	0.02624	37.93	0.611852	2	946.483	-1.15538	23.7854	0
	High	AmHAVIDR	1	44488	276	Q05579;Q32701;I2E9B8;Q6VW40;Q32776;Q32571;I2BGM7;B1NL21;C0J9R6;Q6VW29;A0A291EY88;O98880;C6G1P2;Q5W520;Q33047;D6MYK4;E7DMY2;Q31807;Q8WL19;Q33032;Q95F08;C3RXF1;Q8M9C0;A0A1C9HG87;B8PRL7;Q7YMT1;Q9THL1;A5X4D3;A0A0P0G3K2;Q5SCK3;O09420;A0A0F7EV98;Q9MT32;Q339G9;Q32121;Q95631;B5D5Q4;A0A286NQM2;A0A0F7G5C0;A0A286M593;D3W6K3;F2X4H9;Q9GEK5;A0A0K2SQY8;T1WGF1;Q32553;Q32803;Q4VI99;D6MYL0;C1JAT3;Q9GGI5;D6MYJ6;E7D…	M2(Oxidation)	0	0.005	0.07045	12.38	229.365	2	928.467	-0.4599	23.4672	0
Q597J4	ATP synthase subunit beta (Fragment) OS=Platycarya strobilacea OX=91224 GN=atpB PE=3 SV=1 - [Q597J4_9ROSI]	2835.15	54.92	3200	1	20	150	457	49.2165	5.13525
	High	IFNVLGEPVDNLGPVDTR	3	3009	18	A0A0M3LBA7;A0A1C9HCV0;Q5J038;Q9MRA3;Q597J4;Q9XQX1;Q5J048;Q9SCE9;A0A1I7PIU6;G4WNV5;A0A1D8DG80;Q8HTI8;A0A1D8D815;A0A1I7PIT2;A0A191SDX6;G0LNL4;Q29S96;B7S4V7		0	0	6.46e-09	118.73	2.69818e-09	2	1955.03	1.43187	114.292	0
	High	GIYPAVDPLDSTSTMLQPR	2	5449	29	A0A0M3LBA7;A0A1C9HCV0;A0A1D8D815;A0A1I7PIS3;C0J9K5;C0J9P4;Q9SCE9;A0A1I7PIS8;Q95FJ8;Q597J4;A0A191SDX6;Q5J048;A0A1C9HCP3;Q5J038;Q9MRA3;T1L6T3;A0A1D8DG80;Q9XQX1;A0A1I7PIU6;G4WNV5;A0A1I7PIT2;B8PRK2;Q8HTI8;A0A1X7YHE3;Q29S96;Q95FS7;G0LNL4;Q9MRM1;B7S4V7		0	0	1.457e-08	114.59	8.33548e-09	3	2061.04	1.86003	114.131	0
	High	MPSAVGYQPTLSTEMGSLQER	8	5647	28	A0A0M3LBA7;A0A1C9HCV0;A0A1D8D815;A0A1I7PIS3;C0J9K5;C0J9P4;Q9SCE9;A0A1I7PIS8;Q95FJ8;Q5J038;A0A1C9HCP3;A0A1I7PIU6;Q9XQX1;T1L6T3;Q95FS7;A0A1I7PIT2;B8PRK2;B7S4V7;Q9MRA3;Q5J048;G4WNV5;A0A1D8DG80;Q597J4;Q8HTI8;A0A191SDX6;A0A1X7YHE3;Q29S96;G0LNL4		0	0	2.162e-11	111.59	1.35877e-08	2	2282.08	1.346	105.134	0
	High	FVQAGSEVSALLGR	11	9158	29	A0A0M3LBA7;Q597J4;A0A1C9HCP3;A0A1C9HCV0;Q5J038;C0J9K5;C0J9P4;Q95FJ8;Q9MRA3;A0A1I7PIS3;T1L6T3;Q9SCE9;A0A1D8DG80;Q9XQX1;Q5J048;A0A1I7PIU6;G4WNV5;A0A1I7PIS8;A0A1I7PIT2;B8PRK2;Q8HTI8;A0A1D8D815;A0A191SDX6;A0A1X7YHE3;Q29S96;A0A0A7DB11;Q95FS7;G0LNL4;B7S4V7		0	0	9.894e-08	111.35	2.03645e-08	2	1433.78	0.969012	105.231	0
	High	DVNEQDVLLFIDNIFR	1	5066	23	A0A1C9HCV0;Q5J038;A0A1C9HCP3;A0A1I7PIS3;T1L6T3;Q9SCE9;Q95FJ8;A0A0M3LBA7;C0J9K5;C0J9P4;Q8HTI8;Q9MRA3;A0A1I7PIU6;G4WNV5;A0A1D8DG80;A0A1I7PIS8;Q597J4;Q95FS7;G0LNL4;Q29S96;A0A1I7PIT2;B8PRK2;Q9XQX1		0	0	5.489e-10	105.32	8.27081e-08	2	1950	0.407638	116.555	0
	High	ELQDIIAILGLDELSEEDR	1	7752	27	A0A0M3LBA7;Q597J4;A0A1C9HCV0;Q5J038;A0A1C9HCP3;C0J9K5;C0J9P4;Q95FJ8;Q9MRA3;A0A1I7PIS3;T1L6T3;Q9SCE9;A0A1D8DG80;A0A1I7PIU6;G4WNV5;Q5J048;A0A1I7PIS8;B8PRK2;Q8HTI8;A0A1D8D815;Q29S96;A0A191SDX6;A0A1I7PIT2;Q95FS7;G0LNL4;B7S4V7;A0A1X7YHE3		0	0	1e-11	100.91	2.02643e-07	2	2171.11	-0.423796	115.796	0
	High	VALVYGQMNEPPGAR	10	9490	29	A0A0M3LBA7;A0A1C9HCV0;Q5J038;A0A1D8D815;A0A1C9HCP3;Q9MRA3;A0A1I7PIU6;A0A1I7PIS3;C0J9K5;C0J9P4;T1L6T3;G4WNV5;Q9SCE9;Q5J048;A0A1D8DG80;A0A1I7PIS8;Q95FJ8;A0A191SDX6;Q29S96;Q95FS7;B7S4V7;A0A0A7DB11;A0A1I7PIT2;B8PRK2;Q597J4;Q8HTI8;Q9MRM1;A0A1X7YHE3;G0LNL4		0	0	1.605e-09	89.93	2.63198e-06	2	1601.81	0.731551	80.1927	0
	High	VALVYGQmNEPPGAR	12	9490	29	A0A0M3LBA7;Q597J4;A0A1C9HCV0;Q8HTI8;Q5J038;A0A1D8D815;A0A1C9HCP3;Q9MRA3;A0A1I7PIU6;A0A1I7PIS3;C0J9K5;C0J9P4;T1L6T3;G4WNV5;Q95FS7;Q9SCE9;Q5J048;B7S4V7;A0A1D8DG80;A0A1I7PIS8;A0A1X7YHE3;Q95FJ8;G0LNL4;A0A1I7PIT2;B8PRK2;Q9MRM1;A0A191SDX6;Q29S96;A0A0A7DB11	M8(Oxidation)	0	0	1.437e-07	89.7	2.7036e-06	2	1617.81	0.849294	66.7608	0
	High	mPSAVGYQPTLSTEMGSLQER	11	5647	28	A0A1C9HCV0;Q5J038;A0A1C9HCP3;A0A1I7PIU6;Q9XQX1;A0A1I7PIS3;T1L6T3;Q95FS7;Q9SCE9;A0A1I7PIS8;A0A1I7PIT2;B8PRK2;Q95FJ8;A0A0M3LBA7;C0J9K5;C0J9P4;Q9MRA3;Q5J048;G4WNV5;A0A1D8DG80;Q597J4;A0A1D8D815;Q8HTI8;A0A191SDX6;A0A1X7YHE3;Q29S96;G0LNL4;B7S4V7	M1(Oxidation)	0	0	2.169e-13	89.53	1.78443e-06	2	2298.08	1.21214	97.9642	0
	High	mPNIYNALVVK	3	4063	20	A0A0M3LBA7;Q597J4;A0A1C9HCV0;A0A1C9HCP3;Q5J038;C0J9K5;C0J9P4;Q95FJ8;Q9XQX1;Q9MRA3;A0A1I7PIU6;G4WNV5;A0A1I7PIS8;B8PRK2;Q8HTI8;A0A1D8D815;Q29S96;G0LNL4;Q95FS7;B7S4V7	M1(Oxidation)	0	0	7.624e-06	86.05	1.71889e-05	2	1277.69	0.789394	91.124	0
	High	mPSAVGYQPTLSTEmGSLQER	3	5647	28	A0A0M3LBA7;A0A1C9HCV0;Q5J038;A0A1C9HCP3;Q9MRA3;A0A1I7PIU6;Q9XQX1;A0A1I7PIS3;C0J9K5;C0J9P4;T1L6T3;G4WNV5;Q29S96;Q95FS7;Q9SCE9;A0A1D8DG80;A0A1I7PIS8;A0A1I7PIT2;B8PRK2;Q95FJ8;Q597J4;Q8HTI8;A0A191SDX6;A0A1D8D815;Q5J048;A0A1X7YHE3;G0LNL4;B7S4V7	M1(Oxidation); M15(Oxidation)	0	0	2.29e-09	83.56	6.58299e-06	3	2314.07	1.44358	81.254	0
	High	AVAMSATDGLMR	6	3822	18	A0A0M3LBA7;A0A1C9HCV0;Q9XQX1;A0A1I7PIS3;Q9SCE9;Q95FJ8;Q5J048;A0A1I7PIS8;B8PRK2;Q597J4;C0J9K5;C0J9P4;A0A1D8D815;A0A191SDX6;Q29S96;Q95FS7;G0LNL4;Q9MRM1		0	0	2.552e-05	82.19	1.22768e-05	2	1222.59	0.320184	73.2504	0
	High	GIYPAVDPLDSTSTmLQPR	7	5449	29	A0A0M3LBA7;Q597J4;A0A1C9HCP3;A0A1C9HCV0;A0A1D8D815;C0J9K5;C0J9P4;A0A1I7PIS8;Q95FJ8;A0A1I7PIS3;Q9SCE9;A0A191SDX6;Q5J048;Q5J038;A0A1I7PIU6;T1L6T3;Q8HTI8;Q9MRA3;G4WNV5;Q29S96;Q95FS7;B7S4V7;A0A1D8DG80;A0A1X7YHE3;A0A1I7PIT2;B8PRK2;G0LNL4;Q9XQX1;Q9MRM1	M15(Oxidation)	0	0	5.607e-11	77.92	3.83765e-05	2	2077.03	1.53813	104.712	0
	High	VGLTALTmAEYFR	3	7808	30	A0A0M3LBA7;Q597J4;A0A1C9HCV0;Q8HTI8;Q5J038;A0A1C9HCP3;Q9MRA3;A0A1I7PIU6;A0A1I7PIS3;C0J9K5;C0J9P4;T1L6T3;G4WNV5;Q29S96;Q95FS7;Q9SCE9;A0A1D8DG80;A0A1I7PIS8;A0A1I7PIT2;B8PRK2;Q95FJ8;G0LNL4;A0A1D8D815;Q5J048;B7S4V7;A0A1X7YHE3;A0A191SDX6;Q9XQX1;A0A0A7DB11;Q9MRM1	M8(Oxidation)	0	0	2.805e-06	74.09	0.000101855	2	1487.76	1.1816	109.53	0
	High	MPNIYNALVVK	7	4063	20	A0A0M3LBA7;A0A1C9HCV0;C0J9K5;C0J9P4;Q95FJ8;Q5J038;A0A1C9HCP3;Q9MRA3;Q597J4;Q8HTI8;A0A1D8D815;A0A1I7PIU6;G4WNV5;A0A1I7PIS8;Q9XQX1;B8PRK2;Q29S96;G0LNL4;Q95FS7;B7S4V7		0	0	1.731e-05	70.15	0.000217661	2	1261.7	0.44565	103.685	0
	High	VGLTALTMAEYFR	1	7808	30	A0A0M3LBA7;Q597J4;A0A1C9HCV0;Q8HTI8;Q5J038;A0A1C9HCP3;Q9MRA3;A0A1I7PIU6;A0A1I7PIS3;C0J9K5;C0J9P4;T1L6T3;G4WNV5;Q29S96;Q95FS7;Q9SCE9;A0A1D8DG80;A0A1I7PIS8;A0A1I7PIT2;B8PRK2;Q95FJ8;G0LNL4;A0A1D8D815;Q5J048;B7S4V7;A0A1X7YHE3;A0A191SDX6;Q9XQX1;A0A0A7DB11;Q9MRM1		0	0	9.331e-07	66.13	0.000604736	2	1471.76	0.642359	114.613	0
	High	ESGVINEQNIAESK	5	2238	6	A0A0M3LBA7;Q597J4;Q5J048;A0A1C9HCP3;Q29S96;G0LNL4		0	0	3.57e-08	63.41	0.00089666	2	1517.74	0.193138	59.4602	0
	High	AVAMSATDGLmR	7	3822	18	A0A0M3LBA7;Q597J4;A0A1C9HCV0;A0A1D8D815;C0J9K5;C0J9P4;A0A1I7PIS8;Q95FJ8;A0A191SDX6;A0A1I7PIS3;Q29S96;Q9SCE9;Q5J048;B8PRK2;Q9XQX1;Q95FS7;G0LNL4;Q9MRM1	M11(Oxidation)	0	0	1.735e-06	62.42	0.0009393	2	1238.59	0.380734	59.1241	0
	High	EGNDLYMEMK	4	8238	28	A0A0A7DB11;A0A1C9HCV0;Q5J038;A0A1C9HCP3;Q95FS7;Q95FJ8;A0A0M3LBA7;Q597J4;Q8HTI8;A0A1D8D815;Q9MRA3;A0A1I7PIU6;Q9XQX1;A0A1I7PIS3;C0J9K5;C0J9P4;T1L6T3;G4WNV5;Q9SCE9;Q5J048;B7S4V7;A0A1D8DG80;A0A1I7PIS8;A0A1X7YHE3;G0LNL4;A0A1I7PIT2;B8PRK2;Q29S96		0	0	0.0005714	61.98	0.000528742	2	1229.52	0.493564	74.5464	0
	High	TVLIMELINNIAK	1	8267	27	A0A0M3LBA7;A0A1C9HCV0;Q597J4;A0A1D8D815;A0A1I7PIS3;C0J9K5;C0J9P4;Q9SCE9;Q5J048;A0A1I7PIS8;Q95FJ8;Q8HTI8;Q5J038;A0A1C9HCP3;Q9MRA3;A0A1I7PIU6;T1L6T3;G4WNV5;A0A1D8DG80;A0A1X7YHE3;A0A1I7PIT2;B8PRK2;A0A0A7DB11;Q29S96;A0A191SDX6;Q9XQX1;Q9MRM1		0	0	6.698e-06	61.6	0.0011666	2	1471.86	-0.046942	115.443	0
	High	SAPAFIQLDTK	5	4550	21	Q95FS7;G0LNL4;A0A0M3LBA7;A0A1C9HCV0;Q5J038;A0A1C9HCP3;Q9MRA3;A0A1I7PIS3;C0J9K5;C0J9P4;T1L6T3;Q9SCE9;A0A1D8DG80;Q95FJ8;Q597J4;Q8HTI8;A0A1D8D815;Q29S96;Q5J048;A0A1I7PIT2;A0A191SDX6		0	0	0.0006649	59.45	0.00327513	2	1190.64	0.741073	83.6061	0
	High	AHGGVSVFGGVGER	7	7920	30	A0A0M3LBA7;Q597J4;A0A1C9HCP3;Q29S96;Q5J048;G0LNL4;A0A1C9HCV0;Q5J038;A0A1I7PIS3;T1L6T3;Q95FS7;Q9SCE9;Q95FJ8;C0J9K5;C0J9P4;Q9MRA3;A0A1D8DG80;Q9XQX1;A0A1I7PIU6;G4WNV5;A0A1I7PIS8;A0A1I7PIT2;B8PRK2;Q8HTI8;A0A1D8D815;A0A191SDX6;A0A1X7YHE3;Q9MRM1;B7S4V7;A0A0A7DB11		0	0	0.0002626	57.5	0.00394547	2	1328.67	0.49745	67.1033	0
	High	TVLImELINNIAK	1	8267	27	A0A0M3LBA7;A0A1C9HCV0;Q597J4;A0A1D8D815;A0A1I7PIS3;C0J9K5;C0J9P4;Q9SCE9;Q5J048;A0A1I7PIS8;Q95FJ8;Q8HTI8;Q5J038;A0A1C9HCP3;Q9MRA3;A0A1I7PIU6;T1L6T3;G4WNV5;A0A1D8DG80;A0A1X7YHE3;A0A1I7PIT2;B8PRK2;A0A0A7DB11;Q29S96;A0A191SDX6;Q9XQX1;Q9MRM1	M5(Oxidation)	0	0	0.002033	53.45	0.00769149	2	1487.85	0.089455	114.907	0
	High	IxLFGGAGVGK	6	9628	37	A0A0M3LBA7;A0A1C9HCV0;Q5J038;A0A1C9HCP3;Q9MRA3;A0A1I7PIS3;C0J9K5;C0J9P4;T1L6T3;Q95FS7;Q9SCE9;A0A1D8DG80;Q95FJ8;Q597J4;Q8HTI8;A0A1D8D815;A0A1I7PIU6;Q9XQX1;G4WNV5;Q5J048;B7S4V7;A0A1I7PIS8;A0A1X7YHE3;A0A1I7PIT2;B8PRK2;G0LNL4;A0A2G5F6R8;B9T1V8;A0A103XST4;A0A2H3ZCK5;A0A0K9NYL5;A0A191SDX6;Q29S96;A0A0A7DB11;Q9MRM1;A0A0D6QRT0;M0UCJ4	X2(G)	0	0	6.77e-05	51.75	0.0156082	2	975.563	0.981674	81.624	0
	High	VVDLLAPYR	8	9267	30	A0A0M3LBA7;Q597J4;A0A1C9HCV0;A0A1C9HCP3;Q5J038;C0J9K5;C0J9P4;Q95FJ8;Q9MRA3;A0A1I7PIS3;T1L6T3;Q9SCE9;A0A1D8DG80;Q9XQX1;Q5J048;A0A1I7PIU6;G4WNV5;A0A1I7PIS8;A0A1I7PIT2;B8PRK2;Q8HTI8;A0A1D8D815;A0A191SDX6;A0A1X7YHE3;Q29S96;A0A0A7DB11;Q95FS7;G0LNL4;Q9MRM1;B7S4V7		0	0	0.004271	51.35	0.0155755	2	1045.6	0.536108	98.3826	0
	High	EGNDLYmEMK	3	8238	28	A0A0A7DB11;A0A1C9HCV0;Q5J038;A0A1C9HCP3;Q95FS7;Q95FJ8;A0A0M3LBA7;Q597J4;Q8HTI8;A0A1D8D815;Q9MRA3;A0A1I7PIU6;Q9XQX1;A0A1I7PIS3;C0J9K5;C0J9P4;T1L6T3;G4WNV5;Q9SCE9;Q5J048;B7S4V7;A0A1D8DG80;A0A1I7PIS8;A0A1X7YHE3;G0LNL4;A0A1I7PIT2;B8PRK2;Q29S96	M7(Oxidation)	0	0	0.0001624	39.98	0.0751654	2	1245.51	1.1396	62.9207	0
	High	EGNDLYmEmK	2	8238	28	A0A0M3LBA7;A0A1C9HCP3;A0A1C9HCV0;Q5J038;Q9MRA3;C0J9K5;C0J9P4;Q95FJ8;G0LNL4;Q597J4;Q8HTI8;A0A1D8D815;A0A1I7PIU6;A0A1I7PIS3;T1L6T3;G4WNV5;Q9SCE9;Q5J048;A0A1D8DG80;A0A1I7PIS8;A0A0A7DB11;A0A1X7YHE3;Q95FS7;B7S4V7;A0A1I7PIT2;B8PRK2;Q29S96;Q9XQX1	M7(Oxidation); M9(Oxidation)	0	0	0.003309	37.63	0.115476	2	1261.51	0.704831	43.1671	0
	High	IxLFGGAGVGK	1	4	1	Q597J4	X2(P)	0	0.001	0.02162	61.64	0.00148518	2	1015.59	-0.00772147	94.821	0
	High	LSIFETGIK	5	9003	27	A0A1C9HCV0;Q5J038;A0A1C9HCP3;Q9MRA3;A0A1I7PIS3;T1L6T3;Q9SCE9;A0A1D8DG80;Q95FJ8;A0A0M3LBA7;Q597J4;Q8HTI8;A0A191SDX6;A0A1D8D815;A0A1I7PIU6;C0J9K5;C0J9P4;G4WNV5;Q5J048;A0A1I7PIS8;A0A1X7YHE3;Q95FS7;B7S4V7;G0LNL4;Q9XQX1;A0A0A7DB11;Q9MRM1		0	0.001	0.01363	57.91	0.00227348	2	1007.58	0.398959	92.6026	0
	High	AVAmSATDGLmR	4	3822	18	A0A0M3LBA7;A0A1C9HCV0;Q9XQX1;A0A1I7PIS3;Q9SCE9;Q95FJ8;Q5J048;A0A1I7PIS8;B8PRK2;Q597J4;C0J9K5;C0J9P4;A0A1D8D815;A0A191SDX6;Q29S96;Q95FS7;G0LNL4;Q9MRM1	M4(Oxidation); M11(Oxidation)	0	0.001	0.008812	43.74	0.0549702	2	1254.58	0.34244	44.4859	0
	High	TREGNDLYMEMK	2	8225	27	A0A0M3LBA7;Q597J4;A0A1C9HCV0;Q5J038;Q9MRA3;A0A1C9HCP3;A0A1I7PIS3;T1L6T3;Q9SCE9;Q95FJ8;A0A1D8D815;C0J9K5;C0J9P4;A0A1I7PIS8;Q8HTI8;A0A1I7PIU6;G4WNV5;A0A1D8DG80;A0A1I7PIT2;B8PRK2;Q95FS7;Q5J048;Q9XQX1;B7S4V7;A0A0A7DB11;A0A1X7YHE3;G0LNL4		0	0.001	0.02315	37.14	0.235971	2	1486.67	0.821238	62.1804	1
G0LNL4	ATP synthase subunit beta (Fragment) OS=Bottegoa insignis OX=124979 GN=atpB PE=3 SV=1 - [G0LNL4_9ROSI]	2818.61	53.98	1465	0	20	151	465	49.9777	5.21143
	High	IFNVLGEPVDNLGPVDTR	3	3009	18	A0A0M3LBA7;A0A1C9HCV0;Q5J038;Q9MRA3;Q597J4;Q9XQX1;Q5J048;Q9SCE9;A0A1I7PIU6;G4WNV5;A0A1D8DG80;Q8HTI8;A0A1D8D815;A0A1I7PIT2;A0A191SDX6;G0LNL4;Q29S96;B7S4V7		0	0	6.46e-09	118.73	2.69818e-09	2	1955.03	1.43187	114.292	0
	High	GIYPAVDPLDSTSTMLQPR	2	5449	29	A0A0M3LBA7;A0A1C9HCV0;A0A1D8D815;A0A1I7PIS3;C0J9K5;C0J9P4;Q9SCE9;A0A1I7PIS8;Q95FJ8;Q597J4;A0A191SDX6;Q5J048;A0A1C9HCP3;Q5J038;Q9MRA3;T1L6T3;A0A1D8DG80;Q9XQX1;A0A1I7PIU6;G4WNV5;A0A1I7PIT2;B8PRK2;Q8HTI8;A0A1X7YHE3;Q29S96;Q95FS7;G0LNL4;Q9MRM1;B7S4V7		0	0	1.457e-08	114.59	8.33548e-09	3	2061.04	1.86003	114.131	0
	High	MPSAVGYQPTLSTEMGSLQER	8	5647	28	A0A0M3LBA7;A0A1C9HCV0;A0A1D8D815;A0A1I7PIS3;C0J9K5;C0J9P4;Q9SCE9;A0A1I7PIS8;Q95FJ8;Q5J038;A0A1C9HCP3;A0A1I7PIU6;Q9XQX1;T1L6T3;Q95FS7;A0A1I7PIT2;B8PRK2;B7S4V7;Q9MRA3;Q5J048;G4WNV5;A0A1D8DG80;Q597J4;Q8HTI8;A0A191SDX6;A0A1X7YHE3;Q29S96;G0LNL4		0	0	2.162e-11	111.59	1.35877e-08	2	2282.08	1.346	105.134	0
	High	FVQAGSEVSALLGR	11	9158	29	A0A0M3LBA7;Q597J4;A0A1C9HCP3;A0A1C9HCV0;Q5J038;C0J9K5;C0J9P4;Q95FJ8;Q9MRA3;A0A1I7PIS3;T1L6T3;Q9SCE9;A0A1D8DG80;Q9XQX1;Q5J048;A0A1I7PIU6;G4WNV5;A0A1I7PIS8;A0A1I7PIT2;B8PRK2;Q8HTI8;A0A1D8D815;A0A191SDX6;A0A1X7YHE3;Q29S96;A0A0A7DB11;Q95FS7;G0LNL4;B7S4V7		0	0	9.894e-08	111.35	2.03645e-08	2	1433.78	0.969012	105.231	0
	High	DxNEQDVLLFIDNIFR	1	5066	23	A0A1C9HCV0;Q5J038;A0A1C9HCP3;A0A1I7PIS3;T1L6T3;Q9SCE9;Q95FJ8;A0A0M3LBA7;C0J9K5;C0J9P4;Q8HTI8;Q9MRA3;A0A1I7PIU6;G4WNV5;A0A1D8DG80;A0A1I7PIS8;Q597J4;Q95FS7;G0LNL4;Q29S96;A0A1I7PIT2;B8PRK2;Q9XQX1	X2(V)	0	0	5.489e-10	105.32	8.27081e-08	2	1950	0.407638	116.555	0
	High	ELQDIIAILGLDELSEEDR	1	7752	27	A0A0M3LBA7;Q597J4;A0A1C9HCV0;Q5J038;A0A1C9HCP3;C0J9K5;C0J9P4;Q95FJ8;Q9MRA3;A0A1I7PIS3;T1L6T3;Q9SCE9;A0A1D8DG80;A0A1I7PIU6;G4WNV5;Q5J048;A0A1I7PIS8;B8PRK2;Q8HTI8;A0A1D8D815;Q29S96;A0A191SDX6;A0A1I7PIT2;Q95FS7;G0LNL4;B7S4V7;A0A1X7YHE3		0	0	1e-11	100.91	2.02643e-07	2	2171.11	-0.423796	115.796	0
	High	VALVYGQMNEPPGAR	10	9490	29	A0A0M3LBA7;A0A1C9HCV0;Q5J038;A0A1D8D815;A0A1C9HCP3;Q9MRA3;A0A1I7PIU6;A0A1I7PIS3;C0J9K5;C0J9P4;T1L6T3;G4WNV5;Q9SCE9;Q5J048;A0A1D8DG80;A0A1I7PIS8;Q95FJ8;A0A191SDX6;Q29S96;Q95FS7;B7S4V7;A0A0A7DB11;A0A1I7PIT2;B8PRK2;Q597J4;Q8HTI8;Q9MRM1;A0A1X7YHE3;G0LNL4		0	0	1.605e-09	89.93	2.63198e-06	2	1601.81	0.731551	80.1927	0
	High	VALVYGQmNEPPGAR	12	9490	29	A0A0M3LBA7;Q597J4;A0A1C9HCV0;Q8HTI8;Q5J038;A0A1D8D815;A0A1C9HCP3;Q9MRA3;A0A1I7PIU6;A0A1I7PIS3;C0J9K5;C0J9P4;T1L6T3;G4WNV5;Q95FS7;Q9SCE9;Q5J048;B7S4V7;A0A1D8DG80;A0A1I7PIS8;A0A1X7YHE3;Q95FJ8;G0LNL4;A0A1I7PIT2;B8PRK2;Q9MRM1;A0A191SDX6;Q29S96;A0A0A7DB11	M8(Oxidation)	0	0	1.437e-07	89.7	2.7036e-06	2	1617.81	0.849294	66.7608	0
	High	mPSAVGYQPTLSTEMGSLQER	11	5647	28	A0A1C9HCV0;Q5J038;A0A1C9HCP3;A0A1I7PIU6;Q9XQX1;A0A1I7PIS3;T1L6T3;Q95FS7;Q9SCE9;A0A1I7PIS8;A0A1I7PIT2;B8PRK2;Q95FJ8;A0A0M3LBA7;C0J9K5;C0J9P4;Q9MRA3;Q5J048;G4WNV5;A0A1D8DG80;Q597J4;A0A1D8D815;Q8HTI8;A0A191SDX6;A0A1X7YHE3;Q29S96;G0LNL4;B7S4V7	M1(Oxidation)	0	0	2.169e-13	89.53	1.78443e-06	2	2298.08	1.21214	97.9642	0
	High	mPNIYNALVVK	3	4063	20	A0A0M3LBA7;Q597J4;A0A1C9HCV0;A0A1C9HCP3;Q5J038;C0J9K5;C0J9P4;Q95FJ8;Q9XQX1;Q9MRA3;A0A1I7PIU6;G4WNV5;A0A1I7PIS8;B8PRK2;Q8HTI8;A0A1D8D815;Q29S96;G0LNL4;Q95FS7;B7S4V7	M1(Oxidation)	0	0	7.624e-06	86.05	1.71889e-05	2	1277.69	0.789394	91.124	0
	High	mPSAVGYQPTLSTEmGSLQER	3	5647	28	A0A0M3LBA7;A0A1C9HCV0;Q5J038;A0A1C9HCP3;Q9MRA3;A0A1I7PIU6;Q9XQX1;A0A1I7PIS3;C0J9K5;C0J9P4;T1L6T3;G4WNV5;Q29S96;Q95FS7;Q9SCE9;A0A1D8DG80;A0A1I7PIS8;A0A1I7PIT2;B8PRK2;Q95FJ8;Q597J4;Q8HTI8;A0A191SDX6;A0A1D8D815;Q5J048;A0A1X7YHE3;G0LNL4;B7S4V7	M1(Oxidation); M15(Oxidation)	0	0	2.29e-09	83.56	6.58299e-06	3	2314.07	1.44358	81.254	0
	High	AVAMSATDGLMR	6	3822	18	A0A0M3LBA7;A0A1C9HCV0;Q9XQX1;A0A1I7PIS3;Q9SCE9;Q95FJ8;Q5J048;A0A1I7PIS8;B8PRK2;Q597J4;C0J9K5;C0J9P4;A0A1D8D815;A0A191SDX6;Q29S96;Q95FS7;G0LNL4;Q9MRM1		0	0	2.552e-05	82.19	1.22768e-05	2	1222.59	0.320184	73.2504	0
	High	GIYPAVDPLDSTSTmLQPR	7	5449	29	A0A0M3LBA7;Q597J4;A0A1C9HCP3;A0A1C9HCV0;A0A1D8D815;C0J9K5;C0J9P4;A0A1I7PIS8;Q95FJ8;A0A1I7PIS3;Q9SCE9;A0A191SDX6;Q5J048;Q5J038;A0A1I7PIU6;T1L6T3;Q8HTI8;Q9MRA3;G4WNV5;Q29S96;Q95FS7;B7S4V7;A0A1D8DG80;A0A1X7YHE3;A0A1I7PIT2;B8PRK2;G0LNL4;Q9XQX1;Q9MRM1	M15(Oxidation)	0	0	5.607e-11	77.92	3.83765e-05	2	2077.03	1.53813	104.712	0
	High	VGLTALxmAEYFR	3	7808	30	A0A0M3LBA7;Q597J4;A0A1C9HCV0;Q8HTI8;Q5J038;A0A1C9HCP3;Q9MRA3;A0A1I7PIU6;A0A1I7PIS3;C0J9K5;C0J9P4;T1L6T3;G4WNV5;Q29S96;Q95FS7;Q9SCE9;A0A1D8DG80;A0A1I7PIS8;A0A1I7PIT2;B8PRK2;Q95FJ8;G0LNL4;A0A1D8D815;Q5J048;B7S4V7;A0A1X7YHE3;A0A191SDX6;Q9XQX1;A0A0A7DB11;Q9MRM1	X7(T); M8(Oxidation)	0	0	2.805e-06	74.09	0.000101855	2	1487.76	1.1816	109.53	0
	High	MPNIYNALVVK	7	4063	20	A0A0M3LBA7;A0A1C9HCV0;C0J9K5;C0J9P4;Q95FJ8;Q5J038;A0A1C9HCP3;Q9MRA3;Q597J4;Q8HTI8;A0A1D8D815;A0A1I7PIU6;G4WNV5;A0A1I7PIS8;Q9XQX1;B8PRK2;Q29S96;G0LNL4;Q95FS7;B7S4V7		0	0	1.731e-05	70.15	0.000217661	2	1261.7	0.44565	103.685	0
	High	VGLTALxMAEYFR	1	7808	30	A0A0M3LBA7;Q597J4;A0A1C9HCV0;Q8HTI8;Q5J038;A0A1C9HCP3;Q9MRA3;A0A1I7PIU6;A0A1I7PIS3;C0J9K5;C0J9P4;T1L6T3;G4WNV5;Q29S96;Q95FS7;Q9SCE9;A0A1D8DG80;A0A1I7PIS8;A0A1I7PIT2;B8PRK2;Q95FJ8;G0LNL4;A0A1D8D815;Q5J048;B7S4V7;A0A1X7YHE3;A0A191SDX6;Q9XQX1;A0A0A7DB11;Q9MRM1	X7(T)	0	0	9.331e-07	66.13	0.000604736	2	1471.76	0.642359	114.613	0
	High	ESGVINExNIAESK	5	2238	6	A0A0M3LBA7;Q597J4;Q5J048;A0A1C9HCP3;Q29S96;G0LNL4	X8(Q)	0	0	3.57e-08	63.41	0.00089666	2	1517.74	0.193138	59.4602	0
	High	AVAMSATDGLmR	7	3822	18	A0A0M3LBA7;Q597J4;A0A1C9HCV0;A0A1D8D815;C0J9K5;C0J9P4;A0A1I7PIS8;Q95FJ8;A0A191SDX6;A0A1I7PIS3;Q29S96;Q9SCE9;Q5J048;B8PRK2;Q9XQX1;Q95FS7;G0LNL4;Q9MRM1	M11(Oxidation)	0	0	1.735e-06	62.42	0.0009393	2	1238.59	0.380734	59.1241	0
	High	EGNDLYMEMK	4	8238	28	A0A0A7DB11;A0A1C9HCV0;Q5J038;A0A1C9HCP3;Q95FS7;Q95FJ8;A0A0M3LBA7;Q597J4;Q8HTI8;A0A1D8D815;Q9MRA3;A0A1I7PIU6;Q9XQX1;A0A1I7PIS3;C0J9K5;C0J9P4;T1L6T3;G4WNV5;Q9SCE9;Q5J048;B7S4V7;A0A1D8DG80;A0A1I7PIS8;A0A1X7YHE3;G0LNL4;A0A1I7PIT2;B8PRK2;Q29S96		0	0	0.0005714	61.98	0.000528742	2	1229.52	0.493564	74.5464	0
	High	SAPAFIQLDTK	5	4550	21	Q95FS7;G0LNL4;A0A0M3LBA7;A0A1C9HCV0;Q5J038;A0A1C9HCP3;Q9MRA3;A0A1I7PIS3;C0J9K5;C0J9P4;T1L6T3;Q9SCE9;A0A1D8DG80;Q95FJ8;Q597J4;Q8HTI8;A0A1D8D815;Q29S96;Q5J048;A0A1I7PIT2;A0A191SDX6		0	0	0.0006649	59.45	0.00327513	2	1190.64	0.741073	83.6061	0
	High	AHGGVSVFGGVGER	7	7920	30	A0A0M3LBA7;Q597J4;A0A1C9HCP3;Q29S96;Q5J048;G0LNL4;A0A1C9HCV0;Q5J038;A0A1I7PIS3;T1L6T3;Q95FS7;Q9SCE9;Q95FJ8;C0J9K5;C0J9P4;Q9MRA3;A0A1D8DG80;Q9XQX1;A0A1I7PIU6;G4WNV5;A0A1I7PIS8;A0A1I7PIT2;B8PRK2;Q8HTI8;A0A1D8D815;A0A191SDX6;A0A1X7YHE3;Q9MRM1;B7S4V7;A0A0A7DB11		0	0	0.0002626	57.5	0.00394547	2	1328.67	0.49745	67.1033	0
	High	TVLIMELIxNIAK	1	10	2	Q95FS7;G0LNL4	X9(D)	0	0	3.998e-05	55.14	0.00359597	2	1472.84	0.525644	114.704	0
	High	IGLFGGAGVGK	6	9628	37	A0A0M3LBA7;A0A1C9HCV0;Q5J038;A0A1C9HCP3;Q9MRA3;A0A1I7PIS3;C0J9K5;C0J9P4;T1L6T3;Q95FS7;Q9SCE9;A0A1D8DG80;Q95FJ8;Q597J4;Q8HTI8;A0A1D8D815;A0A1I7PIU6;Q9XQX1;G4WNV5;Q5J048;B7S4V7;A0A1I7PIS8;A0A1X7YHE3;A0A1I7PIT2;B8PRK2;G0LNL4;A0A2G5F6R8;B9T1V8;A0A103XST4;A0A2H3ZCK5;A0A0K9NYL5;A0A191SDX6;Q29S96;A0A0A7DB11;Q9MRM1;A0A0D6QRT0;M0UCJ4		0	0	6.77e-05	51.75	0.0156082	2	975.563	0.981674	81.624	0
	High	VVDLLAPYR	8	9267	30	A0A0M3LBA7;Q597J4;A0A1C9HCV0;A0A1C9HCP3;Q5J038;C0J9K5;C0J9P4;Q95FJ8;Q9MRA3;A0A1I7PIS3;T1L6T3;Q9SCE9;A0A1D8DG80;Q9XQX1;Q5J048;A0A1I7PIU6;G4WNV5;A0A1I7PIS8;A0A1I7PIT2;B8PRK2;Q8HTI8;A0A1D8D815;A0A191SDX6;A0A1X7YHE3;Q29S96;A0A0A7DB11;Q95FS7;G0LNL4;Q9MRM1;B7S4V7		0	0	0.004271	51.35	0.0155755	2	1045.6	0.536108	98.3826	0
	High	EGNDLYmEMK	3	8238	28	A0A0A7DB11;A0A1C9HCV0;Q5J038;A0A1C9HCP3;Q95FS7;Q95FJ8;A0A0M3LBA7;Q597J4;Q8HTI8;A0A1D8D815;Q9MRA3;A0A1I7PIU6;Q9XQX1;A0A1I7PIS3;C0J9K5;C0J9P4;T1L6T3;G4WNV5;Q9SCE9;Q5J048;B7S4V7;A0A1D8DG80;A0A1I7PIS8;A0A1X7YHE3;G0LNL4;A0A1I7PIT2;B8PRK2;Q29S96	M7(Oxidation)	0	0	0.0001624	39.98	0.0751654	2	1245.51	1.1396	62.9207	0
	High	EGNDLYmEmK	2	8238	28	A0A0M3LBA7;A0A1C9HCP3;A0A1C9HCV0;Q5J038;Q9MRA3;C0J9K5;C0J9P4;Q95FJ8;G0LNL4;Q597J4;Q8HTI8;A0A1D8D815;A0A1I7PIU6;A0A1I7PIS3;T1L6T3;G4WNV5;Q9SCE9;Q5J048;A0A1D8DG80;A0A1I7PIS8;A0A0A7DB11;A0A1X7YHE3;Q95FS7;B7S4V7;A0A1I7PIT2;B8PRK2;Q29S96;Q9XQX1	M7(Oxidation); M9(Oxidation)	0	0	0.003309	37.63	0.115476	2	1261.51	0.704831	43.1671	0
	High	ESGVINExNIAESK	3	1255	19	A0A1C9HCV0;Q5J038;A0A1C9HCP3;A0A1I7PIS3;T1L6T3;Q9SCE9;Q95FJ8;Q9MRA3;A0A1I7PIU6;Q95FS7;A0A1D8DG80;A0A1I7PIS8;A0A1I7PIT2;B8PRK2;Q8HTI8;Q9XQX1;A0A1D8D815;A0A191SDX6;G0LNL4	X8(E)	0	0	0.0003117	30.19	1.79464	2	1518.73	-0.0554985	60.8314	0
	High	LSIFETGIK	5	9003	27	A0A1C9HCV0;Q5J038;A0A1C9HCP3;Q9MRA3;A0A1I7PIS3;T1L6T3;Q9SCE9;A0A1D8DG80;Q95FJ8;A0A0M3LBA7;Q597J4;Q8HTI8;A0A191SDX6;A0A1D8D815;A0A1I7PIU6;C0J9K5;C0J9P4;G4WNV5;Q5J048;A0A1I7PIS8;A0A1X7YHE3;Q95FS7;B7S4V7;G0LNL4;Q9XQX1;A0A0A7DB11;Q9MRM1		0	0.001	0.01363	57.91	0.00227348	2	1007.58	0.398959	92.6026	0
	High	AVAmSATDGLmR	4	3822	18	A0A0M3LBA7;A0A1C9HCV0;Q9XQX1;A0A1I7PIS3;Q9SCE9;Q95FJ8;Q5J048;A0A1I7PIS8;B8PRK2;Q597J4;C0J9K5;C0J9P4;A0A1D8D815;A0A191SDX6;Q29S96;Q95FS7;G0LNL4;Q9MRM1	M4(Oxidation); M11(Oxidation)	0	0.001	0.008812	43.74	0.0549702	2	1254.58	0.34244	44.4859	0
	High	TREGNDLYMEMK	2	8225	27	A0A0M3LBA7;Q597J4;A0A1C9HCV0;Q5J038;Q9MRA3;A0A1C9HCP3;A0A1I7PIS3;T1L6T3;Q9SCE9;Q95FJ8;A0A1D8D815;C0J9K5;C0J9P4;A0A1I7PIS8;Q8HTI8;A0A1I7PIU6;G4WNV5;A0A1D8DG80;A0A1I7PIT2;B8PRK2;Q95FS7;Q5J048;Q9XQX1;B7S4V7;A0A0A7DB11;A0A1X7YHE3;G0LNL4		0	0.001	0.02315	37.14	0.235971	2	1486.67	0.821238	62.1804	1
R4QE58	Ribulose bisphosphate carboxylase large chain (Fragment) OS=Stypandra glauca OX=59111 GN=rbcL PE=3 SV=1 - [R4QE58_9ASPA]	2798.8	29.66	25121	0	14	238	445	49.2086	6.75635
	High	GGLDFTKDDENVNSQPFMR	9	51638	249	A0A291EY88;Q5W520;C3RXF1;A0A023Q3H2;A0A023Q1H7;Q6VW40;Q05579;Q32571;Q8WL19;B8PRL7;Q9MT32;Q32121;A0A286NQM2;T1WGF1;Q32553;Q32803;Q9GGI5;E7DMV3;A0PDB5;Q8WIA7;Q3L1K9;Q37222;Q37220;A0A1C9HFM1;A0A249Y5Q9;A0A0F6Y5M5;A1XM46;Q9TLG5;Q9GHM7;Q8ME74;I6N589;Q31889;O03612;A0A291L2S1;A0A0M3R7F1;O09420;M1S1D7;C4NWF4;O09424;J9QGT1;Q32701;C0J9R6;Q6VW29;C6G1P2;O98747;Q33032;Q8M9C0;A0A1C9HG87;A5X4D3;Q5SCK3;Q339G9;F2…		0	0	2.018e-12	122.72	2.24095e-09	2	2169.99	0.129488	93.2723	1
	High	GHYLNATAGTcEEMIK	12	14794	109	Q32701;Q6VW40;C0J9R6;Q6VW29;C6G1P2;Q5W520;Q33032;Q8M9C0;A0A1C9HG87;Q9THL1;Q5SCK3;Q32121;F2X4H9;A0A0K2SQY8;Q32553;Q32803;Q4VI99;D6MYL0;C1JAT3;Q9GGI5;D6MYJ6;E7DMV3;Q7YJP8;Q7GH77;Q4VI80;Q3I534;Q3L1K9;I2E9A4;Q4VI78;G0WZL1;Q37220;B1PHQ2;A0A142I7F3;S6CMZ7;S6CNQ3;Q8MFT9;J9QH20;A0A249Y5Q9;A0A0F6Y5M5;Q37140;H9ZGI0;L0N8B1;Q9GHM7;Q8ME74;A0A291L2S1;Q9T2E4;P94046;F6KB04;Q6VW48;E7DMY2;A0A2H4UGV5;I2E962;O98429;…	C11(Carbamidomethyl)	0	0	4.818e-09	105.91	5.62468e-08	2	1794.82	1.07912	66.4263	0
	High	DxGLLLHIHR	27	18	9	I2E906;R4QE58;D6MYI7;Q9MV62;D6MYK9;A0PDB8;A5H757;P93976;A0A0N7D4V6	X2(D)	0	0	1.345e-06	104.98	8.77881e-08	2	1188.65	0.456047	69.1165	0
	High	GGLDFTKDDENVNSQPFmR	7	51638	249	Q8MFT9;Q5S838;A0A126G0V3;C0J9R6;Q6VW29;C6G1P2;Q5W520;A5X4D3;Q32121;F2X4H9;A0A0K2SQY8;Q32803;Q4VI99;D6MYL0;Q9GGI5;D6MYJ6;Q7YJP8;Q5I221;A0A0U4D534;Q4VI80;Q4VI78;C4NWF4;O09424;A0A249Y5Y5;G0WZL1;Q37220;A0A291L2W8;Q37279;J9QH20;Q37140;L0N8B1;Q9GHM7;Q8ME74;A0A291L2S1;Q05579;Q32701;I2E9B8;Q6VW40;Q32571;I2BGM7;A0A291EY88;O98880;Q33047;Q31807;Q8WL19;Q33032;Q95F08;C3RXF1;Q8M9C0;A0A1C9HG87;B8PRL7;Q9THL1;Q5S…	M18(Oxidation)	0	0	1.501e-11	84.62	1.40182e-05	2	2185.98	1.00282	83.7712	1
	High	MSGGDHIHAGTVVGK	34	17683	129	I2E9A4;Q9BAJ3;Q6VW40;I2BGM7;C0J9R6;C6G1P2;Q33032;Q95F08;F2X4H9;Q9GGI5;M1S1D7;Q8HUZ9;Q5I221;A0A0U4D534;I2E9L8;A0A249Y5N8;S4TA61;J9QG76;E0D8V0;Q8MFT9;A0A0F7G5Y0;Q32701;I2E9B8;Q6VW29;Q6VW48;E7DMY2;Q31807;O98747;P92447;Q8M9C0;O47280;R4QE58;Q5SCK3;Q339G9;Q6VW13;Q3T5L7;O20248;A0A2H4UGV5;Q7YJP8;Q7GH77;A0A024HRQ0;Q8WJX3;B7P0E9;B5L2V5;O99016;A0A291L206;S6CMZ7;A0A0G2QX34;G8EEM9;A0A2D0WHN2;Q7YJM3;A0A1C9HG42…		0	0	1.913e-07	82.24	1.78797e-05	2	1465.72	0.51743	37.3395	0
	High	mSGGDHIHAGTVVGK	32	17683	129	C0J9R6;C6G1P2;F2X4H9;Q9GGI5;Q5I221;A0A0U4D534;Q6VW29;I2E9A4;Q9BAJ3;Q6VW40;I2BGM7;Q33032;Q95F08;M1S1D7;Q8HUZ9;I2E9L8;A0A249Y5N8;S4TA61;J9QG76;E0D8V0;Q8MFT9;A0A0F7G5Y0;Q32701;I2E9B8;Q6VW48;E7DMY2;Q31807;O98747;P92447;Q8M9C0;O47280;R4QE58;Q5SCK3;Q339G9;Q6VW13;Q3T5L7;O20248;A0A2H4UGV5;Q7YJP8;Q7GH77;A0A024HRQ0;Q8WJX3;B7P0E9;B5L2V5;O99016;A0A291L206;S6CMZ7;A0A0G2QX34;G8EEM9;A0A2D0WHN2;Q7YJM3;A0A1C9HG42…	M1(Oxidation)	0	0	1.575e-08	81.79	2.29246e-05	2	1481.72	0.401146	31.4781	0
	High	DDENVNSQPFMR	5	52171	273	C7AQV2;Q7YJR9;Q6PZC1;Q7YJL9;A5H757;X2D2J7;C0J9R6;Q6VW29;C6G1P2;Q5W520;A5X4D3;Q32121;F2X4H9;A0A0K2SQY8;Q32803;Q4VI99;D6MYL0;Q9GGI5;D6MYJ6;Q7YJP8;Q5I221;A0A0U4D534;Q4VI80;Q4VI78;C4NWF4;O09424;A0A249Y5Y5;G0WZL1;Q37220;A0A291L2W8;Q37279;J9QH20;Q37140;L0N8B1;Q9GHM7;Q8ME74;A0A291L2S1;Q32701;Q6VW40;D6MYK4;E7DMY2;O98747;Q33032;I2E962;Q8M9C0;A0A1C9HG87;Q7YMT1;R4QE58;Q9THL1;A0A0P0G3K2;Q5SCK3;I2E906;Q339G9;…		0	0	2.01e-06	77.75	6.25715e-05	2	1451.62	0.55733	70.1106	0
	High	TFQGPPHGIQVER	32	58045	263	C0J9R6;C6G1P2;E7DMY2;F2X4H9;Q9GGI5;Q05579;Q9ZS70;Q32701;I2E9B8;Q6VW40;Q32571;I2BGM7;Q6VW29;A0A291EY88;O98880;Q5W520;Q33047;D6MYK4;Q31807;A0PD98;Q8WL19;Q33032;I2E962;Q95F08;C3RXF1;Q8M9C0;A0A1C9HG87;B8PRL7;Q9THL1;Q8WIX2;Q5SCK3;A0A0F7EV98;Q9MT32;Q32121;A0A286NQM2;A0A286M593;D3W6K3;Q9GEK5;A0A0K2SQY8;Q9T2B5;T1WGF1;O98429;Q32553;Q32803;Q4VI99;D6MYL0;C1JAT3;D6MYJ6;Q71N81;E7DMV3;Q7YJP8;Q7GH77;A0PDB5;Q331…		0	0	1.475e-08	76.56	0.000137395	2	1465.76	0.239591	59.527	0
	High	GHYLNATAGTcEEmIK	6	14794	109	C0J9R6;Q6VW29;C6G1P2;Q5W520;A5X4D3;Q32121;F2X4H9;A0A0K2SQY8;Q32803;Q4VI99;D6MYL0;Q9GGI5;D6MYJ6;Q7YJP8;Q5I221;A0A0U4D534;Q4VI80;Q4VI78;C4NWF4;O09424;A0A249Y5Y5;G0WZL1;Q37220;A0A291L2W8;Q37279;J9QH20;Q37140;L0N8B1;Q9GHM7;Q8ME74;A0A291L2S1;Q32701;Q6VW40;D6MYK4;E7DMY2;O98747;Q33032;I2E962;Q8M9C0;A0A1C9HG87;Q7YMT1;R4QE58;Q9THL1;A0A0P0G3K2;Q5SCK3;I2E906;Q339G9;Q95631;Q6VW13;Q3T5L7;Q9TN58;O98429;Q32553;…	C11(Carbamidomethyl); M14(Oxidation)	0	0	2.503e-10	75.71	5.40546e-05	2	1810.81	1.18125	56.0257	0
	High	GHYLNATAGTcEEMIKR	2	14761	108	Q32701;Q6VW40;C0J9R6;Q6VW29;C6G1P2;Q33032;Q8M9C0;A0A1C9HG87;Q5SCK3;F2X4H9;A0A0K2SQY8;D6MYL0;Q9GGI5;D6MYJ6;Q7YJP8;Q7GH77;I2E9A4;S6CMZ7;Q8MFT9;Q37140;H9ZGI0;L0N8B1;Q5W520;Q9THL1;Q32553;Q32803;Q4VI99;E7DMV3;Q4VI80;Q3L1K9;Q4VI78;Q37220;B1PHQ2;S6CNQ3;A0A249Y5Q9;A0A0F6Y5M5;Q9GHM7;A0A291L2S1;A5X4D3;Q32121;Q5I221;A0A0U4D534;C4NWF4;O09424;A0A249Y5Y5;G0WZL1;A0A291L2W8;Q37279;J9QH20;Q8ME74;D6MYK4;E7DMY2;O98…	C11(Carbamidomethyl)	0	0	6.86e-10	72.25	0.000158619	3	1950.92	1.18142	61.1321	1
	High	GHYLNATAGTcEEmIKR	3	14761	108	Q32701;Q6VW40;C0J9R6;Q6VW29;C6G1P2;Q33032;Q8M9C0;A0A1C9HG87;Q5SCK3;F2X4H9;A0A0K2SQY8;D6MYL0;Q9GGI5;D6MYJ6;Q7YJP8;Q7GH77;I2E9A4;S6CMZ7;Q8MFT9;Q37140;H9ZGI0;L0N8B1;Q5W520;Q9THL1;Q32553;Q32803;Q4VI99;E7DMV3;Q4VI80;Q3L1K9;Q4VI78;Q37220;B1PHQ2;S6CNQ3;A0A249Y5Q9;A0A0F6Y5M5;Q9GHM7;A0A291L2S1;Q32121;C1JAT3;Q3I534;G0WZL1;A0A142I7F3;J9QH20;Q8ME74;Q6VW48;E7DMY2;A0A2H4UGV5;I2E962;O98429;Q9T2E4;A0A142I7A5;B8Y…	C11(Carbamidomethyl); M14(Oxidation)	0	0	5.997e-09	71.81	0.000166501	3	1966.91	1.58491	50.8521	1
	High	VALEAcVQAR	21	29518	212	Q05579;Q32701;I2E9B8;Q6VW40;I2BGM7;B1NL21;C0J9R6;Q6VW29;A0A291EY88;C6G1P2;Q5W520;Q33047;Q31807;O98747;Q8WL19;Q33032;Q95F08;Q8M9C0;Q7YMT1;Q9THL1;Q5SCK3;O09420;A0A0F7EV98;Q9MT32;Q339G9;B5D5Q4;D3W6K3;F2X4H9;Q32553;Q32803;Q4VI99;Q9GGI5;E7DMV3;M1S1D7;Q7YJP8;Q7GH77;A0PDB5;Q33156;Q8HUZ9;Q8WIA7;Q5I221;A0A0U4D534;Q7YMS9;I2E9L8;Q4VI80;Q3L1K9;I2E9A4;Q4VI78;C4NWF4;Q95DW1;Q58U40;A0A249Y5N8;Q37222;A0A142DPV4;Q…	C6(Carbamidomethyl)	0	0	0.000279	58.09	0.00622802	2	1116.58	0.428443	60.4711	0
	High	FLFcAEAIYK	7	13080	123	C0J9R6;Q6VW29;C6G1P2;Q5W520;Q32121;F2X4H9;A0A0K2SQY8;Q32803;Q4VI99;D6MYL0;Q9GGI5;D6MYJ6;Q7YJP8;Q4VI80;Q4VI78;G0WZL1;Q37220;J9QH20;Q37140;L0N8B1;Q9GHM7;Q8ME74;A0A291L2S1;Q5I221;A0A0U4D534;A0A142I7A5;B8YHE7;O98431;A0A078BR81;Q37347;K4EPE7;A0A0F6TFY2;Q95CE8;Q31807;Q95F08;Q71N81;M1S1D7;A0A291L2W8;A0A1C9HG42;E2FGZ3;Q05579;A0A291EY88;A0PD98;Q8HUZ9;Q8MCX1;Q37222;H5ZW43;J9QG76;A0A1C9HFM1;Q7YJM3;Q9TLG5;I6…	C4(Carbamidomethyl)	0	0	0.0005319	55.57	0.00915598	2	1261.63	-0.304268	110.986	0
	High	PLLGcTIKPK	8	64838	289	Q32701;I2E9B8;Q6VW40;I2BGM7;C0J9R6;Q6VW29;O98880;C6G1P2;D6MYK4;E7DMY2;Q31807;Q33032;Q95F08;Q8M9C0;A0A1C9HG87;Q5SCK3;A0A286M593;F2X4H9;Q9GEK5;A0A0K2SQY8;D6MYL0;Q9GGI5;D6MYJ6;Q7YJP8;Q7GH77;Q8HUZ9;I2E9L8;I2E9A4;B7P0E9;J9QG76;O99016;Q8HVI8;A0A291L206;S6CMZ7;Q8MFT9;G8EEM9;A0A2D0WHN2;Q7YJM3;A0A1C9HG42;Q5S838;Q37140;H9ZGI0;L0N8B1;Q5SCK1;I6N589;Q05579;A0A291EY88;Q5W520;Q32803;Q37222;Q37220;A0A1C9HFM1;Q9T…	C5(Carbamidomethyl)	0	0	0.0008194	46.71	0.120696	3	1126.67	0.146593	52.0449	1
	High	DDENVNSQPFmR	3	52171	273	Q05579;Q9ZS70;Q32701;I2E9B8;Q31896;D6MYK9;Q6VW40;Q32776;Q32571;I2BGM7;B1NL21;C0J9R6;Q6VW29;A0A291EY88;O98880;C6G1P2;Q5W520;Q33047;D6MYK4;E7DMY2;Q31807;A0PD98;C7AQR6;O98747;Q8WL19;Q33032;I2E962;Q95F08;C3RXF1;Q8M9C0;A0PDB8;Q9GHZ1;A0A1C9HG87;B8PRL7;Q7YMT1;R4QE58;Q9THL1;A5X4D3;Q8WIX2;A0A0P0G3K2;Q5SCK3;O09420;I2E906;V5K6K1;A0A0F7EV98;Q9MT32;Q339G9;Q32121;Q95631;B5D5Q4;A0A286NQM2;A0A0F7G5C0;Q6VW13;A0A2…	M11(Oxidation)	0	0	0.0002839	40.79	0.305523	2	1467.62	0.605846	56.635	0
	High	YGRPLLGcTIKPK	4	64650	279	Q9TLG5;Q9ZS70;Q32701;I2E9B8;Q6VW40;I2BGM7;C0J9R6;Q6VW29;O98880;C6G1P2;Q31807;O98747;Q33032;Q95F08;Q8M9C0;A0A1C9HG87;A5X4D3;Q8WIX2;Q5SCK3;V5K6K1;Q339G9;A0A286M593;F2X4H9;Q9GEK5;A0A0K2SQY8;Q9TN58;O98429;D6MYL0;Q9GGI5;D6MYJ6;Q71N81;A0A1W6BQF9;M1S1D7;Q7YJP8;Q7GH77;Q8HUZ9;Q5I221;G0WZM4;A0A0U4D534;Q95F24;I2E9L8;I2E9A4;Q9T2E4;A0A286NQF2;Q7YJM6;Q8MCX1;A0A249Y5N8;Q6J6P0;A0A120KLC1;Q8WJX3;O98426;B7P0E9;B5L…	C8(Carbamidomethyl)	0	0	0.004232	22.36	35.1487	4	1502.85	-0.506189	54.0899	2
	High	AMHAVIDR	11	44488	276	Q6VW40;C0J9R6;C6G1P2;Q33032;F2X4H9;Q9GGI5;Q5I221;A0A0U4D534;A0A249Y5N8;Q8MFT9;Q05579;A0A291EY88;Q5W520;Q32803;Q37222;Q37220;A0A1C9HFM1;Q9TLG5;Q9GHM7;I6N589;A0A291L2S1;A0A0M3R7F1;Q32701;I2E9B8;I2BGM7;Q6VW29;Q31807;Q95F08;Q8M9C0;Q5SCK3;Q7YJP8;Q7GH77;Q8HUZ9;I2E9L8;I2E9A4;B7P0E9;J9QG76;O99016;A0A291L206;S6CMZ7;G8EEM9;A0A2D0WHN2;Q7YJM3;A0A1C9HG42;L0N8B1;Q5SCK1;A0A218KDZ0;A0PD98;Q4VI99;Q4VI80;Q4VI78;Q8…		0	0.001	0.01465	52.23	0.0220957	2	912.472	-0.221315	33.301	0
	High	AQAETGEIK	7	27913	212	Q6VW40;A0PDB5;A0A291L206;A0PD98;A0A1W6BQF9;Q71N78;J9QER6;C7A5Z4;A5X5W8;J9QH20;A1XM46;A0A2H4P5N4;Q6PZC1;B6GUV5;A0A0F6TFY2;C7SN35;C0J9R6;C6G1P2;F2X4H9;Q9GGI5;Q9GHZ1;Q8ME51;A0A291EY88;Q5W520;C3RXF1;B8PRL7;Q9MT32;A0A286NQM2;T1WGF1;A0A1C9HFM1;A0A249Y5J7;A0A249Y5Q9;Q9TLG5;Q9GHM7;Q8ME74;O03612;A0A023Q3H2;A0A023Q1H7;A0A0U4I2J4;Q32701;I2E9B8;I2BGM7;Q6VW29;Q31807;Q33032;Q95F08;Q8M9C0;Q5SCK3;Q7YJP8;Q7GH77;Q…		0	0.001	0.02624	37.93	0.611852	2	946.483	-1.15538	23.7854	0
	High	DDxIEKDR	7	17693	151	C0J9R6;Q6VW29;C6G1P2;F2X4H9;Q9GGI5;Q7YJP8;L0N8B1;Q33032;Q6VW40;Q5W520;Q4VI99;Q5I221;A0A0U4D534;Q4VI80;Q4VI78;C4NWF4;A0A249Y5N8;S6CNQ3;Q8MFT9;A0A249Y5Q9;Q9GHM7;A0A291EY88;Q9MT32;A0A1C9HFM1;Q9TLG5;A2VAL3;Q32701;E7DMY2;O98747;Q8M9C0;Q5SCK3;Q339G9;Q7GH77;I2E9A4;S6CMZ7;Q33484;I2E9B8;I2BGM7;Q31807;Q95F08;Q8HUZ9;I2E9L8;B7P0E9;J9QG76;O99016;A0A291L206;G8EEM9;A0A2D0WHN2;Q7YJM3;A0A1C9HG42;Q5SCK1;I6N589;Q32…	X3(F)	0	0.002	0.02949	64.08	0.00104861	2	1037.49	1.21945	42.991	1
	High	AmHAVIDR	1	44488	276	Q05579;Q32701;I2E9B8;Q6VW40;Q32776;Q32571;I2BGM7;B1NL21;C0J9R6;Q6VW29;A0A291EY88;O98880;C6G1P2;Q5W520;Q33047;D6MYK4;E7DMY2;Q31807;Q8WL19;Q33032;Q95F08;C3RXF1;Q8M9C0;A0A1C9HG87;B8PRL7;Q7YMT1;Q9THL1;A5X4D3;A0A0P0G3K2;Q5SCK3;O09420;A0A0F7EV98;Q9MT32;Q339G9;Q32121;Q95631;B5D5Q4;A0A286NQM2;A0A0F7G5C0;A0A286M593;D3W6K3;F2X4H9;Q9GEK5;A0A0K2SQY8;T1WGF1;Q32553;Q32803;Q4VI99;D6MYL0;C1JAT3;Q9GGI5;D6MYJ6;E7D…	M2(Oxidation)	0	0.005	0.07045	12.38	229.365	2	928.467	-0.4599	23.4672	0
Q7YJR9	Ribulose bisphosphate carboxylase large chain (Fragment) OS=Gasteria glomerata OX=210960 GN=rbcL PE=3 SV=1 - [Q7YJR9_9ASPA]	2735.93	27.54	15286	0	15	221	443	49.0602	6.75635
	High	GGLDFTKDDENVxSQPFMR	13	25	6	C7AQV2;Q7YJR9;Q6PZC1;A5H757;Q7YJL9;X2D2J7	X13(D)	0	0	4.206e-10	114.29	2.62331e-09	2	2170.97	0.63032	94.5331	1
	High	GHYLNATAGTcEEMIK	12	14794	109	Q32701;Q6VW40;C0J9R6;Q6VW29;C6G1P2;Q5W520;Q33032;Q8M9C0;A0A1C9HG87;Q9THL1;Q5SCK3;Q32121;F2X4H9;A0A0K2SQY8;Q32553;Q32803;Q4VI99;D6MYL0;C1JAT3;Q9GGI5;D6MYJ6;E7DMV3;Q7YJP8;Q7GH77;Q4VI80;Q3I534;Q3L1K9;I2E9A4;Q4VI78;G0WZL1;Q37220;B1PHQ2;A0A142I7F3;S6CMZ7;S6CNQ3;Q8MFT9;J9QH20;A0A249Y5Q9;A0A0F6Y5M5;Q37140;H9ZGI0;L0N8B1;Q9GHM7;Q8ME74;A0A291L2S1;Q9T2E4;P94046;F6KB04;Q6VW48;E7DMY2;A0A2H4UGV5;I2E962;O98429;…	C11(Carbamidomethyl)	0	0	4.818e-09	105.91	5.62468e-08	2	1794.82	1.07912	66.4263	0
	High	DNGLLLHIHR	13	41878	263	A0A291EY88;Q5W520;C3RXF1;A0A023Q3H2;A0A023Q1H7;Q6VW40;I2BGM7;C0J9R6;O98880;C6G1P2;E7DMY2;O98747;Q33032;Q95F08;A0A1C9HG87;A0A286M593;F2X4H9;Q9GEK5;Q9TN58;Q9GGI5;M1S1D7;Q8HUZ9;Q5I221;G0WZM4;A0A0U4D534;I2E9L8;A0A249Y5N8;S4TA61;J9QG76;E0D8V0;Q8HVI8;Q8MFT9;A0A0F7G5Y0;H9ZGI0;Q6VW29;D6MYK4;Q31807;A0A0K2SQY8;D6MYL0;D6MYJ6;Q7YJP8;Q7YJM3;A0A1C9HG42;Q37140;L0N8B1;I6N589;Q9TLG5;O09420;Q9MT32;C4NWF4;A0A1C9HFM…		0	0	3.439e-05	83.23	2.39395e-05	3	1187.66	0.403152	64.8898	0
	High	MSGGDHIHAGTVVGK	34	17683	129	I2E9A4;Q9BAJ3;Q6VW40;I2BGM7;C0J9R6;C6G1P2;Q33032;Q95F08;F2X4H9;Q9GGI5;M1S1D7;Q8HUZ9;Q5I221;A0A0U4D534;I2E9L8;A0A249Y5N8;S4TA61;J9QG76;E0D8V0;Q8MFT9;A0A0F7G5Y0;Q32701;I2E9B8;Q6VW29;Q6VW48;E7DMY2;Q31807;O98747;P92447;Q8M9C0;O47280;R4QE58;Q5SCK3;Q339G9;Q6VW13;Q3T5L7;O20248;A0A2H4UGV5;Q7YJP8;Q7GH77;A0A024HRQ0;Q8WJX3;B7P0E9;B5L2V5;O99016;A0A291L206;S6CMZ7;A0A0G2QX34;G8EEM9;A0A2D0WHN2;Q7YJM3;A0A1C9HG42…		0	0	1.913e-07	82.24	1.78797e-05	2	1465.72	0.51743	37.3395	0
	High	mSGGDHIHAGTVVGK	32	17683	129	C0J9R6;C6G1P2;F2X4H9;Q9GGI5;Q5I221;A0A0U4D534;Q6VW29;I2E9A4;Q9BAJ3;Q6VW40;I2BGM7;Q33032;Q95F08;M1S1D7;Q8HUZ9;I2E9L8;A0A249Y5N8;S4TA61;J9QG76;E0D8V0;Q8MFT9;A0A0F7G5Y0;Q32701;I2E9B8;Q6VW48;E7DMY2;Q31807;O98747;P92447;Q8M9C0;O47280;R4QE58;Q5SCK3;Q339G9;Q6VW13;Q3T5L7;O20248;A0A2H4UGV5;Q7YJP8;Q7GH77;A0A024HRQ0;Q8WJX3;B7P0E9;B5L2V5;O99016;A0A291L206;S6CMZ7;A0A0G2QX34;G8EEM9;A0A2D0WHN2;Q7YJM3;A0A1C9HG42…	M1(Oxidation)	0	0	1.575e-08	81.79	2.29246e-05	2	1481.72	0.401146	31.4781	0
	High	GGLDFTKDDENVxSQPFmR	11	25	6	C7AQV2;Q7YJR9;Q6PZC1;A5H757;Q7YJL9;X2D2J7	X13(D); M18(Oxidation)	0	0	0.0003776	78.33	8.32734e-06	2	2186.97	1.27633	85.4691	1
	High	DDENVxSQPFMR	5	52171	273	C7AQV2;Q7YJR9;Q6PZC1;Q7YJL9;A5H757;X2D2J7;C0J9R6;Q6VW29;C6G1P2;Q5W520;A5X4D3;Q32121;F2X4H9;A0A0K2SQY8;Q32803;Q4VI99;D6MYL0;Q9GGI5;D6MYJ6;Q7YJP8;Q5I221;A0A0U4D534;Q4VI80;Q4VI78;C4NWF4;O09424;A0A249Y5Y5;G0WZL1;Q37220;A0A291L2W8;Q37279;J9QH20;Q37140;L0N8B1;Q9GHM7;Q8ME74;A0A291L2S1;Q32701;Q6VW40;D6MYK4;E7DMY2;O98747;Q33032;I2E962;Q8M9C0;A0A1C9HG87;Q7YMT1;R4QE58;Q9THL1;A0A0P0G3K2;Q5SCK3;I2E906;Q339G9;…	X6(N)	0	0	2.01e-06	77.75	6.25715e-05	2	1451.62	0.55733	70.1106	0
	High	DDENVxSQPFMR	6	32	6	C7AQV2;Q7YJR9;Q7YJL9;A5H757;Q6PZC1;X2D2J7	X6(D)	0	0	1.662e-05	77.59	4.48167e-06	2	1452.61	0.465199	74.1309	0
	High	xFQGPPHGIQVER	32	58045	263	C0J9R6;C6G1P2;E7DMY2;F2X4H9;Q9GGI5;Q05579;Q9ZS70;Q32701;I2E9B8;Q6VW40;Q32571;I2BGM7;Q6VW29;A0A291EY88;O98880;Q5W520;Q33047;D6MYK4;Q31807;A0PD98;Q8WL19;Q33032;I2E962;Q95F08;C3RXF1;Q8M9C0;A0A1C9HG87;B8PRL7;Q9THL1;Q8WIX2;Q5SCK3;A0A0F7EV98;Q9MT32;Q32121;A0A286NQM2;A0A286M593;D3W6K3;Q9GEK5;A0A0K2SQY8;Q9T2B5;T1WGF1;O98429;Q32553;Q32803;Q4VI99;D6MYL0;C1JAT3;D6MYJ6;Q71N81;E7DMV3;Q7YJP8;Q7GH77;A0PDB5;Q331…	X1(T)	0	0	1.475e-08	76.56	0.000137395	2	1465.76	0.239591	59.527	0
	High	GHYLNATAGTcEEmIK	6	14794	109	C0J9R6;Q6VW29;C6G1P2;Q5W520;A5X4D3;Q32121;F2X4H9;A0A0K2SQY8;Q32803;Q4VI99;D6MYL0;Q9GGI5;D6MYJ6;Q7YJP8;Q5I221;A0A0U4D534;Q4VI80;Q4VI78;C4NWF4;O09424;A0A249Y5Y5;G0WZL1;Q37220;A0A291L2W8;Q37279;J9QH20;Q37140;L0N8B1;Q9GHM7;Q8ME74;A0A291L2S1;Q32701;Q6VW40;D6MYK4;E7DMY2;O98747;Q33032;I2E962;Q8M9C0;A0A1C9HG87;Q7YMT1;R4QE58;Q9THL1;A0A0P0G3K2;Q5SCK3;I2E906;Q339G9;Q95631;Q6VW13;Q3T5L7;Q9TN58;O98429;Q32553;…	C11(Carbamidomethyl); M14(Oxidation)	0	0	2.503e-10	75.71	5.40546e-05	2	1810.81	1.18125	56.0257	0
	High	GHYLNATAGTcEEMIKR	2	14761	108	Q32701;Q6VW40;C0J9R6;Q6VW29;C6G1P2;Q33032;Q8M9C0;A0A1C9HG87;Q5SCK3;F2X4H9;A0A0K2SQY8;D6MYL0;Q9GGI5;D6MYJ6;Q7YJP8;Q7GH77;I2E9A4;S6CMZ7;Q8MFT9;Q37140;H9ZGI0;L0N8B1;Q5W520;Q9THL1;Q32553;Q32803;Q4VI99;E7DMV3;Q4VI80;Q3L1K9;Q4VI78;Q37220;B1PHQ2;S6CNQ3;A0A249Y5Q9;A0A0F6Y5M5;Q9GHM7;A0A291L2S1;A5X4D3;Q32121;Q5I221;A0A0U4D534;C4NWF4;O09424;A0A249Y5Y5;G0WZL1;A0A291L2W8;Q37279;J9QH20;Q8ME74;D6MYK4;E7DMY2;O98…	C11(Carbamidomethyl)	0	0	6.86e-10	72.25	0.000158619	3	1950.92	1.18142	61.1321	1
	High	GHYLNATAGTcEEmIKR	3	14761	108	Q32701;Q6VW40;C0J9R6;Q6VW29;C6G1P2;Q33032;Q8M9C0;A0A1C9HG87;Q5SCK3;F2X4H9;A0A0K2SQY8;D6MYL0;Q9GGI5;D6MYJ6;Q7YJP8;Q7GH77;I2E9A4;S6CMZ7;Q8MFT9;Q37140;H9ZGI0;L0N8B1;Q5W520;Q9THL1;Q32553;Q32803;Q4VI99;E7DMV3;Q4VI80;Q3L1K9;Q4VI78;Q37220;B1PHQ2;S6CNQ3;A0A249Y5Q9;A0A0F6Y5M5;Q9GHM7;A0A291L2S1;Q32121;C1JAT3;Q3I534;G0WZL1;A0A142I7F3;J9QH20;Q8ME74;Q6VW48;E7DMY2;A0A2H4UGV5;I2E962;O98429;Q9T2E4;A0A142I7A5;B8Y…	C11(Carbamidomethyl); M14(Oxidation)	0	0	5.997e-09	71.81	0.000166501	3	1966.91	1.58491	50.8521	1
	High	FLFcAEAIYK	7	13080	123	C0J9R6;Q6VW29;C6G1P2;Q5W520;Q32121;F2X4H9;A0A0K2SQY8;Q32803;Q4VI99;D6MYL0;Q9GGI5;D6MYJ6;Q7YJP8;Q4VI80;Q4VI78;G0WZL1;Q37220;J9QH20;Q37140;L0N8B1;Q9GHM7;Q8ME74;A0A291L2S1;Q5I221;A0A0U4D534;A0A142I7A5;B8YHE7;O98431;A0A078BR81;Q37347;K4EPE7;A0A0F6TFY2;Q95CE8;Q31807;Q95F08;Q71N81;M1S1D7;A0A291L2W8;A0A1C9HG42;E2FGZ3;Q05579;A0A291EY88;A0PD98;Q8HUZ9;Q8MCX1;Q37222;H5ZW43;J9QG76;A0A1C9HFM1;Q7YJM3;Q9TLG5;I6…	C4(Carbamidomethyl)	0	0	0.0005319	55.57	0.00915598	2	1261.63	-0.304268	110.986	0
	High	DDENVxSQPFmR	2	32	6	C7AQV2;Q7YJR9;Q6PZC1;Q7YJL9;A5H757;X2D2J7	X6(D); M11(Oxidation)	0	0	2.78e-05	50.67	0.00152338	2	1468.6	0.597806	58.0586	0
	High	PLLGcTIKPK	8	64838	289	Q32701;I2E9B8;Q6VW40;I2BGM7;C0J9R6;Q6VW29;O98880;C6G1P2;D6MYK4;E7DMY2;Q31807;Q33032;Q95F08;Q8M9C0;A0A1C9HG87;Q5SCK3;A0A286M593;F2X4H9;Q9GEK5;A0A0K2SQY8;D6MYL0;Q9GGI5;D6MYJ6;Q7YJP8;Q7GH77;Q8HUZ9;I2E9L8;I2E9A4;B7P0E9;J9QG76;O99016;Q8HVI8;A0A291L206;S6CMZ7;Q8MFT9;G8EEM9;A0A2D0WHN2;Q7YJM3;A0A1C9HG42;Q5S838;Q37140;H9ZGI0;L0N8B1;Q5SCK1;I6N589;Q05579;A0A291EY88;Q5W520;Q32803;Q37222;Q37220;A0A1C9HFM1;Q9T…	C5(Carbamidomethyl)	0	0	0.0008194	46.71	0.120696	3	1126.67	0.146593	52.0449	1
	High	DDENVxSQPFmR	3	52171	273	Q05579;Q9ZS70;Q32701;I2E9B8;Q31896;D6MYK9;Q6VW40;Q32776;Q32571;I2BGM7;B1NL21;C0J9R6;Q6VW29;A0A291EY88;O98880;C6G1P2;Q5W520;Q33047;D6MYK4;E7DMY2;Q31807;A0PD98;C7AQR6;O98747;Q8WL19;Q33032;I2E962;Q95F08;C3RXF1;Q8M9C0;A0PDB8;Q9GHZ1;A0A1C9HG87;B8PRL7;Q7YMT1;R4QE58;Q9THL1;A5X4D3;Q8WIX2;A0A0P0G3K2;Q5SCK3;O09420;I2E906;V5K6K1;A0A0F7EV98;Q9MT32;Q339G9;Q32121;Q95631;B5D5Q4;A0A286NQM2;A0A0F7G5C0;Q6VW13;A0A2…	X6(N); M11(Oxidation)	0	0	0.0002839	40.79	0.305523	2	1467.62	0.605846	56.635	0
	High	YGRPLLGcTIKPK	4	64650	279	Q9TLG5;Q9ZS70;Q32701;I2E9B8;Q6VW40;I2BGM7;C0J9R6;Q6VW29;O98880;C6G1P2;Q31807;O98747;Q33032;Q95F08;Q8M9C0;A0A1C9HG87;A5X4D3;Q8WIX2;Q5SCK3;V5K6K1;Q339G9;A0A286M593;F2X4H9;Q9GEK5;A0A0K2SQY8;Q9TN58;O98429;D6MYL0;Q9GGI5;D6MYJ6;Q71N81;A0A1W6BQF9;M1S1D7;Q7YJP8;Q7GH77;Q8HUZ9;Q5I221;G0WZM4;A0A0U4D534;Q95F24;I2E9L8;I2E9A4;Q9T2E4;A0A286NQF2;Q7YJM6;Q8MCX1;A0A249Y5N8;Q6J6P0;A0A120KLC1;Q8WJX3;O98426;B7P0E9;B5L…	C8(Carbamidomethyl)	0	0	0.004232	22.36	35.1487	4	1502.85	-0.506189	54.0899	2
	High	AMHAVIDR	11	44488	276	Q6VW40;C0J9R6;C6G1P2;Q33032;F2X4H9;Q9GGI5;Q5I221;A0A0U4D534;A0A249Y5N8;Q8MFT9;Q05579;A0A291EY88;Q5W520;Q32803;Q37222;Q37220;A0A1C9HFM1;Q9TLG5;Q9GHM7;I6N589;A0A291L2S1;A0A0M3R7F1;Q32701;I2E9B8;I2BGM7;Q6VW29;Q31807;Q95F08;Q8M9C0;Q5SCK3;Q7YJP8;Q7GH77;Q8HUZ9;I2E9L8;I2E9A4;B7P0E9;J9QG76;O99016;A0A291L206;S6CMZ7;G8EEM9;A0A2D0WHN2;Q7YJM3;A0A1C9HG42;L0N8B1;Q5SCK1;A0A218KDZ0;A0PD98;Q4VI99;Q4VI80;Q4VI78;Q8…		0	0.001	0.01465	52.23	0.0220957	2	912.472	-0.221315	33.301	0
	High	AQAETGEIK	7	27913	212	Q6VW40;A0PDB5;A0A291L206;A0PD98;A0A1W6BQF9;Q71N78;J9QER6;C7A5Z4;A5X5W8;J9QH20;A1XM46;A0A2H4P5N4;Q6PZC1;B6GUV5;A0A0F6TFY2;C7SN35;C0J9R6;C6G1P2;F2X4H9;Q9GGI5;Q9GHZ1;Q8ME51;A0A291EY88;Q5W520;C3RXF1;B8PRL7;Q9MT32;A0A286NQM2;T1WGF1;A0A1C9HFM1;A0A249Y5J7;A0A249Y5Q9;Q9TLG5;Q9GHM7;Q8ME74;O03612;A0A023Q3H2;A0A023Q1H7;A0A0U4I2J4;Q32701;I2E9B8;I2BGM7;Q6VW29;Q31807;Q33032;Q95F08;Q8M9C0;Q5SCK3;Q7YJP8;Q7GH77;Q…		0	0.001	0.02624	37.93	0.611852	2	946.483	-1.15538	23.7854	0
	High	xFQGPPHGIQVER	2	18	10	Q4VI99;D6MYJ6;Q7YJP8;Q7YJR9;Q8HVI8;O98431;A0A0F7EVY4;Q9XQR0;O03628;O03613	X1(G)	0	0.001	0.008769	26.15	5.98038	3	1421.73	0.534829	60.1643	0
	High	DDFIEKDR	7	17693	151	C0J9R6;Q6VW29;C6G1P2;F2X4H9;Q9GGI5;Q7YJP8;L0N8B1;Q33032;Q6VW40;Q5W520;Q4VI99;Q5I221;A0A0U4D534;Q4VI80;Q4VI78;C4NWF4;A0A249Y5N8;S6CNQ3;Q8MFT9;A0A249Y5Q9;Q9GHM7;A0A291EY88;Q9MT32;A0A1C9HFM1;Q9TLG5;A2VAL3;Q32701;E7DMY2;O98747;Q8M9C0;Q5SCK3;Q339G9;Q7GH77;I2E9A4;S6CMZ7;Q33484;I2E9B8;I2BGM7;Q31807;Q95F08;Q8HUZ9;I2E9L8;B7P0E9;J9QG76;O99016;A0A291L206;G8EEM9;A0A2D0WHN2;Q7YJM3;A0A1C9HG42;Q5SCK1;I6N589;Q32…		0	0.002	0.02949	64.08	0.00104861	2	1037.49	1.21945	42.991	1
	High	AmHAVIDR	1	44488	276	Q05579;Q32701;I2E9B8;Q6VW40;Q32776;Q32571;I2BGM7;B1NL21;C0J9R6;Q6VW29;A0A291EY88;O98880;C6G1P2;Q5W520;Q33047;D6MYK4;E7DMY2;Q31807;Q8WL19;Q33032;Q95F08;C3RXF1;Q8M9C0;A0A1C9HG87;B8PRL7;Q7YMT1;Q9THL1;A5X4D3;A0A0P0G3K2;Q5SCK3;O09420;A0A0F7EV98;Q9MT32;Q339G9;Q32121;Q95631;B5D5Q4;A0A286NQM2;A0A0F7G5C0;A0A286M593;D3W6K3;F2X4H9;Q9GEK5;A0A0K2SQY8;T1WGF1;Q32553;Q32803;Q4VI99;D6MYL0;C1JAT3;Q9GGI5;D6MYJ6;E7D…	M2(Oxidation)	0	0.005	0.07045	12.38	229.365	2	928.467	-0.4599	23.4672	0
Q29S96	ATP synthase subunit beta (Fragment) OS=Coriaria ruscifolia OX=79762 GN=atpB PE=3 SV=2 - [Q29S96_9ROSI]	2735.64	58.99	582	1	19	145	473	50.9705	5.30029
	High	IFNVLGEPxDNLGPVDTR	3	3009	18	A0A0M3LBA7;A0A1C9HCV0;Q5J038;Q9MRA3;Q597J4;Q9XQX1;Q5J048;Q9SCE9;A0A1I7PIU6;G4WNV5;A0A1D8DG80;Q8HTI8;A0A1D8D815;A0A1I7PIT2;A0A191SDX6;G0LNL4;Q29S96;B7S4V7	X9(V)	0	0	6.46e-09	118.73	2.69818e-09	2	1955.03	1.43187	114.292	0
	High	GIYPAVDPLDSTSTMLQPR	2	5449	29	A0A0M3LBA7;A0A1C9HCV0;A0A1D8D815;A0A1I7PIS3;C0J9K5;C0J9P4;Q9SCE9;A0A1I7PIS8;Q95FJ8;Q597J4;A0A191SDX6;Q5J048;A0A1C9HCP3;Q5J038;Q9MRA3;T1L6T3;A0A1D8DG80;Q9XQX1;A0A1I7PIU6;G4WNV5;A0A1I7PIT2;B8PRK2;Q8HTI8;A0A1X7YHE3;Q29S96;Q95FS7;G0LNL4;Q9MRM1;B7S4V7		0	0	1.457e-08	114.59	8.33548e-09	3	2061.04	1.86003	114.131	0
	High	MPSAVGYQPTLSTEMGSLQER	8	5647	28	A0A0M3LBA7;A0A1C9HCV0;A0A1D8D815;A0A1I7PIS3;C0J9K5;C0J9P4;Q9SCE9;A0A1I7PIS8;Q95FJ8;Q5J038;A0A1C9HCP3;A0A1I7PIU6;Q9XQX1;T1L6T3;Q95FS7;A0A1I7PIT2;B8PRK2;B7S4V7;Q9MRA3;Q5J048;G4WNV5;A0A1D8DG80;Q597J4;Q8HTI8;A0A191SDX6;A0A1X7YHE3;Q29S96;G0LNL4		0	0	2.162e-11	111.59	1.35877e-08	2	2282.08	1.346	105.134	0
	High	FVQAGSEVSALLGR	11	9158	29	A0A0M3LBA7;Q597J4;A0A1C9HCP3;A0A1C9HCV0;Q5J038;C0J9K5;C0J9P4;Q95FJ8;Q9MRA3;A0A1I7PIS3;T1L6T3;Q9SCE9;A0A1D8DG80;Q9XQX1;Q5J048;A0A1I7PIU6;G4WNV5;A0A1I7PIS8;A0A1I7PIT2;B8PRK2;Q8HTI8;A0A1D8D815;A0A191SDX6;A0A1X7YHE3;Q29S96;A0A0A7DB11;Q95FS7;G0LNL4;B7S4V7		0	0	9.894e-08	111.35	2.03645e-08	2	1433.78	0.969012	105.231	0
	High	DVNEQDVLLFIDNIFR	1	5066	23	A0A1C9HCV0;Q5J038;A0A1C9HCP3;A0A1I7PIS3;T1L6T3;Q9SCE9;Q95FJ8;A0A0M3LBA7;C0J9K5;C0J9P4;Q8HTI8;Q9MRA3;A0A1I7PIU6;G4WNV5;A0A1D8DG80;A0A1I7PIS8;Q597J4;Q95FS7;G0LNL4;Q29S96;A0A1I7PIT2;B8PRK2;Q9XQX1		0	0	5.489e-10	105.32	8.27081e-08	2	1950	0.407638	116.555	0
	High	ELQDIIAILGLDELSEEDR	1	7752	27	A0A0M3LBA7;Q597J4;A0A1C9HCV0;Q5J038;A0A1C9HCP3;C0J9K5;C0J9P4;Q95FJ8;Q9MRA3;A0A1I7PIS3;T1L6T3;Q9SCE9;A0A1D8DG80;A0A1I7PIU6;G4WNV5;Q5J048;A0A1I7PIS8;B8PRK2;Q8HTI8;A0A1D8D815;Q29S96;A0A191SDX6;A0A1I7PIT2;Q95FS7;G0LNL4;B7S4V7;A0A1X7YHE3		0	0	1e-11	100.91	2.02643e-07	2	2171.11	-0.423796	115.796	0
	High	VALVYGQMNEPPGAR	10	9490	29	A0A0M3LBA7;A0A1C9HCV0;Q5J038;A0A1D8D815;A0A1C9HCP3;Q9MRA3;A0A1I7PIU6;A0A1I7PIS3;C0J9K5;C0J9P4;T1L6T3;G4WNV5;Q9SCE9;Q5J048;A0A1D8DG80;A0A1I7PIS8;Q95FJ8;A0A191SDX6;Q29S96;Q95FS7;B7S4V7;A0A0A7DB11;A0A1I7PIT2;B8PRK2;Q597J4;Q8HTI8;Q9MRM1;A0A1X7YHE3;G0LNL4		0	0	1.605e-09	89.93	2.63198e-06	2	1601.81	0.731551	80.1927	0
	High	VALVYGQmNEPPGAR	12	9490	29	A0A0M3LBA7;Q597J4;A0A1C9HCV0;Q8HTI8;Q5J038;A0A1D8D815;A0A1C9HCP3;Q9MRA3;A0A1I7PIU6;A0A1I7PIS3;C0J9K5;C0J9P4;T1L6T3;G4WNV5;Q95FS7;Q9SCE9;Q5J048;B7S4V7;A0A1D8DG80;A0A1I7PIS8;A0A1X7YHE3;Q95FJ8;G0LNL4;A0A1I7PIT2;B8PRK2;Q9MRM1;A0A191SDX6;Q29S96;A0A0A7DB11	M8(Oxidation)	0	0	1.437e-07	89.7	2.7036e-06	2	1617.81	0.849294	66.7608	0
	High	mPSAVGYQPTLSTEMGSLQER	11	5647	28	A0A1C9HCV0;Q5J038;A0A1C9HCP3;A0A1I7PIU6;Q9XQX1;A0A1I7PIS3;T1L6T3;Q95FS7;Q9SCE9;A0A1I7PIS8;A0A1I7PIT2;B8PRK2;Q95FJ8;A0A0M3LBA7;C0J9K5;C0J9P4;Q9MRA3;Q5J048;G4WNV5;A0A1D8DG80;Q597J4;A0A1D8D815;Q8HTI8;A0A191SDX6;A0A1X7YHE3;Q29S96;G0LNL4;B7S4V7	M1(Oxidation)	0	0	2.169e-13	89.53	1.78443e-06	2	2298.08	1.21214	97.9642	0
	High	mPNIYNALVVK	3	4063	20	A0A0M3LBA7;Q597J4;A0A1C9HCV0;A0A1C9HCP3;Q5J038;C0J9K5;C0J9P4;Q95FJ8;Q9XQX1;Q9MRA3;A0A1I7PIU6;G4WNV5;A0A1I7PIS8;B8PRK2;Q8HTI8;A0A1D8D815;Q29S96;G0LNL4;Q95FS7;B7S4V7	M1(Oxidation)	0	0	7.624e-06	86.05	1.71889e-05	2	1277.69	0.789394	91.124	0
	High	mPSAVGYQPTLSTEmGSLQER	3	5647	28	A0A0M3LBA7;A0A1C9HCV0;Q5J038;A0A1C9HCP3;Q9MRA3;A0A1I7PIU6;Q9XQX1;A0A1I7PIS3;C0J9K5;C0J9P4;T1L6T3;G4WNV5;Q29S96;Q95FS7;Q9SCE9;A0A1D8DG80;A0A1I7PIS8;A0A1I7PIT2;B8PRK2;Q95FJ8;Q597J4;Q8HTI8;A0A191SDX6;A0A1D8D815;Q5J048;A0A1X7YHE3;G0LNL4;B7S4V7	M1(Oxidation); M15(Oxidation)	0	0	2.29e-09	83.56	6.58299e-06	3	2314.07	1.44358	81.254	0
	High	AVAMSATDGLMR	6	3822	18	A0A0M3LBA7;A0A1C9HCV0;Q9XQX1;A0A1I7PIS3;Q9SCE9;Q95FJ8;Q5J048;A0A1I7PIS8;B8PRK2;Q597J4;C0J9K5;C0J9P4;A0A1D8D815;A0A191SDX6;Q29S96;Q95FS7;G0LNL4;Q9MRM1		0	0	2.552e-05	82.19	1.22768e-05	2	1222.59	0.320184	73.2504	0
	High	GIYPAVDPLDSTSTmLQPR	7	5449	29	A0A0M3LBA7;Q597J4;A0A1C9HCP3;A0A1C9HCV0;A0A1D8D815;C0J9K5;C0J9P4;A0A1I7PIS8;Q95FJ8;A0A1I7PIS3;Q9SCE9;A0A191SDX6;Q5J048;Q5J038;A0A1I7PIU6;T1L6T3;Q8HTI8;Q9MRA3;G4WNV5;Q29S96;Q95FS7;B7S4V7;A0A1D8DG80;A0A1X7YHE3;A0A1I7PIT2;B8PRK2;G0LNL4;Q9XQX1;Q9MRM1	M15(Oxidation)	0	0	5.607e-11	77.92	3.83765e-05	2	2077.03	1.53813	104.712	0
	High	VGLTALTmAEYFR	3	7808	30	A0A0M3LBA7;Q597J4;A0A1C9HCV0;Q8HTI8;Q5J038;A0A1C9HCP3;Q9MRA3;A0A1I7PIU6;A0A1I7PIS3;C0J9K5;C0J9P4;T1L6T3;G4WNV5;Q29S96;Q95FS7;Q9SCE9;A0A1D8DG80;A0A1I7PIS8;A0A1I7PIT2;B8PRK2;Q95FJ8;G0LNL4;A0A1D8D815;Q5J048;B7S4V7;A0A1X7YHE3;A0A191SDX6;Q9XQX1;A0A0A7DB11;Q9MRM1	M8(Oxidation)	0	0	2.805e-06	74.09	0.000101855	2	1487.76	1.1816	109.53	0
	High	MPNIYNALVVK	7	4063	20	A0A0M3LBA7;A0A1C9HCV0;C0J9K5;C0J9P4;Q95FJ8;Q5J038;A0A1C9HCP3;Q9MRA3;Q597J4;Q8HTI8;A0A1D8D815;A0A1I7PIU6;G4WNV5;A0A1I7PIS8;Q9XQX1;B8PRK2;Q29S96;G0LNL4;Q95FS7;B7S4V7		0	0	1.731e-05	70.15	0.000217661	2	1261.7	0.44565	103.685	0
	High	VGLTALTMAEYFR	1	7808	30	A0A0M3LBA7;Q597J4;A0A1C9HCV0;Q8HTI8;Q5J038;A0A1C9HCP3;Q9MRA3;A0A1I7PIU6;A0A1I7PIS3;C0J9K5;C0J9P4;T1L6T3;G4WNV5;Q29S96;Q95FS7;Q9SCE9;A0A1D8DG80;A0A1I7PIS8;A0A1I7PIT2;B8PRK2;Q95FJ8;G0LNL4;A0A1D8D815;Q5J048;B7S4V7;A0A1X7YHE3;A0A191SDX6;Q9XQX1;A0A0A7DB11;Q9MRM1		0	0	9.331e-07	66.13	0.000604736	2	1471.76	0.642359	114.613	0
	High	ESGVINEQNIAESK	5	2238	6	A0A0M3LBA7;Q597J4;Q5J048;A0A1C9HCP3;Q29S96;G0LNL4		0	0	3.57e-08	63.41	0.00089666	2	1517.74	0.193138	59.4602	0
	High	AVAMSATDGLmR	7	3822	18	A0A0M3LBA7;Q597J4;A0A1C9HCV0;A0A1D8D815;C0J9K5;C0J9P4;A0A1I7PIS8;Q95FJ8;A0A191SDX6;A0A1I7PIS3;Q29S96;Q9SCE9;Q5J048;B8PRK2;Q9XQX1;Q95FS7;G0LNL4;Q9MRM1	M11(Oxidation)	0	0	1.735e-06	62.42	0.0009393	2	1238.59	0.380734	59.1241	0
	High	EGNDLYMxMK	4	8238	28	A0A0A7DB11;A0A1C9HCV0;Q5J038;A0A1C9HCP3;Q95FS7;Q95FJ8;A0A0M3LBA7;Q597J4;Q8HTI8;A0A1D8D815;Q9MRA3;A0A1I7PIU6;Q9XQX1;A0A1I7PIS3;C0J9K5;C0J9P4;T1L6T3;G4WNV5;Q9SCE9;Q5J048;B7S4V7;A0A1D8DG80;A0A1I7PIS8;A0A1X7YHE3;G0LNL4;A0A1I7PIT2;B8PRK2;Q29S96	X8(E)	0	0	0.0005714	61.98	0.000528742	2	1229.52	0.493564	74.5464	0
	High	TVLIxELINNIAK	1	8267	27	A0A0M3LBA7;A0A1C9HCV0;Q597J4;A0A1D8D815;A0A1I7PIS3;C0J9K5;C0J9P4;Q9SCE9;Q5J048;A0A1I7PIS8;Q95FJ8;Q8HTI8;Q5J038;A0A1C9HCP3;Q9MRA3;A0A1I7PIU6;T1L6T3;G4WNV5;A0A1D8DG80;A0A1X7YHE3;A0A1I7PIT2;B8PRK2;A0A0A7DB11;Q29S96;A0A191SDX6;Q9XQX1;Q9MRM1	X5(M)	0	0	6.698e-06	61.6	0.0011666	2	1471.86	-0.046942	115.443	0
	High	SAPAFIQLDTK	5	4550	21	Q95FS7;G0LNL4;A0A0M3LBA7;A0A1C9HCV0;Q5J038;A0A1C9HCP3;Q9MRA3;A0A1I7PIS3;C0J9K5;C0J9P4;T1L6T3;Q9SCE9;A0A1D8DG80;Q95FJ8;Q597J4;Q8HTI8;A0A1D8D815;Q29S96;Q5J048;A0A1I7PIT2;A0A191SDX6		0	0	0.0006649	59.45	0.00327513	2	1190.64	0.741073	83.6061	0
	High	AHGGVSVFGGVGER	7	7920	30	A0A0M3LBA7;Q597J4;A0A1C9HCP3;Q29S96;Q5J048;G0LNL4;A0A1C9HCV0;Q5J038;A0A1I7PIS3;T1L6T3;Q95FS7;Q9SCE9;Q95FJ8;C0J9K5;C0J9P4;Q9MRA3;A0A1D8DG80;Q9XQX1;A0A1I7PIU6;G4WNV5;A0A1I7PIS8;A0A1I7PIT2;B8PRK2;Q8HTI8;A0A1D8D815;A0A191SDX6;A0A1X7YHE3;Q9MRM1;B7S4V7;A0A0A7DB11		0	0	0.0002626	57.5	0.00394547	2	1328.67	0.49745	67.1033	0
	High	TVLIxELINNIAK	1	8267	27	A0A0M3LBA7;A0A1C9HCV0;Q597J4;A0A1D8D815;A0A1I7PIS3;C0J9K5;C0J9P4;Q9SCE9;Q5J048;A0A1I7PIS8;Q95FJ8;Q8HTI8;Q5J038;A0A1C9HCP3;Q9MRA3;A0A1I7PIU6;T1L6T3;G4WNV5;A0A1D8DG80;A0A1X7YHE3;A0A1I7PIT2;B8PRK2;A0A0A7DB11;Q29S96;A0A191SDX6;Q9XQX1;Q9MRM1	X5(M); X5(Oxidation)	0	0	0.002033	53.45	0.00769149	2	1487.85	0.089455	114.907	0
	High	IGLFGGAGVGK	6	9628	37	A0A0M3LBA7;A0A1C9HCV0;Q5J038;A0A1C9HCP3;Q9MRA3;A0A1I7PIS3;C0J9K5;C0J9P4;T1L6T3;Q95FS7;Q9SCE9;A0A1D8DG80;Q95FJ8;Q597J4;Q8HTI8;A0A1D8D815;A0A1I7PIU6;Q9XQX1;G4WNV5;Q5J048;B7S4V7;A0A1I7PIS8;A0A1X7YHE3;A0A1I7PIT2;B8PRK2;G0LNL4;A0A2G5F6R8;B9T1V8;A0A103XST4;A0A2H3ZCK5;A0A0K9NYL5;A0A191SDX6;Q29S96;A0A0A7DB11;Q9MRM1;A0A0D6QRT0;M0UCJ4		0	0	6.77e-05	51.75	0.0156082	2	975.563	0.981674	81.624	0
	High	VVDLLAPYR	8	9267	30	A0A0M3LBA7;Q597J4;A0A1C9HCV0;A0A1C9HCP3;Q5J038;C0J9K5;C0J9P4;Q95FJ8;Q9MRA3;A0A1I7PIS3;T1L6T3;Q9SCE9;A0A1D8DG80;Q9XQX1;Q5J048;A0A1I7PIU6;G4WNV5;A0A1I7PIS8;A0A1I7PIT2;B8PRK2;Q8HTI8;A0A1D8D815;A0A191SDX6;A0A1X7YHE3;Q29S96;A0A0A7DB11;Q95FS7;G0LNL4;Q9MRM1;B7S4V7		0	0	0.004271	51.35	0.0155755	2	1045.6	0.536108	98.3826	0
	High	EGSITSIQAVYVPADDLTDPAPATTFAHLDATTVLSR	1	6159	25	A0A0M3LBA7;A0A1C9HCV0;Q5J038;Q9MRA3;A0A1I7PIU6;G4WNV5;A0A1D8D815;A0A1C9HCP3;A0A1I7PIS3;C0J9K5;C0J9P4;T1L6T3;Q95FS7;Q9SCE9;Q5J048;B7S4V7;A0A1D8DG80;A0A1I7PIS8;Q95FJ8;A0A191SDX6;Q9XQX1;A0A0A7DB11;A0A1I7PIT2;B8PRK2;Q29S96		0.0408	0	4.929e-14	46.7	0.035007	3	3843.93	0.903987	114.503	0
	High	EGNDLYmxMK	3	8238	28	A0A0A7DB11;A0A1C9HCV0;Q5J038;A0A1C9HCP3;Q95FS7;Q95FJ8;A0A0M3LBA7;Q597J4;Q8HTI8;A0A1D8D815;Q9MRA3;A0A1I7PIU6;Q9XQX1;A0A1I7PIS3;C0J9K5;C0J9P4;T1L6T3;G4WNV5;Q9SCE9;Q5J048;B7S4V7;A0A1D8DG80;A0A1I7PIS8;A0A1X7YHE3;G0LNL4;A0A1I7PIT2;B8PRK2;Q29S96	M7(Oxidation); X8(E)	0	0	0.0001624	39.98	0.0751654	2	1245.51	1.1396	62.9207	0
	High	EGNDLYmxmK	2	8238	28	A0A0M3LBA7;A0A1C9HCP3;A0A1C9HCV0;Q5J038;Q9MRA3;C0J9K5;C0J9P4;Q95FJ8;G0LNL4;Q597J4;Q8HTI8;A0A1D8D815;A0A1I7PIU6;A0A1I7PIS3;T1L6T3;G4WNV5;Q9SCE9;Q5J048;A0A1D8DG80;A0A1I7PIS8;A0A0A7DB11;A0A1X7YHE3;Q95FS7;B7S4V7;A0A1I7PIT2;B8PRK2;Q29S96;Q9XQX1	M7(Oxidation); X8(E); M9(Oxidation)	0	0	0.003309	37.63	0.115476	2	1261.51	0.704831	43.1671	0
	High	TREGNDLYmxMKESGVINEQNIAESK	2	1	1	Q29S96	M9(Oxidation); X10(Y)	0	0	0.0001995	26.4	2.12982	3	3035.4	-3.0372	59.6334	2
	High	AVAmSATDGLmR	4	3822	18	A0A0M3LBA7;A0A1C9HCV0;Q9XQX1;A0A1I7PIS3;Q9SCE9;Q95FJ8;Q5J048;A0A1I7PIS8;B8PRK2;Q597J4;C0J9K5;C0J9P4;A0A1D8D815;A0A191SDX6;Q29S96;Q95FS7;G0LNL4;Q9MRM1	M4(Oxidation); M11(Oxidation)	0	0.001	0.008812	43.74	0.0549702	2	1254.58	0.34244	44.4859	0
A0A1D8DG80	ATP synthase subunit beta (Fragment) OS=Neanotis thwaitesiana OX=1905579 GN=atpB PE=3 SV=1 - [A0A1D8DG80_9GENT]	2715.74	62.88	3585	0	20	136	458	49.1686	5.09717
	High	IFNVLGEPVDNLGPVDTR	3	3009	18	A0A0M3LBA7;A0A1C9HCV0;Q5J038;Q9MRA3;Q597J4;Q9XQX1;Q5J048;Q9SCE9;A0A1I7PIU6;G4WNV5;A0A1D8DG80;Q8HTI8;A0A1D8D815;A0A1I7PIT2;A0A191SDX6;G0LNL4;Q29S96;B7S4V7		0	0	6.46e-09	118.73	2.69818e-09	2	1955.03	1.43187	114.292	0
	High	GIYPAVDPLDSTSTMLQPR	2	5449	29	A0A0M3LBA7;A0A1C9HCV0;A0A1D8D815;A0A1I7PIS3;C0J9K5;C0J9P4;Q9SCE9;A0A1I7PIS8;Q95FJ8;Q597J4;A0A191SDX6;Q5J048;A0A1C9HCP3;Q5J038;Q9MRA3;T1L6T3;A0A1D8DG80;Q9XQX1;A0A1I7PIU6;G4WNV5;A0A1I7PIT2;B8PRK2;Q8HTI8;A0A1X7YHE3;Q29S96;Q95FS7;G0LNL4;Q9MRM1;B7S4V7		0	0	1.457e-08	114.59	8.33548e-09	3	2061.04	1.86003	114.131	0
	High	MPSAVGYQPTLSTEMGSLQER	8	5647	28	A0A0M3LBA7;A0A1C9HCV0;A0A1D8D815;A0A1I7PIS3;C0J9K5;C0J9P4;Q9SCE9;A0A1I7PIS8;Q95FJ8;Q5J038;A0A1C9HCP3;A0A1I7PIU6;Q9XQX1;T1L6T3;Q95FS7;A0A1I7PIT2;B8PRK2;B7S4V7;Q9MRA3;Q5J048;G4WNV5;A0A1D8DG80;Q597J4;Q8HTI8;A0A191SDX6;A0A1X7YHE3;Q29S96;G0LNL4		0	0	2.162e-11	111.59	1.35877e-08	2	2282.08	1.346	105.134	0
	High	FVQAGSEVSALLGR	11	9158	29	A0A0M3LBA7;Q597J4;A0A1C9HCP3;A0A1C9HCV0;Q5J038;C0J9K5;C0J9P4;Q95FJ8;Q9MRA3;A0A1I7PIS3;T1L6T3;Q9SCE9;A0A1D8DG80;Q9XQX1;Q5J048;A0A1I7PIU6;G4WNV5;A0A1I7PIS8;A0A1I7PIT2;B8PRK2;Q8HTI8;A0A1D8D815;A0A191SDX6;A0A1X7YHE3;Q29S96;A0A0A7DB11;Q95FS7;G0LNL4;B7S4V7		0	0	9.894e-08	111.35	2.03645e-08	2	1433.78	0.969012	105.231	0
	High	DVNEQDVLLFIDNIFR	1	5066	23	A0A1C9HCV0;Q5J038;A0A1C9HCP3;A0A1I7PIS3;T1L6T3;Q9SCE9;Q95FJ8;A0A0M3LBA7;C0J9K5;C0J9P4;Q8HTI8;Q9MRA3;A0A1I7PIU6;G4WNV5;A0A1D8DG80;A0A1I7PIS8;Q597J4;Q95FS7;G0LNL4;Q29S96;A0A1I7PIT2;B8PRK2;Q9XQX1		0	0	5.489e-10	105.32	8.27081e-08	2	1950	0.407638	116.555	0
	High	ELQDIIAILGLDELSEEDR	1	7752	27	A0A0M3LBA7;Q597J4;A0A1C9HCV0;Q5J038;A0A1C9HCP3;C0J9K5;C0J9P4;Q95FJ8;Q9MRA3;A0A1I7PIS3;T1L6T3;Q9SCE9;A0A1D8DG80;A0A1I7PIU6;G4WNV5;Q5J048;A0A1I7PIS8;B8PRK2;Q8HTI8;A0A1D8D815;Q29S96;A0A191SDX6;A0A1I7PIT2;Q95FS7;G0LNL4;B7S4V7;A0A1X7YHE3		0	0	1e-11	100.91	2.02643e-07	2	2171.11	-0.423796	115.796	0
	High	VALVYGQMNEPPGAR	10	9490	29	A0A0M3LBA7;A0A1C9HCV0;Q5J038;A0A1D8D815;A0A1C9HCP3;Q9MRA3;A0A1I7PIU6;A0A1I7PIS3;C0J9K5;C0J9P4;T1L6T3;G4WNV5;Q9SCE9;Q5J048;A0A1D8DG80;A0A1I7PIS8;Q95FJ8;A0A191SDX6;Q29S96;Q95FS7;B7S4V7;A0A0A7DB11;A0A1I7PIT2;B8PRK2;Q597J4;Q8HTI8;Q9MRM1;A0A1X7YHE3;G0LNL4		0	0	1.605e-09	89.93	2.63198e-06	2	1601.81	0.731551	80.1927	0
	High	VALVYGQmNEPPGAR	12	9490	29	A0A0M3LBA7;Q597J4;A0A1C9HCV0;Q8HTI8;Q5J038;A0A1D8D815;A0A1C9HCP3;Q9MRA3;A0A1I7PIU6;A0A1I7PIS3;C0J9K5;C0J9P4;T1L6T3;G4WNV5;Q95FS7;Q9SCE9;Q5J048;B7S4V7;A0A1D8DG80;A0A1I7PIS8;A0A1X7YHE3;Q95FJ8;G0LNL4;A0A1I7PIT2;B8PRK2;Q9MRM1;A0A191SDX6;Q29S96;A0A0A7DB11	M8(Oxidation)	0	0	1.437e-07	89.7	2.7036e-06	2	1617.81	0.849294	66.7608	0
	High	mPSAVGYQPTLSTEMGSLQER	11	5647	28	A0A1C9HCV0;Q5J038;A0A1C9HCP3;A0A1I7PIU6;Q9XQX1;A0A1I7PIS3;T1L6T3;Q95FS7;Q9SCE9;A0A1I7PIS8;A0A1I7PIT2;B8PRK2;Q95FJ8;A0A0M3LBA7;C0J9K5;C0J9P4;Q9MRA3;Q5J048;G4WNV5;A0A1D8DG80;Q597J4;A0A1D8D815;Q8HTI8;A0A191SDX6;A0A1X7YHE3;Q29S96;G0LNL4;B7S4V7	M1(Oxidation)	0	0	2.169e-13	89.53	1.78443e-06	2	2298.08	1.21214	97.9642	0
	High	mPSAVGYQPTLSTEmGSLQER	3	5647	28	A0A0M3LBA7;A0A1C9HCV0;Q5J038;A0A1C9HCP3;Q9MRA3;A0A1I7PIU6;Q9XQX1;A0A1I7PIS3;C0J9K5;C0J9P4;T1L6T3;G4WNV5;Q29S96;Q95FS7;Q9SCE9;A0A1D8DG80;A0A1I7PIS8;A0A1I7PIT2;B8PRK2;Q95FJ8;Q597J4;Q8HTI8;A0A191SDX6;A0A1D8D815;Q5J048;A0A1X7YHE3;G0LNL4;B7S4V7	M1(Oxidation); M15(Oxidation)	0	0	2.29e-09	83.56	6.58299e-06	3	2314.07	1.44358	81.254	0
	High	GIYPAVDPLDSTSTmLQPR	7	5449	29	A0A0M3LBA7;Q597J4;A0A1C9HCP3;A0A1C9HCV0;A0A1D8D815;C0J9K5;C0J9P4;A0A1I7PIS8;Q95FJ8;A0A1I7PIS3;Q9SCE9;A0A191SDX6;Q5J048;Q5J038;A0A1I7PIU6;T1L6T3;Q8HTI8;Q9MRA3;G4WNV5;Q29S96;Q95FS7;B7S4V7;A0A1D8DG80;A0A1X7YHE3;A0A1I7PIT2;B8PRK2;G0LNL4;Q9XQX1;Q9MRM1	M15(Oxidation)	0	0	5.607e-11	77.92	3.83765e-05	2	2077.03	1.53813	104.712	0
	High	VGLTALTmAEYFR	3	7808	30	A0A0M3LBA7;Q597J4;A0A1C9HCV0;Q8HTI8;Q5J038;A0A1C9HCP3;Q9MRA3;A0A1I7PIU6;A0A1I7PIS3;C0J9K5;C0J9P4;T1L6T3;G4WNV5;Q29S96;Q95FS7;Q9SCE9;A0A1D8DG80;A0A1I7PIS8;A0A1I7PIT2;B8PRK2;Q95FJ8;G0LNL4;A0A1D8D815;Q5J048;B7S4V7;A0A1X7YHE3;A0A191SDX6;Q9XQX1;A0A0A7DB11;Q9MRM1	M8(Oxidation)	0	0	2.805e-06	74.09	0.000101855	2	1487.76	1.1816	109.53	0
	High	IVGEEHYETAQK	12	150	7	A0A0M3LBA7;Q9MRA3;A0A1I7PIS3;A0A1D8DG80;A0A1I7PIU6;A0A1I7PIT2;A0A1I7PIS8		0	0	9.756e-08	69.28	0.000192587	2	1403.68	0.812658	39.2768	0
	High	MPNIYDALVVK	3	26	4	A0A1I7PIS3;A0A1D8DG80;Q95FJ8;A0A1I7PIT2		0	0	1.11e-05	67.37	0.00045653	2	1262.68	0.243073	94.6505	0
	High	VGLTALTMAEYFR	1	7808	30	A0A0M3LBA7;Q597J4;A0A1C9HCV0;Q8HTI8;Q5J038;A0A1C9HCP3;Q9MRA3;A0A1I7PIU6;A0A1I7PIS3;C0J9K5;C0J9P4;T1L6T3;G4WNV5;Q29S96;Q95FS7;Q9SCE9;A0A1D8DG80;A0A1I7PIS8;A0A1I7PIT2;B8PRK2;Q95FJ8;G0LNL4;A0A1D8D815;Q5J048;B7S4V7;A0A1X7YHE3;A0A191SDX6;Q9XQX1;A0A0A7DB11;Q9MRM1		0	0	9.331e-07	66.13	0.000604736	2	1471.76	0.642359	114.613	0
	High	EGNDLYMEMK	4	8238	28	A0A0A7DB11;A0A1C9HCV0;Q5J038;A0A1C9HCP3;Q95FS7;Q95FJ8;A0A0M3LBA7;Q597J4;Q8HTI8;A0A1D8D815;Q9MRA3;A0A1I7PIU6;Q9XQX1;A0A1I7PIS3;C0J9K5;C0J9P4;T1L6T3;G4WNV5;Q9SCE9;Q5J048;B7S4V7;A0A1D8DG80;A0A1I7PIS8;A0A1X7YHE3;G0LNL4;A0A1I7PIT2;B8PRK2;Q29S96		0	0	0.0005714	61.98	0.000528742	2	1229.52	0.493564	74.5464	0
	High	TVLIMELINNIAK	1	8267	27	A0A0M3LBA7;A0A1C9HCV0;Q597J4;A0A1D8D815;A0A1I7PIS3;C0J9K5;C0J9P4;Q9SCE9;Q5J048;A0A1I7PIS8;Q95FJ8;Q8HTI8;Q5J038;A0A1C9HCP3;Q9MRA3;A0A1I7PIU6;T1L6T3;G4WNV5;A0A1D8DG80;A0A1X7YHE3;A0A1I7PIT2;B8PRK2;A0A0A7DB11;Q29S96;A0A191SDX6;Q9XQX1;Q9MRM1		0	0	6.698e-06	61.6	0.0011666	2	1471.86	-0.046942	115.443	0
	High	SAPAFIQLDTK	5	4550	21	Q95FS7;G0LNL4;A0A0M3LBA7;A0A1C9HCV0;Q5J038;A0A1C9HCP3;Q9MRA3;A0A1I7PIS3;C0J9K5;C0J9P4;T1L6T3;Q9SCE9;A0A1D8DG80;Q95FJ8;Q597J4;Q8HTI8;A0A1D8D815;Q29S96;Q5J048;A0A1I7PIT2;A0A191SDX6		0	0	0.0006649	59.45	0.00327513	2	1190.64	0.741073	83.6061	0
	High	AHGGVSVFGGVGER	7	7920	30	A0A0M3LBA7;Q597J4;A0A1C9HCP3;Q29S96;Q5J048;G0LNL4;A0A1C9HCV0;Q5J038;A0A1I7PIS3;T1L6T3;Q95FS7;Q9SCE9;Q95FJ8;C0J9K5;C0J9P4;Q9MRA3;A0A1D8DG80;Q9XQX1;A0A1I7PIU6;G4WNV5;A0A1I7PIS8;A0A1I7PIT2;B8PRK2;Q8HTI8;A0A1D8D815;A0A191SDX6;A0A1X7YHE3;Q9MRM1;B7S4V7;A0A0A7DB11		0	0	0.0002626	57.5	0.00394547	2	1328.67	0.49745	67.1033	0
	High	TVLImELINNIAK	1	8267	27	A0A0M3LBA7;A0A1C9HCV0;Q597J4;A0A1D8D815;A0A1I7PIS3;C0J9K5;C0J9P4;Q9SCE9;Q5J048;A0A1I7PIS8;Q95FJ8;Q8HTI8;Q5J038;A0A1C9HCP3;Q9MRA3;A0A1I7PIU6;T1L6T3;G4WNV5;A0A1D8DG80;A0A1X7YHE3;A0A1I7PIT2;B8PRK2;A0A0A7DB11;Q29S96;A0A191SDX6;Q9XQX1;Q9MRM1	M5(Oxidation)	0	0	0.002033	53.45	0.00769149	2	1487.85	0.089455	114.907	0
	High	IGLFGGAGVGK	6	9628	37	A0A0M3LBA7;A0A1C9HCV0;Q5J038;A0A1C9HCP3;Q9MRA3;A0A1I7PIS3;C0J9K5;C0J9P4;T1L6T3;Q95FS7;Q9SCE9;A0A1D8DG80;Q95FJ8;Q597J4;Q8HTI8;A0A1D8D815;A0A1I7PIU6;Q9XQX1;G4WNV5;Q5J048;B7S4V7;A0A1I7PIS8;A0A1X7YHE3;A0A1I7PIT2;B8PRK2;G0LNL4;A0A2G5F6R8;B9T1V8;A0A103XST4;A0A2H3ZCK5;A0A0K9NYL5;A0A191SDX6;Q29S96;A0A0A7DB11;Q9MRM1;A0A0D6QRT0;M0UCJ4		0	0	6.77e-05	51.75	0.0156082	2	975.563	0.981674	81.624	0
	High	VVDLLAPYR	8	9267	30	A0A0M3LBA7;Q597J4;A0A1C9HCV0;A0A1C9HCP3;Q5J038;C0J9K5;C0J9P4;Q95FJ8;Q9MRA3;A0A1I7PIS3;T1L6T3;Q9SCE9;A0A1D8DG80;Q9XQX1;Q5J048;A0A1I7PIU6;G4WNV5;A0A1I7PIS8;A0A1I7PIT2;B8PRK2;Q8HTI8;A0A1D8D815;A0A191SDX6;A0A1X7YHE3;Q29S96;A0A0A7DB11;Q95FS7;G0LNL4;Q9MRM1;B7S4V7		0	0	0.004271	51.35	0.0155755	2	1045.6	0.536108	98.3826	0
	High	EGSITSIQAVYVPADDLTDPAPATTFAHLDATTVLSR	1	6159	25	A0A0M3LBA7;A0A1C9HCV0;Q5J038;Q9MRA3;A0A1I7PIU6;G4WNV5;A0A1D8D815;A0A1C9HCP3;A0A1I7PIS3;C0J9K5;C0J9P4;T1L6T3;Q95FS7;Q9SCE9;Q5J048;B7S4V7;A0A1D8DG80;A0A1I7PIS8;Q95FJ8;A0A191SDX6;Q9XQX1;A0A0A7DB11;A0A1I7PIT2;B8PRK2;Q29S96		0.0408	0	4.929e-14	46.7	0.035007	3	3843.93	0.903987	114.503	0
	High	EGNDLYmEMK	3	8238	28	A0A0A7DB11;A0A1C9HCV0;Q5J038;A0A1C9HCP3;Q95FS7;Q95FJ8;A0A0M3LBA7;Q597J4;Q8HTI8;A0A1D8D815;Q9MRA3;A0A1I7PIU6;Q9XQX1;A0A1I7PIS3;C0J9K5;C0J9P4;T1L6T3;G4WNV5;Q9SCE9;Q5J048;B7S4V7;A0A1D8DG80;A0A1I7PIS8;A0A1X7YHE3;G0LNL4;A0A1I7PIT2;B8PRK2;Q29S96	M7(Oxidation)	0	0	0.0001624	39.98	0.0751654	2	1245.51	1.1396	62.9207	0
	High	EGNDLYmEmK	2	8238	28	A0A0M3LBA7;A0A1C9HCP3;A0A1C9HCV0;Q5J038;Q9MRA3;C0J9K5;C0J9P4;Q95FJ8;G0LNL4;Q597J4;Q8HTI8;A0A1D8D815;A0A1I7PIU6;A0A1I7PIS3;T1L6T3;G4WNV5;Q9SCE9;Q5J048;A0A1D8DG80;A0A1I7PIS8;A0A0A7DB11;A0A1X7YHE3;Q95FS7;B7S4V7;A0A1I7PIT2;B8PRK2;Q29S96;Q9XQX1	M7(Oxidation); M9(Oxidation)	0	0	0.003309	37.63	0.115476	2	1261.51	0.704831	43.1671	0
	High	ESGVINEENIAESK	3	1255	19	A0A1C9HCV0;Q5J038;A0A1C9HCP3;A0A1I7PIS3;T1L6T3;Q9SCE9;Q95FJ8;Q9MRA3;A0A1I7PIU6;Q95FS7;A0A1D8DG80;A0A1I7PIS8;A0A1I7PIT2;B8PRK2;Q8HTI8;Q9XQX1;A0A1D8D815;A0A191SDX6;G0LNL4		0	0	0.0003117	30.19	1.79464	2	1518.73	-0.0554985	60.8314	0
	High	LSIFETGIK	5	9003	27	A0A1C9HCV0;Q5J038;A0A1C9HCP3;Q9MRA3;A0A1I7PIS3;T1L6T3;Q9SCE9;A0A1D8DG80;Q95FJ8;A0A0M3LBA7;Q597J4;Q8HTI8;A0A191SDX6;A0A1D8D815;A0A1I7PIU6;C0J9K5;C0J9P4;G4WNV5;Q5J048;A0A1I7PIS8;A0A1X7YHE3;Q95FS7;B7S4V7;G0LNL4;Q9XQX1;A0A0A7DB11;Q9MRM1		0	0.001	0.01363	57.91	0.00227348	2	1007.58	0.398959	92.6026	0
	High	TREGNDLYMEMK	2	8225	27	A0A0M3LBA7;Q597J4;A0A1C9HCV0;Q5J038;Q9MRA3;A0A1C9HCP3;A0A1I7PIS3;T1L6T3;Q9SCE9;Q95FJ8;A0A1D8D815;C0J9K5;C0J9P4;A0A1I7PIS8;Q8HTI8;A0A1I7PIU6;G4WNV5;A0A1D8DG80;A0A1I7PIT2;B8PRK2;Q95FS7;Q5J048;Q9XQX1;B7S4V7;A0A0A7DB11;A0A1X7YHE3;G0LNL4		0	0.001	0.02315	37.14	0.235971	2	1486.67	0.821238	62.1804	1
Q5J048	ATP synthase subunit beta (Fragment) OS=Zippelia begoniifolia OX=126646 GN=atpB PE=3 SV=1 - [Q5J048_9MAGN]	2693.11	58.53	4001	0	20	149	475	51.2977	5.37646
	High	IFNVLGEPVDNLGPVDTR	3	3009	18	A0A0M3LBA7;A0A1C9HCV0;Q5J038;Q9MRA3;Q597J4;Q9XQX1;Q5J048;Q9SCE9;A0A1I7PIU6;G4WNV5;A0A1D8DG80;Q8HTI8;A0A1D8D815;A0A1I7PIT2;A0A191SDX6;G0LNL4;Q29S96;B7S4V7		0	0	6.46e-09	118.73	2.69818e-09	2	1955.03	1.43187	114.292	0
	High	GIYPAVDPLDSTSTMLQPR	2	5449	29	A0A0M3LBA7;A0A1C9HCV0;A0A1D8D815;A0A1I7PIS3;C0J9K5;C0J9P4;Q9SCE9;A0A1I7PIS8;Q95FJ8;Q597J4;A0A191SDX6;Q5J048;A0A1C9HCP3;Q5J038;Q9MRA3;T1L6T3;A0A1D8DG80;Q9XQX1;A0A1I7PIU6;G4WNV5;A0A1I7PIT2;B8PRK2;Q8HTI8;A0A1X7YHE3;Q29S96;Q95FS7;G0LNL4;Q9MRM1;B7S4V7		0	0	1.457e-08	114.59	8.33548e-09	3	2061.04	1.86003	114.131	0
	High	MPSAVGYQPTLSTEMGSLQER	8	5647	28	A0A0M3LBA7;A0A1C9HCV0;A0A1D8D815;A0A1I7PIS3;C0J9K5;C0J9P4;Q9SCE9;A0A1I7PIS8;Q95FJ8;Q5J038;A0A1C9HCP3;A0A1I7PIU6;Q9XQX1;T1L6T3;Q95FS7;A0A1I7PIT2;B8PRK2;B7S4V7;Q9MRA3;Q5J048;G4WNV5;A0A1D8DG80;Q597J4;Q8HTI8;A0A191SDX6;A0A1X7YHE3;Q29S96;G0LNL4		0	0	2.162e-11	111.59	1.35877e-08	2	2282.08	1.346	105.134	0
	High	FVQAGSEVSALLGR	11	9158	29	A0A0M3LBA7;Q597J4;A0A1C9HCP3;A0A1C9HCV0;Q5J038;C0J9K5;C0J9P4;Q95FJ8;Q9MRA3;A0A1I7PIS3;T1L6T3;Q9SCE9;A0A1D8DG80;Q9XQX1;Q5J048;A0A1I7PIU6;G4WNV5;A0A1I7PIS8;A0A1I7PIT2;B8PRK2;Q8HTI8;A0A1D8D815;A0A191SDX6;A0A1X7YHE3;Q29S96;A0A0A7DB11;Q95FS7;G0LNL4;B7S4V7		0	0	9.894e-08	111.35	2.03645e-08	2	1433.78	0.969012	105.231	0
	High	ELQDIIAILGLDELSEEDR	1	7752	27	A0A0M3LBA7;Q597J4;A0A1C9HCV0;Q5J038;A0A1C9HCP3;C0J9K5;C0J9P4;Q95FJ8;Q9MRA3;A0A1I7PIS3;T1L6T3;Q9SCE9;A0A1D8DG80;A0A1I7PIU6;G4WNV5;Q5J048;A0A1I7PIS8;B8PRK2;Q8HTI8;A0A1D8D815;Q29S96;A0A191SDX6;A0A1I7PIT2;Q95FS7;G0LNL4;B7S4V7;A0A1X7YHE3		0	0	1e-11	100.91	2.02643e-07	2	2171.11	-0.423796	115.796	0
	High	VALVYGQMNEPPGAR	10	9490	29	A0A0M3LBA7;A0A1C9HCV0;Q5J038;A0A1D8D815;A0A1C9HCP3;Q9MRA3;A0A1I7PIU6;A0A1I7PIS3;C0J9K5;C0J9P4;T1L6T3;G4WNV5;Q9SCE9;Q5J048;A0A1D8DG80;A0A1I7PIS8;Q95FJ8;A0A191SDX6;Q29S96;Q95FS7;B7S4V7;A0A0A7DB11;A0A1I7PIT2;B8PRK2;Q597J4;Q8HTI8;Q9MRM1;A0A1X7YHE3;G0LNL4		0	0	1.605e-09	89.93	2.63198e-06	2	1601.81	0.731551	80.1927	0
	High	VALVYGQmNEPPGAR	12	9490	29	A0A0M3LBA7;Q597J4;A0A1C9HCV0;Q8HTI8;Q5J038;A0A1D8D815;A0A1C9HCP3;Q9MRA3;A0A1I7PIU6;A0A1I7PIS3;C0J9K5;C0J9P4;T1L6T3;G4WNV5;Q95FS7;Q9SCE9;Q5J048;B7S4V7;A0A1D8DG80;A0A1I7PIS8;A0A1X7YHE3;Q95FJ8;G0LNL4;A0A1I7PIT2;B8PRK2;Q9MRM1;A0A191SDX6;Q29S96;A0A0A7DB11	M8(Oxidation)	0	0	1.437e-07	89.7	2.7036e-06	2	1617.81	0.849294	66.7608	0
	High	mPSAVGYQPTLSTEMGSLQER	11	5647	28	A0A1C9HCV0;Q5J038;A0A1C9HCP3;A0A1I7PIU6;Q9XQX1;A0A1I7PIS3;T1L6T3;Q95FS7;Q9SCE9;A0A1I7PIS8;A0A1I7PIT2;B8PRK2;Q95FJ8;A0A0M3LBA7;C0J9K5;C0J9P4;Q9MRA3;Q5J048;G4WNV5;A0A1D8DG80;Q597J4;A0A1D8D815;Q8HTI8;A0A191SDX6;A0A1X7YHE3;Q29S96;G0LNL4;B7S4V7	M1(Oxidation)	0	0	2.169e-13	89.53	1.78443e-06	2	2298.08	1.21214	97.9642	0
	High	mPSAVGYQPTLSTEmGSLQER	3	5647	28	A0A0M3LBA7;A0A1C9HCV0;Q5J038;A0A1C9HCP3;Q9MRA3;A0A1I7PIU6;Q9XQX1;A0A1I7PIS3;C0J9K5;C0J9P4;T1L6T3;G4WNV5;Q29S96;Q95FS7;Q9SCE9;A0A1D8DG80;A0A1I7PIS8;A0A1I7PIT2;B8PRK2;Q95FJ8;Q597J4;Q8HTI8;A0A191SDX6;A0A1D8D815;Q5J048;A0A1X7YHE3;G0LNL4;B7S4V7	M1(Oxidation); M15(Oxidation)	0	0	2.29e-09	83.56	6.58299e-06	3	2314.07	1.44358	81.254	0
	High	AVAMSATDGLMR	6	3822	18	A0A0M3LBA7;A0A1C9HCV0;Q9XQX1;A0A1I7PIS3;Q9SCE9;Q95FJ8;Q5J048;A0A1I7PIS8;B8PRK2;Q597J4;C0J9K5;C0J9P4;A0A1D8D815;A0A191SDX6;Q29S96;Q95FS7;G0LNL4;Q9MRM1		0	0	2.552e-05	82.19	1.22768e-05	2	1222.59	0.320184	73.2504	0
	High	GIYPAVDPLDSTSTmLQPR	7	5449	29	A0A0M3LBA7;Q597J4;A0A1C9HCP3;A0A1C9HCV0;A0A1D8D815;C0J9K5;C0J9P4;A0A1I7PIS8;Q95FJ8;A0A1I7PIS3;Q9SCE9;A0A191SDX6;Q5J048;Q5J038;A0A1I7PIU6;T1L6T3;Q8HTI8;Q9MRA3;G4WNV5;Q29S96;Q95FS7;B7S4V7;A0A1D8DG80;A0A1X7YHE3;A0A1I7PIT2;B8PRK2;G0LNL4;Q9XQX1;Q9MRM1	M15(Oxidation)	0	0	5.607e-11	77.92	3.83765e-05	2	2077.03	1.53813	104.712	0
	High	AMNLDVESK	5	51	6	A0A0M3LBA7;Q5J038;Q9XQX1;A0A1D8D815;Q5J048;B8PRK2		0	0	0.004611	77.2	2.92402e-05	2	1006.49	-0.0178627	55.201	0
	High	VGLTALTmAEYFR	3	7808	30	A0A0M3LBA7;Q597J4;A0A1C9HCV0;Q8HTI8;Q5J038;A0A1C9HCP3;Q9MRA3;A0A1I7PIU6;A0A1I7PIS3;C0J9K5;C0J9P4;T1L6T3;G4WNV5;Q29S96;Q95FS7;Q9SCE9;A0A1D8DG80;A0A1I7PIS8;A0A1I7PIT2;B8PRK2;Q95FJ8;G0LNL4;A0A1D8D815;Q5J048;B7S4V7;A0A1X7YHE3;A0A191SDX6;Q9XQX1;A0A0A7DB11;Q9MRM1	M8(Oxidation)	0	0	2.805e-06	74.09	0.000101855	2	1487.76	1.1816	109.53	0
	High	VGLTALTMAEYFR	1	7808	30	A0A0M3LBA7;Q597J4;A0A1C9HCV0;Q8HTI8;Q5J038;A0A1C9HCP3;Q9MRA3;A0A1I7PIU6;A0A1I7PIS3;C0J9K5;C0J9P4;T1L6T3;G4WNV5;Q29S96;Q95FS7;Q9SCE9;A0A1D8DG80;A0A1I7PIS8;A0A1I7PIT2;B8PRK2;Q95FJ8;G0LNL4;A0A1D8D815;Q5J048;B7S4V7;A0A1X7YHE3;A0A191SDX6;Q9XQX1;A0A0A7DB11;Q9MRM1		0	0	9.331e-07	66.13	0.000604736	2	1471.76	0.642359	114.613	0
	High	ESGVINEQNLAESK	5	2238	6	A0A0M3LBA7;Q597J4;Q5J048;A0A1C9HCP3;Q29S96;G0LNL4		0	0	3.57e-08	63.41	0.00089666	2	1517.74	0.193138	59.4602	0
	High	AVAMSATDGLmR	7	3822	18	A0A0M3LBA7;Q597J4;A0A1C9HCV0;A0A1D8D815;C0J9K5;C0J9P4;A0A1I7PIS8;Q95FJ8;A0A191SDX6;A0A1I7PIS3;Q29S96;Q9SCE9;Q5J048;B8PRK2;Q9XQX1;Q95FS7;G0LNL4;Q9MRM1	M11(Oxidation)	0	0	1.735e-06	62.42	0.0009393	2	1238.59	0.380734	59.1241	0
	High	EGNDLYMEMK	4	8238	28	A0A0A7DB11;A0A1C9HCV0;Q5J038;A0A1C9HCP3;Q95FS7;Q95FJ8;A0A0M3LBA7;Q597J4;Q8HTI8;A0A1D8D815;Q9MRA3;A0A1I7PIU6;Q9XQX1;A0A1I7PIS3;C0J9K5;C0J9P4;T1L6T3;G4WNV5;Q9SCE9;Q5J048;B7S4V7;A0A1D8DG80;A0A1I7PIS8;A0A1X7YHE3;G0LNL4;A0A1I7PIT2;B8PRK2;Q29S96		0	0	0.0005714	61.98	0.000528742	2	1229.52	0.493564	74.5464	0
	High	TVLIMELINNIAK	1	8267	27	A0A0M3LBA7;A0A1C9HCV0;Q597J4;A0A1D8D815;A0A1I7PIS3;C0J9K5;C0J9P4;Q9SCE9;Q5J048;A0A1I7PIS8;Q95FJ8;Q8HTI8;Q5J038;A0A1C9HCP3;Q9MRA3;A0A1I7PIU6;T1L6T3;G4WNV5;A0A1D8DG80;A0A1X7YHE3;A0A1I7PIT2;B8PRK2;A0A0A7DB11;Q29S96;A0A191SDX6;Q9XQX1;Q9MRM1		0	0	6.698e-06	61.6	0.0011666	2	1471.86	-0.046942	115.443	0
	High	SAPAFIQLDTK	5	4550	21	Q95FS7;G0LNL4;A0A0M3LBA7;A0A1C9HCV0;Q5J038;A0A1C9HCP3;Q9MRA3;A0A1I7PIS3;C0J9K5;C0J9P4;T1L6T3;Q9SCE9;A0A1D8DG80;Q95FJ8;Q597J4;Q8HTI8;A0A1D8D815;Q29S96;Q5J048;A0A1I7PIT2;A0A191SDX6		0	0	0.0006649	59.45	0.00327513	2	1190.64	0.741073	83.6061	0
	High	AHGGVSVFGGVGER	7	7920	30	A0A0M3LBA7;Q597J4;A0A1C9HCP3;Q29S96;Q5J048;G0LNL4;A0A1C9HCV0;Q5J038;A0A1I7PIS3;T1L6T3;Q95FS7;Q9SCE9;Q95FJ8;C0J9K5;C0J9P4;Q9MRA3;A0A1D8DG80;Q9XQX1;A0A1I7PIU6;G4WNV5;A0A1I7PIS8;A0A1I7PIT2;B8PRK2;Q8HTI8;A0A1D8D815;A0A191SDX6;A0A1X7YHE3;Q9MRM1;B7S4V7;A0A0A7DB11		0	0	0.0002626	57.5	0.00394547	2	1328.67	0.49745	67.1033	0
	High	TVLImELINNIAK	1	8267	27	A0A0M3LBA7;A0A1C9HCV0;Q597J4;A0A1D8D815;A0A1I7PIS3;C0J9K5;C0J9P4;Q9SCE9;Q5J048;A0A1I7PIS8;Q95FJ8;Q8HTI8;Q5J038;A0A1C9HCP3;Q9MRA3;A0A1I7PIU6;T1L6T3;G4WNV5;A0A1D8DG80;A0A1X7YHE3;A0A1I7PIT2;B8PRK2;A0A0A7DB11;Q29S96;A0A191SDX6;Q9XQX1;Q9MRM1	M5(Oxidation)	0	0	0.002033	53.45	0.00769149	2	1487.85	0.089455	114.907	0
	High	IGLFGGAGVGK	6	9628	37	A0A0M3LBA7;A0A1C9HCV0;Q5J038;A0A1C9HCP3;Q9MRA3;A0A1I7PIS3;C0J9K5;C0J9P4;T1L6T3;Q95FS7;Q9SCE9;A0A1D8DG80;Q95FJ8;Q597J4;Q8HTI8;A0A1D8D815;A0A1I7PIU6;Q9XQX1;G4WNV5;Q5J048;B7S4V7;A0A1I7PIS8;A0A1X7YHE3;A0A1I7PIT2;B8PRK2;G0LNL4;A0A2G5F6R8;B9T1V8;A0A103XST4;A0A2H3ZCK5;A0A0K9NYL5;A0A191SDX6;Q29S96;A0A0A7DB11;Q9MRM1;A0A0D6QRT0;M0UCJ4		0	0	6.77e-05	51.75	0.0156082	2	975.563	0.981674	81.624	0
	High	VVDLLAPYR	8	9267	30	A0A0M3LBA7;Q597J4;A0A1C9HCV0;A0A1C9HCP3;Q5J038;C0J9K5;C0J9P4;Q95FJ8;Q9MRA3;A0A1I7PIS3;T1L6T3;Q9SCE9;A0A1D8DG80;Q9XQX1;Q5J048;A0A1I7PIU6;G4WNV5;A0A1I7PIS8;A0A1I7PIT2;B8PRK2;Q8HTI8;A0A1D8D815;A0A191SDX6;A0A1X7YHE3;Q29S96;A0A0A7DB11;Q95FS7;G0LNL4;Q9MRM1;B7S4V7		0	0	0.004271	51.35	0.0155755	2	1045.6	0.536108	98.3826	0
	High	EGSITSIQAVYVPADDLTDPAPATTFAHLDATTVLSR	1	6159	25	A0A0M3LBA7;A0A1C9HCV0;Q5J038;Q9MRA3;A0A1I7PIU6;G4WNV5;A0A1D8D815;A0A1C9HCP3;A0A1I7PIS3;C0J9K5;C0J9P4;T1L6T3;Q95FS7;Q9SCE9;Q5J048;B7S4V7;A0A1D8DG80;A0A1I7PIS8;Q95FJ8;A0A191SDX6;Q9XQX1;A0A0A7DB11;A0A1I7PIT2;B8PRK2;Q29S96		0.0408	0	4.929e-14	46.7	0.035007	3	3843.93	0.903987	114.503	0
	High	EGNDLYmEMK	3	8238	28	A0A0A7DB11;A0A1C9HCV0;Q5J038;A0A1C9HCP3;Q95FS7;Q95FJ8;A0A0M3LBA7;Q597J4;Q8HTI8;A0A1D8D815;Q9MRA3;A0A1I7PIU6;Q9XQX1;A0A1I7PIS3;C0J9K5;C0J9P4;T1L6T3;G4WNV5;Q9SCE9;Q5J048;B7S4V7;A0A1D8DG80;A0A1I7PIS8;A0A1X7YHE3;G0LNL4;A0A1I7PIT2;B8PRK2;Q29S96	M7(Oxidation)	0	0	0.0001624	39.98	0.0751654	2	1245.51	1.1396	62.9207	0
	High	EGNDLYmEmK	2	8238	28	A0A0M3LBA7;A0A1C9HCP3;A0A1C9HCV0;Q5J038;Q9MRA3;C0J9K5;C0J9P4;Q95FJ8;G0LNL4;Q597J4;Q8HTI8;A0A1D8D815;A0A1I7PIU6;A0A1I7PIS3;T1L6T3;G4WNV5;Q9SCE9;Q5J048;A0A1D8DG80;A0A1I7PIS8;A0A0A7DB11;A0A1X7YHE3;Q95FS7;B7S4V7;A0A1I7PIT2;B8PRK2;Q29S96;Q9XQX1	M7(Oxidation); M9(Oxidation)	0	0	0.003309	37.63	0.115476	2	1261.51	0.704831	43.1671	0
	High	LSIFETGIK	5	9003	27	A0A1C9HCV0;Q5J038;A0A1C9HCP3;Q9MRA3;A0A1I7PIS3;T1L6T3;Q9SCE9;A0A1D8DG80;Q95FJ8;A0A0M3LBA7;Q597J4;Q8HTI8;A0A191SDX6;A0A1D8D815;A0A1I7PIU6;C0J9K5;C0J9P4;G4WNV5;Q5J048;A0A1I7PIS8;A0A1X7YHE3;Q95FS7;B7S4V7;G0LNL4;Q9XQX1;A0A0A7DB11;Q9MRM1		0	0.001	0.01363	57.91	0.00227348	2	1007.58	0.398959	92.6026	0
	High	AmNLDVESK	4	51	6	A0A0M3LBA7;Q5J038;Q9XQX1;A0A1D8D815;Q5J048;B8PRK2	M2(Oxidation)	0	0.001	0.02616	49.26	0.0152869	2	1022.48	0.120465	36.7132	0
	High	AVAmSATDGLmR	4	3822	18	A0A0M3LBA7;A0A1C9HCV0;Q9XQX1;A0A1I7PIS3;Q9SCE9;Q95FJ8;Q5J048;A0A1I7PIS8;B8PRK2;Q597J4;C0J9K5;C0J9P4;A0A1D8D815;A0A191SDX6;Q29S96;Q95FS7;G0LNL4;Q9MRM1	M4(Oxidation); M11(Oxidation)	0	0.001	0.008812	43.74	0.0549702	2	1254.58	0.34244	44.4859	0
	High	TREGNDLYMEMK	2	8225	27	A0A0M3LBA7;Q597J4;A0A1C9HCV0;Q5J038;Q9MRA3;A0A1C9HCP3;A0A1I7PIS3;T1L6T3;Q9SCE9;Q95FJ8;A0A1D8D815;C0J9K5;C0J9P4;A0A1I7PIS8;Q8HTI8;A0A1I7PIU6;G4WNV5;A0A1D8DG80;A0A1I7PIT2;B8PRK2;Q95FS7;Q5J048;Q9XQX1;B7S4V7;A0A0A7DB11;A0A1X7YHE3;G0LNL4		0	0.001	0.02315	37.14	0.235971	2	1486.67	0.821238	62.1804	1
	High	IYNALVVK	1	26	2	Q9SCE9;Q5J048		0	0.002	0.03109	44.67	0.0234587	2	919.561	0.180081	64.9244	0
T1L6T3	ATP synthase subunit beta OS=Triticum urartu OX=4572 PE=3 SV=1 - [T1L6T3_TRIUA]	2689.98	51.86	3831	0	19	133	538	58.0793	5.19873
	High	GMEVIDTGAPLSVPVGGATLGR	7	3356	18	A0A0M3LBA7;Q9SCE9;A0A1C9HCV0;A0A1I7PIS8;Q95FJ8;A0A191SDX6;Q5J038;A0A1D8D815;A0A1C9HCP3;A0A1I7PIS3;T1L6T3;C0J9K5;C0J9P4;A0A1I7PIU6;A0A1I7PIT2;Q95FS7;B8PRK2;Q9XQX1		0	0	1.934e-13	117.75	7.65149e-09	2	2097.1	1.22165	112.531	0
	High	GIYPAVDPLDSTSTMLQPR	2	5449	29	A0A0M3LBA7;A0A1C9HCV0;A0A1D8D815;A0A1I7PIS3;C0J9K5;C0J9P4;Q9SCE9;A0A1I7PIS8;Q95FJ8;Q597J4;A0A191SDX6;Q5J048;A0A1C9HCP3;Q5J038;Q9MRA3;T1L6T3;A0A1D8DG80;Q9XQX1;A0A1I7PIU6;G4WNV5;A0A1I7PIT2;B8PRK2;Q8HTI8;A0A1X7YHE3;Q29S96;Q95FS7;G0LNL4;Q9MRM1;B7S4V7		0	0	1.457e-08	114.59	8.33548e-09	3	2061.04	1.86003	114.131	0
	High	MPSAVGYQPTLSTEMGSLQER	8	5647	28	A0A0M3LBA7;A0A1C9HCV0;A0A1D8D815;A0A1I7PIS3;C0J9K5;C0J9P4;Q9SCE9;A0A1I7PIS8;Q95FJ8;Q5J038;A0A1C9HCP3;A0A1I7PIU6;Q9XQX1;T1L6T3;Q95FS7;A0A1I7PIT2;B8PRK2;B7S4V7;Q9MRA3;Q5J048;G4WNV5;A0A1D8DG80;Q597J4;Q8HTI8;A0A191SDX6;A0A1X7YHE3;Q29S96;G0LNL4		0	0	2.162e-11	111.59	1.35877e-08	2	2282.08	1.346	105.134	0
	High	FVQAGSEVSALLGR	11	9158	29	A0A0M3LBA7;Q597J4;A0A1C9HCP3;A0A1C9HCV0;Q5J038;C0J9K5;C0J9P4;Q95FJ8;Q9MRA3;A0A1I7PIS3;T1L6T3;Q9SCE9;A0A1D8DG80;Q9XQX1;Q5J048;A0A1I7PIU6;G4WNV5;A0A1I7PIS8;A0A1I7PIT2;B8PRK2;Q8HTI8;A0A1D8D815;A0A191SDX6;A0A1X7YHE3;Q29S96;A0A0A7DB11;Q95FS7;G0LNL4;B7S4V7		0	0	9.894e-08	111.35	2.03645e-08	2	1433.78	0.969012	105.231	0
	High	DVNEQDVLLFIDNIFR	1	5066	23	A0A1C9HCV0;Q5J038;A0A1C9HCP3;A0A1I7PIS3;T1L6T3;Q9SCE9;Q95FJ8;A0A0M3LBA7;C0J9K5;C0J9P4;Q8HTI8;Q9MRA3;A0A1I7PIU6;G4WNV5;A0A1D8DG80;A0A1I7PIS8;Q597J4;Q95FS7;G0LNL4;Q29S96;A0A1I7PIT2;B8PRK2;Q9XQX1		0	0	5.489e-10	105.32	8.27081e-08	2	1950	0.407638	116.555	0
	High	ELQDIIAILGLDELSEEDR	1	7752	27	A0A0M3LBA7;Q597J4;A0A1C9HCV0;Q5J038;A0A1C9HCP3;C0J9K5;C0J9P4;Q95FJ8;Q9MRA3;A0A1I7PIS3;T1L6T3;Q9SCE9;A0A1D8DG80;A0A1I7PIU6;G4WNV5;Q5J048;A0A1I7PIS8;B8PRK2;Q8HTI8;A0A1D8D815;Q29S96;A0A191SDX6;A0A1I7PIT2;Q95FS7;G0LNL4;B7S4V7;A0A1X7YHE3		0	0	1e-11	100.91	2.02643e-07	2	2171.11	-0.423796	115.796	0
	High	GmEVIDTGAPLSVPVGGATLGR	5	3356	18	A0A0M3LBA7;A0A1C9HCV0;A0A1D8D815;A0A1I7PIS3;C0J9K5;C0J9P4;Q9SCE9;A0A1I7PIS8;Q95FJ8;A0A191SDX6;Q5J038;A0A1C9HCP3;T1L6T3;A0A1I7PIU6;A0A1I7PIT2;Q95FS7;B8PRK2;Q9XQX1	M2(Oxidation)	0	0	1.662e-13	97.9	3.34571e-07	2	2113.1	1.65469	103.659	0
	High	VALVYGQMNEPPGAR	10	9490	29	A0A0M3LBA7;A0A1C9HCV0;Q5J038;A0A1D8D815;A0A1C9HCP3;Q9MRA3;A0A1I7PIU6;A0A1I7PIS3;C0J9K5;C0J9P4;T1L6T3;G4WNV5;Q9SCE9;Q5J048;A0A1D8DG80;A0A1I7PIS8;Q95FJ8;A0A191SDX6;Q29S96;Q95FS7;B7S4V7;A0A0A7DB11;A0A1I7PIT2;B8PRK2;Q597J4;Q8HTI8;Q9MRM1;A0A1X7YHE3;G0LNL4		0	0	1.605e-09	89.93	2.63198e-06	2	1601.81	0.731551	80.1927	0
	High	VALVYGQmNEPPGAR	12	9490	29	A0A0M3LBA7;Q597J4;A0A1C9HCV0;Q8HTI8;Q5J038;A0A1D8D815;A0A1C9HCP3;Q9MRA3;A0A1I7PIU6;A0A1I7PIS3;C0J9K5;C0J9P4;T1L6T3;G4WNV5;Q95FS7;Q9SCE9;Q5J048;B7S4V7;A0A1D8DG80;A0A1I7PIS8;A0A1X7YHE3;Q95FJ8;G0LNL4;A0A1I7PIT2;B8PRK2;Q9MRM1;A0A191SDX6;Q29S96;A0A0A7DB11	M8(Oxidation)	0	0	1.437e-07	89.7	2.7036e-06	2	1617.81	0.849294	66.7608	0
	High	mPSAVGYQPTLSTEMGSLQER	11	5647	28	A0A1C9HCV0;Q5J038;A0A1C9HCP3;A0A1I7PIU6;Q9XQX1;A0A1I7PIS3;T1L6T3;Q95FS7;Q9SCE9;A0A1I7PIS8;A0A1I7PIT2;B8PRK2;Q95FJ8;A0A0M3LBA7;C0J9K5;C0J9P4;Q9MRA3;Q5J048;G4WNV5;A0A1D8DG80;Q597J4;A0A1D8D815;Q8HTI8;A0A191SDX6;A0A1X7YHE3;Q29S96;G0LNL4;B7S4V7	M1(Oxidation)	0	0	2.169e-13	89.53	1.78443e-06	2	2298.08	1.21214	97.9642	0
	High	mPSAVGYQPTLSTEmGSLQER	3	5647	28	A0A0M3LBA7;A0A1C9HCV0;Q5J038;A0A1C9HCP3;Q9MRA3;A0A1I7PIU6;Q9XQX1;A0A1I7PIS3;C0J9K5;C0J9P4;T1L6T3;G4WNV5;Q29S96;Q95FS7;Q9SCE9;A0A1D8DG80;A0A1I7PIS8;A0A1I7PIT2;B8PRK2;Q95FJ8;Q597J4;Q8HTI8;A0A191SDX6;A0A1D8D815;Q5J048;A0A1X7YHE3;G0LNL4;B7S4V7	M1(Oxidation); M15(Oxidation)	0	0	2.29e-09	83.56	6.58299e-06	3	2314.07	1.44358	81.254	0
	High	GIYPAVDPLDSTSTmLQPR	7	5449	29	A0A0M3LBA7;Q597J4;A0A1C9HCP3;A0A1C9HCV0;A0A1D8D815;C0J9K5;C0J9P4;A0A1I7PIS8;Q95FJ8;A0A1I7PIS3;Q9SCE9;A0A191SDX6;Q5J048;Q5J038;A0A1I7PIU6;T1L6T3;Q8HTI8;Q9MRA3;G4WNV5;Q29S96;Q95FS7;B7S4V7;A0A1D8DG80;A0A1X7YHE3;A0A1I7PIT2;B8PRK2;G0LNL4;Q9XQX1;Q9MRM1	M15(Oxidation)	0	0	5.607e-11	77.92	3.83765e-05	2	2077.03	1.53813	104.712	0
	High	VGLTALTmAEYFR	3	7808	30	A0A0M3LBA7;Q597J4;A0A1C9HCV0;Q8HTI8;Q5J038;A0A1C9HCP3;Q9MRA3;A0A1I7PIU6;A0A1I7PIS3;C0J9K5;C0J9P4;T1L6T3;G4WNV5;Q29S96;Q95FS7;Q9SCE9;A0A1D8DG80;A0A1I7PIS8;A0A1I7PIT2;B8PRK2;Q95FJ8;G0LNL4;A0A1D8D815;Q5J048;B7S4V7;A0A1X7YHE3;A0A191SDX6;Q9XQX1;A0A0A7DB11;Q9MRM1	M8(Oxidation)	0	0	2.805e-06	74.09	0.000101855	2	1487.76	1.1816	109.53	0
	High	VGLTALTMAEYFR	1	7808	30	A0A0M3LBA7;Q597J4;A0A1C9HCV0;Q8HTI8;Q5J038;A0A1C9HCP3;Q9MRA3;A0A1I7PIU6;A0A1I7PIS3;C0J9K5;C0J9P4;T1L6T3;G4WNV5;Q29S96;Q95FS7;Q9SCE9;A0A1D8DG80;A0A1I7PIS8;A0A1I7PIT2;B8PRK2;Q95FJ8;G0LNL4;A0A1D8D815;Q5J048;B7S4V7;A0A1X7YHE3;A0A191SDX6;Q9XQX1;A0A0A7DB11;Q9MRM1		0	0	9.331e-07	66.13	0.000604736	2	1471.76	0.642359	114.613	0
	High	EGNDLYMEMK	4	8238	28	A0A0A7DB11;A0A1C9HCV0;Q5J038;A0A1C9HCP3;Q95FS7;Q95FJ8;A0A0M3LBA7;Q597J4;Q8HTI8;A0A1D8D815;Q9MRA3;A0A1I7PIU6;Q9XQX1;A0A1I7PIS3;C0J9K5;C0J9P4;T1L6T3;G4WNV5;Q9SCE9;Q5J048;B7S4V7;A0A1D8DG80;A0A1I7PIS8;A0A1X7YHE3;G0LNL4;A0A1I7PIT2;B8PRK2;Q29S96		0	0	0.0005714	61.98	0.000528742	2	1229.52	0.493564	74.5464	0
	High	TVLIMELINNIAK	1	8267	27	A0A0M3LBA7;A0A1C9HCV0;Q597J4;A0A1D8D815;A0A1I7PIS3;C0J9K5;C0J9P4;Q9SCE9;Q5J048;A0A1I7PIS8;Q95FJ8;Q8HTI8;Q5J038;A0A1C9HCP3;Q9MRA3;A0A1I7PIU6;T1L6T3;G4WNV5;A0A1D8DG80;A0A1X7YHE3;A0A1I7PIT2;B8PRK2;A0A0A7DB11;Q29S96;A0A191SDX6;Q9XQX1;Q9MRM1		0	0	6.698e-06	61.6	0.0011666	2	1471.86	-0.046942	115.443	0
	High	SAPAFIQLDTK	5	4550	21	Q95FS7;G0LNL4;A0A0M3LBA7;A0A1C9HCV0;Q5J038;A0A1C9HCP3;Q9MRA3;A0A1I7PIS3;C0J9K5;C0J9P4;T1L6T3;Q9SCE9;A0A1D8DG80;Q95FJ8;Q597J4;Q8HTI8;A0A1D8D815;Q29S96;Q5J048;A0A1I7PIT2;A0A191SDX6		0	0	0.0006649	59.45	0.00327513	2	1190.64	0.741073	83.6061	0
	High	QTIEANLALR	3	658	3	A0A1B2CXZ8;Q8MA37;T1L6T3		0	0	0.002701	57.68	0.00331714	2	1128.64	0.479881	73.3729	0
	High	AHGGVSVFGGVGER	7	7920	30	A0A0M3LBA7;Q597J4;A0A1C9HCP3;Q29S96;Q5J048;G0LNL4;A0A1C9HCV0;Q5J038;A0A1I7PIS3;T1L6T3;Q95FS7;Q9SCE9;Q95FJ8;C0J9K5;C0J9P4;Q9MRA3;A0A1D8DG80;Q9XQX1;A0A1I7PIU6;G4WNV5;A0A1I7PIS8;A0A1I7PIT2;B8PRK2;Q8HTI8;A0A1D8D815;A0A191SDX6;A0A1X7YHE3;Q9MRM1;B7S4V7;A0A0A7DB11		0	0	0.0002626	57.5	0.00394547	2	1328.67	0.49745	67.1033	0
	High	TVLImELINNIAK	1	8267	27	A0A0M3LBA7;A0A1C9HCV0;Q597J4;A0A1D8D815;A0A1I7PIS3;C0J9K5;C0J9P4;Q9SCE9;Q5J048;A0A1I7PIS8;Q95FJ8;Q8HTI8;Q5J038;A0A1C9HCP3;Q9MRA3;A0A1I7PIU6;T1L6T3;G4WNV5;A0A1D8DG80;A0A1X7YHE3;A0A1I7PIT2;B8PRK2;A0A0A7DB11;Q29S96;A0A191SDX6;Q9XQX1;Q9MRM1	M5(Oxidation)	0	0	0.002033	53.45	0.00769149	2	1487.85	0.089455	114.907	0
	High	IGLFGGAGVGK	6	9628	37	A0A0M3LBA7;A0A1C9HCV0;Q5J038;A0A1C9HCP3;Q9MRA3;A0A1I7PIS3;C0J9K5;C0J9P4;T1L6T3;Q95FS7;Q9SCE9;A0A1D8DG80;Q95FJ8;Q597J4;Q8HTI8;A0A1D8D815;A0A1I7PIU6;Q9XQX1;G4WNV5;Q5J048;B7S4V7;A0A1I7PIS8;A0A1X7YHE3;A0A1I7PIT2;B8PRK2;G0LNL4;A0A2G5F6R8;B9T1V8;A0A103XST4;A0A2H3ZCK5;A0A0K9NYL5;A0A191SDX6;Q29S96;A0A0A7DB11;Q9MRM1;A0A0D6QRT0;M0UCJ4		0	0	6.77e-05	51.75	0.0156082	2	975.563	0.981674	81.624	0
	High	VVDLLAPYR	8	9267	30	A0A0M3LBA7;Q597J4;A0A1C9HCV0;A0A1C9HCP3;Q5J038;C0J9K5;C0J9P4;Q95FJ8;Q9MRA3;A0A1I7PIS3;T1L6T3;Q9SCE9;A0A1D8DG80;Q9XQX1;Q5J048;A0A1I7PIU6;G4WNV5;A0A1I7PIS8;A0A1I7PIT2;B8PRK2;Q8HTI8;A0A1D8D815;A0A191SDX6;A0A1X7YHE3;Q29S96;A0A0A7DB11;Q95FS7;G0LNL4;Q9MRM1;B7S4V7		0	0	0.004271	51.35	0.0155755	2	1045.6	0.536108	98.3826	0
	High	EGSITSIQAVYVPADDLTDPAPATTFAHLDATTVLSR	1	6159	25	A0A0M3LBA7;A0A1C9HCV0;Q5J038;Q9MRA3;A0A1I7PIU6;G4WNV5;A0A1D8D815;A0A1C9HCP3;A0A1I7PIS3;C0J9K5;C0J9P4;T1L6T3;Q95FS7;Q9SCE9;Q5J048;B7S4V7;A0A1D8DG80;A0A1I7PIS8;Q95FJ8;A0A191SDX6;Q9XQX1;A0A0A7DB11;A0A1I7PIT2;B8PRK2;Q29S96		0.0408	0	4.929e-14	46.7	0.035007	3	3843.93	0.903987	114.503	0
	High	EGNDLYmEMK	3	8238	28	A0A0A7DB11;A0A1C9HCV0;Q5J038;A0A1C9HCP3;Q95FS7;Q95FJ8;A0A0M3LBA7;Q597J4;Q8HTI8;A0A1D8D815;Q9MRA3;A0A1I7PIU6;Q9XQX1;A0A1I7PIS3;C0J9K5;C0J9P4;T1L6T3;G4WNV5;Q9SCE9;Q5J048;B7S4V7;A0A1D8DG80;A0A1I7PIS8;A0A1X7YHE3;G0LNL4;A0A1I7PIT2;B8PRK2;Q29S96	M7(Oxidation)	0	0	0.0001624	39.98	0.0751654	2	1245.51	1.1396	62.9207	0
	High	EGNDLYmEmK	2	8238	28	A0A0M3LBA7;A0A1C9HCP3;A0A1C9HCV0;Q5J038;Q9MRA3;C0J9K5;C0J9P4;Q95FJ8;G0LNL4;Q597J4;Q8HTI8;A0A1D8D815;A0A1I7PIU6;A0A1I7PIS3;T1L6T3;G4WNV5;Q9SCE9;Q5J048;A0A1D8DG80;A0A1I7PIS8;A0A0A7DB11;A0A1X7YHE3;Q95FS7;B7S4V7;A0A1I7PIT2;B8PRK2;Q29S96;Q9XQX1	M7(Oxidation); M9(Oxidation)	0	0	0.003309	37.63	0.115476	2	1261.51	0.704831	43.1671	0
	High	ESGVINEENIAESK	3	1255	19	A0A1C9HCV0;Q5J038;A0A1C9HCP3;A0A1I7PIS3;T1L6T3;Q9SCE9;Q95FJ8;Q9MRA3;A0A1I7PIU6;Q95FS7;A0A1D8DG80;A0A1I7PIS8;A0A1I7PIT2;B8PRK2;Q8HTI8;Q9XQX1;A0A1D8D815;A0A191SDX6;G0LNL4		0	0	0.0003117	30.19	1.79464	2	1518.73	-0.0554985	60.8314	0
	High	LSIFETGIK	5	9003	27	A0A1C9HCV0;Q5J038;A0A1C9HCP3;Q9MRA3;A0A1I7PIS3;T1L6T3;Q9SCE9;A0A1D8DG80;Q95FJ8;A0A0M3LBA7;Q597J4;Q8HTI8;A0A191SDX6;A0A1D8D815;A0A1I7PIU6;C0J9K5;C0J9P4;G4WNV5;Q5J048;A0A1I7PIS8;A0A1X7YHE3;Q95FS7;B7S4V7;G0LNL4;Q9XQX1;A0A0A7DB11;Q9MRM1		0	0.001	0.01363	57.91	0.00227348	2	1007.58	0.398959	92.6026	0
	High	TREGNDLYMEMK	2	8225	27	A0A0M3LBA7;Q597J4;A0A1C9HCV0;Q5J038;Q9MRA3;A0A1C9HCP3;A0A1I7PIS3;T1L6T3;Q9SCE9;Q95FJ8;A0A1D8D815;C0J9K5;C0J9P4;A0A1I7PIS8;Q8HTI8;A0A1I7PIU6;G4WNV5;A0A1D8DG80;A0A1I7PIT2;B8PRK2;Q95FS7;Q5J048;Q9XQX1;B7S4V7;A0A0A7DB11;A0A1X7YHE3;G0LNL4		0	0.001	0.02315	37.14	0.235971	2	1486.67	0.821238	62.1804	1
Q9XQX1	ATP synthase subunit beta (Fragment) OS=Tasmannia insipida OX=3422 GN=atpB PE=3 SV=1 - [Q9XQX1_TASIN]	2675.47	55.47	469	0	20	142	494	53.1146	5.31299
	High	IFNVLGEPVDNLGPVDTR	3	3009	18	A0A0M3LBA7;A0A1C9HCV0;Q5J038;Q9MRA3;Q597J4;Q9XQX1;Q5J048;Q9SCE9;A0A1I7PIU6;G4WNV5;A0A1D8DG80;Q8HTI8;A0A1D8D815;A0A1I7PIT2;A0A191SDX6;G0LNL4;Q29S96;B7S4V7		0	0	6.46e-09	118.73	2.69818e-09	2	1955.03	1.43187	114.292	0
	High	GMEVIDTGAPLSVPVGGATLGR	7	3356	18	A0A0M3LBA7;Q9SCE9;A0A1C9HCV0;A0A1I7PIS8;Q95FJ8;A0A191SDX6;Q5J038;A0A1D8D815;A0A1C9HCP3;A0A1I7PIS3;T1L6T3;C0J9K5;C0J9P4;A0A1I7PIU6;A0A1I7PIT2;Q95FS7;B8PRK2;Q9XQX1		0	0	1.934e-13	117.75	7.65149e-09	2	2097.1	1.22165	112.531	0
	High	GIYPAVDPLDSTSTMLQPR	2	5449	29	A0A0M3LBA7;A0A1C9HCV0;A0A1D8D815;A0A1I7PIS3;C0J9K5;C0J9P4;Q9SCE9;A0A1I7PIS8;Q95FJ8;Q597J4;A0A191SDX6;Q5J048;A0A1C9HCP3;Q5J038;Q9MRA3;T1L6T3;A0A1D8DG80;Q9XQX1;A0A1I7PIU6;G4WNV5;A0A1I7PIT2;B8PRK2;Q8HTI8;A0A1X7YHE3;Q29S96;Q95FS7;G0LNL4;Q9MRM1;B7S4V7		0	0	1.457e-08	114.59	8.33548e-09	3	2061.04	1.86003	114.131	0
	High	MPSAVGYQPTLSTEMGSLQER	8	5647	28	A0A0M3LBA7;A0A1C9HCV0;A0A1D8D815;A0A1I7PIS3;C0J9K5;C0J9P4;Q9SCE9;A0A1I7PIS8;Q95FJ8;Q5J038;A0A1C9HCP3;A0A1I7PIU6;Q9XQX1;T1L6T3;Q95FS7;A0A1I7PIT2;B8PRK2;B7S4V7;Q9MRA3;Q5J048;G4WNV5;A0A1D8DG80;Q597J4;Q8HTI8;A0A191SDX6;A0A1X7YHE3;Q29S96;G0LNL4		0	0	2.162e-11	111.59	1.35877e-08	2	2282.08	1.346	105.134	0
	High	FVQAGSEVSALLGR	11	9158	29	A0A0M3LBA7;Q597J4;A0A1C9HCP3;A0A1C9HCV0;Q5J038;C0J9K5;C0J9P4;Q95FJ8;Q9MRA3;A0A1I7PIS3;T1L6T3;Q9SCE9;A0A1D8DG80;Q9XQX1;Q5J048;A0A1I7PIU6;G4WNV5;A0A1I7PIS8;A0A1I7PIT2;B8PRK2;Q8HTI8;A0A1D8D815;A0A191SDX6;A0A1X7YHE3;Q29S96;A0A0A7DB11;Q95FS7;G0LNL4;B7S4V7		0	0	9.894e-08	111.35	2.03645e-08	2	1433.78	0.969012	105.231	0
	High	DVNEQDVLLFIDNIFR	1	5066	23	A0A1C9HCV0;Q5J038;A0A1C9HCP3;A0A1I7PIS3;T1L6T3;Q9SCE9;Q95FJ8;A0A0M3LBA7;C0J9K5;C0J9P4;Q8HTI8;Q9MRA3;A0A1I7PIU6;G4WNV5;A0A1D8DG80;A0A1I7PIS8;Q597J4;Q95FS7;G0LNL4;Q29S96;A0A1I7PIT2;B8PRK2;Q9XQX1		0	0	5.489e-10	105.32	8.27081e-08	2	1950	0.407638	116.555	0
	High	GmEVIDTGAPLSVPVGGATLGR	5	3356	18	A0A0M3LBA7;A0A1C9HCV0;A0A1D8D815;A0A1I7PIS3;C0J9K5;C0J9P4;Q9SCE9;A0A1I7PIS8;Q95FJ8;A0A191SDX6;Q5J038;A0A1C9HCP3;T1L6T3;A0A1I7PIU6;A0A1I7PIT2;Q95FS7;B8PRK2;Q9XQX1	M2(Oxidation)	0	0	1.662e-13	97.9	3.34571e-07	2	2113.1	1.65469	103.659	0
	High	mPSAVGYQPTLSTEMGSLQER	11	5647	28	A0A1C9HCV0;Q5J038;A0A1C9HCP3;A0A1I7PIU6;Q9XQX1;A0A1I7PIS3;T1L6T3;Q95FS7;Q9SCE9;A0A1I7PIS8;A0A1I7PIT2;B8PRK2;Q95FJ8;A0A0M3LBA7;C0J9K5;C0J9P4;Q9MRA3;Q5J048;G4WNV5;A0A1D8DG80;Q597J4;A0A1D8D815;Q8HTI8;A0A191SDX6;A0A1X7YHE3;Q29S96;G0LNL4;B7S4V7	M1(Oxidation)	0	0	2.169e-13	89.53	1.78443e-06	2	2298.08	1.21214	97.9642	0
	High	mPNIYNALVVK	3	4063	20	A0A0M3LBA7;Q597J4;A0A1C9HCV0;A0A1C9HCP3;Q5J038;C0J9K5;C0J9P4;Q95FJ8;Q9XQX1;Q9MRA3;A0A1I7PIU6;G4WNV5;A0A1I7PIS8;B8PRK2;Q8HTI8;A0A1D8D815;Q29S96;G0LNL4;Q95FS7;B7S4V7	M1(Oxidation)	0	0	7.624e-06	86.05	1.71889e-05	2	1277.69	0.789394	91.124	0
	High	mPSAVGYQPTLSTEmGSLQER	3	5647	28	A0A0M3LBA7;A0A1C9HCV0;Q5J038;A0A1C9HCP3;Q9MRA3;A0A1I7PIU6;Q9XQX1;A0A1I7PIS3;C0J9K5;C0J9P4;T1L6T3;G4WNV5;Q29S96;Q95FS7;Q9SCE9;A0A1D8DG80;A0A1I7PIS8;A0A1I7PIT2;B8PRK2;Q95FJ8;Q597J4;Q8HTI8;A0A191SDX6;A0A1D8D815;Q5J048;A0A1X7YHE3;G0LNL4;B7S4V7	M1(Oxidation); M15(Oxidation)	0	0	2.29e-09	83.56	6.58299e-06	3	2314.07	1.44358	81.254	0
	High	AVAMSATDGLMR	6	3822	18	A0A0M3LBA7;A0A1C9HCV0;Q9XQX1;A0A1I7PIS3;Q9SCE9;Q95FJ8;Q5J048;A0A1I7PIS8;B8PRK2;Q597J4;C0J9K5;C0J9P4;A0A1D8D815;A0A191SDX6;Q29S96;Q95FS7;G0LNL4;Q9MRM1		0	0	2.552e-05	82.19	1.22768e-05	2	1222.59	0.320184	73.2504	0
	High	GIYPAVDPLDSTSTmLQPR	7	5449	29	A0A0M3LBA7;Q597J4;A0A1C9HCP3;A0A1C9HCV0;A0A1D8D815;C0J9K5;C0J9P4;A0A1I7PIS8;Q95FJ8;A0A1I7PIS3;Q9SCE9;A0A191SDX6;Q5J048;Q5J038;A0A1I7PIU6;T1L6T3;Q8HTI8;Q9MRA3;G4WNV5;Q29S96;Q95FS7;B7S4V7;A0A1D8DG80;A0A1X7YHE3;A0A1I7PIT2;B8PRK2;G0LNL4;Q9XQX1;Q9MRM1	M15(Oxidation)	0	0	5.607e-11	77.92	3.83765e-05	2	2077.03	1.53813	104.712	0
	High	AMNLDVESK	5	51	6	A0A0M3LBA7;Q5J038;Q9XQX1;A0A1D8D815;Q5J048;B8PRK2		0	0	0.004611	77.2	2.92402e-05	2	1006.49	-0.0178627	55.201	0
	High	VGLTALTmAEYFR	3	7808	30	A0A0M3LBA7;Q597J4;A0A1C9HCV0;Q8HTI8;Q5J038;A0A1C9HCP3;Q9MRA3;A0A1I7PIU6;A0A1I7PIS3;C0J9K5;C0J9P4;T1L6T3;G4WNV5;Q29S96;Q95FS7;Q9SCE9;A0A1D8DG80;A0A1I7PIS8;A0A1I7PIT2;B8PRK2;Q95FJ8;G0LNL4;A0A1D8D815;Q5J048;B7S4V7;A0A1X7YHE3;A0A191SDX6;Q9XQX1;A0A0A7DB11;Q9MRM1	M8(Oxidation)	0	0	2.805e-06	74.09	0.000101855	2	1487.76	1.1816	109.53	0
	High	MPNIYNALVVK	7	4063	20	A0A0M3LBA7;A0A1C9HCV0;C0J9K5;C0J9P4;Q95FJ8;Q5J038;A0A1C9HCP3;Q9MRA3;Q597J4;Q8HTI8;A0A1D8D815;A0A1I7PIU6;G4WNV5;A0A1I7PIS8;Q9XQX1;B8PRK2;Q29S96;G0LNL4;Q95FS7;B7S4V7		0	0	1.731e-05	70.15	0.000217661	2	1261.7	0.44565	103.685	0
	High	VGLTALTMAEYFR	1	7808	30	A0A0M3LBA7;Q597J4;A0A1C9HCV0;Q8HTI8;Q5J038;A0A1C9HCP3;Q9MRA3;A0A1I7PIU6;A0A1I7PIS3;C0J9K5;C0J9P4;T1L6T3;G4WNV5;Q29S96;Q95FS7;Q9SCE9;A0A1D8DG80;A0A1I7PIS8;A0A1I7PIT2;B8PRK2;Q95FJ8;G0LNL4;A0A1D8D815;Q5J048;B7S4V7;A0A1X7YHE3;A0A191SDX6;Q9XQX1;A0A0A7DB11;Q9MRM1		0	0	9.331e-07	66.13	0.000604736	2	1471.76	0.642359	114.613	0
	High	AVAMSATDGLmR	7	3822	18	A0A0M3LBA7;Q597J4;A0A1C9HCV0;A0A1D8D815;C0J9K5;C0J9P4;A0A1I7PIS8;Q95FJ8;A0A191SDX6;A0A1I7PIS3;Q29S96;Q9SCE9;Q5J048;B8PRK2;Q9XQX1;Q95FS7;G0LNL4;Q9MRM1	M11(Oxidation)	0	0	1.735e-06	62.42	0.0009393	2	1238.59	0.380734	59.1241	0
	High	EGNDLYMEMK	4	8238	28	A0A0A7DB11;A0A1C9HCV0;Q5J038;A0A1C9HCP3;Q95FS7;Q95FJ8;A0A0M3LBA7;Q597J4;Q8HTI8;A0A1D8D815;Q9MRA3;A0A1I7PIU6;Q9XQX1;A0A1I7PIS3;C0J9K5;C0J9P4;T1L6T3;G4WNV5;Q9SCE9;Q5J048;B7S4V7;A0A1D8DG80;A0A1I7PIS8;A0A1X7YHE3;G0LNL4;A0A1I7PIT2;B8PRK2;Q29S96		0	0	0.0005714	61.98	0.000528742	2	1229.52	0.493564	74.5464	0
	High	TVLIMELINNIAK	1	8267	27	A0A0M3LBA7;A0A1C9HCV0;Q597J4;A0A1D8D815;A0A1I7PIS3;C0J9K5;C0J9P4;Q9SCE9;Q5J048;A0A1I7PIS8;Q95FJ8;Q8HTI8;Q5J038;A0A1C9HCP3;Q9MRA3;A0A1I7PIU6;T1L6T3;G4WNV5;A0A1D8DG80;A0A1X7YHE3;A0A1I7PIT2;B8PRK2;A0A0A7DB11;Q29S96;A0A191SDX6;Q9XQX1;Q9MRM1		0	0	6.698e-06	61.6	0.0011666	2	1471.86	-0.046942	115.443	0
	High	AHGGVSVFGGVGER	7	7920	30	A0A0M3LBA7;Q597J4;A0A1C9HCP3;Q29S96;Q5J048;G0LNL4;A0A1C9HCV0;Q5J038;A0A1I7PIS3;T1L6T3;Q95FS7;Q9SCE9;Q95FJ8;C0J9K5;C0J9P4;Q9MRA3;A0A1D8DG80;Q9XQX1;A0A1I7PIU6;G4WNV5;A0A1I7PIS8;A0A1I7PIT2;B8PRK2;Q8HTI8;A0A1D8D815;A0A191SDX6;A0A1X7YHE3;Q9MRM1;B7S4V7;A0A0A7DB11		0	0	0.0002626	57.5	0.00394547	2	1328.67	0.49745	67.1033	0
	High	TVLImELINNIAK	1	8267	27	A0A0M3LBA7;A0A1C9HCV0;Q597J4;A0A1D8D815;A0A1I7PIS3;C0J9K5;C0J9P4;Q9SCE9;Q5J048;A0A1I7PIS8;Q95FJ8;Q8HTI8;Q5J038;A0A1C9HCP3;Q9MRA3;A0A1I7PIU6;T1L6T3;G4WNV5;A0A1D8DG80;A0A1X7YHE3;A0A1I7PIT2;B8PRK2;A0A0A7DB11;Q29S96;A0A191SDX6;Q9XQX1;Q9MRM1	M5(Oxidation)	0	0	0.002033	53.45	0.00769149	2	1487.85	0.089455	114.907	0
	High	IGLFGGAGVGK	6	9628	37	A0A0M3LBA7;A0A1C9HCV0;Q5J038;A0A1C9HCP3;Q9MRA3;A0A1I7PIS3;C0J9K5;C0J9P4;T1L6T3;Q95FS7;Q9SCE9;A0A1D8DG80;Q95FJ8;Q597J4;Q8HTI8;A0A1D8D815;A0A1I7PIU6;Q9XQX1;G4WNV5;Q5J048;B7S4V7;A0A1I7PIS8;A0A1X7YHE3;A0A1I7PIT2;B8PRK2;G0LNL4;A0A2G5F6R8;B9T1V8;A0A103XST4;A0A2H3ZCK5;A0A0K9NYL5;A0A191SDX6;Q29S96;A0A0A7DB11;Q9MRM1;A0A0D6QRT0;M0UCJ4		0	0	6.77e-05	51.75	0.0156082	2	975.563	0.981674	81.624	0
	High	VVDLLAPYR	8	9267	30	A0A0M3LBA7;Q597J4;A0A1C9HCV0;A0A1C9HCP3;Q5J038;C0J9K5;C0J9P4;Q95FJ8;Q9MRA3;A0A1I7PIS3;T1L6T3;Q9SCE9;A0A1D8DG80;Q9XQX1;Q5J048;A0A1I7PIU6;G4WNV5;A0A1I7PIS8;A0A1I7PIT2;B8PRK2;Q8HTI8;A0A1D8D815;A0A191SDX6;A0A1X7YHE3;Q29S96;A0A0A7DB11;Q95FS7;G0LNL4;Q9MRM1;B7S4V7		0	0	0.004271	51.35	0.0155755	2	1045.6	0.536108	98.3826	0
	High	EGSITSIQAVYVPADDLTDPAPATTFAHLDATTVLSR	1	6159	25	A0A0M3LBA7;A0A1C9HCV0;Q5J038;Q9MRA3;A0A1I7PIU6;G4WNV5;A0A1D8D815;A0A1C9HCP3;A0A1I7PIS3;C0J9K5;C0J9P4;T1L6T3;Q95FS7;Q9SCE9;Q5J048;B7S4V7;A0A1D8DG80;A0A1I7PIS8;Q95FJ8;A0A191SDX6;Q9XQX1;A0A0A7DB11;A0A1I7PIT2;B8PRK2;Q29S96		0.0408	0	4.929e-14	46.7	0.035007	3	3843.93	0.903987	114.503	0
	High	EGNDLYmEMK	3	8238	28	A0A0A7DB11;A0A1C9HCV0;Q5J038;A0A1C9HCP3;Q95FS7;Q95FJ8;A0A0M3LBA7;Q597J4;Q8HTI8;A0A1D8D815;Q9MRA3;A0A1I7PIU6;Q9XQX1;A0A1I7PIS3;C0J9K5;C0J9P4;T1L6T3;G4WNV5;Q9SCE9;Q5J048;B7S4V7;A0A1D8DG80;A0A1I7PIS8;A0A1X7YHE3;G0LNL4;A0A1I7PIT2;B8PRK2;Q29S96	M7(Oxidation)	0	0	0.0001624	39.98	0.0751654	2	1245.51	1.1396	62.9207	0
	High	EGNDLYmEmK	2	8238	28	A0A0M3LBA7;A0A1C9HCP3;A0A1C9HCV0;Q5J038;Q9MRA3;C0J9K5;C0J9P4;Q95FJ8;G0LNL4;Q597J4;Q8HTI8;A0A1D8D815;A0A1I7PIU6;A0A1I7PIS3;T1L6T3;G4WNV5;Q9SCE9;Q5J048;A0A1D8DG80;A0A1I7PIS8;A0A0A7DB11;A0A1X7YHE3;Q95FS7;B7S4V7;A0A1I7PIT2;B8PRK2;Q29S96;Q9XQX1	M7(Oxidation); M9(Oxidation)	0	0	0.003309	37.63	0.115476	2	1261.51	0.704831	43.1671	0
	High	xSGVINEENIAESK	3	1255	19	A0A1C9HCV0;Q5J038;A0A1C9HCP3;A0A1I7PIS3;T1L6T3;Q9SCE9;Q95FJ8;Q9MRA3;A0A1I7PIU6;Q95FS7;A0A1D8DG80;A0A1I7PIS8;A0A1I7PIT2;B8PRK2;Q8HTI8;Q9XQX1;A0A1D8D815;A0A191SDX6;G0LNL4	X1(E)	0	0	0.0003117	30.19	1.79464	2	1518.73	-0.0554985	60.8314	0
	High	LSIFETGIK	5	9003	27	A0A1C9HCV0;Q5J038;A0A1C9HCP3;Q9MRA3;A0A1I7PIS3;T1L6T3;Q9SCE9;A0A1D8DG80;Q95FJ8;A0A0M3LBA7;Q597J4;Q8HTI8;A0A191SDX6;A0A1D8D815;A0A1I7PIU6;C0J9K5;C0J9P4;G4WNV5;Q5J048;A0A1I7PIS8;A0A1X7YHE3;Q95FS7;B7S4V7;G0LNL4;Q9XQX1;A0A0A7DB11;Q9MRM1		0	0.001	0.01363	57.91	0.00227348	2	1007.58	0.398959	92.6026	0
	High	AmNLDVESK	4	51	6	A0A0M3LBA7;Q5J038;Q9XQX1;A0A1D8D815;Q5J048;B8PRK2	M2(Oxidation)	0	0.001	0.02616	49.26	0.0152869	2	1022.48	0.120465	36.7132	0
	High	AVAmSATDGLmR	4	3822	18	A0A0M3LBA7;A0A1C9HCV0;Q9XQX1;A0A1I7PIS3;Q9SCE9;Q95FJ8;Q5J048;A0A1I7PIS8;B8PRK2;Q597J4;C0J9K5;C0J9P4;A0A1D8D815;A0A191SDX6;Q29S96;Q95FS7;G0LNL4;Q9MRM1	M4(Oxidation); M11(Oxidation)	0	0.001	0.008812	43.74	0.0549702	2	1254.58	0.34244	44.4859	0
	High	TREGNDLYMEMK	2	8225	27	A0A0M3LBA7;Q597J4;A0A1C9HCV0;Q5J038;Q9MRA3;A0A1C9HCP3;A0A1I7PIS3;T1L6T3;Q9SCE9;Q95FJ8;A0A1D8D815;C0J9K5;C0J9P4;A0A1I7PIS8;Q8HTI8;A0A1I7PIU6;G4WNV5;A0A1D8DG80;A0A1I7PIT2;B8PRK2;Q95FS7;Q5J048;Q9XQX1;B7S4V7;A0A0A7DB11;A0A1X7YHE3;G0LNL4		0	0.001	0.02315	37.14	0.235971	2	1486.67	0.821238	62.1804	1
	High	xSGVINEENIAESK	1	2	2	Q8HTI8;Q9XQX1	X1(Q)	0	0.005	0.07102	48.84	0.0252235	2	1517.75	1.48	58.6244	0
C6G1P2	Ribulose bisphosphate carboxylase large chain (Fragment) OS=Clematis armandii OX=487159 GN=rbcL PE=3 SV=1 - [C6G1P2_9MAGN]	2667.06	44.92	60850	0	22	258	463	51.5159	6.58057
	High	GGLDFTKDDENVNSQPFMR	9	51638	249	A0A291EY88;Q5W520;C3RXF1;A0A023Q3H2;A0A023Q1H7;Q6VW40;Q05579;Q32571;Q8WL19;B8PRL7;Q9MT32;Q32121;A0A286NQM2;T1WGF1;Q32553;Q32803;Q9GGI5;E7DMV3;A0PDB5;Q8WIA7;Q3L1K9;Q37222;Q37220;A0A1C9HFM1;A0A249Y5Q9;A0A0F6Y5M5;A1XM46;Q9TLG5;Q9GHM7;Q8ME74;I6N589;Q31889;O03612;A0A291L2S1;A0A0M3R7F1;O09420;M1S1D7;C4NWF4;O09424;J9QGT1;Q32701;C0J9R6;Q6VW29;C6G1P2;O98747;Q33032;Q8M9C0;A0A1C9HG87;A5X4D3;Q5SCK3;Q339G9;F2…		0	0	2.018e-12	122.72	2.24095e-09	2	2169.99	0.129488	93.2723	1
	High	GHYLNATAGTcEEMIK	12	14794	109	Q32701;Q6VW40;C0J9R6;Q6VW29;C6G1P2;Q5W520;Q33032;Q8M9C0;A0A1C9HG87;Q9THL1;Q5SCK3;Q32121;F2X4H9;A0A0K2SQY8;Q32553;Q32803;Q4VI99;D6MYL0;C1JAT3;Q9GGI5;D6MYJ6;E7DMV3;Q7YJP8;Q7GH77;Q4VI80;Q3I534;Q3L1K9;I2E9A4;Q4VI78;G0WZL1;Q37220;B1PHQ2;A0A142I7F3;S6CMZ7;S6CNQ3;Q8MFT9;J9QH20;A0A249Y5Q9;A0A0F6Y5M5;Q37140;H9ZGI0;L0N8B1;Q9GHM7;Q8ME74;A0A291L2S1;Q9T2E4;P94046;F6KB04;Q6VW48;E7DMY2;A0A2H4UGV5;I2E962;O98429;…	C11(Carbamidomethyl)	0	0	4.818e-09	105.91	5.62468e-08	2	1794.82	1.07912	66.4263	0
	High	EITLGFVDLLRDDFIEK	1	5735	60	Q9GGI5;Q5W520;C4NWF4;C0J9R6;C6G1P2;F2X4H9;Q4VI99;Q4VI80;Q4VI78;Q9GHM7;A0A0U4I2J4;Q6VW40;I2BGM7;Q33032;Q95F08;M1S1D7;Q8HUZ9;Q5I221;A0A0U4D534;I2E9L8;A0A249Y5N8;S4TA61;J9QG76;E0D8V0;Q8MFT9;A0A0F7G5Y0;Q95F24;A0A286NQF2;Q7YJM6;F5B3G0;Q8M9K0;Q8M9J0;E2FGZ3;A0A291EY88;Q9MT32;A0A1C9HFM1;A0A249Y5Q9;Q9TLG5;S6CNQ3;O98747;O09420;A0A249Y5J7;J9QGT1;A0A0F7EV98;D3W6K3;A0A142DPV4;E7DMY2;Q31895;Q4VIC0;A0A1W6L1X3;R…		0	0	3.546e-11	87.03	4.55305e-06	2	2023.07	-0.355445	115.118	1
	High	GGLDFTKDDENVNSQPFmR	7	51638	249	Q8MFT9;Q5S838;A0A126G0V3;C0J9R6;Q6VW29;C6G1P2;Q5W520;A5X4D3;Q32121;F2X4H9;A0A0K2SQY8;Q32803;Q4VI99;D6MYL0;Q9GGI5;D6MYJ6;Q7YJP8;Q5I221;A0A0U4D534;Q4VI80;Q4VI78;C4NWF4;O09424;A0A249Y5Y5;G0WZL1;Q37220;A0A291L2W8;Q37279;J9QH20;Q37140;L0N8B1;Q9GHM7;Q8ME74;A0A291L2S1;Q05579;Q32701;I2E9B8;Q6VW40;Q32571;I2BGM7;A0A291EY88;O98880;Q33047;Q31807;Q8WL19;Q33032;Q95F08;C3RXF1;Q8M9C0;A0A1C9HG87;B8PRL7;Q9THL1;Q5S…	M18(Oxidation)	0	0	1.501e-11	84.62	1.40182e-05	2	2185.98	1.00282	83.7712	1
	High	DNGLLLHIHR	13	41878	263	A0A291EY88;Q5W520;C3RXF1;A0A023Q3H2;A0A023Q1H7;Q6VW40;I2BGM7;C0J9R6;O98880;C6G1P2;E7DMY2;O98747;Q33032;Q95F08;A0A1C9HG87;A0A286M593;F2X4H9;Q9GEK5;Q9TN58;Q9GGI5;M1S1D7;Q8HUZ9;Q5I221;G0WZM4;A0A0U4D534;I2E9L8;A0A249Y5N8;S4TA61;J9QG76;E0D8V0;Q8HVI8;Q8MFT9;A0A0F7G5Y0;H9ZGI0;Q6VW29;D6MYK4;Q31807;A0A0K2SQY8;D6MYL0;D6MYJ6;Q7YJP8;Q7YJM3;A0A1C9HG42;Q37140;L0N8B1;I6N589;Q9TLG5;O09420;Q9MT32;C4NWF4;A0A1C9HFM…		0	0	3.439e-05	83.23	2.39395e-05	3	1187.66	0.403152	64.8898	0
	High	MSGGDHIHAGTVVGK	34	17683	129	I2E9A4;Q9BAJ3;Q6VW40;I2BGM7;C0J9R6;C6G1P2;Q33032;Q95F08;F2X4H9;Q9GGI5;M1S1D7;Q8HUZ9;Q5I221;A0A0U4D534;I2E9L8;A0A249Y5N8;S4TA61;J9QG76;E0D8V0;Q8MFT9;A0A0F7G5Y0;Q32701;I2E9B8;Q6VW29;Q6VW48;E7DMY2;Q31807;O98747;P92447;Q8M9C0;O47280;R4QE58;Q5SCK3;Q339G9;Q6VW13;Q3T5L7;O20248;A0A2H4UGV5;Q7YJP8;Q7GH77;A0A024HRQ0;Q8WJX3;B7P0E9;B5L2V5;O99016;A0A291L206;S6CMZ7;A0A0G2QX34;G8EEM9;A0A2D0WHN2;Q7YJM3;A0A1C9HG42…		0	0	1.913e-07	82.24	1.78797e-05	2	1465.72	0.51743	37.3395	0
	High	mSGGDHIHAGTVVGK	32	17683	129	C0J9R6;C6G1P2;F2X4H9;Q9GGI5;Q5I221;A0A0U4D534;Q6VW29;I2E9A4;Q9BAJ3;Q6VW40;I2BGM7;Q33032;Q95F08;M1S1D7;Q8HUZ9;I2E9L8;A0A249Y5N8;S4TA61;J9QG76;E0D8V0;Q8MFT9;A0A0F7G5Y0;Q32701;I2E9B8;Q6VW48;E7DMY2;Q31807;O98747;P92447;Q8M9C0;O47280;R4QE58;Q5SCK3;Q339G9;Q6VW13;Q3T5L7;O20248;A0A2H4UGV5;Q7YJP8;Q7GH77;A0A024HRQ0;Q8WJX3;B7P0E9;B5L2V5;O99016;A0A291L206;S6CMZ7;A0A0G2QX34;G8EEM9;A0A2D0WHN2;Q7YJM3;A0A1C9HG42…	M1(Oxidation)	0	0	1.575e-08	81.79	2.29246e-05	2	1481.72	0.401146	31.4781	0
	High	DDENVNSQPFMR	5	52171	273	C7AQV2;Q7YJR9;Q6PZC1;Q7YJL9;A5H757;X2D2J7;C0J9R6;Q6VW29;C6G1P2;Q5W520;A5X4D3;Q32121;F2X4H9;A0A0K2SQY8;Q32803;Q4VI99;D6MYL0;Q9GGI5;D6MYJ6;Q7YJP8;Q5I221;A0A0U4D534;Q4VI80;Q4VI78;C4NWF4;O09424;A0A249Y5Y5;G0WZL1;Q37220;A0A291L2W8;Q37279;J9QH20;Q37140;L0N8B1;Q9GHM7;Q8ME74;A0A291L2S1;Q32701;Q6VW40;D6MYK4;E7DMY2;O98747;Q33032;I2E962;Q8M9C0;A0A1C9HG87;Q7YMT1;R4QE58;Q9THL1;A0A0P0G3K2;Q5SCK3;I2E906;Q339G9;…		0	0	2.01e-06	77.75	6.25715e-05	2	1451.62	0.55733	70.1106	0
	High	TFQGPPHGIQVER	32	58045	263	C0J9R6;C6G1P2;E7DMY2;F2X4H9;Q9GGI5;Q05579;Q9ZS70;Q32701;I2E9B8;Q6VW40;Q32571;I2BGM7;Q6VW29;A0A291EY88;O98880;Q5W520;Q33047;D6MYK4;Q31807;A0PD98;Q8WL19;Q33032;I2E962;Q95F08;C3RXF1;Q8M9C0;A0A1C9HG87;B8PRL7;Q9THL1;Q8WIX2;Q5SCK3;A0A0F7EV98;Q9MT32;Q32121;A0A286NQM2;A0A286M593;D3W6K3;Q9GEK5;A0A0K2SQY8;Q9T2B5;T1WGF1;O98429;Q32553;Q32803;Q4VI99;D6MYL0;C1JAT3;D6MYJ6;Q71N81;E7DMV3;Q7YJP8;Q7GH77;A0PDB5;Q331…		0	0	1.475e-08	76.56	0.000137395	2	1465.76	0.239591	59.527	0
	High	GHYLNATAGTcEEmIK	6	14794	109	C0J9R6;Q6VW29;C6G1P2;Q5W520;A5X4D3;Q32121;F2X4H9;A0A0K2SQY8;Q32803;Q4VI99;D6MYL0;Q9GGI5;D6MYJ6;Q7YJP8;Q5I221;A0A0U4D534;Q4VI80;Q4VI78;C4NWF4;O09424;A0A249Y5Y5;G0WZL1;Q37220;A0A291L2W8;Q37279;J9QH20;Q37140;L0N8B1;Q9GHM7;Q8ME74;A0A291L2S1;Q32701;Q6VW40;D6MYK4;E7DMY2;O98747;Q33032;I2E962;Q8M9C0;A0A1C9HG87;Q7YMT1;R4QE58;Q9THL1;A0A0P0G3K2;Q5SCK3;I2E906;Q339G9;Q95631;Q6VW13;Q3T5L7;Q9TN58;O98429;Q32553;…	C11(Carbamidomethyl); M14(Oxidation)	0	0	2.503e-10	75.71	5.40546e-05	2	1810.81	1.18125	56.0257	0
	High	GHYLNATAGTcEEMIKR	2	14761	108	Q32701;Q6VW40;C0J9R6;Q6VW29;C6G1P2;Q33032;Q8M9C0;A0A1C9HG87;Q5SCK3;F2X4H9;A0A0K2SQY8;D6MYL0;Q9GGI5;D6MYJ6;Q7YJP8;Q7GH77;I2E9A4;S6CMZ7;Q8MFT9;Q37140;H9ZGI0;L0N8B1;Q5W520;Q9THL1;Q32553;Q32803;Q4VI99;E7DMV3;Q4VI80;Q3L1K9;Q4VI78;Q37220;B1PHQ2;S6CNQ3;A0A249Y5Q9;A0A0F6Y5M5;Q9GHM7;A0A291L2S1;A5X4D3;Q32121;Q5I221;A0A0U4D534;C4NWF4;O09424;A0A249Y5Y5;G0WZL1;A0A291L2W8;Q37279;J9QH20;Q8ME74;D6MYK4;E7DMY2;O98…	C11(Carbamidomethyl)	0	0	6.86e-10	72.25	0.000158619	3	1950.92	1.18142	61.1321	1
	High	GHYLNATAGTcEEmIKR	3	14761	108	Q32701;Q6VW40;C0J9R6;Q6VW29;C6G1P2;Q33032;Q8M9C0;A0A1C9HG87;Q5SCK3;F2X4H9;A0A0K2SQY8;D6MYL0;Q9GGI5;D6MYJ6;Q7YJP8;Q7GH77;I2E9A4;S6CMZ7;Q8MFT9;Q37140;H9ZGI0;L0N8B1;Q5W520;Q9THL1;Q32553;Q32803;Q4VI99;E7DMV3;Q4VI80;Q3L1K9;Q4VI78;Q37220;B1PHQ2;S6CNQ3;A0A249Y5Q9;A0A0F6Y5M5;Q9GHM7;A0A291L2S1;Q32121;C1JAT3;Q3I534;G0WZL1;A0A142I7F3;J9QH20;Q8ME74;Q6VW48;E7DMY2;A0A2H4UGV5;I2E962;O98429;Q9T2E4;A0A142I7A5;B8Y…	C11(Carbamidomethyl); M14(Oxidation)	0	0	5.997e-09	71.81	0.000166501	3	1966.91	1.58491	50.8521	1
	High	EITLGFVDLLR	2	11021	121	Q5W520;Q9GGI5;Q9GHM7;Q6VW40;C0J9R6;C6G1P2;Q33032;A0A1C9HG87;F2X4H9;Q4VI99;C1JAT3;Q4VI80;Q4VI78;G0WZL1;S6CNQ3;Q8MFT9;J9QH20;A0A249Y5Q9;H9ZGI0;Q8ME74;Q5I221;A0A0U4D534;C4NWF4;A0A249Y5N8;I2BGM7;A0A291EY88;O98880;Q95F08;C3RXF1;B8PRL7;A0A0F7EV98;Q9MT32;A0A286NQM2;A0A286M593;D3W6K3;Q9GEK5;T1WGF1;Q8HUZ9;I2E9L8;A0A142DPV4;J9QG76;A0A1C9HFM1;Q8HVI8;D0Q0K2;Q9TLG5;O03612;O03654;A0A023Q3H2;Q9XQR0;A0A023Q1H7;Q…		0	0	0.0001006	63.27	0.00101759	2	1275.73	0.366433	114.995	0
	High	VSPQPGVPPEEAGAAVAAESSTGTWTTVWTDGLTSLDR	4	2208	45	O03643;C3RXF1;A0A286NQM2;A0A0F7G5C0;T1WGF1;Q9GGI5;M1S1D7;C4NWF4;L0N8C5;Q9TLG5;C6G1P2;Q7YMT1;E7DMV3;Q7YMS9;Q3L1K9;A0A0F7G5H6;Q58U40;A0A0F6Y5M5;A0A291L2S1;G0WZL1;O03654;Q33032;A0A249Y5N8;O03613;I2BGM7;Q7YMT4;Q3T5L7;A0A286NQE9;A0A120KLC1;D0Q0K2;Q8M9K0;Q8M9J0;Q8M9L6;O03656;O03628;A0A126G0V3;A0A1I9WNX8;A0A1X9ZQP4;A0A2D2CG74;G8D4Z3;A0A0H4SSE1;C6FJV2;A0A223LNB4;A0A1W6BQF9;B5LBY9		0	0	2.147e-11	59.23	0.00154532	4	3840.85	-0.539067	115.086	0
	High	VALEAcVQAR	21	29518	212	Q05579;Q32701;I2E9B8;Q6VW40;I2BGM7;B1NL21;C0J9R6;Q6VW29;A0A291EY88;C6G1P2;Q5W520;Q33047;Q31807;O98747;Q8WL19;Q33032;Q95F08;Q8M9C0;Q7YMT1;Q9THL1;Q5SCK3;O09420;A0A0F7EV98;Q9MT32;Q339G9;B5D5Q4;D3W6K3;F2X4H9;Q32553;Q32803;Q4VI99;Q9GGI5;E7DMV3;M1S1D7;Q7YJP8;Q7GH77;A0PDB5;Q33156;Q8HUZ9;Q8WIA7;Q5I221;A0A0U4D534;Q7YMS9;I2E9L8;Q4VI80;Q3L1K9;I2E9A4;Q4VI78;C4NWF4;Q95DW1;Q58U40;A0A249Y5N8;Q37222;A0A142DPV4;Q…	C6(Carbamidomethyl)	0	0	0.000279	58.09	0.00622802	2	1116.58	0.428443	60.4711	0
	High	FLFcAEAIYK	7	13080	123	C0J9R6;Q6VW29;C6G1P2;Q5W520;Q32121;F2X4H9;A0A0K2SQY8;Q32803;Q4VI99;D6MYL0;Q9GGI5;D6MYJ6;Q7YJP8;Q4VI80;Q4VI78;G0WZL1;Q37220;J9QH20;Q37140;L0N8B1;Q9GHM7;Q8ME74;A0A291L2S1;Q5I221;A0A0U4D534;A0A142I7A5;B8YHE7;O98431;A0A078BR81;Q37347;K4EPE7;A0A0F6TFY2;Q95CE8;Q31807;Q95F08;Q71N81;M1S1D7;A0A291L2W8;A0A1C9HG42;E2FGZ3;Q05579;A0A291EY88;A0PD98;Q8HUZ9;Q8MCX1;Q37222;H5ZW43;J9QG76;A0A1C9HFM1;Q7YJM3;Q9TLG5;I6…	C4(Carbamidomethyl)	0	0	0.0005319	55.57	0.00915598	2	1261.63	-0.304268	110.986	0
	High	LNYYTPEYETK	13	607	10	Q3I534;Q31889;C6G1P2;I6N589;Q9ZS70;A0A0F7G5H6;A1X469;Q9GHZ1;D2KUV0;A0A0H4SSE1		0	0	0.0003338	54.45	0.00417534	2	1420.66	0.53824	74.4948	0
	High	DTDTLAAFR	10	738	14	I2BGM7;C0J9R6;C6G1P2;E7DMY2;B8PRL7;A0A0F7EV98;C4NWF4;E7DMV3;Q3I534;J7H9H4;G8D4B8;Q71N78;A0A1I9WNX8;H9AK14		0	0	0.002043	48.88	0.0219004	2	1009.5	1.36024	76.7815	0
	High	PLLGcTIKPK	8	64838	289	Q32701;I2E9B8;Q6VW40;I2BGM7;C0J9R6;Q6VW29;O98880;C6G1P2;D6MYK4;E7DMY2;Q31807;Q33032;Q95F08;Q8M9C0;A0A1C9HG87;Q5SCK3;A0A286M593;F2X4H9;Q9GEK5;A0A0K2SQY8;D6MYL0;Q9GGI5;D6MYJ6;Q7YJP8;Q7GH77;Q8HUZ9;I2E9L8;I2E9A4;B7P0E9;J9QG76;O99016;Q8HVI8;A0A291L206;S6CMZ7;Q8MFT9;G8EEM9;A0A2D0WHN2;Q7YJM3;A0A1C9HG42;Q5S838;Q37140;H9ZGI0;L0N8B1;Q5SCK1;I6N589;Q05579;A0A291EY88;Q5W520;Q32803;Q37222;Q37220;A0A1C9HFM1;Q9T…	C5(Carbamidomethyl)	0	0	0.0008194	46.71	0.120696	3	1126.67	0.146593	52.0449	1
	High	LNYYTPEYETKDTDTLAAFR	1	40	2	C6G1P2;Q3I534		0	0	1.513e-06	44.66	0.0475642	3	2411.14	0.641391	102.197	1
	High	DDENVNSQPFmR	3	52171	273	Q05579;Q9ZS70;Q32701;I2E9B8;Q31896;D6MYK9;Q6VW40;Q32776;Q32571;I2BGM7;B1NL21;C0J9R6;Q6VW29;A0A291EY88;O98880;C6G1P2;Q5W520;Q33047;D6MYK4;E7DMY2;Q31807;A0PD98;C7AQR6;O98747;Q8WL19;Q33032;I2E962;Q95F08;C3RXF1;Q8M9C0;A0PDB8;Q9GHZ1;A0A1C9HG87;B8PRL7;Q7YMT1;R4QE58;Q9THL1;A5X4D3;Q8WIX2;A0A0P0G3K2;Q5SCK3;O09420;I2E906;V5K6K1;A0A0F7EV98;Q9MT32;Q339G9;Q32121;Q95631;B5D5Q4;A0A286NQM2;A0A0F7G5C0;Q6VW13;A0A2…	M11(Oxidation)	0	0	0.0002839	40.79	0.305523	2	1467.62	0.605846	56.635	0
	High	EITLGFVDLLRDDFIEKDR	1	5694	60	Q9GGI5;Q5W520;C4NWF4;C0J9R6;C6G1P2;F2X4H9;Q4VI99;Q4VI80;Q4VI78;Q9GHM7;A0A0U4I2J4;Q6VW40;I2BGM7;Q33032;Q95F08;M1S1D7;Q8HUZ9;Q5I221;A0A0U4D534;I2E9L8;A0A249Y5N8;S4TA61;J9QG76;E0D8V0;Q8MFT9;A0A0F7G5Y0;Q95F24;A0A286NQF2;Q7YJM6;F5B3G0;Q8M9K0;Q8M9J0;E2FGZ3;A0A291EY88;Q9MT32;A0A1C9HFM1;A0A249Y5Q9;Q9TLG5;S6CNQ3;O98747;O09420;A0A249Y5J7;J9QGT1;A0A0F7EV98;D3W6K3;A0A142DPV4;E7DMY2;Q31895;Q4VIC0;A0A1W6L1X3;R…		0	0	2.987e-05	34.97	0.659591	3	2294.2	0.444267	114.748	2
	High	YGRPLLGcTIKPK	4	64650	279	Q9TLG5;Q9ZS70;Q32701;I2E9B8;Q6VW40;I2BGM7;C0J9R6;Q6VW29;O98880;C6G1P2;Q31807;O98747;Q33032;Q95F08;Q8M9C0;A0A1C9HG87;A5X4D3;Q8WIX2;Q5SCK3;V5K6K1;Q339G9;A0A286M593;F2X4H9;Q9GEK5;A0A0K2SQY8;Q9TN58;O98429;D6MYL0;Q9GGI5;D6MYJ6;Q71N81;A0A1W6BQF9;M1S1D7;Q7YJP8;Q7GH77;Q8HUZ9;Q5I221;G0WZM4;A0A0U4D534;Q95F24;I2E9L8;I2E9A4;Q9T2E4;A0A286NQF2;Q7YJM6;Q8MCX1;A0A249Y5N8;Q6J6P0;A0A120KLC1;Q8WJX3;O98426;B7P0E9;B5L…	C8(Carbamidomethyl)	0	0	0.004232	22.36	35.1487	4	1502.85	-0.506189	54.0899	2
	High	AMHAVIDR	11	44488	276	Q6VW40;C0J9R6;C6G1P2;Q33032;F2X4H9;Q9GGI5;Q5I221;A0A0U4D534;A0A249Y5N8;Q8MFT9;Q05579;A0A291EY88;Q5W520;Q32803;Q37222;Q37220;A0A1C9HFM1;Q9TLG5;Q9GHM7;I6N589;A0A291L2S1;A0A0M3R7F1;Q32701;I2E9B8;I2BGM7;Q6VW29;Q31807;Q95F08;Q8M9C0;Q5SCK3;Q7YJP8;Q7GH77;Q8HUZ9;I2E9L8;I2E9A4;B7P0E9;J9QG76;O99016;A0A291L206;S6CMZ7;G8EEM9;A0A2D0WHN2;Q7YJM3;A0A1C9HG42;L0N8B1;Q5SCK1;A0A218KDZ0;A0PD98;Q4VI99;Q4VI80;Q4VI78;Q8…		0	0.001	0.01465	52.23	0.0220957	2	912.472	-0.221315	33.301	0
	High	AQAETGEIK	7	27913	212	Q6VW40;A0PDB5;A0A291L206;A0PD98;A0A1W6BQF9;Q71N78;J9QER6;C7A5Z4;A5X5W8;J9QH20;A1XM46;A0A2H4P5N4;Q6PZC1;B6GUV5;A0A0F6TFY2;C7SN35;C0J9R6;C6G1P2;F2X4H9;Q9GGI5;Q9GHZ1;Q8ME51;A0A291EY88;Q5W520;C3RXF1;B8PRL7;Q9MT32;A0A286NQM2;T1WGF1;A0A1C9HFM1;A0A249Y5J7;A0A249Y5Q9;Q9TLG5;Q9GHM7;Q8ME74;O03612;A0A023Q3H2;A0A023Q1H7;A0A0U4I2J4;Q32701;I2E9B8;I2BGM7;Q6VW29;Q31807;Q33032;Q95F08;Q8M9C0;Q5SCK3;Q7YJP8;Q7GH77;Q…		0	0.001	0.02624	37.93	0.611852	2	946.483	-1.15538	23.7854	0
	High	DDFIEKDR	7	17693	151	C0J9R6;Q6VW29;C6G1P2;F2X4H9;Q9GGI5;Q7YJP8;L0N8B1;Q33032;Q6VW40;Q5W520;Q4VI99;Q5I221;A0A0U4D534;Q4VI80;Q4VI78;C4NWF4;A0A249Y5N8;S6CNQ3;Q8MFT9;A0A249Y5Q9;Q9GHM7;A0A291EY88;Q9MT32;A0A1C9HFM1;Q9TLG5;A2VAL3;Q32701;E7DMY2;O98747;Q8M9C0;Q5SCK3;Q339G9;Q7GH77;I2E9A4;S6CMZ7;Q33484;I2E9B8;I2BGM7;Q31807;Q95F08;Q8HUZ9;I2E9L8;B7P0E9;J9QG76;O99016;A0A291L206;G8EEM9;A0A2D0WHN2;Q7YJM3;A0A1C9HG42;Q5SCK1;I6N589;Q32…		0	0.002	0.02949	64.08	0.00104861	2	1037.49	1.21945	42.991	1
	High	AmHAVIDR	1	44488	276	Q05579;Q32701;I2E9B8;Q6VW40;Q32776;Q32571;I2BGM7;B1NL21;C0J9R6;Q6VW29;A0A291EY88;O98880;C6G1P2;Q5W520;Q33047;D6MYK4;E7DMY2;Q31807;Q8WL19;Q33032;Q95F08;C3RXF1;Q8M9C0;A0A1C9HG87;B8PRL7;Q7YMT1;Q9THL1;A5X4D3;A0A0P0G3K2;Q5SCK3;O09420;A0A0F7EV98;Q9MT32;Q339G9;Q32121;Q95631;B5D5Q4;A0A286NQM2;A0A0F7G5C0;A0A286M593;D3W6K3;F2X4H9;Q9GEK5;A0A0K2SQY8;T1WGF1;Q32553;Q32803;Q4VI99;D6MYL0;C1JAT3;Q9GGI5;D6MYJ6;E7D…	M2(Oxidation)	0	0.005	0.07045	12.38	229.365	2	928.467	-0.4599	23.4672	0
	High	IPVAYVK	2	4655	53	C6G1P2;Q71N78;Q5W520;C4NWF4;Q05579;O09420;M1S1D7;A1XM46;Q9TLG5;Q8ME74;O03612;A0A0M3R7F1;Q33032;Q31807;Q95F08;A0A0F7EV98;Q8WIA7;Q95F24;Q3L1K9;A0A1C9HG42;Q31889;Q32776;Q8WIX2;A0A0F7G5C0;Q71N81;J9QER6;A0A249Y5Y5;A0A249Y5J7;Q6PZ84;A0A291L2W8;E2FGZ3;A0A1C9HFU8;Q9GGJ5;W0HG77;Q6Y2Y1;A0A1I9WNX8;Q9TIC4;Q9THU3;O20245;C7A5Y1;Q3T8E6;C7A5Z4;Q9MV62;O03656;G8D4B8;H9AK14;G8D4Z3;A0A223LNB4;Q33103;Q33369;Q6Y2Y9;G7…		0	0.007	0.09544	28.25	2.08306	2	789.487	0.146691	52.7073	0
I2E906	Ribulose bisphosphate carboxylase large chain (Fragment) OS=Mouriri sagotiana OX=323213 GN=rbcl PE=3 SV=1 - [I2E906_9MYRT]	2651.15	24.04	19840	0	11	198	441	48.9167	6.58057
	High	GGLDFTKDDENVNSQPFMR	9	51638	249	A0A291EY88;Q5W520;C3RXF1;A0A023Q3H2;A0A023Q1H7;Q6VW40;Q05579;Q32571;Q8WL19;B8PRL7;Q9MT32;Q32121;A0A286NQM2;T1WGF1;Q32553;Q32803;Q9GGI5;E7DMV3;A0PDB5;Q8WIA7;Q3L1K9;Q37222;Q37220;A0A1C9HFM1;A0A249Y5Q9;A0A0F6Y5M5;A1XM46;Q9TLG5;Q9GHM7;Q8ME74;I6N589;Q31889;O03612;A0A291L2S1;A0A0M3R7F1;O09420;M1S1D7;C4NWF4;O09424;J9QGT1;Q32701;C0J9R6;Q6VW29;C6G1P2;O98747;Q33032;Q8M9C0;A0A1C9HG87;A5X4D3;Q5SCK3;Q339G9;F2…		0	0	2.018e-12	122.72	2.24095e-09	2	2169.99	0.129488	93.2723	1
	High	GHYLNATAGTcEEMIK	12	14794	109	Q32701;Q6VW40;C0J9R6;Q6VW29;C6G1P2;Q5W520;Q33032;Q8M9C0;A0A1C9HG87;Q9THL1;Q5SCK3;Q32121;F2X4H9;A0A0K2SQY8;Q32553;Q32803;Q4VI99;D6MYL0;C1JAT3;Q9GGI5;D6MYJ6;E7DMV3;Q7YJP8;Q7GH77;Q4VI80;Q3I534;Q3L1K9;I2E9A4;Q4VI78;G0WZL1;Q37220;B1PHQ2;A0A142I7F3;S6CMZ7;S6CNQ3;Q8MFT9;J9QH20;A0A249Y5Q9;A0A0F6Y5M5;Q37140;H9ZGI0;L0N8B1;Q9GHM7;Q8ME74;A0A291L2S1;Q9T2E4;P94046;F6KB04;Q6VW48;E7DMY2;A0A2H4UGV5;I2E962;O98429;…	C11(Carbamidomethyl)	0	0	4.818e-09	105.91	5.62468e-08	2	1794.82	1.07912	66.4263	0
	High	DDGLLLHIHR	27	18	9	I2E906;R4QE58;D6MYI7;Q9MV62;D6MYK9;A0PDB8;A5H757;P93976;A0A0N7D4V6		0	0	1.345e-06	104.98	8.77881e-08	2	1188.65	0.456047	69.1165	0
	High	GGLDFTKDDENVNSQPFmR	7	51638	249	Q8MFT9;Q5S838;A0A126G0V3;C0J9R6;Q6VW29;C6G1P2;Q5W520;A5X4D3;Q32121;F2X4H9;A0A0K2SQY8;Q32803;Q4VI99;D6MYL0;Q9GGI5;D6MYJ6;Q7YJP8;Q5I221;A0A0U4D534;Q4VI80;Q4VI78;C4NWF4;O09424;A0A249Y5Y5;G0WZL1;Q37220;A0A291L2W8;Q37279;J9QH20;Q37140;L0N8B1;Q9GHM7;Q8ME74;A0A291L2S1;Q05579;Q32701;I2E9B8;Q6VW40;Q32571;I2BGM7;A0A291EY88;O98880;Q33047;Q31807;Q8WL19;Q33032;Q95F08;C3RXF1;Q8M9C0;A0A1C9HG87;B8PRL7;Q9THL1;Q5S…	M18(Oxidation)	0	0	1.501e-11	84.62	1.40182e-05	2	2185.98	1.00282	83.7712	1
	High	MSGGDHIHAGTVVGK	34	17683	129	I2E9A4;Q9BAJ3;Q6VW40;I2BGM7;C0J9R6;C6G1P2;Q33032;Q95F08;F2X4H9;Q9GGI5;M1S1D7;Q8HUZ9;Q5I221;A0A0U4D534;I2E9L8;A0A249Y5N8;S4TA61;J9QG76;E0D8V0;Q8MFT9;A0A0F7G5Y0;Q32701;I2E9B8;Q6VW29;Q6VW48;E7DMY2;Q31807;O98747;P92447;Q8M9C0;O47280;R4QE58;Q5SCK3;Q339G9;Q6VW13;Q3T5L7;O20248;A0A2H4UGV5;Q7YJP8;Q7GH77;A0A024HRQ0;Q8WJX3;B7P0E9;B5L2V5;O99016;A0A291L206;S6CMZ7;A0A0G2QX34;G8EEM9;A0A2D0WHN2;Q7YJM3;A0A1C9HG42…		0	0	1.913e-07	82.24	1.78797e-05	2	1465.72	0.51743	37.3395	0
	High	mSGGDHIHAGTVVGK	32	17683	129	C0J9R6;C6G1P2;F2X4H9;Q9GGI5;Q5I221;A0A0U4D534;Q6VW29;I2E9A4;Q9BAJ3;Q6VW40;I2BGM7;Q33032;Q95F08;M1S1D7;Q8HUZ9;I2E9L8;A0A249Y5N8;S4TA61;J9QG76;E0D8V0;Q8MFT9;A0A0F7G5Y0;Q32701;I2E9B8;Q6VW48;E7DMY2;Q31807;O98747;P92447;Q8M9C0;O47280;R4QE58;Q5SCK3;Q339G9;Q6VW13;Q3T5L7;O20248;A0A2H4UGV5;Q7YJP8;Q7GH77;A0A024HRQ0;Q8WJX3;B7P0E9;B5L2V5;O99016;A0A291L206;S6CMZ7;A0A0G2QX34;G8EEM9;A0A2D0WHN2;Q7YJM3;A0A1C9HG42…	M1(Oxidation)	0	0	1.575e-08	81.79	2.29246e-05	2	1481.72	0.401146	31.4781	0
	High	DDENVNSQPFMR	5	52171	273	C7AQV2;Q7YJR9;Q6PZC1;Q7YJL9;A5H757;X2D2J7;C0J9R6;Q6VW29;C6G1P2;Q5W520;A5X4D3;Q32121;F2X4H9;A0A0K2SQY8;Q32803;Q4VI99;D6MYL0;Q9GGI5;D6MYJ6;Q7YJP8;Q5I221;A0A0U4D534;Q4VI80;Q4VI78;C4NWF4;O09424;A0A249Y5Y5;G0WZL1;Q37220;A0A291L2W8;Q37279;J9QH20;Q37140;L0N8B1;Q9GHM7;Q8ME74;A0A291L2S1;Q32701;Q6VW40;D6MYK4;E7DMY2;O98747;Q33032;I2E962;Q8M9C0;A0A1C9HG87;Q7YMT1;R4QE58;Q9THL1;A0A0P0G3K2;Q5SCK3;I2E906;Q339G9;…		0	0	2.01e-06	77.75	6.25715e-05	2	1451.62	0.55733	70.1106	0
	High	TFQGPPHGIQVER	32	58045	263	C0J9R6;C6G1P2;E7DMY2;F2X4H9;Q9GGI5;Q05579;Q9ZS70;Q32701;I2E9B8;Q6VW40;Q32571;I2BGM7;Q6VW29;A0A291EY88;O98880;Q5W520;Q33047;D6MYK4;Q31807;A0PD98;Q8WL19;Q33032;I2E962;Q95F08;C3RXF1;Q8M9C0;A0A1C9HG87;B8PRL7;Q9THL1;Q8WIX2;Q5SCK3;A0A0F7EV98;Q9MT32;Q32121;A0A286NQM2;A0A286M593;D3W6K3;Q9GEK5;A0A0K2SQY8;Q9T2B5;T1WGF1;O98429;Q32553;Q32803;Q4VI99;D6MYL0;C1JAT3;D6MYJ6;Q71N81;E7DMV3;Q7YJP8;Q7GH77;A0PDB5;Q331…		0	0	1.475e-08	76.56	0.000137395	2	1465.76	0.239591	59.527	0
	High	GHYLNATAGTcEEmIK	6	14794	109	C0J9R6;Q6VW29;C6G1P2;Q5W520;A5X4D3;Q32121;F2X4H9;A0A0K2SQY8;Q32803;Q4VI99;D6MYL0;Q9GGI5;D6MYJ6;Q7YJP8;Q5I221;A0A0U4D534;Q4VI80;Q4VI78;C4NWF4;O09424;A0A249Y5Y5;G0WZL1;Q37220;A0A291L2W8;Q37279;J9QH20;Q37140;L0N8B1;Q9GHM7;Q8ME74;A0A291L2S1;Q32701;Q6VW40;D6MYK4;E7DMY2;O98747;Q33032;I2E962;Q8M9C0;A0A1C9HG87;Q7YMT1;R4QE58;Q9THL1;A0A0P0G3K2;Q5SCK3;I2E906;Q339G9;Q95631;Q6VW13;Q3T5L7;Q9TN58;O98429;Q32553;…	C11(Carbamidomethyl); M14(Oxidation)	0	0	2.503e-10	75.71	5.40546e-05	2	1810.81	1.18125	56.0257	0
	High	GHYLNATAGTcEEMIKR	2	14761	108	Q32701;Q6VW40;C0J9R6;Q6VW29;C6G1P2;Q33032;Q8M9C0;A0A1C9HG87;Q5SCK3;F2X4H9;A0A0K2SQY8;D6MYL0;Q9GGI5;D6MYJ6;Q7YJP8;Q7GH77;I2E9A4;S6CMZ7;Q8MFT9;Q37140;H9ZGI0;L0N8B1;Q5W520;Q9THL1;Q32553;Q32803;Q4VI99;E7DMV3;Q4VI80;Q3L1K9;Q4VI78;Q37220;B1PHQ2;S6CNQ3;A0A249Y5Q9;A0A0F6Y5M5;Q9GHM7;A0A291L2S1;A5X4D3;Q32121;Q5I221;A0A0U4D534;C4NWF4;O09424;A0A249Y5Y5;G0WZL1;A0A291L2W8;Q37279;J9QH20;Q8ME74;D6MYK4;E7DMY2;O98…	C11(Carbamidomethyl)	0	0	6.86e-10	72.25	0.000158619	3	1950.92	1.18142	61.1321	1
	High	GHYLNATAGTcEEmIKR	3	14761	108	Q32701;Q6VW40;C0J9R6;Q6VW29;C6G1P2;Q33032;Q8M9C0;A0A1C9HG87;Q5SCK3;F2X4H9;A0A0K2SQY8;D6MYL0;Q9GGI5;D6MYJ6;Q7YJP8;Q7GH77;I2E9A4;S6CMZ7;Q8MFT9;Q37140;H9ZGI0;L0N8B1;Q5W520;Q9THL1;Q32553;Q32803;Q4VI99;E7DMV3;Q4VI80;Q3L1K9;Q4VI78;Q37220;B1PHQ2;S6CNQ3;A0A249Y5Q9;A0A0F6Y5M5;Q9GHM7;A0A291L2S1;Q32121;C1JAT3;Q3I534;G0WZL1;A0A142I7F3;J9QH20;Q8ME74;Q6VW48;E7DMY2;A0A2H4UGV5;I2E962;O98429;Q9T2E4;A0A142I7A5;B8Y…	C11(Carbamidomethyl); M14(Oxidation)	0	0	5.997e-09	71.81	0.000166501	3	1966.91	1.58491	50.8521	1
	High	EITLGFVDLLR	2	11021	121	Q5W520;Q9GGI5;Q9GHM7;Q6VW40;C0J9R6;C6G1P2;Q33032;A0A1C9HG87;F2X4H9;Q4VI99;C1JAT3;Q4VI80;Q4VI78;G0WZL1;S6CNQ3;Q8MFT9;J9QH20;A0A249Y5Q9;H9ZGI0;Q8ME74;Q5I221;A0A0U4D534;C4NWF4;A0A249Y5N8;I2BGM7;A0A291EY88;O98880;Q95F08;C3RXF1;B8PRL7;A0A0F7EV98;Q9MT32;A0A286NQM2;A0A286M593;D3W6K3;Q9GEK5;T1WGF1;Q8HUZ9;I2E9L8;A0A142DPV4;J9QG76;A0A1C9HFM1;Q8HVI8;D0Q0K2;Q9TLG5;O03612;O03654;A0A023Q3H2;Q9XQR0;A0A023Q1H7;Q…		0	0	0.0001006	63.27	0.00101759	2	1275.73	0.366433	114.995	0
	High	PLLGcTIKPK	8	64838	289	Q32701;I2E9B8;Q6VW40;I2BGM7;C0J9R6;Q6VW29;O98880;C6G1P2;D6MYK4;E7DMY2;Q31807;Q33032;Q95F08;Q8M9C0;A0A1C9HG87;Q5SCK3;A0A286M593;F2X4H9;Q9GEK5;A0A0K2SQY8;D6MYL0;Q9GGI5;D6MYJ6;Q7YJP8;Q7GH77;Q8HUZ9;I2E9L8;I2E9A4;B7P0E9;J9QG76;O99016;Q8HVI8;A0A291L206;S6CMZ7;Q8MFT9;G8EEM9;A0A2D0WHN2;Q7YJM3;A0A1C9HG42;Q5S838;Q37140;H9ZGI0;L0N8B1;Q5SCK1;I6N589;Q05579;A0A291EY88;Q5W520;Q32803;Q37222;Q37220;A0A1C9HFM1;Q9T…	C5(Carbamidomethyl)	0	0	0.0008194	46.71	0.120696	3	1126.67	0.146593	52.0449	1
	High	DDENVNSQPFmR	3	52171	273	Q05579;Q9ZS70;Q32701;I2E9B8;Q31896;D6MYK9;Q6VW40;Q32776;Q32571;I2BGM7;B1NL21;C0J9R6;Q6VW29;A0A291EY88;O98880;C6G1P2;Q5W520;Q33047;D6MYK4;E7DMY2;Q31807;A0PD98;C7AQR6;O98747;Q8WL19;Q33032;I2E962;Q95F08;C3RXF1;Q8M9C0;A0PDB8;Q9GHZ1;A0A1C9HG87;B8PRL7;Q7YMT1;R4QE58;Q9THL1;A5X4D3;Q8WIX2;A0A0P0G3K2;Q5SCK3;O09420;I2E906;V5K6K1;A0A0F7EV98;Q9MT32;Q339G9;Q32121;Q95631;B5D5Q4;A0A286NQM2;A0A0F7G5C0;Q6VW13;A0A2…	M11(Oxidation)	0	0	0.0002839	40.79	0.305523	2	1467.62	0.605846	56.635	0
	High	YGRPLLGcTIKPK	4	64650	279	Q9TLG5;Q9ZS70;Q32701;I2E9B8;Q6VW40;I2BGM7;C0J9R6;Q6VW29;O98880;C6G1P2;Q31807;O98747;Q33032;Q95F08;Q8M9C0;A0A1C9HG87;A5X4D3;Q8WIX2;Q5SCK3;V5K6K1;Q339G9;A0A286M593;F2X4H9;Q9GEK5;A0A0K2SQY8;Q9TN58;O98429;D6MYL0;Q9GGI5;D6MYJ6;Q71N81;A0A1W6BQF9;M1S1D7;Q7YJP8;Q7GH77;Q8HUZ9;Q5I221;G0WZM4;A0A0U4D534;Q95F24;I2E9L8;I2E9A4;Q9T2E4;A0A286NQF2;Q7YJM6;Q8MCX1;A0A249Y5N8;Q6J6P0;A0A120KLC1;Q8WJX3;O98426;B7P0E9;B5L…	C8(Carbamidomethyl)	0	0	0.004232	22.36	35.1487	4	1502.85	-0.506189	54.0899	2
	High	AMHAVIDR	11	44488	276	Q6VW40;C0J9R6;C6G1P2;Q33032;F2X4H9;Q9GGI5;Q5I221;A0A0U4D534;A0A249Y5N8;Q8MFT9;Q05579;A0A291EY88;Q5W520;Q32803;Q37222;Q37220;A0A1C9HFM1;Q9TLG5;Q9GHM7;I6N589;A0A291L2S1;A0A0M3R7F1;Q32701;I2E9B8;I2BGM7;Q6VW29;Q31807;Q95F08;Q8M9C0;Q5SCK3;Q7YJP8;Q7GH77;Q8HUZ9;I2E9L8;I2E9A4;B7P0E9;J9QG76;O99016;A0A291L206;S6CMZ7;G8EEM9;A0A2D0WHN2;Q7YJM3;A0A1C9HG42;L0N8B1;Q5SCK1;A0A218KDZ0;A0PD98;Q4VI99;Q4VI80;Q4VI78;Q8…		0	0.001	0.01465	52.23	0.0220957	2	912.472	-0.221315	33.301	0
	High	AmHAVIDR	1	44488	276	Q05579;Q32701;I2E9B8;Q6VW40;Q32776;Q32571;I2BGM7;B1NL21;C0J9R6;Q6VW29;A0A291EY88;O98880;C6G1P2;Q5W520;Q33047;D6MYK4;E7DMY2;Q31807;Q8WL19;Q33032;Q95F08;C3RXF1;Q8M9C0;A0A1C9HG87;B8PRL7;Q7YMT1;Q9THL1;A5X4D3;A0A0P0G3K2;Q5SCK3;O09420;A0A0F7EV98;Q9MT32;Q339G9;Q32121;Q95631;B5D5Q4;A0A286NQM2;A0A0F7G5C0;A0A286M593;D3W6K3;F2X4H9;Q9GEK5;A0A0K2SQY8;T1WGF1;Q32553;Q32803;Q4VI99;D6MYL0;C1JAT3;Q9GGI5;D6MYJ6;E7D…	M2(Oxidation)	0	0.005	0.07045	12.38	229.365	2	928.467	-0.4599	23.4672	0
Q8MFT9	Ribulose bisphosphate carboxylase large chain (Fragment) OS=Ephedra sp. CR33 OX=173368 GN=rbcL PE=3 SV=1 - [Q8MFT9_9SPER]	2610.4	30.72	47387	0	17	241	433	48.0791	6.88818
	High	GGxDFTKDDENVNSQPFMR	18	51638	249	A0A291EY88;Q5W520;C3RXF1;A0A023Q3H2;A0A023Q1H7;Q6VW40;Q05579;Q32571;Q8WL19;B8PRL7;Q9MT32;Q32121;A0A286NQM2;T1WGF1;Q32553;Q32803;Q9GGI5;E7DMV3;A0PDB5;Q8WIA7;Q3L1K9;Q37222;Q37220;A0A1C9HFM1;A0A249Y5Q9;A0A0F6Y5M5;A1XM46;Q9TLG5;Q9GHM7;Q8ME74;I6N589;Q31889;O03612;A0A291L2S1;A0A0M3R7F1;O09420;M1S1D7;C4NWF4;O09424;J9QGT1;Q32701;C0J9R6;Q6VW29;C6G1P2;O98747;Q33032;Q8M9C0;A0A1C9HG87;A5X4D3;Q5SCK3;Q339G9;F2…	X3(L)	0	0	2.018e-12	122.72	2.24095e-09	2	2169.99	0.129488	93.2723	1
	High	GGxDFTKDDENVNSQPFMR	4	9	3	Q8MFT9;Q5S838;A0A126G0V3	X3(R)	0	0	2.845e-07	108.56	9.63856e-09	2	2213	-3.71627	105.97	2
	High	GHYLNATAGTcEEMIK	12	14794	109	Q32701;Q6VW40;C0J9R6;Q6VW29;C6G1P2;Q5W520;Q33032;Q8M9C0;A0A1C9HG87;Q9THL1;Q5SCK3;Q32121;F2X4H9;A0A0K2SQY8;Q32553;Q32803;Q4VI99;D6MYL0;C1JAT3;Q9GGI5;D6MYJ6;E7DMV3;Q7YJP8;Q7GH77;Q4VI80;Q3I534;Q3L1K9;I2E9A4;Q4VI78;G0WZL1;Q37220;B1PHQ2;A0A142I7F3;S6CMZ7;S6CNQ3;Q8MFT9;J9QH20;A0A249Y5Q9;A0A0F6Y5M5;Q37140;H9ZGI0;L0N8B1;Q9GHM7;Q8ME74;A0A291L2S1;Q9T2E4;P94046;F6KB04;Q6VW48;E7DMY2;A0A2H4UGV5;I2E962;O98429;…	C11(Carbamidomethyl)	0	0	4.818e-09	105.91	5.62468e-08	2	1794.82	1.07912	66.4263	0
	High	EITLGFVDLLRDDFIEK	1	5735	60	Q9GGI5;Q5W520;C4NWF4;C0J9R6;C6G1P2;F2X4H9;Q4VI99;Q4VI80;Q4VI78;Q9GHM7;A0A0U4I2J4;Q6VW40;I2BGM7;Q33032;Q95F08;M1S1D7;Q8HUZ9;Q5I221;A0A0U4D534;I2E9L8;A0A249Y5N8;S4TA61;J9QG76;E0D8V0;Q8MFT9;A0A0F7G5Y0;Q95F24;A0A286NQF2;Q7YJM6;F5B3G0;Q8M9K0;Q8M9J0;E2FGZ3;A0A291EY88;Q9MT32;A0A1C9HFM1;A0A249Y5Q9;Q9TLG5;S6CNQ3;O98747;O09420;A0A249Y5J7;J9QGT1;A0A0F7EV98;D3W6K3;A0A142DPV4;E7DMY2;Q31895;Q4VIC0;A0A1W6L1X3;R…		0	0	3.546e-11	87.03	4.55305e-06	2	2023.07	-0.355445	115.118	1
	High	GGxDFTKDDENVNSQPFmR	14	51638	249	Q8MFT9;Q5S838;A0A126G0V3;C0J9R6;Q6VW29;C6G1P2;Q5W520;A5X4D3;Q32121;F2X4H9;A0A0K2SQY8;Q32803;Q4VI99;D6MYL0;Q9GGI5;D6MYJ6;Q7YJP8;Q5I221;A0A0U4D534;Q4VI80;Q4VI78;C4NWF4;O09424;A0A249Y5Y5;G0WZL1;Q37220;A0A291L2W8;Q37279;J9QH20;Q37140;L0N8B1;Q9GHM7;Q8ME74;A0A291L2S1;Q05579;Q32701;I2E9B8;Q6VW40;Q32571;I2BGM7;A0A291EY88;O98880;Q33047;Q31807;Q8WL19;Q33032;Q95F08;C3RXF1;Q8M9C0;A0A1C9HG87;B8PRL7;Q9THL1;Q5S…	X3(I); M18(Oxidation)	0	0	1.501e-11	84.62	1.40182e-05	2	2185.98	1.00282	83.7712	1
	High	DNGLLLHIHR	13	41878	263	A0A291EY88;Q5W520;C3RXF1;A0A023Q3H2;A0A023Q1H7;Q6VW40;I2BGM7;C0J9R6;O98880;C6G1P2;E7DMY2;O98747;Q33032;Q95F08;A0A1C9HG87;A0A286M593;F2X4H9;Q9GEK5;Q9TN58;Q9GGI5;M1S1D7;Q8HUZ9;Q5I221;G0WZM4;A0A0U4D534;I2E9L8;A0A249Y5N8;S4TA61;J9QG76;E0D8V0;Q8HVI8;Q8MFT9;A0A0F7G5Y0;H9ZGI0;Q6VW29;D6MYK4;Q31807;A0A0K2SQY8;D6MYL0;D6MYJ6;Q7YJP8;Q7YJM3;A0A1C9HG42;Q37140;L0N8B1;I6N589;Q9TLG5;O09420;Q9MT32;C4NWF4;A0A1C9HFM…		0	0	3.439e-05	83.23	2.39395e-05	3	1187.66	0.403152	64.8898	0
	High	MSGGDHIHAGTVVGK	34	17683	129	I2E9A4;Q9BAJ3;Q6VW40;I2BGM7;C0J9R6;C6G1P2;Q33032;Q95F08;F2X4H9;Q9GGI5;M1S1D7;Q8HUZ9;Q5I221;A0A0U4D534;I2E9L8;A0A249Y5N8;S4TA61;J9QG76;E0D8V0;Q8MFT9;A0A0F7G5Y0;Q32701;I2E9B8;Q6VW29;Q6VW48;E7DMY2;Q31807;O98747;P92447;Q8M9C0;O47280;R4QE58;Q5SCK3;Q339G9;Q6VW13;Q3T5L7;O20248;A0A2H4UGV5;Q7YJP8;Q7GH77;A0A024HRQ0;Q8WJX3;B7P0E9;B5L2V5;O99016;A0A291L206;S6CMZ7;A0A0G2QX34;G8EEM9;A0A2D0WHN2;Q7YJM3;A0A1C9HG42…		0	0	1.913e-07	82.24	1.78797e-05	2	1465.72	0.51743	37.3395	0
	High	mSGGDHIHAGTVVGK	32	17683	129	C0J9R6;C6G1P2;F2X4H9;Q9GGI5;Q5I221;A0A0U4D534;Q6VW29;I2E9A4;Q9BAJ3;Q6VW40;I2BGM7;Q33032;Q95F08;M1S1D7;Q8HUZ9;I2E9L8;A0A249Y5N8;S4TA61;J9QG76;E0D8V0;Q8MFT9;A0A0F7G5Y0;Q32701;I2E9B8;Q6VW48;E7DMY2;Q31807;O98747;P92447;Q8M9C0;O47280;R4QE58;Q5SCK3;Q339G9;Q6VW13;Q3T5L7;O20248;A0A2H4UGV5;Q7YJP8;Q7GH77;A0A024HRQ0;Q8WJX3;B7P0E9;B5L2V5;O99016;A0A291L206;S6CMZ7;A0A0G2QX34;G8EEM9;A0A2D0WHN2;Q7YJM3;A0A1C9HG42…	M1(Oxidation)	0	0	1.575e-08	81.79	2.29246e-05	2	1481.72	0.401146	31.4781	0
	High	DDENVNSQPFMR	5	52171	273	C7AQV2;Q7YJR9;Q6PZC1;Q7YJL9;A5H757;X2D2J7;C0J9R6;Q6VW29;C6G1P2;Q5W520;A5X4D3;Q32121;F2X4H9;A0A0K2SQY8;Q32803;Q4VI99;D6MYL0;Q9GGI5;D6MYJ6;Q7YJP8;Q5I221;A0A0U4D534;Q4VI80;Q4VI78;C4NWF4;O09424;A0A249Y5Y5;G0WZL1;Q37220;A0A291L2W8;Q37279;J9QH20;Q37140;L0N8B1;Q9GHM7;Q8ME74;A0A291L2S1;Q32701;Q6VW40;D6MYK4;E7DMY2;O98747;Q33032;I2E962;Q8M9C0;A0A1C9HG87;Q7YMT1;R4QE58;Q9THL1;A0A0P0G3K2;Q5SCK3;I2E906;Q339G9;…		0	0	2.01e-06	77.75	6.25715e-05	2	1451.62	0.55733	70.1106	0
	High	TFQGPPHGIQVER	32	58045	263	C0J9R6;C6G1P2;E7DMY2;F2X4H9;Q9GGI5;Q05579;Q9ZS70;Q32701;I2E9B8;Q6VW40;Q32571;I2BGM7;Q6VW29;A0A291EY88;O98880;Q5W520;Q33047;D6MYK4;Q31807;A0PD98;Q8WL19;Q33032;I2E962;Q95F08;C3RXF1;Q8M9C0;A0A1C9HG87;B8PRL7;Q9THL1;Q8WIX2;Q5SCK3;A0A0F7EV98;Q9MT32;Q32121;A0A286NQM2;A0A286M593;D3W6K3;Q9GEK5;A0A0K2SQY8;Q9T2B5;T1WGF1;O98429;Q32553;Q32803;Q4VI99;D6MYL0;C1JAT3;D6MYJ6;Q71N81;E7DMV3;Q7YJP8;Q7GH77;A0PDB5;Q331…		0	0	1.475e-08	76.56	0.000137395	2	1465.76	0.239591	59.527	0
	High	GHYLNATAGTcEEmIK	6	14794	109	C0J9R6;Q6VW29;C6G1P2;Q5W520;A5X4D3;Q32121;F2X4H9;A0A0K2SQY8;Q32803;Q4VI99;D6MYL0;Q9GGI5;D6MYJ6;Q7YJP8;Q5I221;A0A0U4D534;Q4VI80;Q4VI78;C4NWF4;O09424;A0A249Y5Y5;G0WZL1;Q37220;A0A291L2W8;Q37279;J9QH20;Q37140;L0N8B1;Q9GHM7;Q8ME74;A0A291L2S1;Q32701;Q6VW40;D6MYK4;E7DMY2;O98747;Q33032;I2E962;Q8M9C0;A0A1C9HG87;Q7YMT1;R4QE58;Q9THL1;A0A0P0G3K2;Q5SCK3;I2E906;Q339G9;Q95631;Q6VW13;Q3T5L7;Q9TN58;O98429;Q32553;…	C11(Carbamidomethyl); M14(Oxidation)	0	0	2.503e-10	75.71	5.40546e-05	2	1810.81	1.18125	56.0257	0
	High	GHYLNATAGTcEEMIKR	2	14761	108	Q32701;Q6VW40;C0J9R6;Q6VW29;C6G1P2;Q33032;Q8M9C0;A0A1C9HG87;Q5SCK3;F2X4H9;A0A0K2SQY8;D6MYL0;Q9GGI5;D6MYJ6;Q7YJP8;Q7GH77;I2E9A4;S6CMZ7;Q8MFT9;Q37140;H9ZGI0;L0N8B1;Q5W520;Q9THL1;Q32553;Q32803;Q4VI99;E7DMV3;Q4VI80;Q3L1K9;Q4VI78;Q37220;B1PHQ2;S6CNQ3;A0A249Y5Q9;A0A0F6Y5M5;Q9GHM7;A0A291L2S1;A5X4D3;Q32121;Q5I221;A0A0U4D534;C4NWF4;O09424;A0A249Y5Y5;G0WZL1;A0A291L2W8;Q37279;J9QH20;Q8ME74;D6MYK4;E7DMY2;O98…	C11(Carbamidomethyl)	0	0	6.86e-10	72.25	0.000158619	3	1950.92	1.18142	61.1321	1
	High	GHYLNATAGTcEEmIKR	3	14761	108	Q32701;Q6VW40;C0J9R6;Q6VW29;C6G1P2;Q33032;Q8M9C0;A0A1C9HG87;Q5SCK3;F2X4H9;A0A0K2SQY8;D6MYL0;Q9GGI5;D6MYJ6;Q7YJP8;Q7GH77;I2E9A4;S6CMZ7;Q8MFT9;Q37140;H9ZGI0;L0N8B1;Q5W520;Q9THL1;Q32553;Q32803;Q4VI99;E7DMV3;Q4VI80;Q3L1K9;Q4VI78;Q37220;B1PHQ2;S6CNQ3;A0A249Y5Q9;A0A0F6Y5M5;Q9GHM7;A0A291L2S1;Q32121;C1JAT3;Q3I534;G0WZL1;A0A142I7F3;J9QH20;Q8ME74;Q6VW48;E7DMY2;A0A2H4UGV5;I2E962;O98429;Q9T2E4;A0A142I7A5;B8Y…	C11(Carbamidomethyl); M14(Oxidation)	0	0	5.997e-09	71.81	0.000166501	3	1966.91	1.58491	50.8521	1
	High	EITLGFVDLLR	2	11021	121	Q5W520;Q9GGI5;Q9GHM7;Q6VW40;C0J9R6;C6G1P2;Q33032;A0A1C9HG87;F2X4H9;Q4VI99;C1JAT3;Q4VI80;Q4VI78;G0WZL1;S6CNQ3;Q8MFT9;J9QH20;A0A249Y5Q9;H9ZGI0;Q8ME74;Q5I221;A0A0U4D534;C4NWF4;A0A249Y5N8;I2BGM7;A0A291EY88;O98880;Q95F08;C3RXF1;B8PRL7;A0A0F7EV98;Q9MT32;A0A286NQM2;A0A286M593;D3W6K3;Q9GEK5;T1WGF1;Q8HUZ9;I2E9L8;A0A142DPV4;J9QG76;A0A1C9HFM1;Q8HVI8;D0Q0K2;Q9TLG5;O03612;O03654;A0A023Q3H2;Q9XQR0;A0A023Q1H7;Q…		0	0	0.0001006	63.27	0.00101759	2	1275.73	0.366433	114.995	0
	High	VALEAcVQAR	21	29518	212	Q05579;Q32701;I2E9B8;Q6VW40;I2BGM7;B1NL21;C0J9R6;Q6VW29;A0A291EY88;C6G1P2;Q5W520;Q33047;Q31807;O98747;Q8WL19;Q33032;Q95F08;Q8M9C0;Q7YMT1;Q9THL1;Q5SCK3;O09420;A0A0F7EV98;Q9MT32;Q339G9;B5D5Q4;D3W6K3;F2X4H9;Q32553;Q32803;Q4VI99;Q9GGI5;E7DMV3;M1S1D7;Q7YJP8;Q7GH77;A0PDB5;Q33156;Q8HUZ9;Q8WIA7;Q5I221;A0A0U4D534;Q7YMS9;I2E9L8;Q4VI80;Q3L1K9;I2E9A4;Q4VI78;C4NWF4;Q95DW1;Q58U40;A0A249Y5N8;Q37222;A0A142DPV4;Q…	C6(Carbamidomethyl)	0	0	0.000279	58.09	0.00622802	2	1116.58	0.428443	60.4711	0
	High	PLLGcTIKPK	8	64838	289	Q32701;I2E9B8;Q6VW40;I2BGM7;C0J9R6;Q6VW29;O98880;C6G1P2;D6MYK4;E7DMY2;Q31807;Q33032;Q95F08;Q8M9C0;A0A1C9HG87;Q5SCK3;A0A286M593;F2X4H9;Q9GEK5;A0A0K2SQY8;D6MYL0;Q9GGI5;D6MYJ6;Q7YJP8;Q7GH77;Q8HUZ9;I2E9L8;I2E9A4;B7P0E9;J9QG76;O99016;Q8HVI8;A0A291L206;S6CMZ7;Q8MFT9;G8EEM9;A0A2D0WHN2;Q7YJM3;A0A1C9HG42;Q5S838;Q37140;H9ZGI0;L0N8B1;Q5SCK1;I6N589;Q05579;A0A291EY88;Q5W520;Q32803;Q37222;Q37220;A0A1C9HFM1;Q9T…	C5(Carbamidomethyl)	0	0	0.0008194	46.71	0.120696	3	1126.67	0.146593	52.0449	1
	High	DDENVNSQPFmR	3	52171	273	Q05579;Q9ZS70;Q32701;I2E9B8;Q31896;D6MYK9;Q6VW40;Q32776;Q32571;I2BGM7;B1NL21;C0J9R6;Q6VW29;A0A291EY88;O98880;C6G1P2;Q5W520;Q33047;D6MYK4;E7DMY2;Q31807;A0PD98;C7AQR6;O98747;Q8WL19;Q33032;I2E962;Q95F08;C3RXF1;Q8M9C0;A0PDB8;Q9GHZ1;A0A1C9HG87;B8PRL7;Q7YMT1;R4QE58;Q9THL1;A5X4D3;Q8WIX2;A0A0P0G3K2;Q5SCK3;O09420;I2E906;V5K6K1;A0A0F7EV98;Q9MT32;Q339G9;Q32121;Q95631;B5D5Q4;A0A286NQM2;A0A0F7G5C0;Q6VW13;A0A2…	M11(Oxidation)	0	0	0.0002839	40.79	0.305523	2	1467.62	0.605846	56.635	0
	High	EITLGFVDLLRDDFIEKDR	1	5694	60	Q9GGI5;Q5W520;C4NWF4;C0J9R6;C6G1P2;F2X4H9;Q4VI99;Q4VI80;Q4VI78;Q9GHM7;A0A0U4I2J4;Q6VW40;I2BGM7;Q33032;Q95F08;M1S1D7;Q8HUZ9;Q5I221;A0A0U4D534;I2E9L8;A0A249Y5N8;S4TA61;J9QG76;E0D8V0;Q8MFT9;A0A0F7G5Y0;Q95F24;A0A286NQF2;Q7YJM6;F5B3G0;Q8M9K0;Q8M9J0;E2FGZ3;A0A291EY88;Q9MT32;A0A1C9HFM1;A0A249Y5Q9;Q9TLG5;S6CNQ3;O98747;O09420;A0A249Y5J7;J9QGT1;A0A0F7EV98;D3W6K3;A0A142DPV4;E7DMY2;Q31895;Q4VIC0;A0A1W6L1X3;R…		0	0	2.987e-05	34.97	0.659591	3	2294.2	0.444267	114.748	2
	High	YGRPLLGcTIKPK	4	64650	279	Q9TLG5;Q9ZS70;Q32701;I2E9B8;Q6VW40;I2BGM7;C0J9R6;Q6VW29;O98880;C6G1P2;Q31807;O98747;Q33032;Q95F08;Q8M9C0;A0A1C9HG87;A5X4D3;Q8WIX2;Q5SCK3;V5K6K1;Q339G9;A0A286M593;F2X4H9;Q9GEK5;A0A0K2SQY8;Q9TN58;O98429;D6MYL0;Q9GGI5;D6MYJ6;Q71N81;A0A1W6BQF9;M1S1D7;Q7YJP8;Q7GH77;Q8HUZ9;Q5I221;G0WZM4;A0A0U4D534;Q95F24;I2E9L8;I2E9A4;Q9T2E4;A0A286NQF2;Q7YJM6;Q8MCX1;A0A249Y5N8;Q6J6P0;A0A120KLC1;Q8WJX3;O98426;B7P0E9;B5L…	C8(Carbamidomethyl)	0	0	0.004232	22.36	35.1487	4	1502.85	-0.506189	54.0899	2
	High	AMHAVIDR	11	44488	276	Q6VW40;C0J9R6;C6G1P2;Q33032;F2X4H9;Q9GGI5;Q5I221;A0A0U4D534;A0A249Y5N8;Q8MFT9;Q05579;A0A291EY88;Q5W520;Q32803;Q37222;Q37220;A0A1C9HFM1;Q9TLG5;Q9GHM7;I6N589;A0A291L2S1;A0A0M3R7F1;Q32701;I2E9B8;I2BGM7;Q6VW29;Q31807;Q95F08;Q8M9C0;Q5SCK3;Q7YJP8;Q7GH77;Q8HUZ9;I2E9L8;I2E9A4;B7P0E9;J9QG76;O99016;A0A291L206;S6CMZ7;G8EEM9;A0A2D0WHN2;Q7YJM3;A0A1C9HG42;L0N8B1;Q5SCK1;A0A218KDZ0;A0PD98;Q4VI99;Q4VI80;Q4VI78;Q8…		0	0.001	0.01465	52.23	0.0220957	2	912.472	-0.221315	33.301	0
	High	AQAETGEIK	7	27913	212	Q6VW40;A0PDB5;A0A291L206;A0PD98;A0A1W6BQF9;Q71N78;J9QER6;C7A5Z4;A5X5W8;J9QH20;A1XM46;A0A2H4P5N4;Q6PZC1;B6GUV5;A0A0F6TFY2;C7SN35;C0J9R6;C6G1P2;F2X4H9;Q9GGI5;Q9GHZ1;Q8ME51;A0A291EY88;Q5W520;C3RXF1;B8PRL7;Q9MT32;A0A286NQM2;T1WGF1;A0A1C9HFM1;A0A249Y5J7;A0A249Y5Q9;Q9TLG5;Q9GHM7;Q8ME74;O03612;A0A023Q3H2;A0A023Q1H7;A0A0U4I2J4;Q32701;I2E9B8;I2BGM7;Q6VW29;Q31807;Q33032;Q95F08;Q8M9C0;Q5SCK3;Q7YJP8;Q7GH77;Q…		0	0.001	0.02624	37.93	0.611852	2	946.483	-1.15538	23.7854	0
	High	DDFIEKDR	7	17693	151	C0J9R6;Q6VW29;C6G1P2;F2X4H9;Q9GGI5;Q7YJP8;L0N8B1;Q33032;Q6VW40;Q5W520;Q4VI99;Q5I221;A0A0U4D534;Q4VI80;Q4VI78;C4NWF4;A0A249Y5N8;S6CNQ3;Q8MFT9;A0A249Y5Q9;Q9GHM7;A0A291EY88;Q9MT32;A0A1C9HFM1;Q9TLG5;A2VAL3;Q32701;E7DMY2;O98747;Q8M9C0;Q5SCK3;Q339G9;Q7GH77;I2E9A4;S6CMZ7;Q33484;I2E9B8;I2BGM7;Q31807;Q95F08;Q8HUZ9;I2E9L8;B7P0E9;J9QG76;O99016;A0A291L206;G8EEM9;A0A2D0WHN2;Q7YJM3;A0A1C9HG42;Q5SCK1;I6N589;Q32…		0	0.002	0.02949	64.08	0.00104861	2	1037.49	1.21945	42.991	1
	High	AmHAVIDR	1	44488	276	Q05579;Q32701;I2E9B8;Q6VW40;Q32776;Q32571;I2BGM7;B1NL21;C0J9R6;Q6VW29;A0A291EY88;O98880;C6G1P2;Q5W520;Q33047;D6MYK4;E7DMY2;Q31807;Q8WL19;Q33032;Q95F08;C3RXF1;Q8M9C0;A0A1C9HG87;B8PRL7;Q7YMT1;Q9THL1;A5X4D3;A0A0P0G3K2;Q5SCK3;O09420;A0A0F7EV98;Q9MT32;Q339G9;Q32121;Q95631;B5D5Q4;A0A286NQM2;A0A0F7G5C0;A0A286M593;D3W6K3;F2X4H9;Q9GEK5;A0A0K2SQY8;T1WGF1;Q32553;Q32803;Q4VI99;D6MYL0;C1JAT3;Q9GGI5;D6MYJ6;E7D…	M2(Oxidation)	0	0.005	0.07045	12.38	229.365	2	928.467	-0.4599	23.4672	0
Q8HTI8	ATP synthase subunit beta (Fragment) OS=Echiochilon collenettei OX=203736 GN=atpB PE=3 SV=1 - [Q8HTI8_9BORA]	2598.47	49.48	2279	0	19	131	483	51.7886	5.2876
	High	IFNVLGEPVDNLGPVDTR	3	3009	18	A0A0M3LBA7;A0A1C9HCV0;Q5J038;Q9MRA3;Q597J4;Q9XQX1;Q5J048;Q9SCE9;A0A1I7PIU6;G4WNV5;A0A1D8DG80;Q8HTI8;A0A1D8D815;A0A1I7PIT2;A0A191SDX6;G0LNL4;Q29S96;B7S4V7		0	0	6.46e-09	118.73	2.69818e-09	2	1955.03	1.43187	114.292	0
	High	GIYPAVDPLDSTSTMLQPR	2	5449	29	A0A0M3LBA7;A0A1C9HCV0;A0A1D8D815;A0A1I7PIS3;C0J9K5;C0J9P4;Q9SCE9;A0A1I7PIS8;Q95FJ8;Q597J4;A0A191SDX6;Q5J048;A0A1C9HCP3;Q5J038;Q9MRA3;T1L6T3;A0A1D8DG80;Q9XQX1;A0A1I7PIU6;G4WNV5;A0A1I7PIT2;B8PRK2;Q8HTI8;A0A1X7YHE3;Q29S96;Q95FS7;G0LNL4;Q9MRM1;B7S4V7		0	0	1.457e-08	114.59	8.33548e-09	3	2061.04	1.86003	114.131	0
	High	MPSAVGYQPTLSTEMGSLQER	8	5647	28	A0A0M3LBA7;A0A1C9HCV0;A0A1D8D815;A0A1I7PIS3;C0J9K5;C0J9P4;Q9SCE9;A0A1I7PIS8;Q95FJ8;Q5J038;A0A1C9HCP3;A0A1I7PIU6;Q9XQX1;T1L6T3;Q95FS7;A0A1I7PIT2;B8PRK2;B7S4V7;Q9MRA3;Q5J048;G4WNV5;A0A1D8DG80;Q597J4;Q8HTI8;A0A191SDX6;A0A1X7YHE3;Q29S96;G0LNL4		0	0	2.162e-11	111.59	1.35877e-08	2	2282.08	1.346	105.134	0
	High	FVQAGSEVSALLGR	11	9158	29	A0A0M3LBA7;Q597J4;A0A1C9HCP3;A0A1C9HCV0;Q5J038;C0J9K5;C0J9P4;Q95FJ8;Q9MRA3;A0A1I7PIS3;T1L6T3;Q9SCE9;A0A1D8DG80;Q9XQX1;Q5J048;A0A1I7PIU6;G4WNV5;A0A1I7PIS8;A0A1I7PIT2;B8PRK2;Q8HTI8;A0A1D8D815;A0A191SDX6;A0A1X7YHE3;Q29S96;A0A0A7DB11;Q95FS7;G0LNL4;B7S4V7		0	0	9.894e-08	111.35	2.03645e-08	2	1433.78	0.969012	105.231	0
	High	DVNxQDVLLFIDNIFR	1	5066	23	A0A1C9HCV0;Q5J038;A0A1C9HCP3;A0A1I7PIS3;T1L6T3;Q9SCE9;Q95FJ8;A0A0M3LBA7;C0J9K5;C0J9P4;Q8HTI8;Q9MRA3;A0A1I7PIU6;G4WNV5;A0A1D8DG80;A0A1I7PIS8;Q597J4;Q95FS7;G0LNL4;Q29S96;A0A1I7PIT2;B8PRK2;Q9XQX1	X4(E)	0	0	5.489e-10	105.32	8.27081e-08	2	1950	0.407638	116.555	0
	High	ELQDIIAILGLDELSEEDR	1	7752	27	A0A0M3LBA7;Q597J4;A0A1C9HCV0;Q5J038;A0A1C9HCP3;C0J9K5;C0J9P4;Q95FJ8;Q9MRA3;A0A1I7PIS3;T1L6T3;Q9SCE9;A0A1D8DG80;A0A1I7PIU6;G4WNV5;Q5J048;A0A1I7PIS8;B8PRK2;Q8HTI8;A0A1D8D815;Q29S96;A0A191SDX6;A0A1I7PIT2;Q95FS7;G0LNL4;B7S4V7;A0A1X7YHE3		0	0	1e-11	100.91	2.02643e-07	2	2171.11	-0.423796	115.796	0
	High	VALVYGQMNEPPGAR	10	9490	29	A0A0M3LBA7;A0A1C9HCV0;Q5J038;A0A1D8D815;A0A1C9HCP3;Q9MRA3;A0A1I7PIU6;A0A1I7PIS3;C0J9K5;C0J9P4;T1L6T3;G4WNV5;Q9SCE9;Q5J048;A0A1D8DG80;A0A1I7PIS8;Q95FJ8;A0A191SDX6;Q29S96;Q95FS7;B7S4V7;A0A0A7DB11;A0A1I7PIT2;B8PRK2;Q597J4;Q8HTI8;Q9MRM1;A0A1X7YHE3;G0LNL4		0	0	1.605e-09	89.93	2.63198e-06	2	1601.81	0.731551	80.1927	0
	High	VALVYGQmNEPPGAR	12	9490	29	A0A0M3LBA7;Q597J4;A0A1C9HCV0;Q8HTI8;Q5J038;A0A1D8D815;A0A1C9HCP3;Q9MRA3;A0A1I7PIU6;A0A1I7PIS3;C0J9K5;C0J9P4;T1L6T3;G4WNV5;Q95FS7;Q9SCE9;Q5J048;B7S4V7;A0A1D8DG80;A0A1I7PIS8;A0A1X7YHE3;Q95FJ8;G0LNL4;A0A1I7PIT2;B8PRK2;Q9MRM1;A0A191SDX6;Q29S96;A0A0A7DB11	M8(Oxidation)	0	0	1.437e-07	89.7	2.7036e-06	2	1617.81	0.849294	66.7608	0
	High	mPSAVGYQPTLSTEMGSLQER	11	5647	28	A0A1C9HCV0;Q5J038;A0A1C9HCP3;A0A1I7PIU6;Q9XQX1;A0A1I7PIS3;T1L6T3;Q95FS7;Q9SCE9;A0A1I7PIS8;A0A1I7PIT2;B8PRK2;Q95FJ8;A0A0M3LBA7;C0J9K5;C0J9P4;Q9MRA3;Q5J048;G4WNV5;A0A1D8DG80;Q597J4;A0A1D8D815;Q8HTI8;A0A191SDX6;A0A1X7YHE3;Q29S96;G0LNL4;B7S4V7	M1(Oxidation)	0	0	2.169e-13	89.53	1.78443e-06	2	2298.08	1.21214	97.9642	0
	High	mPNIYNALVVK	3	4063	20	A0A0M3LBA7;Q597J4;A0A1C9HCV0;A0A1C9HCP3;Q5J038;C0J9K5;C0J9P4;Q95FJ8;Q9XQX1;Q9MRA3;A0A1I7PIU6;G4WNV5;A0A1I7PIS8;B8PRK2;Q8HTI8;A0A1D8D815;Q29S96;G0LNL4;Q95FS7;B7S4V7	M1(Oxidation)	0	0	7.624e-06	86.05	1.71889e-05	2	1277.69	0.789394	91.124	0
	High	mPSAVGYQPTLSTEmGSLQER	3	5647	28	A0A0M3LBA7;A0A1C9HCV0;Q5J038;A0A1C9HCP3;Q9MRA3;A0A1I7PIU6;Q9XQX1;A0A1I7PIS3;C0J9K5;C0J9P4;T1L6T3;G4WNV5;Q29S96;Q95FS7;Q9SCE9;A0A1D8DG80;A0A1I7PIS8;A0A1I7PIT2;B8PRK2;Q95FJ8;Q597J4;Q8HTI8;A0A191SDX6;A0A1D8D815;Q5J048;A0A1X7YHE3;G0LNL4;B7S4V7	M1(Oxidation); M15(Oxidation)	0	0	2.29e-09	83.56	6.58299e-06	3	2314.07	1.44358	81.254	0
	High	GIYPAVDPLDSTSTmLQPR	7	5449	29	A0A0M3LBA7;Q597J4;A0A1C9HCP3;A0A1C9HCV0;A0A1D8D815;C0J9K5;C0J9P4;A0A1I7PIS8;Q95FJ8;A0A1I7PIS3;Q9SCE9;A0A191SDX6;Q5J048;Q5J038;A0A1I7PIU6;T1L6T3;Q8HTI8;Q9MRA3;G4WNV5;Q29S96;Q95FS7;B7S4V7;A0A1D8DG80;A0A1X7YHE3;A0A1I7PIT2;B8PRK2;G0LNL4;Q9XQX1;Q9MRM1	M15(Oxidation)	0	0	5.607e-11	77.92	3.83765e-05	2	2077.03	1.53813	104.712	0
	High	VGLTALTmAEYFR	3	7808	30	A0A0M3LBA7;Q597J4;A0A1C9HCV0;Q8HTI8;Q5J038;A0A1C9HCP3;Q9MRA3;A0A1I7PIU6;A0A1I7PIS3;C0J9K5;C0J9P4;T1L6T3;G4WNV5;Q29S96;Q95FS7;Q9SCE9;A0A1D8DG80;A0A1I7PIS8;A0A1I7PIT2;B8PRK2;Q95FJ8;G0LNL4;A0A1D8D815;Q5J048;B7S4V7;A0A1X7YHE3;A0A191SDX6;Q9XQX1;A0A0A7DB11;Q9MRM1	M8(Oxidation)	0	0	2.805e-06	74.09	0.000101855	2	1487.76	1.1816	109.53	0
	High	MPNIYNALVVK	7	4063	20	A0A0M3LBA7;A0A1C9HCV0;C0J9K5;C0J9P4;Q95FJ8;Q5J038;A0A1C9HCP3;Q9MRA3;Q597J4;Q8HTI8;A0A1D8D815;A0A1I7PIU6;G4WNV5;A0A1I7PIS8;Q9XQX1;B8PRK2;Q29S96;G0LNL4;Q95FS7;B7S4V7		0	0	1.731e-05	70.15	0.000217661	2	1261.7	0.44565	103.685	0
	High	VGLTALTMAEYFR	1	7808	30	A0A0M3LBA7;Q597J4;A0A1C9HCV0;Q8HTI8;Q5J038;A0A1C9HCP3;Q9MRA3;A0A1I7PIU6;A0A1I7PIS3;C0J9K5;C0J9P4;T1L6T3;G4WNV5;Q29S96;Q95FS7;Q9SCE9;A0A1D8DG80;A0A1I7PIS8;A0A1I7PIT2;B8PRK2;Q95FJ8;G0LNL4;A0A1D8D815;Q5J048;B7S4V7;A0A1X7YHE3;A0A191SDX6;Q9XQX1;A0A0A7DB11;Q9MRM1		0	0	9.331e-07	66.13	0.000604736	2	1471.76	0.642359	114.613	0
	High	EGNDLYMEMK	4	8238	28	A0A0A7DB11;A0A1C9HCV0;Q5J038;A0A1C9HCP3;Q95FS7;Q95FJ8;A0A0M3LBA7;Q597J4;Q8HTI8;A0A1D8D815;Q9MRA3;A0A1I7PIU6;Q9XQX1;A0A1I7PIS3;C0J9K5;C0J9P4;T1L6T3;G4WNV5;Q9SCE9;Q5J048;B7S4V7;A0A1D8DG80;A0A1I7PIS8;A0A1X7YHE3;G0LNL4;A0A1I7PIT2;B8PRK2;Q29S96		0	0	0.0005714	61.98	0.000528742	2	1229.52	0.493564	74.5464	0
	High	TVLIMELINNIAK	1	8267	27	A0A0M3LBA7;A0A1C9HCV0;Q597J4;A0A1D8D815;A0A1I7PIS3;C0J9K5;C0J9P4;Q9SCE9;Q5J048;A0A1I7PIS8;Q95FJ8;Q8HTI8;Q5J038;A0A1C9HCP3;Q9MRA3;A0A1I7PIU6;T1L6T3;G4WNV5;A0A1D8DG80;A0A1X7YHE3;A0A1I7PIT2;B8PRK2;A0A0A7DB11;Q29S96;A0A191SDX6;Q9XQX1;Q9MRM1		0	0	6.698e-06	61.6	0.0011666	2	1471.86	-0.046942	115.443	0
	High	SAPAFIQLDTK	5	4550	21	Q95FS7;G0LNL4;A0A0M3LBA7;A0A1C9HCV0;Q5J038;A0A1C9HCP3;Q9MRA3;A0A1I7PIS3;C0J9K5;C0J9P4;T1L6T3;Q9SCE9;A0A1D8DG80;Q95FJ8;Q597J4;Q8HTI8;A0A1D8D815;Q29S96;Q5J048;A0A1I7PIT2;A0A191SDX6		0	0	0.0006649	59.45	0.00327513	2	1190.64	0.741073	83.6061	0
	High	AHGGVSVFGGVGER	7	7920	30	A0A0M3LBA7;Q597J4;A0A1C9HCP3;Q29S96;Q5J048;G0LNL4;A0A1C9HCV0;Q5J038;A0A1I7PIS3;T1L6T3;Q95FS7;Q9SCE9;Q95FJ8;C0J9K5;C0J9P4;Q9MRA3;A0A1D8DG80;Q9XQX1;A0A1I7PIU6;G4WNV5;A0A1I7PIS8;A0A1I7PIT2;B8PRK2;Q8HTI8;A0A1D8D815;A0A191SDX6;A0A1X7YHE3;Q9MRM1;B7S4V7;A0A0A7DB11		0	0	0.0002626	57.5	0.00394547	2	1328.67	0.49745	67.1033	0
	High	TVLImELINNIAK	1	8267	27	A0A0M3LBA7;A0A1C9HCV0;Q597J4;A0A1D8D815;A0A1I7PIS3;C0J9K5;C0J9P4;Q9SCE9;Q5J048;A0A1I7PIS8;Q95FJ8;Q8HTI8;Q5J038;A0A1C9HCP3;Q9MRA3;A0A1I7PIU6;T1L6T3;G4WNV5;A0A1D8DG80;A0A1X7YHE3;A0A1I7PIT2;B8PRK2;A0A0A7DB11;Q29S96;A0A191SDX6;Q9XQX1;Q9MRM1	M5(Oxidation)	0	0	0.002033	53.45	0.00769149	2	1487.85	0.089455	114.907	0
	High	IGLFGGAGVGK	6	9628	37	A0A0M3LBA7;A0A1C9HCV0;Q5J038;A0A1C9HCP3;Q9MRA3;A0A1I7PIS3;C0J9K5;C0J9P4;T1L6T3;Q95FS7;Q9SCE9;A0A1D8DG80;Q95FJ8;Q597J4;Q8HTI8;A0A1D8D815;A0A1I7PIU6;Q9XQX1;G4WNV5;Q5J048;B7S4V7;A0A1I7PIS8;A0A1X7YHE3;A0A1I7PIT2;B8PRK2;G0LNL4;A0A2G5F6R8;B9T1V8;A0A103XST4;A0A2H3ZCK5;A0A0K9NYL5;A0A191SDX6;Q29S96;A0A0A7DB11;Q9MRM1;A0A0D6QRT0;M0UCJ4		0	0	6.77e-05	51.75	0.0156082	2	975.563	0.981674	81.624	0
	High	VVDLLAPYR	8	9267	30	A0A0M3LBA7;Q597J4;A0A1C9HCV0;A0A1C9HCP3;Q5J038;C0J9K5;C0J9P4;Q95FJ8;Q9MRA3;A0A1I7PIS3;T1L6T3;Q9SCE9;A0A1D8DG80;Q9XQX1;Q5J048;A0A1I7PIU6;G4WNV5;A0A1I7PIS8;A0A1I7PIT2;B8PRK2;Q8HTI8;A0A1D8D815;A0A191SDX6;A0A1X7YHE3;Q29S96;A0A0A7DB11;Q95FS7;G0LNL4;Q9MRM1;B7S4V7		0	0	0.004271	51.35	0.0155755	2	1045.6	0.536108	98.3826	0
	High	EGNDLYmEMK	3	8238	28	A0A0A7DB11;A0A1C9HCV0;Q5J038;A0A1C9HCP3;Q95FS7;Q95FJ8;A0A0M3LBA7;Q597J4;Q8HTI8;A0A1D8D815;Q9MRA3;A0A1I7PIU6;Q9XQX1;A0A1I7PIS3;C0J9K5;C0J9P4;T1L6T3;G4WNV5;Q9SCE9;Q5J048;B7S4V7;A0A1D8DG80;A0A1I7PIS8;A0A1X7YHE3;G0LNL4;A0A1I7PIT2;B8PRK2;Q29S96	M7(Oxidation)	0	0	0.0001624	39.98	0.0751654	2	1245.51	1.1396	62.9207	0
	High	EGNDLYmEmK	2	8238	28	A0A0M3LBA7;A0A1C9HCP3;A0A1C9HCV0;Q5J038;Q9MRA3;C0J9K5;C0J9P4;Q95FJ8;G0LNL4;Q597J4;Q8HTI8;A0A1D8D815;A0A1I7PIU6;A0A1I7PIS3;T1L6T3;G4WNV5;Q9SCE9;Q5J048;A0A1D8DG80;A0A1I7PIS8;A0A0A7DB11;A0A1X7YHE3;Q95FS7;B7S4V7;A0A1I7PIT2;B8PRK2;Q29S96;Q9XQX1	M7(Oxidation); M9(Oxidation)	0	0	0.003309	37.63	0.115476	2	1261.51	0.704831	43.1671	0
	High	xSGVINEENIAESK	3	1255	19	A0A1C9HCV0;Q5J038;A0A1C9HCP3;A0A1I7PIS3;T1L6T3;Q9SCE9;Q95FJ8;Q9MRA3;A0A1I7PIU6;Q95FS7;A0A1D8DG80;A0A1I7PIS8;A0A1I7PIT2;B8PRK2;Q8HTI8;Q9XQX1;A0A1D8D815;A0A191SDX6;G0LNL4	X1(E)	0	0	0.0003117	30.19	1.79464	2	1518.73	-0.0554985	60.8314	0
	High	LSIFETGIK	5	9003	27	A0A1C9HCV0;Q5J038;A0A1C9HCP3;Q9MRA3;A0A1I7PIS3;T1L6T3;Q9SCE9;A0A1D8DG80;Q95FJ8;A0A0M3LBA7;Q597J4;Q8HTI8;A0A191SDX6;A0A1D8D815;A0A1I7PIU6;C0J9K5;C0J9P4;G4WNV5;Q5J048;A0A1I7PIS8;A0A1X7YHE3;Q95FS7;B7S4V7;G0LNL4;Q9XQX1;A0A0A7DB11;Q9MRM1		0	0.001	0.01363	57.91	0.00227348	2	1007.58	0.398959	92.6026	0
	High	TREGNDLYMEMK	2	8225	27	A0A0M3LBA7;Q597J4;A0A1C9HCV0;Q5J038;Q9MRA3;A0A1C9HCP3;A0A1I7PIS3;T1L6T3;Q9SCE9;Q95FJ8;A0A1D8D815;C0J9K5;C0J9P4;A0A1I7PIS8;Q8HTI8;A0A1I7PIU6;G4WNV5;A0A1D8DG80;A0A1I7PIT2;B8PRK2;Q95FS7;Q5J048;Q9XQX1;B7S4V7;A0A0A7DB11;A0A1X7YHE3;G0LNL4		0	0.001	0.02315	37.14	0.235971	2	1486.67	0.821238	62.1804	1
	High	xSGVINEENIAESK	1	2	2	Q8HTI8;Q9XQX1	X1(Q)	0	0.005	0.07102	48.84	0.0252235	2	1517.75	1.48	58.6244	0
C0J9R6	Ribulose bisphosphate carboxylase large chain (Fragment) OS=Cissampelos capensis OX=379217 GN=rbcL PE=3 SV=1 - [C0J9R6_9MAGN]	2547.8	38.25	55943	0	19	248	468	51.8532	6.68311
	High	GGLDFTKDDENVNSQPFMR	9	51638	249	A0A291EY88;Q5W520;C3RXF1;A0A023Q3H2;A0A023Q1H7;Q6VW40;Q05579;Q32571;Q8WL19;B8PRL7;Q9MT32;Q32121;A0A286NQM2;T1WGF1;Q32553;Q32803;Q9GGI5;E7DMV3;A0PDB5;Q8WIA7;Q3L1K9;Q37222;Q37220;A0A1C9HFM1;A0A249Y5Q9;A0A0F6Y5M5;A1XM46;Q9TLG5;Q9GHM7;Q8ME74;I6N589;Q31889;O03612;A0A291L2S1;A0A0M3R7F1;O09420;M1S1D7;C4NWF4;O09424;J9QGT1;Q32701;C0J9R6;Q6VW29;C6G1P2;O98747;Q33032;Q8M9C0;A0A1C9HG87;A5X4D3;Q5SCK3;Q339G9;F2…		0	0	2.018e-12	122.72	2.24095e-09	2	2169.99	0.129488	93.2723	1
	High	GHYLNATAGTcEEMIK	12	14794	109	Q32701;Q6VW40;C0J9R6;Q6VW29;C6G1P2;Q5W520;Q33032;Q8M9C0;A0A1C9HG87;Q9THL1;Q5SCK3;Q32121;F2X4H9;A0A0K2SQY8;Q32553;Q32803;Q4VI99;D6MYL0;C1JAT3;Q9GGI5;D6MYJ6;E7DMV3;Q7YJP8;Q7GH77;Q4VI80;Q3I534;Q3L1K9;I2E9A4;Q4VI78;G0WZL1;Q37220;B1PHQ2;A0A142I7F3;S6CMZ7;S6CNQ3;Q8MFT9;J9QH20;A0A249Y5Q9;A0A0F6Y5M5;Q37140;H9ZGI0;L0N8B1;Q9GHM7;Q8ME74;A0A291L2S1;Q9T2E4;P94046;F6KB04;Q6VW48;E7DMY2;A0A2H4UGV5;I2E962;O98429;…	C11(Carbamidomethyl)	0	0	4.818e-09	105.91	5.62468e-08	2	1794.82	1.07912	66.4263	0
	High	EITLGFVDLLRDDFIEK	1	5735	60	Q9GGI5;Q5W520;C4NWF4;C0J9R6;C6G1P2;F2X4H9;Q4VI99;Q4VI80;Q4VI78;Q9GHM7;A0A0U4I2J4;Q6VW40;I2BGM7;Q33032;Q95F08;M1S1D7;Q8HUZ9;Q5I221;A0A0U4D534;I2E9L8;A0A249Y5N8;S4TA61;J9QG76;E0D8V0;Q8MFT9;A0A0F7G5Y0;Q95F24;A0A286NQF2;Q7YJM6;F5B3G0;Q8M9K0;Q8M9J0;E2FGZ3;A0A291EY88;Q9MT32;A0A1C9HFM1;A0A249Y5Q9;Q9TLG5;S6CNQ3;O98747;O09420;A0A249Y5J7;J9QGT1;A0A0F7EV98;D3W6K3;A0A142DPV4;E7DMY2;Q31895;Q4VIC0;A0A1W6L1X3;R…		0	0	3.546e-11	87.03	4.55305e-06	2	2023.07	-0.355445	115.118	1
	High	GGLDFTKDDENVNSQPFmR	7	51638	249	Q8MFT9;Q5S838;A0A126G0V3;C0J9R6;Q6VW29;C6G1P2;Q5W520;A5X4D3;Q32121;F2X4H9;A0A0K2SQY8;Q32803;Q4VI99;D6MYL0;Q9GGI5;D6MYJ6;Q7YJP8;Q5I221;A0A0U4D534;Q4VI80;Q4VI78;C4NWF4;O09424;A0A249Y5Y5;G0WZL1;Q37220;A0A291L2W8;Q37279;J9QH20;Q37140;L0N8B1;Q9GHM7;Q8ME74;A0A291L2S1;Q05579;Q32701;I2E9B8;Q6VW40;Q32571;I2BGM7;A0A291EY88;O98880;Q33047;Q31807;Q8WL19;Q33032;Q95F08;C3RXF1;Q8M9C0;A0A1C9HG87;B8PRL7;Q9THL1;Q5S…	M18(Oxidation)	0	0	1.501e-11	84.62	1.40182e-05	2	2185.98	1.00282	83.7712	1
	High	DNGLLLHIHR	13	41878	263	A0A291EY88;Q5W520;C3RXF1;A0A023Q3H2;A0A023Q1H7;Q6VW40;I2BGM7;C0J9R6;O98880;C6G1P2;E7DMY2;O98747;Q33032;Q95F08;A0A1C9HG87;A0A286M593;F2X4H9;Q9GEK5;Q9TN58;Q9GGI5;M1S1D7;Q8HUZ9;Q5I221;G0WZM4;A0A0U4D534;I2E9L8;A0A249Y5N8;S4TA61;J9QG76;E0D8V0;Q8HVI8;Q8MFT9;A0A0F7G5Y0;H9ZGI0;Q6VW29;D6MYK4;Q31807;A0A0K2SQY8;D6MYL0;D6MYJ6;Q7YJP8;Q7YJM3;A0A1C9HG42;Q37140;L0N8B1;I6N589;Q9TLG5;O09420;Q9MT32;C4NWF4;A0A1C9HFM…		0	0	3.439e-05	83.23	2.39395e-05	3	1187.66	0.403152	64.8898	0
	High	MSGGDHIHAGTVVGK	34	17683	129	I2E9A4;Q9BAJ3;Q6VW40;I2BGM7;C0J9R6;C6G1P2;Q33032;Q95F08;F2X4H9;Q9GGI5;M1S1D7;Q8HUZ9;Q5I221;A0A0U4D534;I2E9L8;A0A249Y5N8;S4TA61;J9QG76;E0D8V0;Q8MFT9;A0A0F7G5Y0;Q32701;I2E9B8;Q6VW29;Q6VW48;E7DMY2;Q31807;O98747;P92447;Q8M9C0;O47280;R4QE58;Q5SCK3;Q339G9;Q6VW13;Q3T5L7;O20248;A0A2H4UGV5;Q7YJP8;Q7GH77;A0A024HRQ0;Q8WJX3;B7P0E9;B5L2V5;O99016;A0A291L206;S6CMZ7;A0A0G2QX34;G8EEM9;A0A2D0WHN2;Q7YJM3;A0A1C9HG42…		0	0	1.913e-07	82.24	1.78797e-05	2	1465.72	0.51743	37.3395	0
	High	mSGGDHIHAGTVVGK	32	17683	129	C0J9R6;C6G1P2;F2X4H9;Q9GGI5;Q5I221;A0A0U4D534;Q6VW29;I2E9A4;Q9BAJ3;Q6VW40;I2BGM7;Q33032;Q95F08;M1S1D7;Q8HUZ9;I2E9L8;A0A249Y5N8;S4TA61;J9QG76;E0D8V0;Q8MFT9;A0A0F7G5Y0;Q32701;I2E9B8;Q6VW48;E7DMY2;Q31807;O98747;P92447;Q8M9C0;O47280;R4QE58;Q5SCK3;Q339G9;Q6VW13;Q3T5L7;O20248;A0A2H4UGV5;Q7YJP8;Q7GH77;A0A024HRQ0;Q8WJX3;B7P0E9;B5L2V5;O99016;A0A291L206;S6CMZ7;A0A0G2QX34;G8EEM9;A0A2D0WHN2;Q7YJM3;A0A1C9HG42…	M1(Oxidation)	0	0	1.575e-08	81.79	2.29246e-05	2	1481.72	0.401146	31.4781	0
	High	DDENVNSQPFMR	5	52171	273	C7AQV2;Q7YJR9;Q6PZC1;Q7YJL9;A5H757;X2D2J7;C0J9R6;Q6VW29;C6G1P2;Q5W520;A5X4D3;Q32121;F2X4H9;A0A0K2SQY8;Q32803;Q4VI99;D6MYL0;Q9GGI5;D6MYJ6;Q7YJP8;Q5I221;A0A0U4D534;Q4VI80;Q4VI78;C4NWF4;O09424;A0A249Y5Y5;G0WZL1;Q37220;A0A291L2W8;Q37279;J9QH20;Q37140;L0N8B1;Q9GHM7;Q8ME74;A0A291L2S1;Q32701;Q6VW40;D6MYK4;E7DMY2;O98747;Q33032;I2E962;Q8M9C0;A0A1C9HG87;Q7YMT1;R4QE58;Q9THL1;A0A0P0G3K2;Q5SCK3;I2E906;Q339G9;…		0	0	2.01e-06	77.75	6.25715e-05	2	1451.62	0.55733	70.1106	0
	High	ELGVPIVMHDYITGGFTANTSLAHYcR	2	839	26	I2BGM7;C0J9R6;A0A291EY88;Q5W520;Q31807;Q33032;C3RXF1;Q32553;D6MYL0;D6MYJ6;A0A142DPV4;G0WZL1;A0A291L2W8;A0A0F6Y5M5;Q31889;A0A023Q3H2;A0A023Q1H7;D6MYK4;A0A120KLC1;A0A2H4UGV5;D6MYK9;C7AQV0;C7AQT3;C7AQV2;D6MYI7;D6MYJ0	C26(Carbamidomethyl)	0	0	1.869e-13	76.75	5.65327e-05	3	3022.46	1.03881	114.091	0
	High	TFQGPPHGIQVER	32	58045	263	C0J9R6;C6G1P2;E7DMY2;F2X4H9;Q9GGI5;Q05579;Q9ZS70;Q32701;I2E9B8;Q6VW40;Q32571;I2BGM7;Q6VW29;A0A291EY88;O98880;Q5W520;Q33047;D6MYK4;Q31807;A0PD98;Q8WL19;Q33032;I2E962;Q95F08;C3RXF1;Q8M9C0;A0A1C9HG87;B8PRL7;Q9THL1;Q8WIX2;Q5SCK3;A0A0F7EV98;Q9MT32;Q32121;A0A286NQM2;A0A286M593;D3W6K3;Q9GEK5;A0A0K2SQY8;Q9T2B5;T1WGF1;O98429;Q32553;Q32803;Q4VI99;D6MYL0;C1JAT3;D6MYJ6;Q71N81;E7DMV3;Q7YJP8;Q7GH77;A0PDB5;Q331…		0	0	1.475e-08	76.56	0.000137395	2	1465.76	0.239591	59.527	0
	High	GHYLNATAGTcEEmIK	6	14794	109	C0J9R6;Q6VW29;C6G1P2;Q5W520;A5X4D3;Q32121;F2X4H9;A0A0K2SQY8;Q32803;Q4VI99;D6MYL0;Q9GGI5;D6MYJ6;Q7YJP8;Q5I221;A0A0U4D534;Q4VI80;Q4VI78;C4NWF4;O09424;A0A249Y5Y5;G0WZL1;Q37220;A0A291L2W8;Q37279;J9QH20;Q37140;L0N8B1;Q9GHM7;Q8ME74;A0A291L2S1;Q32701;Q6VW40;D6MYK4;E7DMY2;O98747;Q33032;I2E962;Q8M9C0;A0A1C9HG87;Q7YMT1;R4QE58;Q9THL1;A0A0P0G3K2;Q5SCK3;I2E906;Q339G9;Q95631;Q6VW13;Q3T5L7;Q9TN58;O98429;Q32553;…	C11(Carbamidomethyl); M14(Oxidation)	0	0	2.503e-10	75.71	5.40546e-05	2	1810.81	1.18125	56.0257	0
	High	GHYLNATAGTcEEMIKR	2	14761	108	Q32701;Q6VW40;C0J9R6;Q6VW29;C6G1P2;Q33032;Q8M9C0;A0A1C9HG87;Q5SCK3;F2X4H9;A0A0K2SQY8;D6MYL0;Q9GGI5;D6MYJ6;Q7YJP8;Q7GH77;I2E9A4;S6CMZ7;Q8MFT9;Q37140;H9ZGI0;L0N8B1;Q5W520;Q9THL1;Q32553;Q32803;Q4VI99;E7DMV3;Q4VI80;Q3L1K9;Q4VI78;Q37220;B1PHQ2;S6CNQ3;A0A249Y5Q9;A0A0F6Y5M5;Q9GHM7;A0A291L2S1;A5X4D3;Q32121;Q5I221;A0A0U4D534;C4NWF4;O09424;A0A249Y5Y5;G0WZL1;A0A291L2W8;Q37279;J9QH20;Q8ME74;D6MYK4;E7DMY2;O98…	C11(Carbamidomethyl)	0	0	6.86e-10	72.25	0.000158619	3	1950.92	1.18142	61.1321	1
	High	GHYLNATAGTcEEmIKR	3	14761	108	Q32701;Q6VW40;C0J9R6;Q6VW29;C6G1P2;Q33032;Q8M9C0;A0A1C9HG87;Q5SCK3;F2X4H9;A0A0K2SQY8;D6MYL0;Q9GGI5;D6MYJ6;Q7YJP8;Q7GH77;I2E9A4;S6CMZ7;Q8MFT9;Q37140;H9ZGI0;L0N8B1;Q5W520;Q9THL1;Q32553;Q32803;Q4VI99;E7DMV3;Q4VI80;Q3L1K9;Q4VI78;Q37220;B1PHQ2;S6CNQ3;A0A249Y5Q9;A0A0F6Y5M5;Q9GHM7;A0A291L2S1;Q32121;C1JAT3;Q3I534;G0WZL1;A0A142I7F3;J9QH20;Q8ME74;Q6VW48;E7DMY2;A0A2H4UGV5;I2E962;O98429;Q9T2E4;A0A142I7A5;B8Y…	C11(Carbamidomethyl); M14(Oxidation)	0	0	5.997e-09	71.81	0.000166501	3	1966.91	1.58491	50.8521	1
	High	EITLGFVDLLR	2	11021	121	Q5W520;Q9GGI5;Q9GHM7;Q6VW40;C0J9R6;C6G1P2;Q33032;A0A1C9HG87;F2X4H9;Q4VI99;C1JAT3;Q4VI80;Q4VI78;G0WZL1;S6CNQ3;Q8MFT9;J9QH20;A0A249Y5Q9;H9ZGI0;Q8ME74;Q5I221;A0A0U4D534;C4NWF4;A0A249Y5N8;I2BGM7;A0A291EY88;O98880;Q95F08;C3RXF1;B8PRL7;A0A0F7EV98;Q9MT32;A0A286NQM2;A0A286M593;D3W6K3;Q9GEK5;T1WGF1;Q8HUZ9;I2E9L8;A0A142DPV4;J9QG76;A0A1C9HFM1;Q8HVI8;D0Q0K2;Q9TLG5;O03612;O03654;A0A023Q3H2;Q9XQR0;A0A023Q1H7;Q…		0	0	0.0001006	63.27	0.00101759	2	1275.73	0.366433	114.995	0
	High	VALEAcVQAR	21	29518	212	Q05579;Q32701;I2E9B8;Q6VW40;I2BGM7;B1NL21;C0J9R6;Q6VW29;A0A291EY88;C6G1P2;Q5W520;Q33047;Q31807;O98747;Q8WL19;Q33032;Q95F08;Q8M9C0;Q7YMT1;Q9THL1;Q5SCK3;O09420;A0A0F7EV98;Q9MT32;Q339G9;B5D5Q4;D3W6K3;F2X4H9;Q32553;Q32803;Q4VI99;Q9GGI5;E7DMV3;M1S1D7;Q7YJP8;Q7GH77;A0PDB5;Q33156;Q8HUZ9;Q8WIA7;Q5I221;A0A0U4D534;Q7YMS9;I2E9L8;Q4VI80;Q3L1K9;I2E9A4;Q4VI78;C4NWF4;Q95DW1;Q58U40;A0A249Y5N8;Q37222;A0A142DPV4;Q…	C6(Carbamidomethyl)	0	0	0.000279	58.09	0.00622802	2	1116.58	0.428443	60.4711	0
	High	FLFcAEAIYK	7	13080	123	C0J9R6;Q6VW29;C6G1P2;Q5W520;Q32121;F2X4H9;A0A0K2SQY8;Q32803;Q4VI99;D6MYL0;Q9GGI5;D6MYJ6;Q7YJP8;Q4VI80;Q4VI78;G0WZL1;Q37220;J9QH20;Q37140;L0N8B1;Q9GHM7;Q8ME74;A0A291L2S1;Q5I221;A0A0U4D534;A0A142I7A5;B8YHE7;O98431;A0A078BR81;Q37347;K4EPE7;A0A0F6TFY2;Q95CE8;Q31807;Q95F08;Q71N81;M1S1D7;A0A291L2W8;A0A1C9HG42;E2FGZ3;Q05579;A0A291EY88;A0PD98;Q8HUZ9;Q8MCX1;Q37222;H5ZW43;J9QG76;A0A1C9HFM1;Q7YJM3;Q9TLG5;I6…	C4(Carbamidomethyl)	0	0	0.0005319	55.57	0.00915598	2	1261.63	-0.304268	110.986	0
	High	ELGVPIVmHDYITGGFTANTSLAHYcR	8	839	26	C0J9R6;A0A291EY88;Q5W520;C3RXF1;G0WZL1;A0A023Q3H2;A0A023Q1H7;I2BGM7;D6MYK4;Q31807;Q33032;Q32553;D6MYL0;D6MYJ6;A0A142DPV4;A0A120KLC1;A0A291L2W8;A0A0F6Y5M5;Q31889;C7AQV0;C7AQV2;A0A2H4UGV5;D6MYK9;C7AQT3;D6MYI7;D6MYJ0	M8(Oxidation); C26(Carbamidomethyl)	0	0	5.718e-10	53.46	0.0113139	4	3038.45	0.593273	109.492	0
	High	DTDTLAAFR	10	738	14	I2BGM7;C0J9R6;C6G1P2;E7DMY2;B8PRL7;A0A0F7EV98;C4NWF4;E7DMV3;Q3I534;J7H9H4;G8D4B8;Q71N78;A0A1I9WNX8;H9AK14		0	0	0.002043	48.88	0.0219004	2	1009.5	1.36024	76.7815	0
	High	PLLGcTIKPK	8	64838	289	Q32701;I2E9B8;Q6VW40;I2BGM7;C0J9R6;Q6VW29;O98880;C6G1P2;D6MYK4;E7DMY2;Q31807;Q33032;Q95F08;Q8M9C0;A0A1C9HG87;Q5SCK3;A0A286M593;F2X4H9;Q9GEK5;A0A0K2SQY8;D6MYL0;Q9GGI5;D6MYJ6;Q7YJP8;Q7GH77;Q8HUZ9;I2E9L8;I2E9A4;B7P0E9;J9QG76;O99016;Q8HVI8;A0A291L206;S6CMZ7;Q8MFT9;G8EEM9;A0A2D0WHN2;Q7YJM3;A0A1C9HG42;Q5S838;Q37140;H9ZGI0;L0N8B1;Q5SCK1;I6N589;Q05579;A0A291EY88;Q5W520;Q32803;Q37222;Q37220;A0A1C9HFM1;Q9T…	C5(Carbamidomethyl)	0	0	0.0008194	46.71	0.120696	3	1126.67	0.146593	52.0449	1
	High	DDENVNSQPFmR	3	52171	273	Q05579;Q9ZS70;Q32701;I2E9B8;Q31896;D6MYK9;Q6VW40;Q32776;Q32571;I2BGM7;B1NL21;C0J9R6;Q6VW29;A0A291EY88;O98880;C6G1P2;Q5W520;Q33047;D6MYK4;E7DMY2;Q31807;A0PD98;C7AQR6;O98747;Q8WL19;Q33032;I2E962;Q95F08;C3RXF1;Q8M9C0;A0PDB8;Q9GHZ1;A0A1C9HG87;B8PRL7;Q7YMT1;R4QE58;Q9THL1;A5X4D3;Q8WIX2;A0A0P0G3K2;Q5SCK3;O09420;I2E906;V5K6K1;A0A0F7EV98;Q9MT32;Q339G9;Q32121;Q95631;B5D5Q4;A0A286NQM2;A0A0F7G5C0;Q6VW13;A0A2…	M11(Oxidation)	0	0	0.0002839	40.79	0.305523	2	1467.62	0.605846	56.635	0
	High	EITLGFVDLLRDDFIEKDR	1	5694	60	Q9GGI5;Q5W520;C4NWF4;C0J9R6;C6G1P2;F2X4H9;Q4VI99;Q4VI80;Q4VI78;Q9GHM7;A0A0U4I2J4;Q6VW40;I2BGM7;Q33032;Q95F08;M1S1D7;Q8HUZ9;Q5I221;A0A0U4D534;I2E9L8;A0A249Y5N8;S4TA61;J9QG76;E0D8V0;Q8MFT9;A0A0F7G5Y0;Q95F24;A0A286NQF2;Q7YJM6;F5B3G0;Q8M9K0;Q8M9J0;E2FGZ3;A0A291EY88;Q9MT32;A0A1C9HFM1;A0A249Y5Q9;Q9TLG5;S6CNQ3;O98747;O09420;A0A249Y5J7;J9QGT1;A0A0F7EV98;D3W6K3;A0A142DPV4;E7DMY2;Q31895;Q4VIC0;A0A1W6L1X3;R…		0	0	2.987e-05	34.97	0.659591	3	2294.2	0.444267	114.748	2
	High	YGRPLLGcTIKPK	4	64650	279	Q9TLG5;Q9ZS70;Q32701;I2E9B8;Q6VW40;I2BGM7;C0J9R6;Q6VW29;O98880;C6G1P2;Q31807;O98747;Q33032;Q95F08;Q8M9C0;A0A1C9HG87;A5X4D3;Q8WIX2;Q5SCK3;V5K6K1;Q339G9;A0A286M593;F2X4H9;Q9GEK5;A0A0K2SQY8;Q9TN58;O98429;D6MYL0;Q9GGI5;D6MYJ6;Q71N81;A0A1W6BQF9;M1S1D7;Q7YJP8;Q7GH77;Q8HUZ9;Q5I221;G0WZM4;A0A0U4D534;Q95F24;I2E9L8;I2E9A4;Q9T2E4;A0A286NQF2;Q7YJM6;Q8MCX1;A0A249Y5N8;Q6J6P0;A0A120KLC1;Q8WJX3;O98426;B7P0E9;B5L…	C8(Carbamidomethyl)	0	0	0.004232	22.36	35.1487	4	1502.85	-0.506189	54.0899	2
	High	AMHAVIDR	11	44488	276	Q6VW40;C0J9R6;C6G1P2;Q33032;F2X4H9;Q9GGI5;Q5I221;A0A0U4D534;A0A249Y5N8;Q8MFT9;Q05579;A0A291EY88;Q5W520;Q32803;Q37222;Q37220;A0A1C9HFM1;Q9TLG5;Q9GHM7;I6N589;A0A291L2S1;A0A0M3R7F1;Q32701;I2E9B8;I2BGM7;Q6VW29;Q31807;Q95F08;Q8M9C0;Q5SCK3;Q7YJP8;Q7GH77;Q8HUZ9;I2E9L8;I2E9A4;B7P0E9;J9QG76;O99016;A0A291L206;S6CMZ7;G8EEM9;A0A2D0WHN2;Q7YJM3;A0A1C9HG42;L0N8B1;Q5SCK1;A0A218KDZ0;A0PD98;Q4VI99;Q4VI80;Q4VI78;Q8…		0	0.001	0.01465	52.23	0.0220957	2	912.472	-0.221315	33.301	0
	High	AQAETGEIK	7	27913	212	Q6VW40;A0PDB5;A0A291L206;A0PD98;A0A1W6BQF9;Q71N78;J9QER6;C7A5Z4;A5X5W8;J9QH20;A1XM46;A0A2H4P5N4;Q6PZC1;B6GUV5;A0A0F6TFY2;C7SN35;C0J9R6;C6G1P2;F2X4H9;Q9GGI5;Q9GHZ1;Q8ME51;A0A291EY88;Q5W520;C3RXF1;B8PRL7;Q9MT32;A0A286NQM2;T1WGF1;A0A1C9HFM1;A0A249Y5J7;A0A249Y5Q9;Q9TLG5;Q9GHM7;Q8ME74;O03612;A0A023Q3H2;A0A023Q1H7;A0A0U4I2J4;Q32701;I2E9B8;I2BGM7;Q6VW29;Q31807;Q33032;Q95F08;Q8M9C0;Q5SCK3;Q7YJP8;Q7GH77;Q…		0	0.001	0.02624	37.93	0.611852	2	946.483	-1.15538	23.7854	0
	High	DDFIEKDR	7	17693	151	C0J9R6;Q6VW29;C6G1P2;F2X4H9;Q9GGI5;Q7YJP8;L0N8B1;Q33032;Q6VW40;Q5W520;Q4VI99;Q5I221;A0A0U4D534;Q4VI80;Q4VI78;C4NWF4;A0A249Y5N8;S6CNQ3;Q8MFT9;A0A249Y5Q9;Q9GHM7;A0A291EY88;Q9MT32;A0A1C9HFM1;Q9TLG5;A2VAL3;Q32701;E7DMY2;O98747;Q8M9C0;Q5SCK3;Q339G9;Q7GH77;I2E9A4;S6CMZ7;Q33484;I2E9B8;I2BGM7;Q31807;Q95F08;Q8HUZ9;I2E9L8;B7P0E9;J9QG76;O99016;A0A291L206;G8EEM9;A0A2D0WHN2;Q7YJM3;A0A1C9HG42;Q5SCK1;I6N589;Q32…		0	0.002	0.02949	64.08	0.00104861	2	1037.49	1.21945	42.991	1
	High	AmHAVIDR	1	44488	276	Q05579;Q32701;I2E9B8;Q6VW40;Q32776;Q32571;I2BGM7;B1NL21;C0J9R6;Q6VW29;A0A291EY88;O98880;C6G1P2;Q5W520;Q33047;D6MYK4;E7DMY2;Q31807;Q8WL19;Q33032;Q95F08;C3RXF1;Q8M9C0;A0A1C9HG87;B8PRL7;Q7YMT1;Q9THL1;A5X4D3;A0A0P0G3K2;Q5SCK3;O09420;A0A0F7EV98;Q9MT32;Q339G9;Q32121;Q95631;B5D5Q4;A0A286NQM2;A0A0F7G5C0;A0A286M593;D3W6K3;F2X4H9;Q9GEK5;A0A0K2SQY8;T1WGF1;Q32553;Q32803;Q4VI99;D6MYL0;C1JAT3;Q9GGI5;D6MYJ6;E7D…	M2(Oxidation)	0	0.005	0.07045	12.38	229.365	2	928.467	-0.4599	23.4672	0
G4WNV5	ATP synthase subunit beta (Fragment) OS=Halophytum ameghinoi OX=124817 GN=atpB PE=3 SV=1 - [G4WNV5_9CARY]	2547.07	59.22	3279	1	18	124	461	49.7319	5.21143
	High	IFNVLGEPVDNLGPVDTR	3	3009	18	A0A0M3LBA7;A0A1C9HCV0;Q5J038;Q9MRA3;Q597J4;Q9XQX1;Q5J048;Q9SCE9;A0A1I7PIU6;G4WNV5;A0A1D8DG80;Q8HTI8;A0A1D8D815;A0A1I7PIT2;A0A191SDX6;G0LNL4;Q29S96;B7S4V7		0	0	6.46e-09	118.73	2.69818e-09	2	1955.03	1.43187	114.292	0
	High	GIYPAVDPLDSTSTMLQPR	2	5449	29	A0A0M3LBA7;A0A1C9HCV0;A0A1D8D815;A0A1I7PIS3;C0J9K5;C0J9P4;Q9SCE9;A0A1I7PIS8;Q95FJ8;Q597J4;A0A191SDX6;Q5J048;A0A1C9HCP3;Q5J038;Q9MRA3;T1L6T3;A0A1D8DG80;Q9XQX1;A0A1I7PIU6;G4WNV5;A0A1I7PIT2;B8PRK2;Q8HTI8;A0A1X7YHE3;Q29S96;Q95FS7;G0LNL4;Q9MRM1;B7S4V7		0	0	1.457e-08	114.59	8.33548e-09	3	2061.04	1.86003	114.131	0
	High	MPSAVGYQPTLSTEMGSLQER	8	5647	28	A0A0M3LBA7;A0A1C9HCV0;A0A1D8D815;A0A1I7PIS3;C0J9K5;C0J9P4;Q9SCE9;A0A1I7PIS8;Q95FJ8;Q5J038;A0A1C9HCP3;A0A1I7PIU6;Q9XQX1;T1L6T3;Q95FS7;A0A1I7PIT2;B8PRK2;B7S4V7;Q9MRA3;Q5J048;G4WNV5;A0A1D8DG80;Q597J4;Q8HTI8;A0A191SDX6;A0A1X7YHE3;Q29S96;G0LNL4		0	0	2.162e-11	111.59	1.35877e-08	2	2282.08	1.346	105.134	0
	High	FVQAGSEVSALLGR	11	9158	29	A0A0M3LBA7;Q597J4;A0A1C9HCP3;A0A1C9HCV0;Q5J038;C0J9K5;C0J9P4;Q95FJ8;Q9MRA3;A0A1I7PIS3;T1L6T3;Q9SCE9;A0A1D8DG80;Q9XQX1;Q5J048;A0A1I7PIU6;G4WNV5;A0A1I7PIS8;A0A1I7PIT2;B8PRK2;Q8HTI8;A0A1D8D815;A0A191SDX6;A0A1X7YHE3;Q29S96;A0A0A7DB11;Q95FS7;G0LNL4;B7S4V7		0	0	9.894e-08	111.35	2.03645e-08	2	1433.78	0.969012	105.231	0
	High	DVNEQDVLLFIDNIFR	1	5066	23	A0A1C9HCV0;Q5J038;A0A1C9HCP3;A0A1I7PIS3;T1L6T3;Q9SCE9;Q95FJ8;A0A0M3LBA7;C0J9K5;C0J9P4;Q8HTI8;Q9MRA3;A0A1I7PIU6;G4WNV5;A0A1D8DG80;A0A1I7PIS8;Q597J4;Q95FS7;G0LNL4;Q29S96;A0A1I7PIT2;B8PRK2;Q9XQX1		0	0	5.489e-10	105.32	8.27081e-08	2	1950	0.407638	116.555	0
	High	ELQDIIAILGLDELSEEDR	1	7752	27	A0A0M3LBA7;Q597J4;A0A1C9HCV0;Q5J038;A0A1C9HCP3;C0J9K5;C0J9P4;Q95FJ8;Q9MRA3;A0A1I7PIS3;T1L6T3;Q9SCE9;A0A1D8DG80;A0A1I7PIU6;G4WNV5;Q5J048;A0A1I7PIS8;B8PRK2;Q8HTI8;A0A1D8D815;Q29S96;A0A191SDX6;A0A1I7PIT2;Q95FS7;G0LNL4;B7S4V7;A0A1X7YHE3		0	0	1e-11	100.91	2.02643e-07	2	2171.11	-0.423796	115.796	0
	High	VALVYGQMNEPPGAR	10	9490	29	A0A0M3LBA7;A0A1C9HCV0;Q5J038;A0A1D8D815;A0A1C9HCP3;Q9MRA3;A0A1I7PIU6;A0A1I7PIS3;C0J9K5;C0J9P4;T1L6T3;G4WNV5;Q9SCE9;Q5J048;A0A1D8DG80;A0A1I7PIS8;Q95FJ8;A0A191SDX6;Q29S96;Q95FS7;B7S4V7;A0A0A7DB11;A0A1I7PIT2;B8PRK2;Q597J4;Q8HTI8;Q9MRM1;A0A1X7YHE3;G0LNL4		0	0	1.605e-09	89.93	2.63198e-06	2	1601.81	0.731551	80.1927	0
	High	VALVYGQmNEPPGAR	12	9490	29	A0A0M3LBA7;Q597J4;A0A1C9HCV0;Q8HTI8;Q5J038;A0A1D8D815;A0A1C9HCP3;Q9MRA3;A0A1I7PIU6;A0A1I7PIS3;C0J9K5;C0J9P4;T1L6T3;G4WNV5;Q95FS7;Q9SCE9;Q5J048;B7S4V7;A0A1D8DG80;A0A1I7PIS8;A0A1X7YHE3;Q95FJ8;G0LNL4;A0A1I7PIT2;B8PRK2;Q9MRM1;A0A191SDX6;Q29S96;A0A0A7DB11	M8(Oxidation)	0	0	1.437e-07	89.7	2.7036e-06	2	1617.81	0.849294	66.7608	0
	High	mPSAVGYQPTLSTEMGSLQER	11	5647	28	A0A1C9HCV0;Q5J038;A0A1C9HCP3;A0A1I7PIU6;Q9XQX1;A0A1I7PIS3;T1L6T3;Q95FS7;Q9SCE9;A0A1I7PIS8;A0A1I7PIT2;B8PRK2;Q95FJ8;A0A0M3LBA7;C0J9K5;C0J9P4;Q9MRA3;Q5J048;G4WNV5;A0A1D8DG80;Q597J4;A0A1D8D815;Q8HTI8;A0A191SDX6;A0A1X7YHE3;Q29S96;G0LNL4;B7S4V7	M1(Oxidation)	0	0	2.169e-13	89.53	1.78443e-06	2	2298.08	1.21214	97.9642	0
	High	mPNIYNALVVK	3	4063	20	A0A0M3LBA7;Q597J4;A0A1C9HCV0;A0A1C9HCP3;Q5J038;C0J9K5;C0J9P4;Q95FJ8;Q9XQX1;Q9MRA3;A0A1I7PIU6;G4WNV5;A0A1I7PIS8;B8PRK2;Q8HTI8;A0A1D8D815;Q29S96;G0LNL4;Q95FS7;B7S4V7	M1(Oxidation)	0	0	7.624e-06	86.05	1.71889e-05	2	1277.69	0.789394	91.124	0
	High	mPSAVGYQPTLSTEmGSLQER	3	5647	28	A0A0M3LBA7;A0A1C9HCV0;Q5J038;A0A1C9HCP3;Q9MRA3;A0A1I7PIU6;Q9XQX1;A0A1I7PIS3;C0J9K5;C0J9P4;T1L6T3;G4WNV5;Q29S96;Q95FS7;Q9SCE9;A0A1D8DG80;A0A1I7PIS8;A0A1I7PIT2;B8PRK2;Q95FJ8;Q597J4;Q8HTI8;A0A191SDX6;A0A1D8D815;Q5J048;A0A1X7YHE3;G0LNL4;B7S4V7	M1(Oxidation); M15(Oxidation)	0	0	2.29e-09	83.56	6.58299e-06	3	2314.07	1.44358	81.254	0
	High	GIYPAVDPLDSTSTmLQPR	7	5449	29	A0A0M3LBA7;Q597J4;A0A1C9HCP3;A0A1C9HCV0;A0A1D8D815;C0J9K5;C0J9P4;A0A1I7PIS8;Q95FJ8;A0A1I7PIS3;Q9SCE9;A0A191SDX6;Q5J048;Q5J038;A0A1I7PIU6;T1L6T3;Q8HTI8;Q9MRA3;G4WNV5;Q29S96;Q95FS7;B7S4V7;A0A1D8DG80;A0A1X7YHE3;A0A1I7PIT2;B8PRK2;G0LNL4;Q9XQX1;Q9MRM1	M15(Oxidation)	0	0	5.607e-11	77.92	3.83765e-05	2	2077.03	1.53813	104.712	0
	High	VGLTALTmAEYFR	3	7808	30	A0A0M3LBA7;Q597J4;A0A1C9HCV0;Q8HTI8;Q5J038;A0A1C9HCP3;Q9MRA3;A0A1I7PIU6;A0A1I7PIS3;C0J9K5;C0J9P4;T1L6T3;G4WNV5;Q29S96;Q95FS7;Q9SCE9;A0A1D8DG80;A0A1I7PIS8;A0A1I7PIT2;B8PRK2;Q95FJ8;G0LNL4;A0A1D8D815;Q5J048;B7S4V7;A0A1X7YHE3;A0A191SDX6;Q9XQX1;A0A0A7DB11;Q9MRM1	M8(Oxidation)	0	0	2.805e-06	74.09	0.000101855	2	1487.76	1.1816	109.53	0
	High	MPNIYNALVVK	7	4063	20	A0A0M3LBA7;A0A1C9HCV0;C0J9K5;C0J9P4;Q95FJ8;Q5J038;A0A1C9HCP3;Q9MRA3;Q597J4;Q8HTI8;A0A1D8D815;A0A1I7PIU6;G4WNV5;A0A1I7PIS8;Q9XQX1;B8PRK2;Q29S96;G0LNL4;Q95FS7;B7S4V7		0	0	1.731e-05	70.15	0.000217661	2	1261.7	0.44565	103.685	0
	High	VGLTALTMAEYFR	1	7808	30	A0A0M3LBA7;Q597J4;A0A1C9HCV0;Q8HTI8;Q5J038;A0A1C9HCP3;Q9MRA3;A0A1I7PIU6;A0A1I7PIS3;C0J9K5;C0J9P4;T1L6T3;G4WNV5;Q29S96;Q95FS7;Q9SCE9;A0A1D8DG80;A0A1I7PIS8;A0A1I7PIT2;B8PRK2;Q95FJ8;G0LNL4;A0A1D8D815;Q5J048;B7S4V7;A0A1X7YHE3;A0A191SDX6;Q9XQX1;A0A0A7DB11;Q9MRM1		0	0	9.331e-07	66.13	0.000604736	2	1471.76	0.642359	114.613	0
	High	EGNDLYMEMK	4	8238	28	A0A0A7DB11;A0A1C9HCV0;Q5J038;A0A1C9HCP3;Q95FS7;Q95FJ8;A0A0M3LBA7;Q597J4;Q8HTI8;A0A1D8D815;Q9MRA3;A0A1I7PIU6;Q9XQX1;A0A1I7PIS3;C0J9K5;C0J9P4;T1L6T3;G4WNV5;Q9SCE9;Q5J048;B7S4V7;A0A1D8DG80;A0A1I7PIS8;A0A1X7YHE3;G0LNL4;A0A1I7PIT2;B8PRK2;Q29S96		0	0	0.0005714	61.98	0.000528742	2	1229.52	0.493564	74.5464	0
	High	TVLIMELINNIAK	1	8267	27	A0A0M3LBA7;A0A1C9HCV0;Q597J4;A0A1D8D815;A0A1I7PIS3;C0J9K5;C0J9P4;Q9SCE9;Q5J048;A0A1I7PIS8;Q95FJ8;Q8HTI8;Q5J038;A0A1C9HCP3;Q9MRA3;A0A1I7PIU6;T1L6T3;G4WNV5;A0A1D8DG80;A0A1X7YHE3;A0A1I7PIT2;B8PRK2;A0A0A7DB11;Q29S96;A0A191SDX6;Q9XQX1;Q9MRM1		0	0	6.698e-06	61.6	0.0011666	2	1471.86	-0.046942	115.443	0
	High	AHGGVSVFGGVGER	7	7920	30	A0A0M3LBA7;Q597J4;A0A1C9HCP3;Q29S96;Q5J048;G0LNL4;A0A1C9HCV0;Q5J038;A0A1I7PIS3;T1L6T3;Q95FS7;Q9SCE9;Q95FJ8;C0J9K5;C0J9P4;Q9MRA3;A0A1D8DG80;Q9XQX1;A0A1I7PIU6;G4WNV5;A0A1I7PIS8;A0A1I7PIT2;B8PRK2;Q8HTI8;A0A1D8D815;A0A191SDX6;A0A1X7YHE3;Q9MRM1;B7S4V7;A0A0A7DB11		0	0	0.0002626	57.5	0.00394547	2	1328.67	0.49745	67.1033	0
	High	TVLImELINNIAK	1	8267	27	A0A0M3LBA7;A0A1C9HCV0;Q597J4;A0A1D8D815;A0A1I7PIS3;C0J9K5;C0J9P4;Q9SCE9;Q5J048;A0A1I7PIS8;Q95FJ8;Q8HTI8;Q5J038;A0A1C9HCP3;Q9MRA3;A0A1I7PIU6;T1L6T3;G4WNV5;A0A1D8DG80;A0A1X7YHE3;A0A1I7PIT2;B8PRK2;A0A0A7DB11;Q29S96;A0A191SDX6;Q9XQX1;Q9MRM1	M5(Oxidation)	0	0	0.002033	53.45	0.00769149	2	1487.85	0.089455	114.907	0
	High	IGLFGGAGVGK	6	9628	37	A0A0M3LBA7;A0A1C9HCV0;Q5J038;A0A1C9HCP3;Q9MRA3;A0A1I7PIS3;C0J9K5;C0J9P4;T1L6T3;Q95FS7;Q9SCE9;A0A1D8DG80;Q95FJ8;Q597J4;Q8HTI8;A0A1D8D815;A0A1I7PIU6;Q9XQX1;G4WNV5;Q5J048;B7S4V7;A0A1I7PIS8;A0A1X7YHE3;A0A1I7PIT2;B8PRK2;G0LNL4;A0A2G5F6R8;B9T1V8;A0A103XST4;A0A2H3ZCK5;A0A0K9NYL5;A0A191SDX6;Q29S96;A0A0A7DB11;Q9MRM1;A0A0D6QRT0;M0UCJ4		0	0	6.77e-05	51.75	0.0156082	2	975.563	0.981674	81.624	0
	High	VVDLLAPYR	8	9267	30	A0A0M3LBA7;Q597J4;A0A1C9HCV0;A0A1C9HCP3;Q5J038;C0J9K5;C0J9P4;Q95FJ8;Q9MRA3;A0A1I7PIS3;T1L6T3;Q9SCE9;A0A1D8DG80;Q9XQX1;Q5J048;A0A1I7PIU6;G4WNV5;A0A1I7PIS8;A0A1I7PIT2;B8PRK2;Q8HTI8;A0A1D8D815;A0A191SDX6;A0A1X7YHE3;Q29S96;A0A0A7DB11;Q95FS7;G0LNL4;Q9MRM1;B7S4V7		0	0	0.004271	51.35	0.0155755	2	1045.6	0.536108	98.3826	0
	High	EGSITSIQAVYVPADDLTDPAPATTFAHLDATTVLSR	1	6159	25	A0A0M3LBA7;A0A1C9HCV0;Q5J038;Q9MRA3;A0A1I7PIU6;G4WNV5;A0A1D8D815;A0A1C9HCP3;A0A1I7PIS3;C0J9K5;C0J9P4;T1L6T3;Q95FS7;Q9SCE9;Q5J048;B7S4V7;A0A1D8DG80;A0A1I7PIS8;Q95FJ8;A0A191SDX6;Q9XQX1;A0A0A7DB11;A0A1I7PIT2;B8PRK2;Q29S96		0.0408	0	4.929e-14	46.7	0.035007	3	3843.93	0.903987	114.503	0
	High	EGNDLYmEMK	3	8238	28	A0A0A7DB11;A0A1C9HCV0;Q5J038;A0A1C9HCP3;Q95FS7;Q95FJ8;A0A0M3LBA7;Q597J4;Q8HTI8;A0A1D8D815;Q9MRA3;A0A1I7PIU6;Q9XQX1;A0A1I7PIS3;C0J9K5;C0J9P4;T1L6T3;G4WNV5;Q9SCE9;Q5J048;B7S4V7;A0A1D8DG80;A0A1I7PIS8;A0A1X7YHE3;G0LNL4;A0A1I7PIT2;B8PRK2;Q29S96	M7(Oxidation)	0	0	0.0001624	39.98	0.0751654	2	1245.51	1.1396	62.9207	0
	High	EGNDLYmEmK	2	8238	28	A0A0M3LBA7;A0A1C9HCP3;A0A1C9HCV0;Q5J038;Q9MRA3;C0J9K5;C0J9P4;Q95FJ8;G0LNL4;Q597J4;Q8HTI8;A0A1D8D815;A0A1I7PIU6;A0A1I7PIS3;T1L6T3;G4WNV5;Q9SCE9;Q5J048;A0A1D8DG80;A0A1I7PIS8;A0A0A7DB11;A0A1X7YHE3;Q95FS7;B7S4V7;A0A1I7PIT2;B8PRK2;Q29S96;Q9XQX1	M7(Oxidation); M9(Oxidation)	0	0	0.003309	37.63	0.115476	2	1261.51	0.704831	43.1671	0
	High	GmEVIDTGAPLxVPVGGATLGR	1	3	1	G4WNV5	M2(Oxidation); X12(Q)	0	0	0.001277	15.4	51.418	3	2154.12	0.172036	91.0321	0
	High	LSIFETGIK	5	9003	27	A0A1C9HCV0;Q5J038;A0A1C9HCP3;Q9MRA3;A0A1I7PIS3;T1L6T3;Q9SCE9;A0A1D8DG80;Q95FJ8;A0A0M3LBA7;Q597J4;Q8HTI8;A0A191SDX6;A0A1D8D815;A0A1I7PIU6;C0J9K5;C0J9P4;G4WNV5;Q5J048;A0A1I7PIS8;A0A1X7YHE3;Q95FS7;B7S4V7;G0LNL4;Q9XQX1;A0A0A7DB11;Q9MRM1		0	0.001	0.01363	57.91	0.00227348	2	1007.58	0.398959	92.6026	0
	High	TREGNDLYMEMK	2	8225	27	A0A0M3LBA7;Q597J4;A0A1C9HCV0;Q5J038;Q9MRA3;A0A1C9HCP3;A0A1I7PIS3;T1L6T3;Q9SCE9;Q95FJ8;A0A1D8D815;C0J9K5;C0J9P4;A0A1I7PIS8;Q8HTI8;A0A1I7PIU6;G4WNV5;A0A1D8DG80;A0A1I7PIT2;B8PRK2;Q95FS7;Q5J048;Q9XQX1;B7S4V7;A0A0A7DB11;A0A1X7YHE3;G0LNL4		0	0.001	0.02315	37.14	0.235971	2	1486.67	0.821238	62.1804	1
Q33032	Ribulose bisphosphate carboxylase large chain (Fragment) OS=Rhynchocalyx lawsonioides OX=40034 GN=rbcL PE=3 SV=2 - [Q33032_9MYRT]	2534.51	43.8	51122	0	19	237	468	52.0061	6.48096
	High	GGLDFTKDDENVNSQPFMR	9	51638	249	A0A291EY88;Q5W520;C3RXF1;A0A023Q3H2;A0A023Q1H7;Q6VW40;Q05579;Q32571;Q8WL19;B8PRL7;Q9MT32;Q32121;A0A286NQM2;T1WGF1;Q32553;Q32803;Q9GGI5;E7DMV3;A0PDB5;Q8WIA7;Q3L1K9;Q37222;Q37220;A0A1C9HFM1;A0A249Y5Q9;A0A0F6Y5M5;A1XM46;Q9TLG5;Q9GHM7;Q8ME74;I6N589;Q31889;O03612;A0A291L2S1;A0A0M3R7F1;O09420;M1S1D7;C4NWF4;O09424;J9QGT1;Q32701;C0J9R6;Q6VW29;C6G1P2;O98747;Q33032;Q8M9C0;A0A1C9HG87;A5X4D3;Q5SCK3;Q339G9;F2…		0	0	2.018e-12	122.72	2.24095e-09	2	2169.99	0.129488	93.2723	1
	High	GHYLNATAGTcEEMIK	12	14794	109	Q32701;Q6VW40;C0J9R6;Q6VW29;C6G1P2;Q5W520;Q33032;Q8M9C0;A0A1C9HG87;Q9THL1;Q5SCK3;Q32121;F2X4H9;A0A0K2SQY8;Q32553;Q32803;Q4VI99;D6MYL0;C1JAT3;Q9GGI5;D6MYJ6;E7DMV3;Q7YJP8;Q7GH77;Q4VI80;Q3I534;Q3L1K9;I2E9A4;Q4VI78;G0WZL1;Q37220;B1PHQ2;A0A142I7F3;S6CMZ7;S6CNQ3;Q8MFT9;J9QH20;A0A249Y5Q9;A0A0F6Y5M5;Q37140;H9ZGI0;L0N8B1;Q9GHM7;Q8ME74;A0A291L2S1;Q9T2E4;P94046;F6KB04;Q6VW48;E7DMY2;A0A2H4UGV5;I2E962;O98429;…	C11(Carbamidomethyl)	0	0	4.818e-09	105.91	5.62468e-08	2	1794.82	1.07912	66.4263	0
	High	EITLGFVDLLRDDFIEK	1	5735	60	Q9GGI5;Q5W520;C4NWF4;C0J9R6;C6G1P2;F2X4H9;Q4VI99;Q4VI80;Q4VI78;Q9GHM7;A0A0U4I2J4;Q6VW40;I2BGM7;Q33032;Q95F08;M1S1D7;Q8HUZ9;Q5I221;A0A0U4D534;I2E9L8;A0A249Y5N8;S4TA61;J9QG76;E0D8V0;Q8MFT9;A0A0F7G5Y0;Q95F24;A0A286NQF2;Q7YJM6;F5B3G0;Q8M9K0;Q8M9J0;E2FGZ3;A0A291EY88;Q9MT32;A0A1C9HFM1;A0A249Y5Q9;Q9TLG5;S6CNQ3;O98747;O09420;A0A249Y5J7;J9QGT1;A0A0F7EV98;D3W6K3;A0A142DPV4;E7DMY2;Q31895;Q4VIC0;A0A1W6L1X3;R…		0	0	3.546e-11	87.03	4.55305e-06	2	2023.07	-0.355445	115.118	1
	High	GGLDFTKDDENVNSQPFmR	7	51638	249	Q8MFT9;Q5S838;A0A126G0V3;C0J9R6;Q6VW29;C6G1P2;Q5W520;A5X4D3;Q32121;F2X4H9;A0A0K2SQY8;Q32803;Q4VI99;D6MYL0;Q9GGI5;D6MYJ6;Q7YJP8;Q5I221;A0A0U4D534;Q4VI80;Q4VI78;C4NWF4;O09424;A0A249Y5Y5;G0WZL1;Q37220;A0A291L2W8;Q37279;J9QH20;Q37140;L0N8B1;Q9GHM7;Q8ME74;A0A291L2S1;Q05579;Q32701;I2E9B8;Q6VW40;Q32571;I2BGM7;A0A291EY88;O98880;Q33047;Q31807;Q8WL19;Q33032;Q95F08;C3RXF1;Q8M9C0;A0A1C9HG87;B8PRL7;Q9THL1;Q5S…	M18(Oxidation)	0	0	1.501e-11	84.62	1.40182e-05	2	2185.98	1.00282	83.7712	1
	High	DNGLLLHIHR	13	41878	263	A0A291EY88;Q5W520;C3RXF1;A0A023Q3H2;A0A023Q1H7;Q6VW40;I2BGM7;C0J9R6;O98880;C6G1P2;E7DMY2;O98747;Q33032;Q95F08;A0A1C9HG87;A0A286M593;F2X4H9;Q9GEK5;Q9TN58;Q9GGI5;M1S1D7;Q8HUZ9;Q5I221;G0WZM4;A0A0U4D534;I2E9L8;A0A249Y5N8;S4TA61;J9QG76;E0D8V0;Q8HVI8;Q8MFT9;A0A0F7G5Y0;H9ZGI0;Q6VW29;D6MYK4;Q31807;A0A0K2SQY8;D6MYL0;D6MYJ6;Q7YJP8;Q7YJM3;A0A1C9HG42;Q37140;L0N8B1;I6N589;Q9TLG5;O09420;Q9MT32;C4NWF4;A0A1C9HFM…		0	0	3.439e-05	83.23	2.39395e-05	3	1187.66	0.403152	64.8898	0
	High	MSGGDHIHAGTVVGK	34	17683	129	I2E9A4;Q9BAJ3;Q6VW40;I2BGM7;C0J9R6;C6G1P2;Q33032;Q95F08;F2X4H9;Q9GGI5;M1S1D7;Q8HUZ9;Q5I221;A0A0U4D534;I2E9L8;A0A249Y5N8;S4TA61;J9QG76;E0D8V0;Q8MFT9;A0A0F7G5Y0;Q32701;I2E9B8;Q6VW29;Q6VW48;E7DMY2;Q31807;O98747;P92447;Q8M9C0;O47280;R4QE58;Q5SCK3;Q339G9;Q6VW13;Q3T5L7;O20248;A0A2H4UGV5;Q7YJP8;Q7GH77;A0A024HRQ0;Q8WJX3;B7P0E9;B5L2V5;O99016;A0A291L206;S6CMZ7;A0A0G2QX34;G8EEM9;A0A2D0WHN2;Q7YJM3;A0A1C9HG42…		0	0	1.913e-07	82.24	1.78797e-05	2	1465.72	0.51743	37.3395	0
	High	mSGGDHIHAGTVVGK	32	17683	129	C0J9R6;C6G1P2;F2X4H9;Q9GGI5;Q5I221;A0A0U4D534;Q6VW29;I2E9A4;Q9BAJ3;Q6VW40;I2BGM7;Q33032;Q95F08;M1S1D7;Q8HUZ9;I2E9L8;A0A249Y5N8;S4TA61;J9QG76;E0D8V0;Q8MFT9;A0A0F7G5Y0;Q32701;I2E9B8;Q6VW48;E7DMY2;Q31807;O98747;P92447;Q8M9C0;O47280;R4QE58;Q5SCK3;Q339G9;Q6VW13;Q3T5L7;O20248;A0A2H4UGV5;Q7YJP8;Q7GH77;A0A024HRQ0;Q8WJX3;B7P0E9;B5L2V5;O99016;A0A291L206;S6CMZ7;A0A0G2QX34;G8EEM9;A0A2D0WHN2;Q7YJM3;A0A1C9HG42…	M1(Oxidation)	0	0	1.575e-08	81.79	2.29246e-05	2	1481.72	0.401146	31.4781	0
	High	DDENVNSQPFMR	5	52171	273	C7AQV2;Q7YJR9;Q6PZC1;Q7YJL9;A5H757;X2D2J7;C0J9R6;Q6VW29;C6G1P2;Q5W520;A5X4D3;Q32121;F2X4H9;A0A0K2SQY8;Q32803;Q4VI99;D6MYL0;Q9GGI5;D6MYJ6;Q7YJP8;Q5I221;A0A0U4D534;Q4VI80;Q4VI78;C4NWF4;O09424;A0A249Y5Y5;G0WZL1;Q37220;A0A291L2W8;Q37279;J9QH20;Q37140;L0N8B1;Q9GHM7;Q8ME74;A0A291L2S1;Q32701;Q6VW40;D6MYK4;E7DMY2;O98747;Q33032;I2E962;Q8M9C0;A0A1C9HG87;Q7YMT1;R4QE58;Q9THL1;A0A0P0G3K2;Q5SCK3;I2E906;Q339G9;…		0	0	2.01e-06	77.75	6.25715e-05	2	1451.62	0.55733	70.1106	0
	High	ELGVPIVMHDYITGGFTANTSLAHYcR	2	839	26	I2BGM7;C0J9R6;A0A291EY88;Q5W520;Q31807;Q33032;C3RXF1;Q32553;D6MYL0;D6MYJ6;A0A142DPV4;G0WZL1;A0A291L2W8;A0A0F6Y5M5;Q31889;A0A023Q3H2;A0A023Q1H7;D6MYK4;A0A120KLC1;A0A2H4UGV5;D6MYK9;C7AQV0;C7AQT3;C7AQV2;D6MYI7;D6MYJ0	C26(Carbamidomethyl)	0	0	1.869e-13	76.75	5.65327e-05	3	3022.46	1.03881	114.091	0
	High	TFQGPPHGIQVER	32	58045	263	C0J9R6;C6G1P2;E7DMY2;F2X4H9;Q9GGI5;Q05579;Q9ZS70;Q32701;I2E9B8;Q6VW40;Q32571;I2BGM7;Q6VW29;A0A291EY88;O98880;Q5W520;Q33047;D6MYK4;Q31807;A0PD98;Q8WL19;Q33032;I2E962;Q95F08;C3RXF1;Q8M9C0;A0A1C9HG87;B8PRL7;Q9THL1;Q8WIX2;Q5SCK3;A0A0F7EV98;Q9MT32;Q32121;A0A286NQM2;A0A286M593;D3W6K3;Q9GEK5;A0A0K2SQY8;Q9T2B5;T1WGF1;O98429;Q32553;Q32803;Q4VI99;D6MYL0;C1JAT3;D6MYJ6;Q71N81;E7DMV3;Q7YJP8;Q7GH77;A0PDB5;Q331…		0	0	1.475e-08	76.56	0.000137395	2	1465.76	0.239591	59.527	0
	High	GHYLNATAGTcEEmIK	6	14794	109	C0J9R6;Q6VW29;C6G1P2;Q5W520;A5X4D3;Q32121;F2X4H9;A0A0K2SQY8;Q32803;Q4VI99;D6MYL0;Q9GGI5;D6MYJ6;Q7YJP8;Q5I221;A0A0U4D534;Q4VI80;Q4VI78;C4NWF4;O09424;A0A249Y5Y5;G0WZL1;Q37220;A0A291L2W8;Q37279;J9QH20;Q37140;L0N8B1;Q9GHM7;Q8ME74;A0A291L2S1;Q32701;Q6VW40;D6MYK4;E7DMY2;O98747;Q33032;I2E962;Q8M9C0;A0A1C9HG87;Q7YMT1;R4QE58;Q9THL1;A0A0P0G3K2;Q5SCK3;I2E906;Q339G9;Q95631;Q6VW13;Q3T5L7;Q9TN58;O98429;Q32553;…	C11(Carbamidomethyl); M14(Oxidation)	0	0	2.503e-10	75.71	5.40546e-05	2	1810.81	1.18125	56.0257	0
	High	GHYLNATAGTcEEMIKR	2	14761	108	Q32701;Q6VW40;C0J9R6;Q6VW29;C6G1P2;Q33032;Q8M9C0;A0A1C9HG87;Q5SCK3;F2X4H9;A0A0K2SQY8;D6MYL0;Q9GGI5;D6MYJ6;Q7YJP8;Q7GH77;I2E9A4;S6CMZ7;Q8MFT9;Q37140;H9ZGI0;L0N8B1;Q5W520;Q9THL1;Q32553;Q32803;Q4VI99;E7DMV3;Q4VI80;Q3L1K9;Q4VI78;Q37220;B1PHQ2;S6CNQ3;A0A249Y5Q9;A0A0F6Y5M5;Q9GHM7;A0A291L2S1;A5X4D3;Q32121;Q5I221;A0A0U4D534;C4NWF4;O09424;A0A249Y5Y5;G0WZL1;A0A291L2W8;Q37279;J9QH20;Q8ME74;D6MYK4;E7DMY2;O98…	C11(Carbamidomethyl)	0	0	6.86e-10	72.25	0.000158619	3	1950.92	1.18142	61.1321	1
	High	GHYLNATAGTcEEmIKR	3	14761	108	Q32701;Q6VW40;C0J9R6;Q6VW29;C6G1P2;Q33032;Q8M9C0;A0A1C9HG87;Q5SCK3;F2X4H9;A0A0K2SQY8;D6MYL0;Q9GGI5;D6MYJ6;Q7YJP8;Q7GH77;I2E9A4;S6CMZ7;Q8MFT9;Q37140;H9ZGI0;L0N8B1;Q5W520;Q9THL1;Q32553;Q32803;Q4VI99;E7DMV3;Q4VI80;Q3L1K9;Q4VI78;Q37220;B1PHQ2;S6CNQ3;A0A249Y5Q9;A0A0F6Y5M5;Q9GHM7;A0A291L2S1;Q32121;C1JAT3;Q3I534;G0WZL1;A0A142I7F3;J9QH20;Q8ME74;Q6VW48;E7DMY2;A0A2H4UGV5;I2E962;O98429;Q9T2E4;A0A142I7A5;B8Y…	C11(Carbamidomethyl); M14(Oxidation)	0	0	5.997e-09	71.81	0.000166501	3	1966.91	1.58491	50.8521	1
	High	EITLGFVDLLR	2	11021	121	Q5W520;Q9GGI5;Q9GHM7;Q6VW40;C0J9R6;C6G1P2;Q33032;A0A1C9HG87;F2X4H9;Q4VI99;C1JAT3;Q4VI80;Q4VI78;G0WZL1;S6CNQ3;Q8MFT9;J9QH20;A0A249Y5Q9;H9ZGI0;Q8ME74;Q5I221;A0A0U4D534;C4NWF4;A0A249Y5N8;I2BGM7;A0A291EY88;O98880;Q95F08;C3RXF1;B8PRL7;A0A0F7EV98;Q9MT32;A0A286NQM2;A0A286M593;D3W6K3;Q9GEK5;T1WGF1;Q8HUZ9;I2E9L8;A0A142DPV4;J9QG76;A0A1C9HFM1;Q8HVI8;D0Q0K2;Q9TLG5;O03612;O03654;A0A023Q3H2;Q9XQR0;A0A023Q1H7;Q…		0	0	0.0001006	63.27	0.00101759	2	1275.73	0.366433	114.995	0
	High	VxPQPGVPPEEAGAAVAAESSTGTWTTVWTDGLTSLDR	4	2208	45	O03643;C3RXF1;A0A286NQM2;A0A0F7G5C0;T1WGF1;Q9GGI5;M1S1D7;C4NWF4;L0N8C5;Q9TLG5;C6G1P2;Q7YMT1;E7DMV3;Q7YMS9;Q3L1K9;A0A0F7G5H6;Q58U40;A0A0F6Y5M5;A0A291L2S1;G0WZL1;O03654;Q33032;A0A249Y5N8;O03613;I2BGM7;Q7YMT4;Q3T5L7;A0A286NQE9;A0A120KLC1;D0Q0K2;Q8M9K0;Q8M9J0;Q8M9L6;O03656;O03628;A0A126G0V3;A0A1I9WNX8;A0A1X9ZQP4;A0A2D2CG74;G8D4Z3;A0A0H4SSE1;C6FJV2;A0A223LNB4;A0A1W6BQF9;B5LBY9	X2(S)	0	0	2.147e-11	59.23	0.00154532	4	3840.85	-0.539067	115.086	0
	High	VALEAcVQAR	21	29518	212	Q05579;Q32701;I2E9B8;Q6VW40;I2BGM7;B1NL21;C0J9R6;Q6VW29;A0A291EY88;C6G1P2;Q5W520;Q33047;Q31807;O98747;Q8WL19;Q33032;Q95F08;Q8M9C0;Q7YMT1;Q9THL1;Q5SCK3;O09420;A0A0F7EV98;Q9MT32;Q339G9;B5D5Q4;D3W6K3;F2X4H9;Q32553;Q32803;Q4VI99;Q9GGI5;E7DMV3;M1S1D7;Q7YJP8;Q7GH77;A0PDB5;Q33156;Q8HUZ9;Q8WIA7;Q5I221;A0A0U4D534;Q7YMS9;I2E9L8;Q4VI80;Q3L1K9;I2E9A4;Q4VI78;C4NWF4;Q95DW1;Q58U40;A0A249Y5N8;Q37222;A0A142DPV4;Q…	C6(Carbamidomethyl)	0	0	0.000279	58.09	0.00622802	2	1116.58	0.428443	60.4711	0
	High	ELGVPIVmHDYITGGFTANTSLAHYcR	8	839	26	C0J9R6;A0A291EY88;Q5W520;C3RXF1;G0WZL1;A0A023Q3H2;A0A023Q1H7;I2BGM7;D6MYK4;Q31807;Q33032;Q32553;D6MYL0;D6MYJ6;A0A142DPV4;A0A120KLC1;A0A291L2W8;A0A0F6Y5M5;Q31889;C7AQV0;C7AQV2;A0A2H4UGV5;D6MYK9;C7AQT3;D6MYI7;D6MYJ0	M8(Oxidation); C26(Carbamidomethyl)	0	0	5.718e-10	53.46	0.0113139	4	3038.45	0.593273	109.492	0
	High	PLLGcTIKPK	8	64838	289	Q32701;I2E9B8;Q6VW40;I2BGM7;C0J9R6;Q6VW29;O98880;C6G1P2;D6MYK4;E7DMY2;Q31807;Q33032;Q95F08;Q8M9C0;A0A1C9HG87;Q5SCK3;A0A286M593;F2X4H9;Q9GEK5;A0A0K2SQY8;D6MYL0;Q9GGI5;D6MYJ6;Q7YJP8;Q7GH77;Q8HUZ9;I2E9L8;I2E9A4;B7P0E9;J9QG76;O99016;Q8HVI8;A0A291L206;S6CMZ7;Q8MFT9;G8EEM9;A0A2D0WHN2;Q7YJM3;A0A1C9HG42;Q5S838;Q37140;H9ZGI0;L0N8B1;Q5SCK1;I6N589;Q05579;A0A291EY88;Q5W520;Q32803;Q37222;Q37220;A0A1C9HFM1;Q9T…	C5(Carbamidomethyl)	0	0	0.0008194	46.71	0.120696	3	1126.67	0.146593	52.0449	1
	High	DDENVNSQPFmR	3	52171	273	Q05579;Q9ZS70;Q32701;I2E9B8;Q31896;D6MYK9;Q6VW40;Q32776;Q32571;I2BGM7;B1NL21;C0J9R6;Q6VW29;A0A291EY88;O98880;C6G1P2;Q5W520;Q33047;D6MYK4;E7DMY2;Q31807;A0PD98;C7AQR6;O98747;Q8WL19;Q33032;I2E962;Q95F08;C3RXF1;Q8M9C0;A0PDB8;Q9GHZ1;A0A1C9HG87;B8PRL7;Q7YMT1;R4QE58;Q9THL1;A5X4D3;Q8WIX2;A0A0P0G3K2;Q5SCK3;O09420;I2E906;V5K6K1;A0A0F7EV98;Q9MT32;Q339G9;Q32121;Q95631;B5D5Q4;A0A286NQM2;A0A0F7G5C0;Q6VW13;A0A2…	M11(Oxidation)	0	0	0.0002839	40.79	0.305523	2	1467.62	0.605846	56.635	0
	High	EITLGFVDLLRDDFIEKDR	1	5694	60	Q9GGI5;Q5W520;C4NWF4;C0J9R6;C6G1P2;F2X4H9;Q4VI99;Q4VI80;Q4VI78;Q9GHM7;A0A0U4I2J4;Q6VW40;I2BGM7;Q33032;Q95F08;M1S1D7;Q8HUZ9;Q5I221;A0A0U4D534;I2E9L8;A0A249Y5N8;S4TA61;J9QG76;E0D8V0;Q8MFT9;A0A0F7G5Y0;Q95F24;A0A286NQF2;Q7YJM6;F5B3G0;Q8M9K0;Q8M9J0;E2FGZ3;A0A291EY88;Q9MT32;A0A1C9HFM1;A0A249Y5Q9;Q9TLG5;S6CNQ3;O98747;O09420;A0A249Y5J7;J9QGT1;A0A0F7EV98;D3W6K3;A0A142DPV4;E7DMY2;Q31895;Q4VIC0;A0A1W6L1X3;R…		0	0	2.987e-05	34.97	0.659591	3	2294.2	0.444267	114.748	2
	High	YGRPLLGcTIKPK	4	64650	279	Q9TLG5;Q9ZS70;Q32701;I2E9B8;Q6VW40;I2BGM7;C0J9R6;Q6VW29;O98880;C6G1P2;Q31807;O98747;Q33032;Q95F08;Q8M9C0;A0A1C9HG87;A5X4D3;Q8WIX2;Q5SCK3;V5K6K1;Q339G9;A0A286M593;F2X4H9;Q9GEK5;A0A0K2SQY8;Q9TN58;O98429;D6MYL0;Q9GGI5;D6MYJ6;Q71N81;A0A1W6BQF9;M1S1D7;Q7YJP8;Q7GH77;Q8HUZ9;Q5I221;G0WZM4;A0A0U4D534;Q95F24;I2E9L8;I2E9A4;Q9T2E4;A0A286NQF2;Q7YJM6;Q8MCX1;A0A249Y5N8;Q6J6P0;A0A120KLC1;Q8WJX3;O98426;B7P0E9;B5L…	C8(Carbamidomethyl)	0	0	0.004232	22.36	35.1487	4	1502.85	-0.506189	54.0899	2
	High	AMHAVIDR	11	44488	276	Q6VW40;C0J9R6;C6G1P2;Q33032;F2X4H9;Q9GGI5;Q5I221;A0A0U4D534;A0A249Y5N8;Q8MFT9;Q05579;A0A291EY88;Q5W520;Q32803;Q37222;Q37220;A0A1C9HFM1;Q9TLG5;Q9GHM7;I6N589;A0A291L2S1;A0A0M3R7F1;Q32701;I2E9B8;I2BGM7;Q6VW29;Q31807;Q95F08;Q8M9C0;Q5SCK3;Q7YJP8;Q7GH77;Q8HUZ9;I2E9L8;I2E9A4;B7P0E9;J9QG76;O99016;A0A291L206;S6CMZ7;G8EEM9;A0A2D0WHN2;Q7YJM3;A0A1C9HG42;L0N8B1;Q5SCK1;A0A218KDZ0;A0PD98;Q4VI99;Q4VI80;Q4VI78;Q8…		0	0.001	0.01465	52.23	0.0220957	2	912.472	-0.221315	33.301	0
	High	AQAETGEIK	7	27913	212	Q6VW40;A0PDB5;A0A291L206;A0PD98;A0A1W6BQF9;Q71N78;J9QER6;C7A5Z4;A5X5W8;J9QH20;A1XM46;A0A2H4P5N4;Q6PZC1;B6GUV5;A0A0F6TFY2;C7SN35;C0J9R6;C6G1P2;F2X4H9;Q9GGI5;Q9GHZ1;Q8ME51;A0A291EY88;Q5W520;C3RXF1;B8PRL7;Q9MT32;A0A286NQM2;T1WGF1;A0A1C9HFM1;A0A249Y5J7;A0A249Y5Q9;Q9TLG5;Q9GHM7;Q8ME74;O03612;A0A023Q3H2;A0A023Q1H7;A0A0U4I2J4;Q32701;I2E9B8;I2BGM7;Q6VW29;Q31807;Q33032;Q95F08;Q8M9C0;Q5SCK3;Q7YJP8;Q7GH77;Q…		0	0.001	0.02624	37.93	0.611852	2	946.483	-1.15538	23.7854	0
	High	DDFIEKDR	7	17693	151	C0J9R6;Q6VW29;C6G1P2;F2X4H9;Q9GGI5;Q7YJP8;L0N8B1;Q33032;Q6VW40;Q5W520;Q4VI99;Q5I221;A0A0U4D534;Q4VI80;Q4VI78;C4NWF4;A0A249Y5N8;S6CNQ3;Q8MFT9;A0A249Y5Q9;Q9GHM7;A0A291EY88;Q9MT32;A0A1C9HFM1;Q9TLG5;A2VAL3;Q32701;E7DMY2;O98747;Q8M9C0;Q5SCK3;Q339G9;Q7GH77;I2E9A4;S6CMZ7;Q33484;I2E9B8;I2BGM7;Q31807;Q95F08;Q8HUZ9;I2E9L8;B7P0E9;J9QG76;O99016;A0A291L206;G8EEM9;A0A2D0WHN2;Q7YJM3;A0A1C9HG42;Q5SCK1;I6N589;Q32…		0	0.002	0.02949	64.08	0.00104861	2	1037.49	1.21945	42.991	1
	High	AmHAVIDR	1	44488	276	Q05579;Q32701;I2E9B8;Q6VW40;Q32776;Q32571;I2BGM7;B1NL21;C0J9R6;Q6VW29;A0A291EY88;O98880;C6G1P2;Q5W520;Q33047;D6MYK4;E7DMY2;Q31807;Q8WL19;Q33032;Q95F08;C3RXF1;Q8M9C0;A0A1C9HG87;B8PRL7;Q7YMT1;Q9THL1;A5X4D3;A0A0P0G3K2;Q5SCK3;O09420;A0A0F7EV98;Q9MT32;Q339G9;Q32121;Q95631;B5D5Q4;A0A286NQM2;A0A0F7G5C0;A0A286M593;D3W6K3;F2X4H9;Q9GEK5;A0A0K2SQY8;T1WGF1;Q32553;Q32803;Q4VI99;D6MYL0;C1JAT3;Q9GGI5;D6MYJ6;E7D…	M2(Oxidation)	0	0.005	0.07045	12.38	229.365	2	928.467	-0.4599	23.4672	0
	High	IPVAYVK	2	4655	53	C6G1P2;Q71N78;Q5W520;C4NWF4;Q05579;O09420;M1S1D7;A1XM46;Q9TLG5;Q8ME74;O03612;A0A0M3R7F1;Q33032;Q31807;Q95F08;A0A0F7EV98;Q8WIA7;Q95F24;Q3L1K9;A0A1C9HG42;Q31889;Q32776;Q8WIX2;A0A0F7G5C0;Q71N81;J9QER6;A0A249Y5Y5;A0A249Y5J7;Q6PZ84;A0A291L2W8;E2FGZ3;A0A1C9HFU8;Q9GGJ5;W0HG77;Q6Y2Y1;A0A1I9WNX8;Q9TIC4;Q9THU3;O20245;C7A5Y1;Q3T8E6;C7A5Z4;Q9MV62;O03656;G8D4B8;H9AK14;G8D4Z3;A0A223LNB4;Q33103;Q33369;Q6Y2Y9;G7…		0	0.007	0.09544	28.25	2.08306	2	789.487	0.146691	52.7073	0
F2X4H9	Ribulose bisphosphate carboxylase large chain (Fragment) OS=Calophyllum longifolium OX=158928 GN=rbcL PE=3 SV=1 - [F2X4H9_9ROSI]	2502.38	34.16	55599	0	18	232	445	49.3818	6.48096
	High	GGLDFTKDDENVNSQPFMR	9	51638	249	A0A291EY88;Q5W520;C3RXF1;A0A023Q3H2;A0A023Q1H7;Q6VW40;Q05579;Q32571;Q8WL19;B8PRL7;Q9MT32;Q32121;A0A286NQM2;T1WGF1;Q32553;Q32803;Q9GGI5;E7DMV3;A0PDB5;Q8WIA7;Q3L1K9;Q37222;Q37220;A0A1C9HFM1;A0A249Y5Q9;A0A0F6Y5M5;A1XM46;Q9TLG5;Q9GHM7;Q8ME74;I6N589;Q31889;O03612;A0A291L2S1;A0A0M3R7F1;O09420;M1S1D7;C4NWF4;O09424;J9QGT1;Q32701;C0J9R6;Q6VW29;C6G1P2;O98747;Q33032;Q8M9C0;A0A1C9HG87;A5X4D3;Q5SCK3;Q339G9;F2…		0	0	2.018e-12	122.72	2.24095e-09	2	2169.99	0.129488	93.2723	1
	High	GHYLNATAGTcEEMIK	12	14794	109	Q32701;Q6VW40;C0J9R6;Q6VW29;C6G1P2;Q5W520;Q33032;Q8M9C0;A0A1C9HG87;Q9THL1;Q5SCK3;Q32121;F2X4H9;A0A0K2SQY8;Q32553;Q32803;Q4VI99;D6MYL0;C1JAT3;Q9GGI5;D6MYJ6;E7DMV3;Q7YJP8;Q7GH77;Q4VI80;Q3I534;Q3L1K9;I2E9A4;Q4VI78;G0WZL1;Q37220;B1PHQ2;A0A142I7F3;S6CMZ7;S6CNQ3;Q8MFT9;J9QH20;A0A249Y5Q9;A0A0F6Y5M5;Q37140;H9ZGI0;L0N8B1;Q9GHM7;Q8ME74;A0A291L2S1;Q9T2E4;P94046;F6KB04;Q6VW48;E7DMY2;A0A2H4UGV5;I2E962;O98429;…	C11(Carbamidomethyl)	0	0	4.818e-09	105.91	5.62468e-08	2	1794.82	1.07912	66.4263	0
	High	EITLGFVDLLRDDFIEK	1	5735	60	Q9GGI5;Q5W520;C4NWF4;C0J9R6;C6G1P2;F2X4H9;Q4VI99;Q4VI80;Q4VI78;Q9GHM7;A0A0U4I2J4;Q6VW40;I2BGM7;Q33032;Q95F08;M1S1D7;Q8HUZ9;Q5I221;A0A0U4D534;I2E9L8;A0A249Y5N8;S4TA61;J9QG76;E0D8V0;Q8MFT9;A0A0F7G5Y0;Q95F24;A0A286NQF2;Q7YJM6;F5B3G0;Q8M9K0;Q8M9J0;E2FGZ3;A0A291EY88;Q9MT32;A0A1C9HFM1;A0A249Y5Q9;Q9TLG5;S6CNQ3;O98747;O09420;A0A249Y5J7;J9QGT1;A0A0F7EV98;D3W6K3;A0A142DPV4;E7DMY2;Q31895;Q4VIC0;A0A1W6L1X3;R…		0	0	3.546e-11	87.03	4.55305e-06	2	2023.07	-0.355445	115.118	1
	High	GGLDFTKDDENVNSQPFmR	7	51638	249	Q8MFT9;Q5S838;A0A126G0V3;C0J9R6;Q6VW29;C6G1P2;Q5W520;A5X4D3;Q32121;F2X4H9;A0A0K2SQY8;Q32803;Q4VI99;D6MYL0;Q9GGI5;D6MYJ6;Q7YJP8;Q5I221;A0A0U4D534;Q4VI80;Q4VI78;C4NWF4;O09424;A0A249Y5Y5;G0WZL1;Q37220;A0A291L2W8;Q37279;J9QH20;Q37140;L0N8B1;Q9GHM7;Q8ME74;A0A291L2S1;Q05579;Q32701;I2E9B8;Q6VW40;Q32571;I2BGM7;A0A291EY88;O98880;Q33047;Q31807;Q8WL19;Q33032;Q95F08;C3RXF1;Q8M9C0;A0A1C9HG87;B8PRL7;Q9THL1;Q5S…	M18(Oxidation)	0	0	1.501e-11	84.62	1.40182e-05	2	2185.98	1.00282	83.7712	1
	High	DNGLLLHIHR	13	41878	263	A0A291EY88;Q5W520;C3RXF1;A0A023Q3H2;A0A023Q1H7;Q6VW40;I2BGM7;C0J9R6;O98880;C6G1P2;E7DMY2;O98747;Q33032;Q95F08;A0A1C9HG87;A0A286M593;F2X4H9;Q9GEK5;Q9TN58;Q9GGI5;M1S1D7;Q8HUZ9;Q5I221;G0WZM4;A0A0U4D534;I2E9L8;A0A249Y5N8;S4TA61;J9QG76;E0D8V0;Q8HVI8;Q8MFT9;A0A0F7G5Y0;H9ZGI0;Q6VW29;D6MYK4;Q31807;A0A0K2SQY8;D6MYL0;D6MYJ6;Q7YJP8;Q7YJM3;A0A1C9HG42;Q37140;L0N8B1;I6N589;Q9TLG5;O09420;Q9MT32;C4NWF4;A0A1C9HFM…		0	0	3.439e-05	83.23	2.39395e-05	3	1187.66	0.403152	64.8898	0
	High	MSGGDHIHAGTVVGK	34	17683	129	I2E9A4;Q9BAJ3;Q6VW40;I2BGM7;C0J9R6;C6G1P2;Q33032;Q95F08;F2X4H9;Q9GGI5;M1S1D7;Q8HUZ9;Q5I221;A0A0U4D534;I2E9L8;A0A249Y5N8;S4TA61;J9QG76;E0D8V0;Q8MFT9;A0A0F7G5Y0;Q32701;I2E9B8;Q6VW29;Q6VW48;E7DMY2;Q31807;O98747;P92447;Q8M9C0;O47280;R4QE58;Q5SCK3;Q339G9;Q6VW13;Q3T5L7;O20248;A0A2H4UGV5;Q7YJP8;Q7GH77;A0A024HRQ0;Q8WJX3;B7P0E9;B5L2V5;O99016;A0A291L206;S6CMZ7;A0A0G2QX34;G8EEM9;A0A2D0WHN2;Q7YJM3;A0A1C9HG42…		0	0	1.913e-07	82.24	1.78797e-05	2	1465.72	0.51743	37.3395	0
	High	mSGGDHIHAGTVVGK	32	17683	129	C0J9R6;C6G1P2;F2X4H9;Q9GGI5;Q5I221;A0A0U4D534;Q6VW29;I2E9A4;Q9BAJ3;Q6VW40;I2BGM7;Q33032;Q95F08;M1S1D7;Q8HUZ9;I2E9L8;A0A249Y5N8;S4TA61;J9QG76;E0D8V0;Q8MFT9;A0A0F7G5Y0;Q32701;I2E9B8;Q6VW48;E7DMY2;Q31807;O98747;P92447;Q8M9C0;O47280;R4QE58;Q5SCK3;Q339G9;Q6VW13;Q3T5L7;O20248;A0A2H4UGV5;Q7YJP8;Q7GH77;A0A024HRQ0;Q8WJX3;B7P0E9;B5L2V5;O99016;A0A291L206;S6CMZ7;A0A0G2QX34;G8EEM9;A0A2D0WHN2;Q7YJM3;A0A1C9HG42…	M1(Oxidation)	0	0	1.575e-08	81.79	2.29246e-05	2	1481.72	0.401146	31.4781	0
	High	DDENVNSQPFMR	5	52171	273	C7AQV2;Q7YJR9;Q6PZC1;Q7YJL9;A5H757;X2D2J7;C0J9R6;Q6VW29;C6G1P2;Q5W520;A5X4D3;Q32121;F2X4H9;A0A0K2SQY8;Q32803;Q4VI99;D6MYL0;Q9GGI5;D6MYJ6;Q7YJP8;Q5I221;A0A0U4D534;Q4VI80;Q4VI78;C4NWF4;O09424;A0A249Y5Y5;G0WZL1;Q37220;A0A291L2W8;Q37279;J9QH20;Q37140;L0N8B1;Q9GHM7;Q8ME74;A0A291L2S1;Q32701;Q6VW40;D6MYK4;E7DMY2;O98747;Q33032;I2E962;Q8M9C0;A0A1C9HG87;Q7YMT1;R4QE58;Q9THL1;A0A0P0G3K2;Q5SCK3;I2E906;Q339G9;…		0	0	2.01e-06	77.75	6.25715e-05	2	1451.62	0.55733	70.1106	0
	High	TFQGPPHGIQVER	32	58045	263	C0J9R6;C6G1P2;E7DMY2;F2X4H9;Q9GGI5;Q05579;Q9ZS70;Q32701;I2E9B8;Q6VW40;Q32571;I2BGM7;Q6VW29;A0A291EY88;O98880;Q5W520;Q33047;D6MYK4;Q31807;A0PD98;Q8WL19;Q33032;I2E962;Q95F08;C3RXF1;Q8M9C0;A0A1C9HG87;B8PRL7;Q9THL1;Q8WIX2;Q5SCK3;A0A0F7EV98;Q9MT32;Q32121;A0A286NQM2;A0A286M593;D3W6K3;Q9GEK5;A0A0K2SQY8;Q9T2B5;T1WGF1;O98429;Q32553;Q32803;Q4VI99;D6MYL0;C1JAT3;D6MYJ6;Q71N81;E7DMV3;Q7YJP8;Q7GH77;A0PDB5;Q331…		0	0	1.475e-08	76.56	0.000137395	2	1465.76	0.239591	59.527	0
	High	GHYLNATAGTcEEmIK	6	14794	109	C0J9R6;Q6VW29;C6G1P2;Q5W520;A5X4D3;Q32121;F2X4H9;A0A0K2SQY8;Q32803;Q4VI99;D6MYL0;Q9GGI5;D6MYJ6;Q7YJP8;Q5I221;A0A0U4D534;Q4VI80;Q4VI78;C4NWF4;O09424;A0A249Y5Y5;G0WZL1;Q37220;A0A291L2W8;Q37279;J9QH20;Q37140;L0N8B1;Q9GHM7;Q8ME74;A0A291L2S1;Q32701;Q6VW40;D6MYK4;E7DMY2;O98747;Q33032;I2E962;Q8M9C0;A0A1C9HG87;Q7YMT1;R4QE58;Q9THL1;A0A0P0G3K2;Q5SCK3;I2E906;Q339G9;Q95631;Q6VW13;Q3T5L7;Q9TN58;O98429;Q32553;…	C11(Carbamidomethyl); M14(Oxidation)	0	0	2.503e-10	75.71	5.40546e-05	2	1810.81	1.18125	56.0257	0
	High	GHYLNATAGTcEEMIKR	2	14761	108	Q32701;Q6VW40;C0J9R6;Q6VW29;C6G1P2;Q33032;Q8M9C0;A0A1C9HG87;Q5SCK3;F2X4H9;A0A0K2SQY8;D6MYL0;Q9GGI5;D6MYJ6;Q7YJP8;Q7GH77;I2E9A4;S6CMZ7;Q8MFT9;Q37140;H9ZGI0;L0N8B1;Q5W520;Q9THL1;Q32553;Q32803;Q4VI99;E7DMV3;Q4VI80;Q3L1K9;Q4VI78;Q37220;B1PHQ2;S6CNQ3;A0A249Y5Q9;A0A0F6Y5M5;Q9GHM7;A0A291L2S1;A5X4D3;Q32121;Q5I221;A0A0U4D534;C4NWF4;O09424;A0A249Y5Y5;G0WZL1;A0A291L2W8;Q37279;J9QH20;Q8ME74;D6MYK4;E7DMY2;O98…	C11(Carbamidomethyl)	0	0	6.86e-10	72.25	0.000158619	3	1950.92	1.18142	61.1321	1
	High	GHYLNATAGTcEEmIKR	3	14761	108	Q32701;Q6VW40;C0J9R6;Q6VW29;C6G1P2;Q33032;Q8M9C0;A0A1C9HG87;Q5SCK3;F2X4H9;A0A0K2SQY8;D6MYL0;Q9GGI5;D6MYJ6;Q7YJP8;Q7GH77;I2E9A4;S6CMZ7;Q8MFT9;Q37140;H9ZGI0;L0N8B1;Q5W520;Q9THL1;Q32553;Q32803;Q4VI99;E7DMV3;Q4VI80;Q3L1K9;Q4VI78;Q37220;B1PHQ2;S6CNQ3;A0A249Y5Q9;A0A0F6Y5M5;Q9GHM7;A0A291L2S1;Q32121;C1JAT3;Q3I534;G0WZL1;A0A142I7F3;J9QH20;Q8ME74;Q6VW48;E7DMY2;A0A2H4UGV5;I2E962;O98429;Q9T2E4;A0A142I7A5;B8Y…	C11(Carbamidomethyl); M14(Oxidation)	0	0	5.997e-09	71.81	0.000166501	3	1966.91	1.58491	50.8521	1
	High	EITLGFVDLLR	2	11021	121	Q5W520;Q9GGI5;Q9GHM7;Q6VW40;C0J9R6;C6G1P2;Q33032;A0A1C9HG87;F2X4H9;Q4VI99;C1JAT3;Q4VI80;Q4VI78;G0WZL1;S6CNQ3;Q8MFT9;J9QH20;A0A249Y5Q9;H9ZGI0;Q8ME74;Q5I221;A0A0U4D534;C4NWF4;A0A249Y5N8;I2BGM7;A0A291EY88;O98880;Q95F08;C3RXF1;B8PRL7;A0A0F7EV98;Q9MT32;A0A286NQM2;A0A286M593;D3W6K3;Q9GEK5;T1WGF1;Q8HUZ9;I2E9L8;A0A142DPV4;J9QG76;A0A1C9HFM1;Q8HVI8;D0Q0K2;Q9TLG5;O03612;O03654;A0A023Q3H2;Q9XQR0;A0A023Q1H7;Q…		0	0	0.0001006	63.27	0.00101759	2	1275.73	0.366433	114.995	0
	High	VALEAcVQAR	21	29518	212	Q05579;Q32701;I2E9B8;Q6VW40;I2BGM7;B1NL21;C0J9R6;Q6VW29;A0A291EY88;C6G1P2;Q5W520;Q33047;Q31807;O98747;Q8WL19;Q33032;Q95F08;Q8M9C0;Q7YMT1;Q9THL1;Q5SCK3;O09420;A0A0F7EV98;Q9MT32;Q339G9;B5D5Q4;D3W6K3;F2X4H9;Q32553;Q32803;Q4VI99;Q9GGI5;E7DMV3;M1S1D7;Q7YJP8;Q7GH77;A0PDB5;Q33156;Q8HUZ9;Q8WIA7;Q5I221;A0A0U4D534;Q7YMS9;I2E9L8;Q4VI80;Q3L1K9;I2E9A4;Q4VI78;C4NWF4;Q95DW1;Q58U40;A0A249Y5N8;Q37222;A0A142DPV4;Q…	C6(Carbamidomethyl)	0	0	0.000279	58.09	0.00622802	2	1116.58	0.428443	60.4711	0
	High	FLFcAEAIYK	7	13080	123	C0J9R6;Q6VW29;C6G1P2;Q5W520;Q32121;F2X4H9;A0A0K2SQY8;Q32803;Q4VI99;D6MYL0;Q9GGI5;D6MYJ6;Q7YJP8;Q4VI80;Q4VI78;G0WZL1;Q37220;J9QH20;Q37140;L0N8B1;Q9GHM7;Q8ME74;A0A291L2S1;Q5I221;A0A0U4D534;A0A142I7A5;B8YHE7;O98431;A0A078BR81;Q37347;K4EPE7;A0A0F6TFY2;Q95CE8;Q31807;Q95F08;Q71N81;M1S1D7;A0A291L2W8;A0A1C9HG42;E2FGZ3;Q05579;A0A291EY88;A0PD98;Q8HUZ9;Q8MCX1;Q37222;H5ZW43;J9QG76;A0A1C9HFM1;Q7YJM3;Q9TLG5;I6…	C4(Carbamidomethyl)	0	0	0.0005319	55.57	0.00915598	2	1261.63	-0.304268	110.986	0
	High	YYTPEYETK	4	361	15	F2X4H9;A0A0U4D534;A0A249Y5N8;B5L2V5;A0A1C9HG42;A0A024HRQ0;A0A249Y5Y5;A0A1C9HFM1;A0A249Y5Q9;A0A291L2S1;A0A0M3R7F1;A0A0A7BXW8;A0A223LNB4;A0A249Y5J7;C7SN35		0	0	0.003434	50.24	0.0090659	2	1193.54	0.67994	58.5109	0
	High	PLLGcTIKPK	8	64838	289	Q32701;I2E9B8;Q6VW40;I2BGM7;C0J9R6;Q6VW29;O98880;C6G1P2;D6MYK4;E7DMY2;Q31807;Q33032;Q95F08;Q8M9C0;A0A1C9HG87;Q5SCK3;A0A286M593;F2X4H9;Q9GEK5;A0A0K2SQY8;D6MYL0;Q9GGI5;D6MYJ6;Q7YJP8;Q7GH77;Q8HUZ9;I2E9L8;I2E9A4;B7P0E9;J9QG76;O99016;Q8HVI8;A0A291L206;S6CMZ7;Q8MFT9;G8EEM9;A0A2D0WHN2;Q7YJM3;A0A1C9HG42;Q5S838;Q37140;H9ZGI0;L0N8B1;Q5SCK1;I6N589;Q05579;A0A291EY88;Q5W520;Q32803;Q37222;Q37220;A0A1C9HFM1;Q9T…	C5(Carbamidomethyl)	0	0	0.0008194	46.71	0.120696	3	1126.67	0.146593	52.0449	1
	High	DDENVNSQPFmR	3	52171	273	Q05579;Q9ZS70;Q32701;I2E9B8;Q31896;D6MYK9;Q6VW40;Q32776;Q32571;I2BGM7;B1NL21;C0J9R6;Q6VW29;A0A291EY88;O98880;C6G1P2;Q5W520;Q33047;D6MYK4;E7DMY2;Q31807;A0PD98;C7AQR6;O98747;Q8WL19;Q33032;I2E962;Q95F08;C3RXF1;Q8M9C0;A0PDB8;Q9GHZ1;A0A1C9HG87;B8PRL7;Q7YMT1;R4QE58;Q9THL1;A5X4D3;Q8WIX2;A0A0P0G3K2;Q5SCK3;O09420;I2E906;V5K6K1;A0A0F7EV98;Q9MT32;Q339G9;Q32121;Q95631;B5D5Q4;A0A286NQM2;A0A0F7G5C0;Q6VW13;A0A2…	M11(Oxidation)	0	0	0.0002839	40.79	0.305523	2	1467.62	0.605846	56.635	0
	High	EITLGFVDLLRDDFIEKDR	1	5694	60	Q9GGI5;Q5W520;C4NWF4;C0J9R6;C6G1P2;F2X4H9;Q4VI99;Q4VI80;Q4VI78;Q9GHM7;A0A0U4I2J4;Q6VW40;I2BGM7;Q33032;Q95F08;M1S1D7;Q8HUZ9;Q5I221;A0A0U4D534;I2E9L8;A0A249Y5N8;S4TA61;J9QG76;E0D8V0;Q8MFT9;A0A0F7G5Y0;Q95F24;A0A286NQF2;Q7YJM6;F5B3G0;Q8M9K0;Q8M9J0;E2FGZ3;A0A291EY88;Q9MT32;A0A1C9HFM1;A0A249Y5Q9;Q9TLG5;S6CNQ3;O98747;O09420;A0A249Y5J7;J9QGT1;A0A0F7EV98;D3W6K3;A0A142DPV4;E7DMY2;Q31895;Q4VIC0;A0A1W6L1X3;R…		0	0	2.987e-05	34.97	0.659591	3	2294.2	0.444267	114.748	2
	High	YGRPLLGcTIKPK	4	64650	279	Q9TLG5;Q9ZS70;Q32701;I2E9B8;Q6VW40;I2BGM7;C0J9R6;Q6VW29;O98880;C6G1P2;Q31807;O98747;Q33032;Q95F08;Q8M9C0;A0A1C9HG87;A5X4D3;Q8WIX2;Q5SCK3;V5K6K1;Q339G9;A0A286M593;F2X4H9;Q9GEK5;A0A0K2SQY8;Q9TN58;O98429;D6MYL0;Q9GGI5;D6MYJ6;Q71N81;A0A1W6BQF9;M1S1D7;Q7YJP8;Q7GH77;Q8HUZ9;Q5I221;G0WZM4;A0A0U4D534;Q95F24;I2E9L8;I2E9A4;Q9T2E4;A0A286NQF2;Q7YJM6;Q8MCX1;A0A249Y5N8;Q6J6P0;A0A120KLC1;Q8WJX3;O98426;B7P0E9;B5L…	C8(Carbamidomethyl)	0	0	0.004232	22.36	35.1487	4	1502.85	-0.506189	54.0899	2
	High	AMHAVIDR	11	44488	276	Q6VW40;C0J9R6;C6G1P2;Q33032;F2X4H9;Q9GGI5;Q5I221;A0A0U4D534;A0A249Y5N8;Q8MFT9;Q05579;A0A291EY88;Q5W520;Q32803;Q37222;Q37220;A0A1C9HFM1;Q9TLG5;Q9GHM7;I6N589;A0A291L2S1;A0A0M3R7F1;Q32701;I2E9B8;I2BGM7;Q6VW29;Q31807;Q95F08;Q8M9C0;Q5SCK3;Q7YJP8;Q7GH77;Q8HUZ9;I2E9L8;I2E9A4;B7P0E9;J9QG76;O99016;A0A291L206;S6CMZ7;G8EEM9;A0A2D0WHN2;Q7YJM3;A0A1C9HG42;L0N8B1;Q5SCK1;A0A218KDZ0;A0PD98;Q4VI99;Q4VI80;Q4VI78;Q8…		0	0.001	0.01465	52.23	0.0220957	2	912.472	-0.221315	33.301	0
	High	AQAETGEIK	7	27913	212	Q6VW40;A0PDB5;A0A291L206;A0PD98;A0A1W6BQF9;Q71N78;J9QER6;C7A5Z4;A5X5W8;J9QH20;A1XM46;A0A2H4P5N4;Q6PZC1;B6GUV5;A0A0F6TFY2;C7SN35;C0J9R6;C6G1P2;F2X4H9;Q9GGI5;Q9GHZ1;Q8ME51;A0A291EY88;Q5W520;C3RXF1;B8PRL7;Q9MT32;A0A286NQM2;T1WGF1;A0A1C9HFM1;A0A249Y5J7;A0A249Y5Q9;Q9TLG5;Q9GHM7;Q8ME74;O03612;A0A023Q3H2;A0A023Q1H7;A0A0U4I2J4;Q32701;I2E9B8;I2BGM7;Q6VW29;Q31807;Q33032;Q95F08;Q8M9C0;Q5SCK3;Q7YJP8;Q7GH77;Q…		0	0.001	0.02624	37.93	0.611852	2	946.483	-1.15538	23.7854	0
	High	DDFIEKDR	7	17693	151	C0J9R6;Q6VW29;C6G1P2;F2X4H9;Q9GGI5;Q7YJP8;L0N8B1;Q33032;Q6VW40;Q5W520;Q4VI99;Q5I221;A0A0U4D534;Q4VI80;Q4VI78;C4NWF4;A0A249Y5N8;S6CNQ3;Q8MFT9;A0A249Y5Q9;Q9GHM7;A0A291EY88;Q9MT32;A0A1C9HFM1;Q9TLG5;A2VAL3;Q32701;E7DMY2;O98747;Q8M9C0;Q5SCK3;Q339G9;Q7GH77;I2E9A4;S6CMZ7;Q33484;I2E9B8;I2BGM7;Q31807;Q95F08;Q8HUZ9;I2E9L8;B7P0E9;J9QG76;O99016;A0A291L206;G8EEM9;A0A2D0WHN2;Q7YJM3;A0A1C9HG42;Q5SCK1;I6N589;Q32…		0	0.002	0.02949	64.08	0.00104861	2	1037.49	1.21945	42.991	1
	High	AmHAVIDR	1	44488	276	Q05579;Q32701;I2E9B8;Q6VW40;Q32776;Q32571;I2BGM7;B1NL21;C0J9R6;Q6VW29;A0A291EY88;O98880;C6G1P2;Q5W520;Q33047;D6MYK4;E7DMY2;Q31807;Q8WL19;Q33032;Q95F08;C3RXF1;Q8M9C0;A0A1C9HG87;B8PRL7;Q7YMT1;Q9THL1;A5X4D3;A0A0P0G3K2;Q5SCK3;O09420;A0A0F7EV98;Q9MT32;Q339G9;Q32121;Q95631;B5D5Q4;A0A286NQM2;A0A0F7G5C0;A0A286M593;D3W6K3;F2X4H9;Q9GEK5;A0A0K2SQY8;T1WGF1;Q32553;Q32803;Q4VI99;D6MYL0;C1JAT3;Q9GGI5;D6MYJ6;E7D…	M2(Oxidation)	0	0.005	0.07045	12.38	229.365	2	928.467	-0.4599	23.4672	0
Q6VW40	Ribulose bisphosphate carboxylase large chain (Fragment) OS=Haworthia resendeana OX=247097 GN=rbcL PE=3 SV=1 - [Q6VW40_9ASPA]	2480.59	31.52	47400	0	17	226	422	46.5208	6.75635
	High	GGLDFTKDDENVNSQPFMR	9	51638	249	A0A291EY88;Q5W520;C3RXF1;A0A023Q3H2;A0A023Q1H7;Q6VW40;Q05579;Q32571;Q8WL19;B8PRL7;Q9MT32;Q32121;A0A286NQM2;T1WGF1;Q32553;Q32803;Q9GGI5;E7DMV3;A0PDB5;Q8WIA7;Q3L1K9;Q37222;Q37220;A0A1C9HFM1;A0A249Y5Q9;A0A0F6Y5M5;A1XM46;Q9TLG5;Q9GHM7;Q8ME74;I6N589;Q31889;O03612;A0A291L2S1;A0A0M3R7F1;O09420;M1S1D7;C4NWF4;O09424;J9QGT1;Q32701;C0J9R6;Q6VW29;C6G1P2;O98747;Q33032;Q8M9C0;A0A1C9HG87;A5X4D3;Q5SCK3;Q339G9;F2…		0	0	2.018e-12	122.72	2.24095e-09	2	2169.99	0.129488	93.2723	1
	High	GHYLNATAGTcEEMIK	12	14794	109	Q32701;Q6VW40;C0J9R6;Q6VW29;C6G1P2;Q5W520;Q33032;Q8M9C0;A0A1C9HG87;Q9THL1;Q5SCK3;Q32121;F2X4H9;A0A0K2SQY8;Q32553;Q32803;Q4VI99;D6MYL0;C1JAT3;Q9GGI5;D6MYJ6;E7DMV3;Q7YJP8;Q7GH77;Q4VI80;Q3I534;Q3L1K9;I2E9A4;Q4VI78;G0WZL1;Q37220;B1PHQ2;A0A142I7F3;S6CMZ7;S6CNQ3;Q8MFT9;J9QH20;A0A249Y5Q9;A0A0F6Y5M5;Q37140;H9ZGI0;L0N8B1;Q9GHM7;Q8ME74;A0A291L2S1;Q9T2E4;P94046;F6KB04;Q6VW48;E7DMY2;A0A2H4UGV5;I2E962;O98429;…	C11(Carbamidomethyl)	0	0	4.818e-09	105.91	5.62468e-08	2	1794.82	1.07912	66.4263	0
	High	ExTLGFVDLLRDDFIEK	1	5735	60	Q9GGI5;Q5W520;C4NWF4;C0J9R6;C6G1P2;F2X4H9;Q4VI99;Q4VI80;Q4VI78;Q9GHM7;A0A0U4I2J4;Q6VW40;I2BGM7;Q33032;Q95F08;M1S1D7;Q8HUZ9;Q5I221;A0A0U4D534;I2E9L8;A0A249Y5N8;S4TA61;J9QG76;E0D8V0;Q8MFT9;A0A0F7G5Y0;Q95F24;A0A286NQF2;Q7YJM6;F5B3G0;Q8M9K0;Q8M9J0;E2FGZ3;A0A291EY88;Q9MT32;A0A1C9HFM1;A0A249Y5Q9;Q9TLG5;S6CNQ3;O98747;O09420;A0A249Y5J7;J9QGT1;A0A0F7EV98;D3W6K3;A0A142DPV4;E7DMY2;Q31895;Q4VIC0;A0A1W6L1X3;R…	X2(I)	0	0	3.546e-11	87.03	4.55305e-06	2	2023.07	-0.355445	115.118	1
	High	GGLDFTKDDENVNSQPFmR	7	51638	249	Q8MFT9;Q5S838;A0A126G0V3;C0J9R6;Q6VW29;C6G1P2;Q5W520;A5X4D3;Q32121;F2X4H9;A0A0K2SQY8;Q32803;Q4VI99;D6MYL0;Q9GGI5;D6MYJ6;Q7YJP8;Q5I221;A0A0U4D534;Q4VI80;Q4VI78;C4NWF4;O09424;A0A249Y5Y5;G0WZL1;Q37220;A0A291L2W8;Q37279;J9QH20;Q37140;L0N8B1;Q9GHM7;Q8ME74;A0A291L2S1;Q05579;Q32701;I2E9B8;Q6VW40;Q32571;I2BGM7;A0A291EY88;O98880;Q33047;Q31807;Q8WL19;Q33032;Q95F08;C3RXF1;Q8M9C0;A0A1C9HG87;B8PRL7;Q9THL1;Q5S…	M18(Oxidation)	0	0	1.501e-11	84.62	1.40182e-05	2	2185.98	1.00282	83.7712	1
	High	DNGLLLHIHR	13	41878	263	A0A291EY88;Q5W520;C3RXF1;A0A023Q3H2;A0A023Q1H7;Q6VW40;I2BGM7;C0J9R6;O98880;C6G1P2;E7DMY2;O98747;Q33032;Q95F08;A0A1C9HG87;A0A286M593;F2X4H9;Q9GEK5;Q9TN58;Q9GGI5;M1S1D7;Q8HUZ9;Q5I221;G0WZM4;A0A0U4D534;I2E9L8;A0A249Y5N8;S4TA61;J9QG76;E0D8V0;Q8HVI8;Q8MFT9;A0A0F7G5Y0;H9ZGI0;Q6VW29;D6MYK4;Q31807;A0A0K2SQY8;D6MYL0;D6MYJ6;Q7YJP8;Q7YJM3;A0A1C9HG42;Q37140;L0N8B1;I6N589;Q9TLG5;O09420;Q9MT32;C4NWF4;A0A1C9HFM…		0	0	3.439e-05	83.23	2.39395e-05	3	1187.66	0.403152	64.8898	0
	High	MSGGDHIHAGTVVGK	34	17683	129	I2E9A4;Q9BAJ3;Q6VW40;I2BGM7;C0J9R6;C6G1P2;Q33032;Q95F08;F2X4H9;Q9GGI5;M1S1D7;Q8HUZ9;Q5I221;A0A0U4D534;I2E9L8;A0A249Y5N8;S4TA61;J9QG76;E0D8V0;Q8MFT9;A0A0F7G5Y0;Q32701;I2E9B8;Q6VW29;Q6VW48;E7DMY2;Q31807;O98747;P92447;Q8M9C0;O47280;R4QE58;Q5SCK3;Q339G9;Q6VW13;Q3T5L7;O20248;A0A2H4UGV5;Q7YJP8;Q7GH77;A0A024HRQ0;Q8WJX3;B7P0E9;B5L2V5;O99016;A0A291L206;S6CMZ7;A0A0G2QX34;G8EEM9;A0A2D0WHN2;Q7YJM3;A0A1C9HG42…		0	0	1.913e-07	82.24	1.78797e-05	2	1465.72	0.51743	37.3395	0
	High	mSGGDHIHAGTVVGK	32	17683	129	C0J9R6;C6G1P2;F2X4H9;Q9GGI5;Q5I221;A0A0U4D534;Q6VW29;I2E9A4;Q9BAJ3;Q6VW40;I2BGM7;Q33032;Q95F08;M1S1D7;Q8HUZ9;I2E9L8;A0A249Y5N8;S4TA61;J9QG76;E0D8V0;Q8MFT9;A0A0F7G5Y0;Q32701;I2E9B8;Q6VW48;E7DMY2;Q31807;O98747;P92447;Q8M9C0;O47280;R4QE58;Q5SCK3;Q339G9;Q6VW13;Q3T5L7;O20248;A0A2H4UGV5;Q7YJP8;Q7GH77;A0A024HRQ0;Q8WJX3;B7P0E9;B5L2V5;O99016;A0A291L206;S6CMZ7;A0A0G2QX34;G8EEM9;A0A2D0WHN2;Q7YJM3;A0A1C9HG42…	M1(Oxidation)	0	0	1.575e-08	81.79	2.29246e-05	2	1481.72	0.401146	31.4781	0
	High	DDENVNSQPFMR	5	52171	273	C7AQV2;Q7YJR9;Q6PZC1;Q7YJL9;A5H757;X2D2J7;C0J9R6;Q6VW29;C6G1P2;Q5W520;A5X4D3;Q32121;F2X4H9;A0A0K2SQY8;Q32803;Q4VI99;D6MYL0;Q9GGI5;D6MYJ6;Q7YJP8;Q5I221;A0A0U4D534;Q4VI80;Q4VI78;C4NWF4;O09424;A0A249Y5Y5;G0WZL1;Q37220;A0A291L2W8;Q37279;J9QH20;Q37140;L0N8B1;Q9GHM7;Q8ME74;A0A291L2S1;Q32701;Q6VW40;D6MYK4;E7DMY2;O98747;Q33032;I2E962;Q8M9C0;A0A1C9HG87;Q7YMT1;R4QE58;Q9THL1;A0A0P0G3K2;Q5SCK3;I2E906;Q339G9;…		0	0	2.01e-06	77.75	6.25715e-05	2	1451.62	0.55733	70.1106	0
	High	TFQGPPHGIQVER	32	58045	263	C0J9R6;C6G1P2;E7DMY2;F2X4H9;Q9GGI5;Q05579;Q9ZS70;Q32701;I2E9B8;Q6VW40;Q32571;I2BGM7;Q6VW29;A0A291EY88;O98880;Q5W520;Q33047;D6MYK4;Q31807;A0PD98;Q8WL19;Q33032;I2E962;Q95F08;C3RXF1;Q8M9C0;A0A1C9HG87;B8PRL7;Q9THL1;Q8WIX2;Q5SCK3;A0A0F7EV98;Q9MT32;Q32121;A0A286NQM2;A0A286M593;D3W6K3;Q9GEK5;A0A0K2SQY8;Q9T2B5;T1WGF1;O98429;Q32553;Q32803;Q4VI99;D6MYL0;C1JAT3;D6MYJ6;Q71N81;E7DMV3;Q7YJP8;Q7GH77;A0PDB5;Q331…		0	0	1.475e-08	76.56	0.000137395	2	1465.76	0.239591	59.527	0
	High	GHYLNATAGTcEEmIK	6	14794	109	C0J9R6;Q6VW29;C6G1P2;Q5W520;A5X4D3;Q32121;F2X4H9;A0A0K2SQY8;Q32803;Q4VI99;D6MYL0;Q9GGI5;D6MYJ6;Q7YJP8;Q5I221;A0A0U4D534;Q4VI80;Q4VI78;C4NWF4;O09424;A0A249Y5Y5;G0WZL1;Q37220;A0A291L2W8;Q37279;J9QH20;Q37140;L0N8B1;Q9GHM7;Q8ME74;A0A291L2S1;Q32701;Q6VW40;D6MYK4;E7DMY2;O98747;Q33032;I2E962;Q8M9C0;A0A1C9HG87;Q7YMT1;R4QE58;Q9THL1;A0A0P0G3K2;Q5SCK3;I2E906;Q339G9;Q95631;Q6VW13;Q3T5L7;Q9TN58;O98429;Q32553;…	C11(Carbamidomethyl); M14(Oxidation)	0	0	2.503e-10	75.71	5.40546e-05	2	1810.81	1.18125	56.0257	0
	High	GHYLNATAGTcEEMIKR	2	14761	108	Q32701;Q6VW40;C0J9R6;Q6VW29;C6G1P2;Q33032;Q8M9C0;A0A1C9HG87;Q5SCK3;F2X4H9;A0A0K2SQY8;D6MYL0;Q9GGI5;D6MYJ6;Q7YJP8;Q7GH77;I2E9A4;S6CMZ7;Q8MFT9;Q37140;H9ZGI0;L0N8B1;Q5W520;Q9THL1;Q32553;Q32803;Q4VI99;E7DMV3;Q4VI80;Q3L1K9;Q4VI78;Q37220;B1PHQ2;S6CNQ3;A0A249Y5Q9;A0A0F6Y5M5;Q9GHM7;A0A291L2S1;A5X4D3;Q32121;Q5I221;A0A0U4D534;C4NWF4;O09424;A0A249Y5Y5;G0WZL1;A0A291L2W8;Q37279;J9QH20;Q8ME74;D6MYK4;E7DMY2;O98…	C11(Carbamidomethyl)	0	0	6.86e-10	72.25	0.000158619	3	1950.92	1.18142	61.1321	1
	High	GHYLNATAGTcEEmIKR	3	14761	108	Q32701;Q6VW40;C0J9R6;Q6VW29;C6G1P2;Q33032;Q8M9C0;A0A1C9HG87;Q5SCK3;F2X4H9;A0A0K2SQY8;D6MYL0;Q9GGI5;D6MYJ6;Q7YJP8;Q7GH77;I2E9A4;S6CMZ7;Q8MFT9;Q37140;H9ZGI0;L0N8B1;Q5W520;Q9THL1;Q32553;Q32803;Q4VI99;E7DMV3;Q4VI80;Q3L1K9;Q4VI78;Q37220;B1PHQ2;S6CNQ3;A0A249Y5Q9;A0A0F6Y5M5;Q9GHM7;A0A291L2S1;Q32121;C1JAT3;Q3I534;G0WZL1;A0A142I7F3;J9QH20;Q8ME74;Q6VW48;E7DMY2;A0A2H4UGV5;I2E962;O98429;Q9T2E4;A0A142I7A5;B8Y…	C11(Carbamidomethyl); M14(Oxidation)	0	0	5.997e-09	71.81	0.000166501	3	1966.91	1.58491	50.8521	1
	High	ExTLGFVDLLR	2	11021	121	Q5W520;Q9GGI5;Q9GHM7;Q6VW40;C0J9R6;C6G1P2;Q33032;A0A1C9HG87;F2X4H9;Q4VI99;C1JAT3;Q4VI80;Q4VI78;G0WZL1;S6CNQ3;Q8MFT9;J9QH20;A0A249Y5Q9;H9ZGI0;Q8ME74;Q5I221;A0A0U4D534;C4NWF4;A0A249Y5N8;I2BGM7;A0A291EY88;O98880;Q95F08;C3RXF1;B8PRL7;A0A0F7EV98;Q9MT32;A0A286NQM2;A0A286M593;D3W6K3;Q9GEK5;T1WGF1;Q8HUZ9;I2E9L8;A0A142DPV4;J9QG76;A0A1C9HFM1;Q8HVI8;D0Q0K2;Q9TLG5;O03612;O03654;A0A023Q3H2;Q9XQR0;A0A023Q1H7;Q…	X2(I)	0	0	0.0001006	63.27	0.00101759	2	1275.73	0.366433	114.995	0
	High	VALEAcVQAR	21	29518	212	Q05579;Q32701;I2E9B8;Q6VW40;I2BGM7;B1NL21;C0J9R6;Q6VW29;A0A291EY88;C6G1P2;Q5W520;Q33047;Q31807;O98747;Q8WL19;Q33032;Q95F08;Q8M9C0;Q7YMT1;Q9THL1;Q5SCK3;O09420;A0A0F7EV98;Q9MT32;Q339G9;B5D5Q4;D3W6K3;F2X4H9;Q32553;Q32803;Q4VI99;Q9GGI5;E7DMV3;M1S1D7;Q7YJP8;Q7GH77;A0PDB5;Q33156;Q8HUZ9;Q8WIA7;Q5I221;A0A0U4D534;Q7YMS9;I2E9L8;Q4VI80;Q3L1K9;I2E9A4;Q4VI78;C4NWF4;Q95DW1;Q58U40;A0A249Y5N8;Q37222;A0A142DPV4;Q…	C6(Carbamidomethyl)	0	0	0.000279	58.09	0.00622802	2	1116.58	0.428443	60.4711	0
	High	xQAETGEIK	5	38	17	Q6VW40;J9QER6;Q5I221;J9QH20;A0A291L206;A0PD98;Q71N78;A0PDB5;C7A5Z4;Q6PZC1;A0A0F6TFY2;A1XM46;B6GUV5;A0A1W6BQF9;A5X5W8;A0A2H4P5N4;C7SN35	X1(P)	0	0	0.004322	50.55	0.012188	2	972.5	-0.145997	30.9674	0
	High	PLLGcTIKPK	8	64838	289	Q32701;I2E9B8;Q6VW40;I2BGM7;C0J9R6;Q6VW29;O98880;C6G1P2;D6MYK4;E7DMY2;Q31807;Q33032;Q95F08;Q8M9C0;A0A1C9HG87;Q5SCK3;A0A286M593;F2X4H9;Q9GEK5;A0A0K2SQY8;D6MYL0;Q9GGI5;D6MYJ6;Q7YJP8;Q7GH77;Q8HUZ9;I2E9L8;I2E9A4;B7P0E9;J9QG76;O99016;Q8HVI8;A0A291L206;S6CMZ7;Q8MFT9;G8EEM9;A0A2D0WHN2;Q7YJM3;A0A1C9HG42;Q5S838;Q37140;H9ZGI0;L0N8B1;Q5SCK1;I6N589;Q05579;A0A291EY88;Q5W520;Q32803;Q37222;Q37220;A0A1C9HFM1;Q9T…	C5(Carbamidomethyl)	0	0	0.0008194	46.71	0.120696	3	1126.67	0.146593	52.0449	1
	High	DDENVNSQPFmR	3	52171	273	Q05579;Q9ZS70;Q32701;I2E9B8;Q31896;D6MYK9;Q6VW40;Q32776;Q32571;I2BGM7;B1NL21;C0J9R6;Q6VW29;A0A291EY88;O98880;C6G1P2;Q5W520;Q33047;D6MYK4;E7DMY2;Q31807;A0PD98;C7AQR6;O98747;Q8WL19;Q33032;I2E962;Q95F08;C3RXF1;Q8M9C0;A0PDB8;Q9GHZ1;A0A1C9HG87;B8PRL7;Q7YMT1;R4QE58;Q9THL1;A5X4D3;Q8WIX2;A0A0P0G3K2;Q5SCK3;O09420;I2E906;V5K6K1;A0A0F7EV98;Q9MT32;Q339G9;Q32121;Q95631;B5D5Q4;A0A286NQM2;A0A0F7G5C0;Q6VW13;A0A2…	M11(Oxidation)	0	0	0.0002839	40.79	0.305523	2	1467.62	0.605846	56.635	0
	High	ExTLGFVDLLRDDFIEKDR	1	5694	60	Q9GGI5;Q5W520;C4NWF4;C0J9R6;C6G1P2;F2X4H9;Q4VI99;Q4VI80;Q4VI78;Q9GHM7;A0A0U4I2J4;Q6VW40;I2BGM7;Q33032;Q95F08;M1S1D7;Q8HUZ9;Q5I221;A0A0U4D534;I2E9L8;A0A249Y5N8;S4TA61;J9QG76;E0D8V0;Q8MFT9;A0A0F7G5Y0;Q95F24;A0A286NQF2;Q7YJM6;F5B3G0;Q8M9K0;Q8M9J0;E2FGZ3;A0A291EY88;Q9MT32;A0A1C9HFM1;A0A249Y5Q9;Q9TLG5;S6CNQ3;O98747;O09420;A0A249Y5J7;J9QGT1;A0A0F7EV98;D3W6K3;A0A142DPV4;E7DMY2;Q31895;Q4VIC0;A0A1W6L1X3;R…	X2(I)	0	0	2.987e-05	34.97	0.659591	3	2294.2	0.444267	114.748	2
	High	YGRPLLGcTIKPK	4	64650	279	Q9TLG5;Q9ZS70;Q32701;I2E9B8;Q6VW40;I2BGM7;C0J9R6;Q6VW29;O98880;C6G1P2;Q31807;O98747;Q33032;Q95F08;Q8M9C0;A0A1C9HG87;A5X4D3;Q8WIX2;Q5SCK3;V5K6K1;Q339G9;A0A286M593;F2X4H9;Q9GEK5;A0A0K2SQY8;Q9TN58;O98429;D6MYL0;Q9GGI5;D6MYJ6;Q71N81;A0A1W6BQF9;M1S1D7;Q7YJP8;Q7GH77;Q8HUZ9;Q5I221;G0WZM4;A0A0U4D534;Q95F24;I2E9L8;I2E9A4;Q9T2E4;A0A286NQF2;Q7YJM6;Q8MCX1;A0A249Y5N8;Q6J6P0;A0A120KLC1;Q8WJX3;O98426;B7P0E9;B5L…	C8(Carbamidomethyl)	0	0	0.004232	22.36	35.1487	4	1502.85	-0.506189	54.0899	2
	High	AMHAVIDR	11	44488	276	Q6VW40;C0J9R6;C6G1P2;Q33032;F2X4H9;Q9GGI5;Q5I221;A0A0U4D534;A0A249Y5N8;Q8MFT9;Q05579;A0A291EY88;Q5W520;Q32803;Q37222;Q37220;A0A1C9HFM1;Q9TLG5;Q9GHM7;I6N589;A0A291L2S1;A0A0M3R7F1;Q32701;I2E9B8;I2BGM7;Q6VW29;Q31807;Q95F08;Q8M9C0;Q5SCK3;Q7YJP8;Q7GH77;Q8HUZ9;I2E9L8;I2E9A4;B7P0E9;J9QG76;O99016;A0A291L206;S6CMZ7;G8EEM9;A0A2D0WHN2;Q7YJM3;A0A1C9HG42;L0N8B1;Q5SCK1;A0A218KDZ0;A0PD98;Q4VI99;Q4VI80;Q4VI78;Q8…		0	0.001	0.01465	52.23	0.0220957	2	912.472	-0.221315	33.301	0
	High	xQAETGEIK	7	27913	212	Q6VW40;A0PDB5;A0A291L206;A0PD98;A0A1W6BQF9;Q71N78;J9QER6;C7A5Z4;A5X5W8;J9QH20;A1XM46;A0A2H4P5N4;Q6PZC1;B6GUV5;A0A0F6TFY2;C7SN35;C0J9R6;C6G1P2;F2X4H9;Q9GGI5;Q9GHZ1;Q8ME51;A0A291EY88;Q5W520;C3RXF1;B8PRL7;Q9MT32;A0A286NQM2;T1WGF1;A0A1C9HFM1;A0A249Y5J7;A0A249Y5Q9;Q9TLG5;Q9GHM7;Q8ME74;O03612;A0A023Q3H2;A0A023Q1H7;A0A0U4I2J4;Q32701;I2E9B8;I2BGM7;Q6VW29;Q31807;Q33032;Q95F08;Q8M9C0;Q5SCK3;Q7YJP8;Q7GH77;Q…	X1(A)	0	0.001	0.02624	37.93	0.611852	2	946.483	-1.15538	23.7854	0
	High	DDFIEKDR	7	17693	151	C0J9R6;Q6VW29;C6G1P2;F2X4H9;Q9GGI5;Q7YJP8;L0N8B1;Q33032;Q6VW40;Q5W520;Q4VI99;Q5I221;A0A0U4D534;Q4VI80;Q4VI78;C4NWF4;A0A249Y5N8;S6CNQ3;Q8MFT9;A0A249Y5Q9;Q9GHM7;A0A291EY88;Q9MT32;A0A1C9HFM1;Q9TLG5;A2VAL3;Q32701;E7DMY2;O98747;Q8M9C0;Q5SCK3;Q339G9;Q7GH77;I2E9A4;S6CMZ7;Q33484;I2E9B8;I2BGM7;Q31807;Q95F08;Q8HUZ9;I2E9L8;B7P0E9;J9QG76;O99016;A0A291L206;G8EEM9;A0A2D0WHN2;Q7YJM3;A0A1C9HG42;Q5SCK1;I6N589;Q32…		0	0.002	0.02949	64.08	0.00104861	2	1037.49	1.21945	42.991	1
	High	AmHAVIDR	1	44488	276	Q05579;Q32701;I2E9B8;Q6VW40;Q32776;Q32571;I2BGM7;B1NL21;C0J9R6;Q6VW29;A0A291EY88;O98880;C6G1P2;Q5W520;Q33047;D6MYK4;E7DMY2;Q31807;Q8WL19;Q33032;Q95F08;C3RXF1;Q8M9C0;A0A1C9HG87;B8PRL7;Q7YMT1;Q9THL1;A5X4D3;A0A0P0G3K2;Q5SCK3;O09420;A0A0F7EV98;Q9MT32;Q339G9;Q32121;Q95631;B5D5Q4;A0A286NQM2;A0A0F7G5C0;A0A286M593;D3W6K3;F2X4H9;Q9GEK5;A0A0K2SQY8;T1WGF1;Q32553;Q32803;Q4VI99;D6MYL0;C1JAT3;Q9GGI5;D6MYJ6;E7D…	M2(Oxidation)	0	0.005	0.07045	12.38	229.365	2	928.467	-0.4599	23.4672	0
B7S4V7	ATP synthase subunit beta (Fragment) OS=Citrus neocaledonica OX=1210921 GN=atpB PE=3 SV=1 - [B7S4V7_9ROSI]	2475.93	48.16	1492	1	16	130	461	49.7341	5.33838
	High	IFNVLGEPVDNLGPVDTR	3	3009	18	A0A0M3LBA7;A0A1C9HCV0;Q5J038;Q9MRA3;Q597J4;Q9XQX1;Q5J048;Q9SCE9;A0A1I7PIU6;G4WNV5;A0A1D8DG80;Q8HTI8;A0A1D8D815;A0A1I7PIT2;A0A191SDX6;G0LNL4;Q29S96;B7S4V7		0	0	6.46e-09	118.73	2.69818e-09	2	1955.03	1.43187	114.292	0
	High	GIYPAVDPLDSTSTMLQPR	2	5449	29	A0A0M3LBA7;A0A1C9HCV0;A0A1D8D815;A0A1I7PIS3;C0J9K5;C0J9P4;Q9SCE9;A0A1I7PIS8;Q95FJ8;Q597J4;A0A191SDX6;Q5J048;A0A1C9HCP3;Q5J038;Q9MRA3;T1L6T3;A0A1D8DG80;Q9XQX1;A0A1I7PIU6;G4WNV5;A0A1I7PIT2;B8PRK2;Q8HTI8;A0A1X7YHE3;Q29S96;Q95FS7;G0LNL4;Q9MRM1;B7S4V7		0	0	1.457e-08	114.59	8.33548e-09	3	2061.04	1.86003	114.131	0
	High	MPxAVGYQPTLSTEMGSLQER	8	5647	28	A0A0M3LBA7;A0A1C9HCV0;A0A1D8D815;A0A1I7PIS3;C0J9K5;C0J9P4;Q9SCE9;A0A1I7PIS8;Q95FJ8;Q5J038;A0A1C9HCP3;A0A1I7PIU6;Q9XQX1;T1L6T3;Q95FS7;A0A1I7PIT2;B8PRK2;B7S4V7;Q9MRA3;Q5J048;G4WNV5;A0A1D8DG80;Q597J4;Q8HTI8;A0A191SDX6;A0A1X7YHE3;Q29S96;G0LNL4	X3(S)	0	0	2.162e-11	111.59	1.35877e-08	2	2282.08	1.346	105.134	0
	High	FVQAGSEVSALLGR	11	9158	29	A0A0M3LBA7;Q597J4;A0A1C9HCP3;A0A1C9HCV0;Q5J038;C0J9K5;C0J9P4;Q95FJ8;Q9MRA3;A0A1I7PIS3;T1L6T3;Q9SCE9;A0A1D8DG80;Q9XQX1;Q5J048;A0A1I7PIU6;G4WNV5;A0A1I7PIS8;A0A1I7PIT2;B8PRK2;Q8HTI8;A0A1D8D815;A0A191SDX6;A0A1X7YHE3;Q29S96;A0A0A7DB11;Q95FS7;G0LNL4;B7S4V7		0	0	9.894e-08	111.35	2.03645e-08	2	1433.78	0.969012	105.231	0
	High	ELQDIIAILGLDELSEEDR	1	7752	27	A0A0M3LBA7;Q597J4;A0A1C9HCV0;Q5J038;A0A1C9HCP3;C0J9K5;C0J9P4;Q95FJ8;Q9MRA3;A0A1I7PIS3;T1L6T3;Q9SCE9;A0A1D8DG80;A0A1I7PIU6;G4WNV5;Q5J048;A0A1I7PIS8;B8PRK2;Q8HTI8;A0A1D8D815;Q29S96;A0A191SDX6;A0A1I7PIT2;Q95FS7;G0LNL4;B7S4V7;A0A1X7YHE3		0	0	1e-11	100.91	2.02643e-07	2	2171.11	-0.423796	115.796	0
	High	VALVYGQMNEPPGAR	10	9490	29	A0A0M3LBA7;A0A1C9HCV0;Q5J038;A0A1D8D815;A0A1C9HCP3;Q9MRA3;A0A1I7PIU6;A0A1I7PIS3;C0J9K5;C0J9P4;T1L6T3;G4WNV5;Q9SCE9;Q5J048;A0A1D8DG80;A0A1I7PIS8;Q95FJ8;A0A191SDX6;Q29S96;Q95FS7;B7S4V7;A0A0A7DB11;A0A1I7PIT2;B8PRK2;Q597J4;Q8HTI8;Q9MRM1;A0A1X7YHE3;G0LNL4		0	0	1.605e-09	89.93	2.63198e-06	2	1601.81	0.731551	80.1927	0
	High	VALVYGQmNEPPGAR	12	9490	29	A0A0M3LBA7;Q597J4;A0A1C9HCV0;Q8HTI8;Q5J038;A0A1D8D815;A0A1C9HCP3;Q9MRA3;A0A1I7PIU6;A0A1I7PIS3;C0J9K5;C0J9P4;T1L6T3;G4WNV5;Q95FS7;Q9SCE9;Q5J048;B7S4V7;A0A1D8DG80;A0A1I7PIS8;A0A1X7YHE3;Q95FJ8;G0LNL4;A0A1I7PIT2;B8PRK2;Q9MRM1;A0A191SDX6;Q29S96;A0A0A7DB11	M8(Oxidation)	0	0	1.437e-07	89.7	2.7036e-06	2	1617.81	0.849294	66.7608	0
	High	mPxAVGYQPTLSTEMGSLQER	11	5647	28	A0A1C9HCV0;Q5J038;A0A1C9HCP3;A0A1I7PIU6;Q9XQX1;A0A1I7PIS3;T1L6T3;Q95FS7;Q9SCE9;A0A1I7PIS8;A0A1I7PIT2;B8PRK2;Q95FJ8;A0A0M3LBA7;C0J9K5;C0J9P4;Q9MRA3;Q5J048;G4WNV5;A0A1D8DG80;Q597J4;A0A1D8D815;Q8HTI8;A0A191SDX6;A0A1X7YHE3;Q29S96;G0LNL4;B7S4V7	M1(Oxidation); X3(S)	0	0	2.169e-13	89.53	1.78443e-06	2	2298.08	1.21214	97.9642	0
	High	mPNIYNALVVK	3	4063	20	A0A0M3LBA7;Q597J4;A0A1C9HCV0;A0A1C9HCP3;Q5J038;C0J9K5;C0J9P4;Q95FJ8;Q9XQX1;Q9MRA3;A0A1I7PIU6;G4WNV5;A0A1I7PIS8;B8PRK2;Q8HTI8;A0A1D8D815;Q29S96;G0LNL4;Q95FS7;B7S4V7	M1(Oxidation)	0	0	7.624e-06	86.05	1.71889e-05	2	1277.69	0.789394	91.124	0
	High	mPxAVGYQPTLSTEmGSLQER	3	5647	28	A0A0M3LBA7;A0A1C9HCV0;Q5J038;A0A1C9HCP3;Q9MRA3;A0A1I7PIU6;Q9XQX1;A0A1I7PIS3;C0J9K5;C0J9P4;T1L6T3;G4WNV5;Q29S96;Q95FS7;Q9SCE9;A0A1D8DG80;A0A1I7PIS8;A0A1I7PIT2;B8PRK2;Q95FJ8;Q597J4;Q8HTI8;A0A191SDX6;A0A1D8D815;Q5J048;A0A1X7YHE3;G0LNL4;B7S4V7	M1(Oxidation); X3(S); M15(Oxidation)	0	0	2.29e-09	83.56	6.58299e-06	3	2314.07	1.44358	81.254	0
	High	GIYPAVDPLDSTSTmLQPR	7	5449	29	A0A0M3LBA7;Q597J4;A0A1C9HCP3;A0A1C9HCV0;A0A1D8D815;C0J9K5;C0J9P4;A0A1I7PIS8;Q95FJ8;A0A1I7PIS3;Q9SCE9;A0A191SDX6;Q5J048;Q5J038;A0A1I7PIU6;T1L6T3;Q8HTI8;Q9MRA3;G4WNV5;Q29S96;Q95FS7;B7S4V7;A0A1D8DG80;A0A1X7YHE3;A0A1I7PIT2;B8PRK2;G0LNL4;Q9XQX1;Q9MRM1	M15(Oxidation)	0	0	5.607e-11	77.92	3.83765e-05	2	2077.03	1.53813	104.712	0
	High	VGLTALTmAEYFR	3	7808	30	A0A0M3LBA7;Q597J4;A0A1C9HCV0;Q8HTI8;Q5J038;A0A1C9HCP3;Q9MRA3;A0A1I7PIU6;A0A1I7PIS3;C0J9K5;C0J9P4;T1L6T3;G4WNV5;Q29S96;Q95FS7;Q9SCE9;A0A1D8DG80;A0A1I7PIS8;A0A1I7PIT2;B8PRK2;Q95FJ8;G0LNL4;A0A1D8D815;Q5J048;B7S4V7;A0A1X7YHE3;A0A191SDX6;Q9XQX1;A0A0A7DB11;Q9MRM1	M8(Oxidation)	0	0	2.805e-06	74.09	0.000101855	2	1487.76	1.1816	109.53	0
	High	MPNIYNALVVK	7	4063	20	A0A0M3LBA7;A0A1C9HCV0;C0J9K5;C0J9P4;Q95FJ8;Q5J038;A0A1C9HCP3;Q9MRA3;Q597J4;Q8HTI8;A0A1D8D815;A0A1I7PIU6;G4WNV5;A0A1I7PIS8;Q9XQX1;B8PRK2;Q29S96;G0LNL4;Q95FS7;B7S4V7		0	0	1.731e-05	70.15	0.000217661	2	1261.7	0.44565	103.685	0
	High	VGLTALTMAEYFR	1	7808	30	A0A0M3LBA7;Q597J4;A0A1C9HCV0;Q8HTI8;Q5J038;A0A1C9HCP3;Q9MRA3;A0A1I7PIU6;A0A1I7PIS3;C0J9K5;C0J9P4;T1L6T3;G4WNV5;Q29S96;Q95FS7;Q9SCE9;A0A1D8DG80;A0A1I7PIS8;A0A1I7PIT2;B8PRK2;Q95FJ8;G0LNL4;A0A1D8D815;Q5J048;B7S4V7;A0A1X7YHE3;A0A191SDX6;Q9XQX1;A0A0A7DB11;Q9MRM1		0	0	9.331e-07	66.13	0.000604736	2	1471.76	0.642359	114.613	0
	High	EGNDLYMEMK	4	8238	28	A0A0A7DB11;A0A1C9HCV0;Q5J038;A0A1C9HCP3;Q95FS7;Q95FJ8;A0A0M3LBA7;Q597J4;Q8HTI8;A0A1D8D815;Q9MRA3;A0A1I7PIU6;Q9XQX1;A0A1I7PIS3;C0J9K5;C0J9P4;T1L6T3;G4WNV5;Q9SCE9;Q5J048;B7S4V7;A0A1D8DG80;A0A1I7PIS8;A0A1X7YHE3;G0LNL4;A0A1I7PIT2;B8PRK2;Q29S96		0	0	0.0005714	61.98	0.000528742	2	1229.52	0.493564	74.5464	0
	High	AHGGVSVFGGVGER	7	7920	30	A0A0M3LBA7;Q597J4;A0A1C9HCP3;Q29S96;Q5J048;G0LNL4;A0A1C9HCV0;Q5J038;A0A1I7PIS3;T1L6T3;Q95FS7;Q9SCE9;Q95FJ8;C0J9K5;C0J9P4;Q9MRA3;A0A1D8DG80;Q9XQX1;A0A1I7PIU6;G4WNV5;A0A1I7PIS8;A0A1I7PIT2;B8PRK2;Q8HTI8;A0A1D8D815;A0A191SDX6;A0A1X7YHE3;Q9MRM1;B7S4V7;A0A0A7DB11		0	0	0.0002626	57.5	0.00394547	2	1328.67	0.49745	67.1033	0
	High	IGLFGGAGVGK	6	9628	37	A0A0M3LBA7;A0A1C9HCV0;Q5J038;A0A1C9HCP3;Q9MRA3;A0A1I7PIS3;C0J9K5;C0J9P4;T1L6T3;Q95FS7;Q9SCE9;A0A1D8DG80;Q95FJ8;Q597J4;Q8HTI8;A0A1D8D815;A0A1I7PIU6;Q9XQX1;G4WNV5;Q5J048;B7S4V7;A0A1I7PIS8;A0A1X7YHE3;A0A1I7PIT2;B8PRK2;G0LNL4;A0A2G5F6R8;B9T1V8;A0A103XST4;A0A2H3ZCK5;A0A0K9NYL5;A0A191SDX6;Q29S96;A0A0A7DB11;Q9MRM1;A0A0D6QRT0;M0UCJ4		0	0	6.77e-05	51.75	0.0156082	2	975.563	0.981674	81.624	0
	High	VxDLLAPYR	8	9267	30	A0A0M3LBA7;Q597J4;A0A1C9HCV0;A0A1C9HCP3;Q5J038;C0J9K5;C0J9P4;Q95FJ8;Q9MRA3;A0A1I7PIS3;T1L6T3;Q9SCE9;A0A1D8DG80;Q9XQX1;Q5J048;A0A1I7PIU6;G4WNV5;A0A1I7PIS8;A0A1I7PIT2;B8PRK2;Q8HTI8;A0A1D8D815;A0A191SDX6;A0A1X7YHE3;Q29S96;A0A0A7DB11;Q95FS7;G0LNL4;Q9MRM1;B7S4V7	X2(V)	0	0	0.004271	51.35	0.0155755	2	1045.6	0.536108	98.3826	0
	High	EGSITSIQAVYVPADDLTDPAPATTFAHLDATTVLSR	1	6159	25	A0A0M3LBA7;A0A1C9HCV0;Q5J038;Q9MRA3;A0A1I7PIU6;G4WNV5;A0A1D8D815;A0A1C9HCP3;A0A1I7PIS3;C0J9K5;C0J9P4;T1L6T3;Q95FS7;Q9SCE9;Q5J048;B7S4V7;A0A1D8DG80;A0A1I7PIS8;Q95FJ8;A0A191SDX6;Q9XQX1;A0A0A7DB11;A0A1I7PIT2;B8PRK2;Q29S96		0.0408	0	4.929e-14	46.7	0.035007	3	3843.93	0.903987	114.503	0
	High	EGNDLYmEMK	3	8238	28	A0A0A7DB11;A0A1C9HCV0;Q5J038;A0A1C9HCP3;Q95FS7;Q95FJ8;A0A0M3LBA7;Q597J4;Q8HTI8;A0A1D8D815;Q9MRA3;A0A1I7PIU6;Q9XQX1;A0A1I7PIS3;C0J9K5;C0J9P4;T1L6T3;G4WNV5;Q9SCE9;Q5J048;B7S4V7;A0A1D8DG80;A0A1I7PIS8;A0A1X7YHE3;G0LNL4;A0A1I7PIT2;B8PRK2;Q29S96	M7(Oxidation)	0	0	0.0001624	39.98	0.0751654	2	1245.51	1.1396	62.9207	0
	High	mPxAVGYQPTLSTEMGSLQER	10	2	1	B7S4V7	M1(Oxidation); X3(A)	0	0	9.28e-07	38.03	0.305856	3	2282.08	1.23094	105.497	0
	High	EGNDLYmEmK	2	8238	28	A0A0M3LBA7;A0A1C9HCP3;A0A1C9HCV0;Q5J038;Q9MRA3;C0J9K5;C0J9P4;Q95FJ8;G0LNL4;Q597J4;Q8HTI8;A0A1D8D815;A0A1I7PIU6;A0A1I7PIS3;T1L6T3;G4WNV5;Q9SCE9;Q5J048;A0A1D8DG80;A0A1I7PIS8;A0A0A7DB11;A0A1X7YHE3;Q95FS7;B7S4V7;A0A1I7PIT2;B8PRK2;Q29S96;Q9XQX1	M7(Oxidation); M9(Oxidation)	0	0	0.003309	37.63	0.115476	2	1261.51	0.704831	43.1671	0
	High	LSIFETGIK	5	9003	27	A0A1C9HCV0;Q5J038;A0A1C9HCP3;Q9MRA3;A0A1I7PIS3;T1L6T3;Q9SCE9;A0A1D8DG80;Q95FJ8;A0A0M3LBA7;Q597J4;Q8HTI8;A0A191SDX6;A0A1D8D815;A0A1I7PIU6;C0J9K5;C0J9P4;G4WNV5;Q5J048;A0A1I7PIS8;A0A1X7YHE3;Q95FS7;B7S4V7;G0LNL4;Q9XQX1;A0A0A7DB11;Q9MRM1		0	0.001	0.01363	57.91	0.00227348	2	1007.58	0.398959	92.6026	0
	High	TREGNDLYMEMK	2	8225	27	A0A0M3LBA7;Q597J4;A0A1C9HCV0;Q5J038;Q9MRA3;A0A1C9HCP3;A0A1I7PIS3;T1L6T3;Q9SCE9;Q95FJ8;A0A1D8D815;C0J9K5;C0J9P4;A0A1I7PIS8;Q8HTI8;A0A1I7PIU6;G4WNV5;A0A1D8DG80;A0A1I7PIT2;B8PRK2;Q95FS7;Q5J048;Q9XQX1;B7S4V7;A0A0A7DB11;A0A1X7YHE3;G0LNL4		0	0.001	0.02315	37.14	0.235971	2	1486.67	0.821238	62.1804	1
I2E9A4	Ribulose bisphosphate carboxylase large chain (Fragment) OS=Lacistema grandifolium OX=1186122 GN=rbcl PE=3 SV=2 - [I2E9A4_9ROSI]	2468.28	28.8	43516	0	17	245	441	48.6945	6.43018
	High	GGLDFTKDDENVNSQPFMR	9	51638	249	A0A291EY88;Q5W520;C3RXF1;A0A023Q3H2;A0A023Q1H7;Q6VW40;Q05579;Q32571;Q8WL19;B8PRL7;Q9MT32;Q32121;A0A286NQM2;T1WGF1;Q32553;Q32803;Q9GGI5;E7DMV3;A0PDB5;Q8WIA7;Q3L1K9;Q37222;Q37220;A0A1C9HFM1;A0A249Y5Q9;A0A0F6Y5M5;A1XM46;Q9TLG5;Q9GHM7;Q8ME74;I6N589;Q31889;O03612;A0A291L2S1;A0A0M3R7F1;O09420;M1S1D7;C4NWF4;O09424;J9QGT1;Q32701;C0J9R6;Q6VW29;C6G1P2;O98747;Q33032;Q8M9C0;A0A1C9HG87;A5X4D3;Q5SCK3;Q339G9;F2…		0	0	2.018e-12	122.72	2.24095e-09	2	2169.99	0.129488	93.2723	1
	High	GHYLNATAGTcEEMIK	12	14794	109	Q32701;Q6VW40;C0J9R6;Q6VW29;C6G1P2;Q5W520;Q33032;Q8M9C0;A0A1C9HG87;Q9THL1;Q5SCK3;Q32121;F2X4H9;A0A0K2SQY8;Q32553;Q32803;Q4VI99;D6MYL0;C1JAT3;Q9GGI5;D6MYJ6;E7DMV3;Q7YJP8;Q7GH77;Q4VI80;Q3I534;Q3L1K9;I2E9A4;Q4VI78;G0WZL1;Q37220;B1PHQ2;A0A142I7F3;S6CMZ7;S6CNQ3;Q8MFT9;J9QH20;A0A249Y5Q9;A0A0F6Y5M5;Q37140;H9ZGI0;L0N8B1;Q9GHM7;Q8ME74;A0A291L2S1;Q9T2E4;P94046;F6KB04;Q6VW48;E7DMY2;A0A2H4UGV5;I2E962;O98429;…	C11(Carbamidomethyl)	0	0	4.818e-09	105.91	5.62468e-08	2	1794.82	1.07912	66.4263	0
	High	GGLDFTKDDENVNSQPFmR	7	51638	249	Q8MFT9;Q5S838;A0A126G0V3;C0J9R6;Q6VW29;C6G1P2;Q5W520;A5X4D3;Q32121;F2X4H9;A0A0K2SQY8;Q32803;Q4VI99;D6MYL0;Q9GGI5;D6MYJ6;Q7YJP8;Q5I221;A0A0U4D534;Q4VI80;Q4VI78;C4NWF4;O09424;A0A249Y5Y5;G0WZL1;Q37220;A0A291L2W8;Q37279;J9QH20;Q37140;L0N8B1;Q9GHM7;Q8ME74;A0A291L2S1;Q05579;Q32701;I2E9B8;Q6VW40;Q32571;I2BGM7;A0A291EY88;O98880;Q33047;Q31807;Q8WL19;Q33032;Q95F08;C3RXF1;Q8M9C0;A0A1C9HG87;B8PRL7;Q9THL1;Q5S…	M18(Oxidation)	0	0	1.501e-11	84.62	1.40182e-05	2	2185.98	1.00282	83.7712	1
	High	DNGLLLHIHR	13	41878	263	A0A291EY88;Q5W520;C3RXF1;A0A023Q3H2;A0A023Q1H7;Q6VW40;I2BGM7;C0J9R6;O98880;C6G1P2;E7DMY2;O98747;Q33032;Q95F08;A0A1C9HG87;A0A286M593;F2X4H9;Q9GEK5;Q9TN58;Q9GGI5;M1S1D7;Q8HUZ9;Q5I221;G0WZM4;A0A0U4D534;I2E9L8;A0A249Y5N8;S4TA61;J9QG76;E0D8V0;Q8HVI8;Q8MFT9;A0A0F7G5Y0;H9ZGI0;Q6VW29;D6MYK4;Q31807;A0A0K2SQY8;D6MYL0;D6MYJ6;Q7YJP8;Q7YJM3;A0A1C9HG42;Q37140;L0N8B1;I6N589;Q9TLG5;O09420;Q9MT32;C4NWF4;A0A1C9HFM…		0	0	3.439e-05	83.23	2.39395e-05	3	1187.66	0.403152	64.8898	0
	High	MxGGDHIHAGTVVGK	34	17683	129	I2E9A4;Q9BAJ3;Q6VW40;I2BGM7;C0J9R6;C6G1P2;Q33032;Q95F08;F2X4H9;Q9GGI5;M1S1D7;Q8HUZ9;Q5I221;A0A0U4D534;I2E9L8;A0A249Y5N8;S4TA61;J9QG76;E0D8V0;Q8MFT9;A0A0F7G5Y0;Q32701;I2E9B8;Q6VW29;Q6VW48;E7DMY2;Q31807;O98747;P92447;Q8M9C0;O47280;R4QE58;Q5SCK3;Q339G9;Q6VW13;Q3T5L7;O20248;A0A2H4UGV5;Q7YJP8;Q7GH77;A0A024HRQ0;Q8WJX3;B7P0E9;B5L2V5;O99016;A0A291L206;S6CMZ7;A0A0G2QX34;G8EEM9;A0A2D0WHN2;Q7YJM3;A0A1C9HG42…	X2(S)	0	0	1.913e-07	82.24	1.78797e-05	2	1465.72	0.51743	37.3395	0
	High	mxGGDHIHAGTVVGK	11	13	2	I2E9A4;Q9BAJ3	M1(Oxidation); X2(P)	0	0	7.642e-07	81.99	1.20721e-05	2	1491.74	0.97928	47.3397	0
	High	mxGGDHIHAGTVVGK	32	17683	129	C0J9R6;C6G1P2;F2X4H9;Q9GGI5;Q5I221;A0A0U4D534;Q6VW29;I2E9A4;Q9BAJ3;Q6VW40;I2BGM7;Q33032;Q95F08;M1S1D7;Q8HUZ9;I2E9L8;A0A249Y5N8;S4TA61;J9QG76;E0D8V0;Q8MFT9;A0A0F7G5Y0;Q32701;I2E9B8;Q6VW48;E7DMY2;Q31807;O98747;P92447;Q8M9C0;O47280;R4QE58;Q5SCK3;Q339G9;Q6VW13;Q3T5L7;O20248;A0A2H4UGV5;Q7YJP8;Q7GH77;A0A024HRQ0;Q8WJX3;B7P0E9;B5L2V5;O99016;A0A291L206;S6CMZ7;A0A0G2QX34;G8EEM9;A0A2D0WHN2;Q7YJM3;A0A1C9HG42…	M1(Oxidation); X2(S)	0	0	1.575e-08	81.79	2.29246e-05	2	1481.72	0.401146	31.4781	0
	High	DDENVNSQPFMR	5	52171	273	C7AQV2;Q7YJR9;Q6PZC1;Q7YJL9;A5H757;X2D2J7;C0J9R6;Q6VW29;C6G1P2;Q5W520;A5X4D3;Q32121;F2X4H9;A0A0K2SQY8;Q32803;Q4VI99;D6MYL0;Q9GGI5;D6MYJ6;Q7YJP8;Q5I221;A0A0U4D534;Q4VI80;Q4VI78;C4NWF4;O09424;A0A249Y5Y5;G0WZL1;Q37220;A0A291L2W8;Q37279;J9QH20;Q37140;L0N8B1;Q9GHM7;Q8ME74;A0A291L2S1;Q32701;Q6VW40;D6MYK4;E7DMY2;O98747;Q33032;I2E962;Q8M9C0;A0A1C9HG87;Q7YMT1;R4QE58;Q9THL1;A0A0P0G3K2;Q5SCK3;I2E906;Q339G9;…		0	0	2.01e-06	77.75	6.25715e-05	2	1451.62	0.55733	70.1106	0
	High	TFQGPPHGIQVER	32	58045	263	C0J9R6;C6G1P2;E7DMY2;F2X4H9;Q9GGI5;Q05579;Q9ZS70;Q32701;I2E9B8;Q6VW40;Q32571;I2BGM7;Q6VW29;A0A291EY88;O98880;Q5W520;Q33047;D6MYK4;Q31807;A0PD98;Q8WL19;Q33032;I2E962;Q95F08;C3RXF1;Q8M9C0;A0A1C9HG87;B8PRL7;Q9THL1;Q8WIX2;Q5SCK3;A0A0F7EV98;Q9MT32;Q32121;A0A286NQM2;A0A286M593;D3W6K3;Q9GEK5;A0A0K2SQY8;Q9T2B5;T1WGF1;O98429;Q32553;Q32803;Q4VI99;D6MYL0;C1JAT3;D6MYJ6;Q71N81;E7DMV3;Q7YJP8;Q7GH77;A0PDB5;Q331…		0	0	1.475e-08	76.56	0.000137395	2	1465.76	0.239591	59.527	0
	High	GHYLNATAGTcEEmIK	6	14794	109	C0J9R6;Q6VW29;C6G1P2;Q5W520;A5X4D3;Q32121;F2X4H9;A0A0K2SQY8;Q32803;Q4VI99;D6MYL0;Q9GGI5;D6MYJ6;Q7YJP8;Q5I221;A0A0U4D534;Q4VI80;Q4VI78;C4NWF4;O09424;A0A249Y5Y5;G0WZL1;Q37220;A0A291L2W8;Q37279;J9QH20;Q37140;L0N8B1;Q9GHM7;Q8ME74;A0A291L2S1;Q32701;Q6VW40;D6MYK4;E7DMY2;O98747;Q33032;I2E962;Q8M9C0;A0A1C9HG87;Q7YMT1;R4QE58;Q9THL1;A0A0P0G3K2;Q5SCK3;I2E906;Q339G9;Q95631;Q6VW13;Q3T5L7;Q9TN58;O98429;Q32553;…	C11(Carbamidomethyl); M14(Oxidation)	0	0	2.503e-10	75.71	5.40546e-05	2	1810.81	1.18125	56.0257	0
	High	GHYLNATAGTcEEMIKR	2	14761	108	Q32701;Q6VW40;C0J9R6;Q6VW29;C6G1P2;Q33032;Q8M9C0;A0A1C9HG87;Q5SCK3;F2X4H9;A0A0K2SQY8;D6MYL0;Q9GGI5;D6MYJ6;Q7YJP8;Q7GH77;I2E9A4;S6CMZ7;Q8MFT9;Q37140;H9ZGI0;L0N8B1;Q5W520;Q9THL1;Q32553;Q32803;Q4VI99;E7DMV3;Q4VI80;Q3L1K9;Q4VI78;Q37220;B1PHQ2;S6CNQ3;A0A249Y5Q9;A0A0F6Y5M5;Q9GHM7;A0A291L2S1;A5X4D3;Q32121;Q5I221;A0A0U4D534;C4NWF4;O09424;A0A249Y5Y5;G0WZL1;A0A291L2W8;Q37279;J9QH20;Q8ME74;D6MYK4;E7DMY2;O98…	C11(Carbamidomethyl)	0	0	6.86e-10	72.25	0.000158619	3	1950.92	1.18142	61.1321	1
	High	GHYLNATAGTcEEmIKR	3	14761	108	Q32701;Q6VW40;C0J9R6;Q6VW29;C6G1P2;Q33032;Q8M9C0;A0A1C9HG87;Q5SCK3;F2X4H9;A0A0K2SQY8;D6MYL0;Q9GGI5;D6MYJ6;Q7YJP8;Q7GH77;I2E9A4;S6CMZ7;Q8MFT9;Q37140;H9ZGI0;L0N8B1;Q5W520;Q9THL1;Q32553;Q32803;Q4VI99;E7DMV3;Q4VI80;Q3L1K9;Q4VI78;Q37220;B1PHQ2;S6CNQ3;A0A249Y5Q9;A0A0F6Y5M5;Q9GHM7;A0A291L2S1;Q32121;C1JAT3;Q3I534;G0WZL1;A0A142I7F3;J9QH20;Q8ME74;Q6VW48;E7DMY2;A0A2H4UGV5;I2E962;O98429;Q9T2E4;A0A142I7A5;B8Y…	C11(Carbamidomethyl); M14(Oxidation)	0	0	5.997e-09	71.81	0.000166501	3	1966.91	1.58491	50.8521	1
	High	mxGGDHIHAGTVVGK	10	12	4	Q6PZ84;S6CNQ3;I2E9A4;Q9BAJ3	M1(Oxidation); X2(A)	0	0	2.775e-06	67.76	0.000495029	2	1465.72	0.014318	38.5702	0
	High	VALEAcVQAR	21	29518	212	Q05579;Q32701;I2E9B8;Q6VW40;I2BGM7;B1NL21;C0J9R6;Q6VW29;A0A291EY88;C6G1P2;Q5W520;Q33047;Q31807;O98747;Q8WL19;Q33032;Q95F08;Q8M9C0;Q7YMT1;Q9THL1;Q5SCK3;O09420;A0A0F7EV98;Q9MT32;Q339G9;B5D5Q4;D3W6K3;F2X4H9;Q32553;Q32803;Q4VI99;Q9GGI5;E7DMV3;M1S1D7;Q7YJP8;Q7GH77;A0PDB5;Q33156;Q8HUZ9;Q8WIA7;Q5I221;A0A0U4D534;Q7YMS9;I2E9L8;Q4VI80;Q3L1K9;I2E9A4;Q4VI78;C4NWF4;Q95DW1;Q58U40;A0A249Y5N8;Q37222;A0A142DPV4;Q…	C6(Carbamidomethyl)	0	0	0.000279	58.09	0.00622802	2	1116.58	0.428443	60.4711	0
	High	PLLGcTIKPK	8	64838	289	Q32701;I2E9B8;Q6VW40;I2BGM7;C0J9R6;Q6VW29;O98880;C6G1P2;D6MYK4;E7DMY2;Q31807;Q33032;Q95F08;Q8M9C0;A0A1C9HG87;Q5SCK3;A0A286M593;F2X4H9;Q9GEK5;A0A0K2SQY8;D6MYL0;Q9GGI5;D6MYJ6;Q7YJP8;Q7GH77;Q8HUZ9;I2E9L8;I2E9A4;B7P0E9;J9QG76;O99016;Q8HVI8;A0A291L206;S6CMZ7;Q8MFT9;G8EEM9;A0A2D0WHN2;Q7YJM3;A0A1C9HG42;Q5S838;Q37140;H9ZGI0;L0N8B1;Q5SCK1;I6N589;Q05579;A0A291EY88;Q5W520;Q32803;Q37222;Q37220;A0A1C9HFM1;Q9T…	C5(Carbamidomethyl)	0	0	0.0008194	46.71	0.120696	3	1126.67	0.146593	52.0449	1
	High	mxGGDHIHAGTVVGKLEGER	2	9	1	I2E9A4	M1(Oxidation); X2(N)	0	0	5.603e-06	41.62	0.126175	3	2093.02	0.731897	75.7871	1
	High	DDENVNSQPFmR	3	52171	273	Q05579;Q9ZS70;Q32701;I2E9B8;Q31896;D6MYK9;Q6VW40;Q32776;Q32571;I2BGM7;B1NL21;C0J9R6;Q6VW29;A0A291EY88;O98880;C6G1P2;Q5W520;Q33047;D6MYK4;E7DMY2;Q31807;A0PD98;C7AQR6;O98747;Q8WL19;Q33032;I2E962;Q95F08;C3RXF1;Q8M9C0;A0PDB8;Q9GHZ1;A0A1C9HG87;B8PRL7;Q7YMT1;R4QE58;Q9THL1;A5X4D3;Q8WIX2;A0A0P0G3K2;Q5SCK3;O09420;I2E906;V5K6K1;A0A0F7EV98;Q9MT32;Q339G9;Q32121;Q95631;B5D5Q4;A0A286NQM2;A0A0F7G5C0;Q6VW13;A0A2…	M11(Oxidation)	0	0	0.0002839	40.79	0.305523	2	1467.62	0.605846	56.635	0
	High	YGRPLLGcTIKPK	4	64650	279	Q9TLG5;Q9ZS70;Q32701;I2E9B8;Q6VW40;I2BGM7;C0J9R6;Q6VW29;O98880;C6G1P2;Q31807;O98747;Q33032;Q95F08;Q8M9C0;A0A1C9HG87;A5X4D3;Q8WIX2;Q5SCK3;V5K6K1;Q339G9;A0A286M593;F2X4H9;Q9GEK5;A0A0K2SQY8;Q9TN58;O98429;D6MYL0;Q9GGI5;D6MYJ6;Q71N81;A0A1W6BQF9;M1S1D7;Q7YJP8;Q7GH77;Q8HUZ9;Q5I221;G0WZM4;A0A0U4D534;Q95F24;I2E9L8;I2E9A4;Q9T2E4;A0A286NQF2;Q7YJM6;Q8MCX1;A0A249Y5N8;Q6J6P0;A0A120KLC1;Q8WJX3;O98426;B7P0E9;B5L…	C8(Carbamidomethyl)	0	0	0.004232	22.36	35.1487	4	1502.85	-0.506189	54.0899	2
	High	AMHAVIDR	11	44488	276	Q6VW40;C0J9R6;C6G1P2;Q33032;F2X4H9;Q9GGI5;Q5I221;A0A0U4D534;A0A249Y5N8;Q8MFT9;Q05579;A0A291EY88;Q5W520;Q32803;Q37222;Q37220;A0A1C9HFM1;Q9TLG5;Q9GHM7;I6N589;A0A291L2S1;A0A0M3R7F1;Q32701;I2E9B8;I2BGM7;Q6VW29;Q31807;Q95F08;Q8M9C0;Q5SCK3;Q7YJP8;Q7GH77;Q8HUZ9;I2E9L8;I2E9A4;B7P0E9;J9QG76;O99016;A0A291L206;S6CMZ7;G8EEM9;A0A2D0WHN2;Q7YJM3;A0A1C9HG42;L0N8B1;Q5SCK1;A0A218KDZ0;A0PD98;Q4VI99;Q4VI80;Q4VI78;Q8…		0	0.001	0.01465	52.23	0.0220957	2	912.472	-0.221315	33.301	0
	High	MxGGDHIHAGTVVGK	2	10	2	I2E9A4;Q9BAJ3	X2(E)	0	0.001	0.02031	42.49	0.0980448	2	1507.73	0.374327	40.0858	0
	High	AQAETGEIK	7	27913	212	Q6VW40;A0PDB5;A0A291L206;A0PD98;A0A1W6BQF9;Q71N78;J9QER6;C7A5Z4;A5X5W8;J9QH20;A1XM46;A0A2H4P5N4;Q6PZC1;B6GUV5;A0A0F6TFY2;C7SN35;C0J9R6;C6G1P2;F2X4H9;Q9GGI5;Q9GHZ1;Q8ME51;A0A291EY88;Q5W520;C3RXF1;B8PRL7;Q9MT32;A0A286NQM2;T1WGF1;A0A1C9HFM1;A0A249Y5J7;A0A249Y5Q9;Q9TLG5;Q9GHM7;Q8ME74;O03612;A0A023Q3H2;A0A023Q1H7;A0A0U4I2J4;Q32701;I2E9B8;I2BGM7;Q6VW29;Q31807;Q33032;Q95F08;Q8M9C0;Q5SCK3;Q7YJP8;Q7GH77;Q…		0	0.001	0.02624	37.93	0.611852	2	946.483	-1.15538	23.7854	0
	High	mxGGDHIHAGTVVGK	2	10	2	I2E9A4;Q9BAJ3	M1(Oxidation); X2(Q)	0	0.001	0.02155	22.02	10.905	2	1522.74	-1.01235	38.5434	0
	High	DDFIEKDR	7	17693	151	C0J9R6;Q6VW29;C6G1P2;F2X4H9;Q9GGI5;Q7YJP8;L0N8B1;Q33032;Q6VW40;Q5W520;Q4VI99;Q5I221;A0A0U4D534;Q4VI80;Q4VI78;C4NWF4;A0A249Y5N8;S6CNQ3;Q8MFT9;A0A249Y5Q9;Q9GHM7;A0A291EY88;Q9MT32;A0A1C9HFM1;Q9TLG5;A2VAL3;Q32701;E7DMY2;O98747;Q8M9C0;Q5SCK3;Q339G9;Q7GH77;I2E9A4;S6CMZ7;Q33484;I2E9B8;I2BGM7;Q31807;Q95F08;Q8HUZ9;I2E9L8;B7P0E9;J9QG76;O99016;A0A291L206;G8EEM9;A0A2D0WHN2;Q7YJM3;A0A1C9HG42;Q5SCK1;I6N589;Q32…		0	0.002	0.02949	64.08	0.00104861	2	1037.49	1.21945	42.991	1
	High	AmHAVIDR	1	44488	276	Q05579;Q32701;I2E9B8;Q6VW40;Q32776;Q32571;I2BGM7;B1NL21;C0J9R6;Q6VW29;A0A291EY88;O98880;C6G1P2;Q5W520;Q33047;D6MYK4;E7DMY2;Q31807;Q8WL19;Q33032;Q95F08;C3RXF1;Q8M9C0;A0A1C9HG87;B8PRL7;Q7YMT1;Q9THL1;A5X4D3;A0A0P0G3K2;Q5SCK3;O09420;A0A0F7EV98;Q9MT32;Q339G9;Q32121;Q95631;B5D5Q4;A0A286NQM2;A0A0F7G5C0;A0A286M593;D3W6K3;F2X4H9;Q9GEK5;A0A0K2SQY8;T1WGF1;Q32553;Q32803;Q4VI99;D6MYL0;C1JAT3;Q9GGI5;D6MYJ6;E7D…	M2(Oxidation)	0	0.005	0.07045	12.38	229.365	2	928.467	-0.4599	23.4672	0
	High	mxGGDHIHAGTVVGK	1	10	2	I2E9A4;Q9BAJ3	M1(Oxidation); X2(E)	0	0.008	0.1007	27.55	2.67327	2	1523.73	-0.778718	30.3738	0
E7DMY2	Ribulose bisphosphate carboxylase large chain (Fragment) OS=Penianthus longifolius OX=461618 GN=rbcL PE=3 SV=1 - [E7DMY2_9MAGN]	2464.86	32.83	6601	0	18	237	463	51.5068	6.43018
	High	GGLDFTKDDENVNSQPFMR	9	51638	249	A0A291EY88;Q5W520;C3RXF1;A0A023Q3H2;A0A023Q1H7;Q6VW40;Q05579;Q32571;Q8WL19;B8PRL7;Q9MT32;Q32121;A0A286NQM2;T1WGF1;Q32553;Q32803;Q9GGI5;E7DMV3;A0PDB5;Q8WIA7;Q3L1K9;Q37222;Q37220;A0A1C9HFM1;A0A249Y5Q9;A0A0F6Y5M5;A1XM46;Q9TLG5;Q9GHM7;Q8ME74;I6N589;Q31889;O03612;A0A291L2S1;A0A0M3R7F1;O09420;M1S1D7;C4NWF4;O09424;J9QGT1;Q32701;C0J9R6;Q6VW29;C6G1P2;O98747;Q33032;Q8M9C0;A0A1C9HG87;A5X4D3;Q5SCK3;Q339G9;F2…		0	0	2.018e-12	122.72	2.24095e-09	2	2169.99	0.129488	93.2723	1
	High	GHYLNATAGTcEEMIK	12	14794	109	Q32701;Q6VW40;C0J9R6;Q6VW29;C6G1P2;Q5W520;Q33032;Q8M9C0;A0A1C9HG87;Q9THL1;Q5SCK3;Q32121;F2X4H9;A0A0K2SQY8;Q32553;Q32803;Q4VI99;D6MYL0;C1JAT3;Q9GGI5;D6MYJ6;E7DMV3;Q7YJP8;Q7GH77;Q4VI80;Q3I534;Q3L1K9;I2E9A4;Q4VI78;G0WZL1;Q37220;B1PHQ2;A0A142I7F3;S6CMZ7;S6CNQ3;Q8MFT9;J9QH20;A0A249Y5Q9;A0A0F6Y5M5;Q37140;H9ZGI0;L0N8B1;Q9GHM7;Q8ME74;A0A291L2S1;Q9T2E4;P94046;F6KB04;Q6VW48;E7DMY2;A0A2H4UGV5;I2E962;O98429;…	C11(Carbamidomethyl)	0	0	4.818e-09	105.91	5.62468e-08	2	1794.82	1.07912	66.4263	0
	High	EITLGFVDLLRDDFIEK	1	5735	60	Q9GGI5;Q5W520;C4NWF4;C0J9R6;C6G1P2;F2X4H9;Q4VI99;Q4VI80;Q4VI78;Q9GHM7;A0A0U4I2J4;Q6VW40;I2BGM7;Q33032;Q95F08;M1S1D7;Q8HUZ9;Q5I221;A0A0U4D534;I2E9L8;A0A249Y5N8;S4TA61;J9QG76;E0D8V0;Q8MFT9;A0A0F7G5Y0;Q95F24;A0A286NQF2;Q7YJM6;F5B3G0;Q8M9K0;Q8M9J0;E2FGZ3;A0A291EY88;Q9MT32;A0A1C9HFM1;A0A249Y5Q9;Q9TLG5;S6CNQ3;O98747;O09420;A0A249Y5J7;J9QGT1;A0A0F7EV98;D3W6K3;A0A142DPV4;E7DMY2;Q31895;Q4VIC0;A0A1W6L1X3;R…		0	0	3.546e-11	87.03	4.55305e-06	2	2023.07	-0.355445	115.118	1
	High	GGLDFTKDDENVNSQPFmR	7	51638	249	Q8MFT9;Q5S838;A0A126G0V3;C0J9R6;Q6VW29;C6G1P2;Q5W520;A5X4D3;Q32121;F2X4H9;A0A0K2SQY8;Q32803;Q4VI99;D6MYL0;Q9GGI5;D6MYJ6;Q7YJP8;Q5I221;A0A0U4D534;Q4VI80;Q4VI78;C4NWF4;O09424;A0A249Y5Y5;G0WZL1;Q37220;A0A291L2W8;Q37279;J9QH20;Q37140;L0N8B1;Q9GHM7;Q8ME74;A0A291L2S1;Q05579;Q32701;I2E9B8;Q6VW40;Q32571;I2BGM7;A0A291EY88;O98880;Q33047;Q31807;Q8WL19;Q33032;Q95F08;C3RXF1;Q8M9C0;A0A1C9HG87;B8PRL7;Q9THL1;Q5S…	M18(Oxidation)	0	0	1.501e-11	84.62	1.40182e-05	2	2185.98	1.00282	83.7712	1
	High	DNGLLLHIHR	13	41878	263	A0A291EY88;Q5W520;C3RXF1;A0A023Q3H2;A0A023Q1H7;Q6VW40;I2BGM7;C0J9R6;O98880;C6G1P2;E7DMY2;O98747;Q33032;Q95F08;A0A1C9HG87;A0A286M593;F2X4H9;Q9GEK5;Q9TN58;Q9GGI5;M1S1D7;Q8HUZ9;Q5I221;G0WZM4;A0A0U4D534;I2E9L8;A0A249Y5N8;S4TA61;J9QG76;E0D8V0;Q8HVI8;Q8MFT9;A0A0F7G5Y0;H9ZGI0;Q6VW29;D6MYK4;Q31807;A0A0K2SQY8;D6MYL0;D6MYJ6;Q7YJP8;Q7YJM3;A0A1C9HG42;Q37140;L0N8B1;I6N589;Q9TLG5;O09420;Q9MT32;C4NWF4;A0A1C9HFM…		0	0	3.439e-05	83.23	2.39395e-05	3	1187.66	0.403152	64.8898	0
	High	MSGGDHIHAGTVVGK	34	17683	129	I2E9A4;Q9BAJ3;Q6VW40;I2BGM7;C0J9R6;C6G1P2;Q33032;Q95F08;F2X4H9;Q9GGI5;M1S1D7;Q8HUZ9;Q5I221;A0A0U4D534;I2E9L8;A0A249Y5N8;S4TA61;J9QG76;E0D8V0;Q8MFT9;A0A0F7G5Y0;Q32701;I2E9B8;Q6VW29;Q6VW48;E7DMY2;Q31807;O98747;P92447;Q8M9C0;O47280;R4QE58;Q5SCK3;Q339G9;Q6VW13;Q3T5L7;O20248;A0A2H4UGV5;Q7YJP8;Q7GH77;A0A024HRQ0;Q8WJX3;B7P0E9;B5L2V5;O99016;A0A291L206;S6CMZ7;A0A0G2QX34;G8EEM9;A0A2D0WHN2;Q7YJM3;A0A1C9HG42…		0	0	1.913e-07	82.24	1.78797e-05	2	1465.72	0.51743	37.3395	0
	High	mSGGDHIHAGTVVGK	32	17683	129	C0J9R6;C6G1P2;F2X4H9;Q9GGI5;Q5I221;A0A0U4D534;Q6VW29;I2E9A4;Q9BAJ3;Q6VW40;I2BGM7;Q33032;Q95F08;M1S1D7;Q8HUZ9;I2E9L8;A0A249Y5N8;S4TA61;J9QG76;E0D8V0;Q8MFT9;A0A0F7G5Y0;Q32701;I2E9B8;Q6VW48;E7DMY2;Q31807;O98747;P92447;Q8M9C0;O47280;R4QE58;Q5SCK3;Q339G9;Q6VW13;Q3T5L7;O20248;A0A2H4UGV5;Q7YJP8;Q7GH77;A0A024HRQ0;Q8WJX3;B7P0E9;B5L2V5;O99016;A0A291L206;S6CMZ7;A0A0G2QX34;G8EEM9;A0A2D0WHN2;Q7YJM3;A0A1C9HG42…	M1(Oxidation)	0	0	1.575e-08	81.79	2.29246e-05	2	1481.72	0.401146	31.4781	0
	High	DDENVNSQPFMR	5	52171	273	C7AQV2;Q7YJR9;Q6PZC1;Q7YJL9;A5H757;X2D2J7;C0J9R6;Q6VW29;C6G1P2;Q5W520;A5X4D3;Q32121;F2X4H9;A0A0K2SQY8;Q32803;Q4VI99;D6MYL0;Q9GGI5;D6MYJ6;Q7YJP8;Q5I221;A0A0U4D534;Q4VI80;Q4VI78;C4NWF4;O09424;A0A249Y5Y5;G0WZL1;Q37220;A0A291L2W8;Q37279;J9QH20;Q37140;L0N8B1;Q9GHM7;Q8ME74;A0A291L2S1;Q32701;Q6VW40;D6MYK4;E7DMY2;O98747;Q33032;I2E962;Q8M9C0;A0A1C9HG87;Q7YMT1;R4QE58;Q9THL1;A0A0P0G3K2;Q5SCK3;I2E906;Q339G9;…		0	0	2.01e-06	77.75	6.25715e-05	2	1451.62	0.55733	70.1106	0
	High	TFQGPPHGIQVER	32	58045	263	C0J9R6;C6G1P2;E7DMY2;F2X4H9;Q9GGI5;Q05579;Q9ZS70;Q32701;I2E9B8;Q6VW40;Q32571;I2BGM7;Q6VW29;A0A291EY88;O98880;Q5W520;Q33047;D6MYK4;Q31807;A0PD98;Q8WL19;Q33032;I2E962;Q95F08;C3RXF1;Q8M9C0;A0A1C9HG87;B8PRL7;Q9THL1;Q8WIX2;Q5SCK3;A0A0F7EV98;Q9MT32;Q32121;A0A286NQM2;A0A286M593;D3W6K3;Q9GEK5;A0A0K2SQY8;Q9T2B5;T1WGF1;O98429;Q32553;Q32803;Q4VI99;D6MYL0;C1JAT3;D6MYJ6;Q71N81;E7DMV3;Q7YJP8;Q7GH77;A0PDB5;Q331…		0	0	1.475e-08	76.56	0.000137395	2	1465.76	0.239591	59.527	0
	High	GHYLNATAGTcEEmIK	6	14794	109	C0J9R6;Q6VW29;C6G1P2;Q5W520;A5X4D3;Q32121;F2X4H9;A0A0K2SQY8;Q32803;Q4VI99;D6MYL0;Q9GGI5;D6MYJ6;Q7YJP8;Q5I221;A0A0U4D534;Q4VI80;Q4VI78;C4NWF4;O09424;A0A249Y5Y5;G0WZL1;Q37220;A0A291L2W8;Q37279;J9QH20;Q37140;L0N8B1;Q9GHM7;Q8ME74;A0A291L2S1;Q32701;Q6VW40;D6MYK4;E7DMY2;O98747;Q33032;I2E962;Q8M9C0;A0A1C9HG87;Q7YMT1;R4QE58;Q9THL1;A0A0P0G3K2;Q5SCK3;I2E906;Q339G9;Q95631;Q6VW13;Q3T5L7;Q9TN58;O98429;Q32553;…	C11(Carbamidomethyl); M14(Oxidation)	0	0	2.503e-10	75.71	5.40546e-05	2	1810.81	1.18125	56.0257	0
	High	GHYLNATAGTcEEMIKR	2	14761	108	Q32701;Q6VW40;C0J9R6;Q6VW29;C6G1P2;Q33032;Q8M9C0;A0A1C9HG87;Q5SCK3;F2X4H9;A0A0K2SQY8;D6MYL0;Q9GGI5;D6MYJ6;Q7YJP8;Q7GH77;I2E9A4;S6CMZ7;Q8MFT9;Q37140;H9ZGI0;L0N8B1;Q5W520;Q9THL1;Q32553;Q32803;Q4VI99;E7DMV3;Q4VI80;Q3L1K9;Q4VI78;Q37220;B1PHQ2;S6CNQ3;A0A249Y5Q9;A0A0F6Y5M5;Q9GHM7;A0A291L2S1;A5X4D3;Q32121;Q5I221;A0A0U4D534;C4NWF4;O09424;A0A249Y5Y5;G0WZL1;A0A291L2W8;Q37279;J9QH20;Q8ME74;D6MYK4;E7DMY2;O98…	C11(Carbamidomethyl)	0	0	6.86e-10	72.25	0.000158619	3	1950.92	1.18142	61.1321	1
	High	GHYLNATAGTcEEmIKR	3	14761	108	Q32701;Q6VW40;C0J9R6;Q6VW29;C6G1P2;Q33032;Q8M9C0;A0A1C9HG87;Q5SCK3;F2X4H9;A0A0K2SQY8;D6MYL0;Q9GGI5;D6MYJ6;Q7YJP8;Q7GH77;I2E9A4;S6CMZ7;Q8MFT9;Q37140;H9ZGI0;L0N8B1;Q5W520;Q9THL1;Q32553;Q32803;Q4VI99;E7DMV3;Q4VI80;Q3L1K9;Q4VI78;Q37220;B1PHQ2;S6CNQ3;A0A249Y5Q9;A0A0F6Y5M5;Q9GHM7;A0A291L2S1;Q32121;C1JAT3;Q3I534;G0WZL1;A0A142I7F3;J9QH20;Q8ME74;Q6VW48;E7DMY2;A0A2H4UGV5;I2E962;O98429;Q9T2E4;A0A142I7A5;B8Y…	C11(Carbamidomethyl); M14(Oxidation)	0	0	5.997e-09	71.81	0.000166501	3	1966.91	1.58491	50.8521	1
	High	EITLGFVDLLR	2	11021	121	Q5W520;Q9GGI5;Q9GHM7;Q6VW40;C0J9R6;C6G1P2;Q33032;A0A1C9HG87;F2X4H9;Q4VI99;C1JAT3;Q4VI80;Q4VI78;G0WZL1;S6CNQ3;Q8MFT9;J9QH20;A0A249Y5Q9;H9ZGI0;Q8ME74;Q5I221;A0A0U4D534;C4NWF4;A0A249Y5N8;I2BGM7;A0A291EY88;O98880;Q95F08;C3RXF1;B8PRL7;A0A0F7EV98;Q9MT32;A0A286NQM2;A0A286M593;D3W6K3;Q9GEK5;T1WGF1;Q8HUZ9;I2E9L8;A0A142DPV4;J9QG76;A0A1C9HFM1;Q8HVI8;D0Q0K2;Q9TLG5;O03612;O03654;A0A023Q3H2;Q9XQR0;A0A023Q1H7;Q…		0	0	0.0001006	63.27	0.00101759	2	1275.73	0.366433	114.995	0
	High	VALEAcVQAR	21	29518	212	Q05579;Q32701;I2E9B8;Q6VW40;I2BGM7;B1NL21;C0J9R6;Q6VW29;A0A291EY88;C6G1P2;Q5W520;Q33047;Q31807;O98747;Q8WL19;Q33032;Q95F08;Q8M9C0;Q7YMT1;Q9THL1;Q5SCK3;O09420;A0A0F7EV98;Q9MT32;Q339G9;B5D5Q4;D3W6K3;F2X4H9;Q32553;Q32803;Q4VI99;Q9GGI5;E7DMV3;M1S1D7;Q7YJP8;Q7GH77;A0PDB5;Q33156;Q8HUZ9;Q8WIA7;Q5I221;A0A0U4D534;Q7YMS9;I2E9L8;Q4VI80;Q3L1K9;I2E9A4;Q4VI78;C4NWF4;Q95DW1;Q58U40;A0A249Y5N8;Q37222;A0A142DPV4;Q…	C6(Carbamidomethyl)	0	0	0.000279	58.09	0.00622802	2	1116.58	0.428443	60.4711	0
	High	FLFcAEAIYK	7	13080	123	C0J9R6;Q6VW29;C6G1P2;Q5W520;Q32121;F2X4H9;A0A0K2SQY8;Q32803;Q4VI99;D6MYL0;Q9GGI5;D6MYJ6;Q7YJP8;Q4VI80;Q4VI78;G0WZL1;Q37220;J9QH20;Q37140;L0N8B1;Q9GHM7;Q8ME74;A0A291L2S1;Q5I221;A0A0U4D534;A0A142I7A5;B8YHE7;O98431;A0A078BR81;Q37347;K4EPE7;A0A0F6TFY2;Q95CE8;Q31807;Q95F08;Q71N81;M1S1D7;A0A291L2W8;A0A1C9HG42;E2FGZ3;Q05579;A0A291EY88;A0PD98;Q8HUZ9;Q8MCX1;Q37222;H5ZW43;J9QG76;A0A1C9HFM1;Q7YJM3;Q9TLG5;I6…	C4(Carbamidomethyl)	0	0	0.0005319	55.57	0.00915598	2	1261.63	-0.304268	110.986	0
	High	DTDTLAAFR	10	738	14	I2BGM7;C0J9R6;C6G1P2;E7DMY2;B8PRL7;A0A0F7EV98;C4NWF4;E7DMV3;Q3I534;J7H9H4;G8D4B8;Q71N78;A0A1I9WNX8;H9AK14		0	0	0.002043	48.88	0.0219004	2	1009.5	1.36024	76.7815	0
	High	PLLxcTIKPK	8	64838	289	Q32701;I2E9B8;Q6VW40;I2BGM7;C0J9R6;Q6VW29;O98880;C6G1P2;D6MYK4;E7DMY2;Q31807;Q33032;Q95F08;Q8M9C0;A0A1C9HG87;Q5SCK3;A0A286M593;F2X4H9;Q9GEK5;A0A0K2SQY8;D6MYL0;Q9GGI5;D6MYJ6;Q7YJP8;Q7GH77;Q8HUZ9;I2E9L8;I2E9A4;B7P0E9;J9QG76;O99016;Q8HVI8;A0A291L206;S6CMZ7;Q8MFT9;G8EEM9;A0A2D0WHN2;Q7YJM3;A0A1C9HG42;Q5S838;Q37140;H9ZGI0;L0N8B1;Q5SCK1;I6N589;Q05579;A0A291EY88;Q5W520;Q32803;Q37222;Q37220;A0A1C9HFM1;Q9T…	X4(G); C5(Carbamidomethyl)	0	0	0.0008194	46.71	0.120696	3	1126.67	0.146593	52.0449	1
[truncated: 12,829 more rows]
