# Supplementary material for: Comparative Proteomic Analysis Reveals Elevated Capacity for Photosynthesis in Polyphenol Oxidase Expression-Silenced Clematis terniflora DC. Leaves
Source: Int J Mol Sci. 2018 Dec 5;19(12):3897. doi: 10.3390/ijms19123897 (PMC6321541; doi:10.3390/ijms19123897)
Supplement: Supplementary file 1 [file ijms-19-03897-s001.zip › ijms-368388 sp for final/Supplementary materials/Supplemental figures 2/VV Starting point2-protein-peptide.xlsx]

## Sheet: Sheet1
Accession	Description	Score	Coverage	# Proteins	# Unique Peptides	# Peptides	# PSMs	# AAs	MW [kDa]	calc. pI
A0A0M3LBA7	ATP synthase subunit beta, chloroplastic OS=Clematis terniflora OX=231663 GN=atpB PE=3 SV=1 - [A0A0M3LBA7_CLETE]	3445.73	65.8	9031	1	24	182	500	53.7559	5.24951
	A2	Sequence	# PSMs	# Proteins	# Protein Groups	Protein Group Accessions	Modifications	ΔCn	q-Value	PEP	IonScore	Exp Value	Charge	MH+ [Da]	ΔM [ppm]	RT [min]	# Missed Cleavages
	High	GMEVIDTGAPLSVPVGGATLGR	6	3356	17	A0A0M3LBA7;A0A1C9HCV0;Q5J038;A0A1D8D815;A0A1I7PIU6;A0A1C9HCP3;A0A1I7PIS3;C0J9K5;C0J9P4;Q9SCE9;A0A1I7PIS8;Q95FJ8;B8PRK2;A0A191SDX6;A9L9Y0;A0A1I7PIT2;Q95FS7		0	0	1.22e-13	112.2	2.74722e-08	2	2097.1	1.33807	112.901	0
	High	IFNVLGEPVDNLGPVDTR	2	3009	10	A0A0M3LBA7;Q597J4;A0A1C9HCV0;Q5J038;Q9SCE9;A0A1I7PIU6;A0A1D8D815;A0A1I7PIT2;A0A191SDX6;B7S4V7		0	0	6.777e-08	105.14	6.06054e-08	2	1955.03	1.24455	114.256	0
	High	DVNEQDVLLFIDNIFR	1	5066	15	A0A1C9HCV0;Q5J038;A0A1C9HCP3;A0A1I7PIS3;Q9SCE9;Q95FJ8;A0A0M3LBA7;Q597J4;C0J9K5;C0J9P4;A0A1I7PIU6;A0A1I7PIS8;Q95FS7;A0A1I7PIT2;B8PRK2		0	0	4.019e-10	100.52	2.491e-07	2	1950	0.0946365	116.531	0
	High	GIYPAVDPLDSTSTMLQPR	1	5449	21	A0A0M3LBA7;A0A1C9HCV0;A0A1D8D815;A0A1I7PIS3;C0J9K5;C0J9P4;Q9SCE9;A0A1I7PIS8;Q95FJ8;Q597J4;A0A191SDX6;A0A1C9HCP3;Q5J038;A0A1I7PIU6;A0A1I7PIT2;B8PRK2;A9L9Y0;Q95FS7;Q9MRM1;B7S4V7;Q8WJF6		0	0	5.311e-08	96.34	5.7389e-07	3	2061.03	0.705094	114.185	0
	High	FVQAGSEVSALLGR	10	9158	20	A0A1C9HCV0;Q5J038;A0A0M3LBA7;Q597J4;A0A1D8D815;A0A1C9HCP3;A0A1I7PIU6;A0A1I7PIS3;C0J9K5;C0J9P4;Q95FS7;Q9SCE9;B7S4V7;A0A1I7PIS8;A9L9Y0;Q95FJ8;A0A191SDX6;B8PRK2;A0A0A7DB11;A0A1I7PIT2		0	0	1.855e-07	95.82	6.99068e-07	2	1433.78	0.458178	105.245	0
	High	GmEVIDTGAPLSVPVGGATLGR	5	3356	17	A0A0M3LBA7;A0A1C9HCV0;Q5J038;A0A1D8D815;A0A1I7PIU6;A0A1C9HCP3;A0A1I7PIS3;C0J9K5;C0J9P4;Q9SCE9;A0A1I7PIS8;Q95FJ8;A0A1I7PIT2;Q95FS7;A0A191SDX6;B8PRK2;A9L9Y0	M2(Oxidation)	0	0	1.749e-13	95.55	5.87259e-07	2	2113.1	1.42362	103.409	0
	High	mPNIYNALVVK	3	4063	14	A0A0M3LBA7;A0A1C9HCV0;Q597J4;A0A1C9HCP3;Q5J038;C0J9K5;C0J9P4;Q95FJ8;A0A1I7PIU6;A0A1I7PIS8;B8PRK2;A0A1D8D815;Q95FS7;B7S4V7	M1(Oxidation)	0	0	7.245e-06	92.72	3.69772e-06	2	1277.69	1.55371	89.7935	0
	High	mPSAVGYQPTLSTEMGSLQER	13	5647	19	A0A0M3LBA7;Q597J4;A0A1C9HCV0;Q5J038;A0A1C9HCP3;A0A1I7PIU6;A0A1I7PIS3;C0J9K5;C0J9P4;Q9SCE9;A0A1I7PIS8;Q95FJ8;A0A1D8D815;A0A191SDX6;B7S4V7;Q95FS7;A0A1I7PIT2;B8PRK2;A9L9Y0	M1(Oxidation)	0	0	2.906e-12	91.26	1.22468e-06	2	2298.08	1.63709	97.562	0
	High	INPTTSTSGPGVSALEEK	4	2	1	A0A0M3LBA7		0	0	3.587e-09	90.96	1.68617e-06	2	1787.9	0.772274	69.4366	0
	High	VALVYGQMNEPPGAR	12	9490	21	C0J9K5;A0A0M3LBA7;Q597J4;A0A1C9HCV0;A0A191SDX6;Q5J038;A0A1D8D815;A0A1C9HCP3;A0A1I7PIU6;A0A1I7PIS3;C0J9P4;Q95FS7;Q9SCE9;B7S4V7;A0A1I7PIS8;A0A1I7PIT2;B8PRK2;A9L9Y0;Q95FJ8;A0A0A7DB11;Q9MRM1		0	0	1.31e-08	90	2.5899e-06	2	1601.81	0.731551	79.6128	0
	High	IAQIIGPVLDVSFPPGK	1	158	4	A0A0M3LBA7;A0A1C9HCV0;A0A1D8D815;A0A191SDX6		0	0	2.513e-09	89.52	6.9871e-07	2	1751.01	0.917823	114.311	0
	High	ELQDIIAILGLDELSEEDR	1	7752	20	A0A0M3LBA7;Q597J4;A0A1C9HCV0;Q5J038;A0A1C9HCP3;C0J9K5;C0J9P4;Q95FJ8;A0A1I7PIS3;Q9SCE9;A0A1I7PIU6;A0A1I7PIS8;B8PRK2;A0A1D8D815;A0A191SDX6;A0A1I7PIT2;Q95FS7;A9L9Y0;B7S4V7;Q8WJF6		0	0	8.856e-11	88.86	3.24152e-06	2	2171.11	-0.536246	115.77	0
	High	VALVYGQmNEPPGAR	10	9490	21	Q9MRM1;A0A0M3LBA7;Q597J4;A0A1C9HCV0;Q5J038;A0A1D8D815;A0A1C9HCP3;A0A1I7PIU6;A0A1I7PIS3;C0J9K5;C0J9P4;Q95FS7;Q9SCE9;B7S4V7;A0A1I7PIS8;A9L9Y0;Q95FJ8;A0A1I7PIT2;B8PRK2;A0A191SDX6;A0A0A7DB11	M8(Oxidation)	0	0	5.161e-08	84.77	8.62041e-06	2	1617.81	1.07566	66.5214	0
	High	AVAMSATDGLMR	5	3822	14	A0A0M3LBA7;Q597J4;A0A1C9HCV0;A0A1I7PIS3;C0J9K5;C0J9P4;Q9SCE9;A0A1I7PIS8;B8PRK2;Q95FJ8;A0A191SDX6;A0A1D8D815;Q9MRM1;Q95FS7		0	0	1.288e-05	82.16	1.23619e-05	2	1222.59	0.42003	73.0258	0
	High	MPSAVGYQPTLSTEMGSLQER	7	5647	19	B7S4V7;A0A0M3LBA7;Q597J4;A0A1C9HCV0;A0A1I7PIS3;C0J9K5;C0J9P4;Q9SCE9;Q95FJ8;A0A1C9HCP3;A0A1D8D815;A0A1I7PIS8;Q5J038;A0A1I7PIU6;A0A191SDX6;Q95FS7;A0A1I7PIT2;B8PRK2;A9L9Y0		0	0	2.162e-09	81.23	1.44546e-05	3	2282.08	0.992421	104.869	0
	High	GIYPAVDPLDSTSTmLQPR	6	5449	21	A0A0M3LBA7;Q597J4;A0A1C9HCV0;A0A1C9HCP3;Q5J038;C0J9K5;C0J9P4;Q95FJ8;A0A1I7PIS3;Q9SCE9;A0A1I7PIU6;A0A1I7PIS8;A0A1I7PIT2;B8PRK2;A0A1D8D815;A0A191SDX6;A9L9Y0;Q95FS7;Q9MRM1;B7S4V7;Q8WJF6	M15(Oxidation)	0	0	7.101e-11	80.21	2.26175e-05	2	2077.03	1.42058	104.429	0
	High	mPSAVGYQPTLSTEmGSLQER	4	5647	19	A0A0M3LBA7;A0A1C9HCV0;A0A1D8D815;A0A1I7PIS3;C0J9K5;C0J9P4;Q9SCE9;A0A1I7PIS8;Q95FJ8;Q5J038;A0A1C9HCP3;A0A1I7PIU6;Q95FS7;A0A1I7PIT2;B8PRK2;Q597J4;A0A191SDX6;A9L9Y0;B7S4V7	M1(Oxidation); M15(Oxidation)	0	0	3.771e-07	74.75	4.90239e-05	3	2314.07	1.12707	80.8763	0
	High	VGLTALTmAEYFR	4	7808	21	A0A0M3LBA7;Q597J4;A0A1C9HCV0;A0A1D8D815;Q9SCE9;Q5J038;A0A1C9HCP3;C0J9K5;C0J9P4;Q95FJ8;A0A1I7PIU6;A0A1I7PIS3;A0A1I7PIS8;A9L9Y0;A0A191SDX6;A0A1I7PIT2;B8PRK2;Q95FS7;A0A0A7DB11;Q9MRM1;B7S4V7	M8(Oxidation)	0	0	4.423e-06	74.36	9.57153e-05	2	1487.76	1.26365	109.836	0
	High	ESGVINEQNIAESK	4	2238	3	A0A1C9HCP3;A0A0M3LBA7;Q597J4		0	0	8.622e-09	72.91	0.000100607	2	1517.74	0.193138	59.2515	0
	High	IVGEEHYETAQK	12	150	5	A0A0M3LBA7;A0A1I7PIS3;A0A1I7PIU6;A0A1I7PIT2;A0A1I7PIS8		0	0	1.935e-07	70.29	0.00015061	2	1403.68	0.377836	38.4596	0
	High	VGLTALTMAEYFR	1	7808	21	A0A0M3LBA7;Q597J4;A0A1C9HCV0;Q5J038;A0A1C9HCP3;A0A1I7PIU6;A0A1I7PIS3;C0J9K5;C0J9P4;Q95FS7;Q9SCE9;A0A1I7PIS8;A0A1I7PIT2;B8PRK2;Q95FJ8;A0A1D8D815;B7S4V7;A9L9Y0;A0A191SDX6;A0A0A7DB11;Q9MRM1		0	0	2.792e-06	61.98	0.00157301	2	1471.76	0.808242	114.561	0
	High	EGNDLYMEMK	4	8238	19	A0A0M3LBA7;Q597J4;A0A1C9HCP3;A0A1C9HCV0;Q5J038;Q95FS7;Q95FJ8;A0A0A7DB11;C0J9K5;C0J9P4;A0A1I7PIS3;Q9SCE9;A0A1I7PIU6;A0A1I7PIS8;A0A1I7PIT2;B8PRK2;A0A1D8D815;A9L9Y0;B7S4V7		0	0	0.001619	61.86	0.000543556	2	1229.52	0.493564	74.0746	0
	High	MPNIYNALVVK	6	4063	14	A0A0M3LBA7;Q597J4;A0A1C9HCV0;A0A1C9HCP3;Q5J038;C0J9K5;C0J9P4;Q95FJ8;A0A1I7PIU6;A0A1I7PIS8;B8PRK2;A0A1D8D815;Q95FS7;B7S4V7		0	0	0.000288	60.54	0.00198967	2	1261.7	0.5424	105.033	0
	High	SAPAFIQLDTK	5	4550	14	Q95FS7;A0A0M3LBA7;Q597J4;A0A1C9HCV0;Q5J038;A0A1D8D815;A0A1C9HCP3;A0A1I7PIS3;C0J9K5;C0J9P4;Q9SCE9;Q95FJ8;A0A1I7PIT2;A0A191SDX6		0	0	0.0003084	58.62	0.00396487	2	1190.64	0.638549	84.0641	0
	High	AVAmSATDGLmR	4	3822	14	A0A0M3LBA7;Q597J4;A0A1C9HCV0;A0A1D8D815;C0J9K5;C0J9P4;A0A1I7PIS8;Q95FJ8;A0A1I7PIS3;Q9SCE9;B8PRK2;A0A191SDX6;Q95FS7;Q9MRM1	M4(Oxidation); M11(Oxidation)	0	0	0.0009989	58.58	0.00180597	2	1254.58	0.537039	44.8254	0
	High	AVAMSATDGLmR	9	3822	14	A0A0M3LBA7;A0A1C9HCV0;A0A1D8D815;A0A1I7PIS3;C0J9K5;C0J9P4;Q9SCE9;A0A1I7PIS8;Q95FJ8;Q597J4;A0A191SDX6;B8PRK2;Q95FS7;Q9MRM1	M11(Oxidation)	0	0	7.183e-05	58.16	0.00250498	2	1238.59	0.380734	58.8686	0
	High	TVLIMELINNIAK	1	8267	19	A0A0M3LBA7;A0A1C9HCV0;Q597J4;A0A1D8D815;A0A1I7PIS3;C0J9K5;C0J9P4;Q9SCE9;A0A1I7PIS8;Q95FJ8;Q5J038;A0A1C9HCP3;A0A1I7PIU6;A9L9Y0;A0A1I7PIT2;B8PRK2;A0A0A7DB11;A0A191SDX6;Q9MRM1		0	0	3.383e-06	55.95	0.00427773	2	1471.86	0.118931	115.421	0
	High	IGLFGGAGVGK	5	9628	27	A0A0M3LBA7;Q597J4;A0A1C9HCP3;A0A1C9HCV0;Q5J038;A0A1D8D815;A0A1I7PIU6;A0A1I7PIS3;C0J9K5;C0J9P4;Q9SCE9;A0A1I7PIS8;A9L9Y0;Q95FJ8;A0A0A7DB11;A0A1I7PIT2;B8PRK2;A0A2G5F6R8;B9T1V8;A0A2H3ZCK5;A0A251U5D0;A0A191SDX6;Q95FS7;Q9MRM1;B7S4V7;A0A0K9NYL5;A0A0D6QRT0		0	0	0.0009244	50.54	0.0205784	2	975.563	0.481163	82.336	0
	High	AHGGVSVFGGVGER	9	7926	21	A0A0M3LBA7;Q597J4;A0A1C9HCV0;Q5J038;A0A1C9HCP3;A0A1I7PIU6;A0A1I7PIS3;C0J9K5;C0J9P4;Q9SCE9;A0A1I7PIS8;Q95FJ8;B8PRK2;A0A1I7PIT2;A0A1D8D815;A9L9Y0;Q95FS7;B7S4V7;A0A191SDX6;Q9MRM1;A0A0A7DB11		0	0	0.0002129	50.07	0.0204704	2	1328.67	0.313702	60.0908	0
	High	VVDLLAPYR	7	9267	21	A0A0M3LBA7;A0A1C9HCV0;A0A1I7PIS3;C0J9K5;C0J9P4;Q9SCE9;Q95FJ8;Q597J4;A0A191SDX6;Q5J038;A0A1D8D815;A0A1C9HCP3;A0A1I7PIU6;Q95FS7;B7S4V7;A0A1I7PIS8;A0A0A7DB11;A9L9Y0;A0A1I7PIT2;B8PRK2;Q9MRM1		0	0	0.004129	46.36	0.0498874	2	1045.6	0.419361	97.9606	0
	High	LSIFETGIK	6	9003	19	A0A0M3LBA7;Q597J4;A0A1C9HCV0;A0A1C9HCP3;Q5J038;C0J9K5;C0J9P4;Q95FJ8;A0A1I7PIS3;Q9SCE9;A0A1I7PIU6;A0A1I7PIS8;A0A1D8D815;A0A191SDX6;A9L9Y0;A0A0A7DB11;Q95FS7;Q9MRM1;B7S4V7		0	0	0.002746	44.7	0.0509063	2	1007.58	-0.146226	90.9855	0
	High	EGNDLYmEMK	4	8238	19	A0A0M3LBA7;A0A1C9HCP3;Q597J4;A0A1C9HCV0;Q5J038;C0J9K5;C0J9P4;Q95FJ8;A0A1D8D815;A0A1I7PIU6;A0A1I7PIS3;Q9SCE9;A0A1I7PIS8;A0A0A7DB11;A9L9Y0;Q95FS7;B7S4V7;A0A1I7PIT2;B8PRK2	M7(Oxidation)	0	0	0.004	42.65	0.0405754	2	1245.51	0.747566	62.6175	0
	High	AMNLDVESK	4	51	4	A0A0M3LBA7;Q5J038;A0A1D8D815;B8PRK2		0	0	0.00412	38.09	0.213189	2	1006.49	0.285346	53.2542	0
	High	TREGNDLYMEMK	1	8225	19	A0A0A7DB11;A0A0M3LBA7;Q597J4;A0A1C9HCV0;Q5J038;A0A1D8D815;A0A1C9HCP3;A0A1I7PIU6;A0A1I7PIS3;C0J9K5;C0J9P4;Q9SCE9;A0A1I7PIS8;A9L9Y0;Q95FJ8;Q95FS7;B7S4V7;A0A1I7PIT2;B8PRK2		0	0	0.004727	26.01	3.07111	2	1486.67	0.574908	62.3156	1
	High	AmNLDVESK	5	51	4	A0A0M3LBA7;Q5J038;A0A1D8D815;B8PRK2	M2(Oxidation)	0	0.001	0.02005	46.8	0.0269352	2	1022.48	-0.178	35.0179	0
A0A1D8D815	ATP synthase subunit beta, chloroplastic OS=Aconitum japonicum subsp. napiforme OX=1905021 GN=atpB PE=3 SV=1 - [A0A1D8D815_9MAGN]	2940.7	56.83	4966	0	21	164	498	53.5828	5.19873
	High	GMEVIDTGAPLSVPVGGATLGR	6	3356	17	A0A0M3LBA7;A0A1C9HCV0;Q5J038;A0A1D8D815;A0A1I7PIU6;A0A1C9HCP3;A0A1I7PIS3;C0J9K5;C0J9P4;Q9SCE9;A0A1I7PIS8;Q95FJ8;B8PRK2;A0A191SDX6;A9L9Y0;A0A1I7PIT2;Q95FS7		0	0	1.22e-13	112.2	2.74722e-08	2	2097.1	1.33807	112.901	0
	High	IFNVLGEPVDNLGPVDTR	2	3009	10	A0A0M3LBA7;Q597J4;A0A1C9HCV0;Q5J038;Q9SCE9;A0A1I7PIU6;A0A1D8D815;A0A1I7PIT2;A0A191SDX6;B7S4V7		0	0	6.777e-08	105.14	6.06054e-08	2	1955.03	1.24455	114.256	0
	High	GIYPAVDPLDSTSTMLQPR	1	5449	21	A0A0M3LBA7;A0A1C9HCV0;A0A1D8D815;A0A1I7PIS3;C0J9K5;C0J9P4;Q9SCE9;A0A1I7PIS8;Q95FJ8;Q597J4;A0A191SDX6;A0A1C9HCP3;Q5J038;A0A1I7PIU6;A0A1I7PIT2;B8PRK2;A9L9Y0;Q95FS7;Q9MRM1;B7S4V7;Q8WJF6		0	0	5.311e-08	96.34	5.7389e-07	3	2061.03	0.705094	114.185	0
	High	FVQAGSEVSALLGR	10	9158	20	A0A1C9HCV0;Q5J038;A0A0M3LBA7;Q597J4;A0A1D8D815;A0A1C9HCP3;A0A1I7PIU6;A0A1I7PIS3;C0J9K5;C0J9P4;Q95FS7;Q9SCE9;B7S4V7;A0A1I7PIS8;A9L9Y0;Q95FJ8;A0A191SDX6;B8PRK2;A0A0A7DB11;A0A1I7PIT2		0	0	1.855e-07	95.82	6.99068e-07	2	1433.78	0.458178	105.245	0
	High	GmEVIDTGAPLSVPVGGATLGR	5	3356	17	A0A0M3LBA7;A0A1C9HCV0;Q5J038;A0A1D8D815;A0A1I7PIU6;A0A1C9HCP3;A0A1I7PIS3;C0J9K5;C0J9P4;Q9SCE9;A0A1I7PIS8;Q95FJ8;A0A1I7PIT2;Q95FS7;A0A191SDX6;B8PRK2;A9L9Y0	M2(Oxidation)	0	0	1.749e-13	95.55	5.87259e-07	2	2113.1	1.42362	103.409	0
	High	mPNIYNALVVK	3	4063	14	A0A0M3LBA7;A0A1C9HCV0;Q597J4;A0A1C9HCP3;Q5J038;C0J9K5;C0J9P4;Q95FJ8;A0A1I7PIU6;A0A1I7PIS8;B8PRK2;A0A1D8D815;Q95FS7;B7S4V7	M1(Oxidation)	0	0	7.245e-06	92.72	3.69772e-06	2	1277.69	1.55371	89.7935	0
	High	mPSAVGYQPTLSTEMGSLQER	13	5647	19	A0A0M3LBA7;Q597J4;A0A1C9HCV0;Q5J038;A0A1C9HCP3;A0A1I7PIU6;A0A1I7PIS3;C0J9K5;C0J9P4;Q9SCE9;A0A1I7PIS8;Q95FJ8;A0A1D8D815;A0A191SDX6;B7S4V7;Q95FS7;A0A1I7PIT2;B8PRK2;A9L9Y0	M1(Oxidation)	0	0	2.906e-12	91.26	1.22468e-06	2	2298.08	1.63709	97.562	0
	High	VALVYGQMNEPPGAR	12	9490	21	C0J9K5;A0A0M3LBA7;Q597J4;A0A1C9HCV0;A0A191SDX6;Q5J038;A0A1D8D815;A0A1C9HCP3;A0A1I7PIU6;A0A1I7PIS3;C0J9P4;Q95FS7;Q9SCE9;B7S4V7;A0A1I7PIS8;A0A1I7PIT2;B8PRK2;A9L9Y0;Q95FJ8;A0A0A7DB11;Q9MRM1		0	0	1.31e-08	90	2.5899e-06	2	1601.81	0.731551	79.6128	0
	High	IAQIIGPVLDVSFPPGK	1	158	4	A0A0M3LBA7;A0A1C9HCV0;A0A1D8D815;A0A191SDX6		0	0	2.513e-09	89.52	6.9871e-07	2	1751.01	0.917823	114.311	0
	High	ELQDIIAILGLDELSEEDR	1	7752	20	A0A0M3LBA7;Q597J4;A0A1C9HCV0;Q5J038;A0A1C9HCP3;C0J9K5;C0J9P4;Q95FJ8;A0A1I7PIS3;Q9SCE9;A0A1I7PIU6;A0A1I7PIS8;B8PRK2;A0A1D8D815;A0A191SDX6;A0A1I7PIT2;Q95FS7;A9L9Y0;B7S4V7;Q8WJF6		0	0	8.856e-11	88.86	3.24152e-06	2	2171.11	-0.536246	115.77	0
	High	VALVYGQmNEPPGAR	10	9490	21	Q9MRM1;A0A0M3LBA7;Q597J4;A0A1C9HCV0;Q5J038;A0A1D8D815;A0A1C9HCP3;A0A1I7PIU6;A0A1I7PIS3;C0J9K5;C0J9P4;Q95FS7;Q9SCE9;B7S4V7;A0A1I7PIS8;A9L9Y0;Q95FJ8;A0A1I7PIT2;B8PRK2;A0A191SDX6;A0A0A7DB11	M8(Oxidation)	0	0	5.161e-08	84.77	8.62041e-06	2	1617.81	1.07566	66.5214	0
	High	AVAMSATDGLMR	5	3822	14	A0A0M3LBA7;Q597J4;A0A1C9HCV0;A0A1I7PIS3;C0J9K5;C0J9P4;Q9SCE9;A0A1I7PIS8;B8PRK2;Q95FJ8;A0A191SDX6;A0A1D8D815;Q9MRM1;Q95FS7		0	0	1.288e-05	82.16	1.23619e-05	2	1222.59	0.42003	73.0258	0
	High	MPSAVGYQPTLSTEMGSLQER	7	5647	19	B7S4V7;A0A0M3LBA7;Q597J4;A0A1C9HCV0;A0A1I7PIS3;C0J9K5;C0J9P4;Q9SCE9;Q95FJ8;A0A1C9HCP3;A0A1D8D815;A0A1I7PIS8;Q5J038;A0A1I7PIU6;A0A191SDX6;Q95FS7;A0A1I7PIT2;B8PRK2;A9L9Y0		0	0	2.162e-09	81.23	1.44546e-05	3	2282.08	0.992421	104.869	0
	High	GIYPAVDPLDSTSTmLQPR	6	5449	21	A0A0M3LBA7;Q597J4;A0A1C9HCV0;A0A1C9HCP3;Q5J038;C0J9K5;C0J9P4;Q95FJ8;A0A1I7PIS3;Q9SCE9;A0A1I7PIU6;A0A1I7PIS8;A0A1I7PIT2;B8PRK2;A0A1D8D815;A0A191SDX6;A9L9Y0;Q95FS7;Q9MRM1;B7S4V7;Q8WJF6	M15(Oxidation)	0	0	7.101e-11	80.21	2.26175e-05	2	2077.03	1.42058	104.429	0
	High	mPSAVGYQPTLSTEmGSLQER	4	5647	19	A0A0M3LBA7;A0A1C9HCV0;A0A1D8D815;A0A1I7PIS3;C0J9K5;C0J9P4;Q9SCE9;A0A1I7PIS8;Q95FJ8;Q5J038;A0A1C9HCP3;A0A1I7PIU6;Q95FS7;A0A1I7PIT2;B8PRK2;Q597J4;A0A191SDX6;A9L9Y0;B7S4V7	M1(Oxidation); M15(Oxidation)	0	0	3.771e-07	74.75	4.90239e-05	3	2314.07	1.12707	80.8763	0
	High	VGLTALTmAEYFR	4	7808	21	A0A0M3LBA7;Q597J4;A0A1C9HCV0;A0A1D8D815;Q9SCE9;Q5J038;A0A1C9HCP3;C0J9K5;C0J9P4;Q95FJ8;A0A1I7PIU6;A0A1I7PIS3;A0A1I7PIS8;A9L9Y0;A0A191SDX6;A0A1I7PIT2;B8PRK2;Q95FS7;A0A0A7DB11;Q9MRM1;B7S4V7	M8(Oxidation)	0	0	4.423e-06	74.36	9.57153e-05	2	1487.76	1.26365	109.836	0
	High	VGLTALTMAEYFR	1	7808	21	A0A0M3LBA7;Q597J4;A0A1C9HCV0;Q5J038;A0A1C9HCP3;A0A1I7PIU6;A0A1I7PIS3;C0J9K5;C0J9P4;Q95FS7;Q9SCE9;A0A1I7PIS8;A0A1I7PIT2;B8PRK2;Q95FJ8;A0A1D8D815;B7S4V7;A9L9Y0;A0A191SDX6;A0A0A7DB11;Q9MRM1		0	0	2.792e-06	61.98	0.00157301	2	1471.76	0.808242	114.561	0
	High	EGNDLYMEMK	4	8238	19	A0A0M3LBA7;Q597J4;A0A1C9HCP3;A0A1C9HCV0;Q5J038;Q95FS7;Q95FJ8;A0A0A7DB11;C0J9K5;C0J9P4;A0A1I7PIS3;Q9SCE9;A0A1I7PIU6;A0A1I7PIS8;A0A1I7PIT2;B8PRK2;A0A1D8D815;A9L9Y0;B7S4V7		0	0	0.001619	61.86	0.000543556	2	1229.52	0.493564	74.0746	0
	High	MPNIYNALVVK	6	4063	14	A0A0M3LBA7;Q597J4;A0A1C9HCV0;A0A1C9HCP3;Q5J038;C0J9K5;C0J9P4;Q95FJ8;A0A1I7PIU6;A0A1I7PIS8;B8PRK2;A0A1D8D815;Q95FS7;B7S4V7		0	0	0.000288	60.54	0.00198967	2	1261.7	0.5424	105.033	0
	High	SAPAFIQLDTK	5	4550	14	Q95FS7;A0A0M3LBA7;Q597J4;A0A1C9HCV0;Q5J038;A0A1D8D815;A0A1C9HCP3;A0A1I7PIS3;C0J9K5;C0J9P4;Q9SCE9;Q95FJ8;A0A1I7PIT2;A0A191SDX6		0	0	0.0003084	58.62	0.00396487	2	1190.64	0.638549	84.0641	0
	High	AVAmSATDGLmR	4	3822	14	A0A0M3LBA7;Q597J4;A0A1C9HCV0;A0A1D8D815;C0J9K5;C0J9P4;A0A1I7PIS8;Q95FJ8;A0A1I7PIS3;Q9SCE9;B8PRK2;A0A191SDX6;Q95FS7;Q9MRM1	M4(Oxidation); M11(Oxidation)	0	0	0.0009989	58.58	0.00180597	2	1254.58	0.537039	44.8254	0
	High	AVAMSATDGLmR	9	3822	14	A0A0M3LBA7;A0A1C9HCV0;A0A1D8D815;A0A1I7PIS3;C0J9K5;C0J9P4;Q9SCE9;A0A1I7PIS8;Q95FJ8;Q597J4;A0A191SDX6;B8PRK2;Q95FS7;Q9MRM1	M11(Oxidation)	0	0	7.183e-05	58.16	0.00250498	2	1238.59	0.380734	58.8686	0
	High	ESGVINEENIAESK	3	1255	13	A0A1C9HCV0;Q5J038;A0A1C9HCP3;A0A1I7PIS3;Q9SCE9;Q95FJ8;A0A1I7PIU6;A0A1I7PIS8;B8PRK2;A0A1D8D815;Q95FS7;A0A191SDX6;A0A1I7PIT2		0	0	2.848e-06	57.63	0.00334398	2	1518.73	0.185631	61.0089	0
	High	TVLIMELINNIAK	1	8267	19	A0A0M3LBA7;A0A1C9HCV0;Q597J4;A0A1D8D815;A0A1I7PIS3;C0J9K5;C0J9P4;Q9SCE9;A0A1I7PIS8;Q95FJ8;Q5J038;A0A1C9HCP3;A0A1I7PIU6;A9L9Y0;A0A1I7PIT2;B8PRK2;A0A0A7DB11;A0A191SDX6;Q9MRM1		0	0	3.383e-06	55.95	0.00427773	2	1471.86	0.118931	115.421	0
	High	IGLFGGAGVGK	5	9628	27	A0A0M3LBA7;Q597J4;A0A1C9HCP3;A0A1C9HCV0;Q5J038;A0A1D8D815;A0A1I7PIU6;A0A1I7PIS3;C0J9K5;C0J9P4;Q9SCE9;A0A1I7PIS8;A9L9Y0;Q95FJ8;A0A0A7DB11;A0A1I7PIT2;B8PRK2;A0A2G5F6R8;B9T1V8;A0A2H3ZCK5;A0A251U5D0;A0A191SDX6;Q95FS7;Q9MRM1;B7S4V7;A0A0K9NYL5;A0A0D6QRT0		0	0	0.0009244	50.54	0.0205784	2	975.563	0.481163	82.336	0
	High	AHGGVSVFGGVGER	9	7926	21	A0A0M3LBA7;Q597J4;A0A1C9HCV0;Q5J038;A0A1C9HCP3;A0A1I7PIU6;A0A1I7PIS3;C0J9K5;C0J9P4;Q9SCE9;A0A1I7PIS8;Q95FJ8;B8PRK2;A0A1I7PIT2;A0A1D8D815;A9L9Y0;Q95FS7;B7S4V7;A0A191SDX6;Q9MRM1;A0A0A7DB11		0	0	0.0002129	50.07	0.0204704	2	1328.67	0.313702	60.0908	0
	High	VVDLLAPYR	7	9267	21	A0A0M3LBA7;A0A1C9HCV0;A0A1I7PIS3;C0J9K5;C0J9P4;Q9SCE9;Q95FJ8;Q597J4;A0A191SDX6;Q5J038;A0A1D8D815;A0A1C9HCP3;A0A1I7PIU6;Q95FS7;B7S4V7;A0A1I7PIS8;A0A0A7DB11;A9L9Y0;A0A1I7PIT2;B8PRK2;Q9MRM1		0	0	0.004129	46.36	0.0498874	2	1045.6	0.419361	97.9606	0
	High	LSIFETGIK	6	9003	19	A0A0M3LBA7;Q597J4;A0A1C9HCV0;A0A1C9HCP3;Q5J038;C0J9K5;C0J9P4;Q95FJ8;A0A1I7PIS3;Q9SCE9;A0A1I7PIU6;A0A1I7PIS8;A0A1D8D815;A0A191SDX6;A9L9Y0;A0A0A7DB11;Q95FS7;Q9MRM1;B7S4V7		0	0	0.002746	44.7	0.0509063	2	1007.58	-0.146226	90.9855	0
	High	EGNDLYmEMK	4	8238	19	A0A0M3LBA7;A0A1C9HCP3;Q597J4;A0A1C9HCV0;Q5J038;C0J9K5;C0J9P4;Q95FJ8;A0A1D8D815;A0A1I7PIU6;A0A1I7PIS3;Q9SCE9;A0A1I7PIS8;A0A0A7DB11;A9L9Y0;Q95FS7;B7S4V7;A0A1I7PIT2;B8PRK2	M7(Oxidation)	0	0	0.004	42.65	0.0405754	2	1245.51	0.747566	62.6175	0
	High	AMNLDVESK	4	51	4	A0A0M3LBA7;Q5J038;A0A1D8D815;B8PRK2		0	0	0.00412	38.09	0.213189	2	1006.49	0.285346	53.2542	0
	High	TREGNDLYMEMK	1	8225	19	A0A0A7DB11;A0A0M3LBA7;Q597J4;A0A1C9HCV0;Q5J038;A0A1D8D815;A0A1C9HCP3;A0A1I7PIU6;A0A1I7PIS3;C0J9K5;C0J9P4;Q9SCE9;A0A1I7PIS8;A9L9Y0;Q95FJ8;Q95FS7;B7S4V7;A0A1I7PIT2;B8PRK2		0	0	0.004727	26.01	3.07111	2	1486.67	0.574908	62.3156	1
	High	AmNLDVESK	5	51	4	A0A0M3LBA7;Q5J038;A0A1D8D815;B8PRK2	M2(Oxidation)	0	0.001	0.02005	46.8	0.0269352	2	1022.48	-0.178	35.0179	0
A0A1I7PIS8	ATP synthase subunit beta (Fragment) OS=Lasianthus japonicus subsp. longicaudus OX=1905576 GN=atpB PE=3 SV=1 - [A0A1I7PIS8_9GENT]	2935.23	55.9	4997	0	19	160	458	49.2266	5.04639
	High	GMEVIDTGAPLSVPVGGATLGR	6	3356	17	A0A0M3LBA7;A0A1C9HCV0;Q5J038;A0A1D8D815;A0A1I7PIU6;A0A1C9HCP3;A0A1I7PIS3;C0J9K5;C0J9P4;Q9SCE9;A0A1I7PIS8;Q95FJ8;B8PRK2;A0A191SDX6;A9L9Y0;A0A1I7PIT2;Q95FS7		0	0	1.22e-13	112.2	2.74722e-08	2	2097.1	1.33807	112.901	0
	High	DVNEQDVLLFIDNIFR	1	5066	15	A0A1C9HCV0;Q5J038;A0A1C9HCP3;A0A1I7PIS3;Q9SCE9;Q95FJ8;A0A0M3LBA7;Q597J4;C0J9K5;C0J9P4;A0A1I7PIU6;A0A1I7PIS8;Q95FS7;A0A1I7PIT2;B8PRK2		0	0	4.019e-10	100.52	2.491e-07	2	1950	0.0946365	116.531	0
	High	GIYPAVDPLDSTSTMLQPR	1	5449	21	A0A0M3LBA7;A0A1C9HCV0;A0A1D8D815;A0A1I7PIS3;C0J9K5;C0J9P4;Q9SCE9;A0A1I7PIS8;Q95FJ8;Q597J4;A0A191SDX6;A0A1C9HCP3;Q5J038;A0A1I7PIU6;A0A1I7PIT2;B8PRK2;A9L9Y0;Q95FS7;Q9MRM1;B7S4V7;Q8WJF6		0	0	5.311e-08	96.34	5.7389e-07	3	2061.03	0.705094	114.185	0
	High	FVQAGSEVSALLGR	10	9158	20	A0A1C9HCV0;Q5J038;A0A0M3LBA7;Q597J4;A0A1D8D815;A0A1C9HCP3;A0A1I7PIU6;A0A1I7PIS3;C0J9K5;C0J9P4;Q95FS7;Q9SCE9;B7S4V7;A0A1I7PIS8;A9L9Y0;Q95FJ8;A0A191SDX6;B8PRK2;A0A0A7DB11;A0A1I7PIT2		0	0	1.855e-07	95.82	6.99068e-07	2	1433.78	0.458178	105.245	0
	High	GmEVIDTGAPLSVPVGGATLGR	5	3356	17	A0A0M3LBA7;A0A1C9HCV0;Q5J038;A0A1D8D815;A0A1I7PIU6;A0A1C9HCP3;A0A1I7PIS3;C0J9K5;C0J9P4;Q9SCE9;A0A1I7PIS8;Q95FJ8;A0A1I7PIT2;Q95FS7;A0A191SDX6;B8PRK2;A9L9Y0	M2(Oxidation)	0	0	1.749e-13	95.55	5.87259e-07	2	2113.1	1.42362	103.409	0
	High	mPNIYNALVVK	3	4063	14	A0A0M3LBA7;A0A1C9HCV0;Q597J4;A0A1C9HCP3;Q5J038;C0J9K5;C0J9P4;Q95FJ8;A0A1I7PIU6;A0A1I7PIS8;B8PRK2;A0A1D8D815;Q95FS7;B7S4V7	M1(Oxidation)	0	0	7.245e-06	92.72	3.69772e-06	2	1277.69	1.55371	89.7935	0
	High	mPSAVGYQPTLSTEMGSLQER	13	5647	19	A0A0M3LBA7;Q597J4;A0A1C9HCV0;Q5J038;A0A1C9HCP3;A0A1I7PIU6;A0A1I7PIS3;C0J9K5;C0J9P4;Q9SCE9;A0A1I7PIS8;Q95FJ8;A0A1D8D815;A0A191SDX6;B7S4V7;Q95FS7;A0A1I7PIT2;B8PRK2;A9L9Y0	M1(Oxidation)	0	0	2.906e-12	91.26	1.22468e-06	2	2298.08	1.63709	97.562	0
	High	VALVYGQMNEPPGAR	12	9490	21	C0J9K5;A0A0M3LBA7;Q597J4;A0A1C9HCV0;A0A191SDX6;Q5J038;A0A1D8D815;A0A1C9HCP3;A0A1I7PIU6;A0A1I7PIS3;C0J9P4;Q95FS7;Q9SCE9;B7S4V7;A0A1I7PIS8;A0A1I7PIT2;B8PRK2;A9L9Y0;Q95FJ8;A0A0A7DB11;Q9MRM1		0	0	1.31e-08	90	2.5899e-06	2	1601.81	0.731551	79.6128	0
	High	ELQDIIAILGLDELSEEDR	1	7752	20	A0A0M3LBA7;Q597J4;A0A1C9HCV0;Q5J038;A0A1C9HCP3;C0J9K5;C0J9P4;Q95FJ8;A0A1I7PIS3;Q9SCE9;A0A1I7PIU6;A0A1I7PIS8;B8PRK2;A0A1D8D815;A0A191SDX6;A0A1I7PIT2;Q95FS7;A9L9Y0;B7S4V7;Q8WJF6		0	0	8.856e-11	88.86	3.24152e-06	2	2171.11	-0.536246	115.77	0
	High	VALVYGQmNEPPGAR	10	9490	21	Q9MRM1;A0A0M3LBA7;Q597J4;A0A1C9HCV0;Q5J038;A0A1D8D815;A0A1C9HCP3;A0A1I7PIU6;A0A1I7PIS3;C0J9K5;C0J9P4;Q95FS7;Q9SCE9;B7S4V7;A0A1I7PIS8;A9L9Y0;Q95FJ8;A0A1I7PIT2;B8PRK2;A0A191SDX6;A0A0A7DB11	M8(Oxidation)	0	0	5.161e-08	84.77	8.62041e-06	2	1617.81	1.07566	66.5214	0
	High	AVAMSATDGLMR	5	3822	14	A0A0M3LBA7;Q597J4;A0A1C9HCV0;A0A1I7PIS3;C0J9K5;C0J9P4;Q9SCE9;A0A1I7PIS8;B8PRK2;Q95FJ8;A0A191SDX6;A0A1D8D815;Q9MRM1;Q95FS7		0	0	1.288e-05	82.16	1.23619e-05	2	1222.59	0.42003	73.0258	0
	High	MPSAVGYQPTLSTEMGSLQER	7	5647	19	B7S4V7;A0A0M3LBA7;Q597J4;A0A1C9HCV0;A0A1I7PIS3;C0J9K5;C0J9P4;Q9SCE9;Q95FJ8;A0A1C9HCP3;A0A1D8D815;A0A1I7PIS8;Q5J038;A0A1I7PIU6;A0A191SDX6;Q95FS7;A0A1I7PIT2;B8PRK2;A9L9Y0		0	0	2.162e-09	81.23	1.44546e-05	3	2282.08	0.992421	104.869	0
	High	GIYPAVDPLDSTSTmLQPR	6	5449	21	A0A0M3LBA7;Q597J4;A0A1C9HCV0;A0A1C9HCP3;Q5J038;C0J9K5;C0J9P4;Q95FJ8;A0A1I7PIS3;Q9SCE9;A0A1I7PIU6;A0A1I7PIS8;A0A1I7PIT2;B8PRK2;A0A1D8D815;A0A191SDX6;A9L9Y0;Q95FS7;Q9MRM1;B7S4V7;Q8WJF6	M15(Oxidation)	0	0	7.101e-11	80.21	2.26175e-05	2	2077.03	1.42058	104.429	0
	High	mPSAVGYQPTLSTEmGSLQER	4	5647	19	A0A0M3LBA7;A0A1C9HCV0;A0A1D8D815;A0A1I7PIS3;C0J9K5;C0J9P4;Q9SCE9;A0A1I7PIS8;Q95FJ8;Q5J038;A0A1C9HCP3;A0A1I7PIU6;Q95FS7;A0A1I7PIT2;B8PRK2;Q597J4;A0A191SDX6;A9L9Y0;B7S4V7	M1(Oxidation); M15(Oxidation)	0	0	3.771e-07	74.75	4.90239e-05	3	2314.07	1.12707	80.8763	0
	High	VGLTALTmAEYFR	4	7808	21	A0A0M3LBA7;Q597J4;A0A1C9HCV0;A0A1D8D815;Q9SCE9;Q5J038;A0A1C9HCP3;C0J9K5;C0J9P4;Q95FJ8;A0A1I7PIU6;A0A1I7PIS3;A0A1I7PIS8;A9L9Y0;A0A191SDX6;A0A1I7PIT2;B8PRK2;Q95FS7;A0A0A7DB11;Q9MRM1;B7S4V7	M8(Oxidation)	0	0	4.423e-06	74.36	9.57153e-05	2	1487.76	1.26365	109.836	0
	High	IVGEEHYETAQK	12	150	5	A0A0M3LBA7;A0A1I7PIS3;A0A1I7PIU6;A0A1I7PIT2;A0A1I7PIS8		0	0	1.935e-07	70.29	0.00015061	2	1403.68	0.377836	38.4596	0
	High	VGLTALTMAEYFR	1	7808	21	A0A0M3LBA7;Q597J4;A0A1C9HCV0;Q5J038;A0A1C9HCP3;A0A1I7PIU6;A0A1I7PIS3;C0J9K5;C0J9P4;Q95FS7;Q9SCE9;A0A1I7PIS8;A0A1I7PIT2;B8PRK2;Q95FJ8;A0A1D8D815;B7S4V7;A9L9Y0;A0A191SDX6;A0A0A7DB11;Q9MRM1		0	0	2.792e-06	61.98	0.00157301	2	1471.76	0.808242	114.561	0
	High	EGNDLYMEMK	4	8238	19	A0A0M3LBA7;Q597J4;A0A1C9HCP3;A0A1C9HCV0;Q5J038;Q95FS7;Q95FJ8;A0A0A7DB11;C0J9K5;C0J9P4;A0A1I7PIS3;Q9SCE9;A0A1I7PIU6;A0A1I7PIS8;A0A1I7PIT2;B8PRK2;A0A1D8D815;A9L9Y0;B7S4V7		0	0	0.001619	61.86	0.000543556	2	1229.52	0.493564	74.0746	0
	High	MPNIYNALVVK	6	4063	14	A0A0M3LBA7;Q597J4;A0A1C9HCV0;A0A1C9HCP3;Q5J038;C0J9K5;C0J9P4;Q95FJ8;A0A1I7PIU6;A0A1I7PIS8;B8PRK2;A0A1D8D815;Q95FS7;B7S4V7		0	0	0.000288	60.54	0.00198967	2	1261.7	0.5424	105.033	0
	High	AVAmSATDGLmR	4	3822	14	A0A0M3LBA7;Q597J4;A0A1C9HCV0;A0A1D8D815;C0J9K5;C0J9P4;A0A1I7PIS8;Q95FJ8;A0A1I7PIS3;Q9SCE9;B8PRK2;A0A191SDX6;Q95FS7;Q9MRM1	M4(Oxidation); M11(Oxidation)	0	0	0.0009989	58.58	0.00180597	2	1254.58	0.537039	44.8254	0
	High	AVAMSATDGLmR	9	3822	14	A0A0M3LBA7;A0A1C9HCV0;A0A1D8D815;A0A1I7PIS3;C0J9K5;C0J9P4;Q9SCE9;A0A1I7PIS8;Q95FJ8;Q597J4;A0A191SDX6;B8PRK2;Q95FS7;Q9MRM1	M11(Oxidation)	0	0	7.183e-05	58.16	0.00250498	2	1238.59	0.380734	58.8686	0
	High	ESGVINEENIAESK	3	1255	13	A0A1C9HCV0;Q5J038;A0A1C9HCP3;A0A1I7PIS3;Q9SCE9;Q95FJ8;A0A1I7PIU6;A0A1I7PIS8;B8PRK2;A0A1D8D815;Q95FS7;A0A191SDX6;A0A1I7PIT2		0	0	2.848e-06	57.63	0.00334398	2	1518.73	0.185631	61.0089	0
	High	TVLIMELINNIAK	1	8267	19	A0A0M3LBA7;A0A1C9HCV0;Q597J4;A0A1D8D815;A0A1I7PIS3;C0J9K5;C0J9P4;Q9SCE9;A0A1I7PIS8;Q95FJ8;Q5J038;A0A1C9HCP3;A0A1I7PIU6;A9L9Y0;A0A1I7PIT2;B8PRK2;A0A0A7DB11;A0A191SDX6;Q9MRM1		0	0	3.383e-06	55.95	0.00427773	2	1471.86	0.118931	115.421	0
	High	IGLFGGAGVGK	5	9628	27	A0A0M3LBA7;Q597J4;A0A1C9HCP3;A0A1C9HCV0;Q5J038;A0A1D8D815;A0A1I7PIU6;A0A1I7PIS3;C0J9K5;C0J9P4;Q9SCE9;A0A1I7PIS8;A9L9Y0;Q95FJ8;A0A0A7DB11;A0A1I7PIT2;B8PRK2;A0A2G5F6R8;B9T1V8;A0A2H3ZCK5;A0A251U5D0;A0A191SDX6;Q95FS7;Q9MRM1;B7S4V7;A0A0K9NYL5;A0A0D6QRT0		0	0	0.0009244	50.54	0.0205784	2	975.563	0.481163	82.336	0
	High	AHGGVSVFGGVGER	9	7926	21	A0A0M3LBA7;Q597J4;A0A1C9HCV0;Q5J038;A0A1C9HCP3;A0A1I7PIU6;A0A1I7PIS3;C0J9K5;C0J9P4;Q9SCE9;A0A1I7PIS8;Q95FJ8;B8PRK2;A0A1I7PIT2;A0A1D8D815;A9L9Y0;Q95FS7;B7S4V7;A0A191SDX6;Q9MRM1;A0A0A7DB11		0	0	0.0002129	50.07	0.0204704	2	1328.67	0.313702	60.0908	0
	High	VVDLLAPYR	7	9267	21	A0A0M3LBA7;A0A1C9HCV0;A0A1I7PIS3;C0J9K5;C0J9P4;Q9SCE9;Q95FJ8;Q597J4;A0A191SDX6;Q5J038;A0A1D8D815;A0A1C9HCP3;A0A1I7PIU6;Q95FS7;B7S4V7;A0A1I7PIS8;A0A0A7DB11;A9L9Y0;A0A1I7PIT2;B8PRK2;Q9MRM1		0	0	0.004129	46.36	0.0498874	2	1045.6	0.419361	97.9606	0
	High	LSIFETGIK	6	9003	19	A0A0M3LBA7;Q597J4;A0A1C9HCV0;A0A1C9HCP3;Q5J038;C0J9K5;C0J9P4;Q95FJ8;A0A1I7PIS3;Q9SCE9;A0A1I7PIU6;A0A1I7PIS8;A0A1D8D815;A0A191SDX6;A9L9Y0;A0A0A7DB11;Q95FS7;Q9MRM1;B7S4V7		0	0	0.002746	44.7	0.0509063	2	1007.58	-0.146226	90.9855	0
	High	EGNDLYmEMK	4	8238	19	A0A0M3LBA7;A0A1C9HCP3;Q597J4;A0A1C9HCV0;Q5J038;C0J9K5;C0J9P4;Q95FJ8;A0A1D8D815;A0A1I7PIU6;A0A1I7PIS3;Q9SCE9;A0A1I7PIS8;A0A0A7DB11;A9L9Y0;Q95FS7;B7S4V7;A0A1I7PIT2;B8PRK2	M7(Oxidation)	0	0	0.004	42.65	0.0405754	2	1245.51	0.747566	62.6175	0
	High	TREGNDLYMEMK	1	8225	19	A0A0A7DB11;A0A0M3LBA7;Q597J4;A0A1C9HCV0;Q5J038;A0A1D8D815;A0A1C9HCP3;A0A1I7PIU6;A0A1I7PIS3;C0J9K5;C0J9P4;Q9SCE9;A0A1I7PIS8;A9L9Y0;Q95FJ8;Q95FS7;B7S4V7;A0A1I7PIT2;B8PRK2		0	0	0.004727	26.01	3.07111	2	1486.67	0.574908	62.3156	1
A0A1C9HCV0	ATP synthase subunit beta (Fragment) OS=Batrachium foeniculaceum OX=1898905 GN=atpB PE=3 SV=1 - [A0A1C9HCV0_9MAGN]	2875.94	62.1	7927	0	21	156	467	50.2161	5.09717
	High	GMEVIDTGAPLSVPVGGATLGR	6	3356	17	A0A0M3LBA7;A0A1C9HCV0;Q5J038;A0A1D8D815;A0A1I7PIU6;A0A1C9HCP3;A0A1I7PIS3;C0J9K5;C0J9P4;Q9SCE9;A0A1I7PIS8;Q95FJ8;B8PRK2;A0A191SDX6;A9L9Y0;A0A1I7PIT2;Q95FS7		0	0	1.22e-13	112.2	2.74722e-08	2	2097.1	1.33807	112.901	0
	High	IFNVLGEPVDNLGPVDTR	2	3009	10	A0A0M3LBA7;Q597J4;A0A1C9HCV0;Q5J038;Q9SCE9;A0A1I7PIU6;A0A1D8D815;A0A1I7PIT2;A0A191SDX6;B7S4V7		0	0	6.777e-08	105.14	6.06054e-08	2	1955.03	1.24455	114.256	0
	High	DVNEQDVLLFIDNIFR	1	5066	15	A0A1C9HCV0;Q5J038;A0A1C9HCP3;A0A1I7PIS3;Q9SCE9;Q95FJ8;A0A0M3LBA7;Q597J4;C0J9K5;C0J9P4;A0A1I7PIU6;A0A1I7PIS8;Q95FS7;A0A1I7PIT2;B8PRK2		0	0	4.019e-10	100.52	2.491e-07	2	1950	0.0946365	116.531	0
	High	GIYPAVDPLDSTSTMLQPR	1	5449	21	A0A0M3LBA7;A0A1C9HCV0;A0A1D8D815;A0A1I7PIS3;C0J9K5;C0J9P4;Q9SCE9;A0A1I7PIS8;Q95FJ8;Q597J4;A0A191SDX6;A0A1C9HCP3;Q5J038;A0A1I7PIU6;A0A1I7PIT2;B8PRK2;A9L9Y0;Q95FS7;Q9MRM1;B7S4V7;Q8WJF6		0	0	5.311e-08	96.34	5.7389e-07	3	2061.03	0.705094	114.185	0
	High	FVQAGSEVSALLGR	10	9158	20	A0A1C9HCV0;Q5J038;A0A0M3LBA7;Q597J4;A0A1D8D815;A0A1C9HCP3;A0A1I7PIU6;A0A1I7PIS3;C0J9K5;C0J9P4;Q95FS7;Q9SCE9;B7S4V7;A0A1I7PIS8;A9L9Y0;Q95FJ8;A0A191SDX6;B8PRK2;A0A0A7DB11;A0A1I7PIT2		0	0	1.855e-07	95.82	6.99068e-07	2	1433.78	0.458178	105.245	0
	High	GmEVIDTGAPLSVPVGGATLGR	5	3356	17	A0A0M3LBA7;A0A1C9HCV0;Q5J038;A0A1D8D815;A0A1I7PIU6;A0A1C9HCP3;A0A1I7PIS3;C0J9K5;C0J9P4;Q9SCE9;A0A1I7PIS8;Q95FJ8;A0A1I7PIT2;Q95FS7;A0A191SDX6;B8PRK2;A9L9Y0	M2(Oxidation)	0	0	1.749e-13	95.55	5.87259e-07	2	2113.1	1.42362	103.409	0
	High	mPNIYNALVVK	3	4063	14	A0A0M3LBA7;A0A1C9HCV0;Q597J4;A0A1C9HCP3;Q5J038;C0J9K5;C0J9P4;Q95FJ8;A0A1I7PIU6;A0A1I7PIS8;B8PRK2;A0A1D8D815;Q95FS7;B7S4V7	M1(Oxidation)	0	0	7.245e-06	92.72	3.69772e-06	2	1277.69	1.55371	89.7935	0
	High	mPSAVGYQPTLSTEMGSLQER	13	5647	19	A0A0M3LBA7;Q597J4;A0A1C9HCV0;Q5J038;A0A1C9HCP3;A0A1I7PIU6;A0A1I7PIS3;C0J9K5;C0J9P4;Q9SCE9;A0A1I7PIS8;Q95FJ8;A0A1D8D815;A0A191SDX6;B7S4V7;Q95FS7;A0A1I7PIT2;B8PRK2;A9L9Y0	M1(Oxidation)	0	0	2.906e-12	91.26	1.22468e-06	2	2298.08	1.63709	97.562	0
	High	VALVYGQMNEPPGAR	12	9490	21	C0J9K5;A0A0M3LBA7;Q597J4;A0A1C9HCV0;A0A191SDX6;Q5J038;A0A1D8D815;A0A1C9HCP3;A0A1I7PIU6;A0A1I7PIS3;C0J9P4;Q95FS7;Q9SCE9;B7S4V7;A0A1I7PIS8;A0A1I7PIT2;B8PRK2;A9L9Y0;Q95FJ8;A0A0A7DB11;Q9MRM1		0	0	1.31e-08	90	2.5899e-06	2	1601.81	0.731551	79.6128	0
	High	IAQIIGPVLDVSFPPGK	1	158	4	A0A0M3LBA7;A0A1C9HCV0;A0A1D8D815;A0A191SDX6		0	0	2.513e-09	89.52	6.9871e-07	2	1751.01	0.917823	114.311	0
	High	ELQDIIAILGLDELSEEDR	1	7752	20	A0A0M3LBA7;Q597J4;A0A1C9HCV0;Q5J038;A0A1C9HCP3;C0J9K5;C0J9P4;Q95FJ8;A0A1I7PIS3;Q9SCE9;A0A1I7PIU6;A0A1I7PIS8;B8PRK2;A0A1D8D815;A0A191SDX6;A0A1I7PIT2;Q95FS7;A9L9Y0;B7S4V7;Q8WJF6		0	0	8.856e-11	88.86	3.24152e-06	2	2171.11	-0.536246	115.77	0
	High	VALVYGQmNEPPGAR	10	9490	21	Q9MRM1;A0A0M3LBA7;Q597J4;A0A1C9HCV0;Q5J038;A0A1D8D815;A0A1C9HCP3;A0A1I7PIU6;A0A1I7PIS3;C0J9K5;C0J9P4;Q95FS7;Q9SCE9;B7S4V7;A0A1I7PIS8;A9L9Y0;Q95FJ8;A0A1I7PIT2;B8PRK2;A0A191SDX6;A0A0A7DB11	M8(Oxidation)	0	0	5.161e-08	84.77	8.62041e-06	2	1617.81	1.07566	66.5214	0
	High	AVAMSATDGLMR	5	3822	14	A0A0M3LBA7;Q597J4;A0A1C9HCV0;A0A1I7PIS3;C0J9K5;C0J9P4;Q9SCE9;A0A1I7PIS8;B8PRK2;Q95FJ8;A0A191SDX6;A0A1D8D815;Q9MRM1;Q95FS7		0	0	1.288e-05	82.16	1.23619e-05	2	1222.59	0.42003	73.0258	0
	High	MPSAVGYQPTLSTEMGSLQER	7	5647	19	B7S4V7;A0A0M3LBA7;Q597J4;A0A1C9HCV0;A0A1I7PIS3;C0J9K5;C0J9P4;Q9SCE9;Q95FJ8;A0A1C9HCP3;A0A1D8D815;A0A1I7PIS8;Q5J038;A0A1I7PIU6;A0A191SDX6;Q95FS7;A0A1I7PIT2;B8PRK2;A9L9Y0		0	0	2.162e-09	81.23	1.44546e-05	3	2282.08	0.992421	104.869	0
	High	GIYPAVDPLDSTSTmLQPR	6	5449	21	A0A0M3LBA7;Q597J4;A0A1C9HCV0;A0A1C9HCP3;Q5J038;C0J9K5;C0J9P4;Q95FJ8;A0A1I7PIS3;Q9SCE9;A0A1I7PIU6;A0A1I7PIS8;A0A1I7PIT2;B8PRK2;A0A1D8D815;A0A191SDX6;A9L9Y0;Q95FS7;Q9MRM1;B7S4V7;Q8WJF6	M15(Oxidation)	0	0	7.101e-11	80.21	2.26175e-05	2	2077.03	1.42058	104.429	0
	High	mPSAVGYQPTLSTEmGSLQER	4	5647	19	A0A0M3LBA7;A0A1C9HCV0;A0A1D8D815;A0A1I7PIS3;C0J9K5;C0J9P4;Q9SCE9;A0A1I7PIS8;Q95FJ8;Q5J038;A0A1C9HCP3;A0A1I7PIU6;Q95FS7;A0A1I7PIT2;B8PRK2;Q597J4;A0A191SDX6;A9L9Y0;B7S4V7	M1(Oxidation); M15(Oxidation)	0	0	3.771e-07	74.75	4.90239e-05	3	2314.07	1.12707	80.8763	0
	High	VGLTALTmAEYFR	4	7808	21	A0A0M3LBA7;Q597J4;A0A1C9HCV0;A0A1D8D815;Q9SCE9;Q5J038;A0A1C9HCP3;C0J9K5;C0J9P4;Q95FJ8;A0A1I7PIU6;A0A1I7PIS3;A0A1I7PIS8;A9L9Y0;A0A191SDX6;A0A1I7PIT2;B8PRK2;Q95FS7;A0A0A7DB11;Q9MRM1;B7S4V7	M8(Oxidation)	0	0	4.423e-06	74.36	9.57153e-05	2	1487.76	1.26365	109.836	0
	High	VGLTALTMAEYFR	1	7808	21	A0A0M3LBA7;Q597J4;A0A1C9HCV0;Q5J038;A0A1C9HCP3;A0A1I7PIU6;A0A1I7PIS3;C0J9K5;C0J9P4;Q95FS7;Q9SCE9;A0A1I7PIS8;A0A1I7PIT2;B8PRK2;Q95FJ8;A0A1D8D815;B7S4V7;A9L9Y0;A0A191SDX6;A0A0A7DB11;Q9MRM1		0	0	2.792e-06	61.98	0.00157301	2	1471.76	0.808242	114.561	0
	High	EGNDLYMEMK	4	8238	19	A0A0M3LBA7;Q597J4;A0A1C9HCP3;A0A1C9HCV0;Q5J038;Q95FS7;Q95FJ8;A0A0A7DB11;C0J9K5;C0J9P4;A0A1I7PIS3;Q9SCE9;A0A1I7PIU6;A0A1I7PIS8;A0A1I7PIT2;B8PRK2;A0A1D8D815;A9L9Y0;B7S4V7		0	0	0.001619	61.86	0.000543556	2	1229.52	0.493564	74.0746	0
	High	MPNIYNALVVK	6	4063	14	A0A0M3LBA7;Q597J4;A0A1C9HCV0;A0A1C9HCP3;Q5J038;C0J9K5;C0J9P4;Q95FJ8;A0A1I7PIU6;A0A1I7PIS8;B8PRK2;A0A1D8D815;Q95FS7;B7S4V7		0	0	0.000288	60.54	0.00198967	2	1261.7	0.5424	105.033	0
	High	SAPAFIQLDTK	5	4550	14	Q95FS7;A0A0M3LBA7;Q597J4;A0A1C9HCV0;Q5J038;A0A1D8D815;A0A1C9HCP3;A0A1I7PIS3;C0J9K5;C0J9P4;Q9SCE9;Q95FJ8;A0A1I7PIT2;A0A191SDX6		0	0	0.0003084	58.62	0.00396487	2	1190.64	0.638549	84.0641	0
	High	AVAmSATDGLmR	4	3822	14	A0A0M3LBA7;Q597J4;A0A1C9HCV0;A0A1D8D815;C0J9K5;C0J9P4;A0A1I7PIS8;Q95FJ8;A0A1I7PIS3;Q9SCE9;B8PRK2;A0A191SDX6;Q95FS7;Q9MRM1	M4(Oxidation); M11(Oxidation)	0	0	0.0009989	58.58	0.00180597	2	1254.58	0.537039	44.8254	0
	High	AVAMSATDGLmR	9	3822	14	A0A0M3LBA7;A0A1C9HCV0;A0A1D8D815;A0A1I7PIS3;C0J9K5;C0J9P4;Q9SCE9;A0A1I7PIS8;Q95FJ8;Q597J4;A0A191SDX6;B8PRK2;Q95FS7;Q9MRM1	M11(Oxidation)	0	0	7.183e-05	58.16	0.00250498	2	1238.59	0.380734	58.8686	0
	High	ESGVINEENIAESK	3	1255	13	A0A1C9HCV0;Q5J038;A0A1C9HCP3;A0A1I7PIS3;Q9SCE9;Q95FJ8;A0A1I7PIU6;A0A1I7PIS8;B8PRK2;A0A1D8D815;Q95FS7;A0A191SDX6;A0A1I7PIT2		0	0	2.848e-06	57.63	0.00334398	2	1518.73	0.185631	61.0089	0
	High	TVLIMELINNIAK	1	8267	19	A0A0M3LBA7;A0A1C9HCV0;Q597J4;A0A1D8D815;A0A1I7PIS3;C0J9K5;C0J9P4;Q9SCE9;A0A1I7PIS8;Q95FJ8;Q5J038;A0A1C9HCP3;A0A1I7PIU6;A9L9Y0;A0A1I7PIT2;B8PRK2;A0A0A7DB11;A0A191SDX6;Q9MRM1		0	0	3.383e-06	55.95	0.00427773	2	1471.86	0.118931	115.421	0
	High	IGLFGGAGVGK	5	9628	27	A0A0M3LBA7;Q597J4;A0A1C9HCP3;A0A1C9HCV0;Q5J038;A0A1D8D815;A0A1I7PIU6;A0A1I7PIS3;C0J9K5;C0J9P4;Q9SCE9;A0A1I7PIS8;A9L9Y0;Q95FJ8;A0A0A7DB11;A0A1I7PIT2;B8PRK2;A0A2G5F6R8;B9T1V8;A0A2H3ZCK5;A0A251U5D0;A0A191SDX6;Q95FS7;Q9MRM1;B7S4V7;A0A0K9NYL5;A0A0D6QRT0		0	0	0.0009244	50.54	0.0205784	2	975.563	0.481163	82.336	0
	High	AHGGVSVFGGVGER	9	7926	21	A0A0M3LBA7;Q597J4;A0A1C9HCV0;Q5J038;A0A1C9HCP3;A0A1I7PIU6;A0A1I7PIS3;C0J9K5;C0J9P4;Q9SCE9;A0A1I7PIS8;Q95FJ8;B8PRK2;A0A1I7PIT2;A0A1D8D815;A9L9Y0;Q95FS7;B7S4V7;A0A191SDX6;Q9MRM1;A0A0A7DB11		0	0	0.0002129	50.07	0.0204704	2	1328.67	0.313702	60.0908	0
	High	VVDLLAPYR	7	9267	21	A0A0M3LBA7;A0A1C9HCV0;A0A1I7PIS3;C0J9K5;C0J9P4;Q9SCE9;Q95FJ8;Q597J4;A0A191SDX6;Q5J038;A0A1D8D815;A0A1C9HCP3;A0A1I7PIU6;Q95FS7;B7S4V7;A0A1I7PIS8;A0A0A7DB11;A9L9Y0;A0A1I7PIT2;B8PRK2;Q9MRM1		0	0	0.004129	46.36	0.0498874	2	1045.6	0.419361	97.9606	0
	High	LSIFETGIK	6	9003	19	A0A0M3LBA7;Q597J4;A0A1C9HCV0;A0A1C9HCP3;Q5J038;C0J9K5;C0J9P4;Q95FJ8;A0A1I7PIS3;Q9SCE9;A0A1I7PIU6;A0A1I7PIS8;A0A1D8D815;A0A191SDX6;A9L9Y0;A0A0A7DB11;Q95FS7;Q9MRM1;B7S4V7		0	0	0.002746	44.7	0.0509063	2	1007.58	-0.146226	90.9855	0
	High	EGNDLYmEMK	4	8238	19	A0A0M3LBA7;A0A1C9HCP3;Q597J4;A0A1C9HCV0;Q5J038;C0J9K5;C0J9P4;Q95FJ8;A0A1D8D815;A0A1I7PIU6;A0A1I7PIS3;Q9SCE9;A0A1I7PIS8;A0A0A7DB11;A9L9Y0;Q95FS7;B7S4V7;A0A1I7PIT2;B8PRK2	M7(Oxidation)	0	0	0.004	42.65	0.0405754	2	1245.51	0.747566	62.6175	0
	High	TREGNDLYMEMK	1	8225	19	A0A0A7DB11;A0A0M3LBA7;Q597J4;A0A1C9HCV0;Q5J038;A0A1D8D815;A0A1C9HCP3;A0A1I7PIU6;A0A1I7PIS3;C0J9K5;C0J9P4;Q9SCE9;A0A1I7PIS8;A9L9Y0;Q95FJ8;Q95FS7;B7S4V7;A0A1I7PIT2;B8PRK2		0	0	0.004727	26.01	3.07111	2	1486.67	0.574908	62.3156	1
A0A1I7PIS3	ATP synthase subunit beta (Fragment) OS=Geophila repens OX=58419 GN=atpB PE=3 SV=1 - [A0A1I7PIS3_9GENT]	2853.05	58.3	5179	0	20	158	458	49.2346	5.05908
	High	GMEVIDTGAPLSVPVGGATLGR	6	3356	17	A0A0M3LBA7;A0A1C9HCV0;Q5J038;A0A1D8D815;A0A1I7PIU6;A0A1C9HCP3;A0A1I7PIS3;C0J9K5;C0J9P4;Q9SCE9;A0A1I7PIS8;Q95FJ8;B8PRK2;A0A191SDX6;A9L9Y0;A0A1I7PIT2;Q95FS7		0	0	1.22e-13	112.2	2.74722e-08	2	2097.1	1.33807	112.901	0
	High	DVNEQDVLLFIDNIFR	1	5066	15	A0A1C9HCV0;Q5J038;A0A1C9HCP3;A0A1I7PIS3;Q9SCE9;Q95FJ8;A0A0M3LBA7;Q597J4;C0J9K5;C0J9P4;A0A1I7PIU6;A0A1I7PIS8;Q95FS7;A0A1I7PIT2;B8PRK2		0	0	4.019e-10	100.52	2.491e-07	2	1950	0.0946365	116.531	0
	High	GIYPAVDPLDSTSTMLQPR	1	5449	21	A0A0M3LBA7;A0A1C9HCV0;A0A1D8D815;A0A1I7PIS3;C0J9K5;C0J9P4;Q9SCE9;A0A1I7PIS8;Q95FJ8;Q597J4;A0A191SDX6;A0A1C9HCP3;Q5J038;A0A1I7PIU6;A0A1I7PIT2;B8PRK2;A9L9Y0;Q95FS7;Q9MRM1;B7S4V7;Q8WJF6		0	0	5.311e-08	96.34	5.7389e-07	3	2061.03	0.705094	114.185	0
	High	FVQAGSEVSALLGR	10	9158	20	A0A1C9HCV0;Q5J038;A0A0M3LBA7;Q597J4;A0A1D8D815;A0A1C9HCP3;A0A1I7PIU6;A0A1I7PIS3;C0J9K5;C0J9P4;Q95FS7;Q9SCE9;B7S4V7;A0A1I7PIS8;A9L9Y0;Q95FJ8;A0A191SDX6;B8PRK2;A0A0A7DB11;A0A1I7PIT2		0	0	1.855e-07	95.82	6.99068e-07	2	1433.78	0.458178	105.245	0
	High	GmEVIDTGAPLSVPVGGATLGR	5	3356	17	A0A0M3LBA7;A0A1C9HCV0;Q5J038;A0A1D8D815;A0A1I7PIU6;A0A1C9HCP3;A0A1I7PIS3;C0J9K5;C0J9P4;Q9SCE9;A0A1I7PIS8;Q95FJ8;A0A1I7PIT2;Q95FS7;A0A191SDX6;B8PRK2;A9L9Y0	M2(Oxidation)	0	0	1.749e-13	95.55	5.87259e-07	2	2113.1	1.42362	103.409	0
	High	mPSAVGYQPTLSTEMGSLQER	13	5647	19	A0A0M3LBA7;Q597J4;A0A1C9HCV0;Q5J038;A0A1C9HCP3;A0A1I7PIU6;A0A1I7PIS3;C0J9K5;C0J9P4;Q9SCE9;A0A1I7PIS8;Q95FJ8;A0A1D8D815;A0A191SDX6;B7S4V7;Q95FS7;A0A1I7PIT2;B8PRK2;A9L9Y0	M1(Oxidation)	0	0	2.906e-12	91.26	1.22468e-06	2	2298.08	1.63709	97.562	0
	High	VALVYGQMNEPPGAR	12	9490	21	C0J9K5;A0A0M3LBA7;Q597J4;A0A1C9HCV0;A0A191SDX6;Q5J038;A0A1D8D815;A0A1C9HCP3;A0A1I7PIU6;A0A1I7PIS3;C0J9P4;Q95FS7;Q9SCE9;B7S4V7;A0A1I7PIS8;A0A1I7PIT2;B8PRK2;A9L9Y0;Q95FJ8;A0A0A7DB11;Q9MRM1		0	0	1.31e-08	90	2.5899e-06	2	1601.81	0.731551	79.6128	0
	High	ELQDIIAILGLDELSEEDR	1	7752	20	A0A0M3LBA7;Q597J4;A0A1C9HCV0;Q5J038;A0A1C9HCP3;C0J9K5;C0J9P4;Q95FJ8;A0A1I7PIS3;Q9SCE9;A0A1I7PIU6;A0A1I7PIS8;B8PRK2;A0A1D8D815;A0A191SDX6;A0A1I7PIT2;Q95FS7;A9L9Y0;B7S4V7;Q8WJF6		0	0	8.856e-11	88.86	3.24152e-06	2	2171.11	-0.536246	115.77	0
	High	VALVYGQmNEPPGAR	10	9490	21	Q9MRM1;A0A0M3LBA7;Q597J4;A0A1C9HCV0;Q5J038;A0A1D8D815;A0A1C9HCP3;A0A1I7PIU6;A0A1I7PIS3;C0J9K5;C0J9P4;Q95FS7;Q9SCE9;B7S4V7;A0A1I7PIS8;A9L9Y0;Q95FJ8;A0A1I7PIT2;B8PRK2;A0A191SDX6;A0A0A7DB11	M8(Oxidation)	0	0	5.161e-08	84.77	8.62041e-06	2	1617.81	1.07566	66.5214	0
	High	AVAMSATDGLMR	5	3822	14	A0A0M3LBA7;Q597J4;A0A1C9HCV0;A0A1I7PIS3;C0J9K5;C0J9P4;Q9SCE9;A0A1I7PIS8;B8PRK2;Q95FJ8;A0A191SDX6;A0A1D8D815;Q9MRM1;Q95FS7		0	0	1.288e-05	82.16	1.23619e-05	2	1222.59	0.42003	73.0258	0
	High	MPSAVGYQPTLSTEMGSLQER	7	5647	19	B7S4V7;A0A0M3LBA7;Q597J4;A0A1C9HCV0;A0A1I7PIS3;C0J9K5;C0J9P4;Q9SCE9;Q95FJ8;A0A1C9HCP3;A0A1D8D815;A0A1I7PIS8;Q5J038;A0A1I7PIU6;A0A191SDX6;Q95FS7;A0A1I7PIT2;B8PRK2;A9L9Y0		0	0	2.162e-09	81.23	1.44546e-05	3	2282.08	0.992421	104.869	0
	High	GIYPAVDPLDSTSTmLQPR	6	5449	21	A0A0M3LBA7;Q597J4;A0A1C9HCV0;A0A1C9HCP3;Q5J038;C0J9K5;C0J9P4;Q95FJ8;A0A1I7PIS3;Q9SCE9;A0A1I7PIU6;A0A1I7PIS8;A0A1I7PIT2;B8PRK2;A0A1D8D815;A0A191SDX6;A9L9Y0;Q95FS7;Q9MRM1;B7S4V7;Q8WJF6	M15(Oxidation)	0	0	7.101e-11	80.21	2.26175e-05	2	2077.03	1.42058	104.429	0
	High	mPSAVGYQPTLSTEmGSLQER	4	5647	19	A0A0M3LBA7;A0A1C9HCV0;A0A1D8D815;A0A1I7PIS3;C0J9K5;C0J9P4;Q9SCE9;A0A1I7PIS8;Q95FJ8;Q5J038;A0A1C9HCP3;A0A1I7PIU6;Q95FS7;A0A1I7PIT2;B8PRK2;Q597J4;A0A191SDX6;A9L9Y0;B7S4V7	M1(Oxidation); M15(Oxidation)	0	0	3.771e-07	74.75	4.90239e-05	3	2314.07	1.12707	80.8763	0
	High	VGLTALTmAEYFR	4	7808	21	A0A0M3LBA7;Q597J4;A0A1C9HCV0;A0A1D8D815;Q9SCE9;Q5J038;A0A1C9HCP3;C0J9K5;C0J9P4;Q95FJ8;A0A1I7PIU6;A0A1I7PIS3;A0A1I7PIS8;A9L9Y0;A0A191SDX6;A0A1I7PIT2;B8PRK2;Q95FS7;A0A0A7DB11;Q9MRM1;B7S4V7	M8(Oxidation)	0	0	4.423e-06	74.36	9.57153e-05	2	1487.76	1.26365	109.836	0
	High	MPNIYDALVVK	2	26	3	Q95FJ8;A0A1I7PIS3;A0A1I7PIT2		0	0	8.357e-06	71.69	0.000168838	2	1262.68	0.0497221	94.3734	0
	High	IVGEEHYETAQK	12	150	5	A0A0M3LBA7;A0A1I7PIS3;A0A1I7PIU6;A0A1I7PIT2;A0A1I7PIS8		0	0	1.935e-07	70.29	0.00015061	2	1403.68	0.377836	38.4596	0
	High	VGLTALTMAEYFR	1	7808	21	A0A0M3LBA7;Q597J4;A0A1C9HCV0;Q5J038;A0A1C9HCP3;A0A1I7PIU6;A0A1I7PIS3;C0J9K5;C0J9P4;Q95FS7;Q9SCE9;A0A1I7PIS8;A0A1I7PIT2;B8PRK2;Q95FJ8;A0A1D8D815;B7S4V7;A9L9Y0;A0A191SDX6;A0A0A7DB11;Q9MRM1		0	0	2.792e-06	61.98	0.00157301	2	1471.76	0.808242	114.561	0
	High	EGNDLYMEMK	4	8238	19	A0A0M3LBA7;Q597J4;A0A1C9HCP3;A0A1C9HCV0;Q5J038;Q95FS7;Q95FJ8;A0A0A7DB11;C0J9K5;C0J9P4;A0A1I7PIS3;Q9SCE9;A0A1I7PIU6;A0A1I7PIS8;A0A1I7PIT2;B8PRK2;A0A1D8D815;A9L9Y0;B7S4V7		0	0	0.001619	61.86	0.000543556	2	1229.52	0.493564	74.0746	0
	High	SAPAFIQLDTK	5	4550	14	Q95FS7;A0A0M3LBA7;Q597J4;A0A1C9HCV0;Q5J038;A0A1D8D815;A0A1C9HCP3;A0A1I7PIS3;C0J9K5;C0J9P4;Q9SCE9;Q95FJ8;A0A1I7PIT2;A0A191SDX6		0	0	0.0003084	58.62	0.00396487	2	1190.64	0.638549	84.0641	0
	High	AVAmSATDGLmR	4	3822	14	A0A0M3LBA7;Q597J4;A0A1C9HCV0;A0A1D8D815;C0J9K5;C0J9P4;A0A1I7PIS8;Q95FJ8;A0A1I7PIS3;Q9SCE9;B8PRK2;A0A191SDX6;Q95FS7;Q9MRM1	M4(Oxidation); M11(Oxidation)	0	0	0.0009989	58.58	0.00180597	2	1254.58	0.537039	44.8254	0
	High	AVAMSATDGLmR	9	3822	14	A0A0M3LBA7;A0A1C9HCV0;A0A1D8D815;A0A1I7PIS3;C0J9K5;C0J9P4;Q9SCE9;A0A1I7PIS8;Q95FJ8;Q597J4;A0A191SDX6;B8PRK2;Q95FS7;Q9MRM1	M11(Oxidation)	0	0	7.183e-05	58.16	0.00250498	2	1238.59	0.380734	58.8686	0
	High	ESGVINEENIAESK	3	1255	13	A0A1C9HCV0;Q5J038;A0A1C9HCP3;A0A1I7PIS3;Q9SCE9;Q95FJ8;A0A1I7PIU6;A0A1I7PIS8;B8PRK2;A0A1D8D815;Q95FS7;A0A191SDX6;A0A1I7PIT2		0	0	2.848e-06	57.63	0.00334398	2	1518.73	0.185631	61.0089	0
	High	TVLIMELINNIAK	1	8267	19	A0A0M3LBA7;A0A1C9HCV0;Q597J4;A0A1D8D815;A0A1I7PIS3;C0J9K5;C0J9P4;Q9SCE9;A0A1I7PIS8;Q95FJ8;Q5J038;A0A1C9HCP3;A0A1I7PIU6;A9L9Y0;A0A1I7PIT2;B8PRK2;A0A0A7DB11;A0A191SDX6;Q9MRM1		0	0	3.383e-06	55.95	0.00427773	2	1471.86	0.118931	115.421	0
	High	IGLFGGAGVGK	5	9628	27	A0A0M3LBA7;Q597J4;A0A1C9HCP3;A0A1C9HCV0;Q5J038;A0A1D8D815;A0A1I7PIU6;A0A1I7PIS3;C0J9K5;C0J9P4;Q9SCE9;A0A1I7PIS8;A9L9Y0;Q95FJ8;A0A0A7DB11;A0A1I7PIT2;B8PRK2;A0A2G5F6R8;B9T1V8;A0A2H3ZCK5;A0A251U5D0;A0A191SDX6;Q95FS7;Q9MRM1;B7S4V7;A0A0K9NYL5;A0A0D6QRT0		0	0	0.0009244	50.54	0.0205784	2	975.563	0.481163	82.336	0
	High	AHGGVSVFGGVGER	9	7926	21	A0A0M3LBA7;Q597J4;A0A1C9HCV0;Q5J038;A0A1C9HCP3;A0A1I7PIU6;A0A1I7PIS3;C0J9K5;C0J9P4;Q9SCE9;A0A1I7PIS8;Q95FJ8;B8PRK2;A0A1I7PIT2;A0A1D8D815;A9L9Y0;Q95FS7;B7S4V7;A0A191SDX6;Q9MRM1;A0A0A7DB11		0	0	0.0002129	50.07	0.0204704	2	1328.67	0.313702	60.0908	0
	High	VVDLLAPYR	7	9267	21	A0A0M3LBA7;A0A1C9HCV0;A0A1I7PIS3;C0J9K5;C0J9P4;Q9SCE9;Q95FJ8;Q597J4;A0A191SDX6;Q5J038;A0A1D8D815;A0A1C9HCP3;A0A1I7PIU6;Q95FS7;B7S4V7;A0A1I7PIS8;A0A0A7DB11;A9L9Y0;A0A1I7PIT2;B8PRK2;Q9MRM1		0	0	0.004129	46.36	0.0498874	2	1045.6	0.419361	97.9606	0
	High	LSIFETGIK	6	9003	19	A0A0M3LBA7;Q597J4;A0A1C9HCV0;A0A1C9HCP3;Q5J038;C0J9K5;C0J9P4;Q95FJ8;A0A1I7PIS3;Q9SCE9;A0A1I7PIU6;A0A1I7PIS8;A0A1D8D815;A0A191SDX6;A9L9Y0;A0A0A7DB11;Q95FS7;Q9MRM1;B7S4V7		0	0	0.002746	44.7	0.0509063	2	1007.58	-0.146226	90.9855	0
	High	EGNDLYmEMK	4	8238	19	A0A0M3LBA7;A0A1C9HCP3;Q597J4;A0A1C9HCV0;Q5J038;C0J9K5;C0J9P4;Q95FJ8;A0A1D8D815;A0A1I7PIU6;A0A1I7PIS3;Q9SCE9;A0A1I7PIS8;A0A0A7DB11;A9L9Y0;Q95FS7;B7S4V7;A0A1I7PIT2;B8PRK2	M7(Oxidation)	0	0	0.004	42.65	0.0405754	2	1245.51	0.747566	62.6175	0
	High	TREGNDLYMEMK	1	8225	19	A0A0A7DB11;A0A0M3LBA7;Q597J4;A0A1C9HCV0;Q5J038;A0A1D8D815;A0A1C9HCP3;A0A1I7PIU6;A0A1I7PIS3;C0J9K5;C0J9P4;Q9SCE9;A0A1I7PIS8;A9L9Y0;Q95FJ8;Q95FS7;B7S4V7;A0A1I7PIT2;B8PRK2		0	0	0.004727	26.01	3.07111	2	1486.67	0.574908	62.3156	1
D6MYI7	Ribulose bisphosphate carboxylase large chain OS=Arum cylindraceum OX=491969 GN=rbcL PE=3 SV=1 - [D6MYI7_9ARAE]	2814.87	34.38	26630	0	16	237	480	53.1831	6.80029
	High	GGLDFTKDDENVNSQPFMR	9	51638	212	Q9XQI4;Q4VI93;Q8MFT9;A0A126G0V3;Q8M9K0;Q9XPZ1;A2VAU6;I2BGM7;Q33032;C3RXF1;Q6VW40;Q32701;P28421;Q32571;Q8WJE0;C6G1P2;Q33047;Q8WL19;Q95F08;A0A1C9HG87;U5XM28;B8PRL7;Q9THL1;Q5SCK3;A0A0F7EV98;O98756;Q9MT32;A0A286NQM2;A0A286M593;F2X4H9;Q9GEK5;A0A0K2SQY8;Q32553;Q4VI99;C1JAT3;Q9GGI5;D6MYJ6;Q9XQ93;Q7YJP8;Q7GH77;Q33156;Q8HUZ9;O98551;I2E9L8;Q3I534;I2E9A4;A0A286NQE9;Q4VI78;Q1XEK3;Q8WKT6;A5X4D3;O78309;A0A1S5Q…		0	0	3.07e-12	122.68	2.26344e-09	2	2169.99	1.02955	92.749	1
	High	DbGLLLHIHR	28	18	7	D6MYI7;Q9MV62;I2E906;R4QE58;D6MYK9;A5H757;P93976	B2(D)	0	0	4.29e-06	105.04	8.65837e-08	2	1188.65	0.353351	68.3415	0
	High	GHYLNATAGTcEEMIK	11	14794	96	Q8ME51;Q31895;Q95631;Q37220;Q8MCW3;Q6VW40;A2VAU6;C6G1P2;Q33032;A0A1C9HG87;U5XM28;Q9THL1;Q5SCK3;F2X4H9;A0A0K2SQY8;Q4VI99;C1JAT3;Q9GGI5;D6MYJ6;Q7YJP8;Q7GH77;O98551;Q3I534;I2E9A4;Q4VI78;G0WZL1;B1PHQ2;Q1X6Q9;A0A142I7F3;S6CMZ7;Q8MFT9;J9QH20;Q37140;L0N8B1;Q32701;A0A0B4M1K8;A0A1D8DG20;P94046;R4QE58;Q5I221;B6GUV5;A0A078BR81;A0A0F6TFY2;Q5DRJ9;A5X4D3;Q37279;P93904;D6MYK4;E7DMY2;O98747;I2E962;Q7YMT1;I2E906;…	C11(Carbamidomethyl)	0	0	1.546e-10	99.58	2.41981e-07	2	1794.82	0.807073	65.3142	0
	High	GGLDFTKDDENVNSQPFmR	7	51638	212	Q4VIC0;O98426;B1PHQ2;A0A2D0WHN2;Q95CE8;Q9GGJ5;B5LBY9;Q8M9K0;Q9XPZ1;A2VAU6;C6G1P2;A5X4D3;F2X4H9;A0A0K2SQY8;Q4VI99;Q9GGI5;D6MYJ6;Q7YJP8;Q5I221;Q4VI78;G0WZL1;Q37220;Q37279;J9QH20;Q37140;L0N8B1;Q6VW40;I2BGM7;Q8WJE0;Q33047;Q8WL19;Q33032;A0A1C9HG87;U5XM28;B8PRL7;Q9THL1;Q5SCK3;O98756;A0A286M593;Q9GEK5;C1JAT3;Q9XQ93;Q7GH77;Q33156;Q8HUZ9;O98551;I2E9L8;Q3I534;I2E9A4;Q1XEK3;Q8WKT6;P48689;A0A142DPV4;B7P0E9;D…	M18(Oxidation)	0	0	7.491e-11	86.8	8.48286e-06	2	2185.98	1.33788	83.0895	1
	High	GHYLNATAGTcEEmIK	7	14794	96	A2VAU6;C6G1P2;F2X4H9;Q9GGI5;Q6VW40;Q33032;A0A1C9HG87;U5XM28;Q9THL1;Q5SCK3;A0A0K2SQY8;Q4VI99;C1JAT3;D6MYJ6;Q7YJP8;Q7GH77;O98551;Q3I534;I2E9A4;Q4VI78;E7DMY2;A0A2H4UGV5;I2E962;O98429;A0A0B4M1K8;G0WZL1;Q37220;A0A142I7A5;B1PHQ2;Q1X6Q9;A0A142I7F3;A0A078BR81;Q37347;K4EPE7;S6CMZ7;Q8MFT9;A0A0F6TFY2;Q95CE8;Q5DRJ9;J9QH20;A0A1D8DG20;Q37140;L0N8B1;P94046;Q8MCW3;A5X4D3;Q37212;Q5I221;Q7YJL9;Q31895;R4QE58;O09424…	C11(Carbamidomethyl); M14(Oxidation)	0	0	2.28e-09	86.28	4.74719e-06	2	1810.81	1.85537	55.2021	0
	High	MSGGDHIHAGTVVGK	34	17683	132	A2VAU6;C6G1P2;F2X4H9;Q9GGI5;Q7YJP8;O98551;Q6VW40;I2BGM7;Q8WJE0;Q33032;A0A1C9HG87;U5XM28;A5X4D3;Q5SCK3;A0A286NQE6;O98756;Q339G9;A0A286M593;Q9GEK5;A0A0K2SQY8;O98429;D6MYJ6;Q9XQ93;Q7GH77;Q8HUZ9;Q5I221;G0WZM4;I2E9L8;Q8HRT3;I2E9A4;A0A286NQF2;Q1XEK3;Q8WKT6;Q7YJM6;Q9ZS70;A0A249Y5N8;A0A120KLC1;B8PRP3;A0A0B4M1K8;B7P0E9;B5L2V5;S4TA61;D4N1T9;A8DPF0;A0A1D5AHD9;J9QG76;E5G0I9;F5B3G0;E0D8V0;Q1X6Q9;O99016;H8PFT5…		0	0	1.165e-06	82.11	1.83643e-05	2	1465.72	1.1837	39.5293	0
	High	mSGGDHIHAGTVVGK	33	17683	132	A2VAU6;C6G1P2;F2X4H9;Q9GGI5;Q5I221;Q8WJE0;I2E9A4;A0A286M593;Q3T5L7;K4EPE7;P94046;Q9ZS70;O98747;P92447;Q95F08;Q5SCK3;O98756;Q1XEK3;A0A1Z1G7R2;A5X5W8;Q9XPZ1;B1NFY5;Q8HUZ9;Q37212;C6G392;Q5UFC2;B8PRP3;I2EA78;Q6VW40;I2BGM7;Q33032;A0A1C9HG87;U5XM28;A5X4D3;V5K6K1;Q339G9;Q9GEK5;A0A0K2SQY8;D6MYJ6;Q9XQ93;A0A1W6BQF9;Q7YJP8;Q7GH77;G0WZM4;O98551;I2E9L8;Q8HRT3;Q6USH4;Q8WKT6;A0A249Y5N8;Q8WJX3;B7P0E9;B5L2V5;S4TA…	M1(Oxidation)	0	0	3.354e-08	79.72	3.69234e-05	2	1481.72	0.48353	32.8883	0
	High	DDENVNSQPFMR	5	52171	233	C7AQV2;A5H757;Q7YJR9;Q7YJM4;Q6PZC1;X2D2J7;Q7YJL9;Q9GHZ1;A5X4K9;Q85YX6;A0A1Q1G8P4;Q6VW13;O20245;A2VAU6;C6G1P2;F2X4H9;Q9GGI5;D6MYJ0;Q9ZS70;Q32701;P28421;Q31896;Q6VW40;Q32776;Q32571;I2BGM7;Q8WJE0;B1NL21;P93904;Q33047;O98884;D6MYK4;E7DMY2;A0PD98;C7AQR6;O98747;Q8WL19;Q33032;I2E962;Q95F08;C3RXF1;A0A1C9HG87;U5XM28;B8PRL7;Q7YMT1;Q9THL1;A5X4D3;Q5SCK3;A0A286NQE6;V5K6K1;Q9XQI4;A0A0F7EV98;O98756;Q9MT32;Q339G…		0	0	1.101e-06	77.79	6.19995e-05	2	1451.62	0.893699	69.1062	0
	High	ELGVPIVMHDYITGGFTANTSLAHYcR	2	839	19	A2VAU6;I2BGM7;Q33032;C3RXF1;C7AQV0;C7AQV2;D6MYK4;D6MYJ6;A0A142DPV4;A0A120KLC1;G0WZL1;Q31889;Q32553;A0A2H4UGV5;D6MYK9;C7AQT3;D6MYI7;D6MYJ0;A0A023Q3H2	C26(Carbamidomethyl)	0	0	4.607e-12	74.66	9.12384e-05	4	3022.46	0.85262	114.098	0
	High	TFQGPPHGIQVER	27	58045	223	P48689;Q9GHM7;P28421;A0A1C9HG87;O99016;Q37140;O03654;Q33484;Q4VI99;D6MYJ6;Q7YJP8;Q7YJR9;Q8HVI8;Q9XQR0;O03628;O03613;Q6VW40;A2VAU6;I2BGM7;C6G1P2;Q33032;Q95F08;A0A0F7EV98;O98756;Q9MT32;F2X4H9;Q9GGI5;Q8HUZ9;I2E9L8;Q4VI78;Q9ZS70;Q8WJE0;D6MYK4;E7DMY2;U5XM28;R4QE58;Q5SCK3;A0A286NQE6;Q6VW13;A0A286M593;Q9GEK5;A0A0K2SQY8;O98429;Q9XQ93;Q7GH77;O98551;I2E9A4;A0A286NQF2;Q1XEK3;Q8WKT6;Q7YJM6;D6MYI7;A0A120KLC1;…		0	0	5.824e-06	73.98	0.00024886	2	1465.76	1.65537	62.6514	0
	High	GHYLNATAGTcEEMIKR	1	14767	95	Q6VW40;A2VAU6;C6G1P2;Q33032;A0A1C9HG87;U5XM28;Q5SCK3;F2X4H9;A0A0K2SQY8;Q9GGI5;D6MYJ6;Q7YJP8;Q7GH77;O98551;I2E9A4;Q1X6Q9;S6CMZ7;Q8MFT9;Q37140;L0N8B1;Q9THL1;Q4VI99;Q4VI78;Q37220;B1PHQ2;C1JAT3;Q3I534;E7DMY2;A0A2H4UGV5;I2E962;O98429;A0A0B4M1K8;G0WZL1;A0A142I7A5;A0A142I7F3;A0A078BR81;Q37347;K4EPE7;A0A0F6TFY2;Q95CE8;Q5DRJ9;J9QH20;A0A1D8DG20;P94046;Q8MCW3;A5X4D3;Q37212;Q5I221;Q7YJL9;Q37279;Q32701;P93904…	C11(Carbamidomethyl)	0	0	4.122e-06	68.57	0.000369894	2	1950.92	1.28217	60.3982	1
	High	ELGVPIVmHDYITGGFTANTSLAHYcR	5	839	19	A2VAU6;I2BGM7;D6MYK4;Q33032;D6MYJ6;A0A142DPV4;A0A120KLC1;G0WZL1;C3RXF1;Q31889;Q32553;A0A2H4UGV5;D6MYK9;C7AQV0;C7AQT3;C7AQV2;D6MYI7;D6MYJ0;A0A023Q3H2	M8(Oxidation); C26(Carbamidomethyl)	0	0	1.367e-09	63.33	0.00118314	3	3038.46	2.62654	110.611	0
	High	GHYLNATAGTcEEmIKR	4	14767	95	A2VAU6;C6G1P2;F2X4H9;Q9GGI5;Q6VW40;Q33032;A0A1C9HG87;U5XM28;Q9THL1;Q5SCK3;A0A0K2SQY8;Q4VI99;C1JAT3;D6MYJ6;Q7YJP8;Q7GH77;O98551;Q3I534;I2E9A4;Q4VI78;E7DMY2;A0A2H4UGV5;I2E962;O98429;A0A0B4M1K8;G0WZL1;Q37220;A0A142I7A5;B1PHQ2;Q1X6Q9;A0A142I7F3;A0A078BR81;Q37347;K4EPE7;S6CMZ7;Q8MFT9;A0A0F6TFY2;Q95CE8;Q5DRJ9;J9QH20;A0A1D8DG20;Q37140;L0N8B1;P94046;Q8MCW3;A5X4D3;Q37212;Q5I221;Q7YJL9;Q31895;R4QE58;O09424…	C11(Carbamidomethyl); M14(Oxidation)	0	0	6.772e-08	60.93	0.00201672	3	1966.91	1.11945	50.1511	1
	High	FLFcAEAIYK	6	13080	100	A2VAU6;C6G1P2;D6MYK4;E7DMY2;R4QE58;A5X4D3;Q95631;Q6VW13;F2X4H9;A0A0K2SQY8;Q9TN58;Q4VI99;Q9GGI5;D6MYJ6;Q37212;Q7YJP8;J9QER6;Q5I221;Q4VI78;O09424;D6MYI7;C7A5Z4;Q37220;L0N8B1;Q32571;A0PD98;Q95F08;C3RXF1;Q9GHZ1;B8PRL7;A0A286M593;B8QQG4;Q71N81;Q8HUZ9;Q1XEK3;Q8WKT6;Q8MCX1;P48689;Q7YJR9;B8PRP3;H5ZW43;G0WZL1;Q7YJM4;J9QG76;A0A142I7A5;Q6PZC1;H8PFT5;A0A078BR81;Q37347;K4EPE7;A0A0F6TFY2;D6MYJ0;Q95CE8;Q5DRJ9;Q…	C4(Carbamidomethyl)	0	0	0.0003701	57.12	0.00637969	2	1261.63	0.373025	109.587	0
	High	VALEAcVQAR	23	29518	175	A2VAU6;C6G1P2;A5X4D3;F2X4H9;A0A0K2SQY8;Q4VI99;Q9GGI5;D6MYJ6;Q7YJP8;Q5I221;Q4VI78;G0WZL1;Q37220;Q37279;J9QH20;Q37140;L0N8B1;Q6VW40;I2BGM7;Q8WJE0;Q33047;Q8WL19;Q33032;A0A1C9HG87;U5XM28;B8PRL7;Q9THL1;Q5SCK3;O98756;A0A286M593;Q9GEK5;C1JAT3;Q9XQ93;Q7GH77;Q33156;Q8HUZ9;O98551;I2E9L8;Q3I534;I2E9A4;Q1XEK3;Q8WKT6;P48689;A0A142DPV4;B7P0E9;D4N1T9;J9QG76;A0A1W6BU28;Q1X8C4;B1PHQ2;Q1X6Q9;O99016;A0A142I7F3;Q8HV…	C6(Carbamidomethyl)	0	0	0.000604	54.53	0.0141368	2	1116.58	0.319118	61.5227	0
	High	DDENVNSQPFmR	5	52171	233	Q9ZS70;Q6VW40;A2VAU6;I2BGM7;Q8WJE0;C6G1P2;E7DMY2;Q33032;A0A1C9HG87;U5XM28;A0A286NQE6;O98756;A0A286M593;F2X4H9;Q9GEK5;Q9GGI5;Q37212;Q8HUZ9;I2E9L8;A0A286NQF2;Q7YJM6;B8PRP3;J9QG76;Q8HVI8;Q8M9K0;Q37347;Q8M9J0;Q8MFT9;B1NL21;Q33047;A0PD98;Q8WL19;I2E962;Q9GHZ1;B8PRL7;Q7YMT1;Q9THL1;A5X4D3;Q5SCK3;A5X4K9;Q9XQI4;Q339G9;A0A0K2SQY8;B8QQG4;O78309;O98429;Q4VI99;C1JAT3;D6MYJ6;Q9XQ93;Q7YJP8;Q7GH77;Q33156;Q5I221;G…	M11(Oxidation)	0	0	2.971e-05	50.31	0.0341223	2	1467.62	0.772197	56.6686	0
	High	PLLGcTIKPK	6	64838	243	Q6VW40;A2VAU6;I2BGM7;C6G1P2;E7DMY2;Q33032;Q95F08;A0A0F7EV98;O98756;Q9MT32;F2X4H9;Q4VI99;Q9GGI5;Q8HUZ9;I2E9L8;Q4VI78;P93904;D6MYK4;A0A1C9HG87;U5XM28;Q9THL1;Q5SCK3;A0A0K2SQY8;C1JAT3;D6MYJ6;Q37212;Q7YJP8;Q7GH77;J9QER6;O98551;Q3I534;I2E9A4;G0WZL1;Q37220;B1PHQ2;Q1X6Q9;A0A142I7F3;S6CMZ7;Q37176;Q8MFT9;J9QH20;Q37140;L0N8B1;A5X4D3;A0A286M593;Q5I221;Q1XEK3;Q8WKT6;Q7YJM4;J9QG76;E5G0I9;D6MYJ0;Q7YJM3;I2E962;O…	C5(Carbamidomethyl)	0	0	0.001848	47.66	0.0969826	2	1126.67	0.321047	51.0137	1
	High	YGRPLLGcTIKPK	6	64650	239	I2BGM7;C6G1P2;Q33032;C3RXF1;A0A286NQM2;Q9GGI5;Q6VW40;A2VAU6;Q8WJE0;A0A1C9HG87;U5XM28;A5X4D3;Q5SCK3;A0A286NQE6;V5K6K1;O98756;Q339G9;A0A286M593;F2X4H9;Q9GEK5;A0A0K2SQY8;O98429;D6MYJ6;Q9XQ93;A0A1W6BQF9;Q37212;Q7YJP8;Q7GH77;Q8HUZ9;Q5I221;G0WZM4;O98551;I2E9L8;Q8HRT3;I2E9A4;A0A286NQF2;Q6USH4;Q1XEK3;Q8WKT6;Q7YJM6;Q32701;R4QE58;Q9THL1;Q32553;Q4VI99;C1JAT3;Q3I534;Q4VI78;D6MYI7;Q32183;J9QG76;Q7YJM3;Q37140;…	C8(Carbamidomethyl)	0	0	0.0003732	33.94	2.44292	4	1502.85	-0.587415	53.0634	2
	High	AMHAVIDR	10	44488	230	Q6VW40;A2VAU6;I2BGM7;Q8WJE0;C6G1P2;Q33032;Q95F08;A0A1C9HG87;U5XM28;O98756;A0A286M593;F2X4H9;Q9GEK5;Q9GGI5;Q8HUZ9;I2E9L8;Q9THL1;Q5SCK3;A0A0K2SQY8;Q4VI99;C1JAT3;D6MYJ6;Q7YJP8;Q7GH77;O98551;Q3I534;I2E9A4;Q4VI78;G0WZL1;Q37220;B1PHQ2;Q1X6Q9;A0A142I7F3;S6CMZ7;Q8MFT9;J9QH20;Q37140;L0N8B1;Q37212;Q5I221;A0A286NQF2;Q7YJM6;A0A249Y5N8;S4TA61;J9QG76;F5B3G0;E0D8V0;Q8M9K0;Q8M9J0;A0A0F7G5Y0;Q8M9L6;B1NL21;Q33047;…		0	0.001	0.00563	52.36	0.0214441	2	912.472	-0.421985	32.9279	0
	High	AQAETGEIK	6	27913	177	Q6VW40;A2VAU6;C6G1P2;Q33032;F2X4H9;Q4VI99;Q9GGI5;Q4VI78;B8PRL7;A0A286M593;Q8HUZ9;D6MYK4;E7DMY2;R4QE58;A0A0K2SQY8;D6MYJ6;Q7YJP8;D6MYI7;I2BGM7;Q8WJE0;A0A1C9HG87;U5XM28;Q5SCK3;O98756;Q9GEK5;Q9XQ93;Q7GH77;O98551;I2E9L8;I2E9A4;Q1XEK3;Q8WKT6;A0A1W6BQF9;Q37212;A0A286NQE6;O98429;A0A286NQF2;Q7YJM6;Q9ZS70;A0A120KLC1;B8PRP3;Q8WJX3;O98426;A0A0B4M1K8;B7P0E9;D4N1T9;A0A1D5AHD9;J9QG76;Q1X6Q9;O99016;H8PFT5;Q8HVI8…		0	0.001	0.01128	51.26	0.027377	2	946.485	1.2951	24.7762	0
	High	NHGMHFR	1	30695	183	A2VAU6;C6G1P2;A0PD98;B8PRL7;A0A286M593;F2X4H9;A0A0K2SQY8;B8QQG4;Q4VI99;Q9GGI5;D6MYJ6;Q7YJP8;Q8HUZ9;Q4VI78;Q1XEK3;Q8WKT6;P48689;B8PRP3;H5ZW43;G0WZL1;J9QG76;Q37220;A0A142I7A5;H8PFT5;A0A078BR81;Q37347;K4EPE7;A0A0F6TFY2;Q95CE8;Q5DRJ9;Q7YJM3;J9QH20;Q37140;L0N8B1;Q9ZS70;Q6VW40;I2BGM7;Q8WJE0;B1NL21;Q33047;D6MYK4;E7DMY2;Q8WL19;Q33032;I2E962;Q9GHZ1;A0A1C9HG87;U5XM28;Q7YMT1;Q9THL1;A5X4D3;Q5SCK3;A0A286NQE6;…		0	0.006	0.08575	23.55	11.4073	2	898.411	1.06526	27.536	0
	High	EGxEIIR	1	14511	111	Q6VW40;A2VAU6;I2BGM7;Q8WJE0;C6G1P2;Q33032;A0A1C9HG87;U5XM28;O98756;A0A286M593;F2X4H9;Q9GEK5;Q9GGI5;Q8HUZ9;I2E9L8;E7DMY2;O98747;Q95F08;Q31895;A0A0F7EV98;Q9MT32;Q4VI99;Q37212;Q4VI78;Q4VIC0;Q9GHZ1;Q7YMT1;Q9THL1;A5X4D3;Q5SCK3;Q339G9;A0A0K2SQY8;C1JAT3;D6MYJ6;Q7YJP8;Q7GH77;Q5I221;O98551;Q3I534;I2E9A4;Q58U40;B8PRL7;A0A1W6BQF9;J9QER6;Q1XEK3;Q8WKT6;V5K6K1;Q9XQ93;G0WZM4;Q8HRT3;Q6USH4;I2E962;A0A286NQE6;A0A2…	X3(N)	0	0.008	0.09977	41.97	0.153664	2	830.436	-0.303857	34.9388	0
A0A1I7PIU6	ATP synthase subunit beta (Fragment) OS=Spiradiclis sp. wang1125 OX=1905662 GN=atpB PE=3 SV=1 - [A0A1I7PIU6_9GENT]	2803.49	57.21	3519	0	19	144	458	49.2536	5.09717
	High	GMEVIDTGAPLSVPVGGATLGR	6	3356	17	A0A0M3LBA7;A0A1C9HCV0;Q5J038;A0A1D8D815;A0A1I7PIU6;A0A1C9HCP3;A0A1I7PIS3;C0J9K5;C0J9P4;Q9SCE9;A0A1I7PIS8;Q95FJ8;B8PRK2;A0A191SDX6;A9L9Y0;A0A1I7PIT2;Q95FS7		0	0	1.22e-13	112.2	2.74722e-08	2	2097.1	1.33807	112.901	0
	High	IFNVLGEPVDNLGPVDTR	2	3009	10	A0A0M3LBA7;Q597J4;A0A1C9HCV0;Q5J038;Q9SCE9;A0A1I7PIU6;A0A1D8D815;A0A1I7PIT2;A0A191SDX6;B7S4V7		0	0	6.777e-08	105.14	6.06054e-08	2	1955.03	1.24455	114.256	0
	High	DVNEQDVLLFIDNIFR	1	5066	15	A0A1C9HCV0;Q5J038;A0A1C9HCP3;A0A1I7PIS3;Q9SCE9;Q95FJ8;A0A0M3LBA7;Q597J4;C0J9K5;C0J9P4;A0A1I7PIU6;A0A1I7PIS8;Q95FS7;A0A1I7PIT2;B8PRK2		0	0	4.019e-10	100.52	2.491e-07	2	1950	0.0946365	116.531	0
	High	GIYPAVDPLDSTSTMLQPR	1	5449	21	A0A0M3LBA7;A0A1C9HCV0;A0A1D8D815;A0A1I7PIS3;C0J9K5;C0J9P4;Q9SCE9;A0A1I7PIS8;Q95FJ8;Q597J4;A0A191SDX6;A0A1C9HCP3;Q5J038;A0A1I7PIU6;A0A1I7PIT2;B8PRK2;A9L9Y0;Q95FS7;Q9MRM1;B7S4V7;Q8WJF6		0	0	5.311e-08	96.34	5.7389e-07	3	2061.03	0.705094	114.185	0
	High	FVQAGSEVSALLGR	10	9158	20	A0A1C9HCV0;Q5J038;A0A0M3LBA7;Q597J4;A0A1D8D815;A0A1C9HCP3;A0A1I7PIU6;A0A1I7PIS3;C0J9K5;C0J9P4;Q95FS7;Q9SCE9;B7S4V7;A0A1I7PIS8;A9L9Y0;Q95FJ8;A0A191SDX6;B8PRK2;A0A0A7DB11;A0A1I7PIT2		0	0	1.855e-07	95.82	6.99068e-07	2	1433.78	0.458178	105.245	0
	High	GmEVIDTGAPLSVPVGGATLGR	5	3356	17	A0A0M3LBA7;A0A1C9HCV0;Q5J038;A0A1D8D815;A0A1I7PIU6;A0A1C9HCP3;A0A1I7PIS3;C0J9K5;C0J9P4;Q9SCE9;A0A1I7PIS8;Q95FJ8;A0A1I7PIT2;Q95FS7;A0A191SDX6;B8PRK2;A9L9Y0	M2(Oxidation)	0	0	1.749e-13	95.55	5.87259e-07	2	2113.1	1.42362	103.409	0
	High	mPNIYNALVVK	3	4063	14	A0A0M3LBA7;A0A1C9HCV0;Q597J4;A0A1C9HCP3;Q5J038;C0J9K5;C0J9P4;Q95FJ8;A0A1I7PIU6;A0A1I7PIS8;B8PRK2;A0A1D8D815;Q95FS7;B7S4V7	M1(Oxidation)	0	0	7.245e-06	92.72	3.69772e-06	2	1277.69	1.55371	89.7935	0
	High	mPSAVGYQPTLSTEMGSLQER	13	5647	19	A0A0M3LBA7;Q597J4;A0A1C9HCV0;Q5J038;A0A1C9HCP3;A0A1I7PIU6;A0A1I7PIS3;C0J9K5;C0J9P4;Q9SCE9;A0A1I7PIS8;Q95FJ8;A0A1D8D815;A0A191SDX6;B7S4V7;Q95FS7;A0A1I7PIT2;B8PRK2;A9L9Y0	M1(Oxidation)	0	0	2.906e-12	91.26	1.22468e-06	2	2298.08	1.63709	97.562	0
	High	VALVYGQMNEPPGAR	12	9490	21	C0J9K5;A0A0M3LBA7;Q597J4;A0A1C9HCV0;A0A191SDX6;Q5J038;A0A1D8D815;A0A1C9HCP3;A0A1I7PIU6;A0A1I7PIS3;C0J9P4;Q95FS7;Q9SCE9;B7S4V7;A0A1I7PIS8;A0A1I7PIT2;B8PRK2;A9L9Y0;Q95FJ8;A0A0A7DB11;Q9MRM1		0	0	1.31e-08	90	2.5899e-06	2	1601.81	0.731551	79.6128	0
	High	ELQDIIAILGLDELSEEDR	1	7752	20	A0A0M3LBA7;Q597J4;A0A1C9HCV0;Q5J038;A0A1C9HCP3;C0J9K5;C0J9P4;Q95FJ8;A0A1I7PIS3;Q9SCE9;A0A1I7PIU6;A0A1I7PIS8;B8PRK2;A0A1D8D815;A0A191SDX6;A0A1I7PIT2;Q95FS7;A9L9Y0;B7S4V7;Q8WJF6		0	0	8.856e-11	88.86	3.24152e-06	2	2171.11	-0.536246	115.77	0
	High	VALVYGQmNEPPGAR	10	9490	21	Q9MRM1;A0A0M3LBA7;Q597J4;A0A1C9HCV0;Q5J038;A0A1D8D815;A0A1C9HCP3;A0A1I7PIU6;A0A1I7PIS3;C0J9K5;C0J9P4;Q95FS7;Q9SCE9;B7S4V7;A0A1I7PIS8;A9L9Y0;Q95FJ8;A0A1I7PIT2;B8PRK2;A0A191SDX6;A0A0A7DB11	M8(Oxidation)	0	0	5.161e-08	84.77	8.62041e-06	2	1617.81	1.07566	66.5214	0
	High	MPSAVGYQPTLSTEMGSLQER	7	5647	19	B7S4V7;A0A0M3LBA7;Q597J4;A0A1C9HCV0;A0A1I7PIS3;C0J9K5;C0J9P4;Q9SCE9;Q95FJ8;A0A1C9HCP3;A0A1D8D815;A0A1I7PIS8;Q5J038;A0A1I7PIU6;A0A191SDX6;Q95FS7;A0A1I7PIT2;B8PRK2;A9L9Y0		0	0	2.162e-09	81.23	1.44546e-05	3	2282.08	0.992421	104.869	0
	High	GIYPAVDPLDSTSTmLQPR	6	5449	21	A0A0M3LBA7;Q597J4;A0A1C9HCV0;A0A1C9HCP3;Q5J038;C0J9K5;C0J9P4;Q95FJ8;A0A1I7PIS3;Q9SCE9;A0A1I7PIU6;A0A1I7PIS8;A0A1I7PIT2;B8PRK2;A0A1D8D815;A0A191SDX6;A9L9Y0;Q95FS7;Q9MRM1;B7S4V7;Q8WJF6	M15(Oxidation)	0	0	7.101e-11	80.21	2.26175e-05	2	2077.03	1.42058	104.429	0
	High	mPSAVGYQPTLSTEmGSLQER	4	5647	19	A0A0M3LBA7;A0A1C9HCV0;A0A1D8D815;A0A1I7PIS3;C0J9K5;C0J9P4;Q9SCE9;A0A1I7PIS8;Q95FJ8;Q5J038;A0A1C9HCP3;A0A1I7PIU6;Q95FS7;A0A1I7PIT2;B8PRK2;Q597J4;A0A191SDX6;A9L9Y0;B7S4V7	M1(Oxidation); M15(Oxidation)	0	0	3.771e-07	74.75	4.90239e-05	3	2314.07	1.12707	80.8763	0
	High	VGLTALTmAEYFR	4	7808	21	A0A0M3LBA7;Q597J4;A0A1C9HCV0;A0A1D8D815;Q9SCE9;Q5J038;A0A1C9HCP3;C0J9K5;C0J9P4;Q95FJ8;A0A1I7PIU6;A0A1I7PIS3;A0A1I7PIS8;A9L9Y0;A0A191SDX6;A0A1I7PIT2;B8PRK2;Q95FS7;A0A0A7DB11;Q9MRM1;B7S4V7	M8(Oxidation)	0	0	4.423e-06	74.36	9.57153e-05	2	1487.76	1.26365	109.836	0
	High	IVGEEHYETAQK	12	150	5	A0A0M3LBA7;A0A1I7PIS3;A0A1I7PIU6;A0A1I7PIT2;A0A1I7PIS8		0	0	1.935e-07	70.29	0.00015061	2	1403.68	0.377836	38.4596	0
	High	VGLTALTMAEYFR	1	7808	21	A0A0M3LBA7;Q597J4;A0A1C9HCV0;Q5J038;A0A1C9HCP3;A0A1I7PIU6;A0A1I7PIS3;C0J9K5;C0J9P4;Q95FS7;Q9SCE9;A0A1I7PIS8;A0A1I7PIT2;B8PRK2;Q95FJ8;A0A1D8D815;B7S4V7;A9L9Y0;A0A191SDX6;A0A0A7DB11;Q9MRM1		0	0	2.792e-06	61.98	0.00157301	2	1471.76	0.808242	114.561	0
	High	EGNDLYMEMK	4	8238	19	A0A0M3LBA7;Q597J4;A0A1C9HCP3;A0A1C9HCV0;Q5J038;Q95FS7;Q95FJ8;A0A0A7DB11;C0J9K5;C0J9P4;A0A1I7PIS3;Q9SCE9;A0A1I7PIU6;A0A1I7PIS8;A0A1I7PIT2;B8PRK2;A0A1D8D815;A9L9Y0;B7S4V7		0	0	0.001619	61.86	0.000543556	2	1229.52	0.493564	74.0746	0
	High	MPNIYNALVVK	6	4063	14	A0A0M3LBA7;Q597J4;A0A1C9HCV0;A0A1C9HCP3;Q5J038;C0J9K5;C0J9P4;Q95FJ8;A0A1I7PIU6;A0A1I7PIS8;B8PRK2;A0A1D8D815;Q95FS7;B7S4V7		0	0	0.000288	60.54	0.00198967	2	1261.7	0.5424	105.033	0
	High	ESGVINEENIAESK	3	1255	13	A0A1C9HCV0;Q5J038;A0A1C9HCP3;A0A1I7PIS3;Q9SCE9;Q95FJ8;A0A1I7PIU6;A0A1I7PIS8;B8PRK2;A0A1D8D815;Q95FS7;A0A191SDX6;A0A1I7PIT2		0	0	2.848e-06	57.63	0.00334398	2	1518.73	0.185631	61.0089	0
	High	TVLIMELINNIAK	1	8267	19	A0A0M3LBA7;A0A1C9HCV0;Q597J4;A0A1D8D815;A0A1I7PIS3;C0J9K5;C0J9P4;Q9SCE9;A0A1I7PIS8;Q95FJ8;Q5J038;A0A1C9HCP3;A0A1I7PIU6;A9L9Y0;A0A1I7PIT2;B8PRK2;A0A0A7DB11;A0A191SDX6;Q9MRM1		0	0	3.383e-06	55.95	0.00427773	2	1471.86	0.118931	115.421	0
	High	IGLFGGAGVGK	5	9628	27	A0A0M3LBA7;Q597J4;A0A1C9HCP3;A0A1C9HCV0;Q5J038;A0A1D8D815;A0A1I7PIU6;A0A1I7PIS3;C0J9K5;C0J9P4;Q9SCE9;A0A1I7PIS8;A9L9Y0;Q95FJ8;A0A0A7DB11;A0A1I7PIT2;B8PRK2;A0A2G5F6R8;B9T1V8;A0A2H3ZCK5;A0A251U5D0;A0A191SDX6;Q95FS7;Q9MRM1;B7S4V7;A0A0K9NYL5;A0A0D6QRT0		0	0	0.0009244	50.54	0.0205784	2	975.563	0.481163	82.336	0
	High	AHGGVSVFGGVGER	9	7926	21	A0A0M3LBA7;Q597J4;A0A1C9HCV0;Q5J038;A0A1C9HCP3;A0A1I7PIU6;A0A1I7PIS3;C0J9K5;C0J9P4;Q9SCE9;A0A1I7PIS8;Q95FJ8;B8PRK2;A0A1I7PIT2;A0A1D8D815;A9L9Y0;Q95FS7;B7S4V7;A0A191SDX6;Q9MRM1;A0A0A7DB11		0	0	0.0002129	50.07	0.0204704	2	1328.67	0.313702	60.0908	0
	High	VVDLLAPYR	7	9267	21	A0A0M3LBA7;A0A1C9HCV0;A0A1I7PIS3;C0J9K5;C0J9P4;Q9SCE9;Q95FJ8;Q597J4;A0A191SDX6;Q5J038;A0A1D8D815;A0A1C9HCP3;A0A1I7PIU6;Q95FS7;B7S4V7;A0A1I7PIS8;A0A0A7DB11;A9L9Y0;A0A1I7PIT2;B8PRK2;Q9MRM1		0	0	0.004129	46.36	0.0498874	2	1045.6	0.419361	97.9606	0
	High	LSIFETGIK	6	9003	19	A0A0M3LBA7;Q597J4;A0A1C9HCV0;A0A1C9HCP3;Q5J038;C0J9K5;C0J9P4;Q95FJ8;A0A1I7PIS3;Q9SCE9;A0A1I7PIU6;A0A1I7PIS8;A0A1D8D815;A0A191SDX6;A9L9Y0;A0A0A7DB11;Q95FS7;Q9MRM1;B7S4V7		0	0	0.002746	44.7	0.0509063	2	1007.58	-0.146226	90.9855	0
	High	EGNDLYmEMK	4	8238	19	A0A0M3LBA7;A0A1C9HCP3;Q597J4;A0A1C9HCV0;Q5J038;C0J9K5;C0J9P4;Q95FJ8;A0A1D8D815;A0A1I7PIU6;A0A1I7PIS3;Q9SCE9;A0A1I7PIS8;A0A0A7DB11;A9L9Y0;Q95FS7;B7S4V7;A0A1I7PIT2;B8PRK2	M7(Oxidation)	0	0	0.004	42.65	0.0405754	2	1245.51	0.747566	62.6175	0
	High	TREGNDLYMEMK	1	8225	19	A0A0A7DB11;A0A0M3LBA7;Q597J4;A0A1C9HCV0;Q5J038;A0A1D8D815;A0A1C9HCP3;A0A1I7PIU6;A0A1I7PIS3;C0J9K5;C0J9P4;Q9SCE9;A0A1I7PIS8;A9L9Y0;Q95FJ8;Q95FS7;B7S4V7;A0A1I7PIT2;B8PRK2		0	0	0.004727	26.01	3.07111	2	1486.67	0.574908	62.3156	1
Q95FJ8	ATP synthase subunit beta (Fragment) OS=Spigelia marilandica OX=28544 GN=atpB PE=3 SV=1 - [Q95FJ8_SPIMR]	2792.1	51.83	6471	0	20	155	492	52.8534	5.18604
	High	GMEVIDTGAPLSVPVGGATLGR	6	3356	17	A0A0M3LBA7;A0A1C9HCV0;Q5J038;A0A1D8D815;A0A1I7PIU6;A0A1C9HCP3;A0A1I7PIS3;C0J9K5;C0J9P4;Q9SCE9;A0A1I7PIS8;Q95FJ8;B8PRK2;A0A191SDX6;A9L9Y0;A0A1I7PIT2;Q95FS7		0	0	1.22e-13	112.2	2.74722e-08	2	2097.1	1.33807	112.901	0
	High	DVNEQDVLLFIDNIFR	1	5066	15	A0A1C9HCV0;Q5J038;A0A1C9HCP3;A0A1I7PIS3;Q9SCE9;Q95FJ8;A0A0M3LBA7;Q597J4;C0J9K5;C0J9P4;A0A1I7PIU6;A0A1I7PIS8;Q95FS7;A0A1I7PIT2;B8PRK2		0	0	4.019e-10	100.52	2.491e-07	2	1950	0.0946365	116.531	0
	High	GIYPAVDPLDSTSTMLQPR	1	5449	21	A0A0M3LBA7;A0A1C9HCV0;A0A1D8D815;A0A1I7PIS3;C0J9K5;C0J9P4;Q9SCE9;A0A1I7PIS8;Q95FJ8;Q597J4;A0A191SDX6;A0A1C9HCP3;Q5J038;A0A1I7PIU6;A0A1I7PIT2;B8PRK2;A9L9Y0;Q95FS7;Q9MRM1;B7S4V7;Q8WJF6		0	0	5.311e-08	96.34	5.7389e-07	3	2061.03	0.705094	114.185	0
	High	FVQAGSEVSALLGR	10	9158	20	A0A1C9HCV0;Q5J038;A0A0M3LBA7;Q597J4;A0A1D8D815;A0A1C9HCP3;A0A1I7PIU6;A0A1I7PIS3;C0J9K5;C0J9P4;Q95FS7;Q9SCE9;B7S4V7;A0A1I7PIS8;A9L9Y0;Q95FJ8;A0A191SDX6;B8PRK2;A0A0A7DB11;A0A1I7PIT2		0	0	1.855e-07	95.82	6.99068e-07	2	1433.78	0.458178	105.245	0
	High	GmEVIDTGAPLSVPVGGATLGR	5	3356	17	A0A0M3LBA7;A0A1C9HCV0;Q5J038;A0A1D8D815;A0A1I7PIU6;A0A1C9HCP3;A0A1I7PIS3;C0J9K5;C0J9P4;Q9SCE9;A0A1I7PIS8;Q95FJ8;A0A1I7PIT2;Q95FS7;A0A191SDX6;B8PRK2;A9L9Y0	M2(Oxidation)	0	0	1.749e-13	95.55	5.87259e-07	2	2113.1	1.42362	103.409	0
	High	mPNIYxALVVK	3	4063	14	A0A0M3LBA7;A0A1C9HCV0;Q597J4;A0A1C9HCP3;Q5J038;C0J9K5;C0J9P4;Q95FJ8;A0A1I7PIU6;A0A1I7PIS8;B8PRK2;A0A1D8D815;Q95FS7;B7S4V7	M1(Oxidation); X6(N)	0	0	7.245e-06	92.72	3.69772e-06	2	1277.69	1.55371	89.7935	0
	High	mPSAVGYQPTLSTEMGSLQER	13	5647	19	A0A0M3LBA7;Q597J4;A0A1C9HCV0;Q5J038;A0A1C9HCP3;A0A1I7PIU6;A0A1I7PIS3;C0J9K5;C0J9P4;Q9SCE9;A0A1I7PIS8;Q95FJ8;A0A1D8D815;A0A191SDX6;B7S4V7;Q95FS7;A0A1I7PIT2;B8PRK2;A9L9Y0	M1(Oxidation)	0	0	2.906e-12	91.26	1.22468e-06	2	2298.08	1.63709	97.562	0
	High	VALVYGQMNEPPGAR	12	9490	21	C0J9K5;A0A0M3LBA7;Q597J4;A0A1C9HCV0;A0A191SDX6;Q5J038;A0A1D8D815;A0A1C9HCP3;A0A1I7PIU6;A0A1I7PIS3;C0J9P4;Q95FS7;Q9SCE9;B7S4V7;A0A1I7PIS8;A0A1I7PIT2;B8PRK2;A9L9Y0;Q95FJ8;A0A0A7DB11;Q9MRM1		0	0	1.31e-08	90	2.5899e-06	2	1601.81	0.731551	79.6128	0
	High	ELQDIIAILGLDELSEEDR	1	7752	20	A0A0M3LBA7;Q597J4;A0A1C9HCV0;Q5J038;A0A1C9HCP3;C0J9K5;C0J9P4;Q95FJ8;A0A1I7PIS3;Q9SCE9;A0A1I7PIU6;A0A1I7PIS8;B8PRK2;A0A1D8D815;A0A191SDX6;A0A1I7PIT2;Q95FS7;A9L9Y0;B7S4V7;Q8WJF6		0	0	8.856e-11	88.86	3.24152e-06	2	2171.11	-0.536246	115.77	0
	High	VALVYGQmNEPPGAR	10	9490	21	Q9MRM1;A0A0M3LBA7;Q597J4;A0A1C9HCV0;Q5J038;A0A1D8D815;A0A1C9HCP3;A0A1I7PIU6;A0A1I7PIS3;C0J9K5;C0J9P4;Q95FS7;Q9SCE9;B7S4V7;A0A1I7PIS8;A9L9Y0;Q95FJ8;A0A1I7PIT2;B8PRK2;A0A191SDX6;A0A0A7DB11	M8(Oxidation)	0	0	5.161e-08	84.77	8.62041e-06	2	1617.81	1.07566	66.5214	0
	High	AVAMSATDGLMR	5	3822	14	A0A0M3LBA7;Q597J4;A0A1C9HCV0;A0A1I7PIS3;C0J9K5;C0J9P4;Q9SCE9;A0A1I7PIS8;B8PRK2;Q95FJ8;A0A191SDX6;A0A1D8D815;Q9MRM1;Q95FS7		0	0	1.288e-05	82.16	1.23619e-05	2	1222.59	0.42003	73.0258	0
	High	MPSAVGYQPTLSTEMGSLQER	7	5647	19	B7S4V7;A0A0M3LBA7;Q597J4;A0A1C9HCV0;A0A1I7PIS3;C0J9K5;C0J9P4;Q9SCE9;Q95FJ8;A0A1C9HCP3;A0A1D8D815;A0A1I7PIS8;Q5J038;A0A1I7PIU6;A0A191SDX6;Q95FS7;A0A1I7PIT2;B8PRK2;A9L9Y0		0	0	2.162e-09	81.23	1.44546e-05	3	2282.08	0.992421	104.869	0
	High	GIYPAVDPLDSTSTmLQPR	6	5449	21	A0A0M3LBA7;Q597J4;A0A1C9HCV0;A0A1C9HCP3;Q5J038;C0J9K5;C0J9P4;Q95FJ8;A0A1I7PIS3;Q9SCE9;A0A1I7PIU6;A0A1I7PIS8;A0A1I7PIT2;B8PRK2;A0A1D8D815;A0A191SDX6;A9L9Y0;Q95FS7;Q9MRM1;B7S4V7;Q8WJF6	M15(Oxidation)	0	0	7.101e-11	80.21	2.26175e-05	2	2077.03	1.42058	104.429	0
	High	mPSAVGYQPTLSTEmGSLQER	4	5647	19	A0A0M3LBA7;A0A1C9HCV0;A0A1D8D815;A0A1I7PIS3;C0J9K5;C0J9P4;Q9SCE9;A0A1I7PIS8;Q95FJ8;Q5J038;A0A1C9HCP3;A0A1I7PIU6;Q95FS7;A0A1I7PIT2;B8PRK2;Q597J4;A0A191SDX6;A9L9Y0;B7S4V7	M1(Oxidation); M15(Oxidation)	0	0	3.771e-07	74.75	4.90239e-05	3	2314.07	1.12707	80.8763	0
	High	VGLTALTmAEYFR	4	7808	21	A0A0M3LBA7;Q597J4;A0A1C9HCV0;A0A1D8D815;Q9SCE9;Q5J038;A0A1C9HCP3;C0J9K5;C0J9P4;Q95FJ8;A0A1I7PIU6;A0A1I7PIS3;A0A1I7PIS8;A9L9Y0;A0A191SDX6;A0A1I7PIT2;B8PRK2;Q95FS7;A0A0A7DB11;Q9MRM1;B7S4V7	M8(Oxidation)	0	0	4.423e-06	74.36	9.57153e-05	2	1487.76	1.26365	109.836	0
	High	MPNIYxALVVK	2	26	3	Q95FJ8;A0A1I7PIS3;A0A1I7PIT2	X6(D)	0	0	8.357e-06	71.69	0.000168838	2	1262.68	0.0497221	94.3734	0
	High	VGLTALTMAEYFR	1	7808	21	A0A0M3LBA7;Q597J4;A0A1C9HCV0;Q5J038;A0A1C9HCP3;A0A1I7PIU6;A0A1I7PIS3;C0J9K5;C0J9P4;Q95FS7;Q9SCE9;A0A1I7PIS8;A0A1I7PIT2;B8PRK2;Q95FJ8;A0A1D8D815;B7S4V7;A9L9Y0;A0A191SDX6;A0A0A7DB11;Q9MRM1		0	0	2.792e-06	61.98	0.00157301	2	1471.76	0.808242	114.561	0
	High	EGNDLYMEMK	4	8238	19	A0A0M3LBA7;Q597J4;A0A1C9HCP3;A0A1C9HCV0;Q5J038;Q95FS7;Q95FJ8;A0A0A7DB11;C0J9K5;C0J9P4;A0A1I7PIS3;Q9SCE9;A0A1I7PIU6;A0A1I7PIS8;A0A1I7PIT2;B8PRK2;A0A1D8D815;A9L9Y0;B7S4V7		0	0	0.001619	61.86	0.000543556	2	1229.52	0.493564	74.0746	0
	High	MPNIYxALVVK	6	4063	14	A0A0M3LBA7;Q597J4;A0A1C9HCV0;A0A1C9HCP3;Q5J038;C0J9K5;C0J9P4;Q95FJ8;A0A1I7PIU6;A0A1I7PIS8;B8PRK2;A0A1D8D815;Q95FS7;B7S4V7	X6(N)	0	0	0.000288	60.54	0.00198967	2	1261.7	0.5424	105.033	0
	High	SAPAFIQLDTK	5	4550	14	Q95FS7;A0A0M3LBA7;Q597J4;A0A1C9HCV0;Q5J038;A0A1D8D815;A0A1C9HCP3;A0A1I7PIS3;C0J9K5;C0J9P4;Q9SCE9;Q95FJ8;A0A1I7PIT2;A0A191SDX6		0	0	0.0003084	58.62	0.00396487	2	1190.64	0.638549	84.0641	0
	High	AVAmSATDGLmR	4	3822	14	A0A0M3LBA7;Q597J4;A0A1C9HCV0;A0A1D8D815;C0J9K5;C0J9P4;A0A1I7PIS8;Q95FJ8;A0A1I7PIS3;Q9SCE9;B8PRK2;A0A191SDX6;Q95FS7;Q9MRM1	M4(Oxidation); M11(Oxidation)	0	0	0.0009989	58.58	0.00180597	2	1254.58	0.537039	44.8254	0
	High	AVAMSATDGLmR	9	3822	14	A0A0M3LBA7;A0A1C9HCV0;A0A1D8D815;A0A1I7PIS3;C0J9K5;C0J9P4;Q9SCE9;A0A1I7PIS8;Q95FJ8;Q597J4;A0A191SDX6;B8PRK2;Q95FS7;Q9MRM1	M11(Oxidation)	0	0	7.183e-05	58.16	0.00250498	2	1238.59	0.380734	58.8686	0
	High	ESGVINEENIAESK	3	1255	13	A0A1C9HCV0;Q5J038;A0A1C9HCP3;A0A1I7PIS3;Q9SCE9;Q95FJ8;A0A1I7PIU6;A0A1I7PIS8;B8PRK2;A0A1D8D815;Q95FS7;A0A191SDX6;A0A1I7PIT2		0	0	2.848e-06	57.63	0.00334398	2	1518.73	0.185631	61.0089	0
	High	TVLIMELINNIAK	1	8267	19	A0A0M3LBA7;A0A1C9HCV0;Q597J4;A0A1D8D815;A0A1I7PIS3;C0J9K5;C0J9P4;Q9SCE9;A0A1I7PIS8;Q95FJ8;Q5J038;A0A1C9HCP3;A0A1I7PIU6;A9L9Y0;A0A1I7PIT2;B8PRK2;A0A0A7DB11;A0A191SDX6;Q9MRM1		0	0	3.383e-06	55.95	0.00427773	2	1471.86	0.118931	115.421	0
	High	IGLFGGAGVGK	5	9628	27	A0A0M3LBA7;Q597J4;A0A1C9HCP3;A0A1C9HCV0;Q5J038;A0A1D8D815;A0A1I7PIU6;A0A1I7PIS3;C0J9K5;C0J9P4;Q9SCE9;A0A1I7PIS8;A9L9Y0;Q95FJ8;A0A0A7DB11;A0A1I7PIT2;B8PRK2;A0A2G5F6R8;B9T1V8;A0A2H3ZCK5;A0A251U5D0;A0A191SDX6;Q95FS7;Q9MRM1;B7S4V7;A0A0K9NYL5;A0A0D6QRT0		0	0	0.0009244	50.54	0.0205784	2	975.563	0.481163	82.336	0
	High	AHGGVSVFGGVGER	9	7926	21	A0A0M3LBA7;Q597J4;A0A1C9HCV0;Q5J038;A0A1C9HCP3;A0A1I7PIU6;A0A1I7PIS3;C0J9K5;C0J9P4;Q9SCE9;A0A1I7PIS8;Q95FJ8;B8PRK2;A0A1I7PIT2;A0A1D8D815;A9L9Y0;Q95FS7;B7S4V7;A0A191SDX6;Q9MRM1;A0A0A7DB11		0	0	0.0002129	50.07	0.0204704	2	1328.67	0.313702	60.0908	0
	High	VVDLLAPYR	7	9267	21	A0A0M3LBA7;A0A1C9HCV0;A0A1I7PIS3;C0J9K5;C0J9P4;Q9SCE9;Q95FJ8;Q597J4;A0A191SDX6;Q5J038;A0A1D8D815;A0A1C9HCP3;A0A1I7PIU6;Q95FS7;B7S4V7;A0A1I7PIS8;A0A0A7DB11;A9L9Y0;A0A1I7PIT2;B8PRK2;Q9MRM1		0	0	0.004129	46.36	0.0498874	2	1045.6	0.419361	97.9606	0
	High	LSIFETGIK	6	9003	19	A0A0M3LBA7;Q597J4;A0A1C9HCV0;A0A1C9HCP3;Q5J038;C0J9K5;C0J9P4;Q95FJ8;A0A1I7PIS3;Q9SCE9;A0A1I7PIU6;A0A1I7PIS8;A0A1D8D815;A0A191SDX6;A9L9Y0;A0A0A7DB11;Q95FS7;Q9MRM1;B7S4V7		0	0	0.002746	44.7	0.0509063	2	1007.58	-0.146226	90.9855	0
	High	EGNDLYmEMK	4	8238	19	A0A0M3LBA7;A0A1C9HCP3;Q597J4;A0A1C9HCV0;Q5J038;C0J9K5;C0J9P4;Q95FJ8;A0A1D8D815;A0A1I7PIU6;A0A1I7PIS3;Q9SCE9;A0A1I7PIS8;A0A0A7DB11;A9L9Y0;Q95FS7;B7S4V7;A0A1I7PIT2;B8PRK2	M7(Oxidation)	0	0	0.004	42.65	0.0405754	2	1245.51	0.747566	62.6175	0
	High	TREGNDLYMEMK	1	8225	19	A0A0A7DB11;A0A0M3LBA7;Q597J4;A0A1C9HCV0;Q5J038;A0A1D8D815;A0A1C9HCP3;A0A1I7PIU6;A0A1I7PIS3;C0J9K5;C0J9P4;Q9SCE9;A0A1I7PIS8;A9L9Y0;Q95FJ8;Q95FS7;B7S4V7;A0A1I7PIT2;B8PRK2		0	0	0.004727	26.01	3.07111	2	1486.67	0.574908	62.3156	1
C0J9K5	ATP synthase subunit beta (Fragment) OS=Cissampelos andromorpha OX=461569 GN=atpB PE=3 SV=1 - [C0J9K5_9MAGN]	2765.78	51.5	5662	1	19	152	468	50.3982	5.43994
	High	GMEVIDTGAPLSVPVGGATLGR	6	3356	17	A0A0M3LBA7;A0A1C9HCV0;Q5J038;A0A1D8D815;A0A1I7PIU6;A0A1C9HCP3;A0A1I7PIS3;C0J9K5;C0J9P4;Q9SCE9;A0A1I7PIS8;Q95FJ8;B8PRK2;A0A191SDX6;A9L9Y0;A0A1I7PIT2;Q95FS7		0	0	1.22e-13	112.2	2.74722e-08	2	2097.1	1.33807	112.901	0
	High	DVNEQDVLLFIDNIFR	1	5066	15	A0A1C9HCV0;Q5J038;A0A1C9HCP3;A0A1I7PIS3;Q9SCE9;Q95FJ8;A0A0M3LBA7;Q597J4;C0J9K5;C0J9P4;A0A1I7PIU6;A0A1I7PIS8;Q95FS7;A0A1I7PIT2;B8PRK2		0	0	4.019e-10	100.52	2.491e-07	2	1950	0.0946365	116.531	0
	High	GIYPAVDPLDSTSTMLQPR	1	5449	21	A0A0M3LBA7;A0A1C9HCV0;A0A1D8D815;A0A1I7PIS3;C0J9K5;C0J9P4;Q9SCE9;A0A1I7PIS8;Q95FJ8;Q597J4;A0A191SDX6;A0A1C9HCP3;Q5J038;A0A1I7PIU6;A0A1I7PIT2;B8PRK2;A9L9Y0;Q95FS7;Q9MRM1;B7S4V7;Q8WJF6		0	0	5.311e-08	96.34	5.7389e-07	3	2061.03	0.705094	114.185	0
	High	FVQAGSEVSALLGR	10	9158	20	A0A1C9HCV0;Q5J038;A0A0M3LBA7;Q597J4;A0A1D8D815;A0A1C9HCP3;A0A1I7PIU6;A0A1I7PIS3;C0J9K5;C0J9P4;Q95FS7;Q9SCE9;B7S4V7;A0A1I7PIS8;A9L9Y0;Q95FJ8;A0A191SDX6;B8PRK2;A0A0A7DB11;A0A1I7PIT2		0	0	1.855e-07	95.82	6.99068e-07	2	1433.78	0.458178	105.245	0
	High	GmEVIDTGAPLSVPVGGATLGR	5	3356	17	A0A0M3LBA7;A0A1C9HCV0;Q5J038;A0A1D8D815;A0A1I7PIU6;A0A1C9HCP3;A0A1I7PIS3;C0J9K5;C0J9P4;Q9SCE9;A0A1I7PIS8;Q95FJ8;A0A1I7PIT2;Q95FS7;A0A191SDX6;B8PRK2;A9L9Y0	M2(Oxidation)	0	0	1.749e-13	95.55	5.87259e-07	2	2113.1	1.42362	103.409	0
	High	mPNIYNALVVK	3	4063	14	A0A0M3LBA7;A0A1C9HCV0;Q597J4;A0A1C9HCP3;Q5J038;C0J9K5;C0J9P4;Q95FJ8;A0A1I7PIU6;A0A1I7PIS8;B8PRK2;A0A1D8D815;Q95FS7;B7S4V7	M1(Oxidation)	0	0	7.245e-06	92.72	3.69772e-06	2	1277.69	1.55371	89.7935	0
	High	mPSAVGYQPTLSTEMGSLQER	13	5647	19	A0A0M3LBA7;Q597J4;A0A1C9HCV0;Q5J038;A0A1C9HCP3;A0A1I7PIU6;A0A1I7PIS3;C0J9K5;C0J9P4;Q9SCE9;A0A1I7PIS8;Q95FJ8;A0A1D8D815;A0A191SDX6;B7S4V7;Q95FS7;A0A1I7PIT2;B8PRK2;A9L9Y0	M1(Oxidation)	0	0	2.906e-12	91.26	1.22468e-06	2	2298.08	1.63709	97.562	0
	High	VALVYGxMNEPPGAR	12	9490	21	C0J9K5;A0A0M3LBA7;Q597J4;A0A1C9HCV0;A0A191SDX6;Q5J038;A0A1D8D815;A0A1C9HCP3;A0A1I7PIU6;A0A1I7PIS3;C0J9P4;Q95FS7;Q9SCE9;B7S4V7;A0A1I7PIS8;A0A1I7PIT2;B8PRK2;A9L9Y0;Q95FJ8;A0A0A7DB11;Q9MRM1	X7(Q)	0	0	1.31e-08	90	2.5899e-06	2	1601.81	0.731551	79.6128	0
	High	ELQDIIAILGLDELSEEDR	1	7752	20	A0A0M3LBA7;Q597J4;A0A1C9HCV0;Q5J038;A0A1C9HCP3;C0J9K5;C0J9P4;Q95FJ8;A0A1I7PIS3;Q9SCE9;A0A1I7PIU6;A0A1I7PIS8;B8PRK2;A0A1D8D815;A0A191SDX6;A0A1I7PIT2;Q95FS7;A9L9Y0;B7S4V7;Q8WJF6		0	0	8.856e-11	88.86	3.24152e-06	2	2171.11	-0.536246	115.77	0
	High	VALVYGxmNEPPGAR	10	9490	21	Q9MRM1;A0A0M3LBA7;Q597J4;A0A1C9HCV0;Q5J038;A0A1D8D815;A0A1C9HCP3;A0A1I7PIU6;A0A1I7PIS3;C0J9K5;C0J9P4;Q95FS7;Q9SCE9;B7S4V7;A0A1I7PIS8;A9L9Y0;Q95FJ8;A0A1I7PIT2;B8PRK2;A0A191SDX6;A0A0A7DB11	X7(Q); M8(Oxidation)	0	0	5.161e-08	84.77	8.62041e-06	2	1617.81	1.07566	66.5214	0
	High	AVAMSATDGLMR	5	3822	14	A0A0M3LBA7;Q597J4;A0A1C9HCV0;A0A1I7PIS3;C0J9K5;C0J9P4;Q9SCE9;A0A1I7PIS8;B8PRK2;Q95FJ8;A0A191SDX6;A0A1D8D815;Q9MRM1;Q95FS7		0	0	1.288e-05	82.16	1.23619e-05	2	1222.59	0.42003	73.0258	0
	High	MPSAVGYQPTLSTEMGSLQER	7	5647	19	B7S4V7;A0A0M3LBA7;Q597J4;A0A1C9HCV0;A0A1I7PIS3;C0J9K5;C0J9P4;Q9SCE9;Q95FJ8;A0A1C9HCP3;A0A1D8D815;A0A1I7PIS8;Q5J038;A0A1I7PIU6;A0A191SDX6;Q95FS7;A0A1I7PIT2;B8PRK2;A9L9Y0		0	0	2.162e-09	81.23	1.44546e-05	3	2282.08	0.992421	104.869	0
	High	GIYPAVDPLDSTSTmLQPR	6	5449	21	A0A0M3LBA7;Q597J4;A0A1C9HCV0;A0A1C9HCP3;Q5J038;C0J9K5;C0J9P4;Q95FJ8;A0A1I7PIS3;Q9SCE9;A0A1I7PIU6;A0A1I7PIS8;A0A1I7PIT2;B8PRK2;A0A1D8D815;A0A191SDX6;A9L9Y0;Q95FS7;Q9MRM1;B7S4V7;Q8WJF6	M15(Oxidation)	0	0	7.101e-11	80.21	2.26175e-05	2	2077.03	1.42058	104.429	0
	High	mPSAVGYQPTLSTEmGSLQER	4	5647	19	A0A0M3LBA7;A0A1C9HCV0;A0A1D8D815;A0A1I7PIS3;C0J9K5;C0J9P4;Q9SCE9;A0A1I7PIS8;Q95FJ8;Q5J038;A0A1C9HCP3;A0A1I7PIU6;Q95FS7;A0A1I7PIT2;B8PRK2;Q597J4;A0A191SDX6;A9L9Y0;B7S4V7	M1(Oxidation); M15(Oxidation)	0	0	3.771e-07	74.75	4.90239e-05	3	2314.07	1.12707	80.8763	0
	High	VGLTALTmAEYFR	4	7808	21	A0A0M3LBA7;Q597J4;A0A1C9HCV0;A0A1D8D815;Q9SCE9;Q5J038;A0A1C9HCP3;C0J9K5;C0J9P4;Q95FJ8;A0A1I7PIU6;A0A1I7PIS3;A0A1I7PIS8;A9L9Y0;A0A191SDX6;A0A1I7PIT2;B8PRK2;Q95FS7;A0A0A7DB11;Q9MRM1;B7S4V7	M8(Oxidation)	0	0	4.423e-06	74.36	9.57153e-05	2	1487.76	1.26365	109.836	0
	High	VGLTALTMAEYFR	1	7808	21	A0A0M3LBA7;Q597J4;A0A1C9HCV0;Q5J038;A0A1C9HCP3;A0A1I7PIU6;A0A1I7PIS3;C0J9K5;C0J9P4;Q95FS7;Q9SCE9;A0A1I7PIS8;A0A1I7PIT2;B8PRK2;Q95FJ8;A0A1D8D815;B7S4V7;A9L9Y0;A0A191SDX6;A0A0A7DB11;Q9MRM1		0	0	2.792e-06	61.98	0.00157301	2	1471.76	0.808242	114.561	0
	High	EGNDLYMEMK	4	8238	19	A0A0M3LBA7;Q597J4;A0A1C9HCP3;A0A1C9HCV0;Q5J038;Q95FS7;Q95FJ8;A0A0A7DB11;C0J9K5;C0J9P4;A0A1I7PIS3;Q9SCE9;A0A1I7PIU6;A0A1I7PIS8;A0A1I7PIT2;B8PRK2;A0A1D8D815;A9L9Y0;B7S4V7		0	0	0.001619	61.86	0.000543556	2	1229.52	0.493564	74.0746	0
	High	MPNIYNALVVK	6	4063	14	A0A0M3LBA7;Q597J4;A0A1C9HCV0;A0A1C9HCP3;Q5J038;C0J9K5;C0J9P4;Q95FJ8;A0A1I7PIU6;A0A1I7PIS8;B8PRK2;A0A1D8D815;Q95FS7;B7S4V7		0	0	0.000288	60.54	0.00198967	2	1261.7	0.5424	105.033	0
	High	SAPAFIQLDTK	5	4550	14	Q95FS7;A0A0M3LBA7;Q597J4;A0A1C9HCV0;Q5J038;A0A1D8D815;A0A1C9HCP3;A0A1I7PIS3;C0J9K5;C0J9P4;Q9SCE9;Q95FJ8;A0A1I7PIT2;A0A191SDX6		0	0	0.0003084	58.62	0.00396487	2	1190.64	0.638549	84.0641	0
	High	AVAmSATDGLmR	4	3822	14	A0A0M3LBA7;Q597J4;A0A1C9HCV0;A0A1D8D815;C0J9K5;C0J9P4;A0A1I7PIS8;Q95FJ8;A0A1I7PIS3;Q9SCE9;B8PRK2;A0A191SDX6;Q95FS7;Q9MRM1	M4(Oxidation); M11(Oxidation)	0	0	0.0009989	58.58	0.00180597	2	1254.58	0.537039	44.8254	0
	High	AVAMSATDGLmR	9	3822	14	A0A0M3LBA7;A0A1C9HCV0;A0A1D8D815;A0A1I7PIS3;C0J9K5;C0J9P4;Q9SCE9;A0A1I7PIS8;Q95FJ8;Q597J4;A0A191SDX6;B8PRK2;Q95FS7;Q9MRM1	M11(Oxidation)	0	0	7.183e-05	58.16	0.00250498	2	1238.59	0.380734	58.8686	0
	High	TVLIMELINNIAK	1	8267	19	A0A0M3LBA7;A0A1C9HCV0;Q597J4;A0A1D8D815;A0A1I7PIS3;C0J9K5;C0J9P4;Q9SCE9;A0A1I7PIS8;Q95FJ8;Q5J038;A0A1C9HCP3;A0A1I7PIU6;A9L9Y0;A0A1I7PIT2;B8PRK2;A0A0A7DB11;A0A191SDX6;Q9MRM1		0	0	3.383e-06	55.95	0.00427773	2	1471.86	0.118931	115.421	0
	High	IGLFGGAGVGK	5	9628	27	A0A0M3LBA7;Q597J4;A0A1C9HCP3;A0A1C9HCV0;Q5J038;A0A1D8D815;A0A1I7PIU6;A0A1I7PIS3;C0J9K5;C0J9P4;Q9SCE9;A0A1I7PIS8;A9L9Y0;Q95FJ8;A0A0A7DB11;A0A1I7PIT2;B8PRK2;A0A2G5F6R8;B9T1V8;A0A2H3ZCK5;A0A251U5D0;A0A191SDX6;Q95FS7;Q9MRM1;B7S4V7;A0A0K9NYL5;A0A0D6QRT0		0	0	0.0009244	50.54	0.0205784	2	975.563	0.481163	82.336	0
	High	AHGGVSVFGGVGER	9	7926	21	A0A0M3LBA7;Q597J4;A0A1C9HCV0;Q5J038;A0A1C9HCP3;A0A1I7PIU6;A0A1I7PIS3;C0J9K5;C0J9P4;Q9SCE9;A0A1I7PIS8;Q95FJ8;B8PRK2;A0A1I7PIT2;A0A1D8D815;A9L9Y0;Q95FS7;B7S4V7;A0A191SDX6;Q9MRM1;A0A0A7DB11		0	0	0.0002129	50.07	0.0204704	2	1328.67	0.313702	60.0908	0
	High	VVDLLAPYR	7	9267	21	A0A0M3LBA7;A0A1C9HCV0;A0A1I7PIS3;C0J9K5;C0J9P4;Q9SCE9;Q95FJ8;Q597J4;A0A191SDX6;Q5J038;A0A1D8D815;A0A1C9HCP3;A0A1I7PIU6;Q95FS7;B7S4V7;A0A1I7PIS8;A0A0A7DB11;A9L9Y0;A0A1I7PIT2;B8PRK2;Q9MRM1		0	0	0.004129	46.36	0.0498874	2	1045.6	0.419361	97.9606	0
	High	LSIFETGIK	6	9003	19	A0A0M3LBA7;Q597J4;A0A1C9HCV0;A0A1C9HCP3;Q5J038;C0J9K5;C0J9P4;Q95FJ8;A0A1I7PIS3;Q9SCE9;A0A1I7PIU6;A0A1I7PIS8;A0A1D8D815;A0A191SDX6;A9L9Y0;A0A0A7DB11;Q95FS7;Q9MRM1;B7S4V7		0	0	0.002746	44.7	0.0509063	2	1007.58	-0.146226	90.9855	0
	High	VALVYGxMNEPPGAR	2	1	1	C0J9K5	X7(E)	0.0435	0	0.0035	44.14	0.069282	2	1602.79	-4.53102	82.0197	0
	High	EGNDLYmEMK	4	8238	19	A0A0M3LBA7;A0A1C9HCP3;Q597J4;A0A1C9HCV0;Q5J038;C0J9K5;C0J9P4;Q95FJ8;A0A1D8D815;A0A1I7PIU6;A0A1I7PIS3;Q9SCE9;A0A1I7PIS8;A0A0A7DB11;A9L9Y0;Q95FS7;B7S4V7;A0A1I7PIT2;B8PRK2	M7(Oxidation)	0	0	0.004	42.65	0.0405754	2	1245.51	0.747566	62.6175	0
	High	TREGNDLYMEMK	1	8225	19	A0A0A7DB11;A0A0M3LBA7;Q597J4;A0A1C9HCV0;Q5J038;A0A1D8D815;A0A1C9HCP3;A0A1I7PIU6;A0A1I7PIS3;C0J9K5;C0J9P4;Q9SCE9;A0A1I7PIS8;A9L9Y0;Q95FJ8;Q95FS7;B7S4V7;A0A1I7PIT2;B8PRK2		0	0	0.004727	26.01	3.07111	2	1486.67	0.574908	62.3156	1
R4QE58	Ribulose bisphosphate carboxylase large chain (Fragment) OS=Stypandra glauca OX=59111 GN=rbcL PE=3 SV=1 - [R4QE58_9ASPA]	2760.89	32.81	27100	0	16	238	445	49.2086	6.75635
	High	GGLDFTKDDENVNSQPFMR	9	51638	212	Q9XQI4;Q4VI93;Q8MFT9;A0A126G0V3;Q8M9K0;Q9XPZ1;A2VAU6;I2BGM7;Q33032;C3RXF1;Q6VW40;Q32701;P28421;Q32571;Q8WJE0;C6G1P2;Q33047;Q8WL19;Q95F08;A0A1C9HG87;U5XM28;B8PRL7;Q9THL1;Q5SCK3;A0A0F7EV98;O98756;Q9MT32;A0A286NQM2;A0A286M593;F2X4H9;Q9GEK5;A0A0K2SQY8;Q32553;Q4VI99;C1JAT3;Q9GGI5;D6MYJ6;Q9XQ93;Q7YJP8;Q7GH77;Q33156;Q8HUZ9;O98551;I2E9L8;Q3I534;I2E9A4;A0A286NQE9;Q4VI78;Q1XEK3;Q8WKT6;A5X4D3;O78309;A0A1S5Q…		0	0	3.07e-12	122.68	2.26344e-09	2	2169.99	1.02955	92.749	1
	High	DxGLLLHIHR	28	18	7	D6MYI7;Q9MV62;I2E906;R4QE58;D6MYK9;A5H757;P93976	X2(D)	0	0	4.29e-06	105.04	8.65837e-08	2	1188.65	0.353351	68.3415	0
	High	GHYLNATAGTcEEMIK	11	14794	96	Q8ME51;Q31895;Q95631;Q37220;Q8MCW3;Q6VW40;A2VAU6;C6G1P2;Q33032;A0A1C9HG87;U5XM28;Q9THL1;Q5SCK3;F2X4H9;A0A0K2SQY8;Q4VI99;C1JAT3;Q9GGI5;D6MYJ6;Q7YJP8;Q7GH77;O98551;Q3I534;I2E9A4;Q4VI78;G0WZL1;B1PHQ2;Q1X6Q9;A0A142I7F3;S6CMZ7;Q8MFT9;J9QH20;Q37140;L0N8B1;Q32701;A0A0B4M1K8;A0A1D8DG20;P94046;R4QE58;Q5I221;B6GUV5;A0A078BR81;A0A0F6TFY2;Q5DRJ9;A5X4D3;Q37279;P93904;D6MYK4;E7DMY2;O98747;I2E962;Q7YMT1;I2E906;…	C11(Carbamidomethyl)	0	0	1.546e-10	99.58	2.41981e-07	2	1794.82	0.807073	65.3142	0
	High	GGLDFTKDDENVNSQPFmR	7	51638	212	Q4VIC0;O98426;B1PHQ2;A0A2D0WHN2;Q95CE8;Q9GGJ5;B5LBY9;Q8M9K0;Q9XPZ1;A2VAU6;C6G1P2;A5X4D3;F2X4H9;A0A0K2SQY8;Q4VI99;Q9GGI5;D6MYJ6;Q7YJP8;Q5I221;Q4VI78;G0WZL1;Q37220;Q37279;J9QH20;Q37140;L0N8B1;Q6VW40;I2BGM7;Q8WJE0;Q33047;Q8WL19;Q33032;A0A1C9HG87;U5XM28;B8PRL7;Q9THL1;Q5SCK3;O98756;A0A286M593;Q9GEK5;C1JAT3;Q9XQ93;Q7GH77;Q33156;Q8HUZ9;O98551;I2E9L8;Q3I534;I2E9A4;Q1XEK3;Q8WKT6;P48689;A0A142DPV4;B7P0E9;D…	M18(Oxidation)	0	0	7.491e-11	86.8	8.48286e-06	2	2185.98	1.33788	83.0895	1
	High	GHYLNATAGTcEEmIK	7	14794	96	A2VAU6;C6G1P2;F2X4H9;Q9GGI5;Q6VW40;Q33032;A0A1C9HG87;U5XM28;Q9THL1;Q5SCK3;A0A0K2SQY8;Q4VI99;C1JAT3;D6MYJ6;Q7YJP8;Q7GH77;O98551;Q3I534;I2E9A4;Q4VI78;E7DMY2;A0A2H4UGV5;I2E962;O98429;A0A0B4M1K8;G0WZL1;Q37220;A0A142I7A5;B1PHQ2;Q1X6Q9;A0A142I7F3;A0A078BR81;Q37347;K4EPE7;S6CMZ7;Q8MFT9;A0A0F6TFY2;Q95CE8;Q5DRJ9;J9QH20;A0A1D8DG20;Q37140;L0N8B1;P94046;Q8MCW3;A5X4D3;Q37212;Q5I221;Q7YJL9;Q31895;R4QE58;O09424…	C11(Carbamidomethyl); M14(Oxidation)	0	0	2.28e-09	86.28	4.74719e-06	2	1810.81	1.85537	55.2021	0
	High	MSGGDHIHAGTVVGK	34	17683	132	A2VAU6;C6G1P2;F2X4H9;Q9GGI5;Q7YJP8;O98551;Q6VW40;I2BGM7;Q8WJE0;Q33032;A0A1C9HG87;U5XM28;A5X4D3;Q5SCK3;A0A286NQE6;O98756;Q339G9;A0A286M593;Q9GEK5;A0A0K2SQY8;O98429;D6MYJ6;Q9XQ93;Q7GH77;Q8HUZ9;Q5I221;G0WZM4;I2E9L8;Q8HRT3;I2E9A4;A0A286NQF2;Q1XEK3;Q8WKT6;Q7YJM6;Q9ZS70;A0A249Y5N8;A0A120KLC1;B8PRP3;A0A0B4M1K8;B7P0E9;B5L2V5;S4TA61;D4N1T9;A8DPF0;A0A1D5AHD9;J9QG76;E5G0I9;F5B3G0;E0D8V0;Q1X6Q9;O99016;H8PFT5…		0	0	1.165e-06	82.11	1.83643e-05	2	1465.72	1.1837	39.5293	0
	High	mSGGDHIHAGTVVGK	33	17683	132	A2VAU6;C6G1P2;F2X4H9;Q9GGI5;Q5I221;Q8WJE0;I2E9A4;A0A286M593;Q3T5L7;K4EPE7;P94046;Q9ZS70;O98747;P92447;Q95F08;Q5SCK3;O98756;Q1XEK3;A0A1Z1G7R2;A5X5W8;Q9XPZ1;B1NFY5;Q8HUZ9;Q37212;C6G392;Q5UFC2;B8PRP3;I2EA78;Q6VW40;I2BGM7;Q33032;A0A1C9HG87;U5XM28;A5X4D3;V5K6K1;Q339G9;Q9GEK5;A0A0K2SQY8;D6MYJ6;Q9XQ93;A0A1W6BQF9;Q7YJP8;Q7GH77;G0WZM4;O98551;I2E9L8;Q8HRT3;Q6USH4;Q8WKT6;A0A249Y5N8;Q8WJX3;B7P0E9;B5L2V5;S4TA…	M1(Oxidation)	0	0	3.354e-08	79.72	3.69234e-05	2	1481.72	0.48353	32.8883	0
	High	DDENVNSQPFMR	5	52171	233	C7AQV2;A5H757;Q7YJR9;Q7YJM4;Q6PZC1;X2D2J7;Q7YJL9;Q9GHZ1;A5X4K9;Q85YX6;A0A1Q1G8P4;Q6VW13;O20245;A2VAU6;C6G1P2;F2X4H9;Q9GGI5;D6MYJ0;Q9ZS70;Q32701;P28421;Q31896;Q6VW40;Q32776;Q32571;I2BGM7;Q8WJE0;B1NL21;P93904;Q33047;O98884;D6MYK4;E7DMY2;A0PD98;C7AQR6;O98747;Q8WL19;Q33032;I2E962;Q95F08;C3RXF1;A0A1C9HG87;U5XM28;B8PRL7;Q7YMT1;Q9THL1;A5X4D3;Q5SCK3;A0A286NQE6;V5K6K1;Q9XQI4;A0A0F7EV98;O98756;Q9MT32;Q339G…		0	0	1.101e-06	77.79	6.19995e-05	2	1451.62	0.893699	69.1062	0
	High	TFQGPPHGIQVER	27	58045	223	P48689;Q9GHM7;P28421;A0A1C9HG87;O99016;Q37140;O03654;Q33484;Q4VI99;D6MYJ6;Q7YJP8;Q7YJR9;Q8HVI8;Q9XQR0;O03628;O03613;Q6VW40;A2VAU6;I2BGM7;C6G1P2;Q33032;Q95F08;A0A0F7EV98;O98756;Q9MT32;F2X4H9;Q9GGI5;Q8HUZ9;I2E9L8;Q4VI78;Q9ZS70;Q8WJE0;D6MYK4;E7DMY2;U5XM28;R4QE58;Q5SCK3;A0A286NQE6;Q6VW13;A0A286M593;Q9GEK5;A0A0K2SQY8;O98429;Q9XQ93;Q7GH77;O98551;I2E9A4;A0A286NQF2;Q1XEK3;Q8WKT6;Q7YJM6;D6MYI7;A0A120KLC1;…		0	0	5.824e-06	73.98	0.00024886	2	1465.76	1.65537	62.6514	0
	High	GHYLNATAGTcEEMIKR	1	14767	95	Q6VW40;A2VAU6;C6G1P2;Q33032;A0A1C9HG87;U5XM28;Q5SCK3;F2X4H9;A0A0K2SQY8;Q9GGI5;D6MYJ6;Q7YJP8;Q7GH77;O98551;I2E9A4;Q1X6Q9;S6CMZ7;Q8MFT9;Q37140;L0N8B1;Q9THL1;Q4VI99;Q4VI78;Q37220;B1PHQ2;C1JAT3;Q3I534;E7DMY2;A0A2H4UGV5;I2E962;O98429;A0A0B4M1K8;G0WZL1;A0A142I7A5;A0A142I7F3;A0A078BR81;Q37347;K4EPE7;A0A0F6TFY2;Q95CE8;Q5DRJ9;J9QH20;A0A1D8DG20;P94046;Q8MCW3;A5X4D3;Q37212;Q5I221;Q7YJL9;Q37279;Q32701;P93904…	C11(Carbamidomethyl)	0	0	4.122e-06	68.57	0.000369894	2	1950.92	1.28217	60.3982	1
	High	GHYLNATAGTcEEmIKR	4	14767	95	A2VAU6;C6G1P2;F2X4H9;Q9GGI5;Q6VW40;Q33032;A0A1C9HG87;U5XM28;Q9THL1;Q5SCK3;A0A0K2SQY8;Q4VI99;C1JAT3;D6MYJ6;Q7YJP8;Q7GH77;O98551;Q3I534;I2E9A4;Q4VI78;E7DMY2;A0A2H4UGV5;I2E962;O98429;A0A0B4M1K8;G0WZL1;Q37220;A0A142I7A5;B1PHQ2;Q1X6Q9;A0A142I7F3;A0A078BR81;Q37347;K4EPE7;S6CMZ7;Q8MFT9;A0A0F6TFY2;Q95CE8;Q5DRJ9;J9QH20;A0A1D8DG20;Q37140;L0N8B1;P94046;Q8MCW3;A5X4D3;Q37212;Q5I221;Q7YJL9;Q31895;R4QE58;O09424…	C11(Carbamidomethyl); M14(Oxidation)	0	0	6.772e-08	60.93	0.00201672	3	1966.91	1.11945	50.1511	1
	High	FLFcAEAIYK	6	13080	100	A2VAU6;C6G1P2;D6MYK4;E7DMY2;R4QE58;A5X4D3;Q95631;Q6VW13;F2X4H9;A0A0K2SQY8;Q9TN58;Q4VI99;Q9GGI5;D6MYJ6;Q37212;Q7YJP8;J9QER6;Q5I221;Q4VI78;O09424;D6MYI7;C7A5Z4;Q37220;L0N8B1;Q32571;A0PD98;Q95F08;C3RXF1;Q9GHZ1;B8PRL7;A0A286M593;B8QQG4;Q71N81;Q8HUZ9;Q1XEK3;Q8WKT6;Q8MCX1;P48689;Q7YJR9;B8PRP3;H5ZW43;G0WZL1;Q7YJM4;J9QG76;A0A142I7A5;Q6PZC1;H8PFT5;A0A078BR81;Q37347;K4EPE7;A0A0F6TFY2;D6MYJ0;Q95CE8;Q5DRJ9;Q…	C4(Carbamidomethyl)	0	0	0.0003701	57.12	0.00637969	2	1261.63	0.373025	109.587	0
	High	VALEAcVQAR	23	29518	175	A2VAU6;C6G1P2;A5X4D3;F2X4H9;A0A0K2SQY8;Q4VI99;Q9GGI5;D6MYJ6;Q7YJP8;Q5I221;Q4VI78;G0WZL1;Q37220;Q37279;J9QH20;Q37140;L0N8B1;Q6VW40;I2BGM7;Q8WJE0;Q33047;Q8WL19;Q33032;A0A1C9HG87;U5XM28;B8PRL7;Q9THL1;Q5SCK3;O98756;A0A286M593;Q9GEK5;C1JAT3;Q9XQ93;Q7GH77;Q33156;Q8HUZ9;O98551;I2E9L8;Q3I534;I2E9A4;Q1XEK3;Q8WKT6;P48689;A0A142DPV4;B7P0E9;D4N1T9;J9QG76;A0A1W6BU28;Q1X8C4;B1PHQ2;Q1X6Q9;O99016;A0A142I7F3;Q8HV…	C6(Carbamidomethyl)	0	0	0.000604	54.53	0.0141368	2	1116.58	0.319118	61.5227	0
	High	DDENVNSQPFmR	5	52171	233	Q9ZS70;Q6VW40;A2VAU6;I2BGM7;Q8WJE0;C6G1P2;E7DMY2;Q33032;A0A1C9HG87;U5XM28;A0A286NQE6;O98756;A0A286M593;F2X4H9;Q9GEK5;Q9GGI5;Q37212;Q8HUZ9;I2E9L8;A0A286NQF2;Q7YJM6;B8PRP3;J9QG76;Q8HVI8;Q8M9K0;Q37347;Q8M9J0;Q8MFT9;B1NL21;Q33047;A0PD98;Q8WL19;I2E962;Q9GHZ1;B8PRL7;Q7YMT1;Q9THL1;A5X4D3;Q5SCK3;A5X4K9;Q9XQI4;Q339G9;A0A0K2SQY8;B8QQG4;O78309;O98429;Q4VI99;C1JAT3;D6MYJ6;Q9XQ93;Q7YJP8;Q7GH77;Q33156;Q5I221;G…	M11(Oxidation)	0	0	2.971e-05	50.31	0.0341223	2	1467.62	0.772197	56.6686	0
	High	PLLGcTIKPK	6	64838	243	Q6VW40;A2VAU6;I2BGM7;C6G1P2;E7DMY2;Q33032;Q95F08;A0A0F7EV98;O98756;Q9MT32;F2X4H9;Q4VI99;Q9GGI5;Q8HUZ9;I2E9L8;Q4VI78;P93904;D6MYK4;A0A1C9HG87;U5XM28;Q9THL1;Q5SCK3;A0A0K2SQY8;C1JAT3;D6MYJ6;Q37212;Q7YJP8;Q7GH77;J9QER6;O98551;Q3I534;I2E9A4;G0WZL1;Q37220;B1PHQ2;Q1X6Q9;A0A142I7F3;S6CMZ7;Q37176;Q8MFT9;J9QH20;Q37140;L0N8B1;A5X4D3;A0A286M593;Q5I221;Q1XEK3;Q8WKT6;Q7YJM4;J9QG76;E5G0I9;D6MYJ0;Q7YJM3;I2E962;O…	C5(Carbamidomethyl)	0	0	0.001848	47.66	0.0969826	2	1126.67	0.321047	51.0137	1
	High	YGRPLLGcTIKPK	6	64650	239	I2BGM7;C6G1P2;Q33032;C3RXF1;A0A286NQM2;Q9GGI5;Q6VW40;A2VAU6;Q8WJE0;A0A1C9HG87;U5XM28;A5X4D3;Q5SCK3;A0A286NQE6;V5K6K1;O98756;Q339G9;A0A286M593;F2X4H9;Q9GEK5;A0A0K2SQY8;O98429;D6MYJ6;Q9XQ93;A0A1W6BQF9;Q37212;Q7YJP8;Q7GH77;Q8HUZ9;Q5I221;G0WZM4;O98551;I2E9L8;Q8HRT3;I2E9A4;A0A286NQF2;Q6USH4;Q1XEK3;Q8WKT6;Q7YJM6;Q32701;R4QE58;Q9THL1;Q32553;Q4VI99;C1JAT3;Q3I534;Q4VI78;D6MYI7;Q32183;J9QG76;Q7YJM3;Q37140;…	C8(Carbamidomethyl)	0	0	0.0003732	33.94	2.44292	4	1502.85	-0.587415	53.0634	2
	High	AMHAVIDR	10	44488	230	Q6VW40;A2VAU6;I2BGM7;Q8WJE0;C6G1P2;Q33032;Q95F08;A0A1C9HG87;U5XM28;O98756;A0A286M593;F2X4H9;Q9GEK5;Q9GGI5;Q8HUZ9;I2E9L8;Q9THL1;Q5SCK3;A0A0K2SQY8;Q4VI99;C1JAT3;D6MYJ6;Q7YJP8;Q7GH77;O98551;Q3I534;I2E9A4;Q4VI78;G0WZL1;Q37220;B1PHQ2;Q1X6Q9;A0A142I7F3;S6CMZ7;Q8MFT9;J9QH20;Q37140;L0N8B1;Q37212;Q5I221;A0A286NQF2;Q7YJM6;A0A249Y5N8;S4TA61;J9QG76;F5B3G0;E0D8V0;Q8M9K0;Q8M9J0;A0A0F7G5Y0;Q8M9L6;B1NL21;Q33047;…		0	0.001	0.00563	52.36	0.0214441	2	912.472	-0.421985	32.9279	0
	High	AQAETGEIK	6	27913	177	Q6VW40;A2VAU6;C6G1P2;Q33032;F2X4H9;Q4VI99;Q9GGI5;Q4VI78;B8PRL7;A0A286M593;Q8HUZ9;D6MYK4;E7DMY2;R4QE58;A0A0K2SQY8;D6MYJ6;Q7YJP8;D6MYI7;I2BGM7;Q8WJE0;A0A1C9HG87;U5XM28;Q5SCK3;O98756;Q9GEK5;Q9XQ93;Q7GH77;O98551;I2E9L8;I2E9A4;Q1XEK3;Q8WKT6;A0A1W6BQF9;Q37212;A0A286NQE6;O98429;A0A286NQF2;Q7YJM6;Q9ZS70;A0A120KLC1;B8PRP3;Q8WJX3;O98426;A0A0B4M1K8;B7P0E9;D4N1T9;A0A1D5AHD9;J9QG76;Q1X6Q9;O99016;H8PFT5;Q8HVI8…		0	0.001	0.01128	51.26	0.027377	2	946.485	1.2951	24.7762	0
	High	DDxIEKDR	8	17693	129	Q6VW40;A2VAU6;I2BGM7;C6G1P2;Q33032;Q95F08;O98756;F2X4H9;Q9GGI5;Q8HUZ9;I2E9L8;Q7YMT1;Q9THL1;Q5SCK3;Q339G9;Q4VI99;Q7YJP8;Q7GH77;Q5I221;I2E9A4;Q4VI78;Q58U40;A0A0B4M1K8;Q1X6Q9;S6CMZ7;Q8MFT9;A0A1D8DG20;L0N8B1;P94046;J9QG76;Q37220;B1PHQ2;A0A078BR81;A0A0F6TFY2;Q5DRJ9;P92447;Q32701;Q32553;E7DMY2;Q37212;Q33047;Q8WL19;Q9XQ93;Q33156;Q1XEK3;P48689;Q7YJM3;Q9GHM7;I6N589;A0A291L2S1;P28421;B1NL21;A0PD98;Q31895;Q…	X3(F)	0	0.001	0.01745	50.12	0.0261056	2	1037.49	0.86647	41.7667	1
	High	NHGMHFR	1	30695	183	A2VAU6;C6G1P2;A0PD98;B8PRL7;A0A286M593;F2X4H9;A0A0K2SQY8;B8QQG4;Q4VI99;Q9GGI5;D6MYJ6;Q7YJP8;Q8HUZ9;Q4VI78;Q1XEK3;Q8WKT6;P48689;B8PRP3;H5ZW43;G0WZL1;J9QG76;Q37220;A0A142I7A5;H8PFT5;A0A078BR81;Q37347;K4EPE7;A0A0F6TFY2;Q95CE8;Q5DRJ9;Q7YJM3;J9QH20;Q37140;L0N8B1;Q9ZS70;Q6VW40;I2BGM7;Q8WJE0;B1NL21;Q33047;D6MYK4;E7DMY2;Q8WL19;Q33032;I2E962;Q9GHZ1;A0A1C9HG87;U5XM28;Q7YMT1;Q9THL1;A5X4D3;Q5SCK3;A0A286NQE6;…		0	0.006	0.08575	23.55	11.4073	2	898.411	1.06526	27.536	0
	High	EGNEIIR	1	14511	111	Q6VW40;A2VAU6;I2BGM7;Q8WJE0;C6G1P2;Q33032;A0A1C9HG87;U5XM28;O98756;A0A286M593;F2X4H9;Q9GEK5;Q9GGI5;Q8HUZ9;I2E9L8;E7DMY2;O98747;Q95F08;Q31895;A0A0F7EV98;Q9MT32;Q4VI99;Q37212;Q4VI78;Q4VIC0;Q9GHZ1;Q7YMT1;Q9THL1;A5X4D3;Q5SCK3;Q339G9;A0A0K2SQY8;C1JAT3;D6MYJ6;Q7YJP8;Q7GH77;Q5I221;O98551;Q3I534;I2E9A4;Q58U40;B8PRL7;A0A1W6BQF9;J9QER6;Q1XEK3;Q8WKT6;V5K6K1;Q9XQ93;G0WZM4;Q8HRT3;Q6USH4;I2E962;A0A286NQE6;A0A2…		0	0.008	0.09977	41.97	0.153664	2	830.436	-0.303857	34.9388	0
C0J9P4	ATP synthase subunit beta (Fragment) OS=Stephania rotunda OX=461634 GN=atpB PE=3 SV=1 - [C0J9P4_9MAGN]	2750.67	60.22	5662	1	19	151	445	47.8759	5.24951
	High	GMEVIDTGAPLSVPVGGATLGR	6	3356	17	A0A0M3LBA7;A0A1C9HCV0;Q5J038;A0A1D8D815;A0A1I7PIU6;A0A1C9HCP3;A0A1I7PIS3;C0J9K5;C0J9P4;Q9SCE9;A0A1I7PIS8;Q95FJ8;B8PRK2;A0A191SDX6;A9L9Y0;A0A1I7PIT2;Q95FS7		0	0	1.22e-13	112.2	2.74722e-08	2	2097.1	1.33807	112.901	0
	High	DVNEQDVLLFIDNIFR	1	5066	15	A0A1C9HCV0;Q5J038;A0A1C9HCP3;A0A1I7PIS3;Q9SCE9;Q95FJ8;A0A0M3LBA7;Q597J4;C0J9K5;C0J9P4;A0A1I7PIU6;A0A1I7PIS8;Q95FS7;A0A1I7PIT2;B8PRK2		0	0	4.019e-10	100.52	2.491e-07	2	1950	0.0946365	116.531	0
	High	GIYPAVDPLDSTSTMLQPR	1	5449	21	A0A0M3LBA7;A0A1C9HCV0;A0A1D8D815;A0A1I7PIS3;C0J9K5;C0J9P4;Q9SCE9;A0A1I7PIS8;Q95FJ8;Q597J4;A0A191SDX6;A0A1C9HCP3;Q5J038;A0A1I7PIU6;A0A1I7PIT2;B8PRK2;A9L9Y0;Q95FS7;Q9MRM1;B7S4V7;Q8WJF6		0	0	5.311e-08	96.34	5.7389e-07	3	2061.03	0.705094	114.185	0
	High	FVQAGSEVSALLGR	10	9158	20	A0A1C9HCV0;Q5J038;A0A0M3LBA7;Q597J4;A0A1D8D815;A0A1C9HCP3;A0A1I7PIU6;A0A1I7PIS3;C0J9K5;C0J9P4;Q95FS7;Q9SCE9;B7S4V7;A0A1I7PIS8;A9L9Y0;Q95FJ8;A0A191SDX6;B8PRK2;A0A0A7DB11;A0A1I7PIT2		0	0	1.855e-07	95.82	6.99068e-07	2	1433.78	0.458178	105.245	0
	High	GmEVIDTGAPLSVPVGGATLGR	5	3356	17	A0A0M3LBA7;A0A1C9HCV0;Q5J038;A0A1D8D815;A0A1I7PIU6;A0A1C9HCP3;A0A1I7PIS3;C0J9K5;C0J9P4;Q9SCE9;A0A1I7PIS8;Q95FJ8;A0A1I7PIT2;Q95FS7;A0A191SDX6;B8PRK2;A9L9Y0	M2(Oxidation)	0	0	1.749e-13	95.55	5.87259e-07	2	2113.1	1.42362	103.409	0
	High	mPNIYNALVVK	3	4063	14	A0A0M3LBA7;A0A1C9HCV0;Q597J4;A0A1C9HCP3;Q5J038;C0J9K5;C0J9P4;Q95FJ8;A0A1I7PIU6;A0A1I7PIS8;B8PRK2;A0A1D8D815;Q95FS7;B7S4V7	M1(Oxidation)	0	0	7.245e-06	92.72	3.69772e-06	2	1277.69	1.55371	89.7935	0
	High	mPSAVGYQPTLSTEMGSLQER	13	5647	19	A0A0M3LBA7;Q597J4;A0A1C9HCV0;Q5J038;A0A1C9HCP3;A0A1I7PIU6;A0A1I7PIS3;C0J9K5;C0J9P4;Q9SCE9;A0A1I7PIS8;Q95FJ8;A0A1D8D815;A0A191SDX6;B7S4V7;Q95FS7;A0A1I7PIT2;B8PRK2;A9L9Y0	M1(Oxidation)	0	0	2.906e-12	91.26	1.22468e-06	2	2298.08	1.63709	97.562	0
	High	VALVYGQMNEPPGAR	12	9490	21	C0J9K5;A0A0M3LBA7;Q597J4;A0A1C9HCV0;A0A191SDX6;Q5J038;A0A1D8D815;A0A1C9HCP3;A0A1I7PIU6;A0A1I7PIS3;C0J9P4;Q95FS7;Q9SCE9;B7S4V7;A0A1I7PIS8;A0A1I7PIT2;B8PRK2;A9L9Y0;Q95FJ8;A0A0A7DB11;Q9MRM1		0	0	1.31e-08	90	2.5899e-06	2	1601.81	0.731551	79.6128	0
	High	ELQDIIAILGLDELSEEDR	1	7752	20	A0A0M3LBA7;Q597J4;A0A1C9HCV0;Q5J038;A0A1C9HCP3;C0J9K5;C0J9P4;Q95FJ8;A0A1I7PIS3;Q9SCE9;A0A1I7PIU6;A0A1I7PIS8;B8PRK2;A0A1D8D815;A0A191SDX6;A0A1I7PIT2;Q95FS7;A9L9Y0;B7S4V7;Q8WJF6		0	0	8.856e-11	88.86	3.24152e-06	2	2171.11	-0.536246	115.77	0
	High	VALVYGQmNEPPGAR	10	9490	21	Q9MRM1;A0A0M3LBA7;Q597J4;A0A1C9HCV0;Q5J038;A0A1D8D815;A0A1C9HCP3;A0A1I7PIU6;A0A1I7PIS3;C0J9K5;C0J9P4;Q95FS7;Q9SCE9;B7S4V7;A0A1I7PIS8;A9L9Y0;Q95FJ8;A0A1I7PIT2;B8PRK2;A0A191SDX6;A0A0A7DB11	M8(Oxidation)	0	0	5.161e-08	84.77	8.62041e-06	2	1617.81	1.07566	66.5214	0
	High	AVAMSATDGLMR	5	3822	14	A0A0M3LBA7;Q597J4;A0A1C9HCV0;A0A1I7PIS3;C0J9K5;C0J9P4;Q9SCE9;A0A1I7PIS8;B8PRK2;Q95FJ8;A0A191SDX6;A0A1D8D815;Q9MRM1;Q95FS7		0	0	1.288e-05	82.16	1.23619e-05	2	1222.59	0.42003	73.0258	0
	High	MPSAVGYQPTLSTEMGSLQER	7	5647	19	B7S4V7;A0A0M3LBA7;Q597J4;A0A1C9HCV0;A0A1I7PIS3;C0J9K5;C0J9P4;Q9SCE9;Q95FJ8;A0A1C9HCP3;A0A1D8D815;A0A1I7PIS8;Q5J038;A0A1I7PIU6;A0A191SDX6;Q95FS7;A0A1I7PIT2;B8PRK2;A9L9Y0		0	0	2.162e-09	81.23	1.44546e-05	3	2282.08	0.992421	104.869	0
	High	GIYPAVDPLDSTSTmLQPR	6	5449	21	A0A0M3LBA7;Q597J4;A0A1C9HCV0;A0A1C9HCP3;Q5J038;C0J9K5;C0J9P4;Q95FJ8;A0A1I7PIS3;Q9SCE9;A0A1I7PIU6;A0A1I7PIS8;A0A1I7PIT2;B8PRK2;A0A1D8D815;A0A191SDX6;A9L9Y0;Q95FS7;Q9MRM1;B7S4V7;Q8WJF6	M15(Oxidation)	0	0	7.101e-11	80.21	2.26175e-05	2	2077.03	1.42058	104.429	0
	High	mPSAVGYQPTLSTEmGSLQER	4	5647	19	A0A0M3LBA7;A0A1C9HCV0;A0A1D8D815;A0A1I7PIS3;C0J9K5;C0J9P4;Q9SCE9;A0A1I7PIS8;Q95FJ8;Q5J038;A0A1C9HCP3;A0A1I7PIU6;Q95FS7;A0A1I7PIT2;B8PRK2;Q597J4;A0A191SDX6;A9L9Y0;B7S4V7	M1(Oxidation); M15(Oxidation)	0	0	3.771e-07	74.75	4.90239e-05	3	2314.07	1.12707	80.8763	0
	High	VGLTALTmAEYFR	4	7808	21	A0A0M3LBA7;Q597J4;A0A1C9HCV0;A0A1D8D815;Q9SCE9;Q5J038;A0A1C9HCP3;C0J9K5;C0J9P4;Q95FJ8;A0A1I7PIU6;A0A1I7PIS3;A0A1I7PIS8;A9L9Y0;A0A191SDX6;A0A1I7PIT2;B8PRK2;Q95FS7;A0A0A7DB11;Q9MRM1;B7S4V7	M8(Oxidation)	0	0	4.423e-06	74.36	9.57153e-05	2	1487.76	1.26365	109.836	0
	High	VGLTALTMAEYFR	1	7808	21	A0A0M3LBA7;Q597J4;A0A1C9HCV0;Q5J038;A0A1C9HCP3;A0A1I7PIU6;A0A1I7PIS3;C0J9K5;C0J9P4;Q95FS7;Q9SCE9;A0A1I7PIS8;A0A1I7PIT2;B8PRK2;Q95FJ8;A0A1D8D815;B7S4V7;A9L9Y0;A0A191SDX6;A0A0A7DB11;Q9MRM1		0	0	2.792e-06	61.98	0.00157301	2	1471.76	0.808242	114.561	0
	High	EGNDLYMEMK	4	8238	19	A0A0M3LBA7;Q597J4;A0A1C9HCP3;A0A1C9HCV0;Q5J038;Q95FS7;Q95FJ8;A0A0A7DB11;C0J9K5;C0J9P4;A0A1I7PIS3;Q9SCE9;A0A1I7PIU6;A0A1I7PIS8;A0A1I7PIT2;B8PRK2;A0A1D8D815;A9L9Y0;B7S4V7		0	0	0.001619	61.86	0.000543556	2	1229.52	0.493564	74.0746	0
	High	MPNIYNALVVK	6	4063	14	A0A0M3LBA7;Q597J4;A0A1C9HCV0;A0A1C9HCP3;Q5J038;C0J9K5;C0J9P4;Q95FJ8;A0A1I7PIU6;A0A1I7PIS8;B8PRK2;A0A1D8D815;Q95FS7;B7S4V7		0	0	0.000288	60.54	0.00198967	2	1261.7	0.5424	105.033	0
	High	SAPAFIQLDTK	5	4550	14	Q95FS7;A0A0M3LBA7;Q597J4;A0A1C9HCV0;Q5J038;A0A1D8D815;A0A1C9HCP3;A0A1I7PIS3;C0J9K5;C0J9P4;Q9SCE9;Q95FJ8;A0A1I7PIT2;A0A191SDX6		0	0	0.0003084	58.62	0.00396487	2	1190.64	0.638549	84.0641	0
	High	AVAmSATDGLmR	4	3822	14	A0A0M3LBA7;Q597J4;A0A1C9HCV0;A0A1D8D815;C0J9K5;C0J9P4;A0A1I7PIS8;Q95FJ8;A0A1I7PIS3;Q9SCE9;B8PRK2;A0A191SDX6;Q95FS7;Q9MRM1	M4(Oxidation); M11(Oxidation)	0	0	0.0009989	58.58	0.00180597	2	1254.58	0.537039	44.8254	0
	High	AVAMSATDGLmR	9	3822	14	A0A0M3LBA7;A0A1C9HCV0;A0A1D8D815;A0A1I7PIS3;C0J9K5;C0J9P4;Q9SCE9;A0A1I7PIS8;Q95FJ8;Q597J4;A0A191SDX6;B8PRK2;Q95FS7;Q9MRM1	M11(Oxidation)	0	0	7.183e-05	58.16	0.00250498	2	1238.59	0.380734	58.8686	0
	High	TVLIMELINNIAK	1	8267	19	A0A0M3LBA7;A0A1C9HCV0;Q597J4;A0A1D8D815;A0A1I7PIS3;C0J9K5;C0J9P4;Q9SCE9;A0A1I7PIS8;Q95FJ8;Q5J038;A0A1C9HCP3;A0A1I7PIU6;A9L9Y0;A0A1I7PIT2;B8PRK2;A0A0A7DB11;A0A191SDX6;Q9MRM1		0	0	3.383e-06	55.95	0.00427773	2	1471.86	0.118931	115.421	0
	High	FLSQPFFVAEVFTGSPGxYVGLTETIR	1	1	1	C0J9P4	X18(R)	0	0	2.973e-07	53.68	0.00426877	3	3018.6	8.44573	114.905	1
	High	IGLFGGAGVGK	5	9628	27	A0A0M3LBA7;Q597J4;A0A1C9HCP3;A0A1C9HCV0;Q5J038;A0A1D8D815;A0A1I7PIU6;A0A1I7PIS3;C0J9K5;C0J9P4;Q9SCE9;A0A1I7PIS8;A9L9Y0;Q95FJ8;A0A0A7DB11;A0A1I7PIT2;B8PRK2;A0A2G5F6R8;B9T1V8;A0A2H3ZCK5;A0A251U5D0;A0A191SDX6;Q95FS7;Q9MRM1;B7S4V7;A0A0K9NYL5;A0A0D6QRT0		0	0	0.0009244	50.54	0.0205784	2	975.563	0.481163	82.336	0
	High	AHGGVSVFGGVGER	9	7926	21	A0A0M3LBA7;Q597J4;A0A1C9HCV0;Q5J038;A0A1C9HCP3;A0A1I7PIU6;A0A1I7PIS3;C0J9K5;C0J9P4;Q9SCE9;A0A1I7PIS8;Q95FJ8;B8PRK2;A0A1I7PIT2;A0A1D8D815;A9L9Y0;Q95FS7;B7S4V7;A0A191SDX6;Q9MRM1;A0A0A7DB11		0	0	0.0002129	50.07	0.0204704	2	1328.67	0.313702	60.0908	0
	High	VVDLLAPYR	7	9267	21	A0A0M3LBA7;A0A1C9HCV0;A0A1I7PIS3;C0J9K5;C0J9P4;Q9SCE9;Q95FJ8;Q597J4;A0A191SDX6;Q5J038;A0A1D8D815;A0A1C9HCP3;A0A1I7PIU6;Q95FS7;B7S4V7;A0A1I7PIS8;A0A0A7DB11;A9L9Y0;A0A1I7PIT2;B8PRK2;Q9MRM1		0	0	0.004129	46.36	0.0498874	2	1045.6	0.419361	97.9606	0
	High	LSIFETGIK	6	9003	19	A0A0M3LBA7;Q597J4;A0A1C9HCV0;A0A1C9HCP3;Q5J038;C0J9K5;C0J9P4;Q95FJ8;A0A1I7PIS3;Q9SCE9;A0A1I7PIU6;A0A1I7PIS8;A0A1D8D815;A0A191SDX6;A9L9Y0;A0A0A7DB11;Q95FS7;Q9MRM1;B7S4V7		0	0	0.002746	44.7	0.0509063	2	1007.58	-0.146226	90.9855	0
	High	EGNDLYmEMK	4	8238	19	A0A0M3LBA7;A0A1C9HCP3;Q597J4;A0A1C9HCV0;Q5J038;C0J9K5;C0J9P4;Q95FJ8;A0A1D8D815;A0A1I7PIU6;A0A1I7PIS3;Q9SCE9;A0A1I7PIS8;A0A0A7DB11;A9L9Y0;Q95FS7;B7S4V7;A0A1I7PIT2;B8PRK2	M7(Oxidation)	0	0	0.004	42.65	0.0405754	2	1245.51	0.747566	62.6175	0
	High	TREGNDLYMEMK	1	8225	19	A0A0A7DB11;A0A0M3LBA7;Q597J4;A0A1C9HCV0;Q5J038;A0A1D8D815;A0A1C9HCP3;A0A1I7PIU6;A0A1I7PIS3;C0J9K5;C0J9P4;Q9SCE9;A0A1I7PIS8;A9L9Y0;Q95FJ8;Q95FS7;B7S4V7;A0A1I7PIT2;B8PRK2		0	0	0.004727	26.01	3.07111	2	1486.67	0.574908	62.3156	1
Q95FS7	ATP synthase subunit beta (Fragment) OS=Eucryphia lucida OX=3791 GN=atpB PE=3 SV=1 - [Q95FS7_EUCLU]	2744.08	52.9	2012	1	19	153	482	51.786	5.30029
	High	GMEVIDTGAPLSVPVGGATLGR	6	3356	17	A0A0M3LBA7;A0A1C9HCV0;Q5J038;A0A1D8D815;A0A1I7PIU6;A0A1C9HCP3;A0A1I7PIS3;C0J9K5;C0J9P4;Q9SCE9;A0A1I7PIS8;Q95FJ8;B8PRK2;A0A191SDX6;A9L9Y0;A0A1I7PIT2;Q95FS7		0	0	1.22e-13	112.2	2.74722e-08	2	2097.1	1.33807	112.901	0
	High	DVNEQDVLLFIDNIFR	1	5066	15	A0A1C9HCV0;Q5J038;A0A1C9HCP3;A0A1I7PIS3;Q9SCE9;Q95FJ8;A0A0M3LBA7;Q597J4;C0J9K5;C0J9P4;A0A1I7PIU6;A0A1I7PIS8;Q95FS7;A0A1I7PIT2;B8PRK2		0	0	4.019e-10	100.52	2.491e-07	2	1950	0.0946365	116.531	0
	High	GIYPAVDPLDSTSTMLQPR	1	5449	21	A0A0M3LBA7;A0A1C9HCV0;A0A1D8D815;A0A1I7PIS3;C0J9K5;C0J9P4;Q9SCE9;A0A1I7PIS8;Q95FJ8;Q597J4;A0A191SDX6;A0A1C9HCP3;Q5J038;A0A1I7PIU6;A0A1I7PIT2;B8PRK2;A9L9Y0;Q95FS7;Q9MRM1;B7S4V7;Q8WJF6		0	0	5.311e-08	96.34	5.7389e-07	3	2061.03	0.705094	114.185	0
	High	FVQAGSEVSALLGR	10	9158	20	A0A1C9HCV0;Q5J038;A0A0M3LBA7;Q597J4;A0A1D8D815;A0A1C9HCP3;A0A1I7PIU6;A0A1I7PIS3;C0J9K5;C0J9P4;Q95FS7;Q9SCE9;B7S4V7;A0A1I7PIS8;A9L9Y0;Q95FJ8;A0A191SDX6;B8PRK2;A0A0A7DB11;A0A1I7PIT2		0	0	1.855e-07	95.82	6.99068e-07	2	1433.78	0.458178	105.245	0
	High	GmEVIDTGAPLSVPVGGATLGR	5	3356	17	A0A0M3LBA7;A0A1C9HCV0;Q5J038;A0A1D8D815;A0A1I7PIU6;A0A1C9HCP3;A0A1I7PIS3;C0J9K5;C0J9P4;Q9SCE9;A0A1I7PIS8;Q95FJ8;A0A1I7PIT2;Q95FS7;A0A191SDX6;B8PRK2;A9L9Y0	M2(Oxidation)	0	0	1.749e-13	95.55	5.87259e-07	2	2113.1	1.42362	103.409	0
	High	mPNIYNALVVK	3	4063	14	A0A0M3LBA7;A0A1C9HCV0;Q597J4;A0A1C9HCP3;Q5J038;C0J9K5;C0J9P4;Q95FJ8;A0A1I7PIU6;A0A1I7PIS8;B8PRK2;A0A1D8D815;Q95FS7;B7S4V7	M1(Oxidation)	0	0	7.245e-06	92.72	3.69772e-06	2	1277.69	1.55371	89.7935	0
	High	mPSAVGYQPTLSTEMGSLQER	13	5647	19	A0A0M3LBA7;Q597J4;A0A1C9HCV0;Q5J038;A0A1C9HCP3;A0A1I7PIU6;A0A1I7PIS3;C0J9K5;C0J9P4;Q9SCE9;A0A1I7PIS8;Q95FJ8;A0A1D8D815;A0A191SDX6;B7S4V7;Q95FS7;A0A1I7PIT2;B8PRK2;A9L9Y0	M1(Oxidation)	0	0	2.906e-12	91.26	1.22468e-06	2	2298.08	1.63709	97.562	0
	High	VALVYGQMNEPPGAR	12	9490	21	C0J9K5;A0A0M3LBA7;Q597J4;A0A1C9HCV0;A0A191SDX6;Q5J038;A0A1D8D815;A0A1C9HCP3;A0A1I7PIU6;A0A1I7PIS3;C0J9P4;Q95FS7;Q9SCE9;B7S4V7;A0A1I7PIS8;A0A1I7PIT2;B8PRK2;A9L9Y0;Q95FJ8;A0A0A7DB11;Q9MRM1		0	0	1.31e-08	90	2.5899e-06	2	1601.81	0.731551	79.6128	0
	High	ELQDIIAILGLDELSEEDR	1	7752	20	A0A0M3LBA7;Q597J4;A0A1C9HCV0;Q5J038;A0A1C9HCP3;C0J9K5;C0J9P4;Q95FJ8;A0A1I7PIS3;Q9SCE9;A0A1I7PIU6;A0A1I7PIS8;B8PRK2;A0A1D8D815;A0A191SDX6;A0A1I7PIT2;Q95FS7;A9L9Y0;B7S4V7;Q8WJF6		0	0	8.856e-11	88.86	3.24152e-06	2	2171.11	-0.536246	115.77	0
	High	VALVYGQmNEPPGAR	10	9490	21	Q9MRM1;A0A0M3LBA7;Q597J4;A0A1C9HCV0;Q5J038;A0A1D8D815;A0A1C9HCP3;A0A1I7PIU6;A0A1I7PIS3;C0J9K5;C0J9P4;Q95FS7;Q9SCE9;B7S4V7;A0A1I7PIS8;A9L9Y0;Q95FJ8;A0A1I7PIT2;B8PRK2;A0A191SDX6;A0A0A7DB11	M8(Oxidation)	0	0	5.161e-08	84.77	8.62041e-06	2	1617.81	1.07566	66.5214	0
	High	AVAMSATDGLMR	5	3822	14	A0A0M3LBA7;Q597J4;A0A1C9HCV0;A0A1I7PIS3;C0J9K5;C0J9P4;Q9SCE9;A0A1I7PIS8;B8PRK2;Q95FJ8;A0A191SDX6;A0A1D8D815;Q9MRM1;Q95FS7		0	0	1.288e-05	82.16	1.23619e-05	2	1222.59	0.42003	73.0258	0
	High	MPSAVGYQPTLSTEMGSLQER	7	5647	19	B7S4V7;A0A0M3LBA7;Q597J4;A0A1C9HCV0;A0A1I7PIS3;C0J9K5;C0J9P4;Q9SCE9;Q95FJ8;A0A1C9HCP3;A0A1D8D815;A0A1I7PIS8;Q5J038;A0A1I7PIU6;A0A191SDX6;Q95FS7;A0A1I7PIT2;B8PRK2;A9L9Y0		0	0	2.162e-09	81.23	1.44546e-05	3	2282.08	0.992421	104.869	0
	High	GIYPAVDPLDSTSTmLQPR	6	5449	21	A0A0M3LBA7;Q597J4;A0A1C9HCV0;A0A1C9HCP3;Q5J038;C0J9K5;C0J9P4;Q95FJ8;A0A1I7PIS3;Q9SCE9;A0A1I7PIU6;A0A1I7PIS8;A0A1I7PIT2;B8PRK2;A0A1D8D815;A0A191SDX6;A9L9Y0;Q95FS7;Q9MRM1;B7S4V7;Q8WJF6	M15(Oxidation)	0	0	7.101e-11	80.21	2.26175e-05	2	2077.03	1.42058	104.429	0
	High	mPSAVGYQPTLSTEmGSLQER	4	5647	19	A0A0M3LBA7;A0A1C9HCV0;A0A1D8D815;A0A1I7PIS3;C0J9K5;C0J9P4;Q9SCE9;A0A1I7PIS8;Q95FJ8;Q5J038;A0A1C9HCP3;A0A1I7PIU6;Q95FS7;A0A1I7PIT2;B8PRK2;Q597J4;A0A191SDX6;A9L9Y0;B7S4V7	M1(Oxidation); M15(Oxidation)	0	0	3.771e-07	74.75	4.90239e-05	3	2314.07	1.12707	80.8763	0
	High	VGLTALTmAEYFR	4	7808	21	A0A0M3LBA7;Q597J4;A0A1C9HCV0;A0A1D8D815;Q9SCE9;Q5J038;A0A1C9HCP3;C0J9K5;C0J9P4;Q95FJ8;A0A1I7PIU6;A0A1I7PIS3;A0A1I7PIS8;A9L9Y0;A0A191SDX6;A0A1I7PIT2;B8PRK2;Q95FS7;A0A0A7DB11;Q9MRM1;B7S4V7	M8(Oxidation)	0	0	4.423e-06	74.36	9.57153e-05	2	1487.76	1.26365	109.836	0
	High	VGLTALTMAEYFR	1	7808	21	A0A0M3LBA7;Q597J4;A0A1C9HCV0;Q5J038;A0A1C9HCP3;A0A1I7PIU6;A0A1I7PIS3;C0J9K5;C0J9P4;Q95FS7;Q9SCE9;A0A1I7PIS8;A0A1I7PIT2;B8PRK2;Q95FJ8;A0A1D8D815;B7S4V7;A9L9Y0;A0A191SDX6;A0A0A7DB11;Q9MRM1		0	0	2.792e-06	61.98	0.00157301	2	1471.76	0.808242	114.561	0
	High	EGNDLYMEMK	4	8238	19	A0A0M3LBA7;Q597J4;A0A1C9HCP3;A0A1C9HCV0;Q5J038;Q95FS7;Q95FJ8;A0A0A7DB11;C0J9K5;C0J9P4;A0A1I7PIS3;Q9SCE9;A0A1I7PIU6;A0A1I7PIS8;A0A1I7PIT2;B8PRK2;A0A1D8D815;A9L9Y0;B7S4V7		0	0	0.001619	61.86	0.000543556	2	1229.52	0.493564	74.0746	0
	High	MPNIYNALVVK	6	4063	14	A0A0M3LBA7;Q597J4;A0A1C9HCV0;A0A1C9HCP3;Q5J038;C0J9K5;C0J9P4;Q95FJ8;A0A1I7PIU6;A0A1I7PIS8;B8PRK2;A0A1D8D815;Q95FS7;B7S4V7		0	0	0.000288	60.54	0.00198967	2	1261.7	0.5424	105.033	0
	High	SAPAFIQLDTK	5	4550	14	Q95FS7;A0A0M3LBA7;Q597J4;A0A1C9HCV0;Q5J038;A0A1D8D815;A0A1C9HCP3;A0A1I7PIS3;C0J9K5;C0J9P4;Q9SCE9;Q95FJ8;A0A1I7PIT2;A0A191SDX6		0	0	0.0003084	58.62	0.00396487	2	1190.64	0.638549	84.0641	0
	High	AVAmSATDGLmR	4	3822	14	A0A0M3LBA7;Q597J4;A0A1C9HCV0;A0A1D8D815;C0J9K5;C0J9P4;A0A1I7PIS8;Q95FJ8;A0A1I7PIS3;Q9SCE9;B8PRK2;A0A191SDX6;Q95FS7;Q9MRM1	M4(Oxidation); M11(Oxidation)	0	0	0.0009989	58.58	0.00180597	2	1254.58	0.537039	44.8254	0
	High	AVAMSATDGLmR	9	3822	14	A0A0M3LBA7;A0A1C9HCV0;A0A1D8D815;A0A1I7PIS3;C0J9K5;C0J9P4;Q9SCE9;A0A1I7PIS8;Q95FJ8;Q597J4;A0A191SDX6;B8PRK2;Q95FS7;Q9MRM1	M11(Oxidation)	0	0	7.183e-05	58.16	0.00250498	2	1238.59	0.380734	58.8686	0
	High	ESGVINEENIAESK	3	1255	13	A0A1C9HCV0;Q5J038;A0A1C9HCP3;A0A1I7PIS3;Q9SCE9;Q95FJ8;A0A1I7PIU6;A0A1I7PIS8;B8PRK2;A0A1D8D815;Q95FS7;A0A191SDX6;A0A1I7PIT2		0	0	2.848e-06	57.63	0.00334398	2	1518.73	0.185631	61.0089	0
	High	IGLFGGAGVGK	5	9628	27	A0A0M3LBA7;Q597J4;A0A1C9HCP3;A0A1C9HCV0;Q5J038;A0A1D8D815;A0A1I7PIU6;A0A1I7PIS3;C0J9K5;C0J9P4;Q9SCE9;A0A1I7PIS8;A9L9Y0;Q95FJ8;A0A0A7DB11;A0A1I7PIT2;B8PRK2;A0A2G5F6R8;B9T1V8;A0A2H3ZCK5;A0A251U5D0;A0A191SDX6;Q95FS7;Q9MRM1;B7S4V7;A0A0K9NYL5;A0A0D6QRT0		0	0	0.0009244	50.54	0.0205784	2	975.563	0.481163	82.336	0
	High	AHGGVSVFGGVGER	9	7926	21	A0A0M3LBA7;Q597J4;A0A1C9HCV0;Q5J038;A0A1C9HCP3;A0A1I7PIU6;A0A1I7PIS3;C0J9K5;C0J9P4;Q9SCE9;A0A1I7PIS8;Q95FJ8;B8PRK2;A0A1I7PIT2;A0A1D8D815;A9L9Y0;Q95FS7;B7S4V7;A0A191SDX6;Q9MRM1;A0A0A7DB11		0	0	0.0002129	50.07	0.0204704	2	1328.67	0.313702	60.0908	0
	High	TVLIMELIxNIAK	1	10	1	Q95FS7	X9(D)	0	0	0.000123	47.3	0.0249836	2	1472.84	0.442763	114.628	0
	High	VVDLLAPYR	7	9267	21	A0A0M3LBA7;A0A1C9HCV0;A0A1I7PIS3;C0J9K5;C0J9P4;Q9SCE9;Q95FJ8;Q597J4;A0A191SDX6;Q5J038;A0A1D8D815;A0A1C9HCP3;A0A1I7PIU6;Q95FS7;B7S4V7;A0A1I7PIS8;A0A0A7DB11;A9L9Y0;A0A1I7PIT2;B8PRK2;Q9MRM1		0	0	0.004129	46.36	0.0498874	2	1045.6	0.419361	97.9606	0
	High	LSIFETGIK	6	9003	19	A0A0M3LBA7;Q597J4;A0A1C9HCV0;A0A1C9HCP3;Q5J038;C0J9K5;C0J9P4;Q95FJ8;A0A1I7PIS3;Q9SCE9;A0A1I7PIU6;A0A1I7PIS8;A0A1D8D815;A0A191SDX6;A9L9Y0;A0A0A7DB11;Q95FS7;Q9MRM1;B7S4V7		0	0	0.002746	44.7	0.0509063	2	1007.58	-0.146226	90.9855	0
	High	EGNDLYmEMK	4	8238	19	A0A0M3LBA7;A0A1C9HCP3;Q597J4;A0A1C9HCV0;Q5J038;C0J9K5;C0J9P4;Q95FJ8;A0A1D8D815;A0A1I7PIU6;A0A1I7PIS3;Q9SCE9;A0A1I7PIS8;A0A0A7DB11;A9L9Y0;Q95FS7;B7S4V7;A0A1I7PIT2;B8PRK2	M7(Oxidation)	0	0	0.004	42.65	0.0405754	2	1245.51	0.747566	62.6175	0
	High	TREGNDLYMEMK	1	8225	19	A0A0A7DB11;A0A0M3LBA7;Q597J4;A0A1C9HCV0;Q5J038;A0A1D8D815;A0A1C9HCP3;A0A1I7PIU6;A0A1I7PIS3;C0J9K5;C0J9P4;Q9SCE9;A0A1I7PIS8;A9L9Y0;Q95FJ8;Q95FS7;B7S4V7;A0A1I7PIT2;B8PRK2		0	0	0.004727	26.01	3.07111	2	1486.67	0.574908	62.3156	1
Q5J038	ATP synthase subunit beta (Fragment) OS=Cinnamosma madagascariensis OX=132965 GN=atpB PE=3 SV=1 - [Q5J038_9MAGN]	2738	56.6	5059	0	20	146	477	51.3257	5.17334
	High	GMEVIDTGAPLSVPVGGATLGR	6	3356	17	A0A0M3LBA7;A0A1C9HCV0;Q5J038;A0A1D8D815;A0A1I7PIU6;A0A1C9HCP3;A0A1I7PIS3;C0J9K5;C0J9P4;Q9SCE9;A0A1I7PIS8;Q95FJ8;B8PRK2;A0A191SDX6;A9L9Y0;A0A1I7PIT2;Q95FS7		0	0	1.22e-13	112.2	2.74722e-08	2	2097.1	1.33807	112.901	0
	High	IFNVLGEPVDNLGPVDTR	2	3009	10	A0A0M3LBA7;Q597J4;A0A1C9HCV0;Q5J038;Q9SCE9;A0A1I7PIU6;A0A1D8D815;A0A1I7PIT2;A0A191SDX6;B7S4V7		0	0	6.777e-08	105.14	6.06054e-08	2	1955.03	1.24455	114.256	0
	High	DVNEQDVLLFIDNIFR	1	5066	15	A0A1C9HCV0;Q5J038;A0A1C9HCP3;A0A1I7PIS3;Q9SCE9;Q95FJ8;A0A0M3LBA7;Q597J4;C0J9K5;C0J9P4;A0A1I7PIU6;A0A1I7PIS8;Q95FS7;A0A1I7PIT2;B8PRK2		0	0	4.019e-10	100.52	2.491e-07	2	1950	0.0946365	116.531	0
	High	GIYPAVDPLDSTSTMLQPR	1	5449	21	A0A0M3LBA7;A0A1C9HCV0;A0A1D8D815;A0A1I7PIS3;C0J9K5;C0J9P4;Q9SCE9;A0A1I7PIS8;Q95FJ8;Q597J4;A0A191SDX6;A0A1C9HCP3;Q5J038;A0A1I7PIU6;A0A1I7PIT2;B8PRK2;A9L9Y0;Q95FS7;Q9MRM1;B7S4V7;Q8WJF6		0	0	5.311e-08	96.34	5.7389e-07	3	2061.03	0.705094	114.185	0
	High	FVQAGSEVSALLGR	10	9158	20	A0A1C9HCV0;Q5J038;A0A0M3LBA7;Q597J4;A0A1D8D815;A0A1C9HCP3;A0A1I7PIU6;A0A1I7PIS3;C0J9K5;C0J9P4;Q95FS7;Q9SCE9;B7S4V7;A0A1I7PIS8;A9L9Y0;Q95FJ8;A0A191SDX6;B8PRK2;A0A0A7DB11;A0A1I7PIT2		0	0	1.855e-07	95.82	6.99068e-07	2	1433.78	0.458178	105.245	0
	High	GmEVIDTGAPLSVPVGGATLGR	5	3356	17	A0A0M3LBA7;A0A1C9HCV0;Q5J038;A0A1D8D815;A0A1I7PIU6;A0A1C9HCP3;A0A1I7PIS3;C0J9K5;C0J9P4;Q9SCE9;A0A1I7PIS8;Q95FJ8;A0A1I7PIT2;Q95FS7;A0A191SDX6;B8PRK2;A9L9Y0	M2(Oxidation)	0	0	1.749e-13	95.55	5.87259e-07	2	2113.1	1.42362	103.409	0
	High	mPNIYNALVVK	3	4063	14	A0A0M3LBA7;A0A1C9HCV0;Q597J4;A0A1C9HCP3;Q5J038;C0J9K5;C0J9P4;Q95FJ8;A0A1I7PIU6;A0A1I7PIS8;B8PRK2;A0A1D8D815;Q95FS7;B7S4V7	M1(Oxidation)	0	0	7.245e-06	92.72	3.69772e-06	2	1277.69	1.55371	89.7935	0
	High	mPSAVGYQPTLSTEMGSLQER	13	5647	19	A0A0M3LBA7;Q597J4;A0A1C9HCV0;Q5J038;A0A1C9HCP3;A0A1I7PIU6;A0A1I7PIS3;C0J9K5;C0J9P4;Q9SCE9;A0A1I7PIS8;Q95FJ8;A0A1D8D815;A0A191SDX6;B7S4V7;Q95FS7;A0A1I7PIT2;B8PRK2;A9L9Y0	M1(Oxidation)	0	0	2.906e-12	91.26	1.22468e-06	2	2298.08	1.63709	97.562	0
	High	VALVYGQMNEPPGAR	12	9490	21	C0J9K5;A0A0M3LBA7;Q597J4;A0A1C9HCV0;A0A191SDX6;Q5J038;A0A1D8D815;A0A1C9HCP3;A0A1I7PIU6;A0A1I7PIS3;C0J9P4;Q95FS7;Q9SCE9;B7S4V7;A0A1I7PIS8;A0A1I7PIT2;B8PRK2;A9L9Y0;Q95FJ8;A0A0A7DB11;Q9MRM1		0	0	1.31e-08	90	2.5899e-06	2	1601.81	0.731551	79.6128	0
	High	ELQDIIAILGLDELSEEDR	1	7752	20	A0A0M3LBA7;Q597J4;A0A1C9HCV0;Q5J038;A0A1C9HCP3;C0J9K5;C0J9P4;Q95FJ8;A0A1I7PIS3;Q9SCE9;A0A1I7PIU6;A0A1I7PIS8;B8PRK2;A0A1D8D815;A0A191SDX6;A0A1I7PIT2;Q95FS7;A9L9Y0;B7S4V7;Q8WJF6		0	0	8.856e-11	88.86	3.24152e-06	2	2171.11	-0.536246	115.77	0
	High	VALVYGQmNEPPGAR	10	9490	21	Q9MRM1;A0A0M3LBA7;Q597J4;A0A1C9HCV0;Q5J038;A0A1D8D815;A0A1C9HCP3;A0A1I7PIU6;A0A1I7PIS3;C0J9K5;C0J9P4;Q95FS7;Q9SCE9;B7S4V7;A0A1I7PIS8;A9L9Y0;Q95FJ8;A0A1I7PIT2;B8PRK2;A0A191SDX6;A0A0A7DB11	M8(Oxidation)	0	0	5.161e-08	84.77	8.62041e-06	2	1617.81	1.07566	66.5214	0
	High	MPSAVGYQPTLSTEMGSLQER	7	5647	19	B7S4V7;A0A0M3LBA7;Q597J4;A0A1C9HCV0;A0A1I7PIS3;C0J9K5;C0J9P4;Q9SCE9;Q95FJ8;A0A1C9HCP3;A0A1D8D815;A0A1I7PIS8;Q5J038;A0A1I7PIU6;A0A191SDX6;Q95FS7;A0A1I7PIT2;B8PRK2;A9L9Y0		0	0	2.162e-09	81.23	1.44546e-05	3	2282.08	0.992421	104.869	0
	High	GIYPAVDPLDSTSTmLQPR	6	5449	21	A0A0M3LBA7;Q597J4;A0A1C9HCV0;A0A1C9HCP3;Q5J038;C0J9K5;C0J9P4;Q95FJ8;A0A1I7PIS3;Q9SCE9;A0A1I7PIU6;A0A1I7PIS8;A0A1I7PIT2;B8PRK2;A0A1D8D815;A0A191SDX6;A9L9Y0;Q95FS7;Q9MRM1;B7S4V7;Q8WJF6	M15(Oxidation)	0	0	7.101e-11	80.21	2.26175e-05	2	2077.03	1.42058	104.429	0
	High	mPSAVGYQPTLSTEmGSLQER	4	5647	19	A0A0M3LBA7;A0A1C9HCV0;A0A1D8D815;A0A1I7PIS3;C0J9K5;C0J9P4;Q9SCE9;A0A1I7PIS8;Q95FJ8;Q5J038;A0A1C9HCP3;A0A1I7PIU6;Q95FS7;A0A1I7PIT2;B8PRK2;Q597J4;A0A191SDX6;A9L9Y0;B7S4V7	M1(Oxidation); M15(Oxidation)	0	0	3.771e-07	74.75	4.90239e-05	3	2314.07	1.12707	80.8763	0
	High	VGLTALTmAEYFR	4	7808	21	A0A0M3LBA7;Q597J4;A0A1C9HCV0;A0A1D8D815;Q9SCE9;Q5J038;A0A1C9HCP3;C0J9K5;C0J9P4;Q95FJ8;A0A1I7PIU6;A0A1I7PIS3;A0A1I7PIS8;A9L9Y0;A0A191SDX6;A0A1I7PIT2;B8PRK2;Q95FS7;A0A0A7DB11;Q9MRM1;B7S4V7	M8(Oxidation)	0	0	4.423e-06	74.36	9.57153e-05	2	1487.76	1.26365	109.836	0
	High	VGLTALTMAEYFR	1	7808	21	A0A0M3LBA7;Q597J4;A0A1C9HCV0;Q5J038;A0A1C9HCP3;A0A1I7PIU6;A0A1I7PIS3;C0J9K5;C0J9P4;Q95FS7;Q9SCE9;A0A1I7PIS8;A0A1I7PIT2;B8PRK2;Q95FJ8;A0A1D8D815;B7S4V7;A9L9Y0;A0A191SDX6;A0A0A7DB11;Q9MRM1		0	0	2.792e-06	61.98	0.00157301	2	1471.76	0.808242	114.561	0
	High	EGNDLYMEMK	4	8238	19	A0A0M3LBA7;Q597J4;A0A1C9HCP3;A0A1C9HCV0;Q5J038;Q95FS7;Q95FJ8;A0A0A7DB11;C0J9K5;C0J9P4;A0A1I7PIS3;Q9SCE9;A0A1I7PIU6;A0A1I7PIS8;A0A1I7PIT2;B8PRK2;A0A1D8D815;A9L9Y0;B7S4V7		0	0	0.001619	61.86	0.000543556	2	1229.52	0.493564	74.0746	0
	High	MPNIYNALVVK	6	4063	14	A0A0M3LBA7;Q597J4;A0A1C9HCV0;A0A1C9HCP3;Q5J038;C0J9K5;C0J9P4;Q95FJ8;A0A1I7PIU6;A0A1I7PIS8;B8PRK2;A0A1D8D815;Q95FS7;B7S4V7		0	0	0.000288	60.54	0.00198967	2	1261.7	0.5424	105.033	0
	High	SAPAFIQLDTK	5	4550	14	Q95FS7;A0A0M3LBA7;Q597J4;A0A1C9HCV0;Q5J038;A0A1D8D815;A0A1C9HCP3;A0A1I7PIS3;C0J9K5;C0J9P4;Q9SCE9;Q95FJ8;A0A1I7PIT2;A0A191SDX6		0	0	0.0003084	58.62	0.00396487	2	1190.64	0.638549	84.0641	0
	High	ESGVINEENIAESK	3	1255	13	A0A1C9HCV0;Q5J038;A0A1C9HCP3;A0A1I7PIS3;Q9SCE9;Q95FJ8;A0A1I7PIU6;A0A1I7PIS8;B8PRK2;A0A1D8D815;Q95FS7;A0A191SDX6;A0A1I7PIT2		0	0	2.848e-06	57.63	0.00334398	2	1518.73	0.185631	61.0089	0
	High	TVLIMELINNIAK	1	8267	19	A0A0M3LBA7;A0A1C9HCV0;Q597J4;A0A1D8D815;A0A1I7PIS3;C0J9K5;C0J9P4;Q9SCE9;A0A1I7PIS8;Q95FJ8;Q5J038;A0A1C9HCP3;A0A1I7PIU6;A9L9Y0;A0A1I7PIT2;B8PRK2;A0A0A7DB11;A0A191SDX6;Q9MRM1		0	0	3.383e-06	55.95	0.00427773	2	1471.86	0.118931	115.421	0
	High	IGLFGGAGVGK	5	9628	27	A0A0M3LBA7;Q597J4;A0A1C9HCP3;A0A1C9HCV0;Q5J038;A0A1D8D815;A0A1I7PIU6;A0A1I7PIS3;C0J9K5;C0J9P4;Q9SCE9;A0A1I7PIS8;A9L9Y0;Q95FJ8;A0A0A7DB11;A0A1I7PIT2;B8PRK2;A0A2G5F6R8;B9T1V8;A0A2H3ZCK5;A0A251U5D0;A0A191SDX6;Q95FS7;Q9MRM1;B7S4V7;A0A0K9NYL5;A0A0D6QRT0		0	0	0.0009244	50.54	0.0205784	2	975.563	0.481163	82.336	0
	High	AHGGVSVFGGVGER	9	7926	21	A0A0M3LBA7;Q597J4;A0A1C9HCV0;Q5J038;A0A1C9HCP3;A0A1I7PIU6;A0A1I7PIS3;C0J9K5;C0J9P4;Q9SCE9;A0A1I7PIS8;Q95FJ8;B8PRK2;A0A1I7PIT2;A0A1D8D815;A9L9Y0;Q95FS7;B7S4V7;A0A191SDX6;Q9MRM1;A0A0A7DB11		0	0	0.0002129	50.07	0.0204704	2	1328.67	0.313702	60.0908	0
	High	VVDLLAPYR	7	9267	21	A0A0M3LBA7;A0A1C9HCV0;A0A1I7PIS3;C0J9K5;C0J9P4;Q9SCE9;Q95FJ8;Q597J4;A0A191SDX6;Q5J038;A0A1D8D815;A0A1C9HCP3;A0A1I7PIU6;Q95FS7;B7S4V7;A0A1I7PIS8;A0A0A7DB11;A9L9Y0;A0A1I7PIT2;B8PRK2;Q9MRM1		0	0	0.004129	46.36	0.0498874	2	1045.6	0.419361	97.9606	0
	High	LSIFETGIK	6	9003	19	A0A0M3LBA7;Q597J4;A0A1C9HCV0;A0A1C9HCP3;Q5J038;C0J9K5;C0J9P4;Q95FJ8;A0A1I7PIS3;Q9SCE9;A0A1I7PIU6;A0A1I7PIS8;A0A1D8D815;A0A191SDX6;A9L9Y0;A0A0A7DB11;Q95FS7;Q9MRM1;B7S4V7		0	0	0.002746	44.7	0.0509063	2	1007.58	-0.146226	90.9855	0
	High	EGNDLYmEMK	4	8238	19	A0A0M3LBA7;A0A1C9HCP3;Q597J4;A0A1C9HCV0;Q5J038;C0J9K5;C0J9P4;Q95FJ8;A0A1D8D815;A0A1I7PIU6;A0A1I7PIS3;Q9SCE9;A0A1I7PIS8;A0A0A7DB11;A9L9Y0;Q95FS7;B7S4V7;A0A1I7PIT2;B8PRK2	M7(Oxidation)	0	0	0.004	42.65	0.0405754	2	1245.51	0.747566	62.6175	0
	High	AMNLDVESK	4	51	4	A0A0M3LBA7;Q5J038;A0A1D8D815;B8PRK2		0	0	0.00412	38.09	0.213189	2	1006.49	0.285346	53.2542	0
	High	TREGNDLYMEMK	1	8225	19	A0A0A7DB11;A0A0M3LBA7;Q597J4;A0A1C9HCV0;Q5J038;A0A1D8D815;A0A1C9HCP3;A0A1I7PIU6;A0A1I7PIS3;C0J9K5;C0J9P4;Q9SCE9;A0A1I7PIS8;A9L9Y0;Q95FJ8;Q95FS7;B7S4V7;A0A1I7PIT2;B8PRK2		0	0	0.004727	26.01	3.07111	2	1486.67	0.574908	62.3156	1
	High	AmNLDVESK	5	51	4	A0A0M3LBA7;Q5J038;A0A1D8D815;B8PRK2	M2(Oxidation)	0	0.001	0.02005	46.8	0.0269352	2	1022.48	-0.178	35.0179	0
B8PRK2	ATP synthase subunit beta (Fragment) OS=Helleborus orientalis OX=171898 GN=atpB PE=3 SV=1 - [B8PRK2_9MAGN]	2735.78	51.48	1012	0	18	151	474	51.1708	5.09717
	High	GMEVIDTGAPLSVPVGGATLGR	6	3356	17	A0A0M3LBA7;A0A1C9HCV0;Q5J038;A0A1D8D815;A0A1I7PIU6;A0A1C9HCP3;A0A1I7PIS3;C0J9K5;C0J9P4;Q9SCE9;A0A1I7PIS8;Q95FJ8;B8PRK2;A0A191SDX6;A9L9Y0;A0A1I7PIT2;Q95FS7		0	0	1.22e-13	112.2	2.74722e-08	2	2097.1	1.33807	112.901	0
	High	DVNEQDVLLFIDNIFR	1	5066	15	A0A1C9HCV0;Q5J038;A0A1C9HCP3;A0A1I7PIS3;Q9SCE9;Q95FJ8;A0A0M3LBA7;Q597J4;C0J9K5;C0J9P4;A0A1I7PIU6;A0A1I7PIS8;Q95FS7;A0A1I7PIT2;B8PRK2		0	0	4.019e-10	100.52	2.491e-07	2	1950	0.0946365	116.531	0
	High	GIYPAVDPLDSTSTMLQPR	1	5449	21	A0A0M3LBA7;A0A1C9HCV0;A0A1D8D815;A0A1I7PIS3;C0J9K5;C0J9P4;Q9SCE9;A0A1I7PIS8;Q95FJ8;Q597J4;A0A191SDX6;A0A1C9HCP3;Q5J038;A0A1I7PIU6;A0A1I7PIT2;B8PRK2;A9L9Y0;Q95FS7;Q9MRM1;B7S4V7;Q8WJF6		0	0	5.311e-08	96.34	5.7389e-07	3	2061.03	0.705094	114.185	0
	High	FVQAGSEVSALLGR	10	9158	20	A0A1C9HCV0;Q5J038;A0A0M3LBA7;Q597J4;A0A1D8D815;A0A1C9HCP3;A0A1I7PIU6;A0A1I7PIS3;C0J9K5;C0J9P4;Q95FS7;Q9SCE9;B7S4V7;A0A1I7PIS8;A9L9Y0;Q95FJ8;A0A191SDX6;B8PRK2;A0A0A7DB11;A0A1I7PIT2		0	0	1.855e-07	95.82	6.99068e-07	2	1433.78	0.458178	105.245	0
	High	GmEVIDTGAPLSVPVGGATLGR	5	3356	17	A0A0M3LBA7;A0A1C9HCV0;Q5J038;A0A1D8D815;A0A1I7PIU6;A0A1C9HCP3;A0A1I7PIS3;C0J9K5;C0J9P4;Q9SCE9;A0A1I7PIS8;Q95FJ8;A0A1I7PIT2;Q95FS7;A0A191SDX6;B8PRK2;A9L9Y0	M2(Oxidation)	0	0	1.749e-13	95.55	5.87259e-07	2	2113.1	1.42362	103.409	0
	High	mPNIYNALVVK	3	4063	14	A0A0M3LBA7;A0A1C9HCV0;Q597J4;A0A1C9HCP3;Q5J038;C0J9K5;C0J9P4;Q95FJ8;A0A1I7PIU6;A0A1I7PIS8;B8PRK2;A0A1D8D815;Q95FS7;B7S4V7	M1(Oxidation)	0	0	7.245e-06	92.72	3.69772e-06	2	1277.69	1.55371	89.7935	0
	High	mPSAVGYQPTLSTEMGSLQER	13	5647	19	A0A0M3LBA7;Q597J4;A0A1C9HCV0;Q5J038;A0A1C9HCP3;A0A1I7PIU6;A0A1I7PIS3;C0J9K5;C0J9P4;Q9SCE9;A0A1I7PIS8;Q95FJ8;A0A1D8D815;A0A191SDX6;B7S4V7;Q95FS7;A0A1I7PIT2;B8PRK2;A9L9Y0	M1(Oxidation)	0	0	2.906e-12	91.26	1.22468e-06	2	2298.08	1.63709	97.562	0
	High	VALVYGQMNEPPGAR	12	9490	21	C0J9K5;A0A0M3LBA7;Q597J4;A0A1C9HCV0;A0A191SDX6;Q5J038;A0A1D8D815;A0A1C9HCP3;A0A1I7PIU6;A0A1I7PIS3;C0J9P4;Q95FS7;Q9SCE9;B7S4V7;A0A1I7PIS8;A0A1I7PIT2;B8PRK2;A9L9Y0;Q95FJ8;A0A0A7DB11;Q9MRM1		0	0	1.31e-08	90	2.5899e-06	2	1601.81	0.731551	79.6128	0
	High	ELQDIIAILGLDELSEEDR	1	7752	20	A0A0M3LBA7;Q597J4;A0A1C9HCV0;Q5J038;A0A1C9HCP3;C0J9K5;C0J9P4;Q95FJ8;A0A1I7PIS3;Q9SCE9;A0A1I7PIU6;A0A1I7PIS8;B8PRK2;A0A1D8D815;A0A191SDX6;A0A1I7PIT2;Q95FS7;A9L9Y0;B7S4V7;Q8WJF6		0	0	8.856e-11	88.86	3.24152e-06	2	2171.11	-0.536246	115.77	0
	High	VALVYGQmNEPPGAR	10	9490	21	Q9MRM1;A0A0M3LBA7;Q597J4;A0A1C9HCV0;Q5J038;A0A1D8D815;A0A1C9HCP3;A0A1I7PIU6;A0A1I7PIS3;C0J9K5;C0J9P4;Q95FS7;Q9SCE9;B7S4V7;A0A1I7PIS8;A9L9Y0;Q95FJ8;A0A1I7PIT2;B8PRK2;A0A191SDX6;A0A0A7DB11	M8(Oxidation)	0	0	5.161e-08	84.77	8.62041e-06	2	1617.81	1.07566	66.5214	0
	High	AVAMSATDGLMR	5	3822	14	A0A0M3LBA7;Q597J4;A0A1C9HCV0;A0A1I7PIS3;C0J9K5;C0J9P4;Q9SCE9;A0A1I7PIS8;B8PRK2;Q95FJ8;A0A191SDX6;A0A1D8D815;Q9MRM1;Q95FS7		0	0	1.288e-05	82.16	1.23619e-05	2	1222.59	0.42003	73.0258	0
	High	MPSAVGYQPTLSTEMGSLQER	7	5647	19	B7S4V7;A0A0M3LBA7;Q597J4;A0A1C9HCV0;A0A1I7PIS3;C0J9K5;C0J9P4;Q9SCE9;Q95FJ8;A0A1C9HCP3;A0A1D8D815;A0A1I7PIS8;Q5J038;A0A1I7PIU6;A0A191SDX6;Q95FS7;A0A1I7PIT2;B8PRK2;A9L9Y0		0	0	2.162e-09	81.23	1.44546e-05	3	2282.08	0.992421	104.869	0
	High	GIYPAVDPLDSTSTmLQPR	6	5449	21	A0A0M3LBA7;Q597J4;A0A1C9HCV0;A0A1C9HCP3;Q5J038;C0J9K5;C0J9P4;Q95FJ8;A0A1I7PIS3;Q9SCE9;A0A1I7PIU6;A0A1I7PIS8;A0A1I7PIT2;B8PRK2;A0A1D8D815;A0A191SDX6;A9L9Y0;Q95FS7;Q9MRM1;B7S4V7;Q8WJF6	M15(Oxidation)	0	0	7.101e-11	80.21	2.26175e-05	2	2077.03	1.42058	104.429	0
	High	mPSAVGYQPTLSTEmGSLQER	4	5647	19	A0A0M3LBA7;A0A1C9HCV0;A0A1D8D815;A0A1I7PIS3;C0J9K5;C0J9P4;Q9SCE9;A0A1I7PIS8;Q95FJ8;Q5J038;A0A1C9HCP3;A0A1I7PIU6;Q95FS7;A0A1I7PIT2;B8PRK2;Q597J4;A0A191SDX6;A9L9Y0;B7S4V7	M1(Oxidation); M15(Oxidation)	0	0	3.771e-07	74.75	4.90239e-05	3	2314.07	1.12707	80.8763	0
	High	VGLTALTmAEYFR	4	7808	21	A0A0M3LBA7;Q597J4;A0A1C9HCV0;A0A1D8D815;Q9SCE9;Q5J038;A0A1C9HCP3;C0J9K5;C0J9P4;Q95FJ8;A0A1I7PIU6;A0A1I7PIS3;A0A1I7PIS8;A9L9Y0;A0A191SDX6;A0A1I7PIT2;B8PRK2;Q95FS7;A0A0A7DB11;Q9MRM1;B7S4V7	M8(Oxidation)	0	0	4.423e-06	74.36	9.57153e-05	2	1487.76	1.26365	109.836	0
	High	VGLTALTMAEYFR	1	7808	21	A0A0M3LBA7;Q597J4;A0A1C9HCV0;Q5J038;A0A1C9HCP3;A0A1I7PIU6;A0A1I7PIS3;C0J9K5;C0J9P4;Q95FS7;Q9SCE9;A0A1I7PIS8;A0A1I7PIT2;B8PRK2;Q95FJ8;A0A1D8D815;B7S4V7;A9L9Y0;A0A191SDX6;A0A0A7DB11;Q9MRM1		0	0	2.792e-06	61.98	0.00157301	2	1471.76	0.808242	114.561	0
	High	EGNDLYMEMK	4	8238	19	A0A0M3LBA7;Q597J4;A0A1C9HCP3;A0A1C9HCV0;Q5J038;Q95FS7;Q95FJ8;A0A0A7DB11;C0J9K5;C0J9P4;A0A1I7PIS3;Q9SCE9;A0A1I7PIU6;A0A1I7PIS8;A0A1I7PIT2;B8PRK2;A0A1D8D815;A9L9Y0;B7S4V7		0	0	0.001619	61.86	0.000543556	2	1229.52	0.493564	74.0746	0
	High	MPNIYNALVVK	6	4063	14	A0A0M3LBA7;Q597J4;A0A1C9HCV0;A0A1C9HCP3;Q5J038;C0J9K5;C0J9P4;Q95FJ8;A0A1I7PIU6;A0A1I7PIS8;B8PRK2;A0A1D8D815;Q95FS7;B7S4V7		0	0	0.000288	60.54	0.00198967	2	1261.7	0.5424	105.033	0
	High	AVAmSATDGLmR	4	3822	14	A0A0M3LBA7;Q597J4;A0A1C9HCV0;A0A1D8D815;C0J9K5;C0J9P4;A0A1I7PIS8;Q95FJ8;A0A1I7PIS3;Q9SCE9;B8PRK2;A0A191SDX6;Q95FS7;Q9MRM1	M4(Oxidation); M11(Oxidation)	0	0	0.0009989	58.58	0.00180597	2	1254.58	0.537039	44.8254	0
	High	AVAMSATDGLmR	9	3822	14	A0A0M3LBA7;A0A1C9HCV0;A0A1D8D815;A0A1I7PIS3;C0J9K5;C0J9P4;Q9SCE9;A0A1I7PIS8;Q95FJ8;Q597J4;A0A191SDX6;B8PRK2;Q95FS7;Q9MRM1	M11(Oxidation)	0	0	7.183e-05	58.16	0.00250498	2	1238.59	0.380734	58.8686	0
	High	ESGVINEENIAESK	3	1255	13	A0A1C9HCV0;Q5J038;A0A1C9HCP3;A0A1I7PIS3;Q9SCE9;Q95FJ8;A0A1I7PIU6;A0A1I7PIS8;B8PRK2;A0A1D8D815;Q95FS7;A0A191SDX6;A0A1I7PIT2		0	0	2.848e-06	57.63	0.00334398	2	1518.73	0.185631	61.0089	0
	High	TVLIMELINNIAK	1	8267	19	A0A0M3LBA7;A0A1C9HCV0;Q597J4;A0A1D8D815;A0A1I7PIS3;C0J9K5;C0J9P4;Q9SCE9;A0A1I7PIS8;Q95FJ8;Q5J038;A0A1C9HCP3;A0A1I7PIU6;A9L9Y0;A0A1I7PIT2;B8PRK2;A0A0A7DB11;A0A191SDX6;Q9MRM1		0	0	3.383e-06	55.95	0.00427773	2	1471.86	0.118931	115.421	0
	High	IGLFGGAGVGK	5	9628	27	A0A0M3LBA7;Q597J4;A0A1C9HCP3;A0A1C9HCV0;Q5J038;A0A1D8D815;A0A1I7PIU6;A0A1I7PIS3;C0J9K5;C0J9P4;Q9SCE9;A0A1I7PIS8;A9L9Y0;Q95FJ8;A0A0A7DB11;A0A1I7PIT2;B8PRK2;A0A2G5F6R8;B9T1V8;A0A2H3ZCK5;A0A251U5D0;A0A191SDX6;Q95FS7;Q9MRM1;B7S4V7;A0A0K9NYL5;A0A0D6QRT0		0	0	0.0009244	50.54	0.0205784	2	975.563	0.481163	82.336	0
	High	AHGGVSVFGGVGER	9	7926	21	A0A0M3LBA7;Q597J4;A0A1C9HCV0;Q5J038;A0A1C9HCP3;A0A1I7PIU6;A0A1I7PIS3;C0J9K5;C0J9P4;Q9SCE9;A0A1I7PIS8;Q95FJ8;B8PRK2;A0A1I7PIT2;A0A1D8D815;A9L9Y0;Q95FS7;B7S4V7;A0A191SDX6;Q9MRM1;A0A0A7DB11		0	0	0.0002129	50.07	0.0204704	2	1328.67	0.313702	60.0908	0
	High	VVDLLAPYR	7	9267	21	A0A0M3LBA7;A0A1C9HCV0;A0A1I7PIS3;C0J9K5;C0J9P4;Q9SCE9;Q95FJ8;Q597J4;A0A191SDX6;Q5J038;A0A1D8D815;A0A1C9HCP3;A0A1I7PIU6;Q95FS7;B7S4V7;A0A1I7PIS8;A0A0A7DB11;A9L9Y0;A0A1I7PIT2;B8PRK2;Q9MRM1		0	0	0.004129	46.36	0.0498874	2	1045.6	0.419361	97.9606	0
	High	EGNDLYmEMK	4	8238	19	A0A0M3LBA7;A0A1C9HCP3;Q597J4;A0A1C9HCV0;Q5J038;C0J9K5;C0J9P4;Q95FJ8;A0A1D8D815;A0A1I7PIU6;A0A1I7PIS3;Q9SCE9;A0A1I7PIS8;A0A0A7DB11;A9L9Y0;Q95FS7;B7S4V7;A0A1I7PIT2;B8PRK2	M7(Oxidation)	0	0	0.004	42.65	0.0405754	2	1245.51	0.747566	62.6175	0
	High	AMNLDVESK	4	51	4	A0A0M3LBA7;Q5J038;A0A1D8D815;B8PRK2		0	0	0.00412	38.09	0.213189	2	1006.49	0.285346	53.2542	0
	High	TREGNDLYMEMK	1	8225	19	A0A0A7DB11;A0A0M3LBA7;Q597J4;A0A1C9HCV0;Q5J038;A0A1D8D815;A0A1C9HCP3;A0A1I7PIU6;A0A1I7PIS3;C0J9K5;C0J9P4;Q9SCE9;A0A1I7PIS8;A9L9Y0;Q95FJ8;Q95FS7;B7S4V7;A0A1I7PIT2;B8PRK2		0	0	0.004727	26.01	3.07111	2	1486.67	0.574908	62.3156	1
	High	AmNLDVESK	5	51	4	A0A0M3LBA7;Q5J038;A0A1D8D815;B8PRK2	M2(Oxidation)	0	0.001	0.02005	46.8	0.0269352	2	1022.48	-0.178	35.0179	0
Q9SCE9	ATP synthase subunit beta (Fragment) OS=Euthystachys abbreviata OX=34257 GN=atpB PE=3 SV=1 - [Q9SCE9_9LAMI]	2662.77	54.22	5555	1	20	147	498	53.7886	5.40186
	High	GMEVIDTGAPLSVPVGGATLGR	6	3356	17	A0A0M3LBA7;A0A1C9HCV0;Q5J038;A0A1D8D815;A0A1I7PIU6;A0A1C9HCP3;A0A1I7PIS3;C0J9K5;C0J9P4;Q9SCE9;A0A1I7PIS8;Q95FJ8;B8PRK2;A0A191SDX6;A9L9Y0;A0A1I7PIT2;Q95FS7		0	0	1.22e-13	112.2	2.74722e-08	2	2097.1	1.33807	112.901	0
	High	IFNVLGEPVDNLGPVDTR	2	3009	10	A0A0M3LBA7;Q597J4;A0A1C9HCV0;Q5J038;Q9SCE9;A0A1I7PIU6;A0A1D8D815;A0A1I7PIT2;A0A191SDX6;B7S4V7		0	0	6.777e-08	105.14	6.06054e-08	2	1955.03	1.24455	114.256	0
	High	DVNEQDVLLFIDNIFR	1	5066	15	A0A1C9HCV0;Q5J038;A0A1C9HCP3;A0A1I7PIS3;Q9SCE9;Q95FJ8;A0A0M3LBA7;Q597J4;C0J9K5;C0J9P4;A0A1I7PIU6;A0A1I7PIS8;Q95FS7;A0A1I7PIT2;B8PRK2		0	0	4.019e-10	100.52	2.491e-07	2	1950	0.0946365	116.531	0
	High	GIYPAVDPLDSTSTMLQPR	1	5449	21	A0A0M3LBA7;A0A1C9HCV0;A0A1D8D815;A0A1I7PIS3;C0J9K5;C0J9P4;Q9SCE9;A0A1I7PIS8;Q95FJ8;Q597J4;A0A191SDX6;A0A1C9HCP3;Q5J038;A0A1I7PIU6;A0A1I7PIT2;B8PRK2;A9L9Y0;Q95FS7;Q9MRM1;B7S4V7;Q8WJF6		0	0	5.311e-08	96.34	5.7389e-07	3	2061.03	0.705094	114.185	0
	High	FVQAGSEVSALLGR	10	9158	20	A0A1C9HCV0;Q5J038;A0A0M3LBA7;Q597J4;A0A1D8D815;A0A1C9HCP3;A0A1I7PIU6;A0A1I7PIS3;C0J9K5;C0J9P4;Q95FS7;Q9SCE9;B7S4V7;A0A1I7PIS8;A9L9Y0;Q95FJ8;A0A191SDX6;B8PRK2;A0A0A7DB11;A0A1I7PIT2		0	0	1.855e-07	95.82	6.99068e-07	2	1433.78	0.458178	105.245	0
	High	GmEVIDTGAPLSVPVGGATLGR	5	3356	17	A0A0M3LBA7;A0A1C9HCV0;Q5J038;A0A1D8D815;A0A1I7PIU6;A0A1C9HCP3;A0A1I7PIS3;C0J9K5;C0J9P4;Q9SCE9;A0A1I7PIS8;Q95FJ8;A0A1I7PIT2;Q95FS7;A0A191SDX6;B8PRK2;A9L9Y0	M2(Oxidation)	0	0	1.749e-13	95.55	5.87259e-07	2	2113.1	1.42362	103.409	0
	High	mPSAVGYQPTLSTEMGSLQER	13	5647	19	A0A0M3LBA7;Q597J4;A0A1C9HCV0;Q5J038;A0A1C9HCP3;A0A1I7PIU6;A0A1I7PIS3;C0J9K5;C0J9P4;Q9SCE9;A0A1I7PIS8;Q95FJ8;A0A1D8D815;A0A191SDX6;B7S4V7;Q95FS7;A0A1I7PIT2;B8PRK2;A9L9Y0	M1(Oxidation)	0	0	2.906e-12	91.26	1.22468e-06	2	2298.08	1.63709	97.562	0
	High	VALVYGQMNEPPGAR	12	9490	21	C0J9K5;A0A0M3LBA7;Q597J4;A0A1C9HCV0;A0A191SDX6;Q5J038;A0A1D8D815;A0A1C9HCP3;A0A1I7PIU6;A0A1I7PIS3;C0J9P4;Q95FS7;Q9SCE9;B7S4V7;A0A1I7PIS8;A0A1I7PIT2;B8PRK2;A9L9Y0;Q95FJ8;A0A0A7DB11;Q9MRM1		0	0	1.31e-08	90	2.5899e-06	2	1601.81	0.731551	79.6128	0
	High	ELQDIIAILGLDELSEEDR	1	7752	20	A0A0M3LBA7;Q597J4;A0A1C9HCV0;Q5J038;A0A1C9HCP3;C0J9K5;C0J9P4;Q95FJ8;A0A1I7PIS3;Q9SCE9;A0A1I7PIU6;A0A1I7PIS8;B8PRK2;A0A1D8D815;A0A191SDX6;A0A1I7PIT2;Q95FS7;A9L9Y0;B7S4V7;Q8WJF6		0	0	8.856e-11	88.86	3.24152e-06	2	2171.11	-0.536246	115.77	0
	High	VALVYGQmNEPPGAR	10	9490	21	Q9MRM1;A0A0M3LBA7;Q597J4;A0A1C9HCV0;Q5J038;A0A1D8D815;A0A1C9HCP3;A0A1I7PIU6;A0A1I7PIS3;C0J9K5;C0J9P4;Q95FS7;Q9SCE9;B7S4V7;A0A1I7PIS8;A9L9Y0;Q95FJ8;A0A1I7PIT2;B8PRK2;A0A191SDX6;A0A0A7DB11	M8(Oxidation)	0	0	5.161e-08	84.77	8.62041e-06	2	1617.81	1.07566	66.5214	0
	High	AVAMSATDGLMR	5	3822	14	A0A0M3LBA7;Q597J4;A0A1C9HCV0;A0A1I7PIS3;C0J9K5;C0J9P4;Q9SCE9;A0A1I7PIS8;B8PRK2;Q95FJ8;A0A191SDX6;A0A1D8D815;Q9MRM1;Q95FS7		0	0	1.288e-05	82.16	1.23619e-05	2	1222.59	0.42003	73.0258	0
	High	MPSAVGYQPTLSTEMGSLQER	7	5647	19	B7S4V7;A0A0M3LBA7;Q597J4;A0A1C9HCV0;A0A1I7PIS3;C0J9K5;C0J9P4;Q9SCE9;Q95FJ8;A0A1C9HCP3;A0A1D8D815;A0A1I7PIS8;Q5J038;A0A1I7PIU6;A0A191SDX6;Q95FS7;A0A1I7PIT2;B8PRK2;A9L9Y0		0	0	2.162e-09	81.23	1.44546e-05	3	2282.08	0.992421	104.869	0
	High	GIYPAVDPLDSTSTmLQPR	6	5449	21	A0A0M3LBA7;Q597J4;A0A1C9HCV0;A0A1C9HCP3;Q5J038;C0J9K5;C0J9P4;Q95FJ8;A0A1I7PIS3;Q9SCE9;A0A1I7PIU6;A0A1I7PIS8;A0A1I7PIT2;B8PRK2;A0A1D8D815;A0A191SDX6;A9L9Y0;Q95FS7;Q9MRM1;B7S4V7;Q8WJF6	M15(Oxidation)	0	0	7.101e-11	80.21	2.26175e-05	2	2077.03	1.42058	104.429	0
	High	mPSAVGYQPTLSTEmGSLQER	4	5647	19	A0A0M3LBA7;A0A1C9HCV0;A0A1D8D815;A0A1I7PIS3;C0J9K5;C0J9P4;Q9SCE9;A0A1I7PIS8;Q95FJ8;Q5J038;A0A1C9HCP3;A0A1I7PIU6;Q95FS7;A0A1I7PIT2;B8PRK2;Q597J4;A0A191SDX6;A9L9Y0;B7S4V7	M1(Oxidation); M15(Oxidation)	0	0	3.771e-07	74.75	4.90239e-05	3	2314.07	1.12707	80.8763	0
	High	VGLTALTmAEYFR	4	7808	21	A0A0M3LBA7;Q597J4;A0A1C9HCV0;A0A1D8D815;Q9SCE9;Q5J038;A0A1C9HCP3;C0J9K5;C0J9P4;Q95FJ8;A0A1I7PIU6;A0A1I7PIS3;A0A1I7PIS8;A9L9Y0;A0A191SDX6;A0A1I7PIT2;B8PRK2;Q95FS7;A0A0A7DB11;Q9MRM1;B7S4V7	M8(Oxidation)	0	0	4.423e-06	74.36	9.57153e-05	2	1487.76	1.26365	109.836	0
	High	VGLTALTMAEYFR	1	7808	21	A0A0M3LBA7;Q597J4;A0A1C9HCV0;Q5J038;A0A1C9HCP3;A0A1I7PIU6;A0A1I7PIS3;C0J9K5;C0J9P4;Q95FS7;Q9SCE9;A0A1I7PIS8;A0A1I7PIT2;B8PRK2;Q95FJ8;A0A1D8D815;B7S4V7;A9L9Y0;A0A191SDX6;A0A0A7DB11;Q9MRM1		0	0	2.792e-06	61.98	0.00157301	2	1471.76	0.808242	114.561	0
	High	EGNDLYMEMK	4	8238	19	A0A0M3LBA7;Q597J4;A0A1C9HCP3;A0A1C9HCV0;Q5J038;Q95FS7;Q95FJ8;A0A0A7DB11;C0J9K5;C0J9P4;A0A1I7PIS3;Q9SCE9;A0A1I7PIU6;A0A1I7PIS8;A0A1I7PIT2;B8PRK2;A0A1D8D815;A9L9Y0;B7S4V7		0	0	0.001619	61.86	0.000543556	2	1229.52	0.493564	74.0746	0
	High	SAPAFIQLDTK	5	4550	14	Q95FS7;A0A0M3LBA7;Q597J4;A0A1C9HCV0;Q5J038;A0A1D8D815;A0A1C9HCP3;A0A1I7PIS3;C0J9K5;C0J9P4;Q9SCE9;Q95FJ8;A0A1I7PIT2;A0A191SDX6		0	0	0.0003084	58.62	0.00396487	2	1190.64	0.638549	84.0641	0
	High	AVAmSATDGLmR	4	3822	14	A0A0M3LBA7;Q597J4;A0A1C9HCV0;A0A1D8D815;C0J9K5;C0J9P4;A0A1I7PIS8;Q95FJ8;A0A1I7PIS3;Q9SCE9;B8PRK2;A0A191SDX6;Q95FS7;Q9MRM1	M4(Oxidation); M11(Oxidation)	0	0	0.0009989	58.58	0.00180597	2	1254.58	0.537039	44.8254	0
	High	AVAMSATDGLmR	9	3822	14	A0A0M3LBA7;A0A1C9HCV0;A0A1D8D815;A0A1I7PIS3;C0J9K5;C0J9P4;Q9SCE9;A0A1I7PIS8;Q95FJ8;Q597J4;A0A191SDX6;B8PRK2;Q95FS7;Q9MRM1	M11(Oxidation)	0	0	7.183e-05	58.16	0.00250498	2	1238.59	0.380734	58.8686	0
	High	ESGVINEENIAESK	3	1255	13	A0A1C9HCV0;Q5J038;A0A1C9HCP3;A0A1I7PIS3;Q9SCE9;Q95FJ8;A0A1I7PIU6;A0A1I7PIS8;B8PRK2;A0A1D8D815;Q95FS7;A0A191SDX6;A0A1I7PIT2		0	0	2.848e-06	57.63	0.00334398	2	1518.73	0.185631	61.0089	0
	High	TVLIMELINNIAK	1	8267	19	A0A0M3LBA7;A0A1C9HCV0;Q597J4;A0A1D8D815;A0A1I7PIS3;C0J9K5;C0J9P4;Q9SCE9;A0A1I7PIS8;Q95FJ8;Q5J038;A0A1C9HCP3;A0A1I7PIU6;A9L9Y0;A0A1I7PIT2;B8PRK2;A0A0A7DB11;A0A191SDX6;Q9MRM1		0	0	3.383e-06	55.95	0.00427773	2	1471.86	0.118931	115.421	0
	High	IGLFGGAGVGK	5	9628	27	A0A0M3LBA7;Q597J4;A0A1C9HCP3;A0A1C9HCV0;Q5J038;A0A1D8D815;A0A1I7PIU6;A0A1I7PIS3;C0J9K5;C0J9P4;Q9SCE9;A0A1I7PIS8;A9L9Y0;Q95FJ8;A0A0A7DB11;A0A1I7PIT2;B8PRK2;A0A2G5F6R8;B9T1V8;A0A2H3ZCK5;A0A251U5D0;A0A191SDX6;Q95FS7;Q9MRM1;B7S4V7;A0A0K9NYL5;A0A0D6QRT0		0	0	0.0009244	50.54	0.0205784	2	975.563	0.481163	82.336	0
	High	AHGGVSVFGGVGER	9	7926	21	A0A0M3LBA7;Q597J4;A0A1C9HCV0;Q5J038;A0A1C9HCP3;A0A1I7PIU6;A0A1I7PIS3;C0J9K5;C0J9P4;Q9SCE9;A0A1I7PIS8;Q95FJ8;B8PRK2;A0A1I7PIT2;A0A1D8D815;A9L9Y0;Q95FS7;B7S4V7;A0A191SDX6;Q9MRM1;A0A0A7DB11		0	0	0.0002129	50.07	0.0204704	2	1328.67	0.313702	60.0908	0
	High	VVDLLAPYR	7	9267	21	A0A0M3LBA7;A0A1C9HCV0;A0A1I7PIS3;C0J9K5;C0J9P4;Q9SCE9;Q95FJ8;Q597J4;A0A191SDX6;Q5J038;A0A1D8D815;A0A1C9HCP3;A0A1I7PIU6;Q95FS7;B7S4V7;A0A1I7PIS8;A0A0A7DB11;A9L9Y0;A0A1I7PIT2;B8PRK2;Q9MRM1		0	0	0.004129	46.36	0.0498874	2	1045.6	0.419361	97.9606	0
	High	LSIFETGIK	6	9003	19	A0A0M3LBA7;Q597J4;A0A1C9HCV0;A0A1C9HCP3;Q5J038;C0J9K5;C0J9P4;Q95FJ8;A0A1I7PIS3;Q9SCE9;A0A1I7PIU6;A0A1I7PIS8;A0A1D8D815;A0A191SDX6;A9L9Y0;A0A0A7DB11;Q95FS7;Q9MRM1;B7S4V7		0	0	0.002746	44.7	0.0509063	2	1007.58	-0.146226	90.9855	0
	High	EGNDLYmEMK	4	8238	19	A0A0M3LBA7;A0A1C9HCP3;Q597J4;A0A1C9HCV0;Q5J038;C0J9K5;C0J9P4;Q95FJ8;A0A1D8D815;A0A1I7PIU6;A0A1I7PIS3;Q9SCE9;A0A1I7PIS8;A0A0A7DB11;A9L9Y0;Q95FS7;B7S4V7;A0A1I7PIT2;B8PRK2	M7(Oxidation)	0	0	0.004	42.65	0.0405754	2	1245.51	0.747566	62.6175	0
	High	TREGNDLYMEMK	1	8225	19	A0A0A7DB11;A0A0M3LBA7;Q597J4;A0A1C9HCV0;Q5J038;A0A1D8D815;A0A1C9HCP3;A0A1I7PIU6;A0A1I7PIS3;C0J9K5;C0J9P4;Q9SCE9;A0A1I7PIS8;A9L9Y0;Q95FJ8;Q95FS7;B7S4V7;A0A1I7PIT2;B8PRK2		0	0	0.004727	26.01	3.07111	2	1486.67	0.574908	62.3156	1
	High	IYNALVVK	1	26	1	Q9SCE9		0	0.006	0.08646	46.98	0.0137817	2	919.561	0.312829	64.5212	0
I2E906	Ribulose bisphosphate carboxylase large chain (Fragment) OS=Mouriri sagotiana OX=323213 GN=rbcl PE=3 SV=1 - [I2E906_9MYRT]	2652.08	27.21	21353	0	13	196	441	48.9167	6.58057
	High	GGLDFTKDDENVNSQPFMR	9	51638	212	Q9XQI4;Q4VI93;Q8MFT9;A0A126G0V3;Q8M9K0;Q9XPZ1;A2VAU6;I2BGM7;Q33032;C3RXF1;Q6VW40;Q32701;P28421;Q32571;Q8WJE0;C6G1P2;Q33047;Q8WL19;Q95F08;A0A1C9HG87;U5XM28;B8PRL7;Q9THL1;Q5SCK3;A0A0F7EV98;O98756;Q9MT32;A0A286NQM2;A0A286M593;F2X4H9;Q9GEK5;A0A0K2SQY8;Q32553;Q4VI99;C1JAT3;Q9GGI5;D6MYJ6;Q9XQ93;Q7YJP8;Q7GH77;Q33156;Q8HUZ9;O98551;I2E9L8;Q3I534;I2E9A4;A0A286NQE9;Q4VI78;Q1XEK3;Q8WKT6;A5X4D3;O78309;A0A1S5Q…		0	0	3.07e-12	122.68	2.26344e-09	2	2169.99	1.02955	92.749	1
	High	DDGLLLHIHR	28	18	7	D6MYI7;Q9MV62;I2E906;R4QE58;D6MYK9;A5H757;P93976		0	0	4.29e-06	105.04	8.65837e-08	2	1188.65	0.353351	68.3415	0
	High	GHYLNATAGTcEEMIK	11	14794	96	Q8ME51;Q31895;Q95631;Q37220;Q8MCW3;Q6VW40;A2VAU6;C6G1P2;Q33032;A0A1C9HG87;U5XM28;Q9THL1;Q5SCK3;F2X4H9;A0A0K2SQY8;Q4VI99;C1JAT3;Q9GGI5;D6MYJ6;Q7YJP8;Q7GH77;O98551;Q3I534;I2E9A4;Q4VI78;G0WZL1;B1PHQ2;Q1X6Q9;A0A142I7F3;S6CMZ7;Q8MFT9;J9QH20;Q37140;L0N8B1;Q32701;A0A0B4M1K8;A0A1D8DG20;P94046;R4QE58;Q5I221;B6GUV5;A0A078BR81;A0A0F6TFY2;Q5DRJ9;A5X4D3;Q37279;P93904;D6MYK4;E7DMY2;O98747;I2E962;Q7YMT1;I2E906;…	C11(Carbamidomethyl)	0	0	1.546e-10	99.58	2.41981e-07	2	1794.82	0.807073	65.3142	0
	High	GGLDFTKDDENVNSQPFmR	7	51638	212	Q4VIC0;O98426;B1PHQ2;A0A2D0WHN2;Q95CE8;Q9GGJ5;B5LBY9;Q8M9K0;Q9XPZ1;A2VAU6;C6G1P2;A5X4D3;F2X4H9;A0A0K2SQY8;Q4VI99;Q9GGI5;D6MYJ6;Q7YJP8;Q5I221;Q4VI78;G0WZL1;Q37220;Q37279;J9QH20;Q37140;L0N8B1;Q6VW40;I2BGM7;Q8WJE0;Q33047;Q8WL19;Q33032;A0A1C9HG87;U5XM28;B8PRL7;Q9THL1;Q5SCK3;O98756;A0A286M593;Q9GEK5;C1JAT3;Q9XQ93;Q7GH77;Q33156;Q8HUZ9;O98551;I2E9L8;Q3I534;I2E9A4;Q1XEK3;Q8WKT6;P48689;A0A142DPV4;B7P0E9;D…	M18(Oxidation)	0	0	7.491e-11	86.8	8.48286e-06	2	2185.98	1.33788	83.0895	1
	High	GHYLNATAGTcEEmIK	7	14794	96	A2VAU6;C6G1P2;F2X4H9;Q9GGI5;Q6VW40;Q33032;A0A1C9HG87;U5XM28;Q9THL1;Q5SCK3;A0A0K2SQY8;Q4VI99;C1JAT3;D6MYJ6;Q7YJP8;Q7GH77;O98551;Q3I534;I2E9A4;Q4VI78;E7DMY2;A0A2H4UGV5;I2E962;O98429;A0A0B4M1K8;G0WZL1;Q37220;A0A142I7A5;B1PHQ2;Q1X6Q9;A0A142I7F3;A0A078BR81;Q37347;K4EPE7;S6CMZ7;Q8MFT9;A0A0F6TFY2;Q95CE8;Q5DRJ9;J9QH20;A0A1D8DG20;Q37140;L0N8B1;P94046;Q8MCW3;A5X4D3;Q37212;Q5I221;Q7YJL9;Q31895;R4QE58;O09424…	C11(Carbamidomethyl); M14(Oxidation)	0	0	2.28e-09	86.28	4.74719e-06	2	1810.81	1.85537	55.2021	0
	High	MSGGDHIHAGTVVGK	34	17683	132	A2VAU6;C6G1P2;F2X4H9;Q9GGI5;Q7YJP8;O98551;Q6VW40;I2BGM7;Q8WJE0;Q33032;A0A1C9HG87;U5XM28;A5X4D3;Q5SCK3;A0A286NQE6;O98756;Q339G9;A0A286M593;Q9GEK5;A0A0K2SQY8;O98429;D6MYJ6;Q9XQ93;Q7GH77;Q8HUZ9;Q5I221;G0WZM4;I2E9L8;Q8HRT3;I2E9A4;A0A286NQF2;Q1XEK3;Q8WKT6;Q7YJM6;Q9ZS70;A0A249Y5N8;A0A120KLC1;B8PRP3;A0A0B4M1K8;B7P0E9;B5L2V5;S4TA61;D4N1T9;A8DPF0;A0A1D5AHD9;J9QG76;E5G0I9;F5B3G0;E0D8V0;Q1X6Q9;O99016;H8PFT5…		0	0	1.165e-06	82.11	1.83643e-05	2	1465.72	1.1837	39.5293	0
	High	mSGGDHIHAGTVVGK	33	17683	132	A2VAU6;C6G1P2;F2X4H9;Q9GGI5;Q5I221;Q8WJE0;I2E9A4;A0A286M593;Q3T5L7;K4EPE7;P94046;Q9ZS70;O98747;P92447;Q95F08;Q5SCK3;O98756;Q1XEK3;A0A1Z1G7R2;A5X5W8;Q9XPZ1;B1NFY5;Q8HUZ9;Q37212;C6G392;Q5UFC2;B8PRP3;I2EA78;Q6VW40;I2BGM7;Q33032;A0A1C9HG87;U5XM28;A5X4D3;V5K6K1;Q339G9;Q9GEK5;A0A0K2SQY8;D6MYJ6;Q9XQ93;A0A1W6BQF9;Q7YJP8;Q7GH77;G0WZM4;O98551;I2E9L8;Q8HRT3;Q6USH4;Q8WKT6;A0A249Y5N8;Q8WJX3;B7P0E9;B5L2V5;S4TA…	M1(Oxidation)	0	0	3.354e-08	79.72	3.69234e-05	2	1481.72	0.48353	32.8883	0
	High	DDENVNSQPFMR	5	52171	233	C7AQV2;A5H757;Q7YJR9;Q7YJM4;Q6PZC1;X2D2J7;Q7YJL9;Q9GHZ1;A5X4K9;Q85YX6;A0A1Q1G8P4;Q6VW13;O20245;A2VAU6;C6G1P2;F2X4H9;Q9GGI5;D6MYJ0;Q9ZS70;Q32701;P28421;Q31896;Q6VW40;Q32776;Q32571;I2BGM7;Q8WJE0;B1NL21;P93904;Q33047;O98884;D6MYK4;E7DMY2;A0PD98;C7AQR6;O98747;Q8WL19;Q33032;I2E962;Q95F08;C3RXF1;A0A1C9HG87;U5XM28;B8PRL7;Q7YMT1;Q9THL1;A5X4D3;Q5SCK3;A0A286NQE6;V5K6K1;Q9XQI4;A0A0F7EV98;O98756;Q9MT32;Q339G…		0	0	1.101e-06	77.79	6.19995e-05	2	1451.62	0.893699	69.1062	0
	High	TFQGPPHGIQVER	27	58045	223	P48689;Q9GHM7;P28421;A0A1C9HG87;O99016;Q37140;O03654;Q33484;Q4VI99;D6MYJ6;Q7YJP8;Q7YJR9;Q8HVI8;Q9XQR0;O03628;O03613;Q6VW40;A2VAU6;I2BGM7;C6G1P2;Q33032;Q95F08;A0A0F7EV98;O98756;Q9MT32;F2X4H9;Q9GGI5;Q8HUZ9;I2E9L8;Q4VI78;Q9ZS70;Q8WJE0;D6MYK4;E7DMY2;U5XM28;R4QE58;Q5SCK3;A0A286NQE6;Q6VW13;A0A286M593;Q9GEK5;A0A0K2SQY8;O98429;Q9XQ93;Q7GH77;O98551;I2E9A4;A0A286NQF2;Q1XEK3;Q8WKT6;Q7YJM6;D6MYI7;A0A120KLC1;…		0	0	5.824e-06	73.98	0.00024886	2	1465.76	1.65537	62.6514	0
	High	GHYLNATAGTcEEMIKR	1	14767	95	Q6VW40;A2VAU6;C6G1P2;Q33032;A0A1C9HG87;U5XM28;Q5SCK3;F2X4H9;A0A0K2SQY8;Q9GGI5;D6MYJ6;Q7YJP8;Q7GH77;O98551;I2E9A4;Q1X6Q9;S6CMZ7;Q8MFT9;Q37140;L0N8B1;Q9THL1;Q4VI99;Q4VI78;Q37220;B1PHQ2;C1JAT3;Q3I534;E7DMY2;A0A2H4UGV5;I2E962;O98429;A0A0B4M1K8;G0WZL1;A0A142I7A5;A0A142I7F3;A0A078BR81;Q37347;K4EPE7;A0A0F6TFY2;Q95CE8;Q5DRJ9;J9QH20;A0A1D8DG20;P94046;Q8MCW3;A5X4D3;Q37212;Q5I221;Q7YJL9;Q37279;Q32701;P93904…	C11(Carbamidomethyl)	0	0	4.122e-06	68.57	0.000369894	2	1950.92	1.28217	60.3982	1
	High	GHYLNATAGTcEEmIKR	4	14767	95	A2VAU6;C6G1P2;F2X4H9;Q9GGI5;Q6VW40;Q33032;A0A1C9HG87;U5XM28;Q9THL1;Q5SCK3;A0A0K2SQY8;Q4VI99;C1JAT3;D6MYJ6;Q7YJP8;Q7GH77;O98551;Q3I534;I2E9A4;Q4VI78;E7DMY2;A0A2H4UGV5;I2E962;O98429;A0A0B4M1K8;G0WZL1;Q37220;A0A142I7A5;B1PHQ2;Q1X6Q9;A0A142I7F3;A0A078BR81;Q37347;K4EPE7;S6CMZ7;Q8MFT9;A0A0F6TFY2;Q95CE8;Q5DRJ9;J9QH20;A0A1D8DG20;Q37140;L0N8B1;P94046;Q8MCW3;A5X4D3;Q37212;Q5I221;Q7YJL9;Q31895;R4QE58;O09424…	C11(Carbamidomethyl); M14(Oxidation)	0	0	6.772e-08	60.93	0.00201672	3	1966.91	1.11945	50.1511	1
	High	EITLGFVDLLR	1	11021	95	A2VAU6;C6G1P2;F2X4H9;Q4VI99;Q9GGI5;Q4VI78;Q6VW40;Q33032;A0A1C9HG87;U5XM28;C1JAT3;Q5I221;I2BGM7;Q8WJE0;B8PRL7;O98756;A0A286M593;Q9GEK5;Q8HUZ9;I2E9L8;Q8MFT9;Q9ZS70;I2E962;A0A286NQE6;A0A286NQF2;Q7YJM6;P48689;A0A142DPV4;B8PRP3;H5ZW43;G0WZL1;J9QG76;B3LDY8;Q8HVI8;D0Q0K2;Q8M9K0;Q37347;Q8M9J0;J9QH20;A0A125R6I8;Q8MCW3;E7DMY2;O98747;Q9TN58;Q37212;Q4VI93;O09424;A0A249Y5N8;C1JAS8;Q9XPZ1;Q9GHM7;Q37309;Q31895;…		0	0	0.0004852	54.62	0.00745718	2	1275.73	0.366433	114.98	0
	High	DDENVNSQPFmR	5	52171	233	Q9ZS70;Q6VW40;A2VAU6;I2BGM7;Q8WJE0;C6G1P2;E7DMY2;Q33032;A0A1C9HG87;U5XM28;A0A286NQE6;O98756;A0A286M593;F2X4H9;Q9GEK5;Q9GGI5;Q37212;Q8HUZ9;I2E9L8;A0A286NQF2;Q7YJM6;B8PRP3;J9QG76;Q8HVI8;Q8M9K0;Q37347;Q8M9J0;Q8MFT9;B1NL21;Q33047;A0PD98;Q8WL19;I2E962;Q9GHZ1;B8PRL7;Q7YMT1;Q9THL1;A5X4D3;Q5SCK3;A5X4K9;Q9XQI4;Q339G9;A0A0K2SQY8;B8QQG4;O78309;O98429;Q4VI99;C1JAT3;D6MYJ6;Q9XQ93;Q7YJP8;Q7GH77;Q33156;Q5I221;G…	M11(Oxidation)	0	0	2.971e-05	50.31	0.0341223	2	1467.62	0.772197	56.6686	0
	High	PLLGcTIKPK	6	64838	243	Q6VW40;A2VAU6;I2BGM7;C6G1P2;E7DMY2;Q33032;Q95F08;A0A0F7EV98;O98756;Q9MT32;F2X4H9;Q4VI99;Q9GGI5;Q8HUZ9;I2E9L8;Q4VI78;P93904;D6MYK4;A0A1C9HG87;U5XM28;Q9THL1;Q5SCK3;A0A0K2SQY8;C1JAT3;D6MYJ6;Q37212;Q7YJP8;Q7GH77;J9QER6;O98551;Q3I534;I2E9A4;G0WZL1;Q37220;B1PHQ2;Q1X6Q9;A0A142I7F3;S6CMZ7;Q37176;Q8MFT9;J9QH20;Q37140;L0N8B1;A5X4D3;A0A286M593;Q5I221;Q1XEK3;Q8WKT6;Q7YJM4;J9QG76;E5G0I9;D6MYJ0;Q7YJM3;I2E962;O…	C5(Carbamidomethyl)	0	0	0.001848	47.66	0.0969826	2	1126.67	0.321047	51.0137	1
	High	YGRPLLGcTIKPK	6	64650	239	I2BGM7;C6G1P2;Q33032;C3RXF1;A0A286NQM2;Q9GGI5;Q6VW40;A2VAU6;Q8WJE0;A0A1C9HG87;U5XM28;A5X4D3;Q5SCK3;A0A286NQE6;V5K6K1;O98756;Q339G9;A0A286M593;F2X4H9;Q9GEK5;A0A0K2SQY8;O98429;D6MYJ6;Q9XQ93;A0A1W6BQF9;Q37212;Q7YJP8;Q7GH77;Q8HUZ9;Q5I221;G0WZM4;O98551;I2E9L8;Q8HRT3;I2E9A4;A0A286NQF2;Q6USH4;Q1XEK3;Q8WKT6;Q7YJM6;Q32701;R4QE58;Q9THL1;Q32553;Q4VI99;C1JAT3;Q3I534;Q4VI78;D6MYI7;Q32183;J9QG76;Q7YJM3;Q37140;…	C8(Carbamidomethyl)	0	0	0.0003732	33.94	2.44292	4	1502.85	-0.587415	53.0634	2
	High	AMHAVIDR	10	44488	230	Q6VW40;A2VAU6;I2BGM7;Q8WJE0;C6G1P2;Q33032;Q95F08;A0A1C9HG87;U5XM28;O98756;A0A286M593;F2X4H9;Q9GEK5;Q9GGI5;Q8HUZ9;I2E9L8;Q9THL1;Q5SCK3;A0A0K2SQY8;Q4VI99;C1JAT3;D6MYJ6;Q7YJP8;Q7GH77;O98551;Q3I534;I2E9A4;Q4VI78;G0WZL1;Q37220;B1PHQ2;Q1X6Q9;A0A142I7F3;S6CMZ7;Q8MFT9;J9QH20;Q37140;L0N8B1;Q37212;Q5I221;A0A286NQF2;Q7YJM6;A0A249Y5N8;S4TA61;J9QG76;F5B3G0;E0D8V0;Q8M9K0;Q8M9J0;A0A0F7G5Y0;Q8M9L6;B1NL21;Q33047;…		0	0.001	0.00563	52.36	0.0214441	2	912.472	-0.421985	32.9279	0
	High	NHGMHFR	1	30695	183	A2VAU6;C6G1P2;A0PD98;B8PRL7;A0A286M593;F2X4H9;A0A0K2SQY8;B8QQG4;Q4VI99;Q9GGI5;D6MYJ6;Q7YJP8;Q8HUZ9;Q4VI78;Q1XEK3;Q8WKT6;P48689;B8PRP3;H5ZW43;G0WZL1;J9QG76;Q37220;A0A142I7A5;H8PFT5;A0A078BR81;Q37347;K4EPE7;A0A0F6TFY2;Q95CE8;Q5DRJ9;Q7YJM3;J9QH20;Q37140;L0N8B1;Q9ZS70;Q6VW40;I2BGM7;Q8WJE0;B1NL21;Q33047;D6MYK4;E7DMY2;Q8WL19;Q33032;I2E962;Q9GHZ1;A0A1C9HG87;U5XM28;Q7YMT1;Q9THL1;A5X4D3;Q5SCK3;A0A286NQE6;…		0	0.006	0.08575	23.55	11.4073	2	898.411	1.06526	27.536	0
	High	EGNEIIR	1	14511	111	Q6VW40;A2VAU6;I2BGM7;Q8WJE0;C6G1P2;Q33032;A0A1C9HG87;U5XM28;O98756;A0A286M593;F2X4H9;Q9GEK5;Q9GGI5;Q8HUZ9;I2E9L8;E7DMY2;O98747;Q95F08;Q31895;A0A0F7EV98;Q9MT32;Q4VI99;Q37212;Q4VI78;Q4VIC0;Q9GHZ1;Q7YMT1;Q9THL1;A5X4D3;Q5SCK3;Q339G9;A0A0K2SQY8;C1JAT3;D6MYJ6;Q7YJP8;Q7GH77;Q5I221;O98551;Q3I534;I2E9A4;Q58U40;B8PRL7;A0A1W6BQF9;J9QER6;Q1XEK3;Q8WKT6;V5K6K1;Q9XQ93;G0WZM4;Q8HRT3;Q6USH4;I2E962;A0A286NQE6;A0A2…		0	0.008	0.09977	41.97	0.153664	2	830.436	-0.303857	34.9388	0
A0A1I7PIT2	ATP synthase subunit beta (Fragment) OS=Mycetia sinensis OX=1712815 GN=atpB PE=3 SV=1 - [A0A1I7PIT2_9GENT]	2639.44	57.64	732	0	19	136	458	49.1826	5.05908
	High	GMEVIDTGAPLSVPVGGATLGR	6	3356	17	A0A0M3LBA7;A0A1C9HCV0;Q5J038;A0A1D8D815;A0A1I7PIU6;A0A1C9HCP3;A0A1I7PIS3;C0J9K5;C0J9P4;Q9SCE9;A0A1I7PIS8;Q95FJ8;B8PRK2;A0A191SDX6;A9L9Y0;A0A1I7PIT2;Q95FS7		0	0	1.22e-13	112.2	2.74722e-08	2	2097.1	1.33807	112.901	0
	High	IFNVLGEPVDNLGPVDTR	2	3009	10	A0A0M3LBA7;Q597J4;A0A1C9HCV0;Q5J038;Q9SCE9;A0A1I7PIU6;A0A1D8D815;A0A1I7PIT2;A0A191SDX6;B7S4V7		0	0	6.777e-08	105.14	6.06054e-08	2	1955.03	1.24455	114.256	0
	High	DVNEQDVLLFIDNIFR	1	5066	15	A0A1C9HCV0;Q5J038;A0A1C9HCP3;A0A1I7PIS3;Q9SCE9;Q95FJ8;A0A0M3LBA7;Q597J4;C0J9K5;C0J9P4;A0A1I7PIU6;A0A1I7PIS8;Q95FS7;A0A1I7PIT2;B8PRK2		0	0	4.019e-10	100.52	2.491e-07	2	1950	0.0946365	116.531	0
	High	GIYPAVDPLDSTSTMLQPR	1	5449	21	A0A0M3LBA7;A0A1C9HCV0;A0A1D8D815;A0A1I7PIS3;C0J9K5;C0J9P4;Q9SCE9;A0A1I7PIS8;Q95FJ8;Q597J4;A0A191SDX6;A0A1C9HCP3;Q5J038;A0A1I7PIU6;A0A1I7PIT2;B8PRK2;A9L9Y0;Q95FS7;Q9MRM1;B7S4V7;Q8WJF6		0	0	5.311e-08	96.34	5.7389e-07	3	2061.03	0.705094	114.185	0
	High	FVQAGSEVSALLGR	10	9158	20	A0A1C9HCV0;Q5J038;A0A0M3LBA7;Q597J4;A0A1D8D815;A0A1C9HCP3;A0A1I7PIU6;A0A1I7PIS3;C0J9K5;C0J9P4;Q95FS7;Q9SCE9;B7S4V7;A0A1I7PIS8;A9L9Y0;Q95FJ8;A0A191SDX6;B8PRK2;A0A0A7DB11;A0A1I7PIT2		0	0	1.855e-07	95.82	6.99068e-07	2	1433.78	0.458178	105.245	0
	High	GmEVIDTGAPLSVPVGGATLGR	5	3356	17	A0A0M3LBA7;A0A1C9HCV0;Q5J038;A0A1D8D815;A0A1I7PIU6;A0A1C9HCP3;A0A1I7PIS3;C0J9K5;C0J9P4;Q9SCE9;A0A1I7PIS8;Q95FJ8;A0A1I7PIT2;Q95FS7;A0A191SDX6;B8PRK2;A9L9Y0	M2(Oxidation)	0	0	1.749e-13	95.55	5.87259e-07	2	2113.1	1.42362	103.409	0
	High	mPSAVGYQPTLSTEMGSLQER	13	5647	19	A0A0M3LBA7;Q597J4;A0A1C9HCV0;Q5J038;A0A1C9HCP3;A0A1I7PIU6;A0A1I7PIS3;C0J9K5;C0J9P4;Q9SCE9;A0A1I7PIS8;Q95FJ8;A0A1D8D815;A0A191SDX6;B7S4V7;Q95FS7;A0A1I7PIT2;B8PRK2;A9L9Y0	M1(Oxidation)	0	0	2.906e-12	91.26	1.22468e-06	2	2298.08	1.63709	97.562	0
	High	VALVYGQMNEPPGAR	12	9490	21	C0J9K5;A0A0M3LBA7;Q597J4;A0A1C9HCV0;A0A191SDX6;Q5J038;A0A1D8D815;A0A1C9HCP3;A0A1I7PIU6;A0A1I7PIS3;C0J9P4;Q95FS7;Q9SCE9;B7S4V7;A0A1I7PIS8;A0A1I7PIT2;B8PRK2;A9L9Y0;Q95FJ8;A0A0A7DB11;Q9MRM1		0	0	1.31e-08	90	2.5899e-06	2	1601.81	0.731551	79.6128	0
	High	ELQDIIAILGLDELSEEDR	1	7752	20	A0A0M3LBA7;Q597J4;A0A1C9HCV0;Q5J038;A0A1C9HCP3;C0J9K5;C0J9P4;Q95FJ8;A0A1I7PIS3;Q9SCE9;A0A1I7PIU6;A0A1I7PIS8;B8PRK2;A0A1D8D815;A0A191SDX6;A0A1I7PIT2;Q95FS7;A9L9Y0;B7S4V7;Q8WJF6		0	0	8.856e-11	88.86	3.24152e-06	2	2171.11	-0.536246	115.77	0
	High	VALVYGQmNEPPGAR	10	9490	21	Q9MRM1;A0A0M3LBA7;Q597J4;A0A1C9HCV0;Q5J038;A0A1D8D815;A0A1C9HCP3;A0A1I7PIU6;A0A1I7PIS3;C0J9K5;C0J9P4;Q95FS7;Q9SCE9;B7S4V7;A0A1I7PIS8;A9L9Y0;Q95FJ8;A0A1I7PIT2;B8PRK2;A0A191SDX6;A0A0A7DB11	M8(Oxidation)	0	0	5.161e-08	84.77	8.62041e-06	2	1617.81	1.07566	66.5214	0
	High	MPSAVGYQPTLSTEMGSLQER	7	5647	19	B7S4V7;A0A0M3LBA7;Q597J4;A0A1C9HCV0;A0A1I7PIS3;C0J9K5;C0J9P4;Q9SCE9;Q95FJ8;A0A1C9HCP3;A0A1D8D815;A0A1I7PIS8;Q5J038;A0A1I7PIU6;A0A191SDX6;Q95FS7;A0A1I7PIT2;B8PRK2;A9L9Y0		0	0	2.162e-09	81.23	1.44546e-05	3	2282.08	0.992421	104.869	0
	High	GIYPAVDPLDSTSTmLQPR	6	5449	21	A0A0M3LBA7;Q597J4;A0A1C9HCV0;A0A1C9HCP3;Q5J038;C0J9K5;C0J9P4;Q95FJ8;A0A1I7PIS3;Q9SCE9;A0A1I7PIU6;A0A1I7PIS8;A0A1I7PIT2;B8PRK2;A0A1D8D815;A0A191SDX6;A9L9Y0;Q95FS7;Q9MRM1;B7S4V7;Q8WJF6	M15(Oxidation)	0	0	7.101e-11	80.21	2.26175e-05	2	2077.03	1.42058	104.429	0
	High	mPSAVGYQPTLSTEmGSLQER	4	5647	19	A0A0M3LBA7;A0A1C9HCV0;A0A1D8D815;A0A1I7PIS3;C0J9K5;C0J9P4;Q9SCE9;A0A1I7PIS8;Q95FJ8;Q5J038;A0A1C9HCP3;A0A1I7PIU6;Q95FS7;A0A1I7PIT2;B8PRK2;Q597J4;A0A191SDX6;A9L9Y0;B7S4V7	M1(Oxidation); M15(Oxidation)	0	0	3.771e-07	74.75	4.90239e-05	3	2314.07	1.12707	80.8763	0
	High	VGLTALTmAEYFR	4	7808	21	A0A0M3LBA7;Q597J4;A0A1C9HCV0;A0A1D8D815;Q9SCE9;Q5J038;A0A1C9HCP3;C0J9K5;C0J9P4;Q95FJ8;A0A1I7PIU6;A0A1I7PIS3;A0A1I7PIS8;A9L9Y0;A0A191SDX6;A0A1I7PIT2;B8PRK2;Q95FS7;A0A0A7DB11;Q9MRM1;B7S4V7	M8(Oxidation)	0	0	4.423e-06	74.36	9.57153e-05	2	1487.76	1.26365	109.836	0
	High	MPNIYDALVVK	2	26	3	Q95FJ8;A0A1I7PIS3;A0A1I7PIT2		0	0	8.357e-06	71.69	0.000168838	2	1262.68	0.0497221	94.3734	0
	High	IVGEEHYETAQK	12	150	5	A0A0M3LBA7;A0A1I7PIS3;A0A1I7PIU6;A0A1I7PIT2;A0A1I7PIS8		0	0	1.935e-07	70.29	0.00015061	2	1403.68	0.377836	38.4596	0
	High	VGLTALTMAEYFR	1	7808	21	A0A0M3LBA7;Q597J4;A0A1C9HCV0;Q5J038;A0A1C9HCP3;A0A1I7PIU6;A0A1I7PIS3;C0J9K5;C0J9P4;Q95FS7;Q9SCE9;A0A1I7PIS8;A0A1I7PIT2;B8PRK2;Q95FJ8;A0A1D8D815;B7S4V7;A9L9Y0;A0A191SDX6;A0A0A7DB11;Q9MRM1		0	0	2.792e-06	61.98	0.00157301	2	1471.76	0.808242	114.561	0
	High	EGNDLYMEMK	4	8238	19	A0A0M3LBA7;Q597J4;A0A1C9HCP3;A0A1C9HCV0;Q5J038;Q95FS7;Q95FJ8;A0A0A7DB11;C0J9K5;C0J9P4;A0A1I7PIS3;Q9SCE9;A0A1I7PIU6;A0A1I7PIS8;A0A1I7PIT2;B8PRK2;A0A1D8D815;A9L9Y0;B7S4V7		0	0	0.001619	61.86	0.000543556	2	1229.52	0.493564	74.0746	0
	High	SAPAFIQLDTK	5	4550	14	Q95FS7;A0A0M3LBA7;Q597J4;A0A1C9HCV0;Q5J038;A0A1D8D815;A0A1C9HCP3;A0A1I7PIS3;C0J9K5;C0J9P4;Q9SCE9;Q95FJ8;A0A1I7PIT2;A0A191SDX6		0	0	0.0003084	58.62	0.00396487	2	1190.64	0.638549	84.0641	0
	High	ESGVINEENIAESK	3	1255	13	A0A1C9HCV0;Q5J038;A0A1C9HCP3;A0A1I7PIS3;Q9SCE9;Q95FJ8;A0A1I7PIU6;A0A1I7PIS8;B8PRK2;A0A1D8D815;Q95FS7;A0A191SDX6;A0A1I7PIT2		0	0	2.848e-06	57.63	0.00334398	2	1518.73	0.185631	61.0089	0
	High	TVLIMELINNIAK	1	8267	19	A0A0M3LBA7;A0A1C9HCV0;Q597J4;A0A1D8D815;A0A1I7PIS3;C0J9K5;C0J9P4;Q9SCE9;A0A1I7PIS8;Q95FJ8;Q5J038;A0A1C9HCP3;A0A1I7PIU6;A9L9Y0;A0A1I7PIT2;B8PRK2;A0A0A7DB11;A0A191SDX6;Q9MRM1		0	0	3.383e-06	55.95	0.00427773	2	1471.86	0.118931	115.421	0
	High	IGLFGGAGVGK	5	9628	27	A0A0M3LBA7;Q597J4;A0A1C9HCP3;A0A1C9HCV0;Q5J038;A0A1D8D815;A0A1I7PIU6;A0A1I7PIS3;C0J9K5;C0J9P4;Q9SCE9;A0A1I7PIS8;A9L9Y0;Q95FJ8;A0A0A7DB11;A0A1I7PIT2;B8PRK2;A0A2G5F6R8;B9T1V8;A0A2H3ZCK5;A0A251U5D0;A0A191SDX6;Q95FS7;Q9MRM1;B7S4V7;A0A0K9NYL5;A0A0D6QRT0		0	0	0.0009244	50.54	0.0205784	2	975.563	0.481163	82.336	0
	High	AHGGVSVFGGVGER	9	7926	21	A0A0M3LBA7;Q597J4;A0A1C9HCV0;Q5J038;A0A1C9HCP3;A0A1I7PIU6;A0A1I7PIS3;C0J9K5;C0J9P4;Q9SCE9;A0A1I7PIS8;Q95FJ8;B8PRK2;A0A1I7PIT2;A0A1D8D815;A9L9Y0;Q95FS7;B7S4V7;A0A191SDX6;Q9MRM1;A0A0A7DB11		0	0	0.0002129	50.07	0.0204704	2	1328.67	0.313702	60.0908	0
	High	VVDLLAPYR	7	9267	21	A0A0M3LBA7;A0A1C9HCV0;A0A1I7PIS3;C0J9K5;C0J9P4;Q9SCE9;Q95FJ8;Q597J4;A0A191SDX6;Q5J038;A0A1D8D815;A0A1C9HCP3;A0A1I7PIU6;Q95FS7;B7S4V7;A0A1I7PIS8;A0A0A7DB11;A9L9Y0;A0A1I7PIT2;B8PRK2;Q9MRM1		0	0	0.004129	46.36	0.0498874	2	1045.6	0.419361	97.9606	0
	High	EGNDLYmEMK	4	8238	19	A0A0M3LBA7;A0A1C9HCP3;Q597J4;A0A1C9HCV0;Q5J038;C0J9K5;C0J9P4;Q95FJ8;A0A1D8D815;A0A1I7PIU6;A0A1I7PIS3;Q9SCE9;A0A1I7PIS8;A0A0A7DB11;A9L9Y0;Q95FS7;B7S4V7;A0A1I7PIT2;B8PRK2	M7(Oxidation)	0	0	0.004	42.65	0.0405754	2	1245.51	0.747566	62.6175	0
	High	TREGNDLYMEMK	1	8225	19	A0A0A7DB11;A0A0M3LBA7;Q597J4;A0A1C9HCV0;Q5J038;A0A1D8D815;A0A1C9HCP3;A0A1I7PIU6;A0A1I7PIS3;C0J9K5;C0J9P4;Q9SCE9;A0A1I7PIS8;A9L9Y0;Q95FJ8;Q95FS7;B7S4V7;A0A1I7PIT2;B8PRK2		0	0	0.004727	26.01	3.07111	2	1486.67	0.574908	62.3156	1
Q597J4	ATP synthase subunit beta (Fragment) OS=Platycarya strobilacea OX=91224 GN=atpB PE=3 SV=1 - [Q597J4_9ROSI]	2624.7	54.92	6250	1	20	147	457	49.2165	5.13525
	High	IFNVLGEPVDNLGPVDTR	2	3009	10	A0A0M3LBA7;Q597J4;A0A1C9HCV0;Q5J038;Q9SCE9;A0A1I7PIU6;A0A1D8D815;A0A1I7PIT2;A0A191SDX6;B7S4V7		0	0	6.777e-08	105.14	6.06054e-08	2	1955.03	1.24455	114.256	0
	High	DVNEQDVLLFIDNIFR	1	5066	15	A0A1C9HCV0;Q5J038;A0A1C9HCP3;A0A1I7PIS3;Q9SCE9;Q95FJ8;A0A0M3LBA7;Q597J4;C0J9K5;C0J9P4;A0A1I7PIU6;A0A1I7PIS8;Q95FS7;A0A1I7PIT2;B8PRK2		0	0	4.019e-10	100.52	2.491e-07	2	1950	0.0946365	116.531	0
	High	GIYPAVDPLDSTSTMLQPR	1	5449	21	A0A0M3LBA7;A0A1C9HCV0;A0A1D8D815;A0A1I7PIS3;C0J9K5;C0J9P4;Q9SCE9;A0A1I7PIS8;Q95FJ8;Q597J4;A0A191SDX6;A0A1C9HCP3;Q5J038;A0A1I7PIU6;A0A1I7PIT2;B8PRK2;A9L9Y0;Q95FS7;Q9MRM1;B7S4V7;Q8WJF6		0	0	5.311e-08	96.34	5.7389e-07	3	2061.03	0.705094	114.185	0
	High	FVQAGSEVSALLGR	10	9158	20	A0A1C9HCV0;Q5J038;A0A0M3LBA7;Q597J4;A0A1D8D815;A0A1C9HCP3;A0A1I7PIU6;A0A1I7PIS3;C0J9K5;C0J9P4;Q95FS7;Q9SCE9;B7S4V7;A0A1I7PIS8;A9L9Y0;Q95FJ8;A0A191SDX6;B8PRK2;A0A0A7DB11;A0A1I7PIT2		0	0	1.855e-07	95.82	6.99068e-07	2	1433.78	0.458178	105.245	0
	High	mPNIYNALVVK	3	4063	14	A0A0M3LBA7;A0A1C9HCV0;Q597J4;A0A1C9HCP3;Q5J038;C0J9K5;C0J9P4;Q95FJ8;A0A1I7PIU6;A0A1I7PIS8;B8PRK2;A0A1D8D815;Q95FS7;B7S4V7	M1(Oxidation)	0	0	7.245e-06	92.72	3.69772e-06	2	1277.69	1.55371	89.7935	0
	High	mPSAVGYQPTLSTEMGSLQER	13	5647	19	A0A0M3LBA7;Q597J4;A0A1C9HCV0;Q5J038;A0A1C9HCP3;A0A1I7PIU6;A0A1I7PIS3;C0J9K5;C0J9P4;Q9SCE9;A0A1I7PIS8;Q95FJ8;A0A1D8D815;A0A191SDX6;B7S4V7;Q95FS7;A0A1I7PIT2;B8PRK2;A9L9Y0	M1(Oxidation)	0	0	2.906e-12	91.26	1.22468e-06	2	2298.08	1.63709	97.562	0
	High	VALVYGQMNEPPGAR	12	9490	21	C0J9K5;A0A0M3LBA7;Q597J4;A0A1C9HCV0;A0A191SDX6;Q5J038;A0A1D8D815;A0A1C9HCP3;A0A1I7PIU6;A0A1I7PIS3;C0J9P4;Q95FS7;Q9SCE9;B7S4V7;A0A1I7PIS8;A0A1I7PIT2;B8PRK2;A9L9Y0;Q95FJ8;A0A0A7DB11;Q9MRM1		0	0	1.31e-08	90	2.5899e-06	2	1601.81	0.731551	79.6128	0
	High	ELQDIIAILGLDELSEEDR	1	7752	20	A0A0M3LBA7;Q597J4;A0A1C9HCV0;Q5J038;A0A1C9HCP3;C0J9K5;C0J9P4;Q95FJ8;A0A1I7PIS3;Q9SCE9;A0A1I7PIU6;A0A1I7PIS8;B8PRK2;A0A1D8D815;A0A191SDX6;A0A1I7PIT2;Q95FS7;A9L9Y0;B7S4V7;Q8WJF6		0	0	8.856e-11	88.86	3.24152e-06	2	2171.11	-0.536246	115.77	0
	High	VALVYGQmNEPPGAR	10	9490	21	Q9MRM1;A0A0M3LBA7;Q597J4;A0A1C9HCV0;Q5J038;A0A1D8D815;A0A1C9HCP3;A0A1I7PIU6;A0A1I7PIS3;C0J9K5;C0J9P4;Q95FS7;Q9SCE9;B7S4V7;A0A1I7PIS8;A9L9Y0;Q95FJ8;A0A1I7PIT2;B8PRK2;A0A191SDX6;A0A0A7DB11	M8(Oxidation)	0	0	5.161e-08	84.77	8.62041e-06	2	1617.81	1.07566	66.5214	0
	High	AVAMSATDGLMR	5	3822	14	A0A0M3LBA7;Q597J4;A0A1C9HCV0;A0A1I7PIS3;C0J9K5;C0J9P4;Q9SCE9;A0A1I7PIS8;B8PRK2;Q95FJ8;A0A191SDX6;A0A1D8D815;Q9MRM1;Q95FS7		0	0	1.288e-05	82.16	1.23619e-05	2	1222.59	0.42003	73.0258	0
	High	MPSAVGYQPTLSTEMGSLQER	7	5647	19	B7S4V7;A0A0M3LBA7;Q597J4;A0A1C9HCV0;A0A1I7PIS3;C0J9K5;C0J9P4;Q9SCE9;Q95FJ8;A0A1C9HCP3;A0A1D8D815;A0A1I7PIS8;Q5J038;A0A1I7PIU6;A0A191SDX6;Q95FS7;A0A1I7PIT2;B8PRK2;A9L9Y0		0	0	2.162e-09	81.23	1.44546e-05	3	2282.08	0.992421	104.869	0
	High	GIYPAVDPLDSTSTmLQPR	6	5449	21	A0A0M3LBA7;Q597J4;A0A1C9HCV0;A0A1C9HCP3;Q5J038;C0J9K5;C0J9P4;Q95FJ8;A0A1I7PIS3;Q9SCE9;A0A1I7PIU6;A0A1I7PIS8;A0A1I7PIT2;B8PRK2;A0A1D8D815;A0A191SDX6;A9L9Y0;Q95FS7;Q9MRM1;B7S4V7;Q8WJF6	M15(Oxidation)	0	0	7.101e-11	80.21	2.26175e-05	2	2077.03	1.42058	104.429	0
	High	mPSAVGYQPTLSTEmGSLQER	4	5647	19	A0A0M3LBA7;A0A1C9HCV0;A0A1D8D815;A0A1I7PIS3;C0J9K5;C0J9P4;Q9SCE9;A0A1I7PIS8;Q95FJ8;Q5J038;A0A1C9HCP3;A0A1I7PIU6;Q95FS7;A0A1I7PIT2;B8PRK2;Q597J4;A0A191SDX6;A9L9Y0;B7S4V7	M1(Oxidation); M15(Oxidation)	0	0	3.771e-07	74.75	4.90239e-05	3	2314.07	1.12707	80.8763	0
	High	VGLTALTmAEYFR	4	7808	21	A0A0M3LBA7;Q597J4;A0A1C9HCV0;A0A1D8D815;Q9SCE9;Q5J038;A0A1C9HCP3;C0J9K5;C0J9P4;Q95FJ8;A0A1I7PIU6;A0A1I7PIS3;A0A1I7PIS8;A9L9Y0;A0A191SDX6;A0A1I7PIT2;B8PRK2;Q95FS7;A0A0A7DB11;Q9MRM1;B7S4V7	M8(Oxidation)	0	0	4.423e-06	74.36	9.57153e-05	2	1487.76	1.26365	109.836	0
	High	ESGVINEQNIAESK	4	2238	3	A0A1C9HCP3;A0A0M3LBA7;Q597J4		0	0	8.622e-09	72.91	0.000100607	2	1517.74	0.193138	59.2515	0
	High	VGLTALTMAEYFR	1	7808	21	A0A0M3LBA7;Q597J4;A0A1C9HCV0;Q5J038;A0A1C9HCP3;A0A1I7PIU6;A0A1I7PIS3;C0J9K5;C0J9P4;Q95FS7;Q9SCE9;A0A1I7PIS8;A0A1I7PIT2;B8PRK2;Q95FJ8;A0A1D8D815;B7S4V7;A9L9Y0;A0A191SDX6;A0A0A7DB11;Q9MRM1		0	0	2.792e-06	61.98	0.00157301	2	1471.76	0.808242	114.561	0
	High	EGNDLYMEMK	4	8238	19	A0A0M3LBA7;Q597J4;A0A1C9HCP3;A0A1C9HCV0;Q5J038;Q95FS7;Q95FJ8;A0A0A7DB11;C0J9K5;C0J9P4;A0A1I7PIS3;Q9SCE9;A0A1I7PIU6;A0A1I7PIS8;A0A1I7PIT2;B8PRK2;A0A1D8D815;A9L9Y0;B7S4V7		0	0	0.001619	61.86	0.000543556	2	1229.52	0.493564	74.0746	0
	High	MPNIYNALVVK	6	4063	14	A0A0M3LBA7;Q597J4;A0A1C9HCV0;A0A1C9HCP3;Q5J038;C0J9K5;C0J9P4;Q95FJ8;A0A1I7PIU6;A0A1I7PIS8;B8PRK2;A0A1D8D815;Q95FS7;B7S4V7		0	0	0.000288	60.54	0.00198967	2	1261.7	0.5424	105.033	0
	High	SAPAFIQLDTK	5	4550	14	Q95FS7;A0A0M3LBA7;Q597J4;A0A1C9HCV0;Q5J038;A0A1D8D815;A0A1C9HCP3;A0A1I7PIS3;C0J9K5;C0J9P4;Q9SCE9;Q95FJ8;A0A1I7PIT2;A0A191SDX6		0	0	0.0003084	58.62	0.00396487	2	1190.64	0.638549	84.0641	0
	High	AVAmSATDGLmR	4	3822	14	A0A0M3LBA7;Q597J4;A0A1C9HCV0;A0A1D8D815;C0J9K5;C0J9P4;A0A1I7PIS8;Q95FJ8;A0A1I7PIS3;Q9SCE9;B8PRK2;A0A191SDX6;Q95FS7;Q9MRM1	M4(Oxidation); M11(Oxidation)	0	0	0.0009989	58.58	0.00180597	2	1254.58	0.537039	44.8254	0
	High	AVAMSATDGLmR	9	3822	14	A0A0M3LBA7;A0A1C9HCV0;A0A1D8D815;A0A1I7PIS3;C0J9K5;C0J9P4;Q9SCE9;A0A1I7PIS8;Q95FJ8;Q597J4;A0A191SDX6;B8PRK2;Q95FS7;Q9MRM1	M11(Oxidation)	0	0	7.183e-05	58.16	0.00250498	2	1238.59	0.380734	58.8686	0
	High	TVLIMELINNIAK	1	8267	19	A0A0M3LBA7;A0A1C9HCV0;Q597J4;A0A1D8D815;A0A1I7PIS3;C0J9K5;C0J9P4;Q9SCE9;A0A1I7PIS8;Q95FJ8;Q5J038;A0A1C9HCP3;A0A1I7PIU6;A9L9Y0;A0A1I7PIT2;B8PRK2;A0A0A7DB11;A0A191SDX6;Q9MRM1		0	0	3.383e-06	55.95	0.00427773	2	1471.86	0.118931	115.421	0
	High	IxLFGGAGVGK	5	9628	27	A0A0M3LBA7;Q597J4;A0A1C9HCP3;A0A1C9HCV0;Q5J038;A0A1D8D815;A0A1I7PIU6;A0A1I7PIS3;C0J9K5;C0J9P4;Q9SCE9;A0A1I7PIS8;A9L9Y0;Q95FJ8;A0A0A7DB11;A0A1I7PIT2;B8PRK2;A0A2G5F6R8;B9T1V8;A0A2H3ZCK5;A0A251U5D0;A0A191SDX6;Q95FS7;Q9MRM1;B7S4V7;A0A0K9NYL5;A0A0D6QRT0	X2(G)	0	0	0.0009244	50.54	0.0205784	2	975.563	0.481163	82.336	0
	High	AHGGVSVFGGVGER	9	7926	21	A0A0M3LBA7;Q597J4;A0A1C9HCV0;Q5J038;A0A1C9HCP3;A0A1I7PIU6;A0A1I7PIS3;C0J9K5;C0J9P4;Q9SCE9;A0A1I7PIS8;Q95FJ8;B8PRK2;A0A1I7PIT2;A0A1D8D815;A9L9Y0;Q95FS7;B7S4V7;A0A191SDX6;Q9MRM1;A0A0A7DB11		0	0	0.0002129	50.07	0.0204704	2	1328.67	0.313702	60.0908	0
	High	VVDLLAPYR	7	9267	21	A0A0M3LBA7;A0A1C9HCV0;A0A1I7PIS3;C0J9K5;C0J9P4;Q9SCE9;Q95FJ8;Q597J4;A0A191SDX6;Q5J038;A0A1D8D815;A0A1C9HCP3;A0A1I7PIU6;Q95FS7;B7S4V7;A0A1I7PIS8;A0A0A7DB11;A9L9Y0;A0A1I7PIT2;B8PRK2;Q9MRM1		0	0	0.004129	46.36	0.0498874	2	1045.6	0.419361	97.9606	0
	High	LSIFETGIK	6	9003	19	A0A0M3LBA7;Q597J4;A0A1C9HCV0;A0A1C9HCP3;Q5J038;C0J9K5;C0J9P4;Q95FJ8;A0A1I7PIS3;Q9SCE9;A0A1I7PIU6;A0A1I7PIS8;A0A1D8D815;A0A191SDX6;A9L9Y0;A0A0A7DB11;Q95FS7;Q9MRM1;B7S4V7		0	0	0.002746	44.7	0.0509063	2	1007.58	-0.146226	90.9855	0
	High	EGNDLYmEMK	4	8238	19	A0A0M3LBA7;A0A1C9HCP3;Q597J4;A0A1C9HCV0;Q5J038;C0J9K5;C0J9P4;Q95FJ8;A0A1D8D815;A0A1I7PIU6;A0A1I7PIS3;Q9SCE9;A0A1I7PIS8;A0A0A7DB11;A9L9Y0;Q95FS7;B7S4V7;A0A1I7PIT2;B8PRK2	M7(Oxidation)	0	0	0.004	42.65	0.0405754	2	1245.51	0.747566	62.6175	0
	High	TREGNDLYMEMK	1	8225	19	A0A0A7DB11;A0A0M3LBA7;Q597J4;A0A1C9HCV0;Q5J038;A0A1D8D815;A0A1C9HCP3;A0A1I7PIU6;A0A1I7PIS3;C0J9K5;C0J9P4;Q9SCE9;A0A1I7PIS8;A9L9Y0;Q95FJ8;Q95FS7;B7S4V7;A0A1I7PIT2;B8PRK2		0	0	0.004727	26.01	3.07111	2	1486.67	0.574908	62.3156	1
	High	IxLFGGAGVGK	2	4	1	Q597J4	X2(P)	0	0.001	0.01496	63.17	0.00104419	2	1015.59	0.0523765	94.5807	0
C6G1P2	Ribulose bisphosphate carboxylase large chain (Fragment) OS=Clematis armandii OX=487159 GN=rbcL PE=3 SV=1 - [C6G1P2_9MAGN]	2621.77	46.44	69041	0	23	255	463	51.5159	6.58057
	High	GGLDFTKDDENVNSQPFMR	9	51638	212	Q9XQI4;Q4VI93;Q8MFT9;A0A126G0V3;Q8M9K0;Q9XPZ1;A2VAU6;I2BGM7;Q33032;C3RXF1;Q6VW40;Q32701;P28421;Q32571;Q8WJE0;C6G1P2;Q33047;Q8WL19;Q95F08;A0A1C9HG87;U5XM28;B8PRL7;Q9THL1;Q5SCK3;A0A0F7EV98;O98756;Q9MT32;A0A286NQM2;A0A286M593;F2X4H9;Q9GEK5;A0A0K2SQY8;Q32553;Q4VI99;C1JAT3;Q9GGI5;D6MYJ6;Q9XQ93;Q7YJP8;Q7GH77;Q33156;Q8HUZ9;O98551;I2E9L8;Q3I534;I2E9A4;A0A286NQE9;Q4VI78;Q1XEK3;Q8WKT6;A5X4D3;O78309;A0A1S5Q…		0	0	3.07e-12	122.68	2.26344e-09	2	2169.99	1.02955	92.749	1
	High	GHYLNATAGTcEEMIK	11	14794	96	Q8ME51;Q31895;Q95631;Q37220;Q8MCW3;Q6VW40;A2VAU6;C6G1P2;Q33032;A0A1C9HG87;U5XM28;Q9THL1;Q5SCK3;F2X4H9;A0A0K2SQY8;Q4VI99;C1JAT3;Q9GGI5;D6MYJ6;Q7YJP8;Q7GH77;O98551;Q3I534;I2E9A4;Q4VI78;G0WZL1;B1PHQ2;Q1X6Q9;A0A142I7F3;S6CMZ7;Q8MFT9;J9QH20;Q37140;L0N8B1;Q32701;A0A0B4M1K8;A0A1D8DG20;P94046;R4QE58;Q5I221;B6GUV5;A0A078BR81;A0A0F6TFY2;Q5DRJ9;A5X4D3;Q37279;P93904;D6MYK4;E7DMY2;O98747;I2E962;Q7YMT1;I2E906;…	C11(Carbamidomethyl)	0	0	1.546e-10	99.58	2.41981e-07	2	1794.82	0.807073	65.3142	0
	High	EITLGFVDLLRDDFIEK	1	5735	46	Q9GGI5;A2VAU6;C6G1P2;F2X4H9;Q4VI99;Q5I221;Q4VI78;Q9GHM7;Q6VW40;I2BGM7;Q33032;Q95F08;A0A0F7EV98;O98756;Q9MT32;Q8HUZ9;I2E9L8;P48689;A0A142DPV4;J9QG76;Q8MFT9;A0A249Y5N8;S4TA61;E0D8V0;A0A0F7G5Y0;Q37212;A0A286NQF2;Q7YJM6;F5B3G0;Q8M9K0;Q8M9J0;E2FGZ3;E7DMY2;O78309;Q31895;Q4VIC0;O98747;O47280;Q3T5L7;Q4VI93;A0A0F7EV89;A0A1W6L1X3;H5ZW43;Q95CF8;Q37309;Q9MV62		0	0	3.946e-12	89.1	2.78262e-06	2	2023.07	-0.114089	115.114	1
	High	GGLDFTKDDENVNSQPFmR	7	51638	212	Q4VIC0;O98426;B1PHQ2;A0A2D0WHN2;Q95CE8;Q9GGJ5;B5LBY9;Q8M9K0;Q9XPZ1;A2VAU6;C6G1P2;A5X4D3;F2X4H9;A0A0K2SQY8;Q4VI99;Q9GGI5;D6MYJ6;Q7YJP8;Q5I221;Q4VI78;G0WZL1;Q37220;Q37279;J9QH20;Q37140;L0N8B1;Q6VW40;I2BGM7;Q8WJE0;Q33047;Q8WL19;Q33032;A0A1C9HG87;U5XM28;B8PRL7;Q9THL1;Q5SCK3;O98756;A0A286M593;Q9GEK5;C1JAT3;Q9XQ93;Q7GH77;Q33156;Q8HUZ9;O98551;I2E9L8;Q3I534;I2E9A4;Q1XEK3;Q8WKT6;P48689;A0A142DPV4;B7P0E9;D…	M18(Oxidation)	0	0	7.491e-11	86.8	8.48286e-06	2	2185.98	1.33788	83.0895	1
	High	GHYLNATAGTcEEmIK	7	14794	96	A2VAU6;C6G1P2;F2X4H9;Q9GGI5;Q6VW40;Q33032;A0A1C9HG87;U5XM28;Q9THL1;Q5SCK3;A0A0K2SQY8;Q4VI99;C1JAT3;D6MYJ6;Q7YJP8;Q7GH77;O98551;Q3I534;I2E9A4;Q4VI78;E7DMY2;A0A2H4UGV5;I2E962;O98429;A0A0B4M1K8;G0WZL1;Q37220;A0A142I7A5;B1PHQ2;Q1X6Q9;A0A142I7F3;A0A078BR81;Q37347;K4EPE7;S6CMZ7;Q8MFT9;A0A0F6TFY2;Q95CE8;Q5DRJ9;J9QH20;A0A1D8DG20;Q37140;L0N8B1;P94046;Q8MCW3;A5X4D3;Q37212;Q5I221;Q7YJL9;Q31895;R4QE58;O09424…	C11(Carbamidomethyl); M14(Oxidation)	0	0	2.28e-09	86.28	4.74719e-06	2	1810.81	1.85537	55.2021	0
	High	DNGLLLHIHR	12	41878	222	A2VAU6;C6G1P2;Q95F08;C3RXF1;B8PRL7;A0A286M593;F2X4H9;Q4VI99;Q9GGI5;Q8HUZ9;Q4VI78;Q6VW40;I2BGM7;Q33047;Q8WL19;Q33032;Q9THL1;Q5SCK3;O98756;Q9XQ93;Q7YJP8;Q7GH77;Q33156;I2E9L8;I2E9A4;Q1XEK3;A0A286NQF2;Q7YJM6;A0A0B4M1K8;B7P0E9;D4N1T9;A0A1D5AHD9;J9QG76;Q1X6Q9;O99016;A0A291L206;Q8M9K0;S6CMZ7;Q8M9J0;A0A1D5AHD5;Q8MFT9;G8EEM9;A0A2D0WHN2;Q7YJM3;A0A1D8DG20;Q36566;L0N8B1;P94046;I2EA78;Q9ZS70;Q8WJE0;B1NL21;P93…		0	0	4.798e-05	83.13	2.44972e-05	3	1187.66	0.248979	64.4609	0
	High	MSGGDHIHAGTVVGK	34	17683	132	A2VAU6;C6G1P2;F2X4H9;Q9GGI5;Q7YJP8;O98551;Q6VW40;I2BGM7;Q8WJE0;Q33032;A0A1C9HG87;U5XM28;A5X4D3;Q5SCK3;A0A286NQE6;O98756;Q339G9;A0A286M593;Q9GEK5;A0A0K2SQY8;O98429;D6MYJ6;Q9XQ93;Q7GH77;Q8HUZ9;Q5I221;G0WZM4;I2E9L8;Q8HRT3;I2E9A4;A0A286NQF2;Q1XEK3;Q8WKT6;Q7YJM6;Q9ZS70;A0A249Y5N8;A0A120KLC1;B8PRP3;A0A0B4M1K8;B7P0E9;B5L2V5;S4TA61;D4N1T9;A8DPF0;A0A1D5AHD9;J9QG76;E5G0I9;F5B3G0;E0D8V0;Q1X6Q9;O99016;H8PFT5…		0	0	1.165e-06	82.11	1.83643e-05	2	1465.72	1.1837	39.5293	0
	High	mSGGDHIHAGTVVGK	33	17683	132	A2VAU6;C6G1P2;F2X4H9;Q9GGI5;Q5I221;Q8WJE0;I2E9A4;A0A286M593;Q3T5L7;K4EPE7;P94046;Q9ZS70;O98747;P92447;Q95F08;Q5SCK3;O98756;Q1XEK3;A0A1Z1G7R2;A5X5W8;Q9XPZ1;B1NFY5;Q8HUZ9;Q37212;C6G392;Q5UFC2;B8PRP3;I2EA78;Q6VW40;I2BGM7;Q33032;A0A1C9HG87;U5XM28;A5X4D3;V5K6K1;Q339G9;Q9GEK5;A0A0K2SQY8;D6MYJ6;Q9XQ93;A0A1W6BQF9;Q7YJP8;Q7GH77;G0WZM4;O98551;I2E9L8;Q8HRT3;Q6USH4;Q8WKT6;A0A249Y5N8;Q8WJX3;B7P0E9;B5L2V5;S4TA…	M1(Oxidation)	0	0	3.354e-08	79.72	3.69234e-05	2	1481.72	0.48353	32.8883	0
	High	DDENVNSQPFMR	5	52171	233	C7AQV2;A5H757;Q7YJR9;Q7YJM4;Q6PZC1;X2D2J7;Q7YJL9;Q9GHZ1;A5X4K9;Q85YX6;A0A1Q1G8P4;Q6VW13;O20245;A2VAU6;C6G1P2;F2X4H9;Q9GGI5;D6MYJ0;Q9ZS70;Q32701;P28421;Q31896;Q6VW40;Q32776;Q32571;I2BGM7;Q8WJE0;B1NL21;P93904;Q33047;O98884;D6MYK4;E7DMY2;A0PD98;C7AQR6;O98747;Q8WL19;Q33032;I2E962;Q95F08;C3RXF1;A0A1C9HG87;U5XM28;B8PRL7;Q7YMT1;Q9THL1;A5X4D3;Q5SCK3;A0A286NQE6;V5K6K1;Q9XQI4;A0A0F7EV98;O98756;Q9MT32;Q339G…		0	0	1.101e-06	77.79	6.19995e-05	2	1451.62	0.893699	69.1062	0
	High	TFQGPPHGIQVER	27	58045	223	P48689;Q9GHM7;P28421;A0A1C9HG87;O99016;Q37140;O03654;Q33484;Q4VI99;D6MYJ6;Q7YJP8;Q7YJR9;Q8HVI8;Q9XQR0;O03628;O03613;Q6VW40;A2VAU6;I2BGM7;C6G1P2;Q33032;Q95F08;A0A0F7EV98;O98756;Q9MT32;F2X4H9;Q9GGI5;Q8HUZ9;I2E9L8;Q4VI78;Q9ZS70;Q8WJE0;D6MYK4;E7DMY2;U5XM28;R4QE58;Q5SCK3;A0A286NQE6;Q6VW13;A0A286M593;Q9GEK5;A0A0K2SQY8;O98429;Q9XQ93;Q7GH77;O98551;I2E9A4;A0A286NQF2;Q1XEK3;Q8WKT6;Q7YJM6;D6MYI7;A0A120KLC1;…		0	0	5.824e-06	73.98	0.00024886	2	1465.76	1.65537	62.6514	0
	High	GHYLNATAGTcEEMIKR	1	14767	95	Q6VW40;A2VAU6;C6G1P2;Q33032;A0A1C9HG87;U5XM28;Q5SCK3;F2X4H9;A0A0K2SQY8;Q9GGI5;D6MYJ6;Q7YJP8;Q7GH77;O98551;I2E9A4;Q1X6Q9;S6CMZ7;Q8MFT9;Q37140;L0N8B1;Q9THL1;Q4VI99;Q4VI78;Q37220;B1PHQ2;C1JAT3;Q3I534;E7DMY2;A0A2H4UGV5;I2E962;O98429;A0A0B4M1K8;G0WZL1;A0A142I7A5;A0A142I7F3;A0A078BR81;Q37347;K4EPE7;A0A0F6TFY2;Q95CE8;Q5DRJ9;J9QH20;A0A1D8DG20;P94046;Q8MCW3;A5X4D3;Q37212;Q5I221;Q7YJL9;Q37279;Q32701;P93904…	C11(Carbamidomethyl)	0	0	4.122e-06	68.57	0.000369894	2	1950.92	1.28217	60.3982	1
	High	GHYLNATAGTcEEmIKR	4	14767	95	A2VAU6;C6G1P2;F2X4H9;Q9GGI5;Q6VW40;Q33032;A0A1C9HG87;U5XM28;Q9THL1;Q5SCK3;A0A0K2SQY8;Q4VI99;C1JAT3;D6MYJ6;Q7YJP8;Q7GH77;O98551;Q3I534;I2E9A4;Q4VI78;E7DMY2;A0A2H4UGV5;I2E962;O98429;A0A0B4M1K8;G0WZL1;Q37220;A0A142I7A5;B1PHQ2;Q1X6Q9;A0A142I7F3;A0A078BR81;Q37347;K4EPE7;S6CMZ7;Q8MFT9;A0A0F6TFY2;Q95CE8;Q5DRJ9;J9QH20;A0A1D8DG20;Q37140;L0N8B1;P94046;Q8MCW3;A5X4D3;Q37212;Q5I221;Q7YJL9;Q31895;R4QE58;O09424…	C11(Carbamidomethyl); M14(Oxidation)	0	0	6.772e-08	60.93	0.00201672	3	1966.91	1.11945	50.1511	1
	High	LNYYTPEYETKDTDTLAAFR	3	40	2	C6G1P2;Q3I534		0	0	4.821e-10	59.57	0.001579	3	2411.14	1.93239	101.96	1
	High	FLFcAEAIYK	6	13080	100	A2VAU6;C6G1P2;D6MYK4;E7DMY2;R4QE58;A5X4D3;Q95631;Q6VW13;F2X4H9;A0A0K2SQY8;Q9TN58;Q4VI99;Q9GGI5;D6MYJ6;Q37212;Q7YJP8;J9QER6;Q5I221;Q4VI78;O09424;D6MYI7;C7A5Z4;Q37220;L0N8B1;Q32571;A0PD98;Q95F08;C3RXF1;Q9GHZ1;B8PRL7;A0A286M593;B8QQG4;Q71N81;Q8HUZ9;Q1XEK3;Q8WKT6;Q8MCX1;P48689;Q7YJR9;B8PRP3;H5ZW43;G0WZL1;Q7YJM4;J9QG76;A0A142I7A5;Q6PZC1;H8PFT5;A0A078BR81;Q37347;K4EPE7;A0A0F6TFY2;D6MYJ0;Q95CE8;Q5DRJ9;Q…	C4(Carbamidomethyl)	0	0	0.0003701	57.12	0.00637969	2	1261.63	0.373025	109.587	0
	High	EITLGFVDLLR	1	11021	95	A2VAU6;C6G1P2;F2X4H9;Q4VI99;Q9GGI5;Q4VI78;Q6VW40;Q33032;A0A1C9HG87;U5XM28;C1JAT3;Q5I221;I2BGM7;Q8WJE0;B8PRL7;O98756;A0A286M593;Q9GEK5;Q8HUZ9;I2E9L8;Q8MFT9;Q9ZS70;I2E962;A0A286NQE6;A0A286NQF2;Q7YJM6;P48689;A0A142DPV4;B8PRP3;H5ZW43;G0WZL1;J9QG76;B3LDY8;Q8HVI8;D0Q0K2;Q8M9K0;Q37347;Q8M9J0;J9QH20;A0A125R6I8;Q8MCW3;E7DMY2;O98747;Q9TN58;Q37212;Q4VI93;O09424;A0A249Y5N8;C1JAS8;Q9XPZ1;Q9GHM7;Q37309;Q31895;…		0	0	0.0004852	54.62	0.00745718	2	1275.73	0.366433	114.98	0
	High	VALEAcVQAR	23	29518	175	A2VAU6;C6G1P2;A5X4D3;F2X4H9;A0A0K2SQY8;Q4VI99;Q9GGI5;D6MYJ6;Q7YJP8;Q5I221;Q4VI78;G0WZL1;Q37220;Q37279;J9QH20;Q37140;L0N8B1;Q6VW40;I2BGM7;Q8WJE0;Q33047;Q8WL19;Q33032;A0A1C9HG87;U5XM28;B8PRL7;Q9THL1;Q5SCK3;O98756;A0A286M593;Q9GEK5;C1JAT3;Q9XQ93;Q7GH77;Q33156;Q8HUZ9;O98551;I2E9L8;Q3I534;I2E9A4;Q1XEK3;Q8WKT6;P48689;A0A142DPV4;B7P0E9;D4N1T9;J9QG76;A0A1W6BU28;Q1X8C4;B1PHQ2;Q1X6Q9;O99016;A0A142I7F3;Q8HV…	C6(Carbamidomethyl)	0	0	0.000604	54.53	0.0141368	2	1116.58	0.319118	61.5227	0
	High	LNYYTPEYETK	15	607	12	Q3I534;B3THI4;A0A0F7EV89;Q31889;C6G1P2;Q9ZS70;Q9GHZ1;A1X469;Q5UFC2;D2KUV0;I6N589;A0A0H4SSE1		0	0	0.0002781	51.64	0.00797428	2	1420.66	0.624165	73.8537	0
	High	VSPQPGVPPEEAGAAVAAESSTGTWTTVWTDGLTSLDR	2	2208	36	I2BGM7;C6G1P2;Q33032;C3RXF1;Q7YMT1;A0A286NQE6;Q7YMT4;A0A286NQM2;Q3T5L7;Q9GGI5;A0A286NQE9;Q58U40;A0A249Y5N8;A0A120KLC1;G0WZL1;D0Q0K2;Q8M9K0;O03643;Q8M9J0;Q8M9L6;P28413;O03654;A0A291L2S1;O03656;O03628;O03613;A0A126G0V3;A0A1I9WNX8;A0A0S1VX78;A0A1X9ZQP4;A0A2D2CG74;A0A0H4SSE1;C6FJV2;A0A1G5SCC7;A0A1W6BQF9;B5LBY9		0	0	4.019e-11	51.15	0.0101284	4	3840.86	0.541523	115.085	0
	High	DTDTLAAFR	10	738	14	A2VAU6;C6G1P2;Q37212;I2BGM7;A0A0F7EV98;E7DMY2;B8PRL7;Q3I534;B8PRP3;J7H9H4;G8D4B8;Q71N78;A0A1I9WNX8;A0A0D3M3X9		0	0	0.002744	50.37	0.0134632	2	1009.49	-0.332672	75.3797	0
	High	DDENVNSQPFmR	5	52171	233	Q9ZS70;Q6VW40;A2VAU6;I2BGM7;Q8WJE0;C6G1P2;E7DMY2;Q33032;A0A1C9HG87;U5XM28;A0A286NQE6;O98756;A0A286M593;F2X4H9;Q9GEK5;Q9GGI5;Q37212;Q8HUZ9;I2E9L8;A0A286NQF2;Q7YJM6;B8PRP3;J9QG76;Q8HVI8;Q8M9K0;Q37347;Q8M9J0;Q8MFT9;B1NL21;Q33047;A0PD98;Q8WL19;I2E962;Q9GHZ1;B8PRL7;Q7YMT1;Q9THL1;A5X4D3;Q5SCK3;A5X4K9;Q9XQI4;Q339G9;A0A0K2SQY8;B8QQG4;O78309;O98429;Q4VI99;C1JAT3;D6MYJ6;Q9XQ93;Q7YJP8;Q7GH77;Q33156;Q5I221;G…	M11(Oxidation)	0	0	2.971e-05	50.31	0.0341223	2	1467.62	0.772197	56.6686	0
	High	PLLGcTIKPK	6	64838	243	Q6VW40;A2VAU6;I2BGM7;C6G1P2;E7DMY2;Q33032;Q95F08;A0A0F7EV98;O98756;Q9MT32;F2X4H9;Q4VI99;Q9GGI5;Q8HUZ9;I2E9L8;Q4VI78;P93904;D6MYK4;A0A1C9HG87;U5XM28;Q9THL1;Q5SCK3;A0A0K2SQY8;C1JAT3;D6MYJ6;Q37212;Q7YJP8;Q7GH77;J9QER6;O98551;Q3I534;I2E9A4;G0WZL1;Q37220;B1PHQ2;Q1X6Q9;A0A142I7F3;S6CMZ7;Q37176;Q8MFT9;J9QH20;Q37140;L0N8B1;A5X4D3;A0A286M593;Q5I221;Q1XEK3;Q8WKT6;Q7YJM4;J9QG76;E5G0I9;D6MYJ0;Q7YJM3;I2E962;O…	C5(Carbamidomethyl)	0	0	0.001848	47.66	0.0969826	2	1126.67	0.321047	51.0137	1
	High	EITLGFVDLLRDDFIEKDR	1	5694	46	Q9GGI5;A2VAU6;C6G1P2;F2X4H9;Q4VI99;Q5I221;Q4VI78;Q9GHM7;Q6VW40;I2BGM7;Q33032;Q95F08;A0A0F7EV98;O98756;Q9MT32;Q8HUZ9;I2E9L8;P48689;A0A142DPV4;J9QG76;Q8MFT9;A0A249Y5N8;S4TA61;E0D8V0;A0A0F7G5Y0;Q37212;A0A286NQF2;Q7YJM6;F5B3G0;Q8M9K0;Q8M9J0;E2FGZ3;E7DMY2;O78309;Q31895;Q4VIC0;O98747;O47280;Q3T5L7;Q4VI93;A0A0F7EV89;A0A1W6L1X3;H5ZW43;Q95CF8;Q37309;Q9MV62		0	0	4.434e-07	40.83	0.175715	3	2294.2	-0.0346062	114.699	2
	High	YGRPLLGcTIKPK	6	64650	239	I2BGM7;C6G1P2;Q33032;C3RXF1;A0A286NQM2;Q9GGI5;Q6VW40;A2VAU6;Q8WJE0;A0A1C9HG87;U5XM28;A5X4D3;Q5SCK3;A0A286NQE6;V5K6K1;O98756;Q339G9;A0A286M593;F2X4H9;Q9GEK5;A0A0K2SQY8;O98429;D6MYJ6;Q9XQ93;A0A1W6BQF9;Q37212;Q7YJP8;Q7GH77;Q8HUZ9;Q5I221;G0WZM4;O98551;I2E9L8;Q8HRT3;I2E9A4;A0A286NQF2;Q6USH4;Q1XEK3;Q8WKT6;Q7YJM6;Q32701;R4QE58;Q9THL1;Q32553;Q4VI99;C1JAT3;Q3I534;Q4VI78;D6MYI7;Q32183;J9QG76;Q7YJM3;Q37140;…	C8(Carbamidomethyl)	0	0	0.0003732	33.94	2.44292	4	1502.85	-0.587415	53.0634	2
	High	AMHAVIDR	10	44488	230	Q6VW40;A2VAU6;I2BGM7;Q8WJE0;C6G1P2;Q33032;Q95F08;A0A1C9HG87;U5XM28;O98756;A0A286M593;F2X4H9;Q9GEK5;Q9GGI5;Q8HUZ9;I2E9L8;Q9THL1;Q5SCK3;A0A0K2SQY8;Q4VI99;C1JAT3;D6MYJ6;Q7YJP8;Q7GH77;O98551;Q3I534;I2E9A4;Q4VI78;G0WZL1;Q37220;B1PHQ2;Q1X6Q9;A0A142I7F3;S6CMZ7;Q8MFT9;J9QH20;Q37140;L0N8B1;Q37212;Q5I221;A0A286NQF2;Q7YJM6;A0A249Y5N8;S4TA61;J9QG76;F5B3G0;E0D8V0;Q8M9K0;Q8M9J0;A0A0F7G5Y0;Q8M9L6;B1NL21;Q33047;…		0	0.001	0.00563	52.36	0.0214441	2	912.472	-0.421985	32.9279	0
	High	AQAETGEIK	6	27913	177	Q6VW40;A2VAU6;C6G1P2;Q33032;F2X4H9;Q4VI99;Q9GGI5;Q4VI78;B8PRL7;A0A286M593;Q8HUZ9;D6MYK4;E7DMY2;R4QE58;A0A0K2SQY8;D6MYJ6;Q7YJP8;D6MYI7;I2BGM7;Q8WJE0;A0A1C9HG87;U5XM28;Q5SCK3;O98756;Q9GEK5;Q9XQ93;Q7GH77;O98551;I2E9L8;I2E9A4;Q1XEK3;Q8WKT6;A0A1W6BQF9;Q37212;A0A286NQE6;O98429;A0A286NQF2;Q7YJM6;Q9ZS70;A0A120KLC1;B8PRP3;Q8WJX3;O98426;A0A0B4M1K8;B7P0E9;D4N1T9;A0A1D5AHD9;J9QG76;Q1X6Q9;O99016;H8PFT5;Q8HVI8…		0	0.001	0.01128	51.26	0.027377	2	946.485	1.2951	24.7762	0
	High	DDFIEKDR	8	17693	129	Q6VW40;A2VAU6;I2BGM7;C6G1P2;Q33032;Q95F08;O98756;F2X4H9;Q9GGI5;Q8HUZ9;I2E9L8;Q7YMT1;Q9THL1;Q5SCK3;Q339G9;Q4VI99;Q7YJP8;Q7GH77;Q5I221;I2E9A4;Q4VI78;Q58U40;A0A0B4M1K8;Q1X6Q9;S6CMZ7;Q8MFT9;A0A1D8DG20;L0N8B1;P94046;J9QG76;Q37220;B1PHQ2;A0A078BR81;A0A0F6TFY2;Q5DRJ9;P92447;Q32701;Q32553;E7DMY2;Q37212;Q33047;Q8WL19;Q9XQ93;Q33156;Q1XEK3;P48689;Q7YJM3;Q9GHM7;I6N589;A0A291L2S1;P28421;B1NL21;A0PD98;Q31895;Q…		0	0.001	0.01745	50.12	0.0261056	2	1037.49	0.86647	41.7667	1
	High	NHGMHFR	1	30695	183	A2VAU6;C6G1P2;A0PD98;B8PRL7;A0A286M593;F2X4H9;A0A0K2SQY8;B8QQG4;Q4VI99;Q9GGI5;D6MYJ6;Q7YJP8;Q8HUZ9;Q4VI78;Q1XEK3;Q8WKT6;P48689;B8PRP3;H5ZW43;G0WZL1;J9QG76;Q37220;A0A142I7A5;H8PFT5;A0A078BR81;Q37347;K4EPE7;A0A0F6TFY2;Q95CE8;Q5DRJ9;Q7YJM3;J9QH20;Q37140;L0N8B1;Q9ZS70;Q6VW40;I2BGM7;Q8WJE0;B1NL21;Q33047;D6MYK4;E7DMY2;Q8WL19;Q33032;I2E962;Q9GHZ1;A0A1C9HG87;U5XM28;Q7YMT1;Q9THL1;A5X4D3;Q5SCK3;A0A286NQE6;…		0	0.006	0.08575	23.55	11.4073	2	898.411	1.06526	27.536	0
	High	EGNEIIR	1	14511	111	Q6VW40;A2VAU6;I2BGM7;Q8WJE0;C6G1P2;Q33032;A0A1C9HG87;U5XM28;O98756;A0A286M593;F2X4H9;Q9GEK5;Q9GGI5;Q8HUZ9;I2E9L8;E7DMY2;O98747;Q95F08;Q31895;A0A0F7EV98;Q9MT32;Q4VI99;Q37212;Q4VI78;Q4VIC0;Q9GHZ1;Q7YMT1;Q9THL1;A5X4D3;Q5SCK3;Q339G9;A0A0K2SQY8;C1JAT3;D6MYJ6;Q7YJP8;Q7GH77;Q5I221;O98551;Q3I534;I2E9A4;Q58U40;B8PRL7;A0A1W6BQF9;J9QER6;Q1XEK3;Q8WKT6;V5K6K1;Q9XQ93;G0WZM4;Q8HRT3;Q6USH4;I2E962;A0A286NQE6;A0A2…		0	0.008	0.09977	41.97	0.153664	2	830.436	-0.303857	34.9388	0
A0A1C9HCP3	ATP synthase subunit beta (Fragment) OS=Christia vespertilionis OX=587866 GN=atpB PE=3 SV=1 - [A0A1C9HCP3_9FABA]	2610.5	53.64	4674	0	19	139	453	48.7934	5.26221
	High	GMEVIDTGAPLSVPVGGATLGR	6	3356	17	A0A0M3LBA7;A0A1C9HCV0;Q5J038;A0A1D8D815;A0A1I7PIU6;A0A1C9HCP3;A0A1I7PIS3;C0J9K5;C0J9P4;Q9SCE9;A0A1I7PIS8;Q95FJ8;B8PRK2;A0A191SDX6;A9L9Y0;A0A1I7PIT2;Q95FS7		0	0	1.22e-13	112.2	2.74722e-08	2	2097.1	1.33807	112.901	0
	High	DVNEQDVLLFIDNIFR	1	5066	15	A0A1C9HCV0;Q5J038;A0A1C9HCP3;A0A1I7PIS3;Q9SCE9;Q95FJ8;A0A0M3LBA7;Q597J4;C0J9K5;C0J9P4;A0A1I7PIU6;A0A1I7PIS8;Q95FS7;A0A1I7PIT2;B8PRK2		0	0	4.019e-10	100.52	2.491e-07	2	1950	0.0946365	116.531	0
	High	GIYPAVDPLDSTSTMLQPR	1	5449	21	A0A0M3LBA7;A0A1C9HCV0;A0A1D8D815;A0A1I7PIS3;C0J9K5;C0J9P4;Q9SCE9;A0A1I7PIS8;Q95FJ8;Q597J4;A0A191SDX6;A0A1C9HCP3;Q5J038;A0A1I7PIU6;A0A1I7PIT2;B8PRK2;A9L9Y0;Q95FS7;Q9MRM1;B7S4V7;Q8WJF6		0	0	5.311e-08	96.34	5.7389e-07	3	2061.03	0.705094	114.185	0
	High	FVQAGSEVSALLGR	10	9158	20	A0A1C9HCV0;Q5J038;A0A0M3LBA7;Q597J4;A0A1D8D815;A0A1C9HCP3;A0A1I7PIU6;A0A1I7PIS3;C0J9K5;C0J9P4;Q95FS7;Q9SCE9;B7S4V7;A0A1I7PIS8;A9L9Y0;Q95FJ8;A0A191SDX6;B8PRK2;A0A0A7DB11;A0A1I7PIT2		0	0	1.855e-07	95.82	6.99068e-07	2	1433.78	0.458178	105.245	0
	High	GmEVIDTGAPLSVPVGGATLGR	5	3356	17	A0A0M3LBA7;A0A1C9HCV0;Q5J038;A0A1D8D815;A0A1I7PIU6;A0A1C9HCP3;A0A1I7PIS3;C0J9K5;C0J9P4;Q9SCE9;A0A1I7PIS8;Q95FJ8;A0A1I7PIT2;Q95FS7;A0A191SDX6;B8PRK2;A9L9Y0	M2(Oxidation)	0	0	1.749e-13	95.55	5.87259e-07	2	2113.1	1.42362	103.409	0
	High	mPNIYNALVVK	3	4063	14	A0A0M3LBA7;A0A1C9HCV0;Q597J4;A0A1C9HCP3;Q5J038;C0J9K5;C0J9P4;Q95FJ8;A0A1I7PIU6;A0A1I7PIS8;B8PRK2;A0A1D8D815;Q95FS7;B7S4V7	M1(Oxidation)	0	0	7.245e-06	92.72	3.69772e-06	2	1277.69	1.55371	89.7935	0
	High	mPSAVGYQPTLSTEMGSLQER	13	5647	19	A0A0M3LBA7;Q597J4;A0A1C9HCV0;Q5J038;A0A1C9HCP3;A0A1I7PIU6;A0A1I7PIS3;C0J9K5;C0J9P4;Q9SCE9;A0A1I7PIS8;Q95FJ8;A0A1D8D815;A0A191SDX6;B7S4V7;Q95FS7;A0A1I7PIT2;B8PRK2;A9L9Y0	M1(Oxidation)	0	0	2.906e-12	91.26	1.22468e-06	2	2298.08	1.63709	97.562	0
	High	VALVYGQMNEPPGAR	12	9490	21	C0J9K5;A0A0M3LBA7;Q597J4;A0A1C9HCV0;A0A191SDX6;Q5J038;A0A1D8D815;A0A1C9HCP3;A0A1I7PIU6;A0A1I7PIS3;C0J9P4;Q95FS7;Q9SCE9;B7S4V7;A0A1I7PIS8;A0A1I7PIT2;B8PRK2;A9L9Y0;Q95FJ8;A0A0A7DB11;Q9MRM1		0	0	1.31e-08	90	2.5899e-06	2	1601.81	0.731551	79.6128	0
	High	ELQDIIAILGLDELSEEDR	1	7752	20	A0A0M3LBA7;Q597J4;A0A1C9HCV0;Q5J038;A0A1C9HCP3;C0J9K5;C0J9P4;Q95FJ8;A0A1I7PIS3;Q9SCE9;A0A1I7PIU6;A0A1I7PIS8;B8PRK2;A0A1D8D815;A0A191SDX6;A0A1I7PIT2;Q95FS7;A9L9Y0;B7S4V7;Q8WJF6		0	0	8.856e-11	88.86	3.24152e-06	2	2171.11	-0.536246	115.77	0
	High	VALVYGQmNEPPGAR	10	9490	21	Q9MRM1;A0A0M3LBA7;Q597J4;A0A1C9HCV0;Q5J038;A0A1D8D815;A0A1C9HCP3;A0A1I7PIU6;A0A1I7PIS3;C0J9K5;C0J9P4;Q95FS7;Q9SCE9;B7S4V7;A0A1I7PIS8;A9L9Y0;Q95FJ8;A0A1I7PIT2;B8PRK2;A0A191SDX6;A0A0A7DB11	M8(Oxidation)	0	0	5.161e-08	84.77	8.62041e-06	2	1617.81	1.07566	66.5214	0
	High	MPSAVGYQPTLSTEMGSLQER	7	5647	19	B7S4V7;A0A0M3LBA7;Q597J4;A0A1C9HCV0;A0A1I7PIS3;C0J9K5;C0J9P4;Q9SCE9;Q95FJ8;A0A1C9HCP3;A0A1D8D815;A0A1I7PIS8;Q5J038;A0A1I7PIU6;A0A191SDX6;Q95FS7;A0A1I7PIT2;B8PRK2;A9L9Y0		0	0	2.162e-09	81.23	1.44546e-05	3	2282.08	0.992421	104.869	0
	High	GIYPAVDPLDSTSTmLQPR	6	5449	21	A0A0M3LBA7;Q597J4;A0A1C9HCV0;A0A1C9HCP3;Q5J038;C0J9K5;C0J9P4;Q95FJ8;A0A1I7PIS3;Q9SCE9;A0A1I7PIU6;A0A1I7PIS8;A0A1I7PIT2;B8PRK2;A0A1D8D815;A0A191SDX6;A9L9Y0;Q95FS7;Q9MRM1;B7S4V7;Q8WJF6	M15(Oxidation)	0	0	7.101e-11	80.21	2.26175e-05	2	2077.03	1.42058	104.429	0
	High	mPSAVGYQPTLSTEmGSLQER	4	5647	19	A0A0M3LBA7;A0A1C9HCV0;A0A1D8D815;A0A1I7PIS3;C0J9K5;C0J9P4;Q9SCE9;A0A1I7PIS8;Q95FJ8;Q5J038;A0A1C9HCP3;A0A1I7PIU6;Q95FS7;A0A1I7PIT2;B8PRK2;Q597J4;A0A191SDX6;A9L9Y0;B7S4V7	M1(Oxidation); M15(Oxidation)	0	0	3.771e-07	74.75	4.90239e-05	3	2314.07	1.12707	80.8763	0
	High	VGLTALTmAEYFR	4	7808	21	A0A0M3LBA7;Q597J4;A0A1C9HCV0;A0A1D8D815;Q9SCE9;Q5J038;A0A1C9HCP3;C0J9K5;C0J9P4;Q95FJ8;A0A1I7PIU6;A0A1I7PIS3;A0A1I7PIS8;A9L9Y0;A0A191SDX6;A0A1I7PIT2;B8PRK2;Q95FS7;A0A0A7DB11;Q9MRM1;B7S4V7	M8(Oxidation)	0	0	4.423e-06	74.36	9.57153e-05	2	1487.76	1.26365	109.836	0
	High	ESGVINExNIAESK	4	2238	3	A0A1C9HCP3;A0A0M3LBA7;Q597J4	X8(Q)	0	0	8.622e-09	72.91	0.000100607	2	1517.74	0.193138	59.2515	0
	High	VGLTALTMAEYFR	1	7808	21	A0A0M3LBA7;Q597J4;A0A1C9HCV0;Q5J038;A0A1C9HCP3;A0A1I7PIU6;A0A1I7PIS3;C0J9K5;C0J9P4;Q95FS7;Q9SCE9;A0A1I7PIS8;A0A1I7PIT2;B8PRK2;Q95FJ8;A0A1D8D815;B7S4V7;A9L9Y0;A0A191SDX6;A0A0A7DB11;Q9MRM1		0	0	2.792e-06	61.98	0.00157301	2	1471.76	0.808242	114.561	0
	High	EGNDLYMEMK	4	8238	19	A0A0M3LBA7;Q597J4;A0A1C9HCP3;A0A1C9HCV0;Q5J038;Q95FS7;Q95FJ8;A0A0A7DB11;C0J9K5;C0J9P4;A0A1I7PIS3;Q9SCE9;A0A1I7PIU6;A0A1I7PIS8;A0A1I7PIT2;B8PRK2;A0A1D8D815;A9L9Y0;B7S4V7		0	0	0.001619	61.86	0.000543556	2	1229.52	0.493564	74.0746	0
	High	MPNIYNALVVK	6	4063	14	A0A0M3LBA7;Q597J4;A0A1C9HCV0;A0A1C9HCP3;Q5J038;C0J9K5;C0J9P4;Q95FJ8;A0A1I7PIU6;A0A1I7PIS8;B8PRK2;A0A1D8D815;Q95FS7;B7S4V7		0	0	0.000288	60.54	0.00198967	2	1261.7	0.5424	105.033	0
	High	SAPAFIQLDTK	5	4550	14	Q95FS7;A0A0M3LBA7;Q597J4;A0A1C9HCV0;Q5J038;A0A1D8D815;A0A1C9HCP3;A0A1I7PIS3;C0J9K5;C0J9P4;Q9SCE9;Q95FJ8;A0A1I7PIT2;A0A191SDX6		0	0	0.0003084	58.62	0.00396487	2	1190.64	0.638549	84.0641	0
	High	ESGVINExNIAESK	3	1255	13	A0A1C9HCV0;Q5J038;A0A1C9HCP3;A0A1I7PIS3;Q9SCE9;Q95FJ8;A0A1I7PIU6;A0A1I7PIS8;B8PRK2;A0A1D8D815;Q95FS7;A0A191SDX6;A0A1I7PIT2	X8(E)	0	0	2.848e-06	57.63	0.00334398	2	1518.73	0.185631	61.0089	0
	High	TVLIMELINNIAK	1	8267	19	A0A0M3LBA7;A0A1C9HCV0;Q597J4;A0A1D8D815;A0A1I7PIS3;C0J9K5;C0J9P4;Q9SCE9;A0A1I7PIS8;Q95FJ8;Q5J038;A0A1C9HCP3;A0A1I7PIU6;A9L9Y0;A0A1I7PIT2;B8PRK2;A0A0A7DB11;A0A191SDX6;Q9MRM1		0	0	3.383e-06	55.95	0.00427773	2	1471.86	0.118931	115.421	0
	High	IGLFGGAGVGK	5	9628	27	A0A0M3LBA7;Q597J4;A0A1C9HCP3;A0A1C9HCV0;Q5J038;A0A1D8D815;A0A1I7PIU6;A0A1I7PIS3;C0J9K5;C0J9P4;Q9SCE9;A0A1I7PIS8;A9L9Y0;Q95FJ8;A0A0A7DB11;A0A1I7PIT2;B8PRK2;A0A2G5F6R8;B9T1V8;A0A2H3ZCK5;A0A251U5D0;A0A191SDX6;Q95FS7;Q9MRM1;B7S4V7;A0A0K9NYL5;A0A0D6QRT0		0	0	0.0009244	50.54	0.0205784	2	975.563	0.481163	82.336	0
	High	AHGGVSVFGGVGER	9	7926	21	A0A0M3LBA7;Q597J4;A0A1C9HCV0;Q5J038;A0A1C9HCP3;A0A1I7PIU6;A0A1I7PIS3;C0J9K5;C0J9P4;Q9SCE9;A0A1I7PIS8;Q95FJ8;B8PRK2;A0A1I7PIT2;A0A1D8D815;A9L9Y0;Q95FS7;B7S4V7;A0A191SDX6;Q9MRM1;A0A0A7DB11		0	0	0.0002129	50.07	0.0204704	2	1328.67	0.313702	60.0908	0
	High	VVDLLAPYR	7	9267	21	A0A0M3LBA7;A0A1C9HCV0;A0A1I7PIS3;C0J9K5;C0J9P4;Q9SCE9;Q95FJ8;Q597J4;A0A191SDX6;Q5J038;A0A1D8D815;A0A1C9HCP3;A0A1I7PIU6;Q95FS7;B7S4V7;A0A1I7PIS8;A0A0A7DB11;A9L9Y0;A0A1I7PIT2;B8PRK2;Q9MRM1		0	0	0.004129	46.36	0.0498874	2	1045.6	0.419361	97.9606	0
	High	LSIFETGIK	6	9003	19	A0A0M3LBA7;Q597J4;A0A1C9HCV0;A0A1C9HCP3;Q5J038;C0J9K5;C0J9P4;Q95FJ8;A0A1I7PIS3;Q9SCE9;A0A1I7PIU6;A0A1I7PIS8;A0A1D8D815;A0A191SDX6;A9L9Y0;A0A0A7DB11;Q95FS7;Q9MRM1;B7S4V7		0	0	0.002746	44.7	0.0509063	2	1007.58	-0.146226	90.9855	0
	High	EGNDLYmEMK	4	8238	19	A0A0M3LBA7;A0A1C9HCP3;Q597J4;A0A1C9HCV0;Q5J038;C0J9K5;C0J9P4;Q95FJ8;A0A1D8D815;A0A1I7PIU6;A0A1I7PIS3;Q9SCE9;A0A1I7PIS8;A0A0A7DB11;A9L9Y0;Q95FS7;B7S4V7;A0A1I7PIT2;B8PRK2	M7(Oxidation)	0	0	0.004	42.65	0.0405754	2	1245.51	0.747566	62.6175	0
	High	TREGNDLYMEMK	1	8225	19	A0A0A7DB11;A0A0M3LBA7;Q597J4;A0A1C9HCV0;Q5J038;A0A1D8D815;A0A1C9HCP3;A0A1I7PIU6;A0A1I7PIS3;C0J9K5;C0J9P4;Q9SCE9;A0A1I7PIS8;A9L9Y0;Q95FJ8;Q95FS7;B7S4V7;A0A1I7PIT2;B8PRK2		0	0	0.004727	26.01	3.07111	2	1486.67	0.574908	62.3156	1
A0A191SDX6	ATP synthase subunit beta (Fragment) OS=Delphinium ajacis OX=37494 GN=atpB PE=3 SV=1 - [A0A191SDX6_DELAJ]	2587.72	55.84	1274	2	19	140	471	50.7463	5.021
	High	GMEVIDTGAPLSVPVGGATLGR	6	3356	17	A0A0M3LBA7;A0A1C9HCV0;Q5J038;A0A1D8D815;A0A1I7PIU6;A0A1C9HCP3;A0A1I7PIS3;C0J9K5;C0J9P4;Q9SCE9;A0A1I7PIS8;Q95FJ8;B8PRK2;A0A191SDX6;A9L9Y0;A0A1I7PIT2;Q95FS7		0	0	1.22e-13	112.2	2.74722e-08	2	2097.1	1.33807	112.901	0
	High	IFNVLGEPVDNLGPVDTR	2	3009	10	A0A0M3LBA7;Q597J4;A0A1C9HCV0;Q5J038;Q9SCE9;A0A1I7PIU6;A0A1D8D815;A0A1I7PIT2;A0A191SDX6;B7S4V7		0	0	6.777e-08	105.14	6.06054e-08	2	1955.03	1.24455	114.256	0
	High	GIYPAVDPLDSTSTMLQPR	1	5449	21	A0A0M3LBA7;A0A1C9HCV0;A0A1D8D815;A0A1I7PIS3;C0J9K5;C0J9P4;Q9SCE9;A0A1I7PIS8;Q95FJ8;Q597J4;A0A191SDX6;A0A1C9HCP3;Q5J038;A0A1I7PIU6;A0A1I7PIT2;B8PRK2;A9L9Y0;Q95FS7;Q9MRM1;B7S4V7;Q8WJF6		0	0	5.311e-08	96.34	5.7389e-07	3	2061.03	0.705094	114.185	0
	High	FVQAGSEVSALLGR	10	9158	20	A0A1C9HCV0;Q5J038;A0A0M3LBA7;Q597J4;A0A1D8D815;A0A1C9HCP3;A0A1I7PIU6;A0A1I7PIS3;C0J9K5;C0J9P4;Q95FS7;Q9SCE9;B7S4V7;A0A1I7PIS8;A9L9Y0;Q95FJ8;A0A191SDX6;B8PRK2;A0A0A7DB11;A0A1I7PIT2		0	0	1.855e-07	95.82	6.99068e-07	2	1433.78	0.458178	105.245	0
	High	GmEVIDTGAPLSVPVGGATLGR	5	3356	17	A0A0M3LBA7;A0A1C9HCV0;Q5J038;A0A1D8D815;A0A1I7PIU6;A0A1C9HCP3;A0A1I7PIS3;C0J9K5;C0J9P4;Q9SCE9;A0A1I7PIS8;Q95FJ8;A0A1I7PIT2;Q95FS7;A0A191SDX6;B8PRK2;A9L9Y0	M2(Oxidation)	0	0	1.749e-13	95.55	5.87259e-07	2	2113.1	1.42362	103.409	0
	High	mPSAVGYQPTLSTEMGSLQER	13	5647	19	A0A0M3LBA7;Q597J4;A0A1C9HCV0;Q5J038;A0A1C9HCP3;A0A1I7PIU6;A0A1I7PIS3;C0J9K5;C0J9P4;Q9SCE9;A0A1I7PIS8;Q95FJ8;A0A1D8D815;A0A191SDX6;B7S4V7;Q95FS7;A0A1I7PIT2;B8PRK2;A9L9Y0	M1(Oxidation)	0	0	2.906e-12	91.26	1.22468e-06	2	2298.08	1.63709	97.562	0
	High	VALVYGQMNEPPGAR	12	9490	21	C0J9K5;A0A0M3LBA7;Q597J4;A0A1C9HCV0;A0A191SDX6;Q5J038;A0A1D8D815;A0A1C9HCP3;A0A1I7PIU6;A0A1I7PIS3;C0J9P4;Q95FS7;Q9SCE9;B7S4V7;A0A1I7PIS8;A0A1I7PIT2;B8PRK2;A9L9Y0;Q95FJ8;A0A0A7DB11;Q9MRM1		0	0	1.31e-08	90	2.5899e-06	2	1601.81	0.731551	79.6128	0
	High	IAQIIGPVLDVSFPPGK	1	158	4	A0A0M3LBA7;A0A1C9HCV0;A0A1D8D815;A0A191SDX6		0	0	2.513e-09	89.52	6.9871e-07	2	1751.01	0.917823	114.311	0
	High	ELQDIIAILGLDELSEEDR	1	7752	20	A0A0M3LBA7;Q597J4;A0A1C9HCV0;Q5J038;A0A1C9HCP3;C0J9K5;C0J9P4;Q95FJ8;A0A1I7PIS3;Q9SCE9;A0A1I7PIU6;A0A1I7PIS8;B8PRK2;A0A1D8D815;A0A191SDX6;A0A1I7PIT2;Q95FS7;A9L9Y0;B7S4V7;Q8WJF6		0	0	8.856e-11	88.86	3.24152e-06	2	2171.11	-0.536246	115.77	0
	High	VALVYGQmNEPPGAR	10	9490	21	Q9MRM1;A0A0M3LBA7;Q597J4;A0A1C9HCV0;Q5J038;A0A1D8D815;A0A1C9HCP3;A0A1I7PIU6;A0A1I7PIS3;C0J9K5;C0J9P4;Q95FS7;Q9SCE9;B7S4V7;A0A1I7PIS8;A9L9Y0;Q95FJ8;A0A1I7PIT2;B8PRK2;A0A191SDX6;A0A0A7DB11	M8(Oxidation)	0	0	5.161e-08	84.77	8.62041e-06	2	1617.81	1.07566	66.5214	0
	High	AVAMSATDGLMR	5	3822	14	A0A0M3LBA7;Q597J4;A0A1C9HCV0;A0A1I7PIS3;C0J9K5;C0J9P4;Q9SCE9;A0A1I7PIS8;B8PRK2;Q95FJ8;A0A191SDX6;A0A1D8D815;Q9MRM1;Q95FS7		0	0	1.288e-05	82.16	1.23619e-05	2	1222.59	0.42003	73.0258	0
	High	MPSAVGYQPTLSTEMGSLQER	7	5647	19	B7S4V7;A0A0M3LBA7;Q597J4;A0A1C9HCV0;A0A1I7PIS3;C0J9K5;C0J9P4;Q9SCE9;Q95FJ8;A0A1C9HCP3;A0A1D8D815;A0A1I7PIS8;Q5J038;A0A1I7PIU6;A0A191SDX6;Q95FS7;A0A1I7PIT2;B8PRK2;A9L9Y0		0	0	2.162e-09	81.23	1.44546e-05	3	2282.08	0.992421	104.869	0
	High	GIYPAVDPLDSTSTmLQPR	6	5449	21	A0A0M3LBA7;Q597J4;A0A1C9HCV0;A0A1C9HCP3;Q5J038;C0J9K5;C0J9P4;Q95FJ8;A0A1I7PIS3;Q9SCE9;A0A1I7PIU6;A0A1I7PIS8;A0A1I7PIT2;B8PRK2;A0A1D8D815;A0A191SDX6;A9L9Y0;Q95FS7;Q9MRM1;B7S4V7;Q8WJF6	M15(Oxidation)	0	0	7.101e-11	80.21	2.26175e-05	2	2077.03	1.42058	104.429	0
	High	mPSAVGYQPTLSTEmGSLQER	4	5647	19	A0A0M3LBA7;A0A1C9HCV0;A0A1D8D815;A0A1I7PIS3;C0J9K5;C0J9P4;Q9SCE9;A0A1I7PIS8;Q95FJ8;Q5J038;A0A1C9HCP3;A0A1I7PIU6;Q95FS7;A0A1I7PIT2;B8PRK2;Q597J4;A0A191SDX6;A9L9Y0;B7S4V7	M1(Oxidation); M15(Oxidation)	0	0	3.771e-07	74.75	4.90239e-05	3	2314.07	1.12707	80.8763	0
	High	VGLTALTmAEYFR	4	7808	21	A0A0M3LBA7;Q597J4;A0A1C9HCV0;A0A1D8D815;Q9SCE9;Q5J038;A0A1C9HCP3;C0J9K5;C0J9P4;Q95FJ8;A0A1I7PIU6;A0A1I7PIS3;A0A1I7PIS8;A9L9Y0;A0A191SDX6;A0A1I7PIT2;B8PRK2;Q95FS7;A0A0A7DB11;Q9MRM1;B7S4V7	M8(Oxidation)	0	0	4.423e-06	74.36	9.57153e-05	2	1487.76	1.26365	109.836	0
	High	VGLTALTMAEYFR	1	7808	21	A0A0M3LBA7;Q597J4;A0A1C9HCV0;Q5J038;A0A1C9HCP3;A0A1I7PIU6;A0A1I7PIS3;C0J9K5;C0J9P4;Q95FS7;Q9SCE9;A0A1I7PIS8;A0A1I7PIT2;B8PRK2;Q95FJ8;A0A1D8D815;B7S4V7;A9L9Y0;A0A191SDX6;A0A0A7DB11;Q9MRM1		0	0	2.792e-06	61.98	0.00157301	2	1471.76	0.808242	114.561	0
	High	SAPAFIQLDTK	5	4550	14	Q95FS7;A0A0M3LBA7;Q597J4;A0A1C9HCV0;Q5J038;A0A1D8D815;A0A1C9HCP3;A0A1I7PIS3;C0J9K5;C0J9P4;Q9SCE9;Q95FJ8;A0A1I7PIT2;A0A191SDX6		0	0	0.0003084	58.62	0.00396487	2	1190.64	0.638549	84.0641	0
	High	AVAmSATDGLmR	4	3822	14	A0A0M3LBA7;Q597J4;A0A1C9HCV0;A0A1D8D815;C0J9K5;C0J9P4;A0A1I7PIS8;Q95FJ8;A0A1I7PIS3;Q9SCE9;B8PRK2;A0A191SDX6;Q95FS7;Q9MRM1	M4(Oxidation); M11(Oxidation)	0	0	0.0009989	58.58	0.00180597	2	1254.58	0.537039	44.8254	0
	High	AVAMSATDGLmR	9	3822	14	A0A0M3LBA7;A0A1C9HCV0;A0A1D8D815;A0A1I7PIS3;C0J9K5;C0J9P4;Q9SCE9;A0A1I7PIS8;Q95FJ8;Q597J4;A0A191SDX6;B8PRK2;Q95FS7;Q9MRM1	M11(Oxidation)	0	0	7.183e-05	58.16	0.00250498	2	1238.59	0.380734	58.8686	0
	High	ESGVINEENIAESK	3	1255	13	A0A1C9HCV0;Q5J038;A0A1C9HCP3;A0A1I7PIS3;Q9SCE9;Q95FJ8;A0A1I7PIU6;A0A1I7PIS8;B8PRK2;A0A1D8D815;Q95FS7;A0A191SDX6;A0A1I7PIT2		0	0	2.848e-06	57.63	0.00334398	2	1518.73	0.185631	61.0089	0
	High	TVLIMELINNIAK	1	8267	19	A0A0M3LBA7;A0A1C9HCV0;Q597J4;A0A1D8D815;A0A1I7PIS3;C0J9K5;C0J9P4;Q9SCE9;A0A1I7PIS8;Q95FJ8;Q5J038;A0A1C9HCP3;A0A1I7PIU6;A9L9Y0;A0A1I7PIT2;B8PRK2;A0A0A7DB11;A0A191SDX6;Q9MRM1		0	0	3.383e-06	55.95	0.00427773	2	1471.86	0.118931	115.421	0
	High	IGLFGGAGVGK	5	9628	27	A0A0M3LBA7;Q597J4;A0A1C9HCP3;A0A1C9HCV0;Q5J038;A0A1D8D815;A0A1I7PIU6;A0A1I7PIS3;C0J9K5;C0J9P4;Q9SCE9;A0A1I7PIS8;A9L9Y0;Q95FJ8;A0A0A7DB11;A0A1I7PIT2;B8PRK2;A0A2G5F6R8;B9T1V8;A0A2H3ZCK5;A0A251U5D0;A0A191SDX6;Q95FS7;Q9MRM1;B7S4V7;A0A0K9NYL5;A0A0D6QRT0		0	0	0.0009244	50.54	0.0205784	2	975.563	0.481163	82.336	0
	High	AHGGVSVFGGVGER	9	7926	21	A0A0M3LBA7;Q597J4;A0A1C9HCV0;Q5J038;A0A1C9HCP3;A0A1I7PIU6;A0A1I7PIS3;C0J9K5;C0J9P4;Q9SCE9;A0A1I7PIS8;Q95FJ8;B8PRK2;A0A1I7PIT2;A0A1D8D815;A9L9Y0;Q95FS7;B7S4V7;A0A191SDX6;Q9MRM1;A0A0A7DB11		0	0	0.0002129	50.07	0.0204704	2	1328.67	0.313702	60.0908	0
	High	VVDLLAPYR	7	9267	21	A0A0M3LBA7;A0A1C9HCV0;A0A1I7PIS3;C0J9K5;C0J9P4;Q9SCE9;Q95FJ8;Q597J4;A0A191SDX6;Q5J038;A0A1D8D815;A0A1C9HCP3;A0A1I7PIU6;Q95FS7;B7S4V7;A0A1I7PIS8;A0A0A7DB11;A9L9Y0;A0A1I7PIT2;B8PRK2;Q9MRM1		0	0	0.004129	46.36	0.0498874	2	1045.6	0.419361	97.9606	0
	High	LSIFETGIK	6	9003	19	A0A0M3LBA7;Q597J4;A0A1C9HCV0;A0A1C9HCP3;Q5J038;C0J9K5;C0J9P4;Q95FJ8;A0A1I7PIS3;Q9SCE9;A0A1I7PIU6;A0A1I7PIS8;A0A1D8D815;A0A191SDX6;A9L9Y0;A0A0A7DB11;Q95FS7;Q9MRM1;B7S4V7		0	0	0.002746	44.7	0.0509063	2	1007.58	-0.146226	90.9855	0
	High	EGDDLYmEMK	1	4	1	A0A191SDX6	M7(Oxidation)	0	0	0.003416	13	4.29517	2	1246.5	0.150398	67.3137	0
	High	EGDDLYmEmK	1	4	1	A0A191SDX6	M7(Oxidation); M9(Oxidation)	0	0.001	0.02293	13.75	2.14433	2	1262.49	0.985471	45.9533	0
	High	TREGDDLYMEMK	1	4	1	A0A191SDX6		0	0.002	0.02615	33.26	0.20091	2	1487.65	-0.0073982	66.4652	1
Q7YJR9	Ribulose bisphosphate carboxylase large chain (Fragment) OS=Gasteria glomerata OX=210960 GN=rbcL PE=3 SV=1 - [Q7YJR9_9ASPA]	2528	29.12	16553	0	16	216	443	49.0602	6.75635
	High	GGLDFTKDDENVxSQPFMR	14	25	7	C7AQV2;Q7YJR9;Q7YJM4;Q6PZC1;A5H757;X2D2J7;Q7YJL9	X13(D)	0	0	1.974e-11	105.14	2.17522e-08	2	2170.97	0.855234	96.1921	1
	High	GHYLNATAGTcEEMIK	11	14794	96	Q8ME51;Q31895;Q95631;Q37220;Q8MCW3;Q6VW40;A2VAU6;C6G1P2;Q33032;A0A1C9HG87;U5XM28;Q9THL1;Q5SCK3;F2X4H9;A0A0K2SQY8;Q4VI99;C1JAT3;Q9GGI5;D6MYJ6;Q7YJP8;Q7GH77;O98551;Q3I534;I2E9A4;Q4VI78;G0WZL1;B1PHQ2;Q1X6Q9;A0A142I7F3;S6CMZ7;Q8MFT9;J9QH20;Q37140;L0N8B1;Q32701;A0A0B4M1K8;A0A1D8DG20;P94046;R4QE58;Q5I221;B6GUV5;A0A078BR81;A0A0F6TFY2;Q5DRJ9;A5X4D3;Q37279;P93904;D6MYK4;E7DMY2;O98747;I2E962;Q7YMT1;I2E906;…	C11(Carbamidomethyl)	0	0	1.546e-10	99.58	2.41981e-07	2	1794.82	0.807073	65.3142	0
	High	GHYLNATAGTcEEmIK	7	14794	96	A2VAU6;C6G1P2;F2X4H9;Q9GGI5;Q6VW40;Q33032;A0A1C9HG87;U5XM28;Q9THL1;Q5SCK3;A0A0K2SQY8;Q4VI99;C1JAT3;D6MYJ6;Q7YJP8;Q7GH77;O98551;Q3I534;I2E9A4;Q4VI78;E7DMY2;A0A2H4UGV5;I2E962;O98429;A0A0B4M1K8;G0WZL1;Q37220;A0A142I7A5;B1PHQ2;Q1X6Q9;A0A142I7F3;A0A078BR81;Q37347;K4EPE7;S6CMZ7;Q8MFT9;A0A0F6TFY2;Q95CE8;Q5DRJ9;J9QH20;A0A1D8DG20;Q37140;L0N8B1;P94046;Q8MCW3;A5X4D3;Q37212;Q5I221;Q7YJL9;Q31895;R4QE58;O09424…	C11(Carbamidomethyl); M14(Oxidation)	0	0	2.28e-09	86.28	4.74719e-06	2	1810.81	1.85537	55.2021	0
	High	DNGLLLHIHR	12	41878	222	A2VAU6;C6G1P2;Q95F08;C3RXF1;B8PRL7;A0A286M593;F2X4H9;Q4VI99;Q9GGI5;Q8HUZ9;Q4VI78;Q6VW40;I2BGM7;Q33047;Q8WL19;Q33032;Q9THL1;Q5SCK3;O98756;Q9XQ93;Q7YJP8;Q7GH77;Q33156;I2E9L8;I2E9A4;Q1XEK3;A0A286NQF2;Q7YJM6;A0A0B4M1K8;B7P0E9;D4N1T9;A0A1D5AHD9;J9QG76;Q1X6Q9;O99016;A0A291L206;Q8M9K0;S6CMZ7;Q8M9J0;A0A1D5AHD5;Q8MFT9;G8EEM9;A0A2D0WHN2;Q7YJM3;A0A1D8DG20;Q36566;L0N8B1;P94046;I2EA78;Q9ZS70;Q8WJE0;B1NL21;P93…		0	0	4.798e-05	83.13	2.44972e-05	3	1187.66	0.248979	64.4609	0
	High	MSGGDHIHAGTVVGK	34	17683	132	A2VAU6;C6G1P2;F2X4H9;Q9GGI5;Q7YJP8;O98551;Q6VW40;I2BGM7;Q8WJE0;Q33032;A0A1C9HG87;U5XM28;A5X4D3;Q5SCK3;A0A286NQE6;O98756;Q339G9;A0A286M593;Q9GEK5;A0A0K2SQY8;O98429;D6MYJ6;Q9XQ93;Q7GH77;Q8HUZ9;Q5I221;G0WZM4;I2E9L8;Q8HRT3;I2E9A4;A0A286NQF2;Q1XEK3;Q8WKT6;Q7YJM6;Q9ZS70;A0A249Y5N8;A0A120KLC1;B8PRP3;A0A0B4M1K8;B7P0E9;B5L2V5;S4TA61;D4N1T9;A8DPF0;A0A1D5AHD9;J9QG76;E5G0I9;F5B3G0;E0D8V0;Q1X6Q9;O99016;H8PFT5…		0	0	1.165e-06	82.11	1.83643e-05	2	1465.72	1.1837	39.5293	0
	High	mSGGDHIHAGTVVGK	33	17683	132	A2VAU6;C6G1P2;F2X4H9;Q9GGI5;Q5I221;Q8WJE0;I2E9A4;A0A286M593;Q3T5L7;K4EPE7;P94046;Q9ZS70;O98747;P92447;Q95F08;Q5SCK3;O98756;Q1XEK3;A0A1Z1G7R2;A5X5W8;Q9XPZ1;B1NFY5;Q8HUZ9;Q37212;C6G392;Q5UFC2;B8PRP3;I2EA78;Q6VW40;I2BGM7;Q33032;A0A1C9HG87;U5XM28;A5X4D3;V5K6K1;Q339G9;Q9GEK5;A0A0K2SQY8;D6MYJ6;Q9XQ93;A0A1W6BQF9;Q7YJP8;Q7GH77;G0WZM4;O98551;I2E9L8;Q8HRT3;Q6USH4;Q8WKT6;A0A249Y5N8;Q8WJX3;B7P0E9;B5L2V5;S4TA…	M1(Oxidation)	0	0	3.354e-08	79.72	3.69234e-05	2	1481.72	0.48353	32.8883	0
	High	DDENVxSQPFMR	5	52171	233	C7AQV2;A5H757;Q7YJR9;Q7YJM4;Q6PZC1;X2D2J7;Q7YJL9;Q9GHZ1;A5X4K9;Q85YX6;A0A1Q1G8P4;Q6VW13;O20245;A2VAU6;C6G1P2;F2X4H9;Q9GGI5;D6MYJ0;Q9ZS70;Q32701;P28421;Q31896;Q6VW40;Q32776;Q32571;I2BGM7;Q8WJE0;B1NL21;P93904;Q33047;O98884;D6MYK4;E7DMY2;A0PD98;C7AQR6;O98747;Q8WL19;Q33032;I2E962;Q95F08;C3RXF1;A0A1C9HG87;U5XM28;B8PRL7;Q7YMT1;Q9THL1;A5X4D3;Q5SCK3;A0A286NQE6;V5K6K1;Q9XQI4;A0A0F7EV98;O98756;Q9MT32;Q339G…	X6(N)	0	0	1.101e-06	77.79	6.19995e-05	2	1451.62	0.893699	69.1062	0
	High	DDENVxSQPFMR	5	32	7	C7AQV2;Q7YJR9;Q7YJM4;Q6PZC1;Q7YJL9;A5H757;X2D2J7	X6(D)	0	0	9.15e-06	77.55	4.49677e-06	2	1452.61	0.549235	73.7344	0
	High	xFQGPPHGIQVER	27	58045	223	P48689;Q9GHM7;P28421;A0A1C9HG87;O99016;Q37140;O03654;Q33484;Q4VI99;D6MYJ6;Q7YJP8;Q7YJR9;Q8HVI8;Q9XQR0;O03628;O03613;Q6VW40;A2VAU6;I2BGM7;C6G1P2;Q33032;Q95F08;A0A0F7EV98;O98756;Q9MT32;F2X4H9;Q9GGI5;Q8HUZ9;I2E9L8;Q4VI78;Q9ZS70;Q8WJE0;D6MYK4;E7DMY2;U5XM28;R4QE58;Q5SCK3;A0A286NQE6;Q6VW13;A0A286M593;Q9GEK5;A0A0K2SQY8;O98429;Q9XQ93;Q7GH77;O98551;I2E9A4;A0A286NQF2;Q1XEK3;Q8WKT6;Q7YJM6;D6MYI7;A0A120KLC1;…	X1(T)	0	0	5.824e-06	73.98	0.00024886	2	1465.76	1.65537	62.6514	0
	High	GHYLNATAGTcEEMIKR	1	14767	95	Q6VW40;A2VAU6;C6G1P2;Q33032;A0A1C9HG87;U5XM28;Q5SCK3;F2X4H9;A0A0K2SQY8;Q9GGI5;D6MYJ6;Q7YJP8;Q7GH77;O98551;I2E9A4;Q1X6Q9;S6CMZ7;Q8MFT9;Q37140;L0N8B1;Q9THL1;Q4VI99;Q4VI78;Q37220;B1PHQ2;C1JAT3;Q3I534;E7DMY2;A0A2H4UGV5;I2E962;O98429;A0A0B4M1K8;G0WZL1;A0A142I7A5;A0A142I7F3;A0A078BR81;Q37347;K4EPE7;A0A0F6TFY2;Q95CE8;Q5DRJ9;J9QH20;A0A1D8DG20;P94046;Q8MCW3;A5X4D3;Q37212;Q5I221;Q7YJL9;Q37279;Q32701;P93904…	C11(Carbamidomethyl)	0	0	4.122e-06	68.57	0.000369894	2	1950.92	1.28217	60.3982	1
	High	GGLDFTKDDENVxSQPFmR	10	25	7	C7AQV2;Q7YJR9;Q7YJM4;Q6PZC1;A5H757;X2D2J7;Q7YJL9	X13(D); M18(Oxidation)	0	0	1.736e-07	67.23	0.000107381	2	2186.97	1.1647	84.8033	1
	High	GHYLNATAGTcEEmIKR	4	14767	95	A2VAU6;C6G1P2;F2X4H9;Q9GGI5;Q6VW40;Q33032;A0A1C9HG87;U5XM28;Q9THL1;Q5SCK3;A0A0K2SQY8;Q4VI99;C1JAT3;D6MYJ6;Q7YJP8;Q7GH77;O98551;Q3I534;I2E9A4;Q4VI78;E7DMY2;A0A2H4UGV5;I2E962;O98429;A0A0B4M1K8;G0WZL1;Q37220;A0A142I7A5;B1PHQ2;Q1X6Q9;A0A142I7F3;A0A078BR81;Q37347;K4EPE7;S6CMZ7;Q8MFT9;A0A0F6TFY2;Q95CE8;Q5DRJ9;J9QH20;A0A1D8DG20;Q37140;L0N8B1;P94046;Q8MCW3;A5X4D3;Q37212;Q5I221;Q7YJL9;Q31895;R4QE58;O09424…	C11(Carbamidomethyl); M14(Oxidation)	0	0	6.772e-08	60.93	0.00201672	3	1966.91	1.11945	50.1511	1
	High	FLFcAEAIYK	6	13080	100	A2VAU6;C6G1P2;D6MYK4;E7DMY2;R4QE58;A5X4D3;Q95631;Q6VW13;F2X4H9;A0A0K2SQY8;Q9TN58;Q4VI99;Q9GGI5;D6MYJ6;Q37212;Q7YJP8;J9QER6;Q5I221;Q4VI78;O09424;D6MYI7;C7A5Z4;Q37220;L0N8B1;Q32571;A0PD98;Q95F08;C3RXF1;Q9GHZ1;B8PRL7;A0A286M593;B8QQG4;Q71N81;Q8HUZ9;Q1XEK3;Q8WKT6;Q8MCX1;P48689;Q7YJR9;B8PRP3;H5ZW43;G0WZL1;Q7YJM4;J9QG76;A0A142I7A5;Q6PZC1;H8PFT5;A0A078BR81;Q37347;K4EPE7;A0A0F6TFY2;D6MYJ0;Q95CE8;Q5DRJ9;Q…	C4(Carbamidomethyl)	0	0	0.0003701	57.12	0.00637969	2	1261.63	0.373025	109.587	0
	High	DDENVxSQPFmR	5	52171	233	Q9ZS70;Q6VW40;A2VAU6;I2BGM7;Q8WJE0;C6G1P2;E7DMY2;Q33032;A0A1C9HG87;U5XM28;A0A286NQE6;O98756;A0A286M593;F2X4H9;Q9GEK5;Q9GGI5;Q37212;Q8HUZ9;I2E9L8;A0A286NQF2;Q7YJM6;B8PRP3;J9QG76;Q8HVI8;Q8M9K0;Q37347;Q8M9J0;Q8MFT9;B1NL21;Q33047;A0PD98;Q8WL19;I2E962;Q9GHZ1;B8PRL7;Q7YMT1;Q9THL1;A5X4D3;Q5SCK3;A5X4K9;Q9XQI4;Q339G9;A0A0K2SQY8;B8QQG4;O78309;O98429;Q4VI99;C1JAT3;D6MYJ6;Q9XQ93;Q7YJP8;Q7GH77;Q33156;Q5I221;G…	X6(N); M11(Oxidation)	0	0	2.971e-05	50.31	0.0341223	2	1467.62	0.772197	56.6686	0
	High	PLLGcTIKPK	6	64838	243	Q6VW40;A2VAU6;I2BGM7;C6G1P2;E7DMY2;Q33032;Q95F08;A0A0F7EV98;O98756;Q9MT32;F2X4H9;Q4VI99;Q9GGI5;Q8HUZ9;I2E9L8;Q4VI78;P93904;D6MYK4;A0A1C9HG87;U5XM28;Q9THL1;Q5SCK3;A0A0K2SQY8;C1JAT3;D6MYJ6;Q37212;Q7YJP8;Q7GH77;J9QER6;O98551;Q3I534;I2E9A4;G0WZL1;Q37220;B1PHQ2;Q1X6Q9;A0A142I7F3;S6CMZ7;Q37176;Q8MFT9;J9QH20;Q37140;L0N8B1;A5X4D3;A0A286M593;Q5I221;Q1XEK3;Q8WKT6;Q7YJM4;J9QG76;E5G0I9;D6MYJ0;Q7YJM3;I2E962;O…	C5(Carbamidomethyl)	0	0	0.001848	47.66	0.0969826	2	1126.67	0.321047	51.0137	1
	High	DDENVxSQPFmR	2	32	7	Q7YJM4;C7AQV2;Q7YJR9;Q6PZC1;Q7YJL9;A5H757;X2D2J7	X6(D); M11(Oxidation)	0	0	4.802e-05	43.27	0.00853646	2	1468.6	1.01341	57.5245	0
	High	YGRPLLGcTIKPK	6	64650	239	I2BGM7;C6G1P2;Q33032;C3RXF1;A0A286NQM2;Q9GGI5;Q6VW40;A2VAU6;Q8WJE0;A0A1C9HG87;U5XM28;A5X4D3;Q5SCK3;A0A286NQE6;V5K6K1;O98756;Q339G9;A0A286M593;F2X4H9;Q9GEK5;A0A0K2SQY8;O98429;D6MYJ6;Q9XQ93;A0A1W6BQF9;Q37212;Q7YJP8;Q7GH77;Q8HUZ9;Q5I221;G0WZM4;O98551;I2E9L8;Q8HRT3;I2E9A4;A0A286NQF2;Q6USH4;Q1XEK3;Q8WKT6;Q7YJM6;Q32701;R4QE58;Q9THL1;Q32553;Q4VI99;C1JAT3;Q3I534;Q4VI78;D6MYI7;Q32183;J9QG76;Q7YJM3;Q37140;…	C8(Carbamidomethyl)	0	0	0.0003732	33.94	2.44292	4	1502.85	-0.587415	53.0634	2
	High	xFQGPPHGIQVER	2	18	8	Q4VI99;D6MYJ6;Q7YJP8;Q7YJR9;Q8HVI8;Q9XQR0;O03628;O03613	X1(G)	0	0	0.0004318	24.08	9.5328	3	1421.73	1.50076	59.9526	0
	High	AMHAVIDR	10	44488	230	Q6VW40;A2VAU6;I2BGM7;Q8WJE0;C6G1P2;Q33032;Q95F08;A0A1C9HG87;U5XM28;O98756;A0A286M593;F2X4H9;Q9GEK5;Q9GGI5;Q8HUZ9;I2E9L8;Q9THL1;Q5SCK3;A0A0K2SQY8;Q4VI99;C1JAT3;D6MYJ6;Q7YJP8;Q7GH77;O98551;Q3I534;I2E9A4;Q4VI78;G0WZL1;Q37220;B1PHQ2;Q1X6Q9;A0A142I7F3;S6CMZ7;Q8MFT9;J9QH20;Q37140;L0N8B1;Q37212;Q5I221;A0A286NQF2;Q7YJM6;A0A249Y5N8;S4TA61;J9QG76;F5B3G0;E0D8V0;Q8M9K0;Q8M9J0;A0A0F7G5Y0;Q8M9L6;B1NL21;Q33047;…		0	0.001	0.00563	52.36	0.0214441	2	912.472	-0.421985	32.9279	0
	High	AQAETGEIK	6	27913	177	Q6VW40;A2VAU6;C6G1P2;Q33032;F2X4H9;Q4VI99;Q9GGI5;Q4VI78;B8PRL7;A0A286M593;Q8HUZ9;D6MYK4;E7DMY2;R4QE58;A0A0K2SQY8;D6MYJ6;Q7YJP8;D6MYI7;I2BGM7;Q8WJE0;A0A1C9HG87;U5XM28;Q5SCK3;O98756;Q9GEK5;Q9XQ93;Q7GH77;O98551;I2E9L8;I2E9A4;Q1XEK3;Q8WKT6;A0A1W6BQF9;Q37212;A0A286NQE6;O98429;A0A286NQF2;Q7YJM6;Q9ZS70;A0A120KLC1;B8PRP3;Q8WJX3;O98426;A0A0B4M1K8;B7P0E9;D4N1T9;A0A1D5AHD9;J9QG76;Q1X6Q9;O99016;H8PFT5;Q8HVI8…		0	0.001	0.01128	51.26	0.027377	2	946.485	1.2951	24.7762	0
	High	DDFIEKDR	8	17693	129	Q6VW40;A2VAU6;I2BGM7;C6G1P2;Q33032;Q95F08;O98756;F2X4H9;Q9GGI5;Q8HUZ9;I2E9L8;Q7YMT1;Q9THL1;Q5SCK3;Q339G9;Q4VI99;Q7YJP8;Q7GH77;Q5I221;I2E9A4;Q4VI78;Q58U40;A0A0B4M1K8;Q1X6Q9;S6CMZ7;Q8MFT9;A0A1D8DG20;L0N8B1;P94046;J9QG76;Q37220;B1PHQ2;A0A078BR81;A0A0F6TFY2;Q5DRJ9;P92447;Q32701;Q32553;E7DMY2;Q37212;Q33047;Q8WL19;Q9XQ93;Q33156;Q1XEK3;P48689;Q7YJM3;Q9GHM7;I6N589;A0A291L2S1;P28421;B1NL21;A0PD98;Q31895;Q…		0	0.001	0.01745	50.12	0.0261056	2	1037.49	0.86647	41.7667	1
	High	xFQGPPHGIQVER	1	18	8	Q4VI99;D6MYJ6;Q7YJP8;Q7YJR9;Q8HVI8;Q9XQR0;O03628;O03613	X1(Q)	0	0.001	0.01349	21.91	14.3753	2	1492.78	6.75323	76.4689	0
	High	NHGMHFR	1	30695	183	A2VAU6;C6G1P2;A0PD98;B8PRL7;A0A286M593;F2X4H9;A0A0K2SQY8;B8QQG4;Q4VI99;Q9GGI5;D6MYJ6;Q7YJP8;Q8HUZ9;Q4VI78;Q1XEK3;Q8WKT6;P48689;B8PRP3;H5ZW43;G0WZL1;J9QG76;Q37220;A0A142I7A5;H8PFT5;A0A078BR81;Q37347;K4EPE7;A0A0F6TFY2;Q95CE8;Q5DRJ9;Q7YJM3;J9QH20;Q37140;L0N8B1;Q9ZS70;Q6VW40;I2BGM7;Q8WJE0;B1NL21;Q33047;D6MYK4;E7DMY2;Q8WL19;Q33032;I2E962;Q9GHZ1;A0A1C9HG87;U5XM28;Q7YMT1;Q9THL1;A5X4D3;Q5SCK3;A0A286NQE6;…		0	0.006	0.08575	23.55	11.4073	2	898.411	1.06526	27.536	0
Q8MFT9	Ribulose bisphosphate carboxylase large chain (Fragment) OS=Ephedra sp. CR33 OX=173368 GN=rbcL PE=3 SV=1 - [Q8MFT9_9SPER]	2518.76	32.33	45101	0	18	239	433	48.0791	6.88818
	High	GGxDFTKDDENVNSQPFMR	18	51638	212	Q9XQI4;Q4VI93;Q8MFT9;A0A126G0V3;Q8M9K0;Q9XPZ1;A2VAU6;I2BGM7;Q33032;C3RXF1;Q6VW40;Q32701;P28421;Q32571;Q8WJE0;C6G1P2;Q33047;Q8WL19;Q95F08;A0A1C9HG87;U5XM28;B8PRL7;Q9THL1;Q5SCK3;A0A0F7EV98;O98756;Q9MT32;A0A286NQM2;A0A286M593;F2X4H9;Q9GEK5;A0A0K2SQY8;Q32553;Q4VI99;C1JAT3;Q9GGI5;D6MYJ6;Q9XQ93;Q7YJP8;Q7GH77;Q33156;Q8HUZ9;O98551;I2E9L8;Q3I534;I2E9A4;A0A286NQE9;Q4VI78;Q1XEK3;Q8WKT6;A5X4D3;O78309;A0A1S5Q…	X3(I)	0	0	3.07e-12	122.68	2.26344e-09	2	2169.99	1.02955	92.749	1
	High	GGxDFTKDDENVNSQPFMR	4	9	4	Q9XQI4;Q4VI93;Q8MFT9;A0A126G0V3	X3(R)	0	0	6.883e-07	108.91	8.64934e-09	2	2213	-3.82659	106.181	2
	High	GHYLNATAGTcEEMIK	11	14794	96	Q8ME51;Q31895;Q95631;Q37220;Q8MCW3;Q6VW40;A2VAU6;C6G1P2;Q33032;A0A1C9HG87;U5XM28;Q9THL1;Q5SCK3;F2X4H9;A0A0K2SQY8;Q4VI99;C1JAT3;Q9GGI5;D6MYJ6;Q7YJP8;Q7GH77;O98551;Q3I534;I2E9A4;Q4VI78;G0WZL1;B1PHQ2;Q1X6Q9;A0A142I7F3;S6CMZ7;Q8MFT9;J9QH20;Q37140;L0N8B1;Q32701;A0A0B4M1K8;A0A1D8DG20;P94046;R4QE58;Q5I221;B6GUV5;A0A078BR81;A0A0F6TFY2;Q5DRJ9;A5X4D3;Q37279;P93904;D6MYK4;E7DMY2;O98747;I2E962;Q7YMT1;I2E906;…	C11(Carbamidomethyl)	0	0	1.546e-10	99.58	2.41981e-07	2	1794.82	0.807073	65.3142	0
	High	EITLGFVDLLRDDFIEK	1	5735	46	Q9GGI5;A2VAU6;C6G1P2;F2X4H9;Q4VI99;Q5I221;Q4VI78;Q9GHM7;Q6VW40;I2BGM7;Q33032;Q95F08;A0A0F7EV98;O98756;Q9MT32;Q8HUZ9;I2E9L8;P48689;A0A142DPV4;J9QG76;Q8MFT9;A0A249Y5N8;S4TA61;E0D8V0;A0A0F7G5Y0;Q37212;A0A286NQF2;Q7YJM6;F5B3G0;Q8M9K0;Q8M9J0;E2FGZ3;E7DMY2;O78309;Q31895;Q4VIC0;O98747;O47280;Q3T5L7;Q4VI93;A0A0F7EV89;A0A1W6L1X3;H5ZW43;Q95CF8;Q37309;Q9MV62		0	0	3.946e-12	89.1	2.78262e-06	2	2023.07	-0.114089	115.114	1
	High	GGxDFTKDDENVNSQPFmR	14	51638	212	Q4VIC0;O98426;B1PHQ2;A0A2D0WHN2;Q95CE8;Q9GGJ5;B5LBY9;Q8M9K0;Q9XPZ1;A2VAU6;C6G1P2;A5X4D3;F2X4H9;A0A0K2SQY8;Q4VI99;Q9GGI5;D6MYJ6;Q7YJP8;Q5I221;Q4VI78;G0WZL1;Q37220;Q37279;J9QH20;Q37140;L0N8B1;Q6VW40;I2BGM7;Q8WJE0;Q33047;Q8WL19;Q33032;A0A1C9HG87;U5XM28;B8PRL7;Q9THL1;Q5SCK3;O98756;A0A286M593;Q9GEK5;C1JAT3;Q9XQ93;Q7GH77;Q33156;Q8HUZ9;O98551;I2E9L8;Q3I534;I2E9A4;Q1XEK3;Q8WKT6;P48689;A0A142DPV4;B7P0E9;D…	X3(L); M18(Oxidation)	0	0	7.491e-11	86.8	8.48286e-06	2	2185.98	1.33788	83.0895	1
	High	GHYLNATAGTcEEmIK	7	14794	96	A2VAU6;C6G1P2;F2X4H9;Q9GGI5;Q6VW40;Q33032;A0A1C9HG87;U5XM28;Q9THL1;Q5SCK3;A0A0K2SQY8;Q4VI99;C1JAT3;D6MYJ6;Q7YJP8;Q7GH77;O98551;Q3I534;I2E9A4;Q4VI78;E7DMY2;A0A2H4UGV5;I2E962;O98429;A0A0B4M1K8;G0WZL1;Q37220;A0A142I7A5;B1PHQ2;Q1X6Q9;A0A142I7F3;A0A078BR81;Q37347;K4EPE7;S6CMZ7;Q8MFT9;A0A0F6TFY2;Q95CE8;Q5DRJ9;J9QH20;A0A1D8DG20;Q37140;L0N8B1;P94046;Q8MCW3;A5X4D3;Q37212;Q5I221;Q7YJL9;Q31895;R4QE58;O09424…	C11(Carbamidomethyl); M14(Oxidation)	0	0	2.28e-09	86.28	4.74719e-06	2	1810.81	1.85537	55.2021	0
	High	DNGLLLHIHR	12	41878	222	A2VAU6;C6G1P2;Q95F08;C3RXF1;B8PRL7;A0A286M593;F2X4H9;Q4VI99;Q9GGI5;Q8HUZ9;Q4VI78;Q6VW40;I2BGM7;Q33047;Q8WL19;Q33032;Q9THL1;Q5SCK3;O98756;Q9XQ93;Q7YJP8;Q7GH77;Q33156;I2E9L8;I2E9A4;Q1XEK3;A0A286NQF2;Q7YJM6;A0A0B4M1K8;B7P0E9;D4N1T9;A0A1D5AHD9;J9QG76;Q1X6Q9;O99016;A0A291L206;Q8M9K0;S6CMZ7;Q8M9J0;A0A1D5AHD5;Q8MFT9;G8EEM9;A0A2D0WHN2;Q7YJM3;A0A1D8DG20;Q36566;L0N8B1;P94046;I2EA78;Q9ZS70;Q8WJE0;B1NL21;P93…		0	0	4.798e-05	83.13	2.44972e-05	3	1187.66	0.248979	64.4609	0
	High	MSGGDHIHAGTVVGK	34	17683	132	A2VAU6;C6G1P2;F2X4H9;Q9GGI5;Q7YJP8;O98551;Q6VW40;I2BGM7;Q8WJE0;Q33032;A0A1C9HG87;U5XM28;A5X4D3;Q5SCK3;A0A286NQE6;O98756;Q339G9;A0A286M593;Q9GEK5;A0A0K2SQY8;O98429;D6MYJ6;Q9XQ93;Q7GH77;Q8HUZ9;Q5I221;G0WZM4;I2E9L8;Q8HRT3;I2E9A4;A0A286NQF2;Q1XEK3;Q8WKT6;Q7YJM6;Q9ZS70;A0A249Y5N8;A0A120KLC1;B8PRP3;A0A0B4M1K8;B7P0E9;B5L2V5;S4TA61;D4N1T9;A8DPF0;A0A1D5AHD9;J9QG76;E5G0I9;F5B3G0;E0D8V0;Q1X6Q9;O99016;H8PFT5…		0	0	1.165e-06	82.11	1.83643e-05	2	1465.72	1.1837	39.5293	0
	High	mSGGDHIHAGTVVGK	33	17683	132	A2VAU6;C6G1P2;F2X4H9;Q9GGI5;Q5I221;Q8WJE0;I2E9A4;A0A286M593;Q3T5L7;K4EPE7;P94046;Q9ZS70;O98747;P92447;Q95F08;Q5SCK3;O98756;Q1XEK3;A0A1Z1G7R2;A5X5W8;Q9XPZ1;B1NFY5;Q8HUZ9;Q37212;C6G392;Q5UFC2;B8PRP3;I2EA78;Q6VW40;I2BGM7;Q33032;A0A1C9HG87;U5XM28;A5X4D3;V5K6K1;Q339G9;Q9GEK5;A0A0K2SQY8;D6MYJ6;Q9XQ93;A0A1W6BQF9;Q7YJP8;Q7GH77;G0WZM4;O98551;I2E9L8;Q8HRT3;Q6USH4;Q8WKT6;A0A249Y5N8;Q8WJX3;B7P0E9;B5L2V5;S4TA…	M1(Oxidation)	0	0	3.354e-08	79.72	3.69234e-05	2	1481.72	0.48353	32.8883	0
	High	DDENVNSQPFMR	5	52171	233	C7AQV2;A5H757;Q7YJR9;Q7YJM4;Q6PZC1;X2D2J7;Q7YJL9;Q9GHZ1;A5X4K9;Q85YX6;A0A1Q1G8P4;Q6VW13;O20245;A2VAU6;C6G1P2;F2X4H9;Q9GGI5;D6MYJ0;Q9ZS70;Q32701;P28421;Q31896;Q6VW40;Q32776;Q32571;I2BGM7;Q8WJE0;B1NL21;P93904;Q33047;O98884;D6MYK4;E7DMY2;A0PD98;C7AQR6;O98747;Q8WL19;Q33032;I2E962;Q95F08;C3RXF1;A0A1C9HG87;U5XM28;B8PRL7;Q7YMT1;Q9THL1;A5X4D3;Q5SCK3;A0A286NQE6;V5K6K1;Q9XQI4;A0A0F7EV98;O98756;Q9MT32;Q339G…		0	0	1.101e-06	77.79	6.19995e-05	2	1451.62	0.893699	69.1062	0
	High	TFQGPPHGIQVER	27	58045	223	P48689;Q9GHM7;P28421;A0A1C9HG87;O99016;Q37140;O03654;Q33484;Q4VI99;D6MYJ6;Q7YJP8;Q7YJR9;Q8HVI8;Q9XQR0;O03628;O03613;Q6VW40;A2VAU6;I2BGM7;C6G1P2;Q33032;Q95F08;A0A0F7EV98;O98756;Q9MT32;F2X4H9;Q9GGI5;Q8HUZ9;I2E9L8;Q4VI78;Q9ZS70;Q8WJE0;D6MYK4;E7DMY2;U5XM28;R4QE58;Q5SCK3;A0A286NQE6;Q6VW13;A0A286M593;Q9GEK5;A0A0K2SQY8;O98429;Q9XQ93;Q7GH77;O98551;I2E9A4;A0A286NQF2;Q1XEK3;Q8WKT6;Q7YJM6;D6MYI7;A0A120KLC1;…		0	0	5.824e-06	73.98	0.00024886	2	1465.76	1.65537	62.6514	0
	High	GHYLNATAGTcEEMIKR	1	14767	95	Q6VW40;A2VAU6;C6G1P2;Q33032;A0A1C9HG87;U5XM28;Q5SCK3;F2X4H9;A0A0K2SQY8;Q9GGI5;D6MYJ6;Q7YJP8;Q7GH77;O98551;I2E9A4;Q1X6Q9;S6CMZ7;Q8MFT9;Q37140;L0N8B1;Q9THL1;Q4VI99;Q4VI78;Q37220;B1PHQ2;C1JAT3;Q3I534;E7DMY2;A0A2H4UGV5;I2E962;O98429;A0A0B4M1K8;G0WZL1;A0A142I7A5;A0A142I7F3;A0A078BR81;Q37347;K4EPE7;A0A0F6TFY2;Q95CE8;Q5DRJ9;J9QH20;A0A1D8DG20;P94046;Q8MCW3;A5X4D3;Q37212;Q5I221;Q7YJL9;Q37279;Q32701;P93904…	C11(Carbamidomethyl)	0	0	4.122e-06	68.57	0.000369894	2	1950.92	1.28217	60.3982	1
	High	GHYLNATAGTcEEmIKR	4	14767	95	A2VAU6;C6G1P2;F2X4H9;Q9GGI5;Q6VW40;Q33032;A0A1C9HG87;U5XM28;Q9THL1;Q5SCK3;A0A0K2SQY8;Q4VI99;C1JAT3;D6MYJ6;Q7YJP8;Q7GH77;O98551;Q3I534;I2E9A4;Q4VI78;E7DMY2;A0A2H4UGV5;I2E962;O98429;A0A0B4M1K8;G0WZL1;Q37220;A0A142I7A5;B1PHQ2;Q1X6Q9;A0A142I7F3;A0A078BR81;Q37347;K4EPE7;S6CMZ7;Q8MFT9;A0A0F6TFY2;Q95CE8;Q5DRJ9;J9QH20;A0A1D8DG20;Q37140;L0N8B1;P94046;Q8MCW3;A5X4D3;Q37212;Q5I221;Q7YJL9;Q31895;R4QE58;O09424…	C11(Carbamidomethyl); M14(Oxidation)	0	0	6.772e-08	60.93	0.00201672	3	1966.91	1.11945	50.1511	1
	High	EITLGFVDLLR	1	11021	95	A2VAU6;C6G1P2;F2X4H9;Q4VI99;Q9GGI5;Q4VI78;Q6VW40;Q33032;A0A1C9HG87;U5XM28;C1JAT3;Q5I221;I2BGM7;Q8WJE0;B8PRL7;O98756;A0A286M593;Q9GEK5;Q8HUZ9;I2E9L8;Q8MFT9;Q9ZS70;I2E962;A0A286NQE6;A0A286NQF2;Q7YJM6;P48689;A0A142DPV4;B8PRP3;H5ZW43;G0WZL1;J9QG76;B3LDY8;Q8HVI8;D0Q0K2;Q8M9K0;Q37347;Q8M9J0;J9QH20;A0A125R6I8;Q8MCW3;E7DMY2;O98747;Q9TN58;Q37212;Q4VI93;O09424;A0A249Y5N8;C1JAS8;Q9XPZ1;Q9GHM7;Q37309;Q31895;…		0	0	0.0004852	54.62	0.00745718	2	1275.73	0.366433	114.98	0
	High	VALEAcVQAR	23	29518	175	A2VAU6;C6G1P2;A5X4D3;F2X4H9;A0A0K2SQY8;Q4VI99;Q9GGI5;D6MYJ6;Q7YJP8;Q5I221;Q4VI78;G0WZL1;Q37220;Q37279;J9QH20;Q37140;L0N8B1;Q6VW40;I2BGM7;Q8WJE0;Q33047;Q8WL19;Q33032;A0A1C9HG87;U5XM28;B8PRL7;Q9THL1;Q5SCK3;O98756;A0A286M593;Q9GEK5;C1JAT3;Q9XQ93;Q7GH77;Q33156;Q8HUZ9;O98551;I2E9L8;Q3I534;I2E9A4;Q1XEK3;Q8WKT6;P48689;A0A142DPV4;B7P0E9;D4N1T9;J9QG76;A0A1W6BU28;Q1X8C4;B1PHQ2;Q1X6Q9;O99016;A0A142I7F3;Q8HV…	C6(Carbamidomethyl)	0	0	0.000604	54.53	0.0141368	2	1116.58	0.319118	61.5227	0
	High	DDENVNSQPFmR	5	52171	233	Q9ZS70;Q6VW40;A2VAU6;I2BGM7;Q8WJE0;C6G1P2;E7DMY2;Q33032;A0A1C9HG87;U5XM28;A0A286NQE6;O98756;A0A286M593;F2X4H9;Q9GEK5;Q9GGI5;Q37212;Q8HUZ9;I2E9L8;A0A286NQF2;Q7YJM6;B8PRP3;J9QG76;Q8HVI8;Q8M9K0;Q37347;Q8M9J0;Q8MFT9;B1NL21;Q33047;A0PD98;Q8WL19;I2E962;Q9GHZ1;B8PRL7;Q7YMT1;Q9THL1;A5X4D3;Q5SCK3;A5X4K9;Q9XQI4;Q339G9;A0A0K2SQY8;B8QQG4;O78309;O98429;Q4VI99;C1JAT3;D6MYJ6;Q9XQ93;Q7YJP8;Q7GH77;Q33156;Q5I221;G…	M11(Oxidation)	0	0	2.971e-05	50.31	0.0341223	2	1467.62	0.772197	56.6686	0
	High	PLLGcTIKPK	6	64838	243	Q6VW40;A2VAU6;I2BGM7;C6G1P2;E7DMY2;Q33032;Q95F08;A0A0F7EV98;O98756;Q9MT32;F2X4H9;Q4VI99;Q9GGI5;Q8HUZ9;I2E9L8;Q4VI78;P93904;D6MYK4;A0A1C9HG87;U5XM28;Q9THL1;Q5SCK3;A0A0K2SQY8;C1JAT3;D6MYJ6;Q37212;Q7YJP8;Q7GH77;J9QER6;O98551;Q3I534;I2E9A4;G0WZL1;Q37220;B1PHQ2;Q1X6Q9;A0A142I7F3;S6CMZ7;Q37176;Q8MFT9;J9QH20;Q37140;L0N8B1;A5X4D3;A0A286M593;Q5I221;Q1XEK3;Q8WKT6;Q7YJM4;J9QG76;E5G0I9;D6MYJ0;Q7YJM3;I2E962;O…	C5(Carbamidomethyl)	0	0	0.001848	47.66	0.0969826	2	1126.67	0.321047	51.0137	1
	High	EITLGFVDLLRDDFIEKDR	1	5694	46	Q9GGI5;A2VAU6;C6G1P2;F2X4H9;Q4VI99;Q5I221;Q4VI78;Q9GHM7;Q6VW40;I2BGM7;Q33032;Q95F08;A0A0F7EV98;O98756;Q9MT32;Q8HUZ9;I2E9L8;P48689;A0A142DPV4;J9QG76;Q8MFT9;A0A249Y5N8;S4TA61;E0D8V0;A0A0F7G5Y0;Q37212;A0A286NQF2;Q7YJM6;F5B3G0;Q8M9K0;Q8M9J0;E2FGZ3;E7DMY2;O78309;Q31895;Q4VIC0;O98747;O47280;Q3T5L7;Q4VI93;A0A0F7EV89;A0A1W6L1X3;H5ZW43;Q95CF8;Q37309;Q9MV62		0	0	4.434e-07	40.83	0.175715	3	2294.2	-0.0346062	114.699	2
	High	YGRPLLGcTIKPK	6	64650	239	I2BGM7;C6G1P2;Q33032;C3RXF1;A0A286NQM2;Q9GGI5;Q6VW40;A2VAU6;Q8WJE0;A0A1C9HG87;U5XM28;A5X4D3;Q5SCK3;A0A286NQE6;V5K6K1;O98756;Q339G9;A0A286M593;F2X4H9;Q9GEK5;A0A0K2SQY8;O98429;D6MYJ6;Q9XQ93;A0A1W6BQF9;Q37212;Q7YJP8;Q7GH77;Q8HUZ9;Q5I221;G0WZM4;O98551;I2E9L8;Q8HRT3;I2E9A4;A0A286NQF2;Q6USH4;Q1XEK3;Q8WKT6;Q7YJM6;Q32701;R4QE58;Q9THL1;Q32553;Q4VI99;C1JAT3;Q3I534;Q4VI78;D6MYI7;Q32183;J9QG76;Q7YJM3;Q37140;…	C8(Carbamidomethyl)	0	0	0.0003732	33.94	2.44292	4	1502.85	-0.587415	53.0634	2
	High	GGxDFTKDDENVNSQPFmR	1	9	4	Q9XQI4;Q4VI93;Q8MFT9;A0A126G0V3	X3(R); M18(Oxidation)	0	0.001	0.02372	73.17	2.82084e-05	2	2228.99	-3.48936	96.145	2
	High	AMHAVIDR	10	44488	230	Q6VW40;A2VAU6;I2BGM7;Q8WJE0;C6G1P2;Q33032;Q95F08;A0A1C9HG87;U5XM28;O98756;A0A286M593;F2X4H9;Q9GEK5;Q9GGI5;Q8HUZ9;I2E9L8;Q9THL1;Q5SCK3;A0A0K2SQY8;Q4VI99;C1JAT3;D6MYJ6;Q7YJP8;Q7GH77;O98551;Q3I534;I2E9A4;Q4VI78;G0WZL1;Q37220;B1PHQ2;Q1X6Q9;A0A142I7F3;S6CMZ7;Q8MFT9;J9QH20;Q37140;L0N8B1;Q37212;Q5I221;A0A286NQF2;Q7YJM6;A0A249Y5N8;S4TA61;J9QG76;F5B3G0;E0D8V0;Q8M9K0;Q8M9J0;A0A0F7G5Y0;Q8M9L6;B1NL21;Q33047;…		0	0.001	0.00563	52.36	0.0214441	2	912.472	-0.421985	32.9279	0
	High	AQAETGEIK	6	27913	177	Q6VW40;A2VAU6;C6G1P2;Q33032;F2X4H9;Q4VI99;Q9GGI5;Q4VI78;B8PRL7;A0A286M593;Q8HUZ9;D6MYK4;E7DMY2;R4QE58;A0A0K2SQY8;D6MYJ6;Q7YJP8;D6MYI7;I2BGM7;Q8WJE0;A0A1C9HG87;U5XM28;Q5SCK3;O98756;Q9GEK5;Q9XQ93;Q7GH77;O98551;I2E9L8;I2E9A4;Q1XEK3;Q8WKT6;A0A1W6BQF9;Q37212;A0A286NQE6;O98429;A0A286NQF2;Q7YJM6;Q9ZS70;A0A120KLC1;B8PRP3;Q8WJX3;O98426;A0A0B4M1K8;B7P0E9;D4N1T9;A0A1D5AHD9;J9QG76;Q1X6Q9;O99016;H8PFT5;Q8HVI8…		0	0.001	0.01128	51.26	0.027377	2	946.485	1.2951	24.7762	0
	High	DDFIEKDR	8	17693	129	Q6VW40;A2VAU6;I2BGM7;C6G1P2;Q33032;Q95F08;O98756;F2X4H9;Q9GGI5;Q8HUZ9;I2E9L8;Q7YMT1;Q9THL1;Q5SCK3;Q339G9;Q4VI99;Q7YJP8;Q7GH77;Q5I221;I2E9A4;Q4VI78;Q58U40;A0A0B4M1K8;Q1X6Q9;S6CMZ7;Q8MFT9;A0A1D8DG20;L0N8B1;P94046;J9QG76;Q37220;B1PHQ2;A0A078BR81;A0A0F6TFY2;Q5DRJ9;P92447;Q32701;Q32553;E7DMY2;Q37212;Q33047;Q8WL19;Q9XQ93;Q33156;Q1XEK3;P48689;Q7YJM3;Q9GHM7;I6N589;A0A291L2S1;P28421;B1NL21;A0PD98;Q31895;Q…		0	0.001	0.01745	50.12	0.0261056	2	1037.49	0.86647	41.7667	1
	High	NHGMHFR	1	30695	183	A2VAU6;C6G1P2;A0PD98;B8PRL7;A0A286M593;F2X4H9;A0A0K2SQY8;B8QQG4;Q4VI99;Q9GGI5;D6MYJ6;Q7YJP8;Q8HUZ9;Q4VI78;Q1XEK3;Q8WKT6;P48689;B8PRP3;H5ZW43;G0WZL1;J9QG76;Q37220;A0A142I7A5;H8PFT5;A0A078BR81;Q37347;K4EPE7;A0A0F6TFY2;Q95CE8;Q5DRJ9;Q7YJM3;J9QH20;Q37140;L0N8B1;Q9ZS70;Q6VW40;I2BGM7;Q8WJE0;B1NL21;Q33047;D6MYK4;E7DMY2;Q8WL19;Q33032;I2E962;Q9GHZ1;A0A1C9HG87;U5XM28;Q7YMT1;Q9THL1;A5X4D3;Q5SCK3;A0A286NQE6;…		0	0.006	0.08575	23.55	11.4073	2	898.411	1.06526	27.536	0
A2VAU6	Ribulose bisphosphate carboxylase large chain (Fragment) OS=Cissampelos capensis OX=379217 GN=rbcL PE=3 SV=1 - [A2VAU6_9MAGN]	2446.59	41.96	67168	0	21	242	460	51.1328	6.68311
	High	GGLDFTKDDENVNSQPFMR	9	51638	212	Q9XQI4;Q4VI93;Q8MFT9;A0A126G0V3;Q8M9K0;Q9XPZ1;A2VAU6;I2BGM7;Q33032;C3RXF1;Q6VW40;Q32701;P28421;Q32571;Q8WJE0;C6G1P2;Q33047;Q8WL19;Q95F08;A0A1C9HG87;U5XM28;B8PRL7;Q9THL1;Q5SCK3;A0A0F7EV98;O98756;Q9MT32;A0A286NQM2;A0A286M593;F2X4H9;Q9GEK5;A0A0K2SQY8;Q32553;Q4VI99;C1JAT3;Q9GGI5;D6MYJ6;Q9XQ93;Q7YJP8;Q7GH77;Q33156;Q8HUZ9;O98551;I2E9L8;Q3I534;I2E9A4;A0A286NQE9;Q4VI78;Q1XEK3;Q8WKT6;A5X4D3;O78309;A0A1S5Q…		0	0	3.07e-12	122.68	2.26344e-09	2	2169.99	1.02955	92.749	1
	High	GHYLNATAGTcEEMIK	11	14794	96	Q8ME51;Q31895;Q95631;Q37220;Q8MCW3;Q6VW40;A2VAU6;C6G1P2;Q33032;A0A1C9HG87;U5XM28;Q9THL1;Q5SCK3;F2X4H9;A0A0K2SQY8;Q4VI99;C1JAT3;Q9GGI5;D6MYJ6;Q7YJP8;Q7GH77;O98551;Q3I534;I2E9A4;Q4VI78;G0WZL1;B1PHQ2;Q1X6Q9;A0A142I7F3;S6CMZ7;Q8MFT9;J9QH20;Q37140;L0N8B1;Q32701;A0A0B4M1K8;A0A1D8DG20;P94046;R4QE58;Q5I221;B6GUV5;A0A078BR81;A0A0F6TFY2;Q5DRJ9;A5X4D3;Q37279;P93904;D6MYK4;E7DMY2;O98747;I2E962;Q7YMT1;I2E906;…	C11(Carbamidomethyl)	0	0	1.546e-10	99.58	2.41981e-07	2	1794.82	0.807073	65.3142	0
	High	EITLGFVDLLRDDFIEK	1	5735	46	Q9GGI5;A2VAU6;C6G1P2;F2X4H9;Q4VI99;Q5I221;Q4VI78;Q9GHM7;Q6VW40;I2BGM7;Q33032;Q95F08;A0A0F7EV98;O98756;Q9MT32;Q8HUZ9;I2E9L8;P48689;A0A142DPV4;J9QG76;Q8MFT9;A0A249Y5N8;S4TA61;E0D8V0;A0A0F7G5Y0;Q37212;A0A286NQF2;Q7YJM6;F5B3G0;Q8M9K0;Q8M9J0;E2FGZ3;E7DMY2;O78309;Q31895;Q4VIC0;O98747;O47280;Q3T5L7;Q4VI93;A0A0F7EV89;A0A1W6L1X3;H5ZW43;Q95CF8;Q37309;Q9MV62		0	0	3.946e-12	89.1	2.78262e-06	2	2023.07	-0.114089	115.114	1
	High	GGLDFTKDDENVNSQPFmR	7	51638	212	Q4VIC0;O98426;B1PHQ2;A0A2D0WHN2;Q95CE8;Q9GGJ5;B5LBY9;Q8M9K0;Q9XPZ1;A2VAU6;C6G1P2;A5X4D3;F2X4H9;A0A0K2SQY8;Q4VI99;Q9GGI5;D6MYJ6;Q7YJP8;Q5I221;Q4VI78;G0WZL1;Q37220;Q37279;J9QH20;Q37140;L0N8B1;Q6VW40;I2BGM7;Q8WJE0;Q33047;Q8WL19;Q33032;A0A1C9HG87;U5XM28;B8PRL7;Q9THL1;Q5SCK3;O98756;A0A286M593;Q9GEK5;C1JAT3;Q9XQ93;Q7GH77;Q33156;Q8HUZ9;O98551;I2E9L8;Q3I534;I2E9A4;Q1XEK3;Q8WKT6;P48689;A0A142DPV4;B7P0E9;D…	M18(Oxidation)	0	0	7.491e-11	86.8	8.48286e-06	2	2185.98	1.33788	83.0895	1
	High	GHYLNATAGTcEEmIK	7	14794	96	A2VAU6;C6G1P2;F2X4H9;Q9GGI5;Q6VW40;Q33032;A0A1C9HG87;U5XM28;Q9THL1;Q5SCK3;A0A0K2SQY8;Q4VI99;C1JAT3;D6MYJ6;Q7YJP8;Q7GH77;O98551;Q3I534;I2E9A4;Q4VI78;E7DMY2;A0A2H4UGV5;I2E962;O98429;A0A0B4M1K8;G0WZL1;Q37220;A0A142I7A5;B1PHQ2;Q1X6Q9;A0A142I7F3;A0A078BR81;Q37347;K4EPE7;S6CMZ7;Q8MFT9;A0A0F6TFY2;Q95CE8;Q5DRJ9;J9QH20;A0A1D8DG20;Q37140;L0N8B1;P94046;Q8MCW3;A5X4D3;Q37212;Q5I221;Q7YJL9;Q31895;R4QE58;O09424…	C11(Carbamidomethyl); M14(Oxidation)	0	0	2.28e-09	86.28	4.74719e-06	2	1810.81	1.85537	55.2021	0
	High	DNGLLLHIHR	12	41878	222	A2VAU6;C6G1P2;Q95F08;C3RXF1;B8PRL7;A0A286M593;F2X4H9;Q4VI99;Q9GGI5;Q8HUZ9;Q4VI78;Q6VW40;I2BGM7;Q33047;Q8WL19;Q33032;Q9THL1;Q5SCK3;O98756;Q9XQ93;Q7YJP8;Q7GH77;Q33156;I2E9L8;I2E9A4;Q1XEK3;A0A286NQF2;Q7YJM6;A0A0B4M1K8;B7P0E9;D4N1T9;A0A1D5AHD9;J9QG76;Q1X6Q9;O99016;A0A291L206;Q8M9K0;S6CMZ7;Q8M9J0;A0A1D5AHD5;Q8MFT9;G8EEM9;A0A2D0WHN2;Q7YJM3;A0A1D8DG20;Q36566;L0N8B1;P94046;I2EA78;Q9ZS70;Q8WJE0;B1NL21;P93…		0	0	4.798e-05	83.13	2.44972e-05	3	1187.66	0.248979	64.4609	0
	High	MSGGDHIHAGTVVGK	34	17683	132	A2VAU6;C6G1P2;F2X4H9;Q9GGI5;Q7YJP8;O98551;Q6VW40;I2BGM7;Q8WJE0;Q33032;A0A1C9HG87;U5XM28;A5X4D3;Q5SCK3;A0A286NQE6;O98756;Q339G9;A0A286M593;Q9GEK5;A0A0K2SQY8;O98429;D6MYJ6;Q9XQ93;Q7GH77;Q8HUZ9;Q5I221;G0WZM4;I2E9L8;Q8HRT3;I2E9A4;A0A286NQF2;Q1XEK3;Q8WKT6;Q7YJM6;Q9ZS70;A0A249Y5N8;A0A120KLC1;B8PRP3;A0A0B4M1K8;B7P0E9;B5L2V5;S4TA61;D4N1T9;A8DPF0;A0A1D5AHD9;J9QG76;E5G0I9;F5B3G0;E0D8V0;Q1X6Q9;O99016;H8PFT5…		0	0	1.165e-06	82.11	1.83643e-05	2	1465.72	1.1837	39.5293	0
	High	mSGGDHIHAGTVVGK	33	17683	132	A2VAU6;C6G1P2;F2X4H9;Q9GGI5;Q5I221;Q8WJE0;I2E9A4;A0A286M593;Q3T5L7;K4EPE7;P94046;Q9ZS70;O98747;P92447;Q95F08;Q5SCK3;O98756;Q1XEK3;A0A1Z1G7R2;A5X5W8;Q9XPZ1;B1NFY5;Q8HUZ9;Q37212;C6G392;Q5UFC2;B8PRP3;I2EA78;Q6VW40;I2BGM7;Q33032;A0A1C9HG87;U5XM28;A5X4D3;V5K6K1;Q339G9;Q9GEK5;A0A0K2SQY8;D6MYJ6;Q9XQ93;A0A1W6BQF9;Q7YJP8;Q7GH77;G0WZM4;O98551;I2E9L8;Q8HRT3;Q6USH4;Q8WKT6;A0A249Y5N8;Q8WJX3;B7P0E9;B5L2V5;S4TA…	M1(Oxidation)	0	0	3.354e-08	79.72	3.69234e-05	2	1481.72	0.48353	32.8883	0
	High	DDENVNSQPFMR	5	52171	233	C7AQV2;A5H757;Q7YJR9;Q7YJM4;Q6PZC1;X2D2J7;Q7YJL9;Q9GHZ1;A5X4K9;Q85YX6;A0A1Q1G8P4;Q6VW13;O20245;A2VAU6;C6G1P2;F2X4H9;Q9GGI5;D6MYJ0;Q9ZS70;Q32701;P28421;Q31896;Q6VW40;Q32776;Q32571;I2BGM7;Q8WJE0;B1NL21;P93904;Q33047;O98884;D6MYK4;E7DMY2;A0PD98;C7AQR6;O98747;Q8WL19;Q33032;I2E962;Q95F08;C3RXF1;A0A1C9HG87;U5XM28;B8PRL7;Q7YMT1;Q9THL1;A5X4D3;Q5SCK3;A0A286NQE6;V5K6K1;Q9XQI4;A0A0F7EV98;O98756;Q9MT32;Q339G…		0	0	1.101e-06	77.79	6.19995e-05	2	1451.62	0.893699	69.1062	0
	High	ELxVPIVMHDYITGGFTANTSLAHYcR	2	839	19	A2VAU6;I2BGM7;Q33032;C3RXF1;C7AQV0;C7AQV2;D6MYK4;D6MYJ6;A0A142DPV4;A0A120KLC1;G0WZL1;Q31889;Q32553;A0A2H4UGV5;D6MYK9;C7AQT3;D6MYI7;D6MYJ0;A0A023Q3H2	X3(G); C26(Carbamidomethyl)	0	0	4.607e-12	74.66	9.12384e-05	4	3022.46	0.85262	114.098	0
	High	TFQGPPHGIQVER	27	58045	223	P48689;Q9GHM7;P28421;A0A1C9HG87;O99016;Q37140;O03654;Q33484;Q4VI99;D6MYJ6;Q7YJP8;Q7YJR9;Q8HVI8;Q9XQR0;O03628;O03613;Q6VW40;A2VAU6;I2BGM7;C6G1P2;Q33032;Q95F08;A0A0F7EV98;O98756;Q9MT32;F2X4H9;Q9GGI5;Q8HUZ9;I2E9L8;Q4VI78;Q9ZS70;Q8WJE0;D6MYK4;E7DMY2;U5XM28;R4QE58;Q5SCK3;A0A286NQE6;Q6VW13;A0A286M593;Q9GEK5;A0A0K2SQY8;O98429;Q9XQ93;Q7GH77;O98551;I2E9A4;A0A286NQF2;Q1XEK3;Q8WKT6;Q7YJM6;D6MYI7;A0A120KLC1;…		0	0	5.824e-06	73.98	0.00024886	2	1465.76	1.65537	62.6514	0
	High	GHYLNATAGTcEEMIKR	1	14767	95	Q6VW40;A2VAU6;C6G1P2;Q33032;A0A1C9HG87;U5XM28;Q5SCK3;F2X4H9;A0A0K2SQY8;Q9GGI5;D6MYJ6;Q7YJP8;Q7GH77;O98551;I2E9A4;Q1X6Q9;S6CMZ7;Q8MFT9;Q37140;L0N8B1;Q9THL1;Q4VI99;Q4VI78;Q37220;B1PHQ2;C1JAT3;Q3I534;E7DMY2;A0A2H4UGV5;I2E962;O98429;A0A0B4M1K8;G0WZL1;A0A142I7A5;A0A142I7F3;A0A078BR81;Q37347;K4EPE7;A0A0F6TFY2;Q95CE8;Q5DRJ9;J9QH20;A0A1D8DG20;P94046;Q8MCW3;A5X4D3;Q37212;Q5I221;Q7YJL9;Q37279;Q32701;P93904…	C11(Carbamidomethyl)	0	0	4.122e-06	68.57	0.000369894	2	1950.92	1.28217	60.3982	1
	High	ELxVPIVmHDYITGGFTANTSLAHYcR	5	839	19	A2VAU6;I2BGM7;D6MYK4;Q33032;D6MYJ6;A0A142DPV4;A0A120KLC1;G0WZL1;C3RXF1;Q31889;Q32553;A0A2H4UGV5;D6MYK9;C7AQV0;C7AQT3;C7AQV2;D6MYI7;D6MYJ0;A0A023Q3H2	X3(G); M8(Oxidation); C26(Carbamidomethyl)	0	0	1.367e-09	63.33	0.00118314	3	3038.46	2.62654	110.611	0
	High	GHYLNATAGTcEEmIKR	4	14767	95	A2VAU6;C6G1P2;F2X4H9;Q9GGI5;Q6VW40;Q33032;A0A1C9HG87;U5XM28;Q9THL1;Q5SCK3;A0A0K2SQY8;Q4VI99;C1JAT3;D6MYJ6;Q7YJP8;Q7GH77;O98551;Q3I534;I2E9A4;Q4VI78;E7DMY2;A0A2H4UGV5;I2E962;O98429;A0A0B4M1K8;G0WZL1;Q37220;A0A142I7A5;B1PHQ2;Q1X6Q9;A0A142I7F3;A0A078BR81;Q37347;K4EPE7;S6CMZ7;Q8MFT9;A0A0F6TFY2;Q95CE8;Q5DRJ9;J9QH20;A0A1D8DG20;Q37140;L0N8B1;P94046;Q8MCW3;A5X4D3;Q37212;Q5I221;Q7YJL9;Q31895;R4QE58;O09424…	C11(Carbamidomethyl); M14(Oxidation)	0	0	6.772e-08	60.93	0.00201672	3	1966.91	1.11945	50.1511	1
	High	FLFcAEAIYK	6	13080	100	A2VAU6;C6G1P2;D6MYK4;E7DMY2;R4QE58;A5X4D3;Q95631;Q6VW13;F2X4H9;A0A0K2SQY8;Q9TN58;Q4VI99;Q9GGI5;D6MYJ6;Q37212;Q7YJP8;J9QER6;Q5I221;Q4VI78;O09424;D6MYI7;C7A5Z4;Q37220;L0N8B1;Q32571;A0PD98;Q95F08;C3RXF1;Q9GHZ1;B8PRL7;A0A286M593;B8QQG4;Q71N81;Q8HUZ9;Q1XEK3;Q8WKT6;Q8MCX1;P48689;Q7YJR9;B8PRP3;H5ZW43;G0WZL1;Q7YJM4;J9QG76;A0A142I7A5;Q6PZC1;H8PFT5;A0A078BR81;Q37347;K4EPE7;A0A0F6TFY2;D6MYJ0;Q95CE8;Q5DRJ9;Q…	C4(Carbamidomethyl)	0	0	0.0003701	57.12	0.00637969	2	1261.63	0.373025	109.587	0
	High	EITLGFVDLLR	1	11021	95	A2VAU6;C6G1P2;F2X4H9;Q4VI99;Q9GGI5;Q4VI78;Q6VW40;Q33032;A0A1C9HG87;U5XM28;C1JAT3;Q5I221;I2BGM7;Q8WJE0;B8PRL7;O98756;A0A286M593;Q9GEK5;Q8HUZ9;I2E9L8;Q8MFT9;Q9ZS70;I2E962;A0A286NQE6;A0A286NQF2;Q7YJM6;P48689;A0A142DPV4;B8PRP3;H5ZW43;G0WZL1;J9QG76;B3LDY8;Q8HVI8;D0Q0K2;Q8M9K0;Q37347;Q8M9J0;J9QH20;A0A125R6I8;Q8MCW3;E7DMY2;O98747;Q9TN58;Q37212;Q4VI93;O09424;A0A249Y5N8;C1JAS8;Q9XPZ1;Q9GHM7;Q37309;Q31895;…		0	0	0.0004852	54.62	0.00745718	2	1275.73	0.366433	114.98	0
	High	VALEAcVQAR	23	29518	175	A2VAU6;C6G1P2;A5X4D3;F2X4H9;A0A0K2SQY8;Q4VI99;Q9GGI5;D6MYJ6;Q7YJP8;Q5I221;Q4VI78;G0WZL1;Q37220;Q37279;J9QH20;Q37140;L0N8B1;Q6VW40;I2BGM7;Q8WJE0;Q33047;Q8WL19;Q33032;A0A1C9HG87;U5XM28;B8PRL7;Q9THL1;Q5SCK3;O98756;A0A286M593;Q9GEK5;C1JAT3;Q9XQ93;Q7GH77;Q33156;Q8HUZ9;O98551;I2E9L8;Q3I534;I2E9A4;Q1XEK3;Q8WKT6;P48689;A0A142DPV4;B7P0E9;D4N1T9;J9QG76;A0A1W6BU28;Q1X8C4;B1PHQ2;Q1X6Q9;O99016;A0A142I7F3;Q8HV…	C6(Carbamidomethyl)	0	0	0.000604	54.53	0.0141368	2	1116.58	0.319118	61.5227	0
	High	DTDTLAAFR	10	738	14	A2VAU6;C6G1P2;Q37212;I2BGM7;A0A0F7EV98;E7DMY2;B8PRL7;Q3I534;B8PRP3;J7H9H4;G8D4B8;Q71N78;A0A1I9WNX8;A0A0D3M3X9		0	0	0.002744	50.37	0.0134632	2	1009.49	-0.332672	75.3797	0
	High	DDENVNSQPFmR	5	52171	233	Q9ZS70;Q6VW40;A2VAU6;I2BGM7;Q8WJE0;C6G1P2;E7DMY2;Q33032;A0A1C9HG87;U5XM28;A0A286NQE6;O98756;A0A286M593;F2X4H9;Q9GEK5;Q9GGI5;Q37212;Q8HUZ9;I2E9L8;A0A286NQF2;Q7YJM6;B8PRP3;J9QG76;Q8HVI8;Q8M9K0;Q37347;Q8M9J0;Q8MFT9;B1NL21;Q33047;A0PD98;Q8WL19;I2E962;Q9GHZ1;B8PRL7;Q7YMT1;Q9THL1;A5X4D3;Q5SCK3;A5X4K9;Q9XQI4;Q339G9;A0A0K2SQY8;B8QQG4;O78309;O98429;Q4VI99;C1JAT3;D6MYJ6;Q9XQ93;Q7YJP8;Q7GH77;Q33156;Q5I221;G…	M11(Oxidation)	0	0	2.971e-05	50.31	0.0341223	2	1467.62	0.772197	56.6686	0
	High	PLLGcTIKPK	6	64838	243	Q6VW40;A2VAU6;I2BGM7;C6G1P2;E7DMY2;Q33032;Q95F08;A0A0F7EV98;O98756;Q9MT32;F2X4H9;Q4VI99;Q9GGI5;Q8HUZ9;I2E9L8;Q4VI78;P93904;D6MYK4;A0A1C9HG87;U5XM28;Q9THL1;Q5SCK3;A0A0K2SQY8;C1JAT3;D6MYJ6;Q37212;Q7YJP8;Q7GH77;J9QER6;O98551;Q3I534;I2E9A4;G0WZL1;Q37220;B1PHQ2;Q1X6Q9;A0A142I7F3;S6CMZ7;Q37176;Q8MFT9;J9QH20;Q37140;L0N8B1;A5X4D3;A0A286M593;Q5I221;Q1XEK3;Q8WKT6;Q7YJM4;J9QG76;E5G0I9;D6MYJ0;Q7YJM3;I2E962;O…	C5(Carbamidomethyl)	0	0	0.001848	47.66	0.0969826	2	1126.67	0.321047	51.0137	1
	High	EITLGFVDLLRDDFIEKDR	1	5694	46	Q9GGI5;A2VAU6;C6G1P2;F2X4H9;Q4VI99;Q5I221;Q4VI78;Q9GHM7;Q6VW40;I2BGM7;Q33032;Q95F08;A0A0F7EV98;O98756;Q9MT32;Q8HUZ9;I2E9L8;P48689;A0A142DPV4;J9QG76;Q8MFT9;A0A249Y5N8;S4TA61;E0D8V0;A0A0F7G5Y0;Q37212;A0A286NQF2;Q7YJM6;F5B3G0;Q8M9K0;Q8M9J0;E2FGZ3;E7DMY2;O78309;Q31895;Q4VIC0;O98747;O47280;Q3T5L7;Q4VI93;A0A0F7EV89;A0A1W6L1X3;H5ZW43;Q95CF8;Q37309;Q9MV62		0	0	4.434e-07	40.83	0.175715	3	2294.2	-0.0346062	114.699	2
	High	YGRPLLGcTIKPK	6	64650	239	I2BGM7;C6G1P2;Q33032;C3RXF1;A0A286NQM2;Q9GGI5;Q6VW40;A2VAU6;Q8WJE0;A0A1C9HG87;U5XM28;A5X4D3;Q5SCK3;A0A286NQE6;V5K6K1;O98756;Q339G9;A0A286M593;F2X4H9;Q9GEK5;A0A0K2SQY8;O98429;D6MYJ6;Q9XQ93;A0A1W6BQF9;Q37212;Q7YJP8;Q7GH77;Q8HUZ9;Q5I221;G0WZM4;O98551;I2E9L8;Q8HRT3;I2E9A4;A0A286NQF2;Q6USH4;Q1XEK3;Q8WKT6;Q7YJM6;Q32701;R4QE58;Q9THL1;Q32553;Q4VI99;C1JAT3;Q3I534;Q4VI78;D6MYI7;Q32183;J9QG76;Q7YJM3;Q37140;…	C8(Carbamidomethyl)	0	0	0.0003732	33.94	2.44292	4	1502.85	-0.587415	53.0634	2
	High	AMHAVIDR	10	44488	230	Q6VW40;A2VAU6;I2BGM7;Q8WJE0;C6G1P2;Q33032;Q95F08;A0A1C9HG87;U5XM28;O98756;A0A286M593;F2X4H9;Q9GEK5;Q9GGI5;Q8HUZ9;I2E9L8;Q9THL1;Q5SCK3;A0A0K2SQY8;Q4VI99;C1JAT3;D6MYJ6;Q7YJP8;Q7GH77;O98551;Q3I534;I2E9A4;Q4VI78;G0WZL1;Q37220;B1PHQ2;Q1X6Q9;A0A142I7F3;S6CMZ7;Q8MFT9;J9QH20;Q37140;L0N8B1;Q37212;Q5I221;A0A286NQF2;Q7YJM6;A0A249Y5N8;S4TA61;J9QG76;F5B3G0;E0D8V0;Q8M9K0;Q8M9J0;A0A0F7G5Y0;Q8M9L6;B1NL21;Q33047;…		0	0.001	0.00563	52.36	0.0214441	2	912.472	-0.421985	32.9279	0
	High	AQAETGEIK	6	27913	177	Q6VW40;A2VAU6;C6G1P2;Q33032;F2X4H9;Q4VI99;Q9GGI5;Q4VI78;B8PRL7;A0A286M593;Q8HUZ9;D6MYK4;E7DMY2;R4QE58;A0A0K2SQY8;D6MYJ6;Q7YJP8;D6MYI7;I2BGM7;Q8WJE0;A0A1C9HG87;U5XM28;Q5SCK3;O98756;Q9GEK5;Q9XQ93;Q7GH77;O98551;I2E9L8;I2E9A4;Q1XEK3;Q8WKT6;A0A1W6BQF9;Q37212;A0A286NQE6;O98429;A0A286NQF2;Q7YJM6;Q9ZS70;A0A120KLC1;B8PRP3;Q8WJX3;O98426;A0A0B4M1K8;B7P0E9;D4N1T9;A0A1D5AHD9;J9QG76;Q1X6Q9;O99016;H8PFT5;Q8HVI8…		0	0.001	0.01128	51.26	0.027377	2	946.485	1.2951	24.7762	0
	High	DDFIEKDR	8	17693	129	Q6VW40;A2VAU6;I2BGM7;C6G1P2;Q33032;Q95F08;O98756;F2X4H9;Q9GGI5;Q8HUZ9;I2E9L8;Q7YMT1;Q9THL1;Q5SCK3;Q339G9;Q4VI99;Q7YJP8;Q7GH77;Q5I221;I2E9A4;Q4VI78;Q58U40;A0A0B4M1K8;Q1X6Q9;S6CMZ7;Q8MFT9;A0A1D8DG20;L0N8B1;P94046;J9QG76;Q37220;B1PHQ2;A0A078BR81;A0A0F6TFY2;Q5DRJ9;P92447;Q32701;Q32553;E7DMY2;Q37212;Q33047;Q8WL19;Q9XQ93;Q33156;Q1XEK3;P48689;Q7YJM3;Q9GHM7;I6N589;A0A291L2S1;P28421;B1NL21;A0PD98;Q31895;Q…		0	0.001	0.01745	50.12	0.0261056	2	1037.49	0.86647	41.7667	1
	High	NHGMHFR	1	30695	183	A2VAU6;C6G1P2;A0PD98;B8PRL7;A0A286M593;F2X4H9;A0A0K2SQY8;B8QQG4;Q4VI99;Q9GGI5;D6MYJ6;Q7YJP8;Q8HUZ9;Q4VI78;Q1XEK3;Q8WKT6;P48689;B8PRP3;H5ZW43;G0WZL1;J9QG76;Q37220;A0A142I7A5;H8PFT5;A0A078BR81;Q37347;K4EPE7;A0A0F6TFY2;Q95CE8;Q5DRJ9;Q7YJM3;J9QH20;Q37140;L0N8B1;Q9ZS70;Q6VW40;I2BGM7;Q8WJE0;B1NL21;Q33047;D6MYK4;E7DMY2;Q8WL19;Q33032;I2E962;Q9GHZ1;A0A1C9HG87;U5XM28;Q7YMT1;Q9THL1;A5X4D3;Q5SCK3;A0A286NQE6;…		0	0.006	0.08575	23.55	11.4073	2	898.411	1.06526	27.536	0
	High	EGNEIIR	1	14511	111	Q6VW40;A2VAU6;I2BGM7;Q8WJE0;C6G1P2;Q33032;A0A1C9HG87;U5XM28;O98756;A0A286M593;F2X4H9;Q9GEK5;Q9GGI5;Q8HUZ9;I2E9L8;E7DMY2;O98747;Q95F08;Q31895;A0A0F7EV98;Q9MT32;Q4VI99;Q37212;Q4VI78;Q4VIC0;Q9GHZ1;Q7YMT1;Q9THL1;A5X4D3;Q5SCK3;Q339G9;A0A0K2SQY8;C1JAT3;D6MYJ6;Q7YJP8;Q7GH77;Q5I221;O98551;Q3I534;I2E9A4;Q58U40;B8PRL7;A0A1W6BQF9;J9QER6;Q1XEK3;Q8WKT6;V5K6K1;Q9XQ93;G0WZM4;Q8HRT3;Q6USH4;I2E962;A0A286NQE6;A0A2…		0	0.008	0.09977	41.97	0.153664	2	830.436	-0.303857	34.9388	0
Q33032	Ribulose bisphosphate carboxylase large chain (Fragment) OS=Rhynchocalyx lawsonioides OX=40034 GN=rbcL PE=3 SV=2 - [Q33032_9MYRT]	2411.09	45.3	56026	0	20	228	468	52.0061	6.48096
	High	GGLDFTKDDENVNSQPFMR	9	51638	212	Q9XQI4;Q4VI93;Q8MFT9;A0A126G0V3;Q8M9K0;Q9XPZ1;A2VAU6;I2BGM7;Q33032;C3RXF1;Q6VW40;Q32701;P28421;Q32571;Q8WJE0;C6G1P2;Q33047;Q8WL19;Q95F08;A0A1C9HG87;U5XM28;B8PRL7;Q9THL1;Q5SCK3;A0A0F7EV98;O98756;Q9MT32;A0A286NQM2;A0A286M593;F2X4H9;Q9GEK5;A0A0K2SQY8;Q32553;Q4VI99;C1JAT3;Q9GGI5;D6MYJ6;Q9XQ93;Q7YJP8;Q7GH77;Q33156;Q8HUZ9;O98551;I2E9L8;Q3I534;I2E9A4;A0A286NQE9;Q4VI78;Q1XEK3;Q8WKT6;A5X4D3;O78309;A0A1S5Q…		0	0	3.07e-12	122.68	2.26344e-09	2	2169.99	1.02955	92.749	1
	High	GHYLNATAGTcEEMIK	11	14794	96	Q8ME51;Q31895;Q95631;Q37220;Q8MCW3;Q6VW40;A2VAU6;C6G1P2;Q33032;A0A1C9HG87;U5XM28;Q9THL1;Q5SCK3;F2X4H9;A0A0K2SQY8;Q4VI99;C1JAT3;Q9GGI5;D6MYJ6;Q7YJP8;Q7GH77;O98551;Q3I534;I2E9A4;Q4VI78;G0WZL1;B1PHQ2;Q1X6Q9;A0A142I7F3;S6CMZ7;Q8MFT9;J9QH20;Q37140;L0N8B1;Q32701;A0A0B4M1K8;A0A1D8DG20;P94046;R4QE58;Q5I221;B6GUV5;A0A078BR81;A0A0F6TFY2;Q5DRJ9;A5X4D3;Q37279;P93904;D6MYK4;E7DMY2;O98747;I2E962;Q7YMT1;I2E906;…	C11(Carbamidomethyl)	0	0	1.546e-10	99.58	2.41981e-07	2	1794.82	0.807073	65.3142	0
	High	EITLGFVDLLRDDFIEK	1	5735	46	Q9GGI5;A2VAU6;C6G1P2;F2X4H9;Q4VI99;Q5I221;Q4VI78;Q9GHM7;Q6VW40;I2BGM7;Q33032;Q95F08;A0A0F7EV98;O98756;Q9MT32;Q8HUZ9;I2E9L8;P48689;A0A142DPV4;J9QG76;Q8MFT9;A0A249Y5N8;S4TA61;E0D8V0;A0A0F7G5Y0;Q37212;A0A286NQF2;Q7YJM6;F5B3G0;Q8M9K0;Q8M9J0;E2FGZ3;E7DMY2;O78309;Q31895;Q4VIC0;O98747;O47280;Q3T5L7;Q4VI93;A0A0F7EV89;A0A1W6L1X3;H5ZW43;Q95CF8;Q37309;Q9MV62		0	0	3.946e-12	89.1	2.78262e-06	2	2023.07	-0.114089	115.114	1
	High	GGLDFTKDDENVNSQPFmR	7	51638	212	Q4VIC0;O98426;B1PHQ2;A0A2D0WHN2;Q95CE8;Q9GGJ5;B5LBY9;Q8M9K0;Q9XPZ1;A2VAU6;C6G1P2;A5X4D3;F2X4H9;A0A0K2SQY8;Q4VI99;Q9GGI5;D6MYJ6;Q7YJP8;Q5I221;Q4VI78;G0WZL1;Q37220;Q37279;J9QH20;Q37140;L0N8B1;Q6VW40;I2BGM7;Q8WJE0;Q33047;Q8WL19;Q33032;A0A1C9HG87;U5XM28;B8PRL7;Q9THL1;Q5SCK3;O98756;A0A286M593;Q9GEK5;C1JAT3;Q9XQ93;Q7GH77;Q33156;Q8HUZ9;O98551;I2E9L8;Q3I534;I2E9A4;Q1XEK3;Q8WKT6;P48689;A0A142DPV4;B7P0E9;D…	M18(Oxidation)	0	0	7.491e-11	86.8	8.48286e-06	2	2185.98	1.33788	83.0895	1
	High	GHYLNATAGTcEEmIK	7	14794	96	A2VAU6;C6G1P2;F2X4H9;Q9GGI5;Q6VW40;Q33032;A0A1C9HG87;U5XM28;Q9THL1;Q5SCK3;A0A0K2SQY8;Q4VI99;C1JAT3;D6MYJ6;Q7YJP8;Q7GH77;O98551;Q3I534;I2E9A4;Q4VI78;E7DMY2;A0A2H4UGV5;I2E962;O98429;A0A0B4M1K8;G0WZL1;Q37220;A0A142I7A5;B1PHQ2;Q1X6Q9;A0A142I7F3;A0A078BR81;Q37347;K4EPE7;S6CMZ7;Q8MFT9;A0A0F6TFY2;Q95CE8;Q5DRJ9;J9QH20;A0A1D8DG20;Q37140;L0N8B1;P94046;Q8MCW3;A5X4D3;Q37212;Q5I221;Q7YJL9;Q31895;R4QE58;O09424…	C11(Carbamidomethyl); M14(Oxidation)	0	0	2.28e-09	86.28	4.74719e-06	2	1810.81	1.85537	55.2021	0
	High	DNGLLLHIHR	12	41878	222	A2VAU6;C6G1P2;Q95F08;C3RXF1;B8PRL7;A0A286M593;F2X4H9;Q4VI99;Q9GGI5;Q8HUZ9;Q4VI78;Q6VW40;I2BGM7;Q33047;Q8WL19;Q33032;Q9THL1;Q5SCK3;O98756;Q9XQ93;Q7YJP8;Q7GH77;Q33156;I2E9L8;I2E9A4;Q1XEK3;A0A286NQF2;Q7YJM6;A0A0B4M1K8;B7P0E9;D4N1T9;A0A1D5AHD9;J9QG76;Q1X6Q9;O99016;A0A291L206;Q8M9K0;S6CMZ7;Q8M9J0;A0A1D5AHD5;Q8MFT9;G8EEM9;A0A2D0WHN2;Q7YJM3;A0A1D8DG20;Q36566;L0N8B1;P94046;I2EA78;Q9ZS70;Q8WJE0;B1NL21;P93…		0	0	4.798e-05	83.13	2.44972e-05	3	1187.66	0.248979	64.4609	0
	High	MSGGDHIHAGTVVGK	34	17683	132	A2VAU6;C6G1P2;F2X4H9;Q9GGI5;Q7YJP8;O98551;Q6VW40;I2BGM7;Q8WJE0;Q33032;A0A1C9HG87;U5XM28;A5X4D3;Q5SCK3;A0A286NQE6;O98756;Q339G9;A0A286M593;Q9GEK5;A0A0K2SQY8;O98429;D6MYJ6;Q9XQ93;Q7GH77;Q8HUZ9;Q5I221;G0WZM4;I2E9L8;Q8HRT3;I2E9A4;A0A286NQF2;Q1XEK3;Q8WKT6;Q7YJM6;Q9ZS70;A0A249Y5N8;A0A120KLC1;B8PRP3;A0A0B4M1K8;B7P0E9;B5L2V5;S4TA61;D4N1T9;A8DPF0;A0A1D5AHD9;J9QG76;E5G0I9;F5B3G0;E0D8V0;Q1X6Q9;O99016;H8PFT5…		0	0	1.165e-06	82.11	1.83643e-05	2	1465.72	1.1837	39.5293	0
	High	mSGGDHIHAGTVVGK	33	17683	132	A2VAU6;C6G1P2;F2X4H9;Q9GGI5;Q5I221;Q8WJE0;I2E9A4;A0A286M593;Q3T5L7;K4EPE7;P94046;Q9ZS70;O98747;P92447;Q95F08;Q5SCK3;O98756;Q1XEK3;A0A1Z1G7R2;A5X5W8;Q9XPZ1;B1NFY5;Q8HUZ9;Q37212;C6G392;Q5UFC2;B8PRP3;I2EA78;Q6VW40;I2BGM7;Q33032;A0A1C9HG87;U5XM28;A5X4D3;V5K6K1;Q339G9;Q9GEK5;A0A0K2SQY8;D6MYJ6;Q9XQ93;A0A1W6BQF9;Q7YJP8;Q7GH77;G0WZM4;O98551;I2E9L8;Q8HRT3;Q6USH4;Q8WKT6;A0A249Y5N8;Q8WJX3;B7P0E9;B5L2V5;S4TA…	M1(Oxidation)	0	0	3.354e-08	79.72	3.69234e-05	2	1481.72	0.48353	32.8883	0
	High	DDENVNSQPFMR	5	52171	233	C7AQV2;A5H757;Q7YJR9;Q7YJM4;Q6PZC1;X2D2J7;Q7YJL9;Q9GHZ1;A5X4K9;Q85YX6;A0A1Q1G8P4;Q6VW13;O20245;A2VAU6;C6G1P2;F2X4H9;Q9GGI5;D6MYJ0;Q9ZS70;Q32701;P28421;Q31896;Q6VW40;Q32776;Q32571;I2BGM7;Q8WJE0;B1NL21;P93904;Q33047;O98884;D6MYK4;E7DMY2;A0PD98;C7AQR6;O98747;Q8WL19;Q33032;I2E962;Q95F08;C3RXF1;A0A1C9HG87;U5XM28;B8PRL7;Q7YMT1;Q9THL1;A5X4D3;Q5SCK3;A0A286NQE6;V5K6K1;Q9XQI4;A0A0F7EV98;O98756;Q9MT32;Q339G…		0	0	1.101e-06	77.79	6.19995e-05	2	1451.62	0.893699	69.1062	0
	High	ELGVPIVMHDYITGGFTANTSLAHYcR	2	839	19	A2VAU6;I2BGM7;Q33032;C3RXF1;C7AQV0;C7AQV2;D6MYK4;D6MYJ6;A0A142DPV4;A0A120KLC1;G0WZL1;Q31889;Q32553;A0A2H4UGV5;D6MYK9;C7AQT3;D6MYI7;D6MYJ0;A0A023Q3H2	C26(Carbamidomethyl)	0	0	4.607e-12	74.66	9.12384e-05	4	3022.46	0.85262	114.098	0
	High	TFQGPPHGIQVER	27	58045	223	P48689;Q9GHM7;P28421;A0A1C9HG87;O99016;Q37140;O03654;Q33484;Q4VI99;D6MYJ6;Q7YJP8;Q7YJR9;Q8HVI8;Q9XQR0;O03628;O03613;Q6VW40;A2VAU6;I2BGM7;C6G1P2;Q33032;Q95F08;A0A0F7EV98;O98756;Q9MT32;F2X4H9;Q9GGI5;Q8HUZ9;I2E9L8;Q4VI78;Q9ZS70;Q8WJE0;D6MYK4;E7DMY2;U5XM28;R4QE58;Q5SCK3;A0A286NQE6;Q6VW13;A0A286M593;Q9GEK5;A0A0K2SQY8;O98429;Q9XQ93;Q7GH77;O98551;I2E9A4;A0A286NQF2;Q1XEK3;Q8WKT6;Q7YJM6;D6MYI7;A0A120KLC1;…		0	0	5.824e-06	73.98	0.00024886	2	1465.76	1.65537	62.6514	0
	High	GHYLNATAGTcEEMIKR	1	14767	95	Q6VW40;A2VAU6;C6G1P2;Q33032;A0A1C9HG87;U5XM28;Q5SCK3;F2X4H9;A0A0K2SQY8;Q9GGI5;D6MYJ6;Q7YJP8;Q7GH77;O98551;I2E9A4;Q1X6Q9;S6CMZ7;Q8MFT9;Q37140;L0N8B1;Q9THL1;Q4VI99;Q4VI78;Q37220;B1PHQ2;C1JAT3;Q3I534;E7DMY2;A0A2H4UGV5;I2E962;O98429;A0A0B4M1K8;G0WZL1;A0A142I7A5;A0A142I7F3;A0A078BR81;Q37347;K4EPE7;A0A0F6TFY2;Q95CE8;Q5DRJ9;J9QH20;A0A1D8DG20;P94046;Q8MCW3;A5X4D3;Q37212;Q5I221;Q7YJL9;Q37279;Q32701;P93904…	C11(Carbamidomethyl)	0	0	4.122e-06	68.57	0.000369894	2	1950.92	1.28217	60.3982	1
	High	ELGVPIVmHDYITGGFTANTSLAHYcR	5	839	19	A2VAU6;I2BGM7;D6MYK4;Q33032;D6MYJ6;A0A142DPV4;A0A120KLC1;G0WZL1;C3RXF1;Q31889;Q32553;A0A2H4UGV5;D6MYK9;C7AQV0;C7AQT3;C7AQV2;D6MYI7;D6MYJ0;A0A023Q3H2	M8(Oxidation); C26(Carbamidomethyl)	0	0	1.367e-09	63.33	0.00118314	3	3038.46	2.62654	110.611	0
	High	GHYLNATAGTcEEmIKR	4	14767	95	A2VAU6;C6G1P2;F2X4H9;Q9GGI5;Q6VW40;Q33032;A0A1C9HG87;U5XM28;Q9THL1;Q5SCK3;A0A0K2SQY8;Q4VI99;C1JAT3;D6MYJ6;Q7YJP8;Q7GH77;O98551;Q3I534;I2E9A4;Q4VI78;E7DMY2;A0A2H4UGV5;I2E962;O98429;A0A0B4M1K8;G0WZL1;Q37220;A0A142I7A5;B1PHQ2;Q1X6Q9;A0A142I7F3;A0A078BR81;Q37347;K4EPE7;S6CMZ7;Q8MFT9;A0A0F6TFY2;Q95CE8;Q5DRJ9;J9QH20;A0A1D8DG20;Q37140;L0N8B1;P94046;Q8MCW3;A5X4D3;Q37212;Q5I221;Q7YJL9;Q31895;R4QE58;O09424…	C11(Carbamidomethyl); M14(Oxidation)	0	0	6.772e-08	60.93	0.00201672	3	1966.91	1.11945	50.1511	1
	High	EITLGFVDLLR	1	11021	95	A2VAU6;C6G1P2;F2X4H9;Q4VI99;Q9GGI5;Q4VI78;Q6VW40;Q33032;A0A1C9HG87;U5XM28;C1JAT3;Q5I221;I2BGM7;Q8WJE0;B8PRL7;O98756;A0A286M593;Q9GEK5;Q8HUZ9;I2E9L8;Q8MFT9;Q9ZS70;I2E962;A0A286NQE6;A0A286NQF2;Q7YJM6;P48689;A0A142DPV4;B8PRP3;H5ZW43;G0WZL1;J9QG76;B3LDY8;Q8HVI8;D0Q0K2;Q8M9K0;Q37347;Q8M9J0;J9QH20;A0A125R6I8;Q8MCW3;E7DMY2;O98747;Q9TN58;Q37212;Q4VI93;O09424;A0A249Y5N8;C1JAS8;Q9XPZ1;Q9GHM7;Q37309;Q31895;…		0	0	0.0004852	54.62	0.00745718	2	1275.73	0.366433	114.98	0
	High	VALEAcVQAR	23	29518	175	A2VAU6;C6G1P2;A5X4D3;F2X4H9;A0A0K2SQY8;Q4VI99;Q9GGI5;D6MYJ6;Q7YJP8;Q5I221;Q4VI78;G0WZL1;Q37220;Q37279;J9QH20;Q37140;L0N8B1;Q6VW40;I2BGM7;Q8WJE0;Q33047;Q8WL19;Q33032;A0A1C9HG87;U5XM28;B8PRL7;Q9THL1;Q5SCK3;O98756;A0A286M593;Q9GEK5;C1JAT3;Q9XQ93;Q7GH77;Q33156;Q8HUZ9;O98551;I2E9L8;Q3I534;I2E9A4;Q1XEK3;Q8WKT6;P48689;A0A142DPV4;B7P0E9;D4N1T9;J9QG76;A0A1W6BU28;Q1X8C4;B1PHQ2;Q1X6Q9;O99016;A0A142I7F3;Q8HV…	C6(Carbamidomethyl)	0	0	0.000604	54.53	0.0141368	2	1116.58	0.319118	61.5227	0
	High	VxPQPGVPPEEAGAAVAAESSTGTWTTVWTDGLTSLDR	2	2208	36	I2BGM7;C6G1P2;Q33032;C3RXF1;Q7YMT1;A0A286NQE6;Q7YMT4;A0A286NQM2;Q3T5L7;Q9GGI5;A0A286NQE9;Q58U40;A0A249Y5N8;A0A120KLC1;G0WZL1;D0Q0K2;Q8M9K0;O03643;Q8M9J0;Q8M9L6;P28413;O03654;A0A291L2S1;O03656;O03628;O03613;A0A126G0V3;A0A1I9WNX8;A0A0S1VX78;A0A1X9ZQP4;A0A2D2CG74;A0A0H4SSE1;C6FJV2;A0A1G5SCC7;A0A1W6BQF9;B5LBY9	X2(S)	0	0	4.019e-11	51.15	0.0101284	4	3840.86	0.541523	115.085	0
	High	DDENVNSQPFmR	5	52171	233	Q9ZS70;Q6VW40;A2VAU6;I2BGM7;Q8WJE0;C6G1P2;E7DMY2;Q33032;A0A1C9HG87;U5XM28;A0A286NQE6;O98756;A0A286M593;F2X4H9;Q9GEK5;Q9GGI5;Q37212;Q8HUZ9;I2E9L8;A0A286NQF2;Q7YJM6;B8PRP3;J9QG76;Q8HVI8;Q8M9K0;Q37347;Q8M9J0;Q8MFT9;B1NL21;Q33047;A0PD98;Q8WL19;I2E962;Q9GHZ1;B8PRL7;Q7YMT1;Q9THL1;A5X4D3;Q5SCK3;A5X4K9;Q9XQI4;Q339G9;A0A0K2SQY8;B8QQG4;O78309;O98429;Q4VI99;C1JAT3;D6MYJ6;Q9XQ93;Q7YJP8;Q7GH77;Q33156;Q5I221;G…	M11(Oxidation)	0	0	2.971e-05	50.31	0.0341223	2	1467.62	0.772197	56.6686	0
	High	PLLGcTIKPK	6	64838	243	Q6VW40;A2VAU6;I2BGM7;C6G1P2;E7DMY2;Q33032;Q95F08;A0A0F7EV98;O98756;Q9MT32;F2X4H9;Q4VI99;Q9GGI5;Q8HUZ9;I2E9L8;Q4VI78;P93904;D6MYK4;A0A1C9HG87;U5XM28;Q9THL1;Q5SCK3;A0A0K2SQY8;C1JAT3;D6MYJ6;Q37212;Q7YJP8;Q7GH77;J9QER6;O98551;Q3I534;I2E9A4;G0WZL1;Q37220;B1PHQ2;Q1X6Q9;A0A142I7F3;S6CMZ7;Q37176;Q8MFT9;J9QH20;Q37140;L0N8B1;A5X4D3;A0A286M593;Q5I221;Q1XEK3;Q8WKT6;Q7YJM4;J9QG76;E5G0I9;D6MYJ0;Q7YJM3;I2E962;O…	C5(Carbamidomethyl)	0	0	0.001848	47.66	0.0969826	2	1126.67	0.321047	51.0137	1
	High	EITLGFVDLLRDDFIEKDR	1	5694	46	Q9GGI5;A2VAU6;C6G1P2;F2X4H9;Q4VI99;Q5I221;Q4VI78;Q9GHM7;Q6VW40;I2BGM7;Q33032;Q95F08;A0A0F7EV98;O98756;Q9MT32;Q8HUZ9;I2E9L8;P48689;A0A142DPV4;J9QG76;Q8MFT9;A0A249Y5N8;S4TA61;E0D8V0;A0A0F7G5Y0;Q37212;A0A286NQF2;Q7YJM6;F5B3G0;Q8M9K0;Q8M9J0;E2FGZ3;E7DMY2;O78309;Q31895;Q4VIC0;O98747;O47280;Q3T5L7;Q4VI93;A0A0F7EV89;A0A1W6L1X3;H5ZW43;Q95CF8;Q37309;Q9MV62		0	0	4.434e-07	40.83	0.175715	3	2294.2	-0.0346062	114.699	2
	High	YGRPLLGcTIKPK	6	64650	239	I2BGM7;C6G1P2;Q33032;C3RXF1;A0A286NQM2;Q9GGI5;Q6VW40;A2VAU6;Q8WJE0;A0A1C9HG87;U5XM28;A5X4D3;Q5SCK3;A0A286NQE6;V5K6K1;O98756;Q339G9;A0A286M593;F2X4H9;Q9GEK5;A0A0K2SQY8;O98429;D6MYJ6;Q9XQ93;A0A1W6BQF9;Q37212;Q7YJP8;Q7GH77;Q8HUZ9;Q5I221;G0WZM4;O98551;I2E9L8;Q8HRT3;I2E9A4;A0A286NQF2;Q6USH4;Q1XEK3;Q8WKT6;Q7YJM6;Q32701;R4QE58;Q9THL1;Q32553;Q4VI99;C1JAT3;Q3I534;Q4VI78;D6MYI7;Q32183;J9QG76;Q7YJM3;Q37140;…	C8(Carbamidomethyl)	0	0	0.0003732	33.94	2.44292	4	1502.85	-0.587415	53.0634	2
	High	AMHAVIDR	10	44488	230	Q6VW40;A2VAU6;I2BGM7;Q8WJE0;C6G1P2;Q33032;Q95F08;A0A1C9HG87;U5XM28;O98756;A0A286M593;F2X4H9;Q9GEK5;Q9GGI5;Q8HUZ9;I2E9L8;Q9THL1;Q5SCK3;A0A0K2SQY8;Q4VI99;C1JAT3;D6MYJ6;Q7YJP8;Q7GH77;O98551;Q3I534;I2E9A4;Q4VI78;G0WZL1;Q37220;B1PHQ2;Q1X6Q9;A0A142I7F3;S6CMZ7;Q8MFT9;J9QH20;Q37140;L0N8B1;Q37212;Q5I221;A0A286NQF2;Q7YJM6;A0A249Y5N8;S4TA61;J9QG76;F5B3G0;E0D8V0;Q8M9K0;Q8M9J0;A0A0F7G5Y0;Q8M9L6;B1NL21;Q33047;…		0	0.001	0.00563	52.36	0.0214441	2	912.472	-0.421985	32.9279	0
	High	AQAETGEIK	6	27913	177	Q6VW40;A2VAU6;C6G1P2;Q33032;F2X4H9;Q4VI99;Q9GGI5;Q4VI78;B8PRL7;A0A286M593;Q8HUZ9;D6MYK4;E7DMY2;R4QE58;A0A0K2SQY8;D6MYJ6;Q7YJP8;D6MYI7;I2BGM7;Q8WJE0;A0A1C9HG87;U5XM28;Q5SCK3;O98756;Q9GEK5;Q9XQ93;Q7GH77;O98551;I2E9L8;I2E9A4;Q1XEK3;Q8WKT6;A0A1W6BQF9;Q37212;A0A286NQE6;O98429;A0A286NQF2;Q7YJM6;Q9ZS70;A0A120KLC1;B8PRP3;Q8WJX3;O98426;A0A0B4M1K8;B7P0E9;D4N1T9;A0A1D5AHD9;J9QG76;Q1X6Q9;O99016;H8PFT5;Q8HVI8…		0	0.001	0.01128	51.26	0.027377	2	946.485	1.2951	24.7762	0
	High	DDFIEKDR	8	17693	129	Q6VW40;A2VAU6;I2BGM7;C6G1P2;Q33032;Q95F08;O98756;F2X4H9;Q9GGI5;Q8HUZ9;I2E9L8;Q7YMT1;Q9THL1;Q5SCK3;Q339G9;Q4VI99;Q7YJP8;Q7GH77;Q5I221;I2E9A4;Q4VI78;Q58U40;A0A0B4M1K8;Q1X6Q9;S6CMZ7;Q8MFT9;A0A1D8DG20;L0N8B1;P94046;J9QG76;Q37220;B1PHQ2;A0A078BR81;A0A0F6TFY2;Q5DRJ9;P92447;Q32701;Q32553;E7DMY2;Q37212;Q33047;Q8WL19;Q9XQ93;Q33156;Q1XEK3;P48689;Q7YJM3;Q9GHM7;I6N589;A0A291L2S1;P28421;B1NL21;A0PD98;Q31895;Q…		0	0.001	0.01745	50.12	0.0261056	2	1037.49	0.86647	41.7667	1
	High	NHGMHFR	1	30695	183	A2VAU6;C6G1P2;A0PD98;B8PRL7;A0A286M593;F2X4H9;A0A0K2SQY8;B8QQG4;Q4VI99;Q9GGI5;D6MYJ6;Q7YJP8;Q8HUZ9;Q4VI78;Q1XEK3;Q8WKT6;P48689;B8PRP3;H5ZW43;G0WZL1;J9QG76;Q37220;A0A142I7A5;H8PFT5;A0A078BR81;Q37347;K4EPE7;A0A0F6TFY2;Q95CE8;Q5DRJ9;Q7YJM3;J9QH20;Q37140;L0N8B1;Q9ZS70;Q6VW40;I2BGM7;Q8WJE0;B1NL21;Q33047;D6MYK4;E7DMY2;Q8WL19;Q33032;I2E962;Q9GHZ1;A0A1C9HG87;U5XM28;Q7YMT1;Q9THL1;A5X4D3;Q5SCK3;A0A286NQE6;…		0	0.006	0.08575	23.55	11.4073	2	898.411	1.06526	27.536	0
	High	EGNEIIR	1	14511	111	Q6VW40;A2VAU6;I2BGM7;Q8WJE0;C6G1P2;Q33032;A0A1C9HG87;U5XM28;O98756;A0A286M593;F2X4H9;Q9GEK5;Q9GGI5;Q8HUZ9;I2E9L8;E7DMY2;O98747;Q95F08;Q31895;A0A0F7EV98;Q9MT32;Q4VI99;Q37212;Q4VI78;Q4VIC0;Q9GHZ1;Q7YMT1;Q9THL1;A5X4D3;Q5SCK3;Q339G9;A0A0K2SQY8;C1JAT3;D6MYJ6;Q7YJP8;Q7GH77;Q5I221;O98551;Q3I534;I2E9A4;Q58U40;B8PRL7;A0A1W6BQF9;J9QER6;Q1XEK3;Q8WKT6;V5K6K1;Q9XQ93;G0WZM4;Q8HRT3;Q6USH4;I2E962;A0A286NQE6;A0A2…		0	0.008	0.09977	41.97	0.153664	2	830.436	-0.303857	34.9388	0
Q6VW40	Ribulose bisphosphate carboxylase large chain (Fragment) OS=Haworthia resendeana OX=247097 GN=rbcL PE=3 SV=1 - [Q6VW40_9ASPA]	2383.92	34.83	53821	0	19	224	422	46.5208	6.75635
	High	GGLDFTKDDENVNSQPFMR	9	51638	212	Q9XQI4;Q4VI93;Q8MFT9;A0A126G0V3;Q8M9K0;Q9XPZ1;A2VAU6;I2BGM7;Q33032;C3RXF1;Q6VW40;Q32701;P28421;Q32571;Q8WJE0;C6G1P2;Q33047;Q8WL19;Q95F08;A0A1C9HG87;U5XM28;B8PRL7;Q9THL1;Q5SCK3;A0A0F7EV98;O98756;Q9MT32;A0A286NQM2;A0A286M593;F2X4H9;Q9GEK5;A0A0K2SQY8;Q32553;Q4VI99;C1JAT3;Q9GGI5;D6MYJ6;Q9XQ93;Q7YJP8;Q7GH77;Q33156;Q8HUZ9;O98551;I2E9L8;Q3I534;I2E9A4;A0A286NQE9;Q4VI78;Q1XEK3;Q8WKT6;A5X4D3;O78309;A0A1S5Q…		0	0	3.07e-12	122.68	2.26344e-09	2	2169.99	1.02955	92.749	1
	High	GHYLNATAGTcEEMIK	11	14794	96	Q8ME51;Q31895;Q95631;Q37220;Q8MCW3;Q6VW40;A2VAU6;C6G1P2;Q33032;A0A1C9HG87;U5XM28;Q9THL1;Q5SCK3;F2X4H9;A0A0K2SQY8;Q4VI99;C1JAT3;Q9GGI5;D6MYJ6;Q7YJP8;Q7GH77;O98551;Q3I534;I2E9A4;Q4VI78;G0WZL1;B1PHQ2;Q1X6Q9;A0A142I7F3;S6CMZ7;Q8MFT9;J9QH20;Q37140;L0N8B1;Q32701;A0A0B4M1K8;A0A1D8DG20;P94046;R4QE58;Q5I221;B6GUV5;A0A078BR81;A0A0F6TFY2;Q5DRJ9;A5X4D3;Q37279;P93904;D6MYK4;E7DMY2;O98747;I2E962;Q7YMT1;I2E906;…	C11(Carbamidomethyl)	0	0	1.546e-10	99.58	2.41981e-07	2	1794.82	0.807073	65.3142	0
	High	ExTLGFVDLLRDDFIEK	1	5735	46	Q9GGI5;A2VAU6;C6G1P2;F2X4H9;Q4VI99;Q5I221;Q4VI78;Q9GHM7;Q6VW40;I2BGM7;Q33032;Q95F08;A0A0F7EV98;O98756;Q9MT32;Q8HUZ9;I2E9L8;P48689;A0A142DPV4;J9QG76;Q8MFT9;A0A249Y5N8;S4TA61;E0D8V0;A0A0F7G5Y0;Q37212;A0A286NQF2;Q7YJM6;F5B3G0;Q8M9K0;Q8M9J0;E2FGZ3;E7DMY2;O78309;Q31895;Q4VIC0;O98747;O47280;Q3T5L7;Q4VI93;A0A0F7EV89;A0A1W6L1X3;H5ZW43;Q95CF8;Q37309;Q9MV62	X2(I)	0	0	3.946e-12	89.1	2.78262e-06	2	2023.07	-0.114089	115.114	1
	High	GGLDFTKDDENVNSQPFmR	7	51638	212	Q4VIC0;O98426;B1PHQ2;A0A2D0WHN2;Q95CE8;Q9GGJ5;B5LBY9;Q8M9K0;Q9XPZ1;A2VAU6;C6G1P2;A5X4D3;F2X4H9;A0A0K2SQY8;Q4VI99;Q9GGI5;D6MYJ6;Q7YJP8;Q5I221;Q4VI78;G0WZL1;Q37220;Q37279;J9QH20;Q37140;L0N8B1;Q6VW40;I2BGM7;Q8WJE0;Q33047;Q8WL19;Q33032;A0A1C9HG87;U5XM28;B8PRL7;Q9THL1;Q5SCK3;O98756;A0A286M593;Q9GEK5;C1JAT3;Q9XQ93;Q7GH77;Q33156;Q8HUZ9;O98551;I2E9L8;Q3I534;I2E9A4;Q1XEK3;Q8WKT6;P48689;A0A142DPV4;B7P0E9;D…	M18(Oxidation)	0	0	7.491e-11	86.8	8.48286e-06	2	2185.98	1.33788	83.0895	1
	High	GHYLNATAGTcEEmIK	7	14794	96	A2VAU6;C6G1P2;F2X4H9;Q9GGI5;Q6VW40;Q33032;A0A1C9HG87;U5XM28;Q9THL1;Q5SCK3;A0A0K2SQY8;Q4VI99;C1JAT3;D6MYJ6;Q7YJP8;Q7GH77;O98551;Q3I534;I2E9A4;Q4VI78;E7DMY2;A0A2H4UGV5;I2E962;O98429;A0A0B4M1K8;G0WZL1;Q37220;A0A142I7A5;B1PHQ2;Q1X6Q9;A0A142I7F3;A0A078BR81;Q37347;K4EPE7;S6CMZ7;Q8MFT9;A0A0F6TFY2;Q95CE8;Q5DRJ9;J9QH20;A0A1D8DG20;Q37140;L0N8B1;P94046;Q8MCW3;A5X4D3;Q37212;Q5I221;Q7YJL9;Q31895;R4QE58;O09424…	C11(Carbamidomethyl); M14(Oxidation)	0	0	2.28e-09	86.28	4.74719e-06	2	1810.81	1.85537	55.2021	0
	High	DNGLLLHIHR	12	41878	222	A2VAU6;C6G1P2;Q95F08;C3RXF1;B8PRL7;A0A286M593;F2X4H9;Q4VI99;Q9GGI5;Q8HUZ9;Q4VI78;Q6VW40;I2BGM7;Q33047;Q8WL19;Q33032;Q9THL1;Q5SCK3;O98756;Q9XQ93;Q7YJP8;Q7GH77;Q33156;I2E9L8;I2E9A4;Q1XEK3;A0A286NQF2;Q7YJM6;A0A0B4M1K8;B7P0E9;D4N1T9;A0A1D5AHD9;J9QG76;Q1X6Q9;O99016;A0A291L206;Q8M9K0;S6CMZ7;Q8M9J0;A0A1D5AHD5;Q8MFT9;G8EEM9;A0A2D0WHN2;Q7YJM3;A0A1D8DG20;Q36566;L0N8B1;P94046;I2EA78;Q9ZS70;Q8WJE0;B1NL21;P93…		0	0	4.798e-05	83.13	2.44972e-05	3	1187.66	0.248979	64.4609	0
	High	MSGGDHIHAGTVVGK	34	17683	132	A2VAU6;C6G1P2;F2X4H9;Q9GGI5;Q7YJP8;O98551;Q6VW40;I2BGM7;Q8WJE0;Q33032;A0A1C9HG87;U5XM28;A5X4D3;Q5SCK3;A0A286NQE6;O98756;Q339G9;A0A286M593;Q9GEK5;A0A0K2SQY8;O98429;D6MYJ6;Q9XQ93;Q7GH77;Q8HUZ9;Q5I221;G0WZM4;I2E9L8;Q8HRT3;I2E9A4;A0A286NQF2;Q1XEK3;Q8WKT6;Q7YJM6;Q9ZS70;A0A249Y5N8;A0A120KLC1;B8PRP3;A0A0B4M1K8;B7P0E9;B5L2V5;S4TA61;D4N1T9;A8DPF0;A0A1D5AHD9;J9QG76;E5G0I9;F5B3G0;E0D8V0;Q1X6Q9;O99016;H8PFT5…		0	0	1.165e-06	82.11	1.83643e-05	2	1465.72	1.1837	39.5293	0
	High	mSGGDHIHAGTVVGK	33	17683	132	A2VAU6;C6G1P2;F2X4H9;Q9GGI5;Q5I221;Q8WJE0;I2E9A4;A0A286M593;Q3T5L7;K4EPE7;P94046;Q9ZS70;O98747;P92447;Q95F08;Q5SCK3;O98756;Q1XEK3;A0A1Z1G7R2;A5X5W8;Q9XPZ1;B1NFY5;Q8HUZ9;Q37212;C6G392;Q5UFC2;B8PRP3;I2EA78;Q6VW40;I2BGM7;Q33032;A0A1C9HG87;U5XM28;A5X4D3;V5K6K1;Q339G9;Q9GEK5;A0A0K2SQY8;D6MYJ6;Q9XQ93;A0A1W6BQF9;Q7YJP8;Q7GH77;G0WZM4;O98551;I2E9L8;Q8HRT3;Q6USH4;Q8WKT6;A0A249Y5N8;Q8WJX3;B7P0E9;B5L2V5;S4TA…	M1(Oxidation)	0	0	3.354e-08	79.72	3.69234e-05	2	1481.72	0.48353	32.8883	0
	High	DDENVNSQPFMR	5	52171	233	C7AQV2;A5H757;Q7YJR9;Q7YJM4;Q6PZC1;X2D2J7;Q7YJL9;Q9GHZ1;A5X4K9;Q85YX6;A0A1Q1G8P4;Q6VW13;O20245;A2VAU6;C6G1P2;F2X4H9;Q9GGI5;D6MYJ0;Q9ZS70;Q32701;P28421;Q31896;Q6VW40;Q32776;Q32571;I2BGM7;Q8WJE0;B1NL21;P93904;Q33047;O98884;D6MYK4;E7DMY2;A0PD98;C7AQR6;O98747;Q8WL19;Q33032;I2E962;Q95F08;C3RXF1;A0A1C9HG87;U5XM28;B8PRL7;Q7YMT1;Q9THL1;A5X4D3;Q5SCK3;A0A286NQE6;V5K6K1;Q9XQI4;A0A0F7EV98;O98756;Q9MT32;Q339G…		0	0	1.101e-06	77.79	6.19995e-05	2	1451.62	0.893699	69.1062	0
	High	TFQGPPHGIQVER	27	58045	223	P48689;Q9GHM7;P28421;A0A1C9HG87;O99016;Q37140;O03654;Q33484;Q4VI99;D6MYJ6;Q7YJP8;Q7YJR9;Q8HVI8;Q9XQR0;O03628;O03613;Q6VW40;A2VAU6;I2BGM7;C6G1P2;Q33032;Q95F08;A0A0F7EV98;O98756;Q9MT32;F2X4H9;Q9GGI5;Q8HUZ9;I2E9L8;Q4VI78;Q9ZS70;Q8WJE0;D6MYK4;E7DMY2;U5XM28;R4QE58;Q5SCK3;A0A286NQE6;Q6VW13;A0A286M593;Q9GEK5;A0A0K2SQY8;O98429;Q9XQ93;Q7GH77;O98551;I2E9A4;A0A286NQF2;Q1XEK3;Q8WKT6;Q7YJM6;D6MYI7;A0A120KLC1;…		0	0	5.824e-06	73.98	0.00024886	2	1465.76	1.65537	62.6514	0
	High	GHYLNATAGTcEEMIKR	1	14767	95	Q6VW40;A2VAU6;C6G1P2;Q33032;A0A1C9HG87;U5XM28;Q5SCK3;F2X4H9;A0A0K2SQY8;Q9GGI5;D6MYJ6;Q7YJP8;Q7GH77;O98551;I2E9A4;Q1X6Q9;S6CMZ7;Q8MFT9;Q37140;L0N8B1;Q9THL1;Q4VI99;Q4VI78;Q37220;B1PHQ2;C1JAT3;Q3I534;E7DMY2;A0A2H4UGV5;I2E962;O98429;A0A0B4M1K8;G0WZL1;A0A142I7A5;A0A142I7F3;A0A078BR81;Q37347;K4EPE7;A0A0F6TFY2;Q95CE8;Q5DRJ9;J9QH20;A0A1D8DG20;P94046;Q8MCW3;A5X4D3;Q37212;Q5I221;Q7YJL9;Q37279;Q32701;P93904…	C11(Carbamidomethyl)	0	0	4.122e-06	68.57	0.000369894	2	1950.92	1.28217	60.3982	1
	High	GHYLNATAGTcEEmIKR	4	14767	95	A2VAU6;C6G1P2;F2X4H9;Q9GGI5;Q6VW40;Q33032;A0A1C9HG87;U5XM28;Q9THL1;Q5SCK3;A0A0K2SQY8;Q4VI99;C1JAT3;D6MYJ6;Q7YJP8;Q7GH77;O98551;Q3I534;I2E9A4;Q4VI78;E7DMY2;A0A2H4UGV5;I2E962;O98429;A0A0B4M1K8;G0WZL1;Q37220;A0A142I7A5;B1PHQ2;Q1X6Q9;A0A142I7F3;A0A078BR81;Q37347;K4EPE7;S6CMZ7;Q8MFT9;A0A0F6TFY2;Q95CE8;Q5DRJ9;J9QH20;A0A1D8DG20;Q37140;L0N8B1;P94046;Q8MCW3;A5X4D3;Q37212;Q5I221;Q7YJL9;Q31895;R4QE58;O09424…	C11(Carbamidomethyl); M14(Oxidation)	0	0	6.772e-08	60.93	0.00201672	3	1966.91	1.11945	50.1511	1
	High	ExTLGFVDLLR	1	11021	95	A2VAU6;C6G1P2;F2X4H9;Q4VI99;Q9GGI5;Q4VI78;Q6VW40;Q33032;A0A1C9HG87;U5XM28;C1JAT3;Q5I221;I2BGM7;Q8WJE0;B8PRL7;O98756;A0A286M593;Q9GEK5;Q8HUZ9;I2E9L8;Q8MFT9;Q9ZS70;I2E962;A0A286NQE6;A0A286NQF2;Q7YJM6;P48689;A0A142DPV4;B8PRP3;H5ZW43;G0WZL1;J9QG76;B3LDY8;Q8HVI8;D0Q0K2;Q8M9K0;Q37347;Q8M9J0;J9QH20;A0A125R6I8;Q8MCW3;E7DMY2;O98747;Q9TN58;Q37212;Q4VI93;O09424;A0A249Y5N8;C1JAS8;Q9XPZ1;Q9GHM7;Q37309;Q31895;…	X2(I)	0	0	0.0004852	54.62	0.00745718	2	1275.73	0.366433	114.98	0
	High	VALEAcVQAR	23	29518	175	A2VAU6;C6G1P2;A5X4D3;F2X4H9;A0A0K2SQY8;Q4VI99;Q9GGI5;D6MYJ6;Q7YJP8;Q5I221;Q4VI78;G0WZL1;Q37220;Q37279;J9QH20;Q37140;L0N8B1;Q6VW40;I2BGM7;Q8WJE0;Q33047;Q8WL19;Q33032;A0A1C9HG87;U5XM28;B8PRL7;Q9THL1;Q5SCK3;O98756;A0A286M593;Q9GEK5;C1JAT3;Q9XQ93;Q7GH77;Q33156;Q8HUZ9;O98551;I2E9L8;Q3I534;I2E9A4;Q1XEK3;Q8WKT6;P48689;A0A142DPV4;B7P0E9;D4N1T9;J9QG76;A0A1W6BU28;Q1X8C4;B1PHQ2;Q1X6Q9;O99016;A0A142I7F3;Q8HV…	C6(Carbamidomethyl)	0	0	0.000604	54.53	0.0141368	2	1116.58	0.319118	61.5227	0
	High	DDENVNSQPFmR	5	52171	233	Q9ZS70;Q6VW40;A2VAU6;I2BGM7;Q8WJE0;C6G1P2;E7DMY2;Q33032;A0A1C9HG87;U5XM28;A0A286NQE6;O98756;A0A286M593;F2X4H9;Q9GEK5;Q9GGI5;Q37212;Q8HUZ9;I2E9L8;A0A286NQF2;Q7YJM6;B8PRP3;J9QG76;Q8HVI8;Q8M9K0;Q37347;Q8M9J0;Q8MFT9;B1NL21;Q33047;A0PD98;Q8WL19;I2E962;Q9GHZ1;B8PRL7;Q7YMT1;Q9THL1;A5X4D3;Q5SCK3;A5X4K9;Q9XQI4;Q339G9;A0A0K2SQY8;B8QQG4;O78309;O98429;Q4VI99;C1JAT3;D6MYJ6;Q9XQ93;Q7YJP8;Q7GH77;Q33156;Q5I221;G…	M11(Oxidation)	0	0	2.971e-05	50.31	0.0341223	2	1467.62	0.772197	56.6686	0
	High	PLLGcTIKPK	6	64838	243	Q6VW40;A2VAU6;I2BGM7;C6G1P2;E7DMY2;Q33032;Q95F08;A0A0F7EV98;O98756;Q9MT32;F2X4H9;Q4VI99;Q9GGI5;Q8HUZ9;I2E9L8;Q4VI78;P93904;D6MYK4;A0A1C9HG87;U5XM28;Q9THL1;Q5SCK3;A0A0K2SQY8;C1JAT3;D6MYJ6;Q37212;Q7YJP8;Q7GH77;J9QER6;O98551;Q3I534;I2E9A4;G0WZL1;Q37220;B1PHQ2;Q1X6Q9;A0A142I7F3;S6CMZ7;Q37176;Q8MFT9;J9QH20;Q37140;L0N8B1;A5X4D3;A0A286M593;Q5I221;Q1XEK3;Q8WKT6;Q7YJM4;J9QG76;E5G0I9;D6MYJ0;Q7YJM3;I2E962;O…	C5(Carbamidomethyl)	0	0	0.001848	47.66	0.0969826	2	1126.67	0.321047	51.0137	1
	High	ExTLGFVDLLRDDFIEKDR	1	5694	46	Q9GGI5;A2VAU6;C6G1P2;F2X4H9;Q4VI99;Q5I221;Q4VI78;Q9GHM7;Q6VW40;I2BGM7;Q33032;Q95F08;A0A0F7EV98;O98756;Q9MT32;Q8HUZ9;I2E9L8;P48689;A0A142DPV4;J9QG76;Q8MFT9;A0A249Y5N8;S4TA61;E0D8V0;A0A0F7G5Y0;Q37212;A0A286NQF2;Q7YJM6;F5B3G0;Q8M9K0;Q8M9J0;E2FGZ3;E7DMY2;O78309;Q31895;Q4VIC0;O98747;O47280;Q3T5L7;Q4VI93;A0A0F7EV89;A0A1W6L1X3;H5ZW43;Q95CF8;Q37309;Q9MV62	X2(I)	0	0	4.434e-07	40.83	0.175715	3	2294.2	-0.0346062	114.699	2
	High	YGRPLLGcTIKPK	6	64650	239	I2BGM7;C6G1P2;Q33032;C3RXF1;A0A286NQM2;Q9GGI5;Q6VW40;A2VAU6;Q8WJE0;A0A1C9HG87;U5XM28;A5X4D3;Q5SCK3;A0A286NQE6;V5K6K1;O98756;Q339G9;A0A286M593;F2X4H9;Q9GEK5;A0A0K2SQY8;O98429;D6MYJ6;Q9XQ93;A0A1W6BQF9;Q37212;Q7YJP8;Q7GH77;Q8HUZ9;Q5I221;G0WZM4;O98551;I2E9L8;Q8HRT3;I2E9A4;A0A286NQF2;Q6USH4;Q1XEK3;Q8WKT6;Q7YJM6;Q32701;R4QE58;Q9THL1;Q32553;Q4VI99;C1JAT3;Q3I534;Q4VI78;D6MYI7;Q32183;J9QG76;Q7YJM3;Q37140;…	C8(Carbamidomethyl)	0	0	0.0003732	33.94	2.44292	4	1502.85	-0.587415	53.0634	2
	High	AMHAVIDR	10	44488	230	Q6VW40;A2VAU6;I2BGM7;Q8WJE0;C6G1P2;Q33032;Q95F08;A0A1C9HG87;U5XM28;O98756;A0A286M593;F2X4H9;Q9GEK5;Q9GGI5;Q8HUZ9;I2E9L8;Q9THL1;Q5SCK3;A0A0K2SQY8;Q4VI99;C1JAT3;D6MYJ6;Q7YJP8;Q7GH77;O98551;Q3I534;I2E9A4;Q4VI78;G0WZL1;Q37220;B1PHQ2;Q1X6Q9;A0A142I7F3;S6CMZ7;Q8MFT9;J9QH20;Q37140;L0N8B1;Q37212;Q5I221;A0A286NQF2;Q7YJM6;A0A249Y5N8;S4TA61;J9QG76;F5B3G0;E0D8V0;Q8M9K0;Q8M9J0;A0A0F7G5Y0;Q8M9L6;B1NL21;Q33047;…		0	0.001	0.00563	52.36	0.0214441	2	912.472	-0.421985	32.9279	0
	High	xQAETGEIK	5	38	15	Q6VW40;A0PD98;A0A1W6BQF9;Q71N78;J9QER6;C7A5Z4;A0A291L206;A5X5W8;J9QH20;Q6PZC1;B6GUV5;A0A0F6TFY2;A0A2H4P5N4;C7SN35;Q5I221	X1(P)	0	0.001	0.007268	51.54	0.0109508	2	972.499	-0.27152	30.1509	0
	High	xQAETGEIK	6	27913	177	Q6VW40;A2VAU6;C6G1P2;Q33032;F2X4H9;Q4VI99;Q9GGI5;Q4VI78;B8PRL7;A0A286M593;Q8HUZ9;D6MYK4;E7DMY2;R4QE58;A0A0K2SQY8;D6MYJ6;Q7YJP8;D6MYI7;I2BGM7;Q8WJE0;A0A1C9HG87;U5XM28;Q5SCK3;O98756;Q9GEK5;Q9XQ93;Q7GH77;O98551;I2E9L8;I2E9A4;Q1XEK3;Q8WKT6;A0A1W6BQF9;Q37212;A0A286NQE6;O98429;A0A286NQF2;Q7YJM6;Q9ZS70;A0A120KLC1;B8PRP3;Q8WJX3;O98426;A0A0B4M1K8;B7P0E9;D4N1T9;A0A1D5AHD9;J9QG76;Q1X6Q9;O99016;H8PFT5;Q8HVI8…	X1(A)	0	0.001	0.01128	51.26	0.027377	2	946.485	1.2951	24.7762	0
	High	DDFIEKDR	8	17693	129	Q6VW40;A2VAU6;I2BGM7;C6G1P2;Q33032;Q95F08;O98756;F2X4H9;Q9GGI5;Q8HUZ9;I2E9L8;Q7YMT1;Q9THL1;Q5SCK3;Q339G9;Q4VI99;Q7YJP8;Q7GH77;Q5I221;I2E9A4;Q4VI78;Q58U40;A0A0B4M1K8;Q1X6Q9;S6CMZ7;Q8MFT9;A0A1D8DG20;L0N8B1;P94046;J9QG76;Q37220;B1PHQ2;A0A078BR81;A0A0F6TFY2;Q5DRJ9;P92447;Q32701;Q32553;E7DMY2;Q37212;Q33047;Q8WL19;Q9XQ93;Q33156;Q1XEK3;P48689;Q7YJM3;Q9GHM7;I6N589;A0A291L2S1;P28421;B1NL21;A0PD98;Q31895;Q…		0	0.001	0.01745	50.12	0.0261056	2	1037.49	0.86647	41.7667	1
	High	NHGMHFR	1	30695	183	A2VAU6;C6G1P2;A0PD98;B8PRL7;A0A286M593;F2X4H9;A0A0K2SQY8;B8QQG4;Q4VI99;Q9GGI5;D6MYJ6;Q7YJP8;Q8HUZ9;Q4VI78;Q1XEK3;Q8WKT6;P48689;B8PRP3;H5ZW43;G0WZL1;J9QG76;Q37220;A0A142I7A5;H8PFT5;A0A078BR81;Q37347;K4EPE7;A0A0F6TFY2;Q95CE8;Q5DRJ9;Q7YJM3;J9QH20;Q37140;L0N8B1;Q9ZS70;Q6VW40;I2BGM7;Q8WJE0;B1NL21;Q33047;D6MYK4;E7DMY2;Q8WL19;Q33032;I2E962;Q9GHZ1;A0A1C9HG87;U5XM28;Q7YMT1;Q9THL1;A5X4D3;Q5SCK3;A0A286NQE6;…		0	0.006	0.08575	23.55	11.4073	2	898.411	1.06526	27.536	0
	High	EGNEIIR	1	14511	111	Q6VW40;A2VAU6;I2BGM7;Q8WJE0;C6G1P2;Q33032;A0A1C9HG87;U5XM28;O98756;A0A286M593;F2X4H9;Q9GEK5;Q9GGI5;Q8HUZ9;I2E9L8;E7DMY2;O98747;Q95F08;Q31895;A0A0F7EV98;Q9MT32;Q4VI99;Q37212;Q4VI78;Q4VIC0;Q9GHZ1;Q7YMT1;Q9THL1;A5X4D3;Q5SCK3;Q339G9;A0A0K2SQY8;C1JAT3;D6MYJ6;Q7YJP8;Q7GH77;Q5I221;O98551;Q3I534;I2E9A4;Q58U40;B8PRL7;A0A1W6BQF9;J9QER6;Q1XEK3;Q8WKT6;V5K6K1;Q9XQ93;G0WZM4;Q8HRT3;Q6USH4;I2E962;A0A286NQE6;A0A2…		0	0.008	0.09977	41.97	0.153664	2	830.436	-0.303857	34.9388	0
F2X4H9	Ribulose bisphosphate carboxylase large chain (Fragment) OS=Calophyllum longifolium OX=158928 GN=rbcL PE=3 SV=1 - [F2X4H9_9ROSI]	2368.23	37.3	66082	0	20	229	445	49.3818	6.48096
	High	GGLDFTKDDENVNSQPFMR	9	51638	212	Q9XQI4;Q4VI93;Q8MFT9;A0A126G0V3;Q8M9K0;Q9XPZ1;A2VAU6;I2BGM7;Q33032;C3RXF1;Q6VW40;Q32701;P28421;Q32571;Q8WJE0;C6G1P2;Q33047;Q8WL19;Q95F08;A0A1C9HG87;U5XM28;B8PRL7;Q9THL1;Q5SCK3;A0A0F7EV98;O98756;Q9MT32;A0A286NQM2;A0A286M593;F2X4H9;Q9GEK5;A0A0K2SQY8;Q32553;Q4VI99;C1JAT3;Q9GGI5;D6MYJ6;Q9XQ93;Q7YJP8;Q7GH77;Q33156;Q8HUZ9;O98551;I2E9L8;Q3I534;I2E9A4;A0A286NQE9;Q4VI78;Q1XEK3;Q8WKT6;A5X4D3;O78309;A0A1S5Q…		0	0	3.07e-12	122.68	2.26344e-09	2	2169.99	1.02955	92.749	1
	High	GHYLNATAGTcEEMIK	11	14794	96	Q8ME51;Q31895;Q95631;Q37220;Q8MCW3;Q6VW40;A2VAU6;C6G1P2;Q33032;A0A1C9HG87;U5XM28;Q9THL1;Q5SCK3;F2X4H9;A0A0K2SQY8;Q4VI99;C1JAT3;Q9GGI5;D6MYJ6;Q7YJP8;Q7GH77;O98551;Q3I534;I2E9A4;Q4VI78;G0WZL1;B1PHQ2;Q1X6Q9;A0A142I7F3;S6CMZ7;Q8MFT9;J9QH20;Q37140;L0N8B1;Q32701;A0A0B4M1K8;A0A1D8DG20;P94046;R4QE58;Q5I221;B6GUV5;A0A078BR81;A0A0F6TFY2;Q5DRJ9;A5X4D3;Q37279;P93904;D6MYK4;E7DMY2;O98747;I2E962;Q7YMT1;I2E906;…	C11(Carbamidomethyl)	0	0	1.546e-10	99.58	2.41981e-07	2	1794.82	0.807073	65.3142	0
	High	EITLGFVDLLRDDFIEK	1	5735	46	Q9GGI5;A2VAU6;C6G1P2;F2X4H9;Q4VI99;Q5I221;Q4VI78;Q9GHM7;Q6VW40;I2BGM7;Q33032;Q95F08;A0A0F7EV98;O98756;Q9MT32;Q8HUZ9;I2E9L8;P48689;A0A142DPV4;J9QG76;Q8MFT9;A0A249Y5N8;S4TA61;E0D8V0;A0A0F7G5Y0;Q37212;A0A286NQF2;Q7YJM6;F5B3G0;Q8M9K0;Q8M9J0;E2FGZ3;E7DMY2;O78309;Q31895;Q4VIC0;O98747;O47280;Q3T5L7;Q4VI93;A0A0F7EV89;A0A1W6L1X3;H5ZW43;Q95CF8;Q37309;Q9MV62		0	0	3.946e-12	89.1	2.78262e-06	2	2023.07	-0.114089	115.114	1
	High	GGLDFTKDDENVNSQPFmR	7	51638	212	Q4VIC0;O98426;B1PHQ2;A0A2D0WHN2;Q95CE8;Q9GGJ5;B5LBY9;Q8M9K0;Q9XPZ1;A2VAU6;C6G1P2;A5X4D3;F2X4H9;A0A0K2SQY8;Q4VI99;Q9GGI5;D6MYJ6;Q7YJP8;Q5I221;Q4VI78;G0WZL1;Q37220;Q37279;J9QH20;Q37140;L0N8B1;Q6VW40;I2BGM7;Q8WJE0;Q33047;Q8WL19;Q33032;A0A1C9HG87;U5XM28;B8PRL7;Q9THL1;Q5SCK3;O98756;A0A286M593;Q9GEK5;C1JAT3;Q9XQ93;Q7GH77;Q33156;Q8HUZ9;O98551;I2E9L8;Q3I534;I2E9A4;Q1XEK3;Q8WKT6;P48689;A0A142DPV4;B7P0E9;D…	M18(Oxidation)	0	0	7.491e-11	86.8	8.48286e-06	2	2185.98	1.33788	83.0895	1
	High	GHYLNATAGTcEEmIK	7	14794	96	A2VAU6;C6G1P2;F2X4H9;Q9GGI5;Q6VW40;Q33032;A0A1C9HG87;U5XM28;Q9THL1;Q5SCK3;A0A0K2SQY8;Q4VI99;C1JAT3;D6MYJ6;Q7YJP8;Q7GH77;O98551;Q3I534;I2E9A4;Q4VI78;E7DMY2;A0A2H4UGV5;I2E962;O98429;A0A0B4M1K8;G0WZL1;Q37220;A0A142I7A5;B1PHQ2;Q1X6Q9;A0A142I7F3;A0A078BR81;Q37347;K4EPE7;S6CMZ7;Q8MFT9;A0A0F6TFY2;Q95CE8;Q5DRJ9;J9QH20;A0A1D8DG20;Q37140;L0N8B1;P94046;Q8MCW3;A5X4D3;Q37212;Q5I221;Q7YJL9;Q31895;R4QE58;O09424…	C11(Carbamidomethyl); M14(Oxidation)	0	0	2.28e-09	86.28	4.74719e-06	2	1810.81	1.85537	55.2021	0
	High	DNGLLLHIHR	12	41878	222	A2VAU6;C6G1P2;Q95F08;C3RXF1;B8PRL7;A0A286M593;F2X4H9;Q4VI99;Q9GGI5;Q8HUZ9;Q4VI78;Q6VW40;I2BGM7;Q33047;Q8WL19;Q33032;Q9THL1;Q5SCK3;O98756;Q9XQ93;Q7YJP8;Q7GH77;Q33156;I2E9L8;I2E9A4;Q1XEK3;A0A286NQF2;Q7YJM6;A0A0B4M1K8;B7P0E9;D4N1T9;A0A1D5AHD9;J9QG76;Q1X6Q9;O99016;A0A291L206;Q8M9K0;S6CMZ7;Q8M9J0;A0A1D5AHD5;Q8MFT9;G8EEM9;A0A2D0WHN2;Q7YJM3;A0A1D8DG20;Q36566;L0N8B1;P94046;I2EA78;Q9ZS70;Q8WJE0;B1NL21;P93…		0	0	4.798e-05	83.13	2.44972e-05	3	1187.66	0.248979	64.4609	0
	High	MSGGDHIHAGTVVGK	34	17683	132	A2VAU6;C6G1P2;F2X4H9;Q9GGI5;Q7YJP8;O98551;Q6VW40;I2BGM7;Q8WJE0;Q33032;A0A1C9HG87;U5XM28;A5X4D3;Q5SCK3;A0A286NQE6;O98756;Q339G9;A0A286M593;Q9GEK5;A0A0K2SQY8;O98429;D6MYJ6;Q9XQ93;Q7GH77;Q8HUZ9;Q5I221;G0WZM4;I2E9L8;Q8HRT3;I2E9A4;A0A286NQF2;Q1XEK3;Q8WKT6;Q7YJM6;Q9ZS70;A0A249Y5N8;A0A120KLC1;B8PRP3;A0A0B4M1K8;B7P0E9;B5L2V5;S4TA61;D4N1T9;A8DPF0;A0A1D5AHD9;J9QG76;E5G0I9;F5B3G0;E0D8V0;Q1X6Q9;O99016;H8PFT5…		0	0	1.165e-06	82.11	1.83643e-05	2	1465.72	1.1837	39.5293	0
	High	mSGGDHIHAGTVVGK	33	17683	132	A2VAU6;C6G1P2;F2X4H9;Q9GGI5;Q5I221;Q8WJE0;I2E9A4;A0A286M593;Q3T5L7;K4EPE7;P94046;Q9ZS70;O98747;P92447;Q95F08;Q5SCK3;O98756;Q1XEK3;A0A1Z1G7R2;A5X5W8;Q9XPZ1;B1NFY5;Q8HUZ9;Q37212;C6G392;Q5UFC2;B8PRP3;I2EA78;Q6VW40;I2BGM7;Q33032;A0A1C9HG87;U5XM28;A5X4D3;V5K6K1;Q339G9;Q9GEK5;A0A0K2SQY8;D6MYJ6;Q9XQ93;A0A1W6BQF9;Q7YJP8;Q7GH77;G0WZM4;O98551;I2E9L8;Q8HRT3;Q6USH4;Q8WKT6;A0A249Y5N8;Q8WJX3;B7P0E9;B5L2V5;S4TA…	M1(Oxidation)	0	0	3.354e-08	79.72	3.69234e-05	2	1481.72	0.48353	32.8883	0
	High	DDENVNSQPFMR	5	52171	233	C7AQV2;A5H757;Q7YJR9;Q7YJM4;Q6PZC1;X2D2J7;Q7YJL9;Q9GHZ1;A5X4K9;Q85YX6;A0A1Q1G8P4;Q6VW13;O20245;A2VAU6;C6G1P2;F2X4H9;Q9GGI5;D6MYJ0;Q9ZS70;Q32701;P28421;Q31896;Q6VW40;Q32776;Q32571;I2BGM7;Q8WJE0;B1NL21;P93904;Q33047;O98884;D6MYK4;E7DMY2;A0PD98;C7AQR6;O98747;Q8WL19;Q33032;I2E962;Q95F08;C3RXF1;A0A1C9HG87;U5XM28;B8PRL7;Q7YMT1;Q9THL1;A5X4D3;Q5SCK3;A0A286NQE6;V5K6K1;Q9XQI4;A0A0F7EV98;O98756;Q9MT32;Q339G…		0	0	1.101e-06	77.79	6.19995e-05	2	1451.62	0.893699	69.1062	0
	High	TFQGPPHGIQVER	27	58045	223	P48689;Q9GHM7;P28421;A0A1C9HG87;O99016;Q37140;O03654;Q33484;Q4VI99;D6MYJ6;Q7YJP8;Q7YJR9;Q8HVI8;Q9XQR0;O03628;O03613;Q6VW40;A2VAU6;I2BGM7;C6G1P2;Q33032;Q95F08;A0A0F7EV98;O98756;Q9MT32;F2X4H9;Q9GGI5;Q8HUZ9;I2E9L8;Q4VI78;Q9ZS70;Q8WJE0;D6MYK4;E7DMY2;U5XM28;R4QE58;Q5SCK3;A0A286NQE6;Q6VW13;A0A286M593;Q9GEK5;A0A0K2SQY8;O98429;Q9XQ93;Q7GH77;O98551;I2E9A4;A0A286NQF2;Q1XEK3;Q8WKT6;Q7YJM6;D6MYI7;A0A120KLC1;…		0	0	5.824e-06	73.98	0.00024886	2	1465.76	1.65537	62.6514	0
	High	GHYLNATAGTcEEMIKR	1	14767	95	Q6VW40;A2VAU6;C6G1P2;Q33032;A0A1C9HG87;U5XM28;Q5SCK3;F2X4H9;A0A0K2SQY8;Q9GGI5;D6MYJ6;Q7YJP8;Q7GH77;O98551;I2E9A4;Q1X6Q9;S6CMZ7;Q8MFT9;Q37140;L0N8B1;Q9THL1;Q4VI99;Q4VI78;Q37220;B1PHQ2;C1JAT3;Q3I534;E7DMY2;A0A2H4UGV5;I2E962;O98429;A0A0B4M1K8;G0WZL1;A0A142I7A5;A0A142I7F3;A0A078BR81;Q37347;K4EPE7;A0A0F6TFY2;Q95CE8;Q5DRJ9;J9QH20;A0A1D8DG20;P94046;Q8MCW3;A5X4D3;Q37212;Q5I221;Q7YJL9;Q37279;Q32701;P93904…	C11(Carbamidomethyl)	0	0	4.122e-06	68.57	0.000369894	2	1950.92	1.28217	60.3982	1
	High	GHYLNATAGTcEEmIKR	4	14767	95	A2VAU6;C6G1P2;F2X4H9;Q9GGI5;Q6VW40;Q33032;A0A1C9HG87;U5XM28;Q9THL1;Q5SCK3;A0A0K2SQY8;Q4VI99;C1JAT3;D6MYJ6;Q7YJP8;Q7GH77;O98551;Q3I534;I2E9A4;Q4VI78;E7DMY2;A0A2H4UGV5;I2E962;O98429;A0A0B4M1K8;G0WZL1;Q37220;A0A142I7A5;B1PHQ2;Q1X6Q9;A0A142I7F3;A0A078BR81;Q37347;K4EPE7;S6CMZ7;Q8MFT9;A0A0F6TFY2;Q95CE8;Q5DRJ9;J9QH20;A0A1D8DG20;Q37140;L0N8B1;P94046;Q8MCW3;A5X4D3;Q37212;Q5I221;Q7YJL9;Q31895;R4QE58;O09424…	C11(Carbamidomethyl); M14(Oxidation)	0	0	6.772e-08	60.93	0.00201672	3	1966.91	1.11945	50.1511	1
	High	FLFcAEAIYK	6	13080	100	A2VAU6;C6G1P2;D6MYK4;E7DMY2;R4QE58;A5X4D3;Q95631;Q6VW13;F2X4H9;A0A0K2SQY8;Q9TN58;Q4VI99;Q9GGI5;D6MYJ6;Q37212;Q7YJP8;J9QER6;Q5I221;Q4VI78;O09424;D6MYI7;C7A5Z4;Q37220;L0N8B1;Q32571;A0PD98;Q95F08;C3RXF1;Q9GHZ1;B8PRL7;A0A286M593;B8QQG4;Q71N81;Q8HUZ9;Q1XEK3;Q8WKT6;Q8MCX1;P48689;Q7YJR9;B8PRP3;H5ZW43;G0WZL1;Q7YJM4;J9QG76;A0A142I7A5;Q6PZC1;H8PFT5;A0A078BR81;Q37347;K4EPE7;A0A0F6TFY2;D6MYJ0;Q95CE8;Q5DRJ9;Q…	C4(Carbamidomethyl)	0	0	0.0003701	57.12	0.00637969	2	1261.63	0.373025	109.587	0
	High	EITLGFVDLLR	1	11021	95	A2VAU6;C6G1P2;F2X4H9;Q4VI99;Q9GGI5;Q4VI78;Q6VW40;Q33032;A0A1C9HG87;U5XM28;C1JAT3;Q5I221;I2BGM7;Q8WJE0;B8PRL7;O98756;A0A286M593;Q9GEK5;Q8HUZ9;I2E9L8;Q8MFT9;Q9ZS70;I2E962;A0A286NQE6;A0A286NQF2;Q7YJM6;P48689;A0A142DPV4;B8PRP3;H5ZW43;G0WZL1;J9QG76;B3LDY8;Q8HVI8;D0Q0K2;Q8M9K0;Q37347;Q8M9J0;J9QH20;A0A125R6I8;Q8MCW3;E7DMY2;O98747;Q9TN58;Q37212;Q4VI93;O09424;A0A249Y5N8;C1JAS8;Q9XPZ1;Q9GHM7;Q37309;Q31895;…		0	0	0.0004852	54.62	0.00745718	2	1275.73	0.366433	114.98	0
	High	VALEAcVQAR	23	29518	175	A2VAU6;C6G1P2;A5X4D3;F2X4H9;A0A0K2SQY8;Q4VI99;Q9GGI5;D6MYJ6;Q7YJP8;Q5I221;Q4VI78;G0WZL1;Q37220;Q37279;J9QH20;Q37140;L0N8B1;Q6VW40;I2BGM7;Q8WJE0;Q33047;Q8WL19;Q33032;A0A1C9HG87;U5XM28;B8PRL7;Q9THL1;Q5SCK3;O98756;A0A286M593;Q9GEK5;C1JAT3;Q9XQ93;Q7GH77;Q33156;Q8HUZ9;O98551;I2E9L8;Q3I534;I2E9A4;Q1XEK3;Q8WKT6;P48689;A0A142DPV4;B7P0E9;D4N1T9;J9QG76;A0A1W6BU28;Q1X8C4;B1PHQ2;Q1X6Q9;O99016;A0A142I7F3;Q8HV…	C6(Carbamidomethyl)	0	0	0.000604	54.53	0.0141368	2	1116.58	0.319118	61.5227	0
	High	DDENVNSQPFmR	5	52171	233	Q9ZS70;Q6VW40;A2VAU6;I2BGM7;Q8WJE0;C6G1P2;E7DMY2;Q33032;A0A1C9HG87;U5XM28;A0A286NQE6;O98756;A0A286M593;F2X4H9;Q9GEK5;Q9GGI5;Q37212;Q8HUZ9;I2E9L8;A0A286NQF2;Q7YJM6;B8PRP3;J9QG76;Q8HVI8;Q8M9K0;Q37347;Q8M9J0;Q8MFT9;B1NL21;Q33047;A0PD98;Q8WL19;I2E962;Q9GHZ1;B8PRL7;Q7YMT1;Q9THL1;A5X4D3;Q5SCK3;A5X4K9;Q9XQI4;Q339G9;A0A0K2SQY8;B8QQG4;O78309;O98429;Q4VI99;C1JAT3;D6MYJ6;Q9XQ93;Q7YJP8;Q7GH77;Q33156;Q5I221;G…	M11(Oxidation)	0	0	2.971e-05	50.31	0.0341223	2	1467.62	0.772197	56.6686	0
	High	PLLGcTIKPK	6	64838	243	Q6VW40;A2VAU6;I2BGM7;C6G1P2;E7DMY2;Q33032;Q95F08;A0A0F7EV98;O98756;Q9MT32;F2X4H9;Q4VI99;Q9GGI5;Q8HUZ9;I2E9L8;Q4VI78;P93904;D6MYK4;A0A1C9HG87;U5XM28;Q9THL1;Q5SCK3;A0A0K2SQY8;C1JAT3;D6MYJ6;Q37212;Q7YJP8;Q7GH77;J9QER6;O98551;Q3I534;I2E9A4;G0WZL1;Q37220;B1PHQ2;Q1X6Q9;A0A142I7F3;S6CMZ7;Q37176;Q8MFT9;J9QH20;Q37140;L0N8B1;A5X4D3;A0A286M593;Q5I221;Q1XEK3;Q8WKT6;Q7YJM4;J9QG76;E5G0I9;D6MYJ0;Q7YJM3;I2E962;O…	C5(Carbamidomethyl)	0	0	0.001848	47.66	0.0969826	2	1126.67	0.321047	51.0137	1
	High	EITLGFVDLLRDDFIEKDR	1	5694	46	Q9GGI5;A2VAU6;C6G1P2;F2X4H9;Q4VI99;Q5I221;Q4VI78;Q9GHM7;Q6VW40;I2BGM7;Q33032;Q95F08;A0A0F7EV98;O98756;Q9MT32;Q8HUZ9;I2E9L8;P48689;A0A142DPV4;J9QG76;Q8MFT9;A0A249Y5N8;S4TA61;E0D8V0;A0A0F7G5Y0;Q37212;A0A286NQF2;Q7YJM6;F5B3G0;Q8M9K0;Q8M9J0;E2FGZ3;E7DMY2;O78309;Q31895;Q4VIC0;O98747;O47280;Q3T5L7;Q4VI93;A0A0F7EV89;A0A1W6L1X3;H5ZW43;Q95CF8;Q37309;Q9MV62		0	0	4.434e-07	40.83	0.175715	3	2294.2	-0.0346062	114.699	2
	High	YGRPLLGcTIKPK	6	64650	239	I2BGM7;C6G1P2;Q33032;C3RXF1;A0A286NQM2;Q9GGI5;Q6VW40;A2VAU6;Q8WJE0;A0A1C9HG87;U5XM28;A5X4D3;Q5SCK3;A0A286NQE6;V5K6K1;O98756;Q339G9;A0A286M593;F2X4H9;Q9GEK5;A0A0K2SQY8;O98429;D6MYJ6;Q9XQ93;A0A1W6BQF9;Q37212;Q7YJP8;Q7GH77;Q8HUZ9;Q5I221;G0WZM4;O98551;I2E9L8;Q8HRT3;I2E9A4;A0A286NQF2;Q6USH4;Q1XEK3;Q8WKT6;Q7YJM6;Q32701;R4QE58;Q9THL1;Q32553;Q4VI99;C1JAT3;Q3I534;Q4VI78;D6MYI7;Q32183;J9QG76;Q7YJM3;Q37140;…	C8(Carbamidomethyl)	0	0	0.0003732	33.94	2.44292	4	1502.85	-0.587415	53.0634	2
	High	YYTPEYETK	4	361	7	F2X4H9;A0A249Y5N8;B5L2V5;B5L2V3;A0A024HRQ0;A0A291L2S1;C7SN35		0	0	0.002164	28.31	1.40834	2	1193.54	0.270835	57.3661	0
	High	AMHAVIDR	10	44488	230	Q6VW40;A2VAU6;I2BGM7;Q8WJE0;C6G1P2;Q33032;Q95F08;A0A1C9HG87;U5XM28;O98756;A0A286M593;F2X4H9;Q9GEK5;Q9GGI5;Q8HUZ9;I2E9L8;Q9THL1;Q5SCK3;A0A0K2SQY8;Q4VI99;C1JAT3;D6MYJ6;Q7YJP8;Q7GH77;O98551;Q3I534;I2E9A4;Q4VI78;G0WZL1;Q37220;B1PHQ2;Q1X6Q9;A0A142I7F3;S6CMZ7;Q8MFT9;J9QH20;Q37140;L0N8B1;Q37212;Q5I221;A0A286NQF2;Q7YJM6;A0A249Y5N8;S4TA61;J9QG76;F5B3G0;E0D8V0;Q8M9K0;Q8M9J0;A0A0F7G5Y0;Q8M9L6;B1NL21;Q33047;…		0	0.001	0.00563	52.36	0.0214441	2	912.472	-0.421985	32.9279	0
	High	AQAETGEIK	6	27913	177	Q6VW40;A2VAU6;C6G1P2;Q33032;F2X4H9;Q4VI99;Q9GGI5;Q4VI78;B8PRL7;A0A286M593;Q8HUZ9;D6MYK4;E7DMY2;R4QE58;A0A0K2SQY8;D6MYJ6;Q7YJP8;D6MYI7;I2BGM7;Q8WJE0;A0A1C9HG87;U5XM28;Q5SCK3;O98756;Q9GEK5;Q9XQ93;Q7GH77;O98551;I2E9L8;I2E9A4;Q1XEK3;Q8WKT6;A0A1W6BQF9;Q37212;A0A286NQE6;O98429;A0A286NQF2;Q7YJM6;Q9ZS70;A0A120KLC1;B8PRP3;Q8WJX3;O98426;A0A0B4M1K8;B7P0E9;D4N1T9;A0A1D5AHD9;J9QG76;Q1X6Q9;O99016;H8PFT5;Q8HVI8…		0	0.001	0.01128	51.26	0.027377	2	946.485	1.2951	24.7762	0
	High	DDFIEKDR	8	17693	129	Q6VW40;A2VAU6;I2BGM7;C6G1P2;Q33032;Q95F08;O98756;F2X4H9;Q9GGI5;Q8HUZ9;I2E9L8;Q7YMT1;Q9THL1;Q5SCK3;Q339G9;Q4VI99;Q7YJP8;Q7GH77;Q5I221;I2E9A4;Q4VI78;Q58U40;A0A0B4M1K8;Q1X6Q9;S6CMZ7;Q8MFT9;A0A1D8DG20;L0N8B1;P94046;J9QG76;Q37220;B1PHQ2;A0A078BR81;A0A0F6TFY2;Q5DRJ9;P92447;Q32701;Q32553;E7DMY2;Q37212;Q33047;Q8WL19;Q9XQ93;Q33156;Q1XEK3;P48689;Q7YJM3;Q9GHM7;I6N589;A0A291L2S1;P28421;B1NL21;A0PD98;Q31895;Q…		0	0.001	0.01745	50.12	0.0261056	2	1037.49	0.86647	41.7667	1
	High	NHGMHFR	1	30695	183	A2VAU6;C6G1P2;A0PD98;B8PRL7;A0A286M593;F2X4H9;A0A0K2SQY8;B8QQG4;Q4VI99;Q9GGI5;D6MYJ6;Q7YJP8;Q8HUZ9;Q4VI78;Q1XEK3;Q8WKT6;P48689;B8PRP3;H5ZW43;G0WZL1;J9QG76;Q37220;A0A142I7A5;H8PFT5;A0A078BR81;Q37347;K4EPE7;A0A0F6TFY2;Q95CE8;Q5DRJ9;Q7YJM3;J9QH20;Q37140;L0N8B1;Q9ZS70;Q6VW40;I2BGM7;Q8WJE0;B1NL21;Q33047;D6MYK4;E7DMY2;Q8WL19;Q33032;I2E962;Q9GHZ1;A0A1C9HG87;U5XM28;Q7YMT1;Q9THL1;A5X4D3;Q5SCK3;A0A286NQE6;…		0	0.006	0.08575	23.55	11.4073	2	898.411	1.06526	27.536	0
	High	EGNEIIR	1	14511	111	Q6VW40;A2VAU6;I2BGM7;Q8WJE0;C6G1P2;Q33032;A0A1C9HG87;U5XM28;O98756;A0A286M593;F2X4H9;Q9GEK5;Q9GGI5;Q8HUZ9;I2E9L8;E7DMY2;O98747;Q95F08;Q31895;A0A0F7EV98;Q9MT32;Q4VI99;Q37212;Q4VI78;Q4VIC0;Q9GHZ1;Q7YMT1;Q9THL1;A5X4D3;Q5SCK3;Q339G9;A0A0K2SQY8;C1JAT3;D6MYJ6;Q7YJP8;Q7GH77;Q5I221;O98551;Q3I534;I2E9A4;Q58U40;B8PRL7;A0A1W6BQF9;J9QER6;Q1XEK3;Q8WKT6;V5K6K1;Q9XQ93;G0WZM4;Q8HRT3;Q6USH4;I2E962;A0A286NQE6;A0A2…		0	0.008	0.09977	41.97	0.153664	2	830.436	-0.303857	34.9388	0
E7DMY2	Ribulose bisphosphate carboxylase large chain (Fragment) OS=Penianthus longifolius OX=461618 GN=rbcL PE=3 SV=1 - [E7DMY2_9MAGN]	2359.9	35.85	7033	0	20	232	463	51.5068	6.43018
	High	GGLDFTKDDENVNSQPFMR	9	51638	212	Q9XQI4;Q4VI93;Q8MFT9;A0A126G0V3;Q8M9K0;Q9XPZ1;A2VAU6;I2BGM7;Q33032;C3RXF1;Q6VW40;Q32701;P28421;Q32571;Q8WJE0;C6G1P2;Q33047;Q8WL19;Q95F08;A0A1C9HG87;U5XM28;B8PRL7;Q9THL1;Q5SCK3;A0A0F7EV98;O98756;Q9MT32;A0A286NQM2;A0A286M593;F2X4H9;Q9GEK5;A0A0K2SQY8;Q32553;Q4VI99;C1JAT3;Q9GGI5;D6MYJ6;Q9XQ93;Q7YJP8;Q7GH77;Q33156;Q8HUZ9;O98551;I2E9L8;Q3I534;I2E9A4;A0A286NQE9;Q4VI78;Q1XEK3;Q8WKT6;A5X4D3;O78309;A0A1S5Q…		0	0	3.07e-12	122.68	2.26344e-09	2	2169.99	1.02955	92.749	1
	High	GHYLNATAGTcEEMIK	11	14794	96	Q8ME51;Q31895;Q95631;Q37220;Q8MCW3;Q6VW40;A2VAU6;C6G1P2;Q33032;A0A1C9HG87;U5XM28;Q9THL1;Q5SCK3;F2X4H9;A0A0K2SQY8;Q4VI99;C1JAT3;Q9GGI5;D6MYJ6;Q7YJP8;Q7GH77;O98551;Q3I534;I2E9A4;Q4VI78;G0WZL1;B1PHQ2;Q1X6Q9;A0A142I7F3;S6CMZ7;Q8MFT9;J9QH20;Q37140;L0N8B1;Q32701;A0A0B4M1K8;A0A1D8DG20;P94046;R4QE58;Q5I221;B6GUV5;A0A078BR81;A0A0F6TFY2;Q5DRJ9;A5X4D3;Q37279;P93904;D6MYK4;E7DMY2;O98747;I2E962;Q7YMT1;I2E906;…	C11(Carbamidomethyl)	0	0	1.546e-10	99.58	2.41981e-07	2	1794.82	0.807073	65.3142	0
	High	EITLGFVDLLRDDFIEK	1	5735	46	Q9GGI5;A2VAU6;C6G1P2;F2X4H9;Q4VI99;Q5I221;Q4VI78;Q9GHM7;Q6VW40;I2BGM7;Q33032;Q95F08;A0A0F7EV98;O98756;Q9MT32;Q8HUZ9;I2E9L8;P48689;A0A142DPV4;J9QG76;Q8MFT9;A0A249Y5N8;S4TA61;E0D8V0;A0A0F7G5Y0;Q37212;A0A286NQF2;Q7YJM6;F5B3G0;Q8M9K0;Q8M9J0;E2FGZ3;E7DMY2;O78309;Q31895;Q4VIC0;O98747;O47280;Q3T5L7;Q4VI93;A0A0F7EV89;A0A1W6L1X3;H5ZW43;Q95CF8;Q37309;Q9MV62		0	0	3.946e-12	89.1	2.78262e-06	2	2023.07	-0.114089	115.114	1
	High	GGLDFTKDDENVNSQPFmR	7	51638	212	Q4VIC0;O98426;B1PHQ2;A0A2D0WHN2;Q95CE8;Q9GGJ5;B5LBY9;Q8M9K0;Q9XPZ1;A2VAU6;C6G1P2;A5X4D3;F2X4H9;A0A0K2SQY8;Q4VI99;Q9GGI5;D6MYJ6;Q7YJP8;Q5I221;Q4VI78;G0WZL1;Q37220;Q37279;J9QH20;Q37140;L0N8B1;Q6VW40;I2BGM7;Q8WJE0;Q33047;Q8WL19;Q33032;A0A1C9HG87;U5XM28;B8PRL7;Q9THL1;Q5SCK3;O98756;A0A286M593;Q9GEK5;C1JAT3;Q9XQ93;Q7GH77;Q33156;Q8HUZ9;O98551;I2E9L8;Q3I534;I2E9A4;Q1XEK3;Q8WKT6;P48689;A0A142DPV4;B7P0E9;D…	M18(Oxidation)	0	0	7.491e-11	86.8	8.48286e-06	2	2185.98	1.33788	83.0895	1
	High	GHYLNATAGTcEEmIK	7	14794	96	A2VAU6;C6G1P2;F2X4H9;Q9GGI5;Q6VW40;Q33032;A0A1C9HG87;U5XM28;Q9THL1;Q5SCK3;A0A0K2SQY8;Q4VI99;C1JAT3;D6MYJ6;Q7YJP8;Q7GH77;O98551;Q3I534;I2E9A4;Q4VI78;E7DMY2;A0A2H4UGV5;I2E962;O98429;A0A0B4M1K8;G0WZL1;Q37220;A0A142I7A5;B1PHQ2;Q1X6Q9;A0A142I7F3;A0A078BR81;Q37347;K4EPE7;S6CMZ7;Q8MFT9;A0A0F6TFY2;Q95CE8;Q5DRJ9;J9QH20;A0A1D8DG20;Q37140;L0N8B1;P94046;Q8MCW3;A5X4D3;Q37212;Q5I221;Q7YJL9;Q31895;R4QE58;O09424…	C11(Carbamidomethyl); M14(Oxidation)	0	0	2.28e-09	86.28	4.74719e-06	2	1810.81	1.85537	55.2021	0
	High	DNGLLLHIHR	12	41878	222	A2VAU6;C6G1P2;Q95F08;C3RXF1;B8PRL7;A0A286M593;F2X4H9;Q4VI99;Q9GGI5;Q8HUZ9;Q4VI78;Q6VW40;I2BGM7;Q33047;Q8WL19;Q33032;Q9THL1;Q5SCK3;O98756;Q9XQ93;Q7YJP8;Q7GH77;Q33156;I2E9L8;I2E9A4;Q1XEK3;A0A286NQF2;Q7YJM6;A0A0B4M1K8;B7P0E9;D4N1T9;A0A1D5AHD9;J9QG76;Q1X6Q9;O99016;A0A291L206;Q8M9K0;S6CMZ7;Q8M9J0;A0A1D5AHD5;Q8MFT9;G8EEM9;A0A2D0WHN2;Q7YJM3;A0A1D8DG20;Q36566;L0N8B1;P94046;I2EA78;Q9ZS70;Q8WJE0;B1NL21;P93…		0	0	4.798e-05	83.13	2.44972e-05	3	1187.66	0.248979	64.4609	0
	High	MSGGDHIHAGTVVGK	34	17683	132	A2VAU6;C6G1P2;F2X4H9;Q9GGI5;Q7YJP8;O98551;Q6VW40;I2BGM7;Q8WJE0;Q33032;A0A1C9HG87;U5XM28;A5X4D3;Q5SCK3;A0A286NQE6;O98756;Q339G9;A0A286M593;Q9GEK5;A0A0K2SQY8;O98429;D6MYJ6;Q9XQ93;Q7GH77;Q8HUZ9;Q5I221;G0WZM4;I2E9L8;Q8HRT3;I2E9A4;A0A286NQF2;Q1XEK3;Q8WKT6;Q7YJM6;Q9ZS70;A0A249Y5N8;A0A120KLC1;B8PRP3;A0A0B4M1K8;B7P0E9;B5L2V5;S4TA61;D4N1T9;A8DPF0;A0A1D5AHD9;J9QG76;E5G0I9;F5B3G0;E0D8V0;Q1X6Q9;O99016;H8PFT5…		0	0	1.165e-06	82.11	1.83643e-05	2	1465.72	1.1837	39.5293	0
	High	mSGGDHIHAGTVVGK	33	17683	132	A2VAU6;C6G1P2;F2X4H9;Q9GGI5;Q5I221;Q8WJE0;I2E9A4;A0A286M593;Q3T5L7;K4EPE7;P94046;Q9ZS70;O98747;P92447;Q95F08;Q5SCK3;O98756;Q1XEK3;A0A1Z1G7R2;A5X5W8;Q9XPZ1;B1NFY5;Q8HUZ9;Q37212;C6G392;Q5UFC2;B8PRP3;I2EA78;Q6VW40;I2BGM7;Q33032;A0A1C9HG87;U5XM28;A5X4D3;V5K6K1;Q339G9;Q9GEK5;A0A0K2SQY8;D6MYJ6;Q9XQ93;A0A1W6BQF9;Q7YJP8;Q7GH77;G0WZM4;O98551;I2E9L8;Q8HRT3;Q6USH4;Q8WKT6;A0A249Y5N8;Q8WJX3;B7P0E9;B5L2V5;S4TA…	M1(Oxidation)	0	0	3.354e-08	79.72	3.69234e-05	2	1481.72	0.48353	32.8883	0
	High	DDENVNSQPFMR	5	52171	233	C7AQV2;A5H757;Q7YJR9;Q7YJM4;Q6PZC1;X2D2J7;Q7YJL9;Q9GHZ1;A5X4K9;Q85YX6;A0A1Q1G8P4;Q6VW13;O20245;A2VAU6;C6G1P2;F2X4H9;Q9GGI5;D6MYJ0;Q9ZS70;Q32701;P28421;Q31896;Q6VW40;Q32776;Q32571;I2BGM7;Q8WJE0;B1NL21;P93904;Q33047;O98884;D6MYK4;E7DMY2;A0PD98;C7AQR6;O98747;Q8WL19;Q33032;I2E962;Q95F08;C3RXF1;A0A1C9HG87;U5XM28;B8PRL7;Q7YMT1;Q9THL1;A5X4D3;Q5SCK3;A0A286NQE6;V5K6K1;Q9XQI4;A0A0F7EV98;O98756;Q9MT32;Q339G…		0	0	1.101e-06	77.79	6.19995e-05	2	1451.62	0.893699	69.1062	0
	High	TFQGPPHGIQVER	27	58045	223	P48689;Q9GHM7;P28421;A0A1C9HG87;O99016;Q37140;O03654;Q33484;Q4VI99;D6MYJ6;Q7YJP8;Q7YJR9;Q8HVI8;Q9XQR0;O03628;O03613;Q6VW40;A2VAU6;I2BGM7;C6G1P2;Q33032;Q95F08;A0A0F7EV98;O98756;Q9MT32;F2X4H9;Q9GGI5;Q8HUZ9;I2E9L8;Q4VI78;Q9ZS70;Q8WJE0;D6MYK4;E7DMY2;U5XM28;R4QE58;Q5SCK3;A0A286NQE6;Q6VW13;A0A286M593;Q9GEK5;A0A0K2SQY8;O98429;Q9XQ93;Q7GH77;O98551;I2E9A4;A0A286NQF2;Q1XEK3;Q8WKT6;Q7YJM6;D6MYI7;A0A120KLC1;…		0	0	5.824e-06	73.98	0.00024886	2	1465.76	1.65537	62.6514	0
	High	GHYLNATAGTcEEMIKR	1	14767	95	Q6VW40;A2VAU6;C6G1P2;Q33032;A0A1C9HG87;U5XM28;Q5SCK3;F2X4H9;A0A0K2SQY8;Q9GGI5;D6MYJ6;Q7YJP8;Q7GH77;O98551;I2E9A4;Q1X6Q9;S6CMZ7;Q8MFT9;Q37140;L0N8B1;Q9THL1;Q4VI99;Q4VI78;Q37220;B1PHQ2;C1JAT3;Q3I534;E7DMY2;A0A2H4UGV5;I2E962;O98429;A0A0B4M1K8;G0WZL1;A0A142I7A5;A0A142I7F3;A0A078BR81;Q37347;K4EPE7;A0A0F6TFY2;Q95CE8;Q5DRJ9;J9QH20;A0A1D8DG20;P94046;Q8MCW3;A5X4D3;Q37212;Q5I221;Q7YJL9;Q37279;Q32701;P93904…	C11(Carbamidomethyl)	0	0	4.122e-06	68.57	0.000369894	2	1950.92	1.28217	60.3982	1
	High	GHYLNATAGTcEEmIKR	4	14767	95	A2VAU6;C6G1P2;F2X4H9;Q9GGI5;Q6VW40;Q33032;A0A1C9HG87;U5XM28;Q9THL1;Q5SCK3;A0A0K2SQY8;Q4VI99;C1JAT3;D6MYJ6;Q7YJP8;Q7GH77;O98551;Q3I534;I2E9A4;Q4VI78;E7DMY2;A0A2H4UGV5;I2E962;O98429;A0A0B4M1K8;G0WZL1;Q37220;A0A142I7A5;B1PHQ2;Q1X6Q9;A0A142I7F3;A0A078BR81;Q37347;K4EPE7;S6CMZ7;Q8MFT9;A0A0F6TFY2;Q95CE8;Q5DRJ9;J9QH20;A0A1D8DG20;Q37140;L0N8B1;P94046;Q8MCW3;A5X4D3;Q37212;Q5I221;Q7YJL9;Q31895;R4QE58;O09424…	C11(Carbamidomethyl); M14(Oxidation)	0	0	6.772e-08	60.93	0.00201672	3	1966.91	1.11945	50.1511	1
	High	FLFcAEAIYK	6	13080	100	A2VAU6;C6G1P2;D6MYK4;E7DMY2;R4QE58;A5X4D3;Q95631;Q6VW13;F2X4H9;A0A0K2SQY8;Q9TN58;Q4VI99;Q9GGI5;D6MYJ6;Q37212;Q7YJP8;J9QER6;Q5I221;Q4VI78;O09424;D6MYI7;C7A5Z4;Q37220;L0N8B1;Q32571;A0PD98;Q95F08;C3RXF1;Q9GHZ1;B8PRL7;A0A286M593;B8QQG4;Q71N81;Q8HUZ9;Q1XEK3;Q8WKT6;Q8MCX1;P48689;Q7YJR9;B8PRP3;H5ZW43;G0WZL1;Q7YJM4;J9QG76;A0A142I7A5;Q6PZC1;H8PFT5;A0A078BR81;Q37347;K4EPE7;A0A0F6TFY2;D6MYJ0;Q95CE8;Q5DRJ9;Q…	C4(Carbamidomethyl)	0	0	0.0003701	57.12	0.00637969	2	1261.63	0.373025	109.587	0
	High	EITLGFVDLLR	1	11021	95	A2VAU6;C6G1P2;F2X4H9;Q4VI99;Q9GGI5;Q4VI78;Q6VW40;Q33032;A0A1C9HG87;U5XM28;C1JAT3;Q5I221;I2BGM7;Q8WJE0;B8PRL7;O98756;A0A286M593;Q9GEK5;Q8HUZ9;I2E9L8;Q8MFT9;Q9ZS70;I2E962;A0A286NQE6;A0A286NQF2;Q7YJM6;P48689;A0A142DPV4;B8PRP3;H5ZW43;G0WZL1;J9QG76;B3LDY8;Q8HVI8;D0Q0K2;Q8M9K0;Q37347;Q8M9J0;J9QH20;A0A125R6I8;Q8MCW3;E7DMY2;O98747;Q9TN58;Q37212;Q4VI93;O09424;A0A249Y5N8;C1JAS8;Q9XPZ1;Q9GHM7;Q37309;Q31895;…		0	0	0.0004852	54.62	0.00745718	2	1275.73	0.366433	114.98	0
	High	VALEAcVQAR	23	29518	175	A2VAU6;C6G1P2;A5X4D3;F2X4H9;A0A0K2SQY8;Q4VI99;Q9GGI5;D6MYJ6;Q7YJP8;Q5I221;Q4VI78;G0WZL1;Q37220;Q37279;J9QH20;Q37140;L0N8B1;Q6VW40;I2BGM7;Q8WJE0;Q33047;Q8WL19;Q33032;A0A1C9HG87;U5XM28;B8PRL7;Q9THL1;Q5SCK3;O98756;A0A286M593;Q9GEK5;C1JAT3;Q9XQ93;Q7GH77;Q33156;Q8HUZ9;O98551;I2E9L8;Q3I534;I2E9A4;Q1XEK3;Q8WKT6;P48689;A0A142DPV4;B7P0E9;D4N1T9;J9QG76;A0A1W6BU28;Q1X8C4;B1PHQ2;Q1X6Q9;O99016;A0A142I7F3;Q8HV…	C6(Carbamidomethyl)	0	0	0.000604	54.53	0.0141368	2	1116.58	0.319118	61.5227	0
	High	DTDTLAAFR	10	738	14	A2VAU6;C6G1P2;Q37212;I2BGM7;A0A0F7EV98;E7DMY2;B8PRL7;Q3I534;B8PRP3;J7H9H4;G8D4B8;Q71N78;A0A1I9WNX8;A0A0D3M3X9		0	0	0.002744	50.37	0.0134632	2	1009.49	-0.332672	75.3797	0
	High	DDENVNSQPFmR	5	52171	233	Q9ZS70;Q6VW40;A2VAU6;I2BGM7;Q8WJE0;C6G1P2;E7DMY2;Q33032;A0A1C9HG87;U5XM28;A0A286NQE6;O98756;A0A286M593;F2X4H9;Q9GEK5;Q9GGI5;Q37212;Q8HUZ9;I2E9L8;A0A286NQF2;Q7YJM6;B8PRP3;J9QG76;Q8HVI8;Q8M9K0;Q37347;Q8M9J0;Q8MFT9;B1NL21;Q33047;A0PD98;Q8WL19;I2E962;Q9GHZ1;B8PRL7;Q7YMT1;Q9THL1;A5X4D3;Q5SCK3;A5X4K9;Q9XQI4;Q339G9;A0A0K2SQY8;B8QQG4;O78309;O98429;Q4VI99;C1JAT3;D6MYJ6;Q9XQ93;Q7YJP8;Q7GH77;Q33156;Q5I221;G…	M11(Oxidation)	0	0	2.971e-05	50.31	0.0341223	2	1467.62	0.772197	56.6686	0
	High	PLLxcTIKPK	6	64838	243	Q6VW40;A2VAU6;I2BGM7;C6G1P2;E7DMY2;Q33032;Q95F08;A0A0F7EV98;O98756;Q9MT32;F2X4H9;Q4VI99;Q9GGI5;Q8HUZ9;I2E9L8;Q4VI78;P93904;D6MYK4;A0A1C9HG87;U5XM28;Q9THL1;Q5SCK3;A0A0K2SQY8;C1JAT3;D6MYJ6;Q37212;Q7YJP8;Q7GH77;J9QER6;O98551;Q3I534;I2E9A4;G0WZL1;Q37220;B1PHQ2;Q1X6Q9;A0A142I7F3;S6CMZ7;Q37176;Q8MFT9;J9QH20;Q37140;L0N8B1;A5X4D3;A0A286M593;Q5I221;Q1XEK3;Q8WKT6;Q7YJM4;J9QG76;E5G0I9;D6MYJ0;Q7YJM3;I2E962;O…	X4(G); C5(Carbamidomethyl)	0	0	0.001848	47.66	0.0969826	2	1126.67	0.321047	51.0137	1
	High	YGRPLLxcTIKPK	3	20	4	D6MYK4;E7DMY2;Q95631;P93976	X7(N); C8(Carbamidomethyl)	0	0	0.001246	43.16	0.0785574	3	1559.86	-6.91965	61.8677	2
	High	EITLGFVDLLRDDFIEKDR	1	5694	46	Q9GGI5;A2VAU6;C6G1P2;F2X4H9;Q4VI99;Q5I221;Q4VI78;Q9GHM7;Q6VW40;I2BGM7;Q33032;Q95F08;A0A0F7EV98;O98756;Q9MT32;Q8HUZ9;I2E9L8;P48689;A0A142DPV4;J9QG76;Q8MFT9;A0A249Y5N8;S4TA61;E0D8V0;A0A0F7G5Y0;Q37212;A0A286NQF2;Q7YJM6;F5B3G0;Q8M9K0;Q8M9J0;E2FGZ3;E7DMY2;O78309;Q31895;Q4VIC0;O98747;O47280;Q3T5L7;Q4VI93;A0A0F7EV89;A0A1W6L1X3;H5ZW43;Q95CF8;Q37309;Q9MV62		0	0	4.434e-07	40.83	0.175715	3	2294.2	-0.0346062	114.699	2
	High	AMHAVIDR	10	44488	230	Q6VW40;A2VAU6;I2BGM7;Q8WJE0;C6G1P2;Q33032;Q95F08;A0A1C9HG87;U5XM28;O98756;A0A286M593;F2X4H9;Q9GEK5;Q9GGI5;Q8HUZ9;I2E9L8;Q9THL1;Q5SCK3;A0A0K2SQY8;Q4VI99;C1JAT3;D6MYJ6;Q7YJP8;Q7GH77;O98551;Q3I534;I2E9A4;Q4VI78;G0WZL1;Q37220;B1PHQ2;Q1X6Q9;A0A142I7F3;S6CMZ7;Q8MFT9;J9QH20;Q37140;L0N8B1;Q37212;Q5I221;A0A286NQF2;Q7YJM6;A0A249Y5N8;S4TA61;J9QG76;F5B3G0;E0D8V0;Q8M9K0;Q8M9J0;A0A0F7G5Y0;Q8M9L6;B1NL21;Q33047;…		0	0.001	0.00563	52.36	0.0214441	2	912.472	-0.421985	32.9279	0
	High	AQAETGEIK	6	27913	177	Q6VW40;A2VAU6;C6G1P2;Q33032;F2X4H9;Q4VI99;Q9GGI5;Q4VI78;B8PRL7;A0A286M593;Q8HUZ9;D6MYK4;E7DMY2;R4QE58;A0A0K2SQY8;D6MYJ6;Q7YJP8;D6MYI7;I2BGM7;Q8WJE0;A0A1C9HG87;U5XM28;Q5SCK3;O98756;Q9GEK5;Q9XQ93;Q7GH77;O98551;I2E9L8;I2E9A4;Q1XEK3;Q8WKT6;A0A1W6BQF9;Q37212;A0A286NQE6;O98429;A0A286NQF2;Q7YJM6;Q9ZS70;A0A120KLC1;B8PRP3;Q8WJX3;O98426;A0A0B4M1K8;B7P0E9;D4N1T9;A0A1D5AHD9;J9QG76;Q1X6Q9;O99016;H8PFT5;Q8HVI8…		0	0.001	0.01128	51.26	0.027377	2	946.485	1.2951	24.7762	0
	High	DDFIEKDR	8	17693	129	Q6VW40;A2VAU6;I2BGM7;C6G1P2;Q33032;Q95F08;O98756;F2X4H9;Q9GGI5;Q8HUZ9;I2E9L8;Q7YMT1;Q9THL1;Q5SCK3;Q339G9;Q4VI99;Q7YJP8;Q7GH77;Q5I221;I2E9A4;Q4VI78;Q58U40;A0A0B4M1K8;Q1X6Q9;S6CMZ7;Q8MFT9;A0A1D8DG20;L0N8B1;P94046;J9QG76;Q37220;B1PHQ2;A0A078BR81;A0A0F6TFY2;Q5DRJ9;P92447;Q32701;Q32553;E7DMY2;Q37212;Q33047;Q8WL19;Q9XQ93;Q33156;Q1XEK3;P48689;Q7YJM3;Q9GHM7;I6N589;A0A291L2S1;P28421;B1NL21;A0PD98;Q31895;Q…		0	0.001	0.01745	50.12	0.0261056	2	1037.49	0.86647	41.7667	1
	High	NHGMHFR	1	30695	183	A2VAU6;C6G1P2;A0PD98;B8PRL7;A0A286M593;F2X4H9;A0A0K2SQY8;B8QQG4;Q4VI99;Q9GGI5;D6MYJ6;Q7YJP8;Q8HUZ9;Q4VI78;Q1XEK3;Q8WKT6;P48689;B8PRP3;H5ZW43;G0WZL1;J9QG76;Q37220;A0A142I7A5;H8PFT5;A0A078BR81;Q37347;K4EPE7;A0A0F6TFY2;Q95CE8;Q5DRJ9;Q7YJM3;J9QH20;Q37140;L0N8B1;Q9ZS70;Q6VW40;I2BGM7;Q8WJE0;B1NL21;Q33047;D6MYK4;E7DMY2;Q8WL19;Q33032;I2E962;Q9GHZ1;A0A1C9HG87;U5XM28;Q7YMT1;Q9THL1;A5X4D3;Q5SCK3;A0A286NQE6;…		0	0.006	0.08575	23.55	11.4073	2	898.411	1.06526	27.536	0
	High	EGNEIIR	1	14511	111	Q6VW40;A2VAU6;I2BGM7;Q8WJE0;C6G1P2;Q33032;A0A1C9HG87;U5XM28;O98756;A0A286M593;F2X4H9;Q9GEK5;Q9GGI5;Q8HUZ9;I2E9L8;E7DMY2;O98747;Q95F08;Q31895;A0A0F7EV98;Q9MT32;Q4VI99;Q37212;Q4VI78;Q4VIC0;Q9GHZ1;Q7YMT1;Q9THL1;A5X4D3;Q5SCK3;Q339G9;A0A0K2SQY8;C1JAT3;D6MYJ6;Q7YJP8;Q7GH77;Q5I221;O98551;Q3I534;I2E9A4;Q58U40;B8PRL7;A0A1W6BQF9;J9QER6;Q1XEK3;Q8WKT6;V5K6K1;Q9XQ93;G0WZM4;Q8HRT3;Q6USH4;I2E962;A0A286NQE6;A0A2…		0	0.008	0.09977	41.97	0.153664	2	830.436	-0.303857	34.9388	0
I2E9A4	Ribulose bisphosphate carboxylase large chain (Fragment) OS=Lacistema grandifolium OX=1186122 GN=rbcl PE=3 SV=2 - [I2E9A4_9ROSI]	2356.76	31.97	48156	4	19	239	441	48.6945	6.43018
	High	GGLDFTKDDENVNSQPFMR	9	51638	212	Q9XQI4;Q4VI93;Q8MFT9;A0A126G0V3;Q8M9K0;Q9XPZ1;A2VAU6;I2BGM7;Q33032;C3RXF1;Q6VW40;Q32701;P28421;Q32571;Q8WJE0;C6G1P2;Q33047;Q8WL19;Q95F08;A0A1C9HG87;U5XM28;B8PRL7;Q9THL1;Q5SCK3;A0A0F7EV98;O98756;Q9MT32;A0A286NQM2;A0A286M593;F2X4H9;Q9GEK5;A0A0K2SQY8;Q32553;Q4VI99;C1JAT3;Q9GGI5;D6MYJ6;Q9XQ93;Q7YJP8;Q7GH77;Q33156;Q8HUZ9;O98551;I2E9L8;Q3I534;I2E9A4;A0A286NQE9;Q4VI78;Q1XEK3;Q8WKT6;A5X4D3;O78309;A0A1S5Q…		0	0	3.07e-12	122.68	2.26344e-09	2	2169.99	1.02955	92.749	1
	High	GHYLNATAGTcEEMIK	11	14794	96	Q8ME51;Q31895;Q95631;Q37220;Q8MCW3;Q6VW40;A2VAU6;C6G1P2;Q33032;A0A1C9HG87;U5XM28;Q9THL1;Q5SCK3;F2X4H9;A0A0K2SQY8;Q4VI99;C1JAT3;Q9GGI5;D6MYJ6;Q7YJP8;Q7GH77;O98551;Q3I534;I2E9A4;Q4VI78;G0WZL1;B1PHQ2;Q1X6Q9;A0A142I7F3;S6CMZ7;Q8MFT9;J9QH20;Q37140;L0N8B1;Q32701;A0A0B4M1K8;A0A1D8DG20;P94046;R4QE58;Q5I221;B6GUV5;A0A078BR81;A0A0F6TFY2;Q5DRJ9;A5X4D3;Q37279;P93904;D6MYK4;E7DMY2;O98747;I2E962;Q7YMT1;I2E906;…	C11(Carbamidomethyl)	0	0	1.546e-10	99.58	2.41981e-07	2	1794.82	0.807073	65.3142	0
	High	mxGGDHIHAGTVVGK	13	13	1	I2E9A4	M1(Oxidation); X2(P)	0	0	9.863e-06	94.44	6.86258e-07	2	1491.74	1.22477	47.0075	0
	High	GGLDFTKDDENVNSQPFmR	7	51638	212	Q4VIC0;O98426;B1PHQ2;A0A2D0WHN2;Q95CE8;Q9GGJ5;B5LBY9;Q8M9K0;Q9XPZ1;A2VAU6;C6G1P2;A5X4D3;F2X4H9;A0A0K2SQY8;Q4VI99;Q9GGI5;D6MYJ6;Q7YJP8;Q5I221;Q4VI78;G0WZL1;Q37220;Q37279;J9QH20;Q37140;L0N8B1;Q6VW40;I2BGM7;Q8WJE0;Q33047;Q8WL19;Q33032;A0A1C9HG87;U5XM28;B8PRL7;Q9THL1;Q5SCK3;O98756;A0A286M593;Q9GEK5;C1JAT3;Q9XQ93;Q7GH77;Q33156;Q8HUZ9;O98551;I2E9L8;Q3I534;I2E9A4;Q1XEK3;Q8WKT6;P48689;A0A142DPV4;B7P0E9;D…	M18(Oxidation)	0	0	7.491e-11	86.8	8.48286e-06	2	2185.98	1.33788	83.0895	1
	High	GHYLNATAGTcEEmIK	7	14794	96	A2VAU6;C6G1P2;F2X4H9;Q9GGI5;Q6VW40;Q33032;A0A1C9HG87;U5XM28;Q9THL1;Q5SCK3;A0A0K2SQY8;Q4VI99;C1JAT3;D6MYJ6;Q7YJP8;Q7GH77;O98551;Q3I534;I2E9A4;Q4VI78;E7DMY2;A0A2H4UGV5;I2E962;O98429;A0A0B4M1K8;G0WZL1;Q37220;A0A142I7A5;B1PHQ2;Q1X6Q9;A0A142I7F3;A0A078BR81;Q37347;K4EPE7;S6CMZ7;Q8MFT9;A0A0F6TFY2;Q95CE8;Q5DRJ9;J9QH20;A0A1D8DG20;Q37140;L0N8B1;P94046;Q8MCW3;A5X4D3;Q37212;Q5I221;Q7YJL9;Q31895;R4QE58;O09424…	C11(Carbamidomethyl); M14(Oxidation)	0	0	2.28e-09	86.28	4.74719e-06	2	1810.81	1.85537	55.2021	0
	High	DNGLLLHIHR	12	41878	222	A2VAU6;C6G1P2;Q95F08;C3RXF1;B8PRL7;A0A286M593;F2X4H9;Q4VI99;Q9GGI5;Q8HUZ9;Q4VI78;Q6VW40;I2BGM7;Q33047;Q8WL19;Q33032;Q9THL1;Q5SCK3;O98756;Q9XQ93;Q7YJP8;Q7GH77;Q33156;I2E9L8;I2E9A4;Q1XEK3;A0A286NQF2;Q7YJM6;A0A0B4M1K8;B7P0E9;D4N1T9;A0A1D5AHD9;J9QG76;Q1X6Q9;O99016;A0A291L206;Q8M9K0;S6CMZ7;Q8M9J0;A0A1D5AHD5;Q8MFT9;G8EEM9;A0A2D0WHN2;Q7YJM3;A0A1D8DG20;Q36566;L0N8B1;P94046;I2EA78;Q9ZS70;Q8WJE0;B1NL21;P93…		0	0	4.798e-05	83.13	2.44972e-05	3	1187.66	0.248979	64.4609	0
	High	MxGGDHIHAGTVVGK	34	17683	132	A2VAU6;C6G1P2;F2X4H9;Q9GGI5;Q7YJP8;O98551;Q6VW40;I2BGM7;Q8WJE0;Q33032;A0A1C9HG87;U5XM28;A5X4D3;Q5SCK3;A0A286NQE6;O98756;Q339G9;A0A286M593;Q9GEK5;A0A0K2SQY8;O98429;D6MYJ6;Q9XQ93;Q7GH77;Q8HUZ9;Q5I221;G0WZM4;I2E9L8;Q8HRT3;I2E9A4;A0A286NQF2;Q1XEK3;Q8WKT6;Q7YJM6;Q9ZS70;A0A249Y5N8;A0A120KLC1;B8PRP3;A0A0B4M1K8;B7P0E9;B5L2V5;S4TA61;D4N1T9;A8DPF0;A0A1D5AHD9;J9QG76;E5G0I9;F5B3G0;E0D8V0;Q1X6Q9;O99016;H8PFT5…	X2(S)	0	0	1.165e-06	82.11	1.83643e-05	2	1465.72	1.1837	39.5293	0
	High	mxGGDHIHAGTVVGK	33	17683	132	A2VAU6;C6G1P2;F2X4H9;Q9GGI5;Q5I221;Q8WJE0;I2E9A4;A0A286M593;Q3T5L7;K4EPE7;P94046;Q9ZS70;O98747;P92447;Q95F08;Q5SCK3;O98756;Q1XEK3;A0A1Z1G7R2;A5X5W8;Q9XPZ1;B1NFY5;Q8HUZ9;Q37212;C6G392;Q5UFC2;B8PRP3;I2EA78;Q6VW40;I2BGM7;Q33032;A0A1C9HG87;U5XM28;A5X4D3;V5K6K1;Q339G9;Q9GEK5;A0A0K2SQY8;D6MYJ6;Q9XQ93;A0A1W6BQF9;Q7YJP8;Q7GH77;G0WZM4;O98551;I2E9L8;Q8HRT3;Q6USH4;Q8WKT6;A0A249Y5N8;Q8WJX3;B7P0E9;B5L2V5;S4TA…	M1(Oxidation); X2(S)	0	0	3.354e-08	79.72	3.69234e-05	2	1481.72	0.48353	32.8883	0
	High	DDENVNSQPFMR	5	52171	233	C7AQV2;A5H757;Q7YJR9;Q7YJM4;Q6PZC1;X2D2J7;Q7YJL9;Q9GHZ1;A5X4K9;Q85YX6;A0A1Q1G8P4;Q6VW13;O20245;A2VAU6;C6G1P2;F2X4H9;Q9GGI5;D6MYJ0;Q9ZS70;Q32701;P28421;Q31896;Q6VW40;Q32776;Q32571;I2BGM7;Q8WJE0;B1NL21;P93904;Q33047;O98884;D6MYK4;E7DMY2;A0PD98;C7AQR6;O98747;Q8WL19;Q33032;I2E962;Q95F08;C3RXF1;A0A1C9HG87;U5XM28;B8PRL7;Q7YMT1;Q9THL1;A5X4D3;Q5SCK3;A0A286NQE6;V5K6K1;Q9XQI4;A0A0F7EV98;O98756;Q9MT32;Q339G…		0	0	1.101e-06	77.79	6.19995e-05	2	1451.62	0.893699	69.1062	0
	High	TFQGPPHGIQVER	27	58045	223	P48689;Q9GHM7;P28421;A0A1C9HG87;O99016;Q37140;O03654;Q33484;Q4VI99;D6MYJ6;Q7YJP8;Q7YJR9;Q8HVI8;Q9XQR0;O03628;O03613;Q6VW40;A2VAU6;I2BGM7;C6G1P2;Q33032;Q95F08;A0A0F7EV98;O98756;Q9MT32;F2X4H9;Q9GGI5;Q8HUZ9;I2E9L8;Q4VI78;Q9ZS70;Q8WJE0;D6MYK4;E7DMY2;U5XM28;R4QE58;Q5SCK3;A0A286NQE6;Q6VW13;A0A286M593;Q9GEK5;A0A0K2SQY8;O98429;Q9XQ93;Q7GH77;O98551;I2E9A4;A0A286NQF2;Q1XEK3;Q8WKT6;Q7YJM6;D6MYI7;A0A120KLC1;…		0	0	5.824e-06	73.98	0.00024886	2	1465.76	1.65537	62.6514	0
	High	GHYLNATAGTcEEMIKR	1	14767	95	Q6VW40;A2VAU6;C6G1P2;Q33032;A0A1C9HG87;U5XM28;Q5SCK3;F2X4H9;A0A0K2SQY8;Q9GGI5;D6MYJ6;Q7YJP8;Q7GH77;O98551;I2E9A4;Q1X6Q9;S6CMZ7;Q8MFT9;Q37140;L0N8B1;Q9THL1;Q4VI99;Q4VI78;Q37220;B1PHQ2;C1JAT3;Q3I534;E7DMY2;A0A2H4UGV5;I2E962;O98429;A0A0B4M1K8;G0WZL1;A0A142I7A5;A0A142I7F3;A0A078BR81;Q37347;K4EPE7;A0A0F6TFY2;Q95CE8;Q5DRJ9;J9QH20;A0A1D8DG20;P94046;Q8MCW3;A5X4D3;Q37212;Q5I221;Q7YJL9;Q37279;Q32701;P93904…	C11(Carbamidomethyl)	0	0	4.122e-06	68.57	0.000369894	2	1950.92	1.28217	60.3982	1
	High	GHYLNATAGTcEEmIKR	4	14767	95	A2VAU6;C6G1P2;F2X4H9;Q9GGI5;Q6VW40;Q33032;A0A1C9HG87;U5XM28;Q9THL1;Q5SCK3;A0A0K2SQY8;Q4VI99;C1JAT3;D6MYJ6;Q7YJP8;Q7GH77;O98551;Q3I534;I2E9A4;Q4VI78;E7DMY2;A0A2H4UGV5;I2E962;O98429;A0A0B4M1K8;G0WZL1;Q37220;A0A142I7A5;B1PHQ2;Q1X6Q9;A0A142I7F3;A0A078BR81;Q37347;K4EPE7;S6CMZ7;Q8MFT9;A0A0F6TFY2;Q95CE8;Q5DRJ9;J9QH20;A0A1D8DG20;Q37140;L0N8B1;P94046;Q8MCW3;A5X4D3;Q37212;Q5I221;Q7YJL9;Q31895;R4QE58;O09424…	C11(Carbamidomethyl); M14(Oxidation)	0	0	6.772e-08	60.93	0.00201672	3	1966.91	1.11945	50.1511	1
	High	VALEAcVQAR	23	29518	175	A2VAU6;C6G1P2;A5X4D3;F2X4H9;A0A0K2SQY8;Q4VI99;Q9GGI5;D6MYJ6;Q7YJP8;Q5I221;Q4VI78;G0WZL1;Q37220;Q37279;J9QH20;Q37140;L0N8B1;Q6VW40;I2BGM7;Q8WJE0;Q33047;Q8WL19;Q33032;A0A1C9HG87;U5XM28;B8PRL7;Q9THL1;Q5SCK3;O98756;A0A286M593;Q9GEK5;C1JAT3;Q9XQ93;Q7GH77;Q33156;Q8HUZ9;O98551;I2E9L8;Q3I534;I2E9A4;Q1XEK3;Q8WKT6;P48689;A0A142DPV4;B7P0E9;D4N1T9;J9QG76;A0A1W6BU28;Q1X8C4;B1PHQ2;Q1X6Q9;O99016;A0A142I7F3;Q8HV…	C6(Carbamidomethyl)	0	0	0.000604	54.53	0.0141368	2	1116.58	0.319118	61.5227	0
	High	mxGGDHIHAGTVVGK	4	12	1	I2E9A4	M1(Oxidation); X2(A)	0	0	7.888e-05	51.58	0.0207086	2	1465.72	0.680585	46.2203	0
	High	DDENVNSQPFmR	5	52171	233	Q9ZS70;Q6VW40;A2VAU6;I2BGM7;Q8WJE0;C6G1P2;E7DMY2;Q33032;A0A1C9HG87;U5XM28;A0A286NQE6;O98756;A0A286M593;F2X4H9;Q9GEK5;Q9GGI5;Q37212;Q8HUZ9;I2E9L8;A0A286NQF2;Q7YJM6;B8PRP3;J9QG76;Q8HVI8;Q8M9K0;Q37347;Q8M9J0;Q8MFT9;B1NL21;Q33047;A0PD98;Q8WL19;I2E962;Q9GHZ1;B8PRL7;Q7YMT1;Q9THL1;A5X4D3;Q5SCK3;A5X4K9;Q9XQI4;Q339G9;A0A0K2SQY8;B8QQG4;O78309;O98429;Q4VI99;C1JAT3;D6MYJ6;Q9XQ93;Q7YJP8;Q7GH77;Q33156;Q5I221;G…	M11(Oxidation)	0	0	2.971e-05	50.31	0.0341223	2	1467.62	0.772197	56.6686	0
	High	PLLGcTIKPK	6	64838	243	Q6VW40;A2VAU6;I2BGM7;C6G1P2;E7DMY2;Q33032;Q95F08;A0A0F7EV98;O98756;Q9MT32;F2X4H9;Q4VI99;Q9GGI5;Q8HUZ9;I2E9L8;Q4VI78;P93904;D6MYK4;A0A1C9HG87;U5XM28;Q9THL1;Q5SCK3;A0A0K2SQY8;C1JAT3;D6MYJ6;Q37212;Q7YJP8;Q7GH77;J9QER6;O98551;Q3I534;I2E9A4;G0WZL1;Q37220;B1PHQ2;Q1X6Q9;A0A142I7F3;S6CMZ7;Q37176;Q8MFT9;J9QH20;Q37140;L0N8B1;A5X4D3;A0A286M593;Q5I221;Q1XEK3;Q8WKT6;Q7YJM4;J9QG76;E5G0I9;D6MYJ0;Q7YJM3;I2E962;O…	C5(Carbamidomethyl)	0	0	0.001848	47.66	0.0969826	2	1126.67	0.321047	51.0137	1
	High	mxGGDHIHAGTVVGKLEGER	3	9	1	I2E9A4	M1(Oxidation); X2(N)	0	0	4.27e-07	46.59	0.0400209	3	2093.02	0.381962	75.6651	1
	High	YGRPLLGcTIKPK	6	64650	239	I2BGM7;C6G1P2;Q33032;C3RXF1;A0A286NQM2;Q9GGI5;Q6VW40;A2VAU6;Q8WJE0;A0A1C9HG87;U5XM28;A5X4D3;Q5SCK3;A0A286NQE6;V5K6K1;O98756;Q339G9;A0A286M593;F2X4H9;Q9GEK5;A0A0K2SQY8;O98429;D6MYJ6;Q9XQ93;A0A1W6BQF9;Q37212;Q7YJP8;Q7GH77;Q8HUZ9;Q5I221;G0WZM4;O98551;I2E9L8;Q8HRT3;I2E9A4;A0A286NQF2;Q6USH4;Q1XEK3;Q8WKT6;Q7YJM6;Q32701;R4QE58;Q9THL1;Q32553;Q4VI99;C1JAT3;Q3I534;Q4VI78;D6MYI7;Q32183;J9QG76;Q7YJM3;Q37140;…	C8(Carbamidomethyl)	0	0	0.0003732	33.94	2.44292	4	1502.85	-0.587415	53.0634	2
	High	AMHAVIDR	10	44488	230	Q6VW40;A2VAU6;I2BGM7;Q8WJE0;C6G1P2;Q33032;Q95F08;A0A1C9HG87;U5XM28;O98756;A0A286M593;F2X4H9;Q9GEK5;Q9GGI5;Q8HUZ9;I2E9L8;Q9THL1;Q5SCK3;A0A0K2SQY8;Q4VI99;C1JAT3;D6MYJ6;Q7YJP8;Q7GH77;O98551;Q3I534;I2E9A4;Q4VI78;G0WZL1;Q37220;B1PHQ2;Q1X6Q9;A0A142I7F3;S6CMZ7;Q8MFT9;J9QH20;Q37140;L0N8B1;Q37212;Q5I221;A0A286NQF2;Q7YJM6;A0A249Y5N8;S4TA61;J9QG76;F5B3G0;E0D8V0;Q8M9K0;Q8M9J0;A0A0F7G5Y0;Q8M9L6;B1NL21;Q33047;…		0	0.001	0.00563	52.36	0.0214441	2	912.472	-0.421985	32.9279	0
	High	AQAETGEIK	6	27913	177	Q6VW40;A2VAU6;C6G1P2;Q33032;F2X4H9;Q4VI99;Q9GGI5;Q4VI78;B8PRL7;A0A286M593;Q8HUZ9;D6MYK4;E7DMY2;R4QE58;A0A0K2SQY8;D6MYJ6;Q7YJP8;D6MYI7;I2BGM7;Q8WJE0;A0A1C9HG87;U5XM28;Q5SCK3;O98756;Q9GEK5;Q9XQ93;Q7GH77;O98551;I2E9L8;I2E9A4;Q1XEK3;Q8WKT6;A0A1W6BQF9;Q37212;A0A286NQE6;O98429;A0A286NQF2;Q7YJM6;Q9ZS70;A0A120KLC1;B8PRP3;Q8WJX3;O98426;A0A0B4M1K8;B7P0E9;D4N1T9;A0A1D5AHD9;J9QG76;Q1X6Q9;O99016;H8PFT5;Q8HVI8…		0	0.001	0.01128	51.26	0.027377	2	946.485	1.2951	24.7762	0
	High	DDFIEKDR	8	17693	129	Q6VW40;A2VAU6;I2BGM7;C6G1P2;Q33032;Q95F08;O98756;F2X4H9;Q9GGI5;Q8HUZ9;I2E9L8;Q7YMT1;Q9THL1;Q5SCK3;Q339G9;Q4VI99;Q7YJP8;Q7GH77;Q5I221;I2E9A4;Q4VI78;Q58U40;A0A0B4M1K8;Q1X6Q9;S6CMZ7;Q8MFT9;A0A1D8DG20;L0N8B1;P94046;J9QG76;Q37220;B1PHQ2;A0A078BR81;A0A0F6TFY2;Q5DRJ9;P92447;Q32701;Q32553;E7DMY2;Q37212;Q33047;Q8WL19;Q9XQ93;Q33156;Q1XEK3;P48689;Q7YJM3;Q9GHM7;I6N589;A0A291L2S1;P28421;B1NL21;A0PD98;Q31895;Q…		0	0.001	0.01745	50.12	0.0261056	2	1037.49	0.86647	41.7667	1
	High	mxGGDHIHAGTVVGK	3	10	1	I2E9A4	M1(Oxidation); X2(Q)	0	0.001	0.01729	19.86	19.2078	2	1522.74	-0.0503756	38.0227	0
	High	NHGMHFR	1	30695	183	A2VAU6;C6G1P2;A0PD98;B8PRL7;A0A286M593;F2X4H9;A0A0K2SQY8;B8QQG4;Q4VI99;Q9GGI5;D6MYJ6;Q7YJP8;Q8HUZ9;Q4VI78;Q1XEK3;Q8WKT6;P48689;B8PRP3;H5ZW43;G0WZL1;J9QG76;Q37220;A0A142I7A5;H8PFT5;A0A078BR81;Q37347;K4EPE7;A0A0F6TFY2;Q95CE8;Q5DRJ9;Q7YJM3;J9QH20;Q37140;L0N8B1;Q9ZS70;Q6VW40;I2BGM7;Q8WJE0;B1NL21;Q33047;D6MYK4;E7DMY2;Q8WL19;Q33032;I2E962;Q9GHZ1;A0A1C9HG87;U5XM28;Q7YMT1;Q9THL1;A5X4D3;Q5SCK3;A0A286NQE6;…		0	0.006	0.08575	23.55	11.4073	2	898.411	1.06526	27.536	0
	High	EGNEIIR	1	14511	111	Q6VW40;A2VAU6;I2BGM7;Q8WJE0;C6G1P2;Q33032;A0A1C9HG87;U5XM28;O98756;A0A286M593;F2X4H9;Q9GEK5;Q9GGI5;Q8HUZ9;I2E9L8;E7DMY2;O98747;Q95F08;Q31895;A0A0F7EV98;Q9MT32;Q4VI99;Q37212;Q4VI78;Q4VIC0;Q9GHZ1;Q7YMT1;Q9THL1;A5X4D3;Q5SCK3;Q339G9;A0A0K2SQY8;C1JAT3;D6MYJ6;Q7YJP8;Q7GH77;Q5I221;O98551;Q3I534;I2E9A4;Q58U40;B8PRL7;A0A1W6BQF9;J9QER6;Q1XEK3;Q8WKT6;V5K6K1;Q9XQ93;G0WZM4;Q8HRT3;Q6USH4;I2E962;A0A286NQE6;A0A2…		0	0.008	0.09977	41.97	0.153664	2	830.436	-0.303857	34.9388	0
Q32701	Ribulose bisphosphate carboxylase large chain OS=Notothixos subaureus OX=36002 GN=rbcL PE=3 SV=1 - [RBL_NOTSU]	2345.98	31.58	30977	0	15	216	475	52.4294	6.68311
	High	GGLDFTKDDENVNSQPFMR	9	51638	212	Q9XQI4;Q4VI93;Q8MFT9;A0A126G0V3;Q8M9K0;Q9XPZ1;A2VAU6;I2BGM7;Q33032;C3RXF1;Q6VW40;Q32701;P28421;Q32571;Q8WJE0;C6G1P2;Q33047;Q8WL19;Q95F08;A0A1C9HG87;U5XM28;B8PRL7;Q9THL1;Q5SCK3;A0A0F7EV98;O98756;Q9MT32;A0A286NQM2;A0A286M593;F2X4H9;Q9GEK5;A0A0K2SQY8;Q32553;Q4VI99;C1JAT3;Q9GGI5;D6MYJ6;Q9XQ93;Q7YJP8;Q7GH77;Q33156;Q8HUZ9;O98551;I2E9L8;Q3I534;I2E9A4;A0A286NQE9;Q4VI78;Q1XEK3;Q8WKT6;A5X4D3;O78309;A0A1S5Q…		0	0	3.07e-12	122.68	2.26344e-09	2	2169.99	1.02955	92.749	1
	High	AESSTGTWTTVWTDGLTSLDR	1	97	19	Q32701;Q71N69;Q8HRT3;Q6USH4;C1JAT3;Q32553;Q71N81;A0A0B4M1K8;D4N1T9;A0A078BR81;Q37347;S4TA61;Q37279;Q37176;E3THZ2;Q37309;A0A023Q3H2;Q9THT9;Q36373		0	0	1.805e-11	116.23	3.29796e-09	2	2284.07	0.388239	114.806	0
	High	GHYLNATAGTcEEMIK	11	14794	96	Q8ME51;Q31895;Q95631;Q37220;Q8MCW3;Q6VW40;A2VAU6;C6G1P2;Q33032;A0A1C9HG87;U5XM28;Q9THL1;Q5SCK3;F2X4H9;A0A0K2SQY8;Q4VI99;C1JAT3;Q9GGI5;D6MYJ6;Q7YJP8;Q7GH77;O98551;Q3I534;I2E9A4;Q4VI78;G0WZL1;B1PHQ2;Q1X6Q9;A0A142I7F3;S6CMZ7;Q8MFT9;J9QH20;Q37140;L0N8B1;Q32701;A0A0B4M1K8;A0A1D8DG20;P94046;R4QE58;Q5I221;B6GUV5;A0A078BR81;A0A0F6TFY2;Q5DRJ9;A5X4D3;Q37279;P93904;D6MYK4;E7DMY2;O98747;I2E962;Q7YMT1;I2E906;…	C11(Carbamidomethyl)	0	0	1.546e-10	99.58	2.41981e-07	2	1794.82	0.807073	65.3142	0
	High	GGLDFTKDDENVNSQPFmR	7	51638	212	Q4VIC0;O98426;B1PHQ2;A0A2D0WHN2;Q95CE8;Q9GGJ5;B5LBY9;Q8M9K0;Q9XPZ1;A2VAU6;C6G1P2;A5X4D3;F2X4H9;A0A0K2SQY8;Q4VI99;Q9GGI5;D6MYJ6;Q7YJP8;Q5I221;Q4VI78;G0WZL1;Q37220;Q37279;J9QH20;Q37140;L0N8B1;Q6VW40;I2BGM7;Q8WJE0;Q33047;Q8WL19;Q33032;A0A1C9HG87;U5XM28;B8PRL7;Q9THL1;Q5SCK3;O98756;A0A286M593;Q9GEK5;C1JAT3;Q9XQ93;Q7GH77;Q33156;Q8HUZ9;O98551;I2E9L8;Q3I534;I2E9A4;Q1XEK3;Q8WKT6;P48689;A0A142DPV4;B7P0E9;D…	M18(Oxidation)	0	0	7.491e-11	86.8	8.48286e-06	2	2185.98	1.33788	83.0895	1
	High	GHYLNATAGTcEEmIK	7	14794	96	A2VAU6;C6G1P2;F2X4H9;Q9GGI5;Q6VW40;Q33032;A0A1C9HG87;U5XM28;Q9THL1;Q5SCK3;A0A0K2SQY8;Q4VI99;C1JAT3;D6MYJ6;Q7YJP8;Q7GH77;O98551;Q3I534;I2E9A4;Q4VI78;E7DMY2;A0A2H4UGV5;I2E962;O98429;A0A0B4M1K8;G0WZL1;Q37220;A0A142I7A5;B1PHQ2;Q1X6Q9;A0A142I7F3;A0A078BR81;Q37347;K4EPE7;S6CMZ7;Q8MFT9;A0A0F6TFY2;Q95CE8;Q5DRJ9;J9QH20;A0A1D8DG20;Q37140;L0N8B1;P94046;Q8MCW3;A5X4D3;Q37212;Q5I221;Q7YJL9;Q31895;R4QE58;O09424…	C11(Carbamidomethyl); M14(Oxidation)	0	0	2.28e-09	86.28	4.74719e-06	2	1810.81	1.85537	55.2021	0
	High	DNGLLLHIHR	12	41878	222	A2VAU6;C6G1P2;Q95F08;C3RXF1;B8PRL7;A0A286M593;F2X4H9;Q4VI99;Q9GGI5;Q8HUZ9;Q4VI78;Q6VW40;I2BGM7;Q33047;Q8WL19;Q33032;Q9THL1;Q5SCK3;O98756;Q9XQ93;Q7YJP8;Q7GH77;Q33156;I2E9L8;I2E9A4;Q1XEK3;A0A286NQF2;Q7YJM6;A0A0B4M1K8;B7P0E9;D4N1T9;A0A1D5AHD9;J9QG76;Q1X6Q9;O99016;A0A291L206;Q8M9K0;S6CMZ7;Q8M9J0;A0A1D5AHD5;Q8MFT9;G8EEM9;A0A2D0WHN2;Q7YJM3;A0A1D8DG20;Q36566;L0N8B1;P94046;I2EA78;Q9ZS70;Q8WJE0;B1NL21;P93…		0	0	4.798e-05	83.13	2.44972e-05	3	1187.66	0.248979	64.4609	0
	High	MSGGDHIHAGTVVGK	34	17683	132	A2VAU6;C6G1P2;F2X4H9;Q9GGI5;Q7YJP8;O98551;Q6VW40;I2BGM7;Q8WJE0;Q33032;A0A1C9HG87;U5XM28;A5X4D3;Q5SCK3;A0A286NQE6;O98756;Q339G9;A0A286M593;Q9GEK5;A0A0K2SQY8;O98429;D6MYJ6;Q9XQ93;Q7GH77;Q8HUZ9;Q5I221;G0WZM4;I2E9L8;Q8HRT3;I2E9A4;A0A286NQF2;Q1XEK3;Q8WKT6;Q7YJM6;Q9ZS70;A0A249Y5N8;A0A120KLC1;B8PRP3;A0A0B4M1K8;B7P0E9;B5L2V5;S4TA61;D4N1T9;A8DPF0;A0A1D5AHD9;J9QG76;E5G0I9;F5B3G0;E0D8V0;Q1X6Q9;O99016;H8PFT5…		0	0	1.165e-06	82.11	1.83643e-05	2	1465.72	1.1837	39.5293	0
	High	mSGGDHIHAGTVVGK	33	17683	132	A2VAU6;C6G1P2;F2X4H9;Q9GGI5;Q5I221;Q8WJE0;I2E9A4;A0A286M593;Q3T5L7;K4EPE7;P94046;Q9ZS70;O98747;P92447;Q95F08;Q5SCK3;O98756;Q1XEK3;A0A1Z1G7R2;A5X5W8;Q9XPZ1;B1NFY5;Q8HUZ9;Q37212;C6G392;Q5UFC2;B8PRP3;I2EA78;Q6VW40;I2BGM7;Q33032;A0A1C9HG87;U5XM28;A5X4D3;V5K6K1;Q339G9;Q9GEK5;A0A0K2SQY8;D6MYJ6;Q9XQ93;A0A1W6BQF9;Q7YJP8;Q7GH77;G0WZM4;O98551;I2E9L8;Q8HRT3;Q6USH4;Q8WKT6;A0A249Y5N8;Q8WJX3;B7P0E9;B5L2V5;S4TA…	M1(Oxidation)	0	0	3.354e-08	79.72	3.69234e-05	2	1481.72	0.48353	32.8883	0
	High	DDENVNSQPFMR	5	52171	233	C7AQV2;A5H757;Q7YJR9;Q7YJM4;Q6PZC1;X2D2J7;Q7YJL9;Q9GHZ1;A5X4K9;Q85YX6;A0A1Q1G8P4;Q6VW13;O20245;A2VAU6;C6G1P2;F2X4H9;Q9GGI5;D6MYJ0;Q9ZS70;Q32701;P28421;Q31896;Q6VW40;Q32776;Q32571;I2BGM7;Q8WJE0;B1NL21;P93904;Q33047;O98884;D6MYK4;E7DMY2;A0PD98;C7AQR6;O98747;Q8WL19;Q33032;I2E962;Q95F08;C3RXF1;A0A1C9HG87;U5XM28;B8PRL7;Q7YMT1;Q9THL1;A5X4D3;Q5SCK3;A0A286NQE6;V5K6K1;Q9XQI4;A0A0F7EV98;O98756;Q9MT32;Q339G…		0	0	1.101e-06	77.79	6.19995e-05	2	1451.62	0.893699	69.1062	0
	High	TFQGPPHGIQVER	27	58045	223	P48689;Q9GHM7;P28421;A0A1C9HG87;O99016;Q37140;O03654;Q33484;Q4VI99;D6MYJ6;Q7YJP8;Q7YJR9;Q8HVI8;Q9XQR0;O03628;O03613;Q6VW40;A2VAU6;I2BGM7;C6G1P2;Q33032;Q95F08;A0A0F7EV98;O98756;Q9MT32;F2X4H9;Q9GGI5;Q8HUZ9;I2E9L8;Q4VI78;Q9ZS70;Q8WJE0;D6MYK4;E7DMY2;U5XM28;R4QE58;Q5SCK3;A0A286NQE6;Q6VW13;A0A286M593;Q9GEK5;A0A0K2SQY8;O98429;Q9XQ93;Q7GH77;O98551;I2E9A4;A0A286NQF2;Q1XEK3;Q8WKT6;Q7YJM6;D6MYI7;A0A120KLC1;…		0	0	5.824e-06	73.98	0.00024886	2	1465.76	1.65537	62.6514	0
	High	GHYLNATAGTcEEMIKR	1	14767	95	Q6VW40;A2VAU6;C6G1P2;Q33032;A0A1C9HG87;U5XM28;Q5SCK3;F2X4H9;A0A0K2SQY8;Q9GGI5;D6MYJ6;Q7YJP8;Q7GH77;O98551;I2E9A4;Q1X6Q9;S6CMZ7;Q8MFT9;Q37140;L0N8B1;Q9THL1;Q4VI99;Q4VI78;Q37220;B1PHQ2;C1JAT3;Q3I534;E7DMY2;A0A2H4UGV5;I2E962;O98429;A0A0B4M1K8;G0WZL1;A0A142I7A5;A0A142I7F3;A0A078BR81;Q37347;K4EPE7;A0A0F6TFY2;Q95CE8;Q5DRJ9;J9QH20;A0A1D8DG20;P94046;Q8MCW3;A5X4D3;Q37212;Q5I221;Q7YJL9;Q37279;Q32701;P93904…	C11(Carbamidomethyl)	0	0	4.122e-06	68.57	0.000369894	2	1950.92	1.28217	60.3982	1
	High	GHYLNATAGTcEEmIKR	4	14767	95	A2VAU6;C6G1P2;F2X4H9;Q9GGI5;Q6VW40;Q33032;A0A1C9HG87;U5XM28;Q9THL1;Q5SCK3;A0A0K2SQY8;Q4VI99;C1JAT3;D6MYJ6;Q7YJP8;Q7GH77;O98551;Q3I534;I2E9A4;Q4VI78;E7DMY2;A0A2H4UGV5;I2E962;O98429;A0A0B4M1K8;G0WZL1;Q37220;A0A142I7A5;B1PHQ2;Q1X6Q9;A0A142I7F3;A0A078BR81;Q37347;K4EPE7;S6CMZ7;Q8MFT9;A0A0F6TFY2;Q95CE8;Q5DRJ9;J9QH20;A0A1D8DG20;Q37140;L0N8B1;P94046;Q8MCW3;A5X4D3;Q37212;Q5I221;Q7YJL9;Q31895;R4QE58;O09424…	C11(Carbamidomethyl); M14(Oxidation)	0	0	6.772e-08	60.93	0.00201672	3	1966.91	1.11945	50.1511	1
	High	VALEAcVQAR	23	29518	175	A2VAU6;C6G1P2;A5X4D3;F2X4H9;A0A0K2SQY8;Q4VI99;Q9GGI5;D6MYJ6;Q7YJP8;Q5I221;Q4VI78;G0WZL1;Q37220;Q37279;J9QH20;Q37140;L0N8B1;Q6VW40;I2BGM7;Q8WJE0;Q33047;Q8WL19;Q33032;A0A1C9HG87;U5XM28;B8PRL7;Q9THL1;Q5SCK3;O98756;A0A286M593;Q9GEK5;C1JAT3;Q9XQ93;Q7GH77;Q33156;Q8HUZ9;O98551;I2E9L8;Q3I534;I2E9A4;Q1XEK3;Q8WKT6;P48689;A0A142DPV4;B7P0E9;D4N1T9;J9QG76;A0A1W6BU28;Q1X8C4;B1PHQ2;Q1X6Q9;O99016;A0A142I7F3;Q8HV…	C6(Carbamidomethyl)	0	0	0.000604	54.53	0.0141368	2	1116.58	0.319118	61.5227	0
	High	DDENVNSQPFmR	5	52171	233	Q9ZS70;Q6VW40;A2VAU6;I2BGM7;Q8WJE0;C6G1P2;E7DMY2;Q33032;A0A1C9HG87;U5XM28;A0A286NQE6;O98756;A0A286M593;F2X4H9;Q9GEK5;Q9GGI5;Q37212;Q8HUZ9;I2E9L8;A0A286NQF2;Q7YJM6;B8PRP3;J9QG76;Q8HVI8;Q8M9K0;Q37347;Q8M9J0;Q8MFT9;B1NL21;Q33047;A0PD98;Q8WL19;I2E962;Q9GHZ1;B8PRL7;Q7YMT1;Q9THL1;A5X4D3;Q5SCK3;A5X4K9;Q9XQI4;Q339G9;A0A0K2SQY8;B8QQG4;O78309;O98429;Q4VI99;C1JAT3;D6MYJ6;Q9XQ93;Q7YJP8;Q7GH77;Q33156;Q5I221;G…	M11(Oxidation)	0	0	2.971e-05	50.31	0.0341223	2	1467.62	0.772197	56.6686	0
	High	PLLGcTIKPK	6	64838	243	Q6VW40;A2VAU6;I2BGM7;C6G1P2;E7DMY2;Q33032;Q95F08;A0A0F7EV98;O98756;Q9MT32;F2X4H9;Q4VI99;Q9GGI5;Q8HUZ9;I2E9L8;Q4VI78;P93904;D6MYK4;A0A1C9HG87;U5XM28;Q9THL1;Q5SCK3;A0A0K2SQY8;C1JAT3;D6MYJ6;Q37212;Q7YJP8;Q7GH77;J9QER6;O98551;Q3I534;I2E9A4;G0WZL1;Q37220;B1PHQ2;Q1X6Q9;A0A142I7F3;S6CMZ7;Q37176;Q8MFT9;J9QH20;Q37140;L0N8B1;A5X4D3;A0A286M593;Q5I221;Q1XEK3;Q8WKT6;Q7YJM4;J9QG76;E5G0I9;D6MYJ0;Q7YJM3;I2E962;O…	C5(Carbamidomethyl)	0	0	0.001848	47.66	0.0969826	2	1126.67	0.321047	51.0137	1
	High	YGRPLLGcTIKPK	6	64650	239	I2BGM7;C6G1P2;Q33032;C3RXF1;A0A286NQM2;Q9GGI5;Q6VW40;A2VAU6;Q8WJE0;A0A1C9HG87;U5XM28;A5X4D3;Q5SCK3;A0A286NQE6;V5K6K1;O98756;Q339G9;A0A286M593;F2X4H9;Q9GEK5;A0A0K2SQY8;O98429;D6MYJ6;Q9XQ93;A0A1W6BQF9;Q37212;Q7YJP8;Q7GH77;Q8HUZ9;Q5I221;G0WZM4;O98551;I2E9L8;Q8HRT3;I2E9A4;A0A286NQF2;Q6USH4;Q1XEK3;Q8WKT6;Q7YJM6;Q32701;R4QE58;Q9THL1;Q32553;Q4VI99;C1JAT3;Q3I534;Q4VI78;D6MYI7;Q32183;J9QG76;Q7YJM3;Q37140;…	C8(Carbamidomethyl)	0	0	0.0003732	33.94	2.44292	4	1502.85	-0.587415	53.0634	2
	High	AMHAVIDR	10	44488	230	Q6VW40;A2VAU6;I2BGM7;Q8WJE0;C6G1P2;Q33032;Q95F08;A0A1C9HG87;U5XM28;O98756;A0A286M593;F2X4H9;Q9GEK5;Q9GGI5;Q8HUZ9;I2E9L8;Q9THL1;Q5SCK3;A0A0K2SQY8;Q4VI99;C1JAT3;D6MYJ6;Q7YJP8;Q7GH77;O98551;Q3I534;I2E9A4;Q4VI78;G0WZL1;Q37220;B1PHQ2;Q1X6Q9;A0A142I7F3;S6CMZ7;Q8MFT9;J9QH20;Q37140;L0N8B1;Q37212;Q5I221;A0A286NQF2;Q7YJM6;A0A249Y5N8;S4TA61;J9QG76;F5B3G0;E0D8V0;Q8M9K0;Q8M9J0;A0A0F7G5Y0;Q8M9L6;B1NL21;Q33047;…		0	0.001	0.00563	52.36	0.0214441	2	912.472	-0.421985	32.9279	0
	High	AQAETGEIK	6	27913	177	Q6VW40;A2VAU6;C6G1P2;Q33032;F2X4H9;Q4VI99;Q9GGI5;Q4VI78;B8PRL7;A0A286M593;Q8HUZ9;D6MYK4;E7DMY2;R4QE58;A0A0K2SQY8;D6MYJ6;Q7YJP8;D6MYI7;I2BGM7;Q8WJE0;A0A1C9HG87;U5XM28;Q5SCK3;O98756;Q9GEK5;Q9XQ93;Q7GH77;O98551;I2E9L8;I2E9A4;Q1XEK3;Q8WKT6;A0A1W6BQF9;Q37212;A0A286NQE6;O98429;A0A286NQF2;Q7YJM6;Q9ZS70;A0A120KLC1;B8PRP3;Q8WJX3;O98426;A0A0B4M1K8;B7P0E9;D4N1T9;A0A1D5AHD9;J9QG76;Q1X6Q9;O99016;H8PFT5;Q8HVI8…		0	0.001	0.01128	51.26	0.027377	2	946.485	1.2951	24.7762	0
	High	DDFIEKDR	8	17693	129	Q6VW40;A2VAU6;I2BGM7;C6G1P2;Q33032;Q95F08;O98756;F2X4H9;Q9GGI5;Q8HUZ9;I2E9L8;Q7YMT1;Q9THL1;Q5SCK3;Q339G9;Q4VI99;Q7YJP8;Q7GH77;Q5I221;I2E9A4;Q4VI78;Q58U40;A0A0B4M1K8;Q1X6Q9;S6CMZ7;Q8MFT9;A0A1D8DG20;L0N8B1;P94046;J9QG76;Q37220;B1PHQ2;A0A078BR81;A0A0F6TFY2;Q5DRJ9;P92447;Q32701;Q32553;E7DMY2;Q37212;Q33047;Q8WL19;Q9XQ93;Q33156;Q1XEK3;P48689;Q7YJM3;Q9GHM7;I6N589;A0A291L2S1;P28421;B1NL21;A0PD98;Q31895;Q…		0	0.001	0.01745	50.12	0.0261056	2	1037.49	0.86647	41.7667	1
	High	EGNEIIR	1	14511	111	Q6VW40;A2VAU6;I2BGM7;Q8WJE0;C6G1P2;Q33032;A0A1C9HG87;U5XM28;O98756;A0A286M593;F2X4H9;Q9GEK5;Q9GGI5;Q8HUZ9;I2E9L8;E7DMY2;O98747;Q95F08;Q31895;A0A0F7EV98;Q9MT32;Q4VI99;Q37212;Q4VI78;Q4VIC0;Q9GHZ1;Q7YMT1;Q9THL1;A5X4D3;Q5SCK3;Q339G9;A0A0K2SQY8;C1JAT3;D6MYJ6;Q7YJP8;Q7GH77;Q5I221;O98551;Q3I534;I2E9A4;Q58U40;B8PRL7;A0A1W6BQF9;J9QER6;Q1XEK3;Q8WKT6;V5K6K1;Q9XQ93;G0WZM4;Q8HRT3;Q6USH4;I2E962;A0A286NQE6;A0A2…		0	0.008	0.09977	41.97	0.153664	2	830.436	-0.303857	34.9388	0
Q9GGI5	Ribulose bisphosphate carboxylase large chain (Fragment) OS=Weinmannia madagascariensis OX=138893 GN=rbcL PE=3 SV=1 - [Q9GGI5_9ROSI]	2342.21	46.4	67849	0	21	225	431	47.624	6.68311
	High	GGLDFTKDDENVNSQPFMR	9	51638	212	Q9XQI4;Q4VI93;Q8MFT9;A0A126G0V3;Q8M9K0;Q9XPZ1;A2VAU6;I2BGM7;Q33032;C3RXF1;Q6VW40;Q32701;P28421;Q32571;Q8WJE0;C6G1P2;Q33047;Q8WL19;Q95F08;A0A1C9HG87;U5XM28;B8PRL7;Q9THL1;Q5SCK3;A0A0F7EV98;O98756;Q9MT32;A0A286NQM2;A0A286M593;F2X4H9;Q9GEK5;A0A0K2SQY8;Q32553;Q4VI99;C1JAT3;Q9GGI5;D6MYJ6;Q9XQ93;Q7YJP8;Q7GH77;Q33156;Q8HUZ9;O98551;I2E9L8;Q3I534;I2E9A4;A0A286NQE9;Q4VI78;Q1XEK3;Q8WKT6;A5X4D3;O78309;A0A1S5Q…		0	0	3.07e-12	122.68	2.26344e-09	2	2169.99	1.02955	92.749	1
	High	GHYLNATAGTcEEMIK	11	14794	96	Q8ME51;Q31895;Q95631;Q37220;Q8MCW3;Q6VW40;A2VAU6;C6G1P2;Q33032;A0A1C9HG87;U5XM28;Q9THL1;Q5SCK3;F2X4H9;A0A0K2SQY8;Q4VI99;C1JAT3;Q9GGI5;D6MYJ6;Q7YJP8;Q7GH77;O98551;Q3I534;I2E9A4;Q4VI78;G0WZL1;B1PHQ2;Q1X6Q9;A0A142I7F3;S6CMZ7;Q8MFT9;J9QH20;Q37140;L0N8B1;Q32701;A0A0B4M1K8;A0A1D8DG20;P94046;R4QE58;Q5I221;B6GUV5;A0A078BR81;A0A0F6TFY2;Q5DRJ9;A5X4D3;Q37279;P93904;D6MYK4;E7DMY2;O98747;I2E962;Q7YMT1;I2E906;…	C11(Carbamidomethyl)	0	0	1.546e-10	99.58	2.41981e-07	2	1794.82	0.807073	65.3142	0
	High	EITLGFVDLLRDDFIEK	1	5735	46	Q9GGI5;A2VAU6;C6G1P2;F2X4H9;Q4VI99;Q5I221;Q4VI78;Q9GHM7;Q6VW40;I2BGM7;Q33032;Q95F08;A0A0F7EV98;O98756;Q9MT32;Q8HUZ9;I2E9L8;P48689;A0A142DPV4;J9QG76;Q8MFT9;A0A249Y5N8;S4TA61;E0D8V0;A0A0F7G5Y0;Q37212;A0A286NQF2;Q7YJM6;F5B3G0;Q8M9K0;Q8M9J0;E2FGZ3;E7DMY2;O78309;Q31895;Q4VIC0;O98747;O47280;Q3T5L7;Q4VI93;A0A0F7EV89;A0A1W6L1X3;H5ZW43;Q95CF8;Q37309;Q9MV62		0	0	3.946e-12	89.1	2.78262e-06	2	2023.07	-0.114089	115.114	1
	High	GGLDFTKDDENVNSQPFmR	7	51638	212	Q4VIC0;O98426;B1PHQ2;A0A2D0WHN2;Q95CE8;Q9GGJ5;B5LBY9;Q8M9K0;Q9XPZ1;A2VAU6;C6G1P2;A5X4D3;F2X4H9;A0A0K2SQY8;Q4VI99;Q9GGI5;D6MYJ6;Q7YJP8;Q5I221;Q4VI78;G0WZL1;Q37220;Q37279;J9QH20;Q37140;L0N8B1;Q6VW40;I2BGM7;Q8WJE0;Q33047;Q8WL19;Q33032;A0A1C9HG87;U5XM28;B8PRL7;Q9THL1;Q5SCK3;O98756;A0A286M593;Q9GEK5;C1JAT3;Q9XQ93;Q7GH77;Q33156;Q8HUZ9;O98551;I2E9L8;Q3I534;I2E9A4;Q1XEK3;Q8WKT6;P48689;A0A142DPV4;B7P0E9;D…	M18(Oxidation)	0	0	7.491e-11	86.8	8.48286e-06	2	2185.98	1.33788	83.0895	1
	High	GHYLNATAGTcEEmIK	7	14794	96	A2VAU6;C6G1P2;F2X4H9;Q9GGI5;Q6VW40;Q33032;A0A1C9HG87;U5XM28;Q9THL1;Q5SCK3;A0A0K2SQY8;Q4VI99;C1JAT3;D6MYJ6;Q7YJP8;Q7GH77;O98551;Q3I534;I2E9A4;Q4VI78;E7DMY2;A0A2H4UGV5;I2E962;O98429;A0A0B4M1K8;G0WZL1;Q37220;A0A142I7A5;B1PHQ2;Q1X6Q9;A0A142I7F3;A0A078BR81;Q37347;K4EPE7;S6CMZ7;Q8MFT9;A0A0F6TFY2;Q95CE8;Q5DRJ9;J9QH20;A0A1D8DG20;Q37140;L0N8B1;P94046;Q8MCW3;A5X4D3;Q37212;Q5I221;Q7YJL9;Q31895;R4QE58;O09424…	C11(Carbamidomethyl); M14(Oxidation)	0	0	2.28e-09	86.28	4.74719e-06	2	1810.81	1.85537	55.2021	0
	High	DNGLLLHIHR	12	41878	222	A2VAU6;C6G1P2;Q95F08;C3RXF1;B8PRL7;A0A286M593;F2X4H9;Q4VI99;Q9GGI5;Q8HUZ9;Q4VI78;Q6VW40;I2BGM7;Q33047;Q8WL19;Q33032;Q9THL1;Q5SCK3;O98756;Q9XQ93;Q7YJP8;Q7GH77;Q33156;I2E9L8;I2E9A4;Q1XEK3;A0A286NQF2;Q7YJM6;A0A0B4M1K8;B7P0E9;D4N1T9;A0A1D5AHD9;J9QG76;Q1X6Q9;O99016;A0A291L206;Q8M9K0;S6CMZ7;Q8M9J0;A0A1D5AHD5;Q8MFT9;G8EEM9;A0A2D0WHN2;Q7YJM3;A0A1D8DG20;Q36566;L0N8B1;P94046;I2EA78;Q9ZS70;Q8WJE0;B1NL21;P93…		0	0	4.798e-05	83.13	2.44972e-05	3	1187.66	0.248979	64.4609	0
	High	MSGGDHIHxGTVVGK	31	17683	132	A2VAU6;C6G1P2;F2X4H9;Q9GGI5;Q7YJP8;O98551;Q6VW40;I2BGM7;Q8WJE0;Q33032;A0A1C9HG87;U5XM28;A5X4D3;Q5SCK3;A0A286NQE6;O98756;Q339G9;A0A286M593;Q9GEK5;A0A0K2SQY8;O98429;D6MYJ6;Q9XQ93;Q7GH77;Q8HUZ9;Q5I221;G0WZM4;I2E9L8;Q8HRT3;I2E9A4;A0A286NQF2;Q1XEK3;Q8WKT6;Q7YJM6;Q9ZS70;A0A249Y5N8;A0A120KLC1;B8PRP3;A0A0B4M1K8;B7P0E9;B5L2V5;S4TA61;D4N1T9;A8DPF0;A0A1D5AHD9;J9QG76;E5G0I9;F5B3G0;E0D8V0;Q1X6Q9;O99016;H8PFT5…	X9(A)	0	0	1.165e-06	82.11	1.83643e-05	2	1465.72	1.1837	39.5293	0
	High	mSGGDHIHxGTVVGK	33	17683	132	A2VAU6;C6G1P2;F2X4H9;Q9GGI5;Q5I221;Q8WJE0;I2E9A4;A0A286M593;Q3T5L7;K4EPE7;P94046;Q9ZS70;O98747;P92447;Q95F08;Q5SCK3;O98756;Q1XEK3;A0A1Z1G7R2;A5X5W8;Q9XPZ1;B1NFY5;Q8HUZ9;Q37212;C6G392;Q5UFC2;B8PRP3;I2EA78;Q6VW40;I2BGM7;Q33032;A0A1C9HG87;U5XM28;A5X4D3;V5K6K1;Q339G9;Q9GEK5;A0A0K2SQY8;D6MYJ6;Q9XQ93;A0A1W6BQF9;Q7YJP8;Q7GH77;G0WZM4;O98551;I2E9L8;Q8HRT3;Q6USH4;Q8WKT6;A0A249Y5N8;Q8WJX3;B7P0E9;B5L2V5;S4TA…	M1(Oxidation); X9(A)	0	0	3.354e-08	79.72	3.69234e-05	2	1481.72	0.48353	32.8883	0
	High	DDENVNSQPFMR	5	52171	233	C7AQV2;A5H757;Q7YJR9;Q7YJM4;Q6PZC1;X2D2J7;Q7YJL9;Q9GHZ1;A5X4K9;Q85YX6;A0A1Q1G8P4;Q6VW13;O20245;A2VAU6;C6G1P2;F2X4H9;Q9GGI5;D6MYJ0;Q9ZS70;Q32701;P28421;Q31896;Q6VW40;Q32776;Q32571;I2BGM7;Q8WJE0;B1NL21;P93904;Q33047;O98884;D6MYK4;E7DMY2;A0PD98;C7AQR6;O98747;Q8WL19;Q33032;I2E962;Q95F08;C3RXF1;A0A1C9HG87;U5XM28;B8PRL7;Q7YMT1;Q9THL1;A5X4D3;Q5SCK3;A0A286NQE6;V5K6K1;Q9XQI4;A0A0F7EV98;O98756;Q9MT32;Q339G…		0	0	1.101e-06	77.79	6.19995e-05	2	1451.62	0.893699	69.1062	0
	High	TFQGPPHGIQVER	27	58045	223	P48689;Q9GHM7;P28421;A0A1C9HG87;O99016;Q37140;O03654;Q33484;Q4VI99;D6MYJ6;Q7YJP8;Q7YJR9;Q8HVI8;Q9XQR0;O03628;O03613;Q6VW40;A2VAU6;I2BGM7;C6G1P2;Q33032;Q95F08;A0A0F7EV98;O98756;Q9MT32;F2X4H9;Q9GGI5;Q8HUZ9;I2E9L8;Q4VI78;Q9ZS70;Q8WJE0;D6MYK4;E7DMY2;U5XM28;R4QE58;Q5SCK3;A0A286NQE6;Q6VW13;A0A286M593;Q9GEK5;A0A0K2SQY8;O98429;Q9XQ93;Q7GH77;O98551;I2E9A4;A0A286NQF2;Q1XEK3;Q8WKT6;Q7YJM6;D6MYI7;A0A120KLC1;…		0	0	5.824e-06	73.98	0.00024886	2	1465.76	1.65537	62.6514	0
	High	GHYLNATAGTcEEMIKR	1	14767	95	Q6VW40;A2VAU6;C6G1P2;Q33032;A0A1C9HG87;U5XM28;Q5SCK3;F2X4H9;A0A0K2SQY8;Q9GGI5;D6MYJ6;Q7YJP8;Q7GH77;O98551;I2E9A4;Q1X6Q9;S6CMZ7;Q8MFT9;Q37140;L0N8B1;Q9THL1;Q4VI99;Q4VI78;Q37220;B1PHQ2;C1JAT3;Q3I534;E7DMY2;A0A2H4UGV5;I2E962;O98429;A0A0B4M1K8;G0WZL1;A0A142I7A5;A0A142I7F3;A0A078BR81;Q37347;K4EPE7;A0A0F6TFY2;Q95CE8;Q5DRJ9;J9QH20;A0A1D8DG20;P94046;Q8MCW3;A5X4D3;Q37212;Q5I221;Q7YJL9;Q37279;Q32701;P93904…	C11(Carbamidomethyl)	0	0	4.122e-06	68.57	0.000369894	2	1950.92	1.28217	60.3982	1
	High	GHYLNATAGTcEEmIKR	4	14767	95	A2VAU6;C6G1P2;F2X4H9;Q9GGI5;Q6VW40;Q33032;A0A1C9HG87;U5XM28;Q9THL1;Q5SCK3;A0A0K2SQY8;Q4VI99;C1JAT3;D6MYJ6;Q7YJP8;Q7GH77;O98551;Q3I534;I2E9A4;Q4VI78;E7DMY2;A0A2H4UGV5;I2E962;O98429;A0A0B4M1K8;G0WZL1;Q37220;A0A142I7A5;B1PHQ2;Q1X6Q9;A0A142I7F3;A0A078BR81;Q37347;K4EPE7;S6CMZ7;Q8MFT9;A0A0F6TFY2;Q95CE8;Q5DRJ9;J9QH20;A0A1D8DG20;Q37140;L0N8B1;P94046;Q8MCW3;A5X4D3;Q37212;Q5I221;Q7YJL9;Q31895;R4QE58;O09424…	C11(Carbamidomethyl); M14(Oxidation)	0	0	6.772e-08	60.93	0.00201672	3	1966.91	1.11945	50.1511	1
	High	FLFcAEAIYK	6	13080	100	A2VAU6;C6G1P2;D6MYK4;E7DMY2;R4QE58;A5X4D3;Q95631;Q6VW13;F2X4H9;A0A0K2SQY8;Q9TN58;Q4VI99;Q9GGI5;D6MYJ6;Q37212;Q7YJP8;J9QER6;Q5I221;Q4VI78;O09424;D6MYI7;C7A5Z4;Q37220;L0N8B1;Q32571;A0PD98;Q95F08;C3RXF1;Q9GHZ1;B8PRL7;A0A286M593;B8QQG4;Q71N81;Q8HUZ9;Q1XEK3;Q8WKT6;Q8MCX1;P48689;Q7YJR9;B8PRP3;H5ZW43;G0WZL1;Q7YJM4;J9QG76;A0A142I7A5;Q6PZC1;H8PFT5;A0A078BR81;Q37347;K4EPE7;A0A0F6TFY2;D6MYJ0;Q95CE8;Q5DRJ9;Q…	C4(Carbamidomethyl)	0	0	0.0003701	57.12	0.00637969	2	1261.63	0.373025	109.587	0
	High	EITLGFVDLLR	1	11021	95	A2VAU6;C6G1P2;F2X4H9;Q4VI99;Q9GGI5;Q4VI78;Q6VW40;Q33032;A0A1C9HG87;U5XM28;C1JAT3;Q5I221;I2BGM7;Q8WJE0;B8PRL7;O98756;A0A286M593;Q9GEK5;Q8HUZ9;I2E9L8;Q8MFT9;Q9ZS70;I2E962;A0A286NQE6;A0A286NQF2;Q7YJM6;P48689;A0A142DPV4;B8PRP3;H5ZW43;G0WZL1;J9QG76;B3LDY8;Q8HVI8;D0Q0K2;Q8M9K0;Q37347;Q8M9J0;J9QH20;A0A125R6I8;Q8MCW3;E7DMY2;O98747;Q9TN58;Q37212;Q4VI93;O09424;A0A249Y5N8;C1JAS8;Q9XPZ1;Q9GHM7;Q37309;Q31895;…		0	0	0.0004852	54.62	0.00745718	2	1275.73	0.366433	114.98	0
	High	VALEAcVQAR	23	29518	175	A2VAU6;C6G1P2;A5X4D3;F2X4H9;A0A0K2SQY8;Q4VI99;Q9GGI5;D6MYJ6;Q7YJP8;Q5I221;Q4VI78;G0WZL1;Q37220;Q37279;J9QH20;Q37140;L0N8B1;Q6VW40;I2BGM7;Q8WJE0;Q33047;Q8WL19;Q33032;A0A1C9HG87;U5XM28;B8PRL7;Q9THL1;Q5SCK3;O98756;A0A286M593;Q9GEK5;C1JAT3;Q9XQ93;Q7GH77;Q33156;Q8HUZ9;O98551;I2E9L8;Q3I534;I2E9A4;Q1XEK3;Q8WKT6;P48689;A0A142DPV4;B7P0E9;D4N1T9;J9QG76;A0A1W6BU28;Q1X8C4;B1PHQ2;Q1X6Q9;O99016;A0A142I7F3;Q8HV…	C6(Carbamidomethyl)	0	0	0.000604	54.53	0.0141368	2	1116.58	0.319118	61.5227	0
	High	VSPQPGVPPEEAGAAVAAESSTGTWTTVWTDGLTSLDR	2	2208	36	I2BGM7;C6G1P2;Q33032;C3RXF1;Q7YMT1;A0A286NQE6;Q7YMT4;A0A286NQM2;Q3T5L7;Q9GGI5;A0A286NQE9;Q58U40;A0A249Y5N8;A0A120KLC1;G0WZL1;D0Q0K2;Q8M9K0;O03643;Q8M9J0;Q8M9L6;P28413;O03654;A0A291L2S1;O03656;O03628;O03613;A0A126G0V3;A0A1I9WNX8;A0A0S1VX78;A0A1X9ZQP4;A0A2D2CG74;A0A0H4SSE1;C6FJV2;A0A1G5SCC7;A0A1W6BQF9;B5LBY9		0	0	4.019e-11	51.15	0.0101284	4	3840.86	0.541523	115.085	0
	High	DDENVNSQPFmR	5	52171	233	Q9ZS70;Q6VW40;A2VAU6;I2BGM7;Q8WJE0;C6G1P2;E7DMY2;Q33032;A0A1C9HG87;U5XM28;A0A286NQE6;O98756;A0A286M593;F2X4H9;Q9GEK5;Q9GGI5;Q37212;Q8HUZ9;I2E9L8;A0A286NQF2;Q7YJM6;B8PRP3;J9QG76;Q8HVI8;Q8M9K0;Q37347;Q8M9J0;Q8MFT9;B1NL21;Q33047;A0PD98;Q8WL19;I2E962;Q9GHZ1;B8PRL7;Q7YMT1;Q9THL1;A5X4D3;Q5SCK3;A5X4K9;Q9XQI4;Q339G9;A0A0K2SQY8;B8QQG4;O78309;O98429;Q4VI99;C1JAT3;D6MYJ6;Q9XQ93;Q7YJP8;Q7GH77;Q33156;Q5I221;G…	M11(Oxidation)	0	0	2.971e-05	50.31	0.0341223	2	1467.62	0.772197	56.6686	0
	High	PLLGcTIKPK	6	64838	243	Q6VW40;A2VAU6;I2BGM7;C6G1P2;E7DMY2;Q33032;Q95F08;A0A0F7EV98;O98756;Q9MT32;F2X4H9;Q4VI99;Q9GGI5;Q8HUZ9;I2E9L8;Q4VI78;P93904;D6MYK4;A0A1C9HG87;U5XM28;Q9THL1;Q5SCK3;A0A0K2SQY8;C1JAT3;D6MYJ6;Q37212;Q7YJP8;Q7GH77;J9QER6;O98551;Q3I534;I2E9A4;G0WZL1;Q37220;B1PHQ2;Q1X6Q9;A0A142I7F3;S6CMZ7;Q37176;Q8MFT9;J9QH20;Q37140;L0N8B1;A5X4D3;A0A286M593;Q5I221;Q1XEK3;Q8WKT6;Q7YJM4;J9QG76;E5G0I9;D6MYJ0;Q7YJM3;I2E962;O…	C5(Carbamidomethyl)	0	0	0.001848	47.66	0.0969826	2	1126.67	0.321047	51.0137	1
	High	EITLGFVDLLRDDFIEKDR	1	5694	46	Q9GGI5;A2VAU6;C6G1P2;F2X4H9;Q4VI99;Q5I221;Q4VI78;Q9GHM7;Q6VW40;I2BGM7;Q33032;Q95F08;A0A0F7EV98;O98756;Q9MT32;Q8HUZ9;I2E9L8;P48689;A0A142DPV4;J9QG76;Q8MFT9;A0A249Y5N8;S4TA61;E0D8V0;A0A0F7G5Y0;Q37212;A0A286NQF2;Q7YJM6;F5B3G0;Q8M9K0;Q8M9J0;E2FGZ3;E7DMY2;O78309;Q31895;Q4VIC0;O98747;O47280;Q3T5L7;Q4VI93;A0A0F7EV89;A0A1W6L1X3;H5ZW43;Q95CF8;Q37309;Q9MV62		0	0	4.434e-07	40.83	0.175715	3	2294.2	-0.0346062	114.699	2
	High	MSGGDHIHxGTVVGKLEGER	1	57	8	Q9GGI5;Q37212;C6G392;Q5UFC2;B8PRP3;I2EA78;I6N589;A0A2H4P5N4	X9(N)	0	0	0.003615	36.92	0.364737	2	2093.02	1.14897	75.6035	1
	High	YGRPLLGcTIKPK	6	64650	239	I2BGM7;C6G1P2;Q33032;C3RXF1;A0A286NQM2;Q9GGI5;Q6VW40;A2VAU6;Q8WJE0;A0A1C9HG87;U5XM28;A5X4D3;Q5SCK3;A0A286NQE6;V5K6K1;O98756;Q339G9;A0A286M593;F2X4H9;Q9GEK5;A0A0K2SQY8;O98429;D6MYJ6;Q9XQ93;A0A1W6BQF9;Q37212;Q7YJP8;Q7GH77;Q8HUZ9;Q5I221;G0WZM4;O98551;I2E9L8;Q8HRT3;I2E9A4;A0A286NQF2;Q6USH4;Q1XEK3;Q8WKT6;Q7YJM6;Q32701;R4QE58;Q9THL1;Q32553;Q4VI99;C1JAT3;Q3I534;Q4VI78;D6MYI7;Q32183;J9QG76;Q7YJM3;Q37140;…	C8(Carbamidomethyl)	0	0	0.0003732	33.94	2.44292	4	1502.85	-0.587415	53.0634	2
	High	AMHAVIDR	10	44488	230	Q6VW40;A2VAU6;I2BGM7;Q8WJE0;C6G1P2;Q33032;Q95F08;A0A1C9HG87;U5XM28;O98756;A0A286M593;F2X4H9;Q9GEK5;Q9GGI5;Q8HUZ9;I2E9L8;Q9THL1;Q5SCK3;A0A0K2SQY8;Q4VI99;C1JAT3;D6MYJ6;Q7YJP8;Q7GH77;O98551;Q3I534;I2E9A4;Q4VI78;G0WZL1;Q37220;B1PHQ2;Q1X6Q9;A0A142I7F3;S6CMZ7;Q8MFT9;J9QH20;Q37140;L0N8B1;Q37212;Q5I221;A0A286NQF2;Q7YJM6;A0A249Y5N8;S4TA61;J9QG76;F5B3G0;E0D8V0;Q8M9K0;Q8M9J0;A0A0F7G5Y0;Q8M9L6;B1NL21;Q33047;…		0	0.001	0.00563	52.36	0.0214441	2	912.472	-0.421985	32.9279	0
	High	AQAETGEIK	6	27913	177	Q6VW40;A2VAU6;C6G1P2;Q33032;F2X4H9;Q4VI99;Q9GGI5;Q4VI78;B8PRL7;A0A286M593;Q8HUZ9;D6MYK4;E7DMY2;R4QE58;A0A0K2SQY8;D6MYJ6;Q7YJP8;D6MYI7;I2BGM7;Q8WJE0;A0A1C9HG87;U5XM28;Q5SCK3;O98756;Q9GEK5;Q9XQ93;Q7GH77;O98551;I2E9L8;I2E9A4;Q1XEK3;Q8WKT6;A0A1W6BQF9;Q37212;A0A286NQE6;O98429;A0A286NQF2;Q7YJM6;Q9ZS70;A0A120KLC1;B8PRP3;Q8WJX3;O98426;A0A0B4M1K8;B7P0E9;D4N1T9;A0A1D5AHD9;J9QG76;Q1X6Q9;O99016;H8PFT5;Q8HVI8…		0	0.001	0.01128	51.26	0.027377	2	946.485	1.2951	24.7762	0
	High	DDFIEKDR	8	17693	129	Q6VW40;A2VAU6;I2BGM7;C6G1P2;Q33032;Q95F08;O98756;F2X4H9;Q9GGI5;Q8HUZ9;I2E9L8;Q7YMT1;Q9THL1;Q5SCK3;Q339G9;Q4VI99;Q7YJP8;Q7GH77;Q5I221;I2E9A4;Q4VI78;Q58U40;A0A0B4M1K8;Q1X6Q9;S6CMZ7;Q8MFT9;A0A1D8DG20;L0N8B1;P94046;J9QG76;Q37220;B1PHQ2;A0A078BR81;A0A0F6TFY2;Q5DRJ9;P92447;Q32701;Q32553;E7DMY2;Q37212;Q33047;Q8WL19;Q9XQ93;Q33156;Q1XEK3;P48689;Q7YJM3;Q9GHM7;I6N589;A0A291L2S1;P28421;B1NL21;A0PD98;Q31895;Q…		0	0.001	0.01745	50.12	0.0261056	2	1037.49	0.86647	41.7667	1
	High	NHGMHFR	1	30695	183	A2VAU6;C6G1P2;A0PD98;B8PRL7;A0A286M593;F2X4H9;A0A0K2SQY8;B8QQG4;Q4VI99;Q9GGI5;D6MYJ6;Q7YJP8;Q8HUZ9;Q4VI78;Q1XEK3;Q8WKT6;P48689;B8PRP3;H5ZW43;G0WZL1;J9QG76;Q37220;A0A142I7A5;H8PFT5;A0A078BR81;Q37347;K4EPE7;A0A0F6TFY2;Q95CE8;Q5DRJ9;Q7YJM3;J9QH20;Q37140;L0N8B1;Q9ZS70;Q6VW40;I2BGM7;Q8WJE0;B1NL21;Q33047;D6MYK4;E7DMY2;Q8WL19;Q33032;I2E962;Q9GHZ1;A0A1C9HG87;U5XM28;Q7YMT1;Q9THL1;A5X4D3;Q5SCK3;A0A286NQE6;…		0	0.006	0.08575	23.55	11.4073	2	898.411	1.06526	27.536	0
	High	EGNEIIR	1	14511	111	Q6VW40;A2VAU6;I2BGM7;Q8WJE0;C6G1P2;Q33032;A0A1C9HG87;U5XM28;O98756;A0A286M593;F2X4H9;Q9GEK5;Q9GGI5;Q8HUZ9;I2E9L8;E7DMY2;O98747;Q95F08;Q31895;A0A0F7EV98;Q9MT32;Q4VI99;Q37212;Q4VI78;Q4VIC0;Q9GHZ1;Q7YMT1;Q9THL1;A5X4D3;Q5SCK3;Q339G9;A0A0K2SQY8;C1JAT3;D6MYJ6;Q7YJP8;Q7GH77;Q5I221;O98551;Q3I534;I2E9A4;Q58U40;B8PRL7;A0A1W6BQF9;J9QER6;Q1XEK3;Q8WKT6;V5K6K1;Q9XQ93;G0WZM4;Q8HRT3;Q6USH4;I2E962;A0A286NQE6;A0A2…		0	0.008	0.09977	41.97	0.153664	2	830.436	-0.303857	34.9388	0
D6MYJ6	Ribulose bisphosphate carboxylase large chain OS=Arum euxinum OX=749967 GN=rbcL PE=3 SV=1 - [D6MYJ6_9ARAE]	2331.83	34.38	45449	0	17	224	480	53.1766	6.91748
	High	GGLDFTKDDENVNSQPFMR	9	51638	212	Q9XQI4;Q4VI93;Q8MFT9;A0A126G0V3;Q8M9K0;Q9XPZ1;A2VAU6;I2BGM7;Q33032;C3RXF1;Q6VW40;Q32701;P28421;Q32571;Q8WJE0;C6G1P2;Q33047;Q8WL19;Q95F08;A0A1C9HG87;U5XM28;B8PRL7;Q9THL1;Q5SCK3;A0A0F7EV98;O98756;Q9MT32;A0A286NQM2;A0A286M593;F2X4H9;Q9GEK5;A0A0K2SQY8;Q32553;Q4VI99;C1JAT3;Q9GGI5;D6MYJ6;Q9XQ93;Q7YJP8;Q7GH77;Q33156;Q8HUZ9;O98551;I2E9L8;Q3I534;I2E9A4;A0A286NQE9;Q4VI78;Q1XEK3;Q8WKT6;A5X4D3;O78309;A0A1S5Q…		0	0	3.07e-12	122.68	2.26344e-09	2	2169.99	1.02955	92.749	1
	High	GHYLNATAGTcEEMIK	11	14794	96	Q8ME51;Q31895;Q95631;Q37220;Q8MCW3;Q6VW40;A2VAU6;C6G1P2;Q33032;A0A1C9HG87;U5XM28;Q9THL1;Q5SCK3;F2X4H9;A0A0K2SQY8;Q4VI99;C1JAT3;Q9GGI5;D6MYJ6;Q7YJP8;Q7GH77;O98551;Q3I534;I2E9A4;Q4VI78;G0WZL1;B1PHQ2;Q1X6Q9;A0A142I7F3;S6CMZ7;Q8MFT9;J9QH20;Q37140;L0N8B1;Q32701;A0A0B4M1K8;A0A1D8DG20;P94046;R4QE58;Q5I221;B6GUV5;A0A078BR81;A0A0F6TFY2;Q5DRJ9;A5X4D3;Q37279;P93904;D6MYK4;E7DMY2;O98747;I2E962;Q7YMT1;I2E906;…	C11(Carbamidomethyl)	0	0	1.546e-10	99.58	2.41981e-07	2	1794.82	0.807073	65.3142	0
	High	GGLDFTKDDENVNSQPFmR	7	51638	212	Q4VIC0;O98426;B1PHQ2;A0A2D0WHN2;Q95CE8;Q9GGJ5;B5LBY9;Q8M9K0;Q9XPZ1;A2VAU6;C6G1P2;A5X4D3;F2X4H9;A0A0K2SQY8;Q4VI99;Q9GGI5;D6MYJ6;Q7YJP8;Q5I221;Q4VI78;G0WZL1;Q37220;Q37279;J9QH20;Q37140;L0N8B1;Q6VW40;I2BGM7;Q8WJE0;Q33047;Q8WL19;Q33032;A0A1C9HG87;U5XM28;B8PRL7;Q9THL1;Q5SCK3;O98756;A0A286M593;Q9GEK5;C1JAT3;Q9XQ93;Q7GH77;Q33156;Q8HUZ9;O98551;I2E9L8;Q3I534;I2E9A4;Q1XEK3;Q8WKT6;P48689;A0A142DPV4;B7P0E9;D…	M18(Oxidation)	0	0	7.491e-11	86.8	8.48286e-06	2	2185.98	1.33788	83.0895	1
	High	GHYLNATAGTcEEmIK	7	14794	96	A2VAU6;C6G1P2;F2X4H9;Q9GGI5;Q6VW40;Q33032;A0A1C9HG87;U5XM28;Q9THL1;Q5SCK3;A0A0K2SQY8;Q4VI99;C1JAT3;D6MYJ6;Q7YJP8;Q7GH77;O98551;Q3I534;I2E9A4;Q4VI78;E7DMY2;A0A2H4UGV5;I2E962;O98429;A0A0B4M1K8;G0WZL1;Q37220;A0A142I7A5;B1PHQ2;Q1X6Q9;A0A142I7F3;A0A078BR81;Q37347;K4EPE7;S6CMZ7;Q8MFT9;A0A0F6TFY2;Q95CE8;Q5DRJ9;J9QH20;A0A1D8DG20;Q37140;L0N8B1;P94046;Q8MCW3;A5X4D3;Q37212;Q5I221;Q7YJL9;Q31895;R4QE58;O09424…	C11(Carbamidomethyl); M14(Oxidation)	0	0	2.28e-09	86.28	4.74719e-06	2	1810.81	1.85537	55.2021	0
	High	DNGLLLHIHR	12	41878	222	A2VAU6;C6G1P2;Q95F08;C3RXF1;B8PRL7;A0A286M593;F2X4H9;Q4VI99;Q9GGI5;Q8HUZ9;Q4VI78;Q6VW40;I2BGM7;Q33047;Q8WL19;Q33032;Q9THL1;Q5SCK3;O98756;Q9XQ93;Q7YJP8;Q7GH77;Q33156;I2E9L8;I2E9A4;Q1XEK3;A0A286NQF2;Q7YJM6;A0A0B4M1K8;B7P0E9;D4N1T9;A0A1D5AHD9;J9QG76;Q1X6Q9;O99016;A0A291L206;Q8M9K0;S6CMZ7;Q8M9J0;A0A1D5AHD5;Q8MFT9;G8EEM9;A0A2D0WHN2;Q7YJM3;A0A1D8DG20;Q36566;L0N8B1;P94046;I2EA78;Q9ZS70;Q8WJE0;B1NL21;P93…		0	0	4.798e-05	83.13	2.44972e-05	3	1187.66	0.248979	64.4609	0
	High	MSGGDHIHAGTVVGK	34	17683	132	A2VAU6;C6G1P2;F2X4H9;Q9GGI5;Q7YJP8;O98551;Q6VW40;I2BGM7;Q8WJE0;Q33032;A0A1C9HG87;U5XM28;A5X4D3;Q5SCK3;A0A286NQE6;O98756;Q339G9;A0A286M593;Q9GEK5;A0A0K2SQY8;O98429;D6MYJ6;Q9XQ93;Q7GH77;Q8HUZ9;Q5I221;G0WZM4;I2E9L8;Q8HRT3;I2E9A4;A0A286NQF2;Q1XEK3;Q8WKT6;Q7YJM6;Q9ZS70;A0A249Y5N8;A0A120KLC1;B8PRP3;A0A0B4M1K8;B7P0E9;B5L2V5;S4TA61;D4N1T9;A8DPF0;A0A1D5AHD9;J9QG76;E5G0I9;F5B3G0;E0D8V0;Q1X6Q9;O99016;H8PFT5…		0	0	1.165e-06	82.11	1.83643e-05	2	1465.72	1.1837	39.5293	0
	High	mSGGDHIHAGTVVGK	33	17683	132	A2VAU6;C6G1P2;F2X4H9;Q9GGI5;Q5I221;Q8WJE0;I2E9A4;A0A286M593;Q3T5L7;K4EPE7;P94046;Q9ZS70;O98747;P92447;Q95F08;Q5SCK3;O98756;Q1XEK3;A0A1Z1G7R2;A5X5W8;Q9XPZ1;B1NFY5;Q8HUZ9;Q37212;C6G392;Q5UFC2;B8PRP3;I2EA78;Q6VW40;I2BGM7;Q33032;A0A1C9HG87;U5XM28;A5X4D3;V5K6K1;Q339G9;Q9GEK5;A0A0K2SQY8;D6MYJ6;Q9XQ93;A0A1W6BQF9;Q7YJP8;Q7GH77;G0WZM4;O98551;I2E9L8;Q8HRT3;Q6USH4;Q8WKT6;A0A249Y5N8;Q8WJX3;B7P0E9;B5L2V5;S4TA…	M1(Oxidation)	0	0	3.354e-08	79.72	3.69234e-05	2	1481.72	0.48353	32.8883	0
	High	DDENVNSQPFMR	5	52171	233	C7AQV2;A5H757;Q7YJR9;Q7YJM4;Q6PZC1;X2D2J7;Q7YJL9;Q9GHZ1;A5X4K9;Q85YX6;A0A1Q1G8P4;Q6VW13;O20245;A2VAU6;C6G1P2;F2X4H9;Q9GGI5;D6MYJ0;Q9ZS70;Q32701;P28421;Q31896;Q6VW40;Q32776;Q32571;I2BGM7;Q8WJE0;B1NL21;P93904;Q33047;O98884;D6MYK4;E7DMY2;A0PD98;C7AQR6;O98747;Q8WL19;Q33032;I2E962;Q95F08;C3RXF1;A0A1C9HG87;U5XM28;B8PRL7;Q7YMT1;Q9THL1;A5X4D3;Q5SCK3;A0A286NQE6;V5K6K1;Q9XQI4;A0A0F7EV98;O98756;Q9MT32;Q339G…		0	0	1.101e-06	77.79	6.19995e-05	2	1451.62	0.893699	69.1062	0
	High	ELGVPIVMHDYITGGFTANTSLAHYcR	2	839	19	A2VAU6;I2BGM7;Q33032;C3RXF1;C7AQV0;C7AQV2;D6MYK4;D6MYJ6;A0A142DPV4;A0A120KLC1;G0WZL1;Q31889;Q32553;A0A2H4UGV5;D6MYK9;C7AQT3;D6MYI7;D6MYJ0;A0A023Q3H2	C26(Carbamidomethyl)	0	0	4.607e-12	74.66	9.12384e-05	4	3022.46	0.85262	114.098	0
	High	xFQGPPHGIQVER	27	58045	223	P48689;Q9GHM7;P28421;A0A1C9HG87;O99016;Q37140;O03654;Q33484;Q4VI99;D6MYJ6;Q7YJP8;Q7YJR9;Q8HVI8;Q9XQR0;O03628;O03613;Q6VW40;A2VAU6;I2BGM7;C6G1P2;Q33032;Q95F08;A0A0F7EV98;O98756;Q9MT32;F2X4H9;Q9GGI5;Q8HUZ9;I2E9L8;Q4VI78;Q9ZS70;Q8WJE0;D6MYK4;E7DMY2;U5XM28;R4QE58;Q5SCK3;A0A286NQE6;Q6VW13;A0A286M593;Q9GEK5;A0A0K2SQY8;O98429;Q9XQ93;Q7GH77;O98551;I2E9A4;A0A286NQF2;Q1XEK3;Q8WKT6;Q7YJM6;D6MYI7;A0A120KLC1;…	X1(T)	0	0	5.824e-06	73.98	0.00024886	2	1465.76	1.65537	62.6514	0
	High	GHYLNATAGTcEEMIKR	1	14767	95	Q6VW40;A2VAU6;C6G1P2;Q33032;A0A1C9HG87;U5XM28;Q5SCK3;F2X4H9;A0A0K2SQY8;Q9GGI5;D6MYJ6;Q7YJP8;Q7GH77;O98551;I2E9A4;Q1X6Q9;S6CMZ7;Q8MFT9;Q37140;L0N8B1;Q9THL1;Q4VI99;Q4VI78;Q37220;B1PHQ2;C1JAT3;Q3I534;E7DMY2;A0A2H4UGV5;I2E962;O98429;A0A0B4M1K8;G0WZL1;A0A142I7A5;A0A142I7F3;A0A078BR81;Q37347;K4EPE7;A0A0F6TFY2;Q95CE8;Q5DRJ9;J9QH20;A0A1D8DG20;P94046;Q8MCW3;A5X4D3;Q37212;Q5I221;Q7YJL9;Q37279;Q32701;P93904…	C11(Carbamidomethyl)	0	0	4.122e-06	68.57	0.000369894	2	1950.92	1.28217	60.3982	1
	High	ELGVPIVmHDYITGGFTANTSLAHYcR	5	839	19	A2VAU6;I2BGM7;D6MYK4;Q33032;D6MYJ6;A0A142DPV4;A0A120KLC1;G0WZL1;C3RXF1;Q31889;Q32553;A0A2H4UGV5;D6MYK9;C7AQV0;C7AQT3;C7AQV2;D6MYI7;D6MYJ0;A0A023Q3H2	M8(Oxidation); C26(Carbamidomethyl)	0	0	1.367e-09	63.33	0.00118314	3	3038.46	2.62654	110.611	0
	High	GHYLNATAGTcEEmIKR	4	14767	95	A2VAU6;C6G1P2;F2X4H9;Q9GGI5;Q6VW40;Q33032;A0A1C9HG87;U5XM28;Q9THL1;Q5SCK3;A0A0K2SQY8;Q4VI99;C1JAT3;D6MYJ6;Q7YJP8;Q7GH77;O98551;Q3I534;I2E9A4;Q4VI78;E7DMY2;A0A2H4UGV5;I2E962;O98429;A0A0B4M1K8;G0WZL1;Q37220;A0A142I7A5;B1PHQ2;Q1X6Q9;A0A142I7F3;A0A078BR81;Q37347;K4EPE7;S6CMZ7;Q8MFT9;A0A0F6TFY2;Q95CE8;Q5DRJ9;J9QH20;A0A1D8DG20;Q37140;L0N8B1;P94046;Q8MCW3;A5X4D3;Q37212;Q5I221;Q7YJL9;Q31895;R4QE58;O09424…	C11(Carbamidomethyl); M14(Oxidation)	0	0	6.772e-08	60.93	0.00201672	3	1966.91	1.11945	50.1511	1
	High	FLFcAEAIYK	6	13080	100	A2VAU6;C6G1P2;D6MYK4;E7DMY2;R4QE58;A5X4D3;Q95631;Q6VW13;F2X4H9;A0A0K2SQY8;Q9TN58;Q4VI99;Q9GGI5;D6MYJ6;Q37212;Q7YJP8;J9QER6;Q5I221;Q4VI78;O09424;D6MYI7;C7A5Z4;Q37220;L0N8B1;Q32571;A0PD98;Q95F08;C3RXF1;Q9GHZ1;B8PRL7;A0A286M593;B8QQG4;Q71N81;Q8HUZ9;Q1XEK3;Q8WKT6;Q8MCX1;P48689;Q7YJR9;B8PRP3;H5ZW43;G0WZL1;Q7YJM4;J9QG76;A0A142I7A5;Q6PZC1;H8PFT5;A0A078BR81;Q37347;K4EPE7;A0A0F6TFY2;D6MYJ0;Q95CE8;Q5DRJ9;Q…	C4(Carbamidomethyl)	0	0	0.0003701	57.12	0.00637969	2	1261.63	0.373025	109.587	0
	High	VALEAcVQAR	23	29518	175	A2VAU6;C6G1P2;A5X4D3;F2X4H9;A0A0K2SQY8;Q4VI99;Q9GGI5;D6MYJ6;Q7YJP8;Q5I221;Q4VI78;G0WZL1;Q37220;Q37279;J9QH20;Q37140;L0N8B1;Q6VW40;I2BGM7;Q8WJE0;Q33047;Q8WL19;Q33032;A0A1C9HG87;U5XM28;B8PRL7;Q9THL1;Q5SCK3;O98756;A0A286M593;Q9GEK5;C1JAT3;Q9XQ93;Q7GH77;Q33156;Q8HUZ9;O98551;I2E9L8;Q3I534;I2E9A4;Q1XEK3;Q8WKT6;P48689;A0A142DPV4;B7P0E9;D4N1T9;J9QG76;A0A1W6BU28;Q1X8C4;B1PHQ2;Q1X6Q9;O99016;A0A142I7F3;Q8HV…	C6(Carbamidomethyl)	0	0	0.000604	54.53	0.0141368	2	1116.58	0.319118	61.5227	0
	High	DDENVNSQPFmR	5	52171	233	Q9ZS70;Q6VW40;A2VAU6;I2BGM7;Q8WJE0;C6G1P2;E7DMY2;Q33032;A0A1C9HG87;U5XM28;A0A286NQE6;O98756;A0A286M593;F2X4H9;Q9GEK5;Q9GGI5;Q37212;Q8HUZ9;I2E9L8;A0A286NQF2;Q7YJM6;B8PRP3;J9QG76;Q8HVI8;Q8M9K0;Q37347;Q8M9J0;Q8MFT9;B1NL21;Q33047;A0PD98;Q8WL19;I2E962;Q9GHZ1;B8PRL7;Q7YMT1;Q9THL1;A5X4D3;Q5SCK3;A5X4K9;Q9XQI4;Q339G9;A0A0K2SQY8;B8QQG4;O78309;O98429;Q4VI99;C1JAT3;D6MYJ6;Q9XQ93;Q7YJP8;Q7GH77;Q33156;Q5I221;G…	M11(Oxidation)	0	0	2.971e-05	50.31	0.0341223	2	1467.62	0.772197	56.6686	0
	High	PLLGcTIKPK	6	64838	243	Q6VW40;A2VAU6;I2BGM7;C6G1P2;E7DMY2;Q33032;Q95F08;A0A0F7EV98;O98756;Q9MT32;F2X4H9;Q4VI99;Q9GGI5;Q8HUZ9;I2E9L8;Q4VI78;P93904;D6MYK4;A0A1C9HG87;U5XM28;Q9THL1;Q5SCK3;A0A0K2SQY8;C1JAT3;D6MYJ6;Q37212;Q7YJP8;Q7GH77;J9QER6;O98551;Q3I534;I2E9A4;G0WZL1;Q37220;B1PHQ2;Q1X6Q9;A0A142I7F3;S6CMZ7;Q37176;Q8MFT9;J9QH20;Q37140;L0N8B1;A5X4D3;A0A286M593;Q5I221;Q1XEK3;Q8WKT6;Q7YJM4;J9QG76;E5G0I9;D6MYJ0;Q7YJM3;I2E962;O…	C5(Carbamidomethyl)	0	0	0.001848	47.66	0.0969826	2	1126.67	0.321047	51.0137	1
	High	YGRPLLGcTIKPK	6	64650	239	I2BGM7;C6G1P2;Q33032;C3RXF1;A0A286NQM2;Q9GGI5;Q6VW40;A2VAU6;Q8WJE0;A0A1C9HG87;U5XM28;A5X4D3;Q5SCK3;A0A286NQE6;V5K6K1;O98756;Q339G9;A0A286M593;F2X4H9;Q9GEK5;A0A0K2SQY8;O98429;D6MYJ6;Q9XQ93;A0A1W6BQF9;Q37212;Q7YJP8;Q7GH77;Q8HUZ9;Q5I221;G0WZM4;O98551;I2E9L8;Q8HRT3;I2E9A4;A0A286NQF2;Q6USH4;Q1XEK3;Q8WKT6;Q7YJM6;Q32701;R4QE58;Q9THL1;Q32553;Q4VI99;C1JAT3;Q3I534;Q4VI78;D6MYI7;Q32183;J9QG76;Q7YJM3;Q37140;…	C8(Carbamidomethyl)	0	0	0.0003732	33.94	2.44292	4	1502.85	-0.587415	53.0634	2
	High	xFQGPPHGIQVER	2	18	8	Q4VI99;D6MYJ6;Q7YJP8;Q7YJR9;Q8HVI8;Q9XQR0;O03628;O03613	X1(G)	0	0	0.0004318	24.08	9.5328	3	1421.73	1.50076	59.9526	0
	High	AMHAVIDR	10	44488	230	Q6VW40;A2VAU6;I2BGM7;Q8WJE0;C6G1P2;Q33032;Q95F08;A0A1C9HG87;U5XM28;O98756;A0A286M593;F2X4H9;Q9GEK5;Q9GGI5;Q8HUZ9;I2E9L8;Q9THL1;Q5SCK3;A0A0K2SQY8;Q4VI99;C1JAT3;D6MYJ6;Q7YJP8;Q7GH77;O98551;Q3I534;I2E9A4;Q4VI78;G0WZL1;Q37220;B1PHQ2;Q1X6Q9;A0A142I7F3;S6CMZ7;Q8MFT9;J9QH20;Q37140;L0N8B1;Q37212;Q5I221;A0A286NQF2;Q7YJM6;A0A249Y5N8;S4TA61;J9QG76;F5B3G0;E0D8V0;Q8M9K0;Q8M9J0;A0A0F7G5Y0;Q8M9L6;B1NL21;Q33047;…		0	0.001	0.00563	52.36	0.0214441	2	912.472	-0.421985	32.9279	0
	High	AQAETGEIK	6	27913	177	Q6VW40;A2VAU6;C6G1P2;Q33032;F2X4H9;Q4VI99;Q9GGI5;Q4VI78;B8PRL7;A0A286M593;Q8HUZ9;D6MYK4;E7DMY2;R4QE58;A0A0K2SQY8;D6MYJ6;Q7YJP8;D6MYI7;I2BGM7;Q8WJE0;A0A1C9HG87;U5XM28;Q5SCK3;O98756;Q9GEK5;Q9XQ93;Q7GH77;O98551;I2E9L8;I2E9A4;Q1XEK3;Q8WKT6;A0A1W6BQF9;Q37212;A0A286NQE6;O98429;A0A286NQF2;Q7YJM6;Q9ZS70;A0A120KLC1;B8PRP3;Q8WJX3;O98426;A0A0B4M1K8;B7P0E9;D4N1T9;A0A1D5AHD9;J9QG76;Q1X6Q9;O99016;H8PFT5;Q8HVI8…		0	0.001	0.01128	51.26	0.027377	2	946.485	1.2951	24.7762	0
	High	xFQGPPHGIQVER	1	18	8	Q4VI99;D6MYJ6;Q7YJP8;Q7YJR9;Q8HVI8;Q9XQR0;O03628;O03613	X1(Q)	0	0.001	0.01349	21.91	14.3753	2	1492.78	6.75323	76.4689	0
	High	NHGMHFR	1	30695	183	A2VAU6;C6G1P2;A0PD98;B8PRL7;A0A286M593;F2X4H9;A0A0K2SQY8;B8QQG4;Q4VI99;Q9GGI5;D6MYJ6;Q7YJP8;Q8HUZ9;Q4VI78;Q1XEK3;Q8WKT6;P48689;B8PRP3;H5ZW43;G0WZL1;J9QG76;Q37220;A0A142I7A5;H8PFT5;A0A078BR81;Q37347;K4EPE7;A0A0F6TFY2;Q95CE8;Q5DRJ9;Q7YJM3;J9QH20;Q37140;L0N8B1;Q9ZS70;Q6VW40;I2BGM7;Q8WJE0;B1NL21;Q33047;D6MYK4;E7DMY2;Q8WL19;Q33032;I2E962;Q9GHZ1;A0A1C9HG87;U5XM28;Q7YMT1;Q9THL1;A5X4D3;Q5SCK3;A0A286NQE6;…		0	0.006	0.08575	23.55	11.4073	2	898.411	1.06526	27.536	0
	High	EGNEIIR	1	14511	111	Q6VW40;A2VAU6;I2BGM7;Q8WJE0;C6G1P2;Q33032;A0A1C9HG87;U5XM28;O98756;A0A286M593;F2X4H9;Q9GEK5;Q9GGI5;Q8HUZ9;I2E9L8;E7DMY2;O98747;Q95F08;Q31895;A0A0F7EV98;Q9MT32;Q4VI99;Q37212;Q4VI78;Q4VIC0;Q9GHZ1;Q7YMT1;Q9THL1;A5X4D3;Q5SCK3;Q339G9;A0A0K2SQY8;C1JAT3;D6MYJ6;Q7YJP8;Q7GH77;Q5I221;O98551;Q3I534;I2E9A4;Q58U40;B8PRL7;A0A1W6BQF9;J9QER6;Q1XEK3;Q8WKT6;V5K6K1;Q9XQ93;G0WZM4;Q8HRT3;Q6USH4;I2E962;A0A286NQE6;A0A2…		0	0.008	0.09977	41.97	0.153664	2	830.436	-0.303857	34.9388	0
Q37347	Ribulose bisphosphate carboxylase large chain (Fragment) OS=Houttuynia cordata OX=16752 GN=rbcL PE=3 SV=1 - [Q37347_HOUCO]	2328.54	38.83	33609	0	15	192	394	43.9712	7.02002
	High	GGLDFTKDDENVNSQPFMR	9	51638	212	Q9XQI4;Q4VI93;Q8MFT9;A0A126G0V3;Q8M9K0;Q9XPZ1;A2VAU6;I2BGM7;Q33032;C3RXF1;Q6VW40;Q32701;P28421;Q32571;Q8WJE0;C6G1P2;Q33047;Q8WL19;Q95F08;A0A1C9HG87;U5XM28;B8PRL7;Q9THL1;Q5SCK3;A0A0F7EV98;O98756;Q9MT32;A0A286NQM2;A0A286M593;F2X4H9;Q9GEK5;A0A0K2SQY8;Q32553;Q4VI99;C1JAT3;Q9GGI5;D6MYJ6;Q9XQ93;Q7YJP8;Q7GH77;Q33156;Q8HUZ9;O98551;I2E9L8;Q3I534;I2E9A4;A0A286NQE9;Q4VI78;Q1XEK3;Q8WKT6;A5X4D3;O78309;A0A1S5Q…		0	0	3.07e-12	122.68	2.26344e-09	2	2169.99	1.02955	92.749	1
	High	AESSTGTWTTVWTDGLTSLDR	1	97	19	Q32701;Q71N69;Q8HRT3;Q6USH4;C1JAT3;Q32553;Q71N81;A0A0B4M1K8;D4N1T9;A0A078BR81;Q37347;S4TA61;Q37279;Q37176;E3THZ2;Q37309;A0A023Q3H2;Q9THT9;Q36373		0	0	1.805e-11	116.23	3.29796e-09	2	2284.07	0.388239	114.806	0
	High	GHYLNATAGTcEEMIK	11	14794	96	Q8ME51;Q31895;Q95631;Q37220;Q8MCW3;Q6VW40;A2VAU6;C6G1P2;Q33032;A0A1C9HG87;U5XM28;Q9THL1;Q5SCK3;F2X4H9;A0A0K2SQY8;Q4VI99;C1JAT3;Q9GGI5;D6MYJ6;Q7YJP8;Q7GH77;O98551;Q3I534;I2E9A4;Q4VI78;G0WZL1;B1PHQ2;Q1X6Q9;A0A142I7F3;S6CMZ7;Q8MFT9;J9QH20;Q37140;L0N8B1;Q32701;A0A0B4M1K8;A0A1D8DG20;P94046;R4QE58;Q5I221;B6GUV5;A0A078BR81;A0A0F6TFY2;Q5DRJ9;A5X4D3;Q37279;P93904;D6MYK4;E7DMY2;O98747;I2E962;Q7YMT1;I2E906;…	C11(Carbamidomethyl)	0	0	1.546e-10	99.58	2.41981e-07	2	1794.82	0.807073	65.3142	0
	High	GGLDFTKDDENVNSQPFmR	7	51638	212	Q4VIC0;O98426;B1PHQ2;A0A2D0WHN2;Q95CE8;Q9GGJ5;B5LBY9;Q8M9K0;Q9XPZ1;A2VAU6;C6G1P2;A5X4D3;F2X4H9;A0A0K2SQY8;Q4VI99;Q9GGI5;D6MYJ6;Q7YJP8;Q5I221;Q4VI78;G0WZL1;Q37220;Q37279;J9QH20;Q37140;L0N8B1;Q6VW40;I2BGM7;Q8WJE0;Q33047;Q8WL19;Q33032;A0A1C9HG87;U5XM28;B8PRL7;Q9THL1;Q5SCK3;O98756;A0A286M593;Q9GEK5;C1JAT3;Q9XQ93;Q7GH77;Q33156;Q8HUZ9;O98551;I2E9L8;Q3I534;I2E9A4;Q1XEK3;Q8WKT6;P48689;A0A142DPV4;B7P0E9;D…	M18(Oxidation)	0	0	7.491e-11	86.8	8.48286e-06	2	2185.98	1.33788	83.0895	1
	High	GHYLNATAGTcEEmIK	7	14794	96	A2VAU6;C6G1P2;F2X4H9;Q9GGI5;Q6VW40;Q33032;A0A1C9HG87;U5XM28;Q9THL1;Q5SCK3;A0A0K2SQY8;Q4VI99;C1JAT3;D6MYJ6;Q7YJP8;Q7GH77;O98551;Q3I534;I2E9A4;Q4VI78;E7DMY2;A0A2H4UGV5;I2E962;O98429;A0A0B4M1K8;G0WZL1;Q37220;A0A142I7A5;B1PHQ2;Q1X6Q9;A0A142I7F3;A0A078BR81;Q37347;K4EPE7;S6CMZ7;Q8MFT9;A0A0F6TFY2;Q95CE8;Q5DRJ9;J9QH20;A0A1D8DG20;Q37140;L0N8B1;P94046;Q8MCW3;A5X4D3;Q37212;Q5I221;Q7YJL9;Q31895;R4QE58;O09424…	C11(Carbamidomethyl); M14(Oxidation)	0	0	2.28e-09	86.28	4.74719e-06	2	1810.81	1.85537	55.2021	0
	High	DNGLLLHIHR	12	41878	222	A2VAU6;C6G1P2;Q95F08;C3RXF1;B8PRL7;A0A286M593;F2X4H9;Q4VI99;Q9GGI5;Q8HUZ9;Q4VI78;Q6VW40;I2BGM7;Q33047;Q8WL19;Q33032;Q9THL1;Q5SCK3;O98756;Q9XQ93;Q7YJP8;Q7GH77;Q33156;I2E9L8;I2E9A4;Q1XEK3;A0A286NQF2;Q7YJM6;A0A0B4M1K8;B7P0E9;D4N1T9;A0A1D5AHD9;J9QG76;Q1X6Q9;O99016;A0A291L206;Q8M9K0;S6CMZ7;Q8M9J0;A0A1D5AHD5;Q8MFT9;G8EEM9;A0A2D0WHN2;Q7YJM3;A0A1D8DG20;Q36566;L0N8B1;P94046;I2EA78;Q9ZS70;Q8WJE0;B1NL21;P93…		0	0	4.798e-05	83.13	2.44972e-05	3	1187.66	0.248979	64.4609	0
	High	MSGGDHIHAGTVVGK	34	17683	132	A2VAU6;C6G1P2;F2X4H9;Q9GGI5;Q7YJP8;O98551;Q6VW40;I2BGM7;Q8WJE0;Q33032;A0A1C9HG87;U5XM28;A5X4D3;Q5SCK3;A0A286NQE6;O98756;Q339G9;A0A286M593;Q9GEK5;A0A0K2SQY8;O98429;D6MYJ6;Q9XQ93;Q7GH77;Q8HUZ9;Q5I221;G0WZM4;I2E9L8;Q8HRT3;I2E9A4;A0A286NQF2;Q1XEK3;Q8WKT6;Q7YJM6;Q9ZS70;A0A249Y5N8;A0A120KLC1;B8PRP3;A0A0B4M1K8;B7P0E9;B5L2V5;S4TA61;D4N1T9;A8DPF0;A0A1D5AHD9;J9QG76;E5G0I9;F5B3G0;E0D8V0;Q1X6Q9;O99016;H8PFT5…		0	0	1.165e-06	82.11	1.83643e-05	2	1465.72	1.1837	39.5293	0
	High	mSGGDHIHAGTVVGK	33	17683	132	A2VAU6;C6G1P2;F2X4H9;Q9GGI5;Q5I221;Q8WJE0;I2E9A4;A0A286M593;Q3T5L7;K4EPE7;P94046;Q9ZS70;O98747;P92447;Q95F08;Q5SCK3;O98756;Q1XEK3;A0A1Z1G7R2;A5X5W8;Q9XPZ1;B1NFY5;Q8HUZ9;Q37212;C6G392;Q5UFC2;B8PRP3;I2EA78;Q6VW40;I2BGM7;Q33032;A0A1C9HG87;U5XM28;A5X4D3;V5K6K1;Q339G9;Q9GEK5;A0A0K2SQY8;D6MYJ6;Q9XQ93;A0A1W6BQF9;Q7YJP8;Q7GH77;G0WZM4;O98551;I2E9L8;Q8HRT3;Q6USH4;Q8WKT6;A0A249Y5N8;Q8WJX3;B7P0E9;B5L2V5;S4TA…	M1(Oxidation)	0	0	3.354e-08	79.72	3.69234e-05	2	1481.72	0.48353	32.8883	0
	High	DDENVNSQPFMR	5	52171	233	C7AQV2;A5H757;Q7YJR9;Q7YJM4;Q6PZC1;X2D2J7;Q7YJL9;Q9GHZ1;A5X4K9;Q85YX6;A0A1Q1G8P4;Q6VW13;O20245;A2VAU6;C6G1P2;F2X4H9;Q9GGI5;D6MYJ0;Q9ZS70;Q32701;P28421;Q31896;Q6VW40;Q32776;Q32571;I2BGM7;Q8WJE0;B1NL21;P93904;Q33047;O98884;D6MYK4;E7DMY2;A0PD98;C7AQR6;O98747;Q8WL19;Q33032;I2E962;Q95F08;C3RXF1;A0A1C9HG87;U5XM28;B8PRL7;Q7YMT1;Q9THL1;A5X4D3;Q5SCK3;A0A286NQE6;V5K6K1;Q9XQI4;A0A0F7EV98;O98756;Q9MT32;Q339G…		0	0	1.101e-06	77.79	6.19995e-05	2	1451.62	0.893699	69.1062	0
	High	TFQGPPHGIQVER	27	58045	223	P48689;Q9GHM7;P28421;A0A1C9HG87;O99016;Q37140;O03654;Q33484;Q4VI99;D6MYJ6;Q7YJP8;Q7YJR9;Q8HVI8;Q9XQR0;O03628;O03613;Q6VW40;A2VAU6;I2BGM7;C6G1P2;Q33032;Q95F08;A0A0F7EV98;O98756;Q9MT32;F2X4H9;Q9GGI5;Q8HUZ9;I2E9L8;Q4VI78;Q9ZS70;Q8WJE0;D6MYK4;E7DMY2;U5XM28;R4QE58;Q5SCK3;A0A286NQE6;Q6VW13;A0A286M593;Q9GEK5;A0A0K2SQY8;O98429;Q9XQ93;Q7GH77;O98551;I2E9A4;A0A286NQF2;Q1XEK3;Q8WKT6;Q7YJM6;D6MYI7;A0A120KLC1;…		0	0	5.824e-06	73.98	0.00024886	2	1465.76	1.65537	62.6514	0
	High	GHYLNATAGTcEEMIKR	1	14767	95	Q6VW40;A2VAU6;C6G1P2;Q33032;A0A1C9HG87;U5XM28;Q5SCK3;F2X4H9;A0A0K2SQY8;Q9GGI5;D6MYJ6;Q7YJP8;Q7GH77;O98551;I2E9A4;Q1X6Q9;S6CMZ7;Q8MFT9;Q37140;L0N8B1;Q9THL1;Q4VI99;Q4VI78;Q37220;B1PHQ2;C1JAT3;Q3I534;E7DMY2;A0A2H4UGV5;I2E962;O98429;A0A0B4M1K8;G0WZL1;A0A142I7A5;A0A142I7F3;A0A078BR81;Q37347;K4EPE7;A0A0F6TFY2;Q95CE8;Q5DRJ9;J9QH20;A0A1D8DG20;P94046;Q8MCW3;A5X4D3;Q37212;Q5I221;Q7YJL9;Q37279;Q32701;P93904…	C11(Carbamidomethyl)	0	0	4.122e-06	68.57	0.000369894	2	1950.92	1.28217	60.3982	1
	High	GHYLNATAGTcEEmIKR	4	14767	95	A2VAU6;C6G1P2;F2X4H9;Q9GGI5;Q6VW40;Q33032;A0A1C9HG87;U5XM28;Q9THL1;Q5SCK3;A0A0K2SQY8;Q4VI99;C1JAT3;D6MYJ6;Q7YJP8;Q7GH77;O98551;Q3I534;I2E9A4;Q4VI78;E7DMY2;A0A2H4UGV5;I2E962;O98429;A0A0B4M1K8;G0WZL1;Q37220;A0A142I7A5;B1PHQ2;Q1X6Q9;A0A142I7F3;A0A078BR81;Q37347;K4EPE7;S6CMZ7;Q8MFT9;A0A0F6TFY2;Q95CE8;Q5DRJ9;J9QH20;A0A1D8DG20;Q37140;L0N8B1;P94046;Q8MCW3;A5X4D3;Q37212;Q5I221;Q7YJL9;Q31895;R4QE58;O09424…	C11(Carbamidomethyl); M14(Oxidation)	0	0	6.772e-08	60.93	0.00201672	3	1966.91	1.11945	50.1511	1
	High	FLFcAEAIYK	6	13080	100	A2VAU6;C6G1P2;D6MYK4;E7DMY2;R4QE58;A5X4D3;Q95631;Q6VW13;F2X4H9;A0A0K2SQY8;Q9TN58;Q4VI99;Q9GGI5;D6MYJ6;Q37212;Q7YJP8;J9QER6;Q5I221;Q4VI78;O09424;D6MYI7;C7A5Z4;Q37220;L0N8B1;Q32571;A0PD98;Q95F08;C3RXF1;Q9GHZ1;B8PRL7;A0A286M593;B8QQG4;Q71N81;Q8HUZ9;Q1XEK3;Q8WKT6;Q8MCX1;P48689;Q7YJR9;B8PRP3;H5ZW43;G0WZL1;Q7YJM4;J9QG76;A0A142I7A5;Q6PZC1;H8PFT5;A0A078BR81;Q37347;K4EPE7;A0A0F6TFY2;D6MYJ0;Q95CE8;Q5DRJ9;Q…	C4(Carbamidomethyl)	0	0	0.0003701	57.12	0.00637969	2	1261.63	0.373025	109.587	0
	High	EITLGFVDLLR	1	11021	95	A2VAU6;C6G1P2;F2X4H9;Q4VI99;Q9GGI5;Q4VI78;Q6VW40;Q33032;A0A1C9HG87;U5XM28;C1JAT3;Q5I221;I2BGM7;Q8WJE0;B8PRL7;O98756;A0A286M593;Q9GEK5;Q8HUZ9;I2E9L8;Q8MFT9;Q9ZS70;I2E962;A0A286NQE6;A0A286NQF2;Q7YJM6;P48689;A0A142DPV4;B8PRP3;H5ZW43;G0WZL1;J9QG76;B3LDY8;Q8HVI8;D0Q0K2;Q8M9K0;Q37347;Q8M9J0;J9QH20;A0A125R6I8;Q8MCW3;E7DMY2;O98747;Q9TN58;Q37212;Q4VI93;O09424;A0A249Y5N8;C1JAS8;Q9XPZ1;Q9GHM7;Q37309;Q31895;…		0	0	0.0004852	54.62	0.00745718	2	1275.73	0.366433	114.98	0
	High	DDENVNSQPFmR	5	52171	233	Q9ZS70;Q6VW40;A2VAU6;I2BGM7;Q8WJE0;C6G1P2;E7DMY2;Q33032;A0A1C9HG87;U5XM28;A0A286NQE6;O98756;A0A286M593;F2X4H9;Q9GEK5;Q9GGI5;Q37212;Q8HUZ9;I2E9L8;A0A286NQF2;Q7YJM6;B8PRP3;J9QG76;Q8HVI8;Q8M9K0;Q37347;Q8M9J0;Q8MFT9;B1NL21;Q33047;A0PD98;Q8WL19;I2E962;Q9GHZ1;B8PRL7;Q7YMT1;Q9THL1;A5X4D3;Q5SCK3;A5X4K9;Q9XQI4;Q339G9;A0A0K2SQY8;B8QQG4;O78309;O98429;Q4VI99;C1JAT3;D6MYJ6;Q9XQ93;Q7YJP8;Q7GH77;Q33156;Q5I221;G…	M11(Oxidation)	0	0	2.971e-05	50.31	0.0341223	2	1467.62	0.772197	56.6686	0
	High	PLLGcTIKPK	6	64838	243	Q6VW40;A2VAU6;I2BGM7;C6G1P2;E7DMY2;Q33032;Q95F08;A0A0F7EV98;O98756;Q9MT32;F2X4H9;Q4VI99;Q9GGI5;Q8HUZ9;I2E9L8;Q4VI78;P93904;D6MYK4;A0A1C9HG87;U5XM28;Q9THL1;Q5SCK3;A0A0K2SQY8;C1JAT3;D6MYJ6;Q37212;Q7YJP8;Q7GH77;J9QER6;O98551;Q3I534;I2E9A4;G0WZL1;Q37220;B1PHQ2;Q1X6Q9;A0A142I7F3;S6CMZ7;Q37176;Q8MFT9;J9QH20;Q37140;L0N8B1;A5X4D3;A0A286M593;Q5I221;Q1XEK3;Q8WKT6;Q7YJM4;J9QG76;E5G0I9;D6MYJ0;Q7YJM3;I2E962;O…	C5(Carbamidomethyl)	0	0	0.001848	47.66	0.0969826	2	1126.67	0.321047	51.0137	1
	High	YGRPLLGcTIKPK	6	64650	239	I2BGM7;C6G1P2;Q33032;C3RXF1;A0A286NQM2;Q9GGI5;Q6VW40;A2VAU6;Q8WJE0;A0A1C9HG87;U5XM28;A5X4D3;Q5SCK3;A0A286NQE6;V5K6K1;O98756;Q339G9;A0A286M593;F2X4H9;Q9GEK5;A0A0K2SQY8;O98429;D6MYJ6;Q9XQ93;A0A1W6BQF9;Q37212;Q7YJP8;Q7GH77;Q8HUZ9;Q5I221;G0WZM4;O98551;I2E9L8;Q8HRT3;I2E9A4;A0A286NQF2;Q6USH4;Q1XEK3;Q8WKT6;Q7YJM6;Q32701;R4QE58;Q9THL1;Q32553;Q4VI99;C1JAT3;Q3I534;Q4VI78;D6MYI7;Q32183;J9QG76;Q7YJM3;Q37140;…	C8(Carbamidomethyl)	0	0	0.0003732	33.94	2.44292	4	1502.85	-0.587415	53.0634	2
	High	AMHAVIDR	10	44488	230	Q6VW40;A2VAU6;I2BGM7;Q8WJE0;C6G1P2;Q33032;Q95F08;A0A1C9HG87;U5XM28;O98756;A0A286M593;F2X4H9;Q9GEK5;Q9GGI5;Q8HUZ9;I2E9L8;Q9THL1;Q5SCK3;A0A0K2SQY8;Q4VI99;C1JAT3;D6MYJ6;Q7YJP8;Q7GH77;O98551;Q3I534;I2E9A4;Q4VI78;G0WZL1;Q37220;B1PHQ2;Q1X6Q9;A0A142I7F3;S6CMZ7;Q8MFT9;J9QH20;Q37140;L0N8B1;Q37212;Q5I221;A0A286NQF2;Q7YJM6;A0A249Y5N8;S4TA61;J9QG76;F5B3G0;E0D8V0;Q8M9K0;Q8M9J0;A0A0F7G5Y0;Q8M9L6;B1NL21;Q33047;…		0	0.001	0.00563	52.36	0.0214441	2	912.472	-0.421985	32.9279	0
	High	AQAETGEIK	6	27913	177	Q6VW40;A2VAU6;C6G1P2;Q33032;F2X4H9;Q4VI99;Q9GGI5;Q4VI78;B8PRL7;A0A286M593;Q8HUZ9;D6MYK4;E7DMY2;R4QE58;A0A0K2SQY8;D6MYJ6;Q7YJP8;D6MYI7;I2BGM7;Q8WJE0;A0A1C9HG87;U5XM28;Q5SCK3;O98756;Q9GEK5;Q9XQ93;Q7GH77;O98551;I2E9L8;I2E9A4;Q1XEK3;Q8WKT6;A0A1W6BQF9;Q37212;A0A286NQE6;O98429;A0A286NQF2;Q7YJM6;Q9ZS70;A0A120KLC1;B8PRP3;Q8WJX3;O98426;A0A0B4M1K8;B7P0E9;D4N1T9;A0A1D5AHD9;J9QG76;Q1X6Q9;O99016;H8PFT5;Q8HVI8…		0	0.001	0.01128	51.26	0.027377	2	946.485	1.2951	24.7762	0
	High	NHGMHFR	1	30695	183	A2VAU6;C6G1P2;A0PD98;B8PRL7;A0A286M593;F2X4H9;A0A0K2SQY8;B8QQG4;Q4VI99;Q9GGI5;D6MYJ6;Q7YJP8;Q8HUZ9;Q4VI78;Q1XEK3;Q8WKT6;P48689;B8PRP3;H5ZW43;G0WZL1;J9QG76;Q37220;A0A142I7A5;H8PFT5;A0A078BR81;Q37347;K4EPE7;A0A0F6TFY2;Q95CE8;Q5DRJ9;Q7YJM3;J9QH20;Q37140;L0N8B1;Q9ZS70;Q6VW40;I2BGM7;Q8WJE0;B1NL21;Q33047;D6MYK4;E7DMY2;Q8WL19;Q33032;I2E962;Q9GHZ1;A0A1C9HG87;U5XM28;Q7YMT1;Q9THL1;A5X4D3;Q5SCK3;A0A286NQE6;…		0	0.006	0.08575	23.55	11.4073	2	898.411	1.06526	27.536	0
Q5I221	Ribulose bisphosphate carboxylase large chain OS=Benincasa hispida OX=102211 GN=rbcL PE=3 SV=1 - [Q5I221_BENHI]	2326.85	33.05	40542	0	19	224	475	52.6705	6.43018
	High	GGLDFTKDDENVNSQPFMR	9	51638	212	Q9XQI4;Q4VI93;Q8MFT9;A0A126G0V3;Q8M9K0;Q9XPZ1;A2VAU6;I2BGM7;Q33032;C3RXF1;Q6VW40;Q32701;P28421;Q32571;Q8WJE0;C6G1P2;Q33047;Q8WL19;Q95F08;A0A1C9HG87;U5XM28;B8PRL7;Q9THL1;Q5SCK3;A0A0F7EV98;O98756;Q9MT32;A0A286NQM2;A0A286M593;F2X4H9;Q9GEK5;A0A0K2SQY8;Q32553;Q4VI99;C1JAT3;Q9GGI5;D6MYJ6;Q9XQ93;Q7YJP8;Q7GH77;Q33156;Q8HUZ9;O98551;I2E9L8;Q3I534;I2E9A4;A0A286NQE9;Q4VI78;Q1XEK3;Q8WKT6;A5X4D3;O78309;A0A1S5Q…		0	0	3.07e-12	122.68	2.26344e-09	2	2169.99	1.02955	92.749	1
	High	GHYLNATAGTcEEMIK	11	14794	96	Q8ME51;Q31895;Q95631;Q37220;Q8MCW3;Q6VW40;A2VAU6;C6G1P2;Q33032;A0A1C9HG87;U5XM28;Q9THL1;Q5SCK3;F2X4H9;A0A0K2SQY8;Q4VI99;C1JAT3;Q9GGI5;D6MYJ6;Q7YJP8;Q7GH77;O98551;Q3I534;I2E9A4;Q4VI78;G0WZL1;B1PHQ2;Q1X6Q9;A0A142I7F3;S6CMZ7;Q8MFT9;J9QH20;Q37140;L0N8B1;Q32701;A0A0B4M1K8;A0A1D8DG20;P94046;R4QE58;Q5I221;B6GUV5;A0A078BR81;A0A0F6TFY2;Q5DRJ9;A5X4D3;Q37279;P93904;D6MYK4;E7DMY2;O98747;I2E962;Q7YMT1;I2E906;…	C11(Carbamidomethyl)	0	0	1.546e-10	99.58	2.41981e-07	2	1794.82	0.807073	65.3142	0
	High	EITLGFVDLLRDDFIEK	1	5735	46	Q9GGI5;A2VAU6;C6G1P2;F2X4H9;Q4VI99;Q5I221;Q4VI78;Q9GHM7;Q6VW40;I2BGM7;Q33032;Q95F08;A0A0F7EV98;O98756;Q9MT32;Q8HUZ9;I2E9L8;P48689;A0A142DPV4;J9QG76;Q8MFT9;A0A249Y5N8;S4TA61;E0D8V0;A0A0F7G5Y0;Q37212;A0A286NQF2;Q7YJM6;F5B3G0;Q8M9K0;Q8M9J0;E2FGZ3;E7DMY2;O78309;Q31895;Q4VIC0;O98747;O47280;Q3T5L7;Q4VI93;A0A0F7EV89;A0A1W6L1X3;H5ZW43;Q95CF8;Q37309;Q9MV62		0	0	3.946e-12	89.1	2.78262e-06	2	2023.07	-0.114089	115.114	1
	High	GGLDFTKDDENVNSQPFmR	7	51638	212	Q4VIC0;O98426;B1PHQ2;A0A2D0WHN2;Q95CE8;Q9GGJ5;B5LBY9;Q8M9K0;Q9XPZ1;A2VAU6;C6G1P2;A5X4D3;F2X4H9;A0A0K2SQY8;Q4VI99;Q9GGI5;D6MYJ6;Q7YJP8;Q5I221;Q4VI78;G0WZL1;Q37220;Q37279;J9QH20;Q37140;L0N8B1;Q6VW40;I2BGM7;Q8WJE0;Q33047;Q8WL19;Q33032;A0A1C9HG87;U5XM28;B8PRL7;Q9THL1;Q5SCK3;O98756;A0A286M593;Q9GEK5;C1JAT3;Q9XQ93;Q7GH77;Q33156;Q8HUZ9;O98551;I2E9L8;Q3I534;I2E9A4;Q1XEK3;Q8WKT6;P48689;A0A142DPV4;B7P0E9;D…	M18(Oxidation)	0	0	7.491e-11	86.8	8.48286e-06	2	2185.98	1.33788	83.0895	1
	High	GHYLNATAGTcEEmIK	7	14794	96	A2VAU6;C6G1P2;F2X4H9;Q9GGI5;Q6VW40;Q33032;A0A1C9HG87;U5XM28;Q9THL1;Q5SCK3;A0A0K2SQY8;Q4VI99;C1JAT3;D6MYJ6;Q7YJP8;Q7GH77;O98551;Q3I534;I2E9A4;Q4VI78;E7DMY2;A0A2H4UGV5;I2E962;O98429;A0A0B4M1K8;G0WZL1;Q37220;A0A142I7A5;B1PHQ2;Q1X6Q9;A0A142I7F3;A0A078BR81;Q37347;K4EPE7;S6CMZ7;Q8MFT9;A0A0F6TFY2;Q95CE8;Q5DRJ9;J9QH20;A0A1D8DG20;Q37140;L0N8B1;P94046;Q8MCW3;A5X4D3;Q37212;Q5I221;Q7YJL9;Q31895;R4QE58;O09424…	C11(Carbamidomethyl); M14(Oxidation)	0	0	2.28e-09	86.28	4.74719e-06	2	1810.81	1.85537	55.2021	0
	High	DNGLLLHIHR	12	41878	222	A2VAU6;C6G1P2;Q95F08;C3RXF1;B8PRL7;A0A286M593;F2X4H9;Q4VI99;Q9GGI5;Q8HUZ9;Q4VI78;Q6VW40;I2BGM7;Q33047;Q8WL19;Q33032;Q9THL1;Q5SCK3;O98756;Q9XQ93;Q7YJP8;Q7GH77;Q33156;I2E9L8;I2E9A4;Q1XEK3;A0A286NQF2;Q7YJM6;A0A0B4M1K8;B7P0E9;D4N1T9;A0A1D5AHD9;J9QG76;Q1X6Q9;O99016;A0A291L206;Q8M9K0;S6CMZ7;Q8M9J0;A0A1D5AHD5;Q8MFT9;G8EEM9;A0A2D0WHN2;Q7YJM3;A0A1D8DG20;Q36566;L0N8B1;P94046;I2EA78;Q9ZS70;Q8WJE0;B1NL21;P93…		0	0	4.798e-05	83.13	2.44972e-05	3	1187.66	0.248979	64.4609	0
	High	MSGGDHIHAGTVVGK	34	17683	132	A2VAU6;C6G1P2;F2X4H9;Q9GGI5;Q7YJP8;O98551;Q6VW40;I2BGM7;Q8WJE0;Q33032;A0A1C9HG87;U5XM28;A5X4D3;Q5SCK3;A0A286NQE6;O98756;Q339G9;A0A286M593;Q9GEK5;A0A0K2SQY8;O98429;D6MYJ6;Q9XQ93;Q7GH77;Q8HUZ9;Q5I221;G0WZM4;I2E9L8;Q8HRT3;I2E9A4;A0A286NQF2;Q1XEK3;Q8WKT6;Q7YJM6;Q9ZS70;A0A249Y5N8;A0A120KLC1;B8PRP3;A0A0B4M1K8;B7P0E9;B5L2V5;S4TA61;D4N1T9;A8DPF0;A0A1D5AHD9;J9QG76;E5G0I9;F5B3G0;E0D8V0;Q1X6Q9;O99016;H8PFT5…		0	0	1.165e-06	82.11	1.83643e-05	2	1465.72	1.1837	39.5293	0
	High	mSGGDHIHAGTVVGK	33	17683	132	A2VAU6;C6G1P2;F2X4H9;Q9GGI5;Q5I221;Q8WJE0;I2E9A4;A0A286M593;Q3T5L7;K4EPE7;P94046;Q9ZS70;O98747;P92447;Q95F08;Q5SCK3;O98756;Q1XEK3;A0A1Z1G7R2;A5X5W8;Q9XPZ1;B1NFY5;Q8HUZ9;Q37212;C6G392;Q5UFC2;B8PRP3;I2EA78;Q6VW40;I2BGM7;Q33032;A0A1C9HG87;U5XM28;A5X4D3;V5K6K1;Q339G9;Q9GEK5;A0A0K2SQY8;D6MYJ6;Q9XQ93;A0A1W6BQF9;Q7YJP8;Q7GH77;G0WZM4;O98551;I2E9L8;Q8HRT3;Q6USH4;Q8WKT6;A0A249Y5N8;Q8WJX3;B7P0E9;B5L2V5;S4TA…	M1(Oxidation)	0	0	3.354e-08	79.72	3.69234e-05	2	1481.72	0.48353	32.8883	0
	High	DDENVNSQPFMR	5	52171	233	C7AQV2;A5H757;Q7YJR9;Q7YJM4;Q6PZC1;X2D2J7;Q7YJL9;Q9GHZ1;A5X4K9;Q85YX6;A0A1Q1G8P4;Q6VW13;O20245;A2VAU6;C6G1P2;F2X4H9;Q9GGI5;D6MYJ0;Q9ZS70;Q32701;P28421;Q31896;Q6VW40;Q32776;Q32571;I2BGM7;Q8WJE0;B1NL21;P93904;Q33047;O98884;D6MYK4;E7DMY2;A0PD98;C7AQR6;O98747;Q8WL19;Q33032;I2E962;Q95F08;C3RXF1;A0A1C9HG87;U5XM28;B8PRL7;Q7YMT1;Q9THL1;A5X4D3;Q5SCK3;A0A286NQE6;V5K6K1;Q9XQI4;A0A0F7EV98;O98756;Q9MT32;Q339G…		0	0	1.101e-06	77.79	6.19995e-05	2	1451.62	0.893699	69.1062	0
	High	TFQGPPHGIQVER	27	58045	223	P48689;Q9GHM7;P28421;A0A1C9HG87;O99016;Q37140;O03654;Q33484;Q4VI99;D6MYJ6;Q7YJP8;Q7YJR9;Q8HVI8;Q9XQR0;O03628;O03613;Q6VW40;A2VAU6;I2BGM7;C6G1P2;Q33032;Q95F08;A0A0F7EV98;O98756;Q9MT32;F2X4H9;Q9GGI5;Q8HUZ9;I2E9L8;Q4VI78;Q9ZS70;Q8WJE0;D6MYK4;E7DMY2;U5XM28;R4QE58;Q5SCK3;A0A286NQE6;Q6VW13;A0A286M593;Q9GEK5;A0A0K2SQY8;O98429;Q9XQ93;Q7GH77;O98551;I2E9A4;A0A286NQF2;Q1XEK3;Q8WKT6;Q7YJM6;D6MYI7;A0A120KLC1;…		0	0	5.824e-06	73.98	0.00024886	2	1465.76	1.65537	62.6514	0
	High	GHYLNATAGTcEEMIKR	1	14767	95	Q6VW40;A2VAU6;C6G1P2;Q33032;A0A1C9HG87;U5XM28;Q5SCK3;F2X4H9;A0A0K2SQY8;Q9GGI5;D6MYJ6;Q7YJP8;Q7GH77;O98551;I2E9A4;Q1X6Q9;S6CMZ7;Q8MFT9;Q37140;L0N8B1;Q9THL1;Q4VI99;Q4VI78;Q37220;B1PHQ2;C1JAT3;Q3I534;E7DMY2;A0A2H4UGV5;I2E962;O98429;A0A0B4M1K8;G0WZL1;A0A142I7A5;A0A142I7F3;A0A078BR81;Q37347;K4EPE7;A0A0F6TFY2;Q95CE8;Q5DRJ9;J9QH20;A0A1D8DG20;P94046;Q8MCW3;A5X4D3;Q37212;Q5I221;Q7YJL9;Q37279;Q32701;P93904…	C11(Carbamidomethyl)	0	0	4.122e-06	68.57	0.000369894	2	1950.92	1.28217	60.3982	1
	High	GHYLNATAGTcEEmIKR	4	14767	95	A2VAU6;C6G1P2;F2X4H9;Q9GGI5;Q6VW40;Q33032;A0A1C9HG87;U5XM28;Q9THL1;Q5SCK3;A0A0K2SQY8;Q4VI99;C1JAT3;D6MYJ6;Q7YJP8;Q7GH77;O98551;Q3I534;I2E9A4;Q4VI78;E7DMY2;A0A2H4UGV5;I2E962;O98429;A0A0B4M1K8;G0WZL1;Q37220;A0A142I7A5;B1PHQ2;Q1X6Q9;A0A142I7F3;A0A078BR81;Q37347;K4EPE7;S6CMZ7;Q8MFT9;A0A0F6TFY2;Q95CE8;Q5DRJ9;J9QH20;A0A1D8DG20;Q37140;L0N8B1;P94046;Q8MCW3;A5X4D3;Q37212;Q5I221;Q7YJL9;Q31895;R4QE58;O09424…	C11(Carbamidomethyl); M14(Oxidation)	0	0	6.772e-08	60.93	0.00201672	3	1966.91	1.11945	50.1511	1
	High	FLFcAEAIYK	6	13080	100	A2VAU6;C6G1P2;D6MYK4;E7DMY2;R4QE58;A5X4D3;Q95631;Q6VW13;F2X4H9;A0A0K2SQY8;Q9TN58;Q4VI99;Q9GGI5;D6MYJ6;Q37212;Q7YJP8;J9QER6;Q5I221;Q4VI78;O09424;D6MYI7;C7A5Z4;Q37220;L0N8B1;Q32571;A0PD98;Q95F08;C3RXF1;Q9GHZ1;B8PRL7;A0A286M593;B8QQG4;Q71N81;Q8HUZ9;Q1XEK3;Q8WKT6;Q8MCX1;P48689;Q7YJR9;B8PRP3;H5ZW43;G0WZL1;Q7YJM4;J9QG76;A0A142I7A5;Q6PZC1;H8PFT5;A0A078BR81;Q37347;K4EPE7;A0A0F6TFY2;D6MYJ0;Q95CE8;Q5DRJ9;Q…	C4(Carbamidomethyl)	0	0	0.0003701	57.12	0.00637969	2	1261.63	0.373025	109.587	0
	High	EITLGFVDLLR	1	11021	95	A2VAU6;C6G1P2;F2X4H9;Q4VI99;Q9GGI5;Q4VI78;Q6VW40;Q33032;A0A1C9HG87;U5XM28;C1JAT3;Q5I221;I2BGM7;Q8WJE0;B8PRL7;O98756;A0A286M593;Q9GEK5;Q8HUZ9;I2E9L8;Q8MFT9;Q9ZS70;I2E962;A0A286NQE6;A0A286NQF2;Q7YJM6;P48689;A0A142DPV4;B8PRP3;H5ZW43;G0WZL1;J9QG76;B3LDY8;Q8HVI8;D0Q0K2;Q8M9K0;Q37347;Q8M9J0;J9QH20;A0A125R6I8;Q8MCW3;E7DMY2;O98747;Q9TN58;Q37212;Q4VI93;O09424;A0A249Y5N8;C1JAS8;Q9XPZ1;Q9GHM7;Q37309;Q31895;…		0	0	0.0004852	54.62	0.00745718	2	1275.73	0.366433	114.98	0
	High	VALEAcVQAR	23	29518	175	A2VAU6;C6G1P2;A5X4D3;F2X4H9;A0A0K2SQY8;Q4VI99;Q9GGI5;D6MYJ6;Q7YJP8;Q5I221;Q4VI78;G0WZL1;Q37220;Q37279;J9QH20;Q37140;L0N8B1;Q6VW40;I2BGM7;Q8WJE0;Q33047;Q8WL19;Q33032;A0A1C9HG87;U5XM28;B8PRL7;Q9THL1;Q5SCK3;O98756;A0A286M593;Q9GEK5;C1JAT3;Q9XQ93;Q7GH77;Q33156;Q8HUZ9;O98551;I2E9L8;Q3I534;I2E9A4;Q1XEK3;Q8WKT6;P48689;A0A142DPV4;B7P0E9;D4N1T9;J9QG76;A0A1W6BU28;Q1X8C4;B1PHQ2;Q1X6Q9;O99016;A0A142I7F3;Q8HV…	C6(Carbamidomethyl)	0	0	0.000604	54.53	0.0141368	2	1116.58	0.319118	61.5227	0
	High	DDENVNSQPFmR	5	52171	233	Q9ZS70;Q6VW40;A2VAU6;I2BGM7;Q8WJE0;C6G1P2;E7DMY2;Q33032;A0A1C9HG87;U5XM28;A0A286NQE6;O98756;A0A286M593;F2X4H9;Q9GEK5;Q9GGI5;Q37212;Q8HUZ9;I2E9L8;A0A286NQF2;Q7YJM6;B8PRP3;J9QG76;Q8HVI8;Q8M9K0;Q37347;Q8M9J0;Q8MFT9;B1NL21;Q33047;A0PD98;Q8WL19;I2E962;Q9GHZ1;B8PRL7;Q7YMT1;Q9THL1;A5X4D3;Q5SCK3;A5X4K9;Q9XQI4;Q339G9;A0A0K2SQY8;B8QQG4;O78309;O98429;Q4VI99;C1JAT3;D6MYJ6;Q9XQ93;Q7YJP8;Q7GH77;Q33156;Q5I221;G…	M11(Oxidation)	0	0	2.971e-05	50.31	0.0341223	2	1467.62	0.772197	56.6686	0
	High	PLLGcTIKPK	6	64838	243	Q6VW40;A2VAU6;I2BGM7;C6G1P2;E7DMY2;Q33032;Q95F08;A0A0F7EV98;O98756;Q9MT32;F2X4H9;Q4VI99;Q9GGI5;Q8HUZ9;I2E9L8;Q4VI78;P93904;D6MYK4;A0A1C9HG87;U5XM28;Q9THL1;Q5SCK3;A0A0K2SQY8;C1JAT3;D6MYJ6;Q37212;Q7YJP8;Q7GH77;J9QER6;O98551;Q3I534;I2E9A4;G0WZL1;Q37220;B1PHQ2;Q1X6Q9;A0A142I7F3;S6CMZ7;Q37176;Q8MFT9;J9QH20;Q37140;L0N8B1;A5X4D3;A0A286M593;Q5I221;Q1XEK3;Q8WKT6;Q7YJM4;J9QG76;E5G0I9;D6MYJ0;Q7YJM3;I2E962;O…	C5(Carbamidomethyl)	0	0	0.001848	47.66	0.0969826	2	1126.67	0.321047	51.0137	1
	High	EITLGFVDLLRDDFIEKDR	1	5694	46	Q9GGI5;A2VAU6;C6G1P2;F2X4H9;Q4VI99;Q5I221;Q4VI78;Q9GHM7;Q6VW40;I2BGM7;Q33032;Q95F08;A0A0F7EV98;O98756;Q9MT32;Q8HUZ9;I2E9L8;P48689;A0A142DPV4;J9QG76;Q8MFT9;A0A249Y5N8;S4TA61;E0D8V0;A0A0F7G5Y0;Q37212;A0A286NQF2;Q7YJM6;F5B3G0;Q8M9K0;Q8M9J0;E2FGZ3;E7DMY2;O78309;Q31895;Q4VIC0;O98747;O47280;Q3T5L7;Q4VI93;A0A0F7EV89;A0A1W6L1X3;H5ZW43;Q95CF8;Q37309;Q9MV62		0	0	4.434e-07	40.83	0.175715	3	2294.2	-0.0346062	114.699	2
	High	YGRPLLGcTIKPK	6	64650	239	I2BGM7;C6G1P2;Q33032;C3RXF1;A0A286NQM2;Q9GGI5;Q6VW40;A2VAU6;Q8WJE0;A0A1C9HG87;U5XM28;A5X4D3;Q5SCK3;A0A286NQE6;V5K6K1;O98756;Q339G9;A0A286M593;F2X4H9;Q9GEK5;A0A0K2SQY8;O98429;D6MYJ6;Q9XQ93;A0A1W6BQF9;Q37212;Q7YJP8;Q7GH77;Q8HUZ9;Q5I221;G0WZM4;O98551;I2E9L8;Q8HRT3;I2E9A4;A0A286NQF2;Q6USH4;Q1XEK3;Q8WKT6;Q7YJM6;Q32701;R4QE58;Q9THL1;Q32553;Q4VI99;C1JAT3;Q3I534;Q4VI78;D6MYI7;Q32183;J9QG76;Q7YJM3;Q37140;…	C8(Carbamidomethyl)	0	0	0.0003732	33.94	2.44292	4	1502.85	-0.587415	53.0634	2
	High	AMHAVIDR	10	44488	230	Q6VW40;A2VAU6;I2BGM7;Q8WJE0;C6G1P2;Q33032;Q95F08;A0A1C9HG87;U5XM28;O98756;A0A286M593;F2X4H9;Q9GEK5;Q9GGI5;Q8HUZ9;I2E9L8;Q9THL1;Q5SCK3;A0A0K2SQY8;Q4VI99;C1JAT3;D6MYJ6;Q7YJP8;Q7GH77;O98551;Q3I534;I2E9A4;Q4VI78;G0WZL1;Q37220;B1PHQ2;Q1X6Q9;A0A142I7F3;S6CMZ7;Q8MFT9;J9QH20;Q37140;L0N8B1;Q37212;Q5I221;A0A286NQF2;Q7YJM6;A0A249Y5N8;S4TA61;J9QG76;F5B3G0;E0D8V0;Q8M9K0;Q8M9J0;A0A0F7G5Y0;Q8M9L6;B1NL21;Q33047;…		0	0.001	0.00563	52.36	0.0214441	2	912.472	-0.421985	32.9279	0
	High	PQAETGEIK	5	38	15	Q6VW40;A0PD98;A0A1W6BQF9;Q71N78;J9QER6;C7A5Z4;A0A291L206;A5X5W8;J9QH20;Q6PZC1;B6GUV5;A0A0F6TFY2;A0A2H4P5N4;C7SN35;Q5I221		0	0.001	0.007268	51.54	0.0109508	2	972.499	-0.27152	30.1509	0
	High	DDFIEKDR	8	17693	129	Q6VW40;A2VAU6;I2BGM7;C6G1P2;Q33032;Q95F08;O98756;F2X4H9;Q9GGI5;Q8HUZ9;I2E9L8;Q7YMT1;Q9THL1;Q5SCK3;Q339G9;Q4VI99;Q7YJP8;Q7GH77;Q5I221;I2E9A4;Q4VI78;Q58U40;A0A0B4M1K8;Q1X6Q9;S6CMZ7;Q8MFT9;A0A1D8DG20;L0N8B1;P94046;J9QG76;Q37220;B1PHQ2;A0A078BR81;A0A0F6TFY2;Q5DRJ9;P92447;Q32701;Q32553;E7DMY2;Q37212;Q33047;Q8WL19;Q9XQ93;Q33156;Q1XEK3;P48689;Q7YJM3;Q9GHM7;I6N589;A0A291L2S1;P28421;B1NL21;A0PD98;Q31895;Q…		0	0.001	0.01745	50.12	0.0261056	2	1037.49	0.86647	41.7667	1
	High	NHGMHFR	1	30695	183	A2VAU6;C6G1P2;A0PD98;B8PRL7;A0A286M593;F2X4H9;A0A0K2SQY8;B8QQG4;Q4VI99;Q9GGI5;D6MYJ6;Q7YJP8;Q8HUZ9;Q4VI78;Q1XEK3;Q8WKT6;P48689;B8PRP3;H5ZW43;G0WZL1;J9QG76;Q37220;A0A142I7A5;H8PFT5;A0A078BR81;Q37347;K4EPE7;A0A0F6TFY2;Q95CE8;Q5DRJ9;Q7YJM3;J9QH20;Q37140;L0N8B1;Q9ZS70;Q6VW40;I2BGM7;Q8WJE0;B1NL21;Q33047;D6MYK4;E7DMY2;Q8WL19;Q33032;I2E962;Q9GHZ1;A0A1C9HG87;U5XM28;Q7YMT1;Q9THL1;A5X4D3;Q5SCK3;A0A286NQE6;…		0	0.006	0.08575	23.55	11.4073	2	898.411	1.06526	27.536	0
	High	EGNEIIR	1	14511	111	Q6VW40;A2VAU6;I2BGM7;Q8WJE0;C6G1P2;Q33032;A0A1C9HG87;U5XM28;O98756;A0A286M593;F2X4H9;Q9GEK5;Q9GGI5;Q8HUZ9;I2E9L8;E7DMY2;O98747;Q95F08;Q31895;A0A0F7EV98;Q9MT32;Q4VI99;Q37212;Q4VI78;Q4VIC0;Q9GHZ1;Q7YMT1;Q9THL1;A5X4D3;Q5SCK3;Q339G9;A0A0K2SQY8;C1JAT3;D6MYJ6;Q7YJP8;Q7GH77;Q5I221;O98551;Q3I534;I2E9A4;Q58U40;B8PRL7;A0A1W6BQF9;J9QER6;Q1XEK3;Q8WKT6;V5K6K1;Q9XQ93;G0WZM4;Q8HRT3;Q6USH4;I2E962;A0A286NQE6;A0A2…		0	0.008	0.09977	41.97	0.153664	2	830.436	-0.303857	34.9388	0
D6MYK4	Ribulose bisphosphate carboxylase large chain OS=Arum maculatum OX=4458 GN=rbcL PE=3 SV=1 - [D6MYK4_ARUMA]	2320.75	36.46	5875	0	17	220	480	53.2863	6.68311
	High	GGLDFTKDDENVNSQPFMR	9	51638	212	Q9XQI4;Q4VI93;Q8MFT9;A0A126G0V3;Q8M9K0;Q9XPZ1;A2VAU6;I2BGM7;Q33032;C3RXF1;Q6VW40;Q32701;P28421;Q32571;Q8WJE0;C6G1P2;Q33047;Q8WL19;Q95F08;A0A1C9HG87;U5XM28;B8PRL7;Q9THL1;Q5SCK3;A0A0F7EV98;O98756;Q9MT32;A0A286NQM2;A0A286M593;F2X4H9;Q9GEK5;A0A0K2SQY8;Q32553;Q4VI99;C1JAT3;Q9GGI5;D6MYJ6;Q9XQ93;Q7YJP8;Q7GH77;Q33156;Q8HUZ9;O98551;I2E9L8;Q3I534;I2E9A4;A0A286NQE9;Q4VI78;Q1XEK3;Q8WKT6;A5X4D3;O78309;A0A1S5Q…		0	0	3.07e-12	122.68	2.26344e-09	2	2169.99	1.02955	92.749	1
	High	GHYLNATAGTcEEMIK	11	14794	96	Q8ME51;Q31895;Q95631;Q37220;Q8MCW3;Q6VW40;A2VAU6;C6G1P2;Q33032;A0A1C9HG87;U5XM28;Q9THL1;Q5SCK3;F2X4H9;A0A0K2SQY8;Q4VI99;C1JAT3;Q9GGI5;D6MYJ6;Q7YJP8;Q7GH77;O98551;Q3I534;I2E9A4;Q4VI78;G0WZL1;B1PHQ2;Q1X6Q9;A0A142I7F3;S6CMZ7;Q8MFT9;J9QH20;Q37140;L0N8B1;Q32701;A0A0B4M1K8;A0A1D8DG20;P94046;R4QE58;Q5I221;B6GUV5;A0A078BR81;A0A0F6TFY2;Q5DRJ9;A5X4D3;Q37279;P93904;D6MYK4;E7DMY2;O98747;I2E962;Q7YMT1;I2E906;…	C11(Carbamidomethyl)	0	0	1.546e-10	99.58	2.41981e-07	2	1794.82	0.807073	65.3142	0
	High	GGLDFTKDDENVNSQPFmR	7	51638	212	Q4VIC0;O98426;B1PHQ2;A0A2D0WHN2;Q95CE8;Q9GGJ5;B5LBY9;Q8M9K0;Q9XPZ1;A2VAU6;C6G1P2;A5X4D3;F2X4H9;A0A0K2SQY8;Q4VI99;Q9GGI5;D6MYJ6;Q7YJP8;Q5I221;Q4VI78;G0WZL1;Q37220;Q37279;J9QH20;Q37140;L0N8B1;Q6VW40;I2BGM7;Q8WJE0;Q33047;Q8WL19;Q33032;A0A1C9HG87;U5XM28;B8PRL7;Q9THL1;Q5SCK3;O98756;A0A286M593;Q9GEK5;C1JAT3;Q9XQ93;Q7GH77;Q33156;Q8HUZ9;O98551;I2E9L8;Q3I534;I2E9A4;Q1XEK3;Q8WKT6;P48689;A0A142DPV4;B7P0E9;D…	M18(Oxidation)	0	0	7.491e-11	86.8	8.48286e-06	2	2185.98	1.33788	83.0895	1
	High	GHYLNATAGTcEEmIK	7	14794	96	A2VAU6;C6G1P2;F2X4H9;Q9GGI5;Q6VW40;Q33032;A0A1C9HG87;U5XM28;Q9THL1;Q5SCK3;A0A0K2SQY8;Q4VI99;C1JAT3;D6MYJ6;Q7YJP8;Q7GH77;O98551;Q3I534;I2E9A4;Q4VI78;E7DMY2;A0A2H4UGV5;I2E962;O98429;A0A0B4M1K8;G0WZL1;Q37220;A0A142I7A5;B1PHQ2;Q1X6Q9;A0A142I7F3;A0A078BR81;Q37347;K4EPE7;S6CMZ7;Q8MFT9;A0A0F6TFY2;Q95CE8;Q5DRJ9;J9QH20;A0A1D8DG20;Q37140;L0N8B1;P94046;Q8MCW3;A5X4D3;Q37212;Q5I221;Q7YJL9;Q31895;R4QE58;O09424…	C11(Carbamidomethyl); M14(Oxidation)	0	0	2.28e-09	86.28	4.74719e-06	2	1810.81	1.85537	55.2021	0
	High	DNGLLLHIHR	12	41878	222	A2VAU6;C6G1P2;Q95F08;C3RXF1;B8PRL7;A0A286M593;F2X4H9;Q4VI99;Q9GGI5;Q8HUZ9;Q4VI78;Q6VW40;I2BGM7;Q33047;Q8WL19;Q33032;Q9THL1;Q5SCK3;O98756;Q9XQ93;Q7YJP8;Q7GH77;Q33156;I2E9L8;I2E9A4;Q1XEK3;A0A286NQF2;Q7YJM6;A0A0B4M1K8;B7P0E9;D4N1T9;A0A1D5AHD9;J9QG76;Q1X6Q9;O99016;A0A291L206;Q8M9K0;S6CMZ7;Q8M9J0;A0A1D5AHD5;Q8MFT9;G8EEM9;A0A2D0WHN2;Q7YJM3;A0A1D8DG20;Q36566;L0N8B1;P94046;I2EA78;Q9ZS70;Q8WJE0;B1NL21;P93…		0	0	4.798e-05	83.13	2.44972e-05	3	1187.66	0.248979	64.4609	0
	High	MSGGDHIHAGTVVGK	34	17683	132	A2VAU6;C6G1P2;F2X4H9;Q9GGI5;Q7YJP8;O98551;Q6VW40;I2BGM7;Q8WJE0;Q33032;A0A1C9HG87;U5XM28;A5X4D3;Q5SCK3;A0A286NQE6;O98756;Q339G9;A0A286M593;Q9GEK5;A0A0K2SQY8;O98429;D6MYJ6;Q9XQ93;Q7GH77;Q8HUZ9;Q5I221;G0WZM4;I2E9L8;Q8HRT3;I2E9A4;A0A286NQF2;Q1XEK3;Q8WKT6;Q7YJM6;Q9ZS70;A0A249Y5N8;A0A120KLC1;B8PRP3;A0A0B4M1K8;B7P0E9;B5L2V5;S4TA61;D4N1T9;A8DPF0;A0A1D5AHD9;J9QG76;E5G0I9;F5B3G0;E0D8V0;Q1X6Q9;O99016;H8PFT5…		0	0	1.165e-06	82.11	1.83643e-05	2	1465.72	1.1837	39.5293	0
	High	mSGGDHIHAGTVVGK	33	17683	132	A2VAU6;C6G1P2;F2X4H9;Q9GGI5;Q5I221;Q8WJE0;I2E9A4;A0A286M593;Q3T5L7;K4EPE7;P94046;Q9ZS70;O98747;P92447;Q95F08;Q5SCK3;O98756;Q1XEK3;A0A1Z1G7R2;A5X5W8;Q9XPZ1;B1NFY5;Q8HUZ9;Q37212;C6G392;Q5UFC2;B8PRP3;I2EA78;Q6VW40;I2BGM7;Q33032;A0A1C9HG87;U5XM28;A5X4D3;V5K6K1;Q339G9;Q9GEK5;A0A0K2SQY8;D6MYJ6;Q9XQ93;A0A1W6BQF9;Q7YJP8;Q7GH77;G0WZM4;O98551;I2E9L8;Q8HRT3;Q6USH4;Q8WKT6;A0A249Y5N8;Q8WJX3;B7P0E9;B5L2V5;S4TA…	M1(Oxidation)	0	0	3.354e-08	79.72	3.69234e-05	2	1481.72	0.48353	32.8883	0
	High	DDENVNSQPFMR	5	52171	233	C7AQV2;A5H757;Q7YJR9;Q7YJM4;Q6PZC1;X2D2J7;Q7YJL9;Q9GHZ1;A5X4K9;Q85YX6;A0A1Q1G8P4;Q6VW13;O20245;A2VAU6;C6G1P2;F2X4H9;Q9GGI5;D6MYJ0;Q9ZS70;Q32701;P28421;Q31896;Q6VW40;Q32776;Q32571;I2BGM7;Q8WJE0;B1NL21;P93904;Q33047;O98884;D6MYK4;E7DMY2;A0PD98;C7AQR6;O98747;Q8WL19;Q33032;I2E962;Q95F08;C3RXF1;A0A1C9HG87;U5XM28;B8PRL7;Q7YMT1;Q9THL1;A5X4D3;Q5SCK3;A0A286NQE6;V5K6K1;Q9XQI4;A0A0F7EV98;O98756;Q9MT32;Q339G…		0	0	1.101e-06	77.79	6.19995e-05	2	1451.62	0.893699	69.1062	0
	High	ELGVPIVMHDYITGGFTANTSLAHYcR	2	839	19	A2VAU6;I2BGM7;Q33032;C3RXF1;C7AQV0;C7AQV2;D6MYK4;D6MYJ6;A0A142DPV4;A0A120KLC1;G0WZL1;Q31889;Q32553;A0A2H4UGV5;D6MYK9;C7AQT3;D6MYI7;D6MYJ0;A0A023Q3H2	C26(Carbamidomethyl)	0	0	4.607e-12	74.66	9.12384e-05	4	3022.46	0.85262	114.098	0
	High	TFQGPPHGIQVER	27	58045	223	P48689;Q9GHM7;P28421;A0A1C9HG87;O99016;Q37140;O03654;Q33484;Q4VI99;D6MYJ6;Q7YJP8;Q7YJR9;Q8HVI8;Q9XQR0;O03628;O03613;Q6VW40;A2VAU6;I2BGM7;C6G1P2;Q33032;Q95F08;A0A0F7EV98;O98756;Q9MT32;F2X4H9;Q9GGI5;Q8HUZ9;I2E9L8;Q4VI78;Q9ZS70;Q8WJE0;D6MYK4;E7DMY2;U5XM28;R4QE58;Q5SCK3;A0A286NQE6;Q6VW13;A0A286M593;Q9GEK5;A0A0K2SQY8;O98429;Q9XQ93;Q7GH77;O98551;I2E9A4;A0A286NQF2;Q1XEK3;Q8WKT6;Q7YJM6;D6MYI7;A0A120KLC1;…		0	0	5.824e-06	73.98	0.00024886	2	1465.76	1.65537	62.6514	0
	High	GHYLNATAGTcEEMIKR	1	14767	95	Q6VW40;A2VAU6;C6G1P2;Q33032;A0A1C9HG87;U5XM28;Q5SCK3;F2X4H9;A0A0K2SQY8;Q9GGI5;D6MYJ6;Q7YJP8;Q7GH77;O98551;I2E9A4;Q1X6Q9;S6CMZ7;Q8MFT9;Q37140;L0N8B1;Q9THL1;Q4VI99;Q4VI78;Q37220;B1PHQ2;C1JAT3;Q3I534;E7DMY2;A0A2H4UGV5;I2E962;O98429;A0A0B4M1K8;G0WZL1;A0A142I7A5;A0A142I7F3;A0A078BR81;Q37347;K4EPE7;A0A0F6TFY2;Q95CE8;Q5DRJ9;J9QH20;A0A1D8DG20;P94046;Q8MCW3;A5X4D3;Q37212;Q5I221;Q7YJL9;Q37279;Q32701;P93904…	C11(Carbamidomethyl)	0	0	4.122e-06	68.57	0.000369894	2	1950.92	1.28217	60.3982	1
	High	ELGVPIVmHDYITGGFTANTSLAHYcR	5	839	19	A2VAU6;I2BGM7;D6MYK4;Q33032;D6MYJ6;A0A142DPV4;A0A120KLC1;G0WZL1;C3RXF1;Q31889;Q32553;A0A2H4UGV5;D6MYK9;C7AQV0;C7AQT3;C7AQV2;D6MYI7;D6MYJ0;A0A023Q3H2	M8(Oxidation); C26(Carbamidomethyl)	0	0	1.367e-09	63.33	0.00118314	3	3038.46	2.62654	110.611	0
	High	GHYLNATAGTcEEmIKR	4	14767	95	A2VAU6;C6G1P2;F2X4H9;Q9GGI5;Q6VW40;Q33032;A0A1C9HG87;U5XM28;Q9THL1;Q5SCK3;A0A0K2SQY8;Q4VI99;C1JAT3;D6MYJ6;Q7YJP8;Q7GH77;O98551;Q3I534;I2E9A4;Q4VI78;E7DMY2;A0A2H4UGV5;I2E962;O98429;A0A0B4M1K8;G0WZL1;Q37220;A0A142I7A5;B1PHQ2;Q1X6Q9;A0A142I7F3;A0A078BR81;Q37347;K4EPE7;S6CMZ7;Q8MFT9;A0A0F6TFY2;Q95CE8;Q5DRJ9;J9QH20;A0A1D8DG20;Q37140;L0N8B1;P94046;Q8MCW3;A5X4D3;Q37212;Q5I221;Q7YJL9;Q31895;R4QE58;O09424…	C11(Carbamidomethyl); M14(Oxidation)	0	0	6.772e-08	60.93	0.00201672	3	1966.91	1.11945	50.1511	1
	High	FLFcAEAIYK	6	13080	100	A2VAU6;C6G1P2;D6MYK4;E7DMY2;R4QE58;A5X4D3;Q95631;Q6VW13;F2X4H9;A0A0K2SQY8;Q9TN58;Q4VI99;Q9GGI5;D6MYJ6;Q37212;Q7YJP8;J9QER6;Q5I221;Q4VI78;O09424;D6MYI7;C7A5Z4;Q37220;L0N8B1;Q32571;A0PD98;Q95F08;C3RXF1;Q9GHZ1;B8PRL7;A0A286M593;B8QQG4;Q71N81;Q8HUZ9;Q1XEK3;Q8WKT6;Q8MCX1;P48689;Q7YJR9;B8PRP3;H5ZW43;G0WZL1;Q7YJM4;J9QG76;A0A142I7A5;Q6PZC1;H8PFT5;A0A078BR81;Q37347;K4EPE7;A0A0F6TFY2;D6MYJ0;Q95CE8;Q5DRJ9;Q…	C4(Carbamidomethyl)	0	0	0.0003701	57.12	0.00637969	2	1261.63	0.373025	109.587	0
	High	VALEAcVQAR	23	29518	175	A2VAU6;C6G1P2;A5X4D3;F2X4H9;A0A0K2SQY8;Q4VI99;Q9GGI5;D6MYJ6;Q7YJP8;Q5I221;Q4VI78;G0WZL1;Q37220;Q37279;J9QH20;Q37140;L0N8B1;Q6VW40;I2BGM7;Q8WJE0;Q33047;Q8WL19;Q33032;A0A1C9HG87;U5XM28;B8PRL7;Q9THL1;Q5SCK3;O98756;A0A286M593;Q9GEK5;C1JAT3;Q9XQ93;Q7GH77;Q33156;Q8HUZ9;O98551;I2E9L8;Q3I534;I2E9A4;Q1XEK3;Q8WKT6;P48689;A0A142DPV4;B7P0E9;D4N1T9;J9QG76;A0A1W6BU28;Q1X8C4;B1PHQ2;Q1X6Q9;O99016;A0A142I7F3;Q8HV…	C6(Carbamidomethyl)	0	0	0.000604	54.53	0.0141368	2	1116.58	0.319118	61.5227	0
	High	DDENVNSQPFmR	5	52171	233	Q9ZS70;Q6VW40;A2VAU6;I2BGM7;Q8WJE0;C6G1P2;E7DMY2;Q33032;A0A1C9HG87;U5XM28;A0A286NQE6;O98756;A0A286M593;F2X4H9;Q9GEK5;Q9GGI5;Q37212;Q8HUZ9;I2E9L8;A0A286NQF2;Q7YJM6;B8PRP3;J9QG76;Q8HVI8;Q8M9K0;Q37347;Q8M9J0;Q8MFT9;B1NL21;Q33047;A0PD98;Q8WL19;I2E962;Q9GHZ1;B8PRL7;Q7YMT1;Q9THL1;A5X4D3;Q5SCK3;A5X4K9;Q9XQI4;Q339G9;A0A0K2SQY8;B8QQG4;O78309;O98429;Q4VI99;C1JAT3;D6MYJ6;Q9XQ93;Q7YJP8;Q7GH77;Q33156;Q5I221;G…	M11(Oxidation)	0	0	2.971e-05	50.31	0.0341223	2	1467.62	0.772197	56.6686	0
	High	PLLxcTIKPK	6	64838	243	Q6VW40;A2VAU6;I2BGM7;C6G1P2;E7DMY2;Q33032;Q95F08;A0A0F7EV98;O98756;Q9MT32;F2X4H9;Q4VI99;Q9GGI5;Q8HUZ9;I2E9L8;Q4VI78;P93904;D6MYK4;A0A1C9HG87;U5XM28;Q9THL1;Q5SCK3;A0A0K2SQY8;C1JAT3;D6MYJ6;Q37212;Q7YJP8;Q7GH77;J9QER6;O98551;Q3I534;I2E9A4;G0WZL1;Q37220;B1PHQ2;Q1X6Q9;A0A142I7F3;S6CMZ7;Q37176;Q8MFT9;J9QH20;Q37140;L0N8B1;A5X4D3;A0A286M593;Q5I221;Q1XEK3;Q8WKT6;Q7YJM4;J9QG76;E5G0I9;D6MYJ0;Q7YJM3;I2E962;O…	X4(G); C5(Carbamidomethyl)	0	0	0.001848	47.66	0.0969826	2	1126.67	0.321047	51.0137	1
	High	YGRPLLxcTIKPK	3	20	4	D6MYK4;E7DMY2;Q95631;P93976	X7(N); C8(Carbamidomethyl)	0	0	0.001246	43.16	0.0785574	3	1559.86	-6.91965	61.8677	2
	High	AMHAVIDR	10	44488	230	Q6VW40;A2VAU6;I2BGM7;Q8WJE0;C6G1P2;Q33032;Q95F08;A0A1C9HG87;U5XM28;O98756;A0A286M593;F2X4H9;Q9GEK5;Q9GGI5;Q8HUZ9;I2E9L8;Q9THL1;Q5SCK3;A0A0K2SQY8;Q4VI99;C1JAT3;D6MYJ6;Q7YJP8;Q7GH77;O98551;Q3I534;I2E9A4;Q4VI78;G0WZL1;Q37220;B1PHQ2;Q1X6Q9;A0A142I7F3;S6CMZ7;Q8MFT9;J9QH20;Q37140;L0N8B1;Q37212;Q5I221;A0A286NQF2;Q7YJM6;A0A249Y5N8;S4TA61;J9QG76;F5B3G0;E0D8V0;Q8M9K0;Q8M9J0;A0A0F7G5Y0;Q8M9L6;B1NL21;Q33047;…		0	0.001	0.00563	52.36	0.0214441	2	912.472	-0.421985	32.9279	0
	High	AQAETGEIK	6	27913	177	Q6VW40;A2VAU6;C6G1P2;Q33032;F2X4H9;Q4VI99;Q9GGI5;Q4VI78;B8PRL7;A0A286M593;Q8HUZ9;D6MYK4;E7DMY2;R4QE58;A0A0K2SQY8;D6MYJ6;Q7YJP8;D6MYI7;I2BGM7;Q8WJE0;A0A1C9HG87;U5XM28;Q5SCK3;O98756;Q9GEK5;Q9XQ93;Q7GH77;O98551;I2E9L8;I2E9A4;Q1XEK3;Q8WKT6;A0A1W6BQF9;Q37212;A0A286NQE6;O98429;A0A286NQF2;Q7YJM6;Q9ZS70;A0A120KLC1;B8PRP3;Q8WJX3;O98426;A0A0B4M1K8;B7P0E9;D4N1T9;A0A1D5AHD9;J9QG76;Q1X6Q9;O99016;H8PFT5;Q8HVI8…		0	0.001	0.01128	51.26	0.027377	2	946.485	1.2951	24.7762	0
	High	LGLSxKNYGR	2	22	6	P93904;O98884;D6MYK4;Q7YMT1;Q1X6Q9;Q6YLP8	X5(N)	0	0.004	0.05676	43.51	0.0843404	2	1121.61	0.786338	62.9309	1
	High	NHGMHFR	1	30695	183	A2VAU6;C6G1P2;A0PD98;B8PRL7;A0A286M593;F2X4H9;A0A0K2SQY8;B8QQG4;Q4VI99;Q9GGI5;D6MYJ6;Q7YJP8;Q8HUZ9;Q4VI78;Q1XEK3;Q8WKT6;P48689;B8PRP3;H5ZW43;G0WZL1;J9QG76;Q37220;A0A142I7A5;H8PFT5;A0A078BR81;Q37347;K4EPE7;A0A0F6TFY2;Q95CE8;Q5DRJ9;Q7YJM3;J9QH20;Q37140;L0N8B1;Q9ZS70;Q6VW40;I2BGM7;Q8WJE0;B1NL21;Q33047;D6MYK4;E7DMY2;Q8WL19;Q33032;I2E962;Q9GHZ1;A0A1C9HG87;U5XM28;Q7YMT1;Q9THL1;A5X4D3;Q5SCK3;A0A286NQE6;…		0	0.006	0.08575	23.55	11.4073	2	898.411	1.06526	27.536	0
	High	EGNEIIR	1	14511	111	Q6VW40;A2VAU6;I2BGM7;Q8WJE0;C6G1P2;Q33032;A0A1C9HG87;U5XM28;O98756;A0A286M593;F2X4H9;Q9GEK5;Q9GGI5;Q8HUZ9;I2E9L8;E7DMY2;O98747;Q95F08;Q31895;A0A0F7EV98;Q9MT32;Q4VI99;Q37212;Q4VI78;Q4VIC0;Q9GHZ1;Q7YMT1;Q9THL1;A5X4D3;Q5SCK3;Q339G9;A0A0K2SQY8;C1JAT3;D6MYJ6;Q7YJP8;Q7GH77;Q5I221;O98551;Q3I534;I2E9A4;Q58U40;B8PRL7;A0A1W6BQF9;J9QER6;Q1XEK3;Q8WKT6;V5K6K1;Q9XQ93;G0WZM4;Q8HRT3;Q6USH4;I2E962;A0A286NQE6;A0A2…		0	0.008	0.09977	41.97	0.153664	2	830.436	-0.303857	34.9388	0
A0A0B4M1K8	Ribulose bisphosphate carboxylase large chain (Fragment) OS=Dendrobium henryi OX=467198 GN=rbcL PE=3 SV=1 - [A0A0B4M1K8_9ASPA]	2320.04	38.04	32365	0	14	193	368	40.8616	7.21045
	High	GGLDFTKDDENVNSQPFMR	9	51638	212	Q9XQI4;Q4VI93;Q8MFT9;A0A126G0V3;Q8M9K0;Q9XPZ1;A2VAU6;I2BGM7;Q33032;C3RXF1;Q6VW40;Q32701;P28421;Q32571;Q8WJE0;C6G1P2;Q33047;Q8WL19;Q95F08;A0A1C9HG87;U5XM28;B8PRL7;Q9THL1;Q5SCK3;A0A0F7EV98;O98756;Q9MT32;A0A286NQM2;A0A286M593;F2X4H9;Q9GEK5;A0A0K2SQY8;Q32553;Q4VI99;C1JAT3;Q9GGI5;D6MYJ6;Q9XQ93;Q7YJP8;Q7GH77;Q33156;Q8HUZ9;O98551;I2E9L8;Q3I534;I2E9A4;A0A286NQE9;Q4VI78;Q1XEK3;Q8WKT6;A5X4D3;O78309;A0A1S5Q…		0	0	3.07e-12	122.68	2.26344e-09	2	2169.99	1.02955	92.749	1
	High	AESSTGTWTTVWTDGLTSLDR	1	97	19	Q32701;Q71N69;Q8HRT3;Q6USH4;C1JAT3;Q32553;Q71N81;A0A0B4M1K8;D4N1T9;A0A078BR81;Q37347;S4TA61;Q37279;Q37176;E3THZ2;Q37309;A0A023Q3H2;Q9THT9;Q36373		0	0	1.805e-11	116.23	3.29796e-09	2	2284.07	0.388239	114.806	0
	High	GHYLNATAGTcEEMIK	11	14794	96	Q8ME51;Q31895;Q95631;Q37220;Q8MCW3;Q6VW40;A2VAU6;C6G1P2;Q33032;A0A1C9HG87;U5XM28;Q9THL1;Q5SCK3;F2X4H9;A0A0K2SQY8;Q4VI99;C1JAT3;Q9GGI5;D6MYJ6;Q7YJP8;Q7GH77;O98551;Q3I534;I2E9A4;Q4VI78;G0WZL1;B1PHQ2;Q1X6Q9;A0A142I7F3;S6CMZ7;Q8MFT9;J9QH20;Q37140;L0N8B1;Q32701;A0A0B4M1K8;A0A1D8DG20;P94046;R4QE58;Q5I221;B6GUV5;A0A078BR81;A0A0F6TFY2;Q5DRJ9;A5X4D3;Q37279;P93904;D6MYK4;E7DMY2;O98747;I2E962;Q7YMT1;I2E906;…	C11(Carbamidomethyl)	0	0	1.546e-10	99.58	2.41981e-07	2	1794.82	0.807073	65.3142	0
	High	GGLDFTKDDENVNSQPFmR	7	51638	212	Q4VIC0;O98426;B1PHQ2;A0A2D0WHN2;Q95CE8;Q9GGJ5;B5LBY9;Q8M9K0;Q9XPZ1;A2VAU6;C6G1P2;A5X4D3;F2X4H9;A0A0K2SQY8;Q4VI99;Q9GGI5;D6MYJ6;Q7YJP8;Q5I221;Q4VI78;G0WZL1;Q37220;Q37279;J9QH20;Q37140;L0N8B1;Q6VW40;I2BGM7;Q8WJE0;Q33047;Q8WL19;Q33032;A0A1C9HG87;U5XM28;B8PRL7;Q9THL1;Q5SCK3;O98756;A0A286M593;Q9GEK5;C1JAT3;Q9XQ93;Q7GH77;Q33156;Q8HUZ9;O98551;I2E9L8;Q3I534;I2E9A4;Q1XEK3;Q8WKT6;P48689;A0A142DPV4;B7P0E9;D…	M18(Oxidation)	0	0	7.491e-11	86.8	8.48286e-06	2	2185.98	1.33788	83.0895	1
	High	GHYLNATAGTcEEmIK	7	14794	96	A2VAU6;C6G1P2;F2X4H9;Q9GGI5;Q6VW40;Q33032;A0A1C9HG87;U5XM28;Q9THL1;Q5SCK3;A0A0K2SQY8;Q4VI99;C1JAT3;D6MYJ6;Q7YJP8;Q7GH77;O98551;Q3I534;I2E9A4;Q4VI78;E7DMY2;A0A2H4UGV5;I2E962;O98429;A0A0B4M1K8;G0WZL1;Q37220;A0A142I7A5;B1PHQ2;Q1X6Q9;A0A142I7F3;A0A078BR81;Q37347;K4EPE7;S6CMZ7;Q8MFT9;A0A0F6TFY2;Q95CE8;Q5DRJ9;J9QH20;A0A1D8DG20;Q37140;L0N8B1;P94046;Q8MCW3;A5X4D3;Q37212;Q5I221;Q7YJL9;Q31895;R4QE58;O09424…	C11(Carbamidomethyl); M14(Oxidation)	0	0	2.28e-09	86.28	4.74719e-06	2	1810.81	1.85537	55.2021	0
	High	DNGLLLHIHR	12	41878	222	A2VAU6;C6G1P2;Q95F08;C3RXF1;B8PRL7;A0A286M593;F2X4H9;Q4VI99;Q9GGI5;Q8HUZ9;Q4VI78;Q6VW40;I2BGM7;Q33047;Q8WL19;Q33032;Q9THL1;Q5SCK3;O98756;Q9XQ93;Q7YJP8;Q7GH77;Q33156;I2E9L8;I2E9A4;Q1XEK3;A0A286NQF2;Q7YJM6;A0A0B4M1K8;B7P0E9;D4N1T9;A0A1D5AHD9;J9QG76;Q1X6Q9;O99016;A0A291L206;Q8M9K0;S6CMZ7;Q8M9J0;A0A1D5AHD5;Q8MFT9;G8EEM9;A0A2D0WHN2;Q7YJM3;A0A1D8DG20;Q36566;L0N8B1;P94046;I2EA78;Q9ZS70;Q8WJE0;B1NL21;P93…		0	0	4.798e-05	83.13	2.44972e-05	3	1187.66	0.248979	64.4609	0
	High	MSGGDHIHAGTVVGK	34	17683	132	A2VAU6;C6G1P2;F2X4H9;Q9GGI5;Q7YJP8;O98551;Q6VW40;I2BGM7;Q8WJE0;Q33032;A0A1C9HG87;U5XM28;A5X4D3;Q5SCK3;A0A286NQE6;O98756;Q339G9;A0A286M593;Q9GEK5;A0A0K2SQY8;O98429;D6MYJ6;Q9XQ93;Q7GH77;Q8HUZ9;Q5I221;G0WZM4;I2E9L8;Q8HRT3;I2E9A4;A0A286NQF2;Q1XEK3;Q8WKT6;Q7YJM6;Q9ZS70;A0A249Y5N8;A0A120KLC1;B8PRP3;A0A0B4M1K8;B7P0E9;B5L2V5;S4TA61;D4N1T9;A8DPF0;A0A1D5AHD9;J9QG76;E5G0I9;F5B3G0;E0D8V0;Q1X6Q9;O99016;H8PFT5…		0	0	1.165e-06	82.11	1.83643e-05	2	1465.72	1.1837	39.5293	0
	High	mSGGDHIHAGTVVGK	33	17683	132	A2VAU6;C6G1P2;F2X4H9;Q9GGI5;Q5I221;Q8WJE0;I2E9A4;A0A286M593;Q3T5L7;K4EPE7;P94046;Q9ZS70;O98747;P92447;Q95F08;Q5SCK3;O98756;Q1XEK3;A0A1Z1G7R2;A5X5W8;Q9XPZ1;B1NFY5;Q8HUZ9;Q37212;C6G392;Q5UFC2;B8PRP3;I2EA78;Q6VW40;I2BGM7;Q33032;A0A1C9HG87;U5XM28;A5X4D3;V5K6K1;Q339G9;Q9GEK5;A0A0K2SQY8;D6MYJ6;Q9XQ93;A0A1W6BQF9;Q7YJP8;Q7GH77;G0WZM4;O98551;I2E9L8;Q8HRT3;Q6USH4;Q8WKT6;A0A249Y5N8;Q8WJX3;B7P0E9;B5L2V5;S4TA…	M1(Oxidation)	0	0	3.354e-08	79.72	3.69234e-05	2	1481.72	0.48353	32.8883	0
	High	DDENVNSQPFMR	5	52171	233	C7AQV2;A5H757;Q7YJR9;Q7YJM4;Q6PZC1;X2D2J7;Q7YJL9;Q9GHZ1;A5X4K9;Q85YX6;A0A1Q1G8P4;Q6VW13;O20245;A2VAU6;C6G1P2;F2X4H9;Q9GGI5;D6MYJ0;Q9ZS70;Q32701;P28421;Q31896;Q6VW40;Q32776;Q32571;I2BGM7;Q8WJE0;B1NL21;P93904;Q33047;O98884;D6MYK4;E7DMY2;A0PD98;C7AQR6;O98747;Q8WL19;Q33032;I2E962;Q95F08;C3RXF1;A0A1C9HG87;U5XM28;B8PRL7;Q7YMT1;Q9THL1;A5X4D3;Q5SCK3;A0A286NQE6;V5K6K1;Q9XQI4;A0A0F7EV98;O98756;Q9MT32;Q339G…		0	0	1.101e-06	77.79	6.19995e-05	2	1451.62	0.893699	69.1062	0
	High	TFQGPPHGIQVER	27	58045	223	P48689;Q9GHM7;P28421;A0A1C9HG87;O99016;Q37140;O03654;Q33484;Q4VI99;D6MYJ6;Q7YJP8;Q7YJR9;Q8HVI8;Q9XQR0;O03628;O03613;Q6VW40;A2VAU6;I2BGM7;C6G1P2;Q33032;Q95F08;A0A0F7EV98;O98756;Q9MT32;F2X4H9;Q9GGI5;Q8HUZ9;I2E9L8;Q4VI78;Q9ZS70;Q8WJE0;D6MYK4;E7DMY2;U5XM28;R4QE58;Q5SCK3;A0A286NQE6;Q6VW13;A0A286M593;Q9GEK5;A0A0K2SQY8;O98429;Q9XQ93;Q7GH77;O98551;I2E9A4;A0A286NQF2;Q1XEK3;Q8WKT6;Q7YJM6;D6MYI7;A0A120KLC1;…		0	0	5.824e-06	73.98	0.00024886	2	1465.76	1.65537	62.6514	0
	High	GHYLNATAGTcEEMIKR	1	14767	95	Q6VW40;A2VAU6;C6G1P2;Q33032;A0A1C9HG87;U5XM28;Q5SCK3;F2X4H9;A0A0K2SQY8;Q9GGI5;D6MYJ6;Q7YJP8;Q7GH77;O98551;I2E9A4;Q1X6Q9;S6CMZ7;Q8MFT9;Q37140;L0N8B1;Q9THL1;Q4VI99;Q4VI78;Q37220;B1PHQ2;C1JAT3;Q3I534;E7DMY2;A0A2H4UGV5;I2E962;O98429;A0A0B4M1K8;G0WZL1;A0A142I7A5;A0A142I7F3;A0A078BR81;Q37347;K4EPE7;A0A0F6TFY2;Q95CE8;Q5DRJ9;J9QH20;A0A1D8DG20;P94046;Q8MCW3;A5X4D3;Q37212;Q5I221;Q7YJL9;Q37279;Q32701;P93904…	C11(Carbamidomethyl)	0	0	4.122e-06	68.57	0.000369894	2	1950.92	1.28217	60.3982	1
	High	GHYLNATAGTcEEmIKR	4	14767	95	A2VAU6;C6G1P2;F2X4H9;Q9GGI5;Q6VW40;Q33032;A0A1C9HG87;U5XM28;Q9THL1;Q5SCK3;A0A0K2SQY8;Q4VI99;C1JAT3;D6MYJ6;Q7YJP8;Q7GH77;O98551;Q3I534;I2E9A4;Q4VI78;E7DMY2;A0A2H4UGV5;I2E962;O98429;A0A0B4M1K8;G0WZL1;Q37220;A0A142I7A5;B1PHQ2;Q1X6Q9;A0A142I7F3;A0A078BR81;Q37347;K4EPE7;S6CMZ7;Q8MFT9;A0A0F6TFY2;Q95CE8;Q5DRJ9;J9QH20;A0A1D8DG20;Q37140;L0N8B1;P94046;Q8MCW3;A5X4D3;Q37212;Q5I221;Q7YJL9;Q31895;R4QE58;O09424…	C11(Carbamidomethyl); M14(Oxidation)	0	0	6.772e-08	60.93	0.00201672	3	1966.91	1.11945	50.1511	1
	High	DDENVNSQPFmR	5	52171	233	Q9ZS70;Q6VW40;A2VAU6;I2BGM7;Q8WJE0;C6G1P2;E7DMY2;Q33032;A0A1C9HG87;U5XM28;A0A286NQE6;O98756;A0A286M593;F2X4H9;Q9GEK5;Q9GGI5;Q37212;Q8HUZ9;I2E9L8;A0A286NQF2;Q7YJM6;B8PRP3;J9QG76;Q8HVI8;Q8M9K0;Q37347;Q8M9J0;Q8MFT9;B1NL21;Q33047;A0PD98;Q8WL19;I2E962;Q9GHZ1;B8PRL7;Q7YMT1;Q9THL1;A5X4D3;Q5SCK3;A5X4K9;Q9XQI4;Q339G9;A0A0K2SQY8;B8QQG4;O78309;O98429;Q4VI99;C1JAT3;D6MYJ6;Q9XQ93;Q7YJP8;Q7GH77;Q33156;Q5I221;G…	M11(Oxidation)	0	0	2.971e-05	50.31	0.0341223	2	1467.62	0.772197	56.6686	0
	High	PLLGcTIKPK	6	64838	243	Q6VW40;A2VAU6;I2BGM7;C6G1P2;E7DMY2;Q33032;Q95F08;A0A0F7EV98;O98756;Q9MT32;F2X4H9;Q4VI99;Q9GGI5;Q8HUZ9;I2E9L8;Q4VI78;P93904;D6MYK4;A0A1C9HG87;U5XM28;Q9THL1;Q5SCK3;A0A0K2SQY8;C1JAT3;D6MYJ6;Q37212;Q7YJP8;Q7GH77;J9QER6;O98551;Q3I534;I2E9A4;G0WZL1;Q37220;B1PHQ2;Q1X6Q9;A0A142I7F3;S6CMZ7;Q37176;Q8MFT9;J9QH20;Q37140;L0N8B1;A5X4D3;A0A286M593;Q5I221;Q1XEK3;Q8WKT6;Q7YJM4;J9QG76;E5G0I9;D6MYJ0;Q7YJM3;I2E962;O…	C5(Carbamidomethyl)	0	0	0.001848	47.66	0.0969826	2	1126.67	0.321047	51.0137	1
	High	YGRPLLGcTIKPK	6	64650	239	I2BGM7;C6G1P2;Q33032;C3RXF1;A0A286NQM2;Q9GGI5;Q6VW40;A2VAU6;Q8WJE0;A0A1C9HG87;U5XM28;A5X4D3;Q5SCK3;A0A286NQE6;V5K6K1;O98756;Q339G9;A0A286M593;F2X4H9;Q9GEK5;A0A0K2SQY8;O98429;D6MYJ6;Q9XQ93;A0A1W6BQF9;Q37212;Q7YJP8;Q7GH77;Q8HUZ9;Q5I221;G0WZM4;O98551;I2E9L8;Q8HRT3;I2E9A4;A0A286NQF2;Q6USH4;Q1XEK3;Q8WKT6;Q7YJM6;Q32701;R4QE58;Q9THL1;Q32553;Q4VI99;C1JAT3;Q3I534;Q4VI78;D6MYI7;Q32183;J9QG76;Q7YJM3;Q37140;…	C8(Carbamidomethyl)	0	0	0.0003732	33.94	2.44292	4	1502.85	-0.587415	53.0634	2
	High	AMHAVIDR	10	44488	230	Q6VW40;A2VAU6;I2BGM7;Q8WJE0;C6G1P2;Q33032;Q95F08;A0A1C9HG87;U5XM28;O98756;A0A286M593;F2X4H9;Q9GEK5;Q9GGI5;Q8HUZ9;I2E9L8;Q9THL1;Q5SCK3;A0A0K2SQY8;Q4VI99;C1JAT3;D6MYJ6;Q7YJP8;Q7GH77;O98551;Q3I534;I2E9A4;Q4VI78;G0WZL1;Q37220;B1PHQ2;Q1X6Q9;A0A142I7F3;S6CMZ7;Q8MFT9;J9QH20;Q37140;L0N8B1;Q37212;Q5I221;A0A286NQF2;Q7YJM6;A0A249Y5N8;S4TA61;J9QG76;F5B3G0;E0D8V0;Q8M9K0;Q8M9J0;A0A0F7G5Y0;Q8M9L6;B1NL21;Q33047;…		0	0.001	0.00563	52.36	0.0214441	2	912.472	-0.421985	32.9279	0
	High	AQAETGEIK	6	27913	177	Q6VW40;A2VAU6;C6G1P2;Q33032;F2X4H9;Q4VI99;Q9GGI5;Q4VI78;B8PRL7;A0A286M593;Q8HUZ9;D6MYK4;E7DMY2;R4QE58;A0A0K2SQY8;D6MYJ6;Q7YJP8;D6MYI7;I2BGM7;Q8WJE0;A0A1C9HG87;U5XM28;Q5SCK3;O98756;Q9GEK5;Q9XQ93;Q7GH77;O98551;I2E9L8;I2E9A4;Q1XEK3;Q8WKT6;A0A1W6BQF9;Q37212;A0A286NQE6;O98429;A0A286NQF2;Q7YJM6;Q9ZS70;A0A120KLC1;B8PRP3;Q8WJX3;O98426;A0A0B4M1K8;B7P0E9;D4N1T9;A0A1D5AHD9;J9QG76;Q1X6Q9;O99016;H8PFT5;Q8HVI8…		0	0.001	0.01128	51.26	0.027377	2	946.485	1.2951	24.7762	0
	High	DDFIEKDR	8	17693	129	Q6VW40;A2VAU6;I2BGM7;C6G1P2;Q33032;Q95F08;O98756;F2X4H9;Q9GGI5;Q8HUZ9;I2E9L8;Q7YMT1;Q9THL1;Q5SCK3;Q339G9;Q4VI99;Q7YJP8;Q7GH77;Q5I221;I2E9A4;Q4VI78;Q58U40;A0A0B4M1K8;Q1X6Q9;S6CMZ7;Q8MFT9;A0A1D8DG20;L0N8B1;P94046;J9QG76;Q37220;B1PHQ2;A0A078BR81;A0A0F6TFY2;Q5DRJ9;P92447;Q32701;Q32553;E7DMY2;Q37212;Q33047;Q8WL19;Q9XQ93;Q33156;Q1XEK3;P48689;Q7YJM3;Q9GHM7;I6N589;A0A291L2S1;P28421;B1NL21;A0PD98;Q31895;Q…		0	0.001	0.01745	50.12	0.0261056	2	1037.49	0.86647	41.7667	1
	High	NHGMHFR	1	30695	183	A2VAU6;C6G1P2;A0PD98;B8PRL7;A0A286M593;F2X4H9;A0A0K2SQY8;B8QQG4;Q4VI99;Q9GGI5;D6MYJ6;Q7YJP8;Q8HUZ9;Q4VI78;Q1XEK3;Q8WKT6;P48689;B8PRP3;H5ZW43;G0WZL1;J9QG76;Q37220;A0A142I7A5;H8PFT5;A0A078BR81;Q37347;K4EPE7;A0A0F6TFY2;Q95CE8;Q5DRJ9;Q7YJM3;J9QH20;Q37140;L0N8B1;Q9ZS70;Q6VW40;I2BGM7;Q8WJE0;B1NL21;Q33047;D6MYK4;E7DMY2;Q8WL19;Q33032;I2E962;Q9GHZ1;A0A1C9HG87;U5XM28;Q7YMT1;Q9THL1;A5X4D3;Q5SCK3;A0A286NQE6;…		0	0.006	0.08575	23.55	11.4073	2	898.411	1.06526	27.536	0
X2D2J7	Ribulose bisphosphate carboxylase large chain (Fragment) OS=Polystichum bulbiferum OX=1445665 GN=rbcL PE=3 SV=1 - [X2D2J7_9MONI]	2309.92	23.32	1455	0	11	151	386	42.5123	6.84424
	High	GHYLxATAGTcEEMLK	8	12	9	Q95CF8;X2D2J7;E5G0I9;Q37220;Q8ME51;Q31895;Q95631;Q8MCW3;Q8WJX3	X5(D); C11(Carbamidomethyl)	0	0	3.077e-10	112.95	3.41027e-09	2	1795.8	1.20824	70.8693	0
	High	GGLDFTKDDENVxSQPFMR	14	25	7	C7AQV2;Q7YJR9;Q7YJM4;Q6PZC1;A5H757;X2D2J7;Q7YJL9	X13(D)	0	0	1.974e-11	105.14	2.17522e-08	2	2170.97	0.855234	96.1921	1
	High	GHYLxATAGTcEEMLKR	2	12	9	Q8WJX3;Q95CF8;X2D2J7;E5G0I9;Q37220;Q8ME51;Q31895;Q95631;Q8MCW3	X5(D); C11(Carbamidomethyl)	0	0	4.409e-08	83.24	4.81664e-06	3	1951.9	-1.17014	63.7961	1
	High	DNGLLLHIHR	12	41878	222	A2VAU6;C6G1P2;Q95F08;C3RXF1;B8PRL7;A0A286M593;F2X4H9;Q4VI99;Q9GGI5;Q8HUZ9;Q4VI78;Q6VW40;I2BGM7;Q33047;Q8WL19;Q33032;Q9THL1;Q5SCK3;O98756;Q9XQ93;Q7YJP8;Q7GH77;Q33156;I2E9L8;I2E9A4;Q1XEK3;A0A286NQF2;Q7YJM6;A0A0B4M1K8;B7P0E9;D4N1T9;A0A1D5AHD9;J9QG76;Q1X6Q9;O99016;A0A291L206;Q8M9K0;S6CMZ7;Q8M9J0;A0A1D5AHD5;Q8MFT9;G8EEM9;A0A2D0WHN2;Q7YJM3;A0A1D8DG20;Q36566;L0N8B1;P94046;I2EA78;Q9ZS70;Q8WJE0;B1NL21;P93…		0	0	4.798e-05	83.13	2.44972e-05	3	1187.66	0.248979	64.4609	0
	High	MSGGDHIHAGTVVGK	34	17683	132	A2VAU6;C6G1P2;F2X4H9;Q9GGI5;Q7YJP8;O98551;Q6VW40;I2BGM7;Q8WJE0;Q33032;A0A1C9HG87;U5XM28;A5X4D3;Q5SCK3;A0A286NQE6;O98756;Q339G9;A0A286M593;Q9GEK5;A0A0K2SQY8;O98429;D6MYJ6;Q9XQ93;Q7GH77;Q8HUZ9;Q5I221;G0WZM4;I2E9L8;Q8HRT3;I2E9A4;A0A286NQF2;Q1XEK3;Q8WKT6;Q7YJM6;Q9ZS70;A0A249Y5N8;A0A120KLC1;B8PRP3;A0A0B4M1K8;B7P0E9;B5L2V5;S4TA61;D4N1T9;A8DPF0;A0A1D5AHD9;J9QG76;E5G0I9;F5B3G0;E0D8V0;Q1X6Q9;O99016;H8PFT5…		0	0	1.165e-06	82.11	1.83643e-05	2	1465.72	1.1837	39.5293	0
	High	mSGGDHIHAGTVVGK	33	17683	132	A2VAU6;C6G1P2;F2X4H9;Q9GGI5;Q5I221;Q8WJE0;I2E9A4;A0A286M593;Q3T5L7;K4EPE7;P94046;Q9ZS70;O98747;P92447;Q95F08;Q5SCK3;O98756;Q1XEK3;A0A1Z1G7R2;A5X5W8;Q9XPZ1;B1NFY5;Q8HUZ9;Q37212;C6G392;Q5UFC2;B8PRP3;I2EA78;Q6VW40;I2BGM7;Q33032;A0A1C9HG87;U5XM28;A5X4D3;V5K6K1;Q339G9;Q9GEK5;A0A0K2SQY8;D6MYJ6;Q9XQ93;A0A1W6BQF9;Q7YJP8;Q7GH77;G0WZM4;O98551;I2E9L8;Q8HRT3;Q6USH4;Q8WKT6;A0A249Y5N8;Q8WJX3;B7P0E9;B5L2V5;S4TA…	M1(Oxidation)	0	0	3.354e-08	79.72	3.69234e-05	2	1481.72	0.48353	32.8883	0
	High	DDENVxSQPFMR	5	52171	233	C7AQV2;A5H757;Q7YJR9;Q7YJM4;Q6PZC1;X2D2J7;Q7YJL9;Q9GHZ1;A5X4K9;Q85YX6;A0A1Q1G8P4;Q6VW13;O20245;A2VAU6;C6G1P2;F2X4H9;Q9GGI5;D6MYJ0;Q9ZS70;Q32701;P28421;Q31896;Q6VW40;Q32776;Q32571;I2BGM7;Q8WJE0;B1NL21;P93904;Q33047;O98884;D6MYK4;E7DMY2;A0PD98;C7AQR6;O98747;Q8WL19;Q33032;I2E962;Q95F08;C3RXF1;A0A1C9HG87;U5XM28;B8PRL7;Q7YMT1;Q9THL1;A5X4D3;Q5SCK3;A0A286NQE6;V5K6K1;Q9XQI4;A0A0F7EV98;O98756;Q9MT32;Q339G…	X6(N)	0	0	1.101e-06	77.79	6.19995e-05	2	1451.62	0.893699	69.1062	0
	High	DDENVxSQPFMR	5	32	7	C7AQV2;Q7YJR9;Q7YJM4;Q6PZC1;Q7YJL9;A5H757;X2D2J7	X6(D)	0	0	9.15e-06	77.55	4.49677e-06	2	1452.61	0.549235	73.7344	0
	High	GGLDFTKDDENVxSQPFmR	10	25	7	C7AQV2;Q7YJR9;Q7YJM4;Q6PZC1;A5H757;X2D2J7;Q7YJL9	X13(D); M18(Oxidation)	0	0	1.736e-07	67.23	0.000107381	2	2186.97	1.1647	84.8033	1
	High	DDENVxSQPFmR	5	52171	233	Q9ZS70;Q6VW40;A2VAU6;I2BGM7;Q8WJE0;C6G1P2;E7DMY2;Q33032;A0A1C9HG87;U5XM28;A0A286NQE6;O98756;A0A286M593;F2X4H9;Q9GEK5;Q9GGI5;Q37212;Q8HUZ9;I2E9L8;A0A286NQF2;Q7YJM6;B8PRP3;J9QG76;Q8HVI8;Q8M9K0;Q37347;Q8M9J0;Q8MFT9;B1NL21;Q33047;A0PD98;Q8WL19;I2E962;Q9GHZ1;B8PRL7;Q7YMT1;Q9THL1;A5X4D3;Q5SCK3;A5X4K9;Q9XQI4;Q339G9;A0A0K2SQY8;B8QQG4;O78309;O98429;Q4VI99;C1JAT3;D6MYJ6;Q9XQ93;Q7YJP8;Q7GH77;Q33156;Q5I221;G…	X6(N); M11(Oxidation)	0	0	2.971e-05	50.31	0.0341223	2	1467.62	0.772197	56.6686	0
	High	PLLGcTIKPK	6	64838	243	Q6VW40;A2VAU6;I2BGM7;C6G1P2;E7DMY2;Q33032;Q95F08;A0A0F7EV98;O98756;Q9MT32;F2X4H9;Q4VI99;Q9GGI5;Q8HUZ9;I2E9L8;Q4VI78;P93904;D6MYK4;A0A1C9HG87;U5XM28;Q9THL1;Q5SCK3;A0A0K2SQY8;C1JAT3;D6MYJ6;Q37212;Q7YJP8;Q7GH77;J9QER6;O98551;Q3I534;I2E9A4;G0WZL1;Q37220;B1PHQ2;Q1X6Q9;A0A142I7F3;S6CMZ7;Q37176;Q8MFT9;J9QH20;Q37140;L0N8B1;A5X4D3;A0A286M593;Q5I221;Q1XEK3;Q8WKT6;Q7YJM4;J9QG76;E5G0I9;D6MYJ0;Q7YJM3;I2E962;O…	C5(Carbamidomethyl)	0	0	0.001848	47.66	0.0969826	2	1126.67	0.321047	51.0137	1
	High	DDENVxSQPFmR	2	32	7	Q7YJM4;C7AQV2;Q7YJR9;Q6PZC1;Q7YJL9;A5H757;X2D2J7	X6(D); M11(Oxidation)	0	0	4.802e-05	43.27	0.00853646	2	1468.6	1.01341	57.5245	0
	High	YGRPLLGcTIKPK	6	64650	239	I2BGM7;C6G1P2;Q33032;C3RXF1;A0A286NQM2;Q9GGI5;Q6VW40;A2VAU6;Q8WJE0;A0A1C9HG87;U5XM28;A5X4D3;Q5SCK3;A0A286NQE6;V5K6K1;O98756;Q339G9;A0A286M593;F2X4H9;Q9GEK5;A0A0K2SQY8;O98429;D6MYJ6;Q9XQ93;A0A1W6BQF9;Q37212;Q7YJP8;Q7GH77;Q8HUZ9;Q5I221;G0WZM4;O98551;I2E9L8;Q8HRT3;I2E9A4;A0A286NQF2;Q6USH4;Q1XEK3;Q8WKT6;Q7YJM6;Q32701;R4QE58;Q9THL1;Q32553;Q4VI99;C1JAT3;Q3I534;Q4VI78;D6MYI7;Q32183;J9QG76;Q7YJM3;Q37140;…	C8(Carbamidomethyl)	0	0	0.0003732	33.94	2.44292	4	1502.85	-0.587415	53.0634	2
	High	GHYLxATAGTcEEmLK	2	12	9	Q8WJX3;Q95CF8;X2D2J7;E5G0I9;Q37220;Q8ME51;Q31895;Q95631;Q8MCW3	X5(D); C11(Carbamidomethyl); M14(Oxidation)	0	0	4.806e-05	32.13	0.296561	3	1811.79	-0.382636	59.9547	0
	High	AQAETGEIK	6	27913	177	Q6VW40;A2VAU6;C6G1P2;Q33032;F2X4H9;Q4VI99;Q9GGI5;Q4VI78;B8PRL7;A0A286M593;Q8HUZ9;D6MYK4;E7DMY2;R4QE58;A0A0K2SQY8;D6MYJ6;Q7YJP8;D6MYI7;I2BGM7;Q8WJE0;A0A1C9HG87;U5XM28;Q5SCK3;O98756;Q9GEK5;Q9XQ93;Q7GH77;O98551;I2E9L8;I2E9A4;Q1XEK3;Q8WKT6;A0A1W6BQF9;Q37212;A0A286NQE6;O98429;A0A286NQF2;Q7YJM6;Q9ZS70;A0A120KLC1;B8PRP3;Q8WJX3;O98426;A0A0B4M1K8;B7P0E9;D4N1T9;A0A1D5AHD9;J9QG76;Q1X6Q9;O99016;H8PFT5;Q8HVI8…		0	0.001	0.01128	51.26	0.027377	2	946.485	1.2951	24.7762	0
	High	NHGMHFR	1	30695	183	A2VAU6;C6G1P2;A0PD98;B8PRL7;A0A286M593;F2X4H9;A0A0K2SQY8;B8QQG4;Q4VI99;Q9GGI5;D6MYJ6;Q7YJP8;Q8HUZ9;Q4VI78;Q1XEK3;Q8WKT6;P48689;B8PRP3;H5ZW43;G0WZL1;J9QG76;Q37220;A0A142I7A5;H8PFT5;A0A078BR81;Q37347;K4EPE7;A0A0F6TFY2;Q95CE8;Q5DRJ9;Q7YJM3;J9QH20;Q37140;L0N8B1;Q9ZS70;Q6VW40;I2BGM7;Q8WJE0;B1NL21;Q33047;D6MYK4;E7DMY2;Q8WL19;Q33032;I2E962;Q9GHZ1;A0A1C9HG87;U5XM28;Q7YMT1;Q9THL1;A5X4D3;Q5SCK3;A0A286NQE6;…		0	0.006	0.08575	23.55	11.4073	2	898.411	1.06526	27.536	0
A0A249Y5N8	Ribulose bisphosphate carboxylase large chain (Fragment) OS=Euphorbia heterophylla OX=212910 GN=rbcL PE=3 SV=1 - [A0A249Y5N8_9ROSI]	2298.96	42.79	33799	0	18	218	416	46.0382	6.80029
	High	GGLDFTKDDENVNSQPFMR	9	51638	212	Q9XQI4;Q4VI93;Q8MFT9;A0A126G0V3;Q8M9K0;Q9XPZ1;A2VAU6;I2BGM7;Q33032;C3RXF1;Q6VW40;Q32701;P28421;Q32571;Q8WJE0;C6G1P2;Q33047;Q8WL19;Q95F08;A0A1C9HG87;U5XM28;B8PRL7;Q9THL1;Q5SCK3;A0A0F7EV98;O98756;Q9MT32;A0A286NQM2;A0A286M593;F2X4H9;Q9GEK5;A0A0K2SQY8;Q32553;Q4VI99;C1JAT3;Q9GGI5;D6MYJ6;Q9XQ93;Q7YJP8;Q7GH77;Q33156;Q8HUZ9;O98551;I2E9L8;Q3I534;I2E9A4;A0A286NQE9;Q4VI78;Q1XEK3;Q8WKT6;A5X4D3;O78309;A0A1S5Q…		0	0	3.07e-12	122.68	2.26344e-09	2	2169.99	1.02955	92.749	1
	High	GHYLNATAGTcEEMIK	11	14794	96	Q8ME51;Q31895;Q95631;Q37220;Q8MCW3;Q6VW40;A2VAU6;C6G1P2;Q33032;A0A1C9HG87;U5XM28;Q9THL1;Q5SCK3;F2X4H9;A0A0K2SQY8;Q4VI99;C1JAT3;Q9GGI5;D6MYJ6;Q7YJP8;Q7GH77;O98551;Q3I534;I2E9A4;Q4VI78;G0WZL1;B1PHQ2;Q1X6Q9;A0A142I7F3;S6CMZ7;Q8MFT9;J9QH20;Q37140;L0N8B1;Q32701;A0A0B4M1K8;A0A1D8DG20;P94046;R4QE58;Q5I221;B6GUV5;A0A078BR81;A0A0F6TFY2;Q5DRJ9;A5X4D3;Q37279;P93904;D6MYK4;E7DMY2;O98747;I2E962;Q7YMT1;I2E906;…	C11(Carbamidomethyl)	0	0	1.546e-10	99.58	2.41981e-07	2	1794.82	0.807073	65.3142	0
	High	EITLGFVDLLRDDFIEK	1	5735	46	Q9GGI5;A2VAU6;C6G1P2;F2X4H9;Q4VI99;Q5I221;Q4VI78;Q9GHM7;Q6VW40;I2BGM7;Q33032;Q95F08;A0A0F7EV98;O98756;Q9MT32;Q8HUZ9;I2E9L8;P48689;A0A142DPV4;J9QG76;Q8MFT9;A0A249Y5N8;S4TA61;E0D8V0;A0A0F7G5Y0;Q37212;A0A286NQF2;Q7YJM6;F5B3G0;Q8M9K0;Q8M9J0;E2FGZ3;E7DMY2;O78309;Q31895;Q4VIC0;O98747;O47280;Q3T5L7;Q4VI93;A0A0F7EV89;A0A1W6L1X3;H5ZW43;Q95CF8;Q37309;Q9MV62		0	0	3.946e-12	89.1	2.78262e-06	2	2023.07	-0.114089	115.114	1
	High	GGLDFTKDDENVNSQPFmR	7	51638	212	Q4VIC0;O98426;B1PHQ2;A0A2D0WHN2;Q95CE8;Q9GGJ5;B5LBY9;Q8M9K0;Q9XPZ1;A2VAU6;C6G1P2;A5X4D3;F2X4H9;A0A0K2SQY8;Q4VI99;Q9GGI5;D6MYJ6;Q7YJP8;Q5I221;Q4VI78;G0WZL1;Q37220;Q37279;J9QH20;Q37140;L0N8B1;Q6VW40;I2BGM7;Q8WJE0;Q33047;Q8WL19;Q33032;A0A1C9HG87;U5XM28;B8PRL7;Q9THL1;Q5SCK3;O98756;A0A286M593;Q9GEK5;C1JAT3;Q9XQ93;Q7GH77;Q33156;Q8HUZ9;O98551;I2E9L8;Q3I534;I2E9A4;Q1XEK3;Q8WKT6;P48689;A0A142DPV4;B7P0E9;D…	M18(Oxidation)	0	0	7.491e-11	86.8	8.48286e-06	2	2185.98	1.33788	83.0895	1
	High	GHYLNATAGTcEEmIK	7	14794	96	A2VAU6;C6G1P2;F2X4H9;Q9GGI5;Q6VW40;Q33032;A0A1C9HG87;U5XM28;Q9THL1;Q5SCK3;A0A0K2SQY8;Q4VI99;C1JAT3;D6MYJ6;Q7YJP8;Q7GH77;O98551;Q3I534;I2E9A4;Q4VI78;E7DMY2;A0A2H4UGV5;I2E962;O98429;A0A0B4M1K8;G0WZL1;Q37220;A0A142I7A5;B1PHQ2;Q1X6Q9;A0A142I7F3;A0A078BR81;Q37347;K4EPE7;S6CMZ7;Q8MFT9;A0A0F6TFY2;Q95CE8;Q5DRJ9;J9QH20;A0A1D8DG20;Q37140;L0N8B1;P94046;Q8MCW3;A5X4D3;Q37212;Q5I221;Q7YJL9;Q31895;R4QE58;O09424…	C11(Carbamidomethyl); M14(Oxidation)	0	0	2.28e-09	86.28	4.74719e-06	2	1810.81	1.85537	55.2021	0
	High	DNGLLLHIHR	12	41878	222	A2VAU6;C6G1P2;Q95F08;C3RXF1;B8PRL7;A0A286M593;F2X4H9;Q4VI99;Q9GGI5;Q8HUZ9;Q4VI78;Q6VW40;I2BGM7;Q33047;Q8WL19;Q33032;Q9THL1;Q5SCK3;O98756;Q9XQ93;Q7YJP8;Q7GH77;Q33156;I2E9L8;I2E9A4;Q1XEK3;A0A286NQF2;Q7YJM6;A0A0B4M1K8;B7P0E9;D4N1T9;A0A1D5AHD9;J9QG76;Q1X6Q9;O99016;A0A291L206;Q8M9K0;S6CMZ7;Q8M9J0;A0A1D5AHD5;Q8MFT9;G8EEM9;A0A2D0WHN2;Q7YJM3;A0A1D8DG20;Q36566;L0N8B1;P94046;I2EA78;Q9ZS70;Q8WJE0;B1NL21;P93…		0	0	4.798e-05	83.13	2.44972e-05	3	1187.66	0.248979	64.4609	0
	High	MSGGDHIHAGTVVGK	34	17683	132	A2VAU6;C6G1P2;F2X4H9;Q9GGI5;Q7YJP8;O98551;Q6VW40;I2BGM7;Q8WJE0;Q33032;A0A1C9HG87;U5XM28;A5X4D3;Q5SCK3;A0A286NQE6;O98756;Q339G9;A0A286M593;Q9GEK5;A0A0K2SQY8;O98429;D6MYJ6;Q9XQ93;Q7GH77;Q8HUZ9;Q5I221;G0WZM4;I2E9L8;Q8HRT3;I2E9A4;A0A286NQF2;Q1XEK3;Q8WKT6;Q7YJM6;Q9ZS70;A0A249Y5N8;A0A120KLC1;B8PRP3;A0A0B4M1K8;B7P0E9;B5L2V5;S4TA61;D4N1T9;A8DPF0;A0A1D5AHD9;J9QG76;E5G0I9;F5B3G0;E0D8V0;Q1X6Q9;O99016;H8PFT5…		0	0	1.165e-06	82.11	1.83643e-05	2	1465.72	1.1837	39.5293	0
	High	mSGGDHIHAGTVVGK	33	17683	132	A2VAU6;C6G1P2;F2X4H9;Q9GGI5;Q5I221;Q8WJE0;I2E9A4;A0A286M593;Q3T5L7;K4EPE7;P94046;Q9ZS70;O98747;P92447;Q95F08;Q5SCK3;O98756;Q1XEK3;A0A1Z1G7R2;A5X5W8;Q9XPZ1;B1NFY5;Q8HUZ9;Q37212;C6G392;Q5UFC2;B8PRP3;I2EA78;Q6VW40;I2BGM7;Q33032;A0A1C9HG87;U5XM28;A5X4D3;V5K6K1;Q339G9;Q9GEK5;A0A0K2SQY8;D6MYJ6;Q9XQ93;A0A1W6BQF9;Q7YJP8;Q7GH77;G0WZM4;O98551;I2E9L8;Q8HRT3;Q6USH4;Q8WKT6;A0A249Y5N8;Q8WJX3;B7P0E9;B5L2V5;S4TA…	M1(Oxidation)	0	0	3.354e-08	79.72	3.69234e-05	2	1481.72	0.48353	32.8883	0
	High	DDENVNSQPFMR	5	52171	233	C7AQV2;A5H757;Q7YJR9;Q7YJM4;Q6PZC1;X2D2J7;Q7YJL9;Q9GHZ1;A5X4K9;Q85YX6;A0A1Q1G8P4;Q6VW13;O20245;A2VAU6;C6G1P2;F2X4H9;Q9GGI5;D6MYJ0;Q9ZS70;Q32701;P28421;Q31896;Q6VW40;Q32776;Q32571;I2BGM7;Q8WJE0;B1NL21;P93904;Q33047;O98884;D6MYK4;E7DMY2;A0PD98;C7AQR6;O98747;Q8WL19;Q33032;I2E962;Q95F08;C3RXF1;A0A1C9HG87;U5XM28;B8PRL7;Q7YMT1;Q9THL1;A5X4D3;Q5SCK3;A0A286NQE6;V5K6K1;Q9XQI4;A0A0F7EV98;O98756;Q9MT32;Q339G…		0	0	1.101e-06	77.79	6.19995e-05	2	1451.62	0.893699	69.1062	0
	High	TFQGPPHGIQVER	27	58045	223	P48689;Q9GHM7;P28421;A0A1C9HG87;O99016;Q37140;O03654;Q33484;Q4VI99;D6MYJ6;Q7YJP8;Q7YJR9;Q8HVI8;Q9XQR0;O03628;O03613;Q6VW40;A2VAU6;I2BGM7;C6G1P2;Q33032;Q95F08;A0A0F7EV98;O98756;Q9MT32;F2X4H9;Q9GGI5;Q8HUZ9;I2E9L8;Q4VI78;Q9ZS70;Q8WJE0;D6MYK4;E7DMY2;U5XM28;R4QE58;Q5SCK3;A0A286NQE6;Q6VW13;A0A286M593;Q9GEK5;A0A0K2SQY8;O98429;Q9XQ93;Q7GH77;O98551;I2E9A4;A0A286NQF2;Q1XEK3;Q8WKT6;Q7YJM6;D6MYI7;A0A120KLC1;…		0	0	5.824e-06	73.98	0.00024886	2	1465.76	1.65537	62.6514	0
	High	GHYLNATAGTcEEMIKR	1	14767	95	Q6VW40;A2VAU6;C6G1P2;Q33032;A0A1C9HG87;U5XM28;Q5SCK3;F2X4H9;A0A0K2SQY8;Q9GGI5;D6MYJ6;Q7YJP8;Q7GH77;O98551;I2E9A4;Q1X6Q9;S6CMZ7;Q8MFT9;Q37140;L0N8B1;Q9THL1;Q4VI99;Q4VI78;Q37220;B1PHQ2;C1JAT3;Q3I534;E7DMY2;A0A2H4UGV5;I2E962;O98429;A0A0B4M1K8;G0WZL1;A0A142I7A5;A0A142I7F3;A0A078BR81;Q37347;K4EPE7;A0A0F6TFY2;Q95CE8;Q5DRJ9;J9QH20;A0A1D8DG20;P94046;Q8MCW3;A5X4D3;Q37212;Q5I221;Q7YJL9;Q37279;Q32701;P93904…	C11(Carbamidomethyl)	0	0	4.122e-06	68.57	0.000369894	2	1950.92	1.28217	60.3982	1
	High	GHYLNATAGTcEEmIKR	4	14767	95	A2VAU6;C6G1P2;F2X4H9;Q9GGI5;Q6VW40;Q33032;A0A1C9HG87;U5XM28;Q9THL1;Q5SCK3;A0A0K2SQY8;Q4VI99;C1JAT3;D6MYJ6;Q7YJP8;Q7GH77;O98551;Q3I534;I2E9A4;Q4VI78;E7DMY2;A0A2H4UGV5;I2E962;O98429;A0A0B4M1K8;G0WZL1;Q37220;A0A142I7A5;B1PHQ2;Q1X6Q9;A0A142I7F3;A0A078BR81;Q37347;K4EPE7;S6CMZ7;Q8MFT9;A0A0F6TFY2;Q95CE8;Q5DRJ9;J9QH20;A0A1D8DG20;Q37140;L0N8B1;P94046;Q8MCW3;A5X4D3;Q37212;Q5I221;Q7YJL9;Q31895;R4QE58;O09424…	C11(Carbamidomethyl); M14(Oxidation)	0	0	6.772e-08	60.93	0.00201672	3	1966.91	1.11945	50.1511	1
	High	EITLGFVDLLR	1	11021	95	A2VAU6;C6G1P2;F2X4H9;Q4VI99;Q9GGI5;Q4VI78;Q6VW40;Q33032;A0A1C9HG87;U5XM28;C1JAT3;Q5I221;I2BGM7;Q8WJE0;B8PRL7;O98756;A0A286M593;Q9GEK5;Q8HUZ9;I2E9L8;Q8MFT9;Q9ZS70;I2E962;A0A286NQE6;A0A286NQF2;Q7YJM6;P48689;A0A142DPV4;B8PRP3;H5ZW43;G0WZL1;J9QG76;B3LDY8;Q8HVI8;D0Q0K2;Q8M9K0;Q37347;Q8M9J0;J9QH20;A0A125R6I8;Q8MCW3;E7DMY2;O98747;Q9TN58;Q37212;Q4VI93;O09424;A0A249Y5N8;C1JAS8;Q9XPZ1;Q9GHM7;Q37309;Q31895;…		0	0	0.0004852	54.62	0.00745718	2	1275.73	0.366433	114.98	0
	High	VALEAcVQAR	23	29518	175	A2VAU6;C6G1P2;A5X4D3;F2X4H9;A0A0K2SQY8;Q4VI99;Q9GGI5;D6MYJ6;Q7YJP8;Q5I221;Q4VI78;G0WZL1;Q37220;Q37279;J9QH20;Q37140;L0N8B1;Q6VW40;I2BGM7;Q8WJE0;Q33047;Q8WL19;Q33032;A0A1C9HG87;U5XM28;B8PRL7;Q9THL1;Q5SCK3;O98756;A0A286M593;Q9GEK5;C1JAT3;Q9XQ93;Q7GH77;Q33156;Q8HUZ9;O98551;I2E9L8;Q3I534;I2E9A4;Q1XEK3;Q8WKT6;P48689;A0A142DPV4;B7P0E9;D4N1T9;J9QG76;A0A1W6BU28;Q1X8C4;B1PHQ2;Q1X6Q9;O99016;A0A142I7F3;Q8HV…	C6(Carbamidomethyl)	0	0	0.000604	54.53	0.0141368	2	1116.58	0.319118	61.5227	0
	High	VSPQPGVPPEEAGAAVAAESSTGTWTTVWTDGLTSLDR	2	2208	36	I2BGM7;C6G1P2;Q33032;C3RXF1;Q7YMT1;A0A286NQE6;Q7YMT4;A0A286NQM2;Q3T5L7;Q9GGI5;A0A286NQE9;Q58U40;A0A249Y5N8;A0A120KLC1;G0WZL1;D0Q0K2;Q8M9K0;O03643;Q8M9J0;Q8M9L6;P28413;O03654;A0A291L2S1;O03656;O03628;O03613;A0A126G0V3;A0A1I9WNX8;A0A0S1VX78;A0A1X9ZQP4;A0A2D2CG74;A0A0H4SSE1;C6FJV2;A0A1G5SCC7;A0A1W6BQF9;B5LBY9		0	0	4.019e-11	51.15	0.0101284	4	3840.86	0.541523	115.085	0
	High	DDENVNSQPFmR	5	52171	233	Q9ZS70;Q6VW40;A2VAU6;I2BGM7;Q8WJE0;C6G1P2;E7DMY2;Q33032;A0A1C9HG87;U5XM28;A0A286NQE6;O98756;A0A286M593;F2X4H9;Q9GEK5;Q9GGI5;Q37212;Q8HUZ9;I2E9L8;A0A286NQF2;Q7YJM6;B8PRP3;J9QG76;Q8HVI8;Q8M9K0;Q37347;Q8M9J0;Q8MFT9;B1NL21;Q33047;A0PD98;Q8WL19;I2E962;Q9GHZ1;B8PRL7;Q7YMT1;Q9THL1;A5X4D3;Q5SCK3;A5X4K9;Q9XQI4;Q339G9;A0A0K2SQY8;B8QQG4;O78309;O98429;Q4VI99;C1JAT3;D6MYJ6;Q9XQ93;Q7YJP8;Q7GH77;Q33156;Q5I221;G…	M11(Oxidation)	0	0	2.971e-05	50.31	0.0341223	2	1467.62	0.772197	56.6686	0
	High	PLLGcTIKPK	6	64838	243	Q6VW40;A2VAU6;I2BGM7;C6G1P2;E7DMY2;Q33032;Q95F08;A0A0F7EV98;O98756;Q9MT32;F2X4H9;Q4VI99;Q9GGI5;Q8HUZ9;I2E9L8;Q4VI78;P93904;D6MYK4;A0A1C9HG87;U5XM28;Q9THL1;Q5SCK3;A0A0K2SQY8;C1JAT3;D6MYJ6;Q37212;Q7YJP8;Q7GH77;J9QER6;O98551;Q3I534;I2E9A4;G0WZL1;Q37220;B1PHQ2;Q1X6Q9;A0A142I7F3;S6CMZ7;Q37176;Q8MFT9;J9QH20;Q37140;L0N8B1;A5X4D3;A0A286M593;Q5I221;Q1XEK3;Q8WKT6;Q7YJM4;J9QG76;E5G0I9;D6MYJ0;Q7YJM3;I2E962;O…	C5(Carbamidomethyl)	0	0	0.001848	47.66	0.0969826	2	1126.67	0.321047	51.0137	1
	High	EITLGFVDLLRDDFIEKDR	1	5694	46	Q9GGI5;A2VAU6;C6G1P2;F2X4H9;Q4VI99;Q5I221;Q4VI78;Q9GHM7;Q6VW40;I2BGM7;Q33032;Q95F08;A0A0F7EV98;O98756;Q9MT32;Q8HUZ9;I2E9L8;P48689;A0A142DPV4;J9QG76;Q8MFT9;A0A249Y5N8;S4TA61;E0D8V0;A0A0F7G5Y0;Q37212;A0A286NQF2;Q7YJM6;F5B3G0;Q8M9K0;Q8M9J0;E2FGZ3;E7DMY2;O78309;Q31895;Q4VIC0;O98747;O47280;Q3T5L7;Q4VI93;A0A0F7EV89;A0A1W6L1X3;H5ZW43;Q95CF8;Q37309;Q9MV62		0	0	4.434e-07	40.83	0.175715	3	2294.2	-0.0346062	114.699	2
	High	YGRPLLGcTIKPK	6	64650	239	I2BGM7;C6G1P2;Q33032;C3RXF1;A0A286NQM2;Q9GGI5;Q6VW40;A2VAU6;Q8WJE0;A0A1C9HG87;U5XM28;A5X4D3;Q5SCK3;A0A286NQE6;V5K6K1;O98756;Q339G9;A0A286M593;F2X4H9;Q9GEK5;A0A0K2SQY8;O98429;D6MYJ6;Q9XQ93;A0A1W6BQF9;Q37212;Q7YJP8;Q7GH77;Q8HUZ9;Q5I221;G0WZM4;O98551;I2E9L8;Q8HRT3;I2E9A4;A0A286NQF2;Q6USH4;Q1XEK3;Q8WKT6;Q7YJM6;Q32701;R4QE58;Q9THL1;Q32553;Q4VI99;C1JAT3;Q3I534;Q4VI78;D6MYI7;Q32183;J9QG76;Q7YJM3;Q37140;…	C8(Carbamidomethyl)	0	0	0.0003732	33.94	2.44292	4	1502.85	-0.587415	53.0634	2
	High	YYTPEYETK	4	361	7	F2X4H9;A0A249Y5N8;B5L2V5;B5L2V3;A0A024HRQ0;A0A291L2S1;C7SN35		0	0	0.002164	28.31	1.40834	2	1193.54	0.270835	57.3661	0
	High	AMHAVIDR	10	44488	230	Q6VW40;A2VAU6;I2BGM7;Q8WJE0;C6G1P2;Q33032;Q95F08;A0A1C9HG87;U5XM28;O98756;A0A286M593;F2X4H9;Q9GEK5;Q9GGI5;Q8HUZ9;I2E9L8;Q9THL1;Q5SCK3;A0A0K2SQY8;Q4VI99;C1JAT3;D6MYJ6;Q7YJP8;Q7GH77;O98551;Q3I534;I2E9A4;Q4VI78;G0WZL1;Q37220;B1PHQ2;Q1X6Q9;A0A142I7F3;S6CMZ7;Q8MFT9;J9QH20;Q37140;L0N8B1;Q37212;Q5I221;A0A286NQF2;Q7YJM6;A0A249Y5N8;S4TA61;J9QG76;F5B3G0;E0D8V0;Q8M9K0;Q8M9J0;A0A0F7G5Y0;Q8M9L6;B1NL21;Q33047;…		0	0.001	0.00563	52.36	0.0214441	2	912.472	-0.421985	32.9279	0
	High	DDFIEKDR	8	17693	129	Q6VW40;A2VAU6;I2BGM7;C6G1P2;Q33032;Q95F08;O98756;F2X4H9;Q9GGI5;Q8HUZ9;I2E9L8;Q7YMT1;Q9THL1;Q5SCK3;Q339G9;Q4VI99;Q7YJP8;Q7GH77;Q5I221;I2E9A4;Q4VI78;Q58U40;A0A0B4M1K8;Q1X6Q9;S6CMZ7;Q8MFT9;A0A1D8DG20;L0N8B1;P94046;J9QG76;Q37220;B1PHQ2;A0A078BR81;A0A0F6TFY2;Q5DRJ9;P92447;Q32701;Q32553;E7DMY2;Q37212;Q33047;Q8WL19;Q9XQ93;Q33156;Q1XEK3;P48689;Q7YJM3;Q9GHM7;I6N589;A0A291L2S1;P28421;B1NL21;A0PD98;Q31895;Q…		0	0.001	0.01745	50.12	0.0261056	2	1037.49	0.86647	41.7667	1
	High	NHGMHFR	1	30695	183	A2VAU6;C6G1P2;A0PD98;B8PRL7;A0A286M593;F2X4H9;A0A0K2SQY8;B8QQG4;Q4VI99;Q9GGI5;D6MYJ6;Q7YJP8;Q8HUZ9;Q4VI78;Q1XEK3;Q8WKT6;P48689;B8PRP3;H5ZW43;G0WZL1;J9QG76;Q37220;A0A142I7A5;H8PFT5;A0A078BR81;Q37347;K4EPE7;A0A0F6TFY2;Q95CE8;Q5DRJ9;Q7YJM3;J9QH20;Q37140;L0N8B1;Q9ZS70;Q6VW40;I2BGM7;Q8WJE0;B1NL21;Q33047;D6MYK4;E7DMY2;Q8WL19;Q33032;I2E962;Q9GHZ1;A0A1C9HG87;U5XM28;Q7YMT1;Q9THL1;A5X4D3;Q5SCK3;A0A286NQE6;…		0	0.006	0.08575	23.55	11.4073	2	898.411	1.06526	27.536	0
U5XM28	Ribulose bisphosphate carboxylase large chain (Fragment) OS=Wurdastom hexamera OX=1412895 GN=rbcL PE=3 SV=1 - [U5XM28_9MYRT]	2287.5	31.1	43159	0	16	211	447	49.432	7.32764
	High	GGLDFTKDDENVNSQPFMR	9	51638	212	Q9XQI4;Q4VI93;Q8MFT9;A0A126G0V3;Q8M9K0;Q9XPZ1;A2VAU6;I2BGM7;Q33032;C3RXF1;Q6VW40;Q32701;P28421;Q32571;Q8WJE0;C6G1P2;Q33047;Q8WL19;Q95F08;A0A1C9HG87;U5XM28;B8PRL7;Q9THL1;Q5SCK3;A0A0F7EV98;O98756;Q9MT32;A0A286NQM2;A0A286M593;F2X4H9;Q9GEK5;A0A0K2SQY8;Q32553;Q4VI99;C1JAT3;Q9GGI5;D6MYJ6;Q9XQ93;Q7YJP8;Q7GH77;Q33156;Q8HUZ9;O98551;I2E9L8;Q3I534;I2E9A4;A0A286NQE9;Q4VI78;Q1XEK3;Q8WKT6;A5X4D3;O78309;A0A1S5Q…		0	0	3.07e-12	122.68	2.26344e-09	2	2169.99	1.02955	92.749	1
	High	GHYLNATAGTcEEMIK	11	14794	96	Q8ME51;Q31895;Q95631;Q37220;Q8MCW3;Q6VW40;A2VAU6;C6G1P2;Q33032;A0A1C9HG87;U5XM28;Q9THL1;Q5SCK3;F2X4H9;A0A0K2SQY8;Q4VI99;C1JAT3;Q9GGI5;D6MYJ6;Q7YJP8;Q7GH77;O98551;Q3I534;I2E9A4;Q4VI78;G0WZL1;B1PHQ2;Q1X6Q9;A0A142I7F3;S6CMZ7;Q8MFT9;J9QH20;Q37140;L0N8B1;Q32701;A0A0B4M1K8;A0A1D8DG20;P94046;R4QE58;Q5I221;B6GUV5;A0A078BR81;A0A0F6TFY2;Q5DRJ9;A5X4D3;Q37279;P93904;D6MYK4;E7DMY2;O98747;I2E962;Q7YMT1;I2E906;…	C11(Carbamidomethyl)	0	0	1.546e-10	99.58	2.41981e-07	2	1794.82	0.807073	65.3142	0
	High	GGLDFTKDDENVNSQPFmR	7	51638	212	Q4VIC0;O98426;B1PHQ2;A0A2D0WHN2;Q95CE8;Q9GGJ5;B5LBY9;Q8M9K0;Q9XPZ1;A2VAU6;C6G1P2;A5X4D3;F2X4H9;A0A0K2SQY8;Q4VI99;Q9GGI5;D6MYJ6;Q7YJP8;Q5I221;Q4VI78;G0WZL1;Q37220;Q37279;J9QH20;Q37140;L0N8B1;Q6VW40;I2BGM7;Q8WJE0;Q33047;Q8WL19;Q33032;A0A1C9HG87;U5XM28;B8PRL7;Q9THL1;Q5SCK3;O98756;A0A286M593;Q9GEK5;C1JAT3;Q9XQ93;Q7GH77;Q33156;Q8HUZ9;O98551;I2E9L8;Q3I534;I2E9A4;Q1XEK3;Q8WKT6;P48689;A0A142DPV4;B7P0E9;D…	M18(Oxidation)	0	0	7.491e-11	86.8	8.48286e-06	2	2185.98	1.33788	83.0895	1
	High	GHYLNATAGTcEEmIK	7	14794	96	A2VAU6;C6G1P2;F2X4H9;Q9GGI5;Q6VW40;Q33032;A0A1C9HG87;U5XM28;Q9THL1;Q5SCK3;A0A0K2SQY8;Q4VI99;C1JAT3;D6MYJ6;Q7YJP8;Q7GH77;O98551;Q3I534;I2E9A4;Q4VI78;E7DMY2;A0A2H4UGV5;I2E962;O98429;A0A0B4M1K8;G0WZL1;Q37220;A0A142I7A5;B1PHQ2;Q1X6Q9;A0A142I7F3;A0A078BR81;Q37347;K4EPE7;S6CMZ7;Q8MFT9;A0A0F6TFY2;Q95CE8;Q5DRJ9;J9QH20;A0A1D8DG20;Q37140;L0N8B1;P94046;Q8MCW3;A5X4D3;Q37212;Q5I221;Q7YJL9;Q31895;R4QE58;O09424…	C11(Carbamidomethyl); M14(Oxidation)	0	0	2.28e-09	86.28	4.74719e-06	2	1810.81	1.85537	55.2021	0
	High	DNGLLLHIHR	12	41878	222	A2VAU6;C6G1P2;Q95F08;C3RXF1;B8PRL7;A0A286M593;F2X4H9;Q4VI99;Q9GGI5;Q8HUZ9;Q4VI78;Q6VW40;I2BGM7;Q33047;Q8WL19;Q33032;Q9THL1;Q5SCK3;O98756;Q9XQ93;Q7YJP8;Q7GH77;Q33156;I2E9L8;I2E9A4;Q1XEK3;A0A286NQF2;Q7YJM6;A0A0B4M1K8;B7P0E9;D4N1T9;A0A1D5AHD9;J9QG76;Q1X6Q9;O99016;A0A291L206;Q8M9K0;S6CMZ7;Q8M9J0;A0A1D5AHD5;Q8MFT9;G8EEM9;A0A2D0WHN2;Q7YJM3;A0A1D8DG20;Q36566;L0N8B1;P94046;I2EA78;Q9ZS70;Q8WJE0;B1NL21;P93…		0	0	4.798e-05	83.13	2.44972e-05	3	1187.66	0.248979	64.4609	0
	High	MSGGDHIHAGTVVGK	34	17683	132	A2VAU6;C6G1P2;F2X4H9;Q9GGI5;Q7YJP8;O98551;Q6VW40;I2BGM7;Q8WJE0;Q33032;A0A1C9HG87;U5XM28;A5X4D3;Q5SCK3;A0A286NQE6;O98756;Q339G9;A0A286M593;Q9GEK5;A0A0K2SQY8;O98429;D6MYJ6;Q9XQ93;Q7GH77;Q8HUZ9;Q5I221;G0WZM4;I2E9L8;Q8HRT3;I2E9A4;A0A286NQF2;Q1XEK3;Q8WKT6;Q7YJM6;Q9ZS70;A0A249Y5N8;A0A120KLC1;B8PRP3;A0A0B4M1K8;B7P0E9;B5L2V5;S4TA61;D4N1T9;A8DPF0;A0A1D5AHD9;J9QG76;E5G0I9;F5B3G0;E0D8V0;Q1X6Q9;O99016;H8PFT5…		0	0	1.165e-06	82.11	1.83643e-05	2	1465.72	1.1837	39.5293	0
	High	mSGGDHIHAGTVVGK	33	17683	132	A2VAU6;C6G1P2;F2X4H9;Q9GGI5;Q5I221;Q8WJE0;I2E9A4;A0A286M593;Q3T5L7;K4EPE7;P94046;Q9ZS70;O98747;P92447;Q95F08;Q5SCK3;O98756;Q1XEK3;A0A1Z1G7R2;A5X5W8;Q9XPZ1;B1NFY5;Q8HUZ9;Q37212;C6G392;Q5UFC2;B8PRP3;I2EA78;Q6VW40;I2BGM7;Q33032;A0A1C9HG87;U5XM28;A5X4D3;V5K6K1;Q339G9;Q9GEK5;A0A0K2SQY8;D6MYJ6;Q9XQ93;A0A1W6BQF9;Q7YJP8;Q7GH77;G0WZM4;O98551;I2E9L8;Q8HRT3;Q6USH4;Q8WKT6;A0A249Y5N8;Q8WJX3;B7P0E9;B5L2V5;S4TA…	M1(Oxidation)	0	0	3.354e-08	79.72	3.69234e-05	2	1481.72	0.48353	32.8883	0
	High	DDENVNSQPFMR	5	52171	233	C7AQV2;A5H757;Q7YJR9;Q7YJM4;Q6PZC1;X2D2J7;Q7YJL9;Q9GHZ1;A5X4K9;Q85YX6;A0A1Q1G8P4;Q6VW13;O20245;A2VAU6;C6G1P2;F2X4H9;Q9GGI5;D6MYJ0;Q9ZS70;Q32701;P28421;Q31896;Q6VW40;Q32776;Q32571;I2BGM7;Q8WJE0;B1NL21;P93904;Q33047;O98884;D6MYK4;E7DMY2;A0PD98;C7AQR6;O98747;Q8WL19;Q33032;I2E962;Q95F08;C3RXF1;A0A1C9HG87;U5XM28;B8PRL7;Q7YMT1;Q9THL1;A5X4D3;Q5SCK3;A0A286NQE6;V5K6K1;Q9XQI4;A0A0F7EV98;O98756;Q9MT32;Q339G…		0	0	1.101e-06	77.79	6.19995e-05	2	1451.62	0.893699	69.1062	0
	High	TFQGPPxGIQVER	27	58045	223	P48689;Q9GHM7;P28421;A0A1C9HG87;O99016;Q37140;O03654;Q33484;Q4VI99;D6MYJ6;Q7YJP8;Q7YJR9;Q8HVI8;Q9XQR0;O03628;O03613;Q6VW40;A2VAU6;I2BGM7;C6G1P2;Q33032;Q95F08;A0A0F7EV98;O98756;Q9MT32;F2X4H9;Q9GGI5;Q8HUZ9;I2E9L8;Q4VI78;Q9ZS70;Q8WJE0;D6MYK4;E7DMY2;U5XM28;R4QE58;Q5SCK3;A0A286NQE6;Q6VW13;A0A286M593;Q9GEK5;A0A0K2SQY8;O98429;Q9XQ93;Q7GH77;O98551;I2E9A4;A0A286NQF2;Q1XEK3;Q8WKT6;Q7YJM6;D6MYI7;A0A120KLC1;…	X7(H)	0	0	5.824e-06	73.98	0.00024886	2	1465.76	1.65537	62.6514	0
	High	GHYLNATAGTcEEMIKR	1	14767	95	Q6VW40;A2VAU6;C6G1P2;Q33032;A0A1C9HG87;U5XM28;Q5SCK3;F2X4H9;A0A0K2SQY8;Q9GGI5;D6MYJ6;Q7YJP8;Q7GH77;O98551;I2E9A4;Q1X6Q9;S6CMZ7;Q8MFT9;Q37140;L0N8B1;Q9THL1;Q4VI99;Q4VI78;Q37220;B1PHQ2;C1JAT3;Q3I534;E7DMY2;A0A2H4UGV5;I2E962;O98429;A0A0B4M1K8;G0WZL1;A0A142I7A5;A0A142I7F3;A0A078BR81;Q37347;K4EPE7;A0A0F6TFY2;Q95CE8;Q5DRJ9;J9QH20;A0A1D8DG20;P94046;Q8MCW3;A5X4D3;Q37212;Q5I221;Q7YJL9;Q37279;Q32701;P93904…	C11(Carbamidomethyl)	0	0	4.122e-06	68.57	0.000369894	2	1950.92	1.28217	60.3982	1
	High	GHYLNATAGTcEEmIKR	4	14767	95	A2VAU6;C6G1P2;F2X4H9;Q9GGI5;Q6VW40;Q33032;A0A1C9HG87;U5XM28;Q9THL1;Q5SCK3;A0A0K2SQY8;Q4VI99;C1JAT3;D6MYJ6;Q7YJP8;Q7GH77;O98551;Q3I534;I2E9A4;Q4VI78;E7DMY2;A0A2H4UGV5;I2E962;O98429;A0A0B4M1K8;G0WZL1;Q37220;A0A142I7A5;B1PHQ2;Q1X6Q9;A0A142I7F3;A0A078BR81;Q37347;K4EPE7;S6CMZ7;Q8MFT9;A0A0F6TFY2;Q95CE8;Q5DRJ9;J9QH20;A0A1D8DG20;Q37140;L0N8B1;P94046;Q8MCW3;A5X4D3;Q37212;Q5I221;Q7YJL9;Q31895;R4QE58;O09424…	C11(Carbamidomethyl); M14(Oxidation)	0	0	6.772e-08	60.93	0.00201672	3	1966.91	1.11945	50.1511	1
	High	TFQGPPxGIQVER	2	39	8	U5XM28;A5X4D3;Q4VI78;A0A0A0QCC3;G8EEM9;A0A0D3M3X9;A0A1X9ZQP4;Q9TN58	X7(D)	0	0	6.952e-06	56.22	0.00400221	2	1443.72	0.988688	70.8498	0
	High	EITLGFVDLLR	1	11021	95	A2VAU6;C6G1P2;F2X4H9;Q4VI99;Q9GGI5;Q4VI78;Q6VW40;Q33032;A0A1C9HG87;U5XM28;C1JAT3;Q5I221;I2BGM7;Q8WJE0;B8PRL7;O98756;A0A286M593;Q9GEK5;Q8HUZ9;I2E9L8;Q8MFT9;Q9ZS70;I2E962;A0A286NQE6;A0A286NQF2;Q7YJM6;P48689;A0A142DPV4;B8PRP3;H5ZW43;G0WZL1;J9QG76;B3LDY8;Q8HVI8;D0Q0K2;Q8M9K0;Q37347;Q8M9J0;J9QH20;A0A125R6I8;Q8MCW3;E7DMY2;O98747;Q9TN58;Q37212;Q4VI93;O09424;A0A249Y5N8;C1JAS8;Q9XPZ1;Q9GHM7;Q37309;Q31895;…		0	0	0.0004852	54.62	0.00745718	2	1275.73	0.366433	114.98	0
	High	VALEAcVQAR	23	29518	175	A2VAU6;C6G1P2;A5X4D3;F2X4H9;A0A0K2SQY8;Q4VI99;Q9GGI5;D6MYJ6;Q7YJP8;Q5I221;Q4VI78;G0WZL1;Q37220;Q37279;J9QH20;Q37140;L0N8B1;Q6VW40;I2BGM7;Q8WJE0;Q33047;Q8WL19;Q33032;A0A1C9HG87;U5XM28;B8PRL7;Q9THL1;Q5SCK3;O98756;A0A286M593;Q9GEK5;C1JAT3;Q9XQ93;Q7GH77;Q33156;Q8HUZ9;O98551;I2E9L8;Q3I534;I2E9A4;Q1XEK3;Q8WKT6;P48689;A0A142DPV4;B7P0E9;D4N1T9;J9QG76;A0A1W6BU28;Q1X8C4;B1PHQ2;Q1X6Q9;O99016;A0A142I7F3;Q8HV…	C6(Carbamidomethyl)	0	0	0.000604	54.53	0.0141368	2	1116.58	0.319118	61.5227	0
	High	DDENVNSQPFmR	5	52171	233	Q9ZS70;Q6VW40;A2VAU6;I2BGM7;Q8WJE0;C6G1P2;E7DMY2;Q33032;A0A1C9HG87;U5XM28;A0A286NQE6;O98756;A0A286M593;F2X4H9;Q9GEK5;Q9GGI5;Q37212;Q8HUZ9;I2E9L8;A0A286NQF2;Q7YJM6;B8PRP3;J9QG76;Q8HVI8;Q8M9K0;Q37347;Q8M9J0;Q8MFT9;B1NL21;Q33047;A0PD98;Q8WL19;I2E962;Q9GHZ1;B8PRL7;Q7YMT1;Q9THL1;A5X4D3;Q5SCK3;A5X4K9;Q9XQI4;Q339G9;A0A0K2SQY8;B8QQG4;O78309;O98429;Q4VI99;C1JAT3;D6MYJ6;Q9XQ93;Q7YJP8;Q7GH77;Q33156;Q5I221;G…	M11(Oxidation)	0	0	2.971e-05	50.31	0.0341223	2	1467.62	0.772197	56.6686	0
	High	PLLGcTIKPK	6	64838	243	Q6VW40;A2VAU6;I2BGM7;C6G1P2;E7DMY2;Q33032;Q95F08;A0A0F7EV98;O98756;Q9MT32;F2X4H9;Q4VI99;Q9GGI5;Q8HUZ9;I2E9L8;Q4VI78;P93904;D6MYK4;A0A1C9HG87;U5XM28;Q9THL1;Q5SCK3;A0A0K2SQY8;C1JAT3;D6MYJ6;Q37212;Q7YJP8;Q7GH77;J9QER6;O98551;Q3I534;I2E9A4;G0WZL1;Q37220;B1PHQ2;Q1X6Q9;A0A142I7F3;S6CMZ7;Q37176;Q8MFT9;J9QH20;Q37140;L0N8B1;A5X4D3;A0A286M593;Q5I221;Q1XEK3;Q8WKT6;Q7YJM4;J9QG76;E5G0I9;D6MYJ0;Q7YJM3;I2E962;O…	C5(Carbamidomethyl)	0	0	0.001848	47.66	0.0969826	2	1126.67	0.321047	51.0137	1
	High	YGRPLLGcTIKPK	6	64650	239	I2BGM7;C6G1P2;Q33032;C3RXF1;A0A286NQM2;Q9GGI5;Q6VW40;A2VAU6;Q8WJE0;A0A1C9HG87;U5XM28;A5X4D3;Q5SCK3;A0A286NQE6;V5K6K1;O98756;Q339G9;A0A286M593;F2X4H9;Q9GEK5;A0A0K2SQY8;O98429;D6MYJ6;Q9XQ93;A0A1W6BQF9;Q37212;Q7YJP8;Q7GH77;Q8HUZ9;Q5I221;G0WZM4;O98551;I2E9L8;Q8HRT3;I2E9A4;A0A286NQF2;Q6USH4;Q1XEK3;Q8WKT6;Q7YJM6;Q32701;R4QE58;Q9THL1;Q32553;Q4VI99;C1JAT3;Q3I534;Q4VI78;D6MYI7;Q32183;J9QG76;Q7YJM3;Q37140;…	C8(Carbamidomethyl)	0	0	0.0003732	33.94	2.44292	4	1502.85	-0.587415	53.0634	2
	High	AMHAVIDR	10	44488	230	Q6VW40;A2VAU6;I2BGM7;Q8WJE0;C6G1P2;Q33032;Q95F08;A0A1C9HG87;U5XM28;O98756;A0A286M593;F2X4H9;Q9GEK5;Q9GGI5;Q8HUZ9;I2E9L8;Q9THL1;Q5SCK3;A0A0K2SQY8;Q4VI99;C1JAT3;D6MYJ6;Q7YJP8;Q7GH77;O98551;Q3I534;I2E9A4;Q4VI78;G0WZL1;Q37220;B1PHQ2;Q1X6Q9;A0A142I7F3;S6CMZ7;Q8MFT9;J9QH20;Q37140;L0N8B1;Q37212;Q5I221;A0A286NQF2;Q7YJM6;A0A249Y5N8;S4TA61;J9QG76;F5B3G0;E0D8V0;Q8M9K0;Q8M9J0;A0A0F7G5Y0;Q8M9L6;B1NL21;Q33047;…		0	0.001	0.00563	52.36	0.0214441	2	912.472	-0.421985	32.9279	0
	High	AQAETGEIK	6	27913	177	Q6VW40;A2VAU6;C6G1P2;Q33032;F2X4H9;Q4VI99;Q9GGI5;Q4VI78;B8PRL7;A0A286M593;Q8HUZ9;D6MYK4;E7DMY2;R4QE58;A0A0K2SQY8;D6MYJ6;Q7YJP8;D6MYI7;I2BGM7;Q8WJE0;A0A1C9HG87;U5XM28;Q5SCK3;O98756;Q9GEK5;Q9XQ93;Q7GH77;O98551;I2E9L8;I2E9A4;Q1XEK3;Q8WKT6;A0A1W6BQF9;Q37212;A0A286NQE6;O98429;A0A286NQF2;Q7YJM6;Q9ZS70;A0A120KLC1;B8PRP3;Q8WJX3;O98426;A0A0B4M1K8;B7P0E9;D4N1T9;A0A1D5AHD9;J9QG76;Q1X6Q9;O99016;H8PFT5;Q8HVI8…		0	0.001	0.01128	51.26	0.027377	2	946.485	1.2951	24.7762	0
	High	NHGMHFR	1	30695	183	A2VAU6;C6G1P2;A0PD98;B8PRL7;A0A286M593;F2X4H9;A0A0K2SQY8;B8QQG4;Q4VI99;Q9GGI5;D6MYJ6;Q7YJP8;Q8HUZ9;Q4VI78;Q1XEK3;Q8WKT6;P48689;B8PRP3;H5ZW43;G0WZL1;J9QG76;Q37220;A0A142I7A5;H8PFT5;A0A078BR81;Q37347;K4EPE7;A0A0F6TFY2;Q95CE8;Q5DRJ9;Q7YJM3;J9QH20;Q37140;L0N8B1;Q9ZS70;Q6VW40;I2BGM7;Q8WJE0;B1NL21;Q33047;D6MYK4;E7DMY2;Q8WL19;Q33032;I2E962;Q9GHZ1;A0A1C9HG87;U5XM28;Q7YMT1;Q9THL1;A5X4D3;Q5SCK3;A0A286NQE6;…		0	0.006	0.08575	23.55	11.4073	2	898.411	1.06526	27.536	0
	High	EGNEIIR	1	14511	111	Q6VW40;A2VAU6;I2BGM7;Q8WJE0;C6G1P2;Q33032;A0A1C9HG87;U5XM28;O98756;A0A286M593;F2X4H9;Q9GEK5;Q9GGI5;Q8HUZ9;I2E9L8;E7DMY2;O98747;Q95F08;Q31895;A0A0F7EV98;Q9MT32;Q4VI99;Q37212;Q4VI78;Q4VIC0;Q9GHZ1;Q7YMT1;Q9THL1;A5X4D3;Q5SCK3;Q339G9;A0A0K2SQY8;C1JAT3;D6MYJ6;Q7YJP8;Q7GH77;Q5I221;O98551;Q3I534;I2E9A4;Q58U40;B8PRL7;A0A1W6BQF9;J9QER6;Q1XEK3;Q8WKT6;V5K6K1;Q9XQ93;G0WZM4;Q8HRT3;Q6USH4;I2E962;A0A286NQE6;A0A2…		0	0.008	0.09977	41.97	0.153664	2	830.436	-0.303857	34.9388	0
L0N8B1	Ribulose bisphosphate carboxylase large chain (Fragment) OS=Sciaphila sp. Dransfield 7345 OX=796887 GN=rbcL PE=3 SV=1 - [L0N8B1_9LILI]	2284.42	36.21	48060	2	17	226	417	46.1559	6.88818
	High	GGLDFTKDDENVNSQPFMR	9	51638	212	Q9XQI4;Q4VI93;Q8MFT9;A0A126G0V3;Q8M9K0;Q9XPZ1;A2VAU6;I2BGM7;Q33032;C3RXF1;Q6VW40;Q32701;P28421;Q32571;Q8WJE0;C6G1P2;Q33047;Q8WL19;Q95F08;A0A1C9HG87;U5XM28;B8PRL7;Q9THL1;Q5SCK3;A0A0F7EV98;O98756;Q9MT32;A0A286NQM2;A0A286M593;F2X4H9;Q9GEK5;A0A0K2SQY8;Q32553;Q4VI99;C1JAT3;Q9GGI5;D6MYJ6;Q9XQ93;Q7YJP8;Q7GH77;Q33156;Q8HUZ9;O98551;I2E9L8;Q3I534;I2E9A4;A0A286NQE9;Q4VI78;Q1XEK3;Q8WKT6;A5X4D3;O78309;A0A1S5Q…		0	0	3.07e-12	122.68	2.26344e-09	2	2169.99	1.02955	92.749	1
	High	GHYLNATAGTcEEMIK	11	14794	96	Q8ME51;Q31895;Q95631;Q37220;Q8MCW3;Q6VW40;A2VAU6;C6G1P2;Q33032;A0A1C9HG87;U5XM28;Q9THL1;Q5SCK3;F2X4H9;A0A0K2SQY8;Q4VI99;C1JAT3;Q9GGI5;D6MYJ6;Q7YJP8;Q7GH77;O98551;Q3I534;I2E9A4;Q4VI78;G0WZL1;B1PHQ2;Q1X6Q9;A0A142I7F3;S6CMZ7;Q8MFT9;J9QH20;Q37140;L0N8B1;Q32701;A0A0B4M1K8;A0A1D8DG20;P94046;R4QE58;Q5I221;B6GUV5;A0A078BR81;A0A0F6TFY2;Q5DRJ9;A5X4D3;Q37279;P93904;D6MYK4;E7DMY2;O98747;I2E962;Q7YMT1;I2E906;…	C11(Carbamidomethyl)	0	0	1.546e-10	99.58	2.41981e-07	2	1794.82	0.807073	65.3142	0
	High	GGLDFTKDDENVNSQPFmR	7	51638	212	Q4VIC0;O98426;B1PHQ2;A0A2D0WHN2;Q95CE8;Q9GGJ5;B5LBY9;Q8M9K0;Q9XPZ1;A2VAU6;C6G1P2;A5X4D3;F2X4H9;A0A0K2SQY8;Q4VI99;Q9GGI5;D6MYJ6;Q7YJP8;Q5I221;Q4VI78;G0WZL1;Q37220;Q37279;J9QH20;Q37140;L0N8B1;Q6VW40;I2BGM7;Q8WJE0;Q33047;Q8WL19;Q33032;A0A1C9HG87;U5XM28;B8PRL7;Q9THL1;Q5SCK3;O98756;A0A286M593;Q9GEK5;C1JAT3;Q9XQ93;Q7GH77;Q33156;Q8HUZ9;O98551;I2E9L8;Q3I534;I2E9A4;Q1XEK3;Q8WKT6;P48689;A0A142DPV4;B7P0E9;D…	M18(Oxidation)	0	0	7.491e-11	86.8	8.48286e-06	2	2185.98	1.33788	83.0895	1
	High	GHYLNATAGTcEEmIK	7	14794	96	A2VAU6;C6G1P2;F2X4H9;Q9GGI5;Q6VW40;Q33032;A0A1C9HG87;U5XM28;Q9THL1;Q5SCK3;A0A0K2SQY8;Q4VI99;C1JAT3;D6MYJ6;Q7YJP8;Q7GH77;O98551;Q3I534;I2E9A4;Q4VI78;E7DMY2;A0A2H4UGV5;I2E962;O98429;A0A0B4M1K8;G0WZL1;Q37220;A0A142I7A5;B1PHQ2;Q1X6Q9;A0A142I7F3;A0A078BR81;Q37347;K4EPE7;S6CMZ7;Q8MFT9;A0A0F6TFY2;Q95CE8;Q5DRJ9;J9QH20;A0A1D8DG20;Q37140;L0N8B1;P94046;Q8MCW3;A5X4D3;Q37212;Q5I221;Q7YJL9;Q31895;R4QE58;O09424…	C11(Carbamidomethyl); M14(Oxidation)	0	0	2.28e-09	86.28	4.74719e-06	2	1810.81	1.85537	55.2021	0
	High	DNGLLLHIHR	12	41878	222	A2VAU6;C6G1P2;Q95F08;C3RXF1;B8PRL7;A0A286M593;F2X4H9;Q4VI99;Q9GGI5;Q8HUZ9;Q4VI78;Q6VW40;I2BGM7;Q33047;Q8WL19;Q33032;Q9THL1;Q5SCK3;O98756;Q9XQ93;Q7YJP8;Q7GH77;Q33156;I2E9L8;I2E9A4;Q1XEK3;A0A286NQF2;Q7YJM6;A0A0B4M1K8;B7P0E9;D4N1T9;A0A1D5AHD9;J9QG76;Q1X6Q9;O99016;A0A291L206;Q8M9K0;S6CMZ7;Q8M9J0;A0A1D5AHD5;Q8MFT9;G8EEM9;A0A2D0WHN2;Q7YJM3;A0A1D8DG20;Q36566;L0N8B1;P94046;I2EA78;Q9ZS70;Q8WJE0;B1NL21;P93…		0	0	4.798e-05	83.13	2.44972e-05	3	1187.66	0.248979	64.4609	0
	High	MSGGDHIHAGTVVGK	34	17683	132	A2VAU6;C6G1P2;F2X4H9;Q9GGI5;Q7YJP8;O98551;Q6VW40;I2BGM7;Q8WJE0;Q33032;A0A1C9HG87;U5XM28;A5X4D3;Q5SCK3;A0A286NQE6;O98756;Q339G9;A0A286M593;Q9GEK5;A0A0K2SQY8;O98429;D6MYJ6;Q9XQ93;Q7GH77;Q8HUZ9;Q5I221;G0WZM4;I2E9L8;Q8HRT3;I2E9A4;A0A286NQF2;Q1XEK3;Q8WKT6;Q7YJM6;Q9ZS70;A0A249Y5N8;A0A120KLC1;B8PRP3;A0A0B4M1K8;B7P0E9;B5L2V5;S4TA61;D4N1T9;A8DPF0;A0A1D5AHD9;J9QG76;E5G0I9;F5B3G0;E0D8V0;Q1X6Q9;O99016;H8PFT5…		0	0	1.165e-06	82.11	1.83643e-05	2	1465.72	1.1837	39.5293	0
	High	mSGGDHIHAGTVVGK	33	17683	132	A2VAU6;C6G1P2;F2X4H9;Q9GGI5;Q5I221;Q8WJE0;I2E9A4;A0A286M593;Q3T5L7;K4EPE7;P94046;Q9ZS70;O98747;P92447;Q95F08;Q5SCK3;O98756;Q1XEK3;A0A1Z1G7R2;A5X5W8;Q9XPZ1;B1NFY5;Q8HUZ9;Q37212;C6G392;Q5UFC2;B8PRP3;I2EA78;Q6VW40;I2BGM7;Q33032;A0A1C9HG87;U5XM28;A5X4D3;V5K6K1;Q339G9;Q9GEK5;A0A0K2SQY8;D6MYJ6;Q9XQ93;A0A1W6BQF9;Q7YJP8;Q7GH77;G0WZM4;O98551;I2E9L8;Q8HRT3;Q6USH4;Q8WKT6;A0A249Y5N8;Q8WJX3;B7P0E9;B5L2V5;S4TA…	M1(Oxidation)	0	0	3.354e-08	79.72	3.69234e-05	2	1481.72	0.48353	32.8883	0
	High	DDENVNSQPFMR	5	52171	233	C7AQV2;A5H757;Q7YJR9;Q7YJM4;Q6PZC1;X2D2J7;Q7YJL9;Q9GHZ1;A5X4K9;Q85YX6;A0A1Q1G8P4;Q6VW13;O20245;A2VAU6;C6G1P2;F2X4H9;Q9GGI5;D6MYJ0;Q9ZS70;Q32701;P28421;Q31896;Q6VW40;Q32776;Q32571;I2BGM7;Q8WJE0;B1NL21;P93904;Q33047;O98884;D6MYK4;E7DMY2;A0PD98;C7AQR6;O98747;Q8WL19;Q33032;I2E962;Q95F08;C3RXF1;A0A1C9HG87;U5XM28;B8PRL7;Q7YMT1;Q9THL1;A5X4D3;Q5SCK3;A0A286NQE6;V5K6K1;Q9XQI4;A0A0F7EV98;O98756;Q9MT32;Q339G…		0	0	1.101e-06	77.79	6.19995e-05	2	1451.62	0.893699	69.1062	0
	High	TFQGPPHGIQVER	27	58045	223	P48689;Q9GHM7;P28421;A0A1C9HG87;O99016;Q37140;O03654;Q33484;Q4VI99;D6MYJ6;Q7YJP8;Q7YJR9;Q8HVI8;Q9XQR0;O03628;O03613;Q6VW40;A2VAU6;I2BGM7;C6G1P2;Q33032;Q95F08;A0A0F7EV98;O98756;Q9MT32;F2X4H9;Q9GGI5;Q8HUZ9;I2E9L8;Q4VI78;Q9ZS70;Q8WJE0;D6MYK4;E7DMY2;U5XM28;R4QE58;Q5SCK3;A0A286NQE6;Q6VW13;A0A286M593;Q9GEK5;A0A0K2SQY8;O98429;Q9XQ93;Q7GH77;O98551;I2E9A4;A0A286NQF2;Q1XEK3;Q8WKT6;Q7YJM6;D6MYI7;A0A120KLC1;…		0	0	5.824e-06	73.98	0.00024886	2	1465.76	1.65537	62.6514	0
	High	GHYLNATAGTcEEMIKR	1	14767	95	Q6VW40;A2VAU6;C6G1P2;Q33032;A0A1C9HG87;U5XM28;Q5SCK3;F2X4H9;A0A0K2SQY8;Q9GGI5;D6MYJ6;Q7YJP8;Q7GH77;O98551;I2E9A4;Q1X6Q9;S6CMZ7;Q8MFT9;Q37140;L0N8B1;Q9THL1;Q4VI99;Q4VI78;Q37220;B1PHQ2;C1JAT3;Q3I534;E7DMY2;A0A2H4UGV5;I2E962;O98429;A0A0B4M1K8;G0WZL1;A0A142I7A5;A0A142I7F3;A0A078BR81;Q37347;K4EPE7;A0A0F6TFY2;Q95CE8;Q5DRJ9;J9QH20;A0A1D8DG20;P94046;Q8MCW3;A5X4D3;Q37212;Q5I221;Q7YJL9;Q37279;Q32701;P93904…	C11(Carbamidomethyl)	0	0	4.122e-06	68.57	0.000369894	2	1950.92	1.28217	60.3982	1
	High	GHYLNATAGTcEEmIKR	4	14767	95	A2VAU6;C6G1P2;F2X4H9;Q9GGI5;Q6VW40;Q33032;A0A1C9HG87;U5XM28;Q9THL1;Q5SCK3;A0A0K2SQY8;Q4VI99;C1JAT3;D6MYJ6;Q7YJP8;Q7GH77;O98551;Q3I534;I2E9A4;Q4VI78;E7DMY2;A0A2H4UGV5;I2E962;O98429;A0A0B4M1K8;G0WZL1;Q37220;A0A142I7A5;B1PHQ2;Q1X6Q9;A0A142I7F3;A0A078BR81;Q37347;K4EPE7;S6CMZ7;Q8MFT9;A0A0F6TFY2;Q95CE8;Q5DRJ9;J9QH20;A0A1D8DG20;Q37140;L0N8B1;P94046;Q8MCW3;A5X4D3;Q37212;Q5I221;Q7YJL9;Q31895;R4QE58;O09424…	C11(Carbamidomethyl); M14(Oxidation)	0	0	6.772e-08	60.93	0.00201672	3	1966.91	1.11945	50.1511	1
	High	FLFcAEAIYK	6	13080	100	A2VAU6;C6G1P2;D6MYK4;E7DMY2;R4QE58;A5X4D3;Q95631;Q6VW13;F2X4H9;A0A0K2SQY8;Q9TN58;Q4VI99;Q9GGI5;D6MYJ6;Q37212;Q7YJP8;J9QER6;Q5I221;Q4VI78;O09424;D6MYI7;C7A5Z4;Q37220;L0N8B1;Q32571;A0PD98;Q95F08;C3RXF1;Q9GHZ1;B8PRL7;A0A286M593;B8QQG4;Q71N81;Q8HUZ9;Q1XEK3;Q8WKT6;Q8MCX1;P48689;Q7YJR9;B8PRP3;H5ZW43;G0WZL1;Q7YJM4;J9QG76;A0A142I7A5;Q6PZC1;H8PFT5;A0A078BR81;Q37347;K4EPE7;A0A0F6TFY2;D6MYJ0;Q95CE8;Q5DRJ9;Q…	C4(Carbamidomethyl)	0	0	0.0003701	57.12	0.00637969	2	1261.63	0.373025	109.587	0
	High	VALEAxVQAR	23	29518	175	A2VAU6;C6G1P2;A5X4D3;F2X4H9;A0A0K2SQY8;Q4VI99;Q9GGI5;D6MYJ6;Q7YJP8;Q5I221;Q4VI78;G0WZL1;Q37220;Q37279;J9QH20;Q37140;L0N8B1;Q6VW40;I2BGM7;Q8WJE0;Q33047;Q8WL19;Q33032;A0A1C9HG87;U5XM28;B8PRL7;Q9THL1;Q5SCK3;O98756;A0A286M593;Q9GEK5;C1JAT3;Q9XQ93;Q7GH77;Q33156;Q8HUZ9;O98551;I2E9L8;Q3I534;I2E9A4;Q1XEK3;Q8WKT6;P48689;A0A142DPV4;B7P0E9;D4N1T9;J9QG76;A0A1W6BU28;Q1X8C4;B1PHQ2;Q1X6Q9;O99016;A0A142I7F3;Q8HV…	X6(C); X6(Carbamidomethyl)	0	0	0.000604	54.53	0.0141368	2	1116.58	0.319118	61.5227	0
	High	DDENVNSQPFmR	5	52171	233	Q9ZS70;Q6VW40;A2VAU6;I2BGM7;Q8WJE0;C6G1P2;E7DMY2;Q33032;A0A1C9HG87;U5XM28;A0A286NQE6;O98756;A0A286M593;F2X4H9;Q9GEK5;Q9GGI5;Q37212;Q8HUZ9;I2E9L8;A0A286NQF2;Q7YJM6;B8PRP3;J9QG76;Q8HVI8;Q8M9K0;Q37347;Q8M9J0;Q8MFT9;B1NL21;Q33047;A0PD98;Q8WL19;I2E962;Q9GHZ1;B8PRL7;Q7YMT1;Q9THL1;A5X4D3;Q5SCK3;A5X4K9;Q9XQI4;Q339G9;A0A0K2SQY8;B8QQG4;O78309;O98429;Q4VI99;C1JAT3;D6MYJ6;Q9XQ93;Q7YJP8;Q7GH77;Q33156;Q5I221;G…	M11(Oxidation)	0	0	2.971e-05	50.31	0.0341223	2	1467.62	0.772197	56.6686	0
	High	PLLGcTIKPK	6	64838	243	Q6VW40;A2VAU6;I2BGM7;C6G1P2;E7DMY2;Q33032;Q95F08;A0A0F7EV98;O98756;Q9MT32;F2X4H9;Q4VI99;Q9GGI5;Q8HUZ9;I2E9L8;Q4VI78;P93904;D6MYK4;A0A1C9HG87;U5XM28;Q9THL1;Q5SCK3;A0A0K2SQY8;C1JAT3;D6MYJ6;Q37212;Q7YJP8;Q7GH77;J9QER6;O98551;Q3I534;I2E9A4;G0WZL1;Q37220;B1PHQ2;Q1X6Q9;A0A142I7F3;S6CMZ7;Q37176;Q8MFT9;J9QH20;Q37140;L0N8B1;A5X4D3;A0A286M593;Q5I221;Q1XEK3;Q8WKT6;Q7YJM4;J9QG76;E5G0I9;D6MYJ0;Q7YJM3;I2E962;O…	C5(Carbamidomethyl)	0	0	0.001848	47.66	0.0969826	2	1126.67	0.321047	51.0137	1
	High	LEDLRIPxSYSKTFQGPPHGIQVER	3	5	1	L0N8B1	X8(Y)	0	0	0.0001139	37.72	0.259652	3	2930.5	-4.3724	59.0302	2
	High	YGRPLLGcTIKPK	6	64650	239	I2BGM7;C6G1P2;Q33032;C3RXF1;A0A286NQM2;Q9GGI5;Q6VW40;A2VAU6;Q8WJE0;A0A1C9HG87;U5XM28;A5X4D3;Q5SCK3;A0A286NQE6;V5K6K1;O98756;Q339G9;A0A286M593;F2X4H9;Q9GEK5;A0A0K2SQY8;O98429;D6MYJ6;Q9XQ93;A0A1W6BQF9;Q37212;Q7YJP8;Q7GH77;Q8HUZ9;Q5I221;G0WZM4;O98551;I2E9L8;Q8HRT3;I2E9A4;A0A286NQF2;Q6USH4;Q1XEK3;Q8WKT6;Q7YJM6;Q32701;R4QE58;Q9THL1;Q32553;Q4VI99;C1JAT3;Q3I534;Q4VI78;D6MYI7;Q32183;J9QG76;Q7YJM3;Q37140;…	C8(Carbamidomethyl)	0	0	0.0003732	33.94	2.44292	4	1502.85	-0.587415	53.0634	2
	High	VALEAxVQAR	2	24	1	L0N8B1	X6(S)	0	0.001	0.01522	56.03	0.00643768	2	1043.59	1.12841	55.7535	0
	High	AMHAVIDR	10	44488	230	Q6VW40;A2VAU6;I2BGM7;Q8WJE0;C6G1P2;Q33032;Q95F08;A0A1C9HG87;U5XM28;O98756;A0A286M593;F2X4H9;Q9GEK5;Q9GGI5;Q8HUZ9;I2E9L8;Q9THL1;Q5SCK3;A0A0K2SQY8;Q4VI99;C1JAT3;D6MYJ6;Q7YJP8;Q7GH77;O98551;Q3I534;I2E9A4;Q4VI78;G0WZL1;Q37220;B1PHQ2;Q1X6Q9;A0A142I7F3;S6CMZ7;Q8MFT9;J9QH20;Q37140;L0N8B1;Q37212;Q5I221;A0A286NQF2;Q7YJM6;A0A249Y5N8;S4TA61;J9QG76;F5B3G0;E0D8V0;Q8M9K0;Q8M9J0;A0A0F7G5Y0;Q8M9L6;B1NL21;Q33047;…		0	0.001	0.00563	52.36	0.0214441	2	912.472	-0.421985	32.9279	0
	High	AQAETGEIK	6	27913	177	Q6VW40;A2VAU6;C6G1P2;Q33032;F2X4H9;Q4VI99;Q9GGI5;Q4VI78;B8PRL7;A0A286M593;Q8HUZ9;D6MYK4;E7DMY2;R4QE58;A0A0K2SQY8;D6MYJ6;Q7YJP8;D6MYI7;I2BGM7;Q8WJE0;A0A1C9HG87;U5XM28;Q5SCK3;O98756;Q9GEK5;Q9XQ93;Q7GH77;O98551;I2E9L8;I2E9A4;Q1XEK3;Q8WKT6;A0A1W6BQF9;Q37212;A0A286NQE6;O98429;A0A286NQF2;Q7YJM6;Q9ZS70;A0A120KLC1;B8PRP3;Q8WJX3;O98426;A0A0B4M1K8;B7P0E9;D4N1T9;A0A1D5AHD9;J9QG76;Q1X6Q9;O99016;H8PFT5;Q8HVI8…		0	0.001	0.01128	51.26	0.027377	2	946.485	1.2951	24.7762	0
	High	DDFIEKDR	8	17693	129	Q6VW40;A2VAU6;I2BGM7;C6G1P2;Q33032;Q95F08;O98756;F2X4H9;Q9GGI5;Q8HUZ9;I2E9L8;Q7YMT1;Q9THL1;Q5SCK3;Q339G9;Q4VI99;Q7YJP8;Q7GH77;Q5I221;I2E9A4;Q4VI78;Q58U40;A0A0B4M1K8;Q1X6Q9;S6CMZ7;Q8MFT9;A0A1D8DG20;L0N8B1;P94046;J9QG76;Q37220;B1PHQ2;A0A078BR81;A0A0F6TFY2;Q5DRJ9;P92447;Q32701;Q32553;E7DMY2;Q37212;Q33047;Q8WL19;Q9XQ93;Q33156;Q1XEK3;P48689;Q7YJM3;Q9GHM7;I6N589;A0A291L2S1;P28421;B1NL21;A0PD98;Q31895;Q…		0	0.001	0.01745	50.12	0.0261056	2	1037.49	0.86647	41.7667	1
	High	NHGMHFR	1	30695	183	A2VAU6;C6G1P2;A0PD98;B8PRL7;A0A286M593;F2X4H9;A0A0K2SQY8;B8QQG4;Q4VI99;Q9GGI5;D6MYJ6;Q7YJP8;Q8HUZ9;Q4VI78;Q1XEK3;Q8WKT6;P48689;B8PRP3;H5ZW43;G0WZL1;J9QG76;Q37220;A0A142I7A5;H8PFT5;A0A078BR81;Q37347;K4EPE7;A0A0F6TFY2;Q95CE8;Q5DRJ9;Q7YJM3;J9QH20;Q37140;L0N8B1;Q9ZS70;Q6VW40;I2BGM7;Q8WJE0;B1NL21;Q33047;D6MYK4;E7DMY2;Q8WL19;Q33032;I2E962;Q9GHZ1;A0A1C9HG87;U5XM28;Q7YMT1;Q9THL1;A5X4D3;Q5SCK3;A0A286NQE6;…		0	0.006	0.08575	23.55	11.4073	2	898.411	1.06526	27.536	0
Q7YJP8	Ribulose bisphosphate carboxylase large chain (Fragment) OS=Aloe viguieri OX=210948 GN=rbcL PE=3 SV=1 - [Q7YJP8_9ASPA]	2277.84	32.37	56251	0	17	225	451	50.0821	6.87354
	High	GGLDFTKDDENVNSQPFMR	9	51638	212	Q9XQI4;Q4VI93;Q8MFT9;A0A126G0V3;Q8M9K0;Q9XPZ1;A2VAU6;I2BGM7;Q33032;C3RXF1;Q6VW40;Q32701;P28421;Q32571;Q8WJE0;C6G1P2;Q33047;Q8WL19;Q95F08;A0A1C9HG87;U5XM28;B8PRL7;Q9THL1;Q5SCK3;A0A0F7EV98;O98756;Q9MT32;A0A286NQM2;A0A286M593;F2X4H9;Q9GEK5;A0A0K2SQY8;Q32553;Q4VI99;C1JAT3;Q9GGI5;D6MYJ6;Q9XQ93;Q7YJP8;Q7GH77;Q33156;Q8HUZ9;O98551;I2E9L8;Q3I534;I2E9A4;A0A286NQE9;Q4VI78;Q1XEK3;Q8WKT6;A5X4D3;O78309;A0A1S5Q…		0	0	3.07e-12	122.68	2.26344e-09	2	2169.99	1.02955	92.749	1
	High	GHYLNATAGTcEEMIK	11	14794	96	Q8ME51;Q31895;Q95631;Q37220;Q8MCW3;Q6VW40;A2VAU6;C6G1P2;Q33032;A0A1C9HG87;U5XM28;Q9THL1;Q5SCK3;F2X4H9;A0A0K2SQY8;Q4VI99;C1JAT3;Q9GGI5;D6MYJ6;Q7YJP8;Q7GH77;O98551;Q3I534;I2E9A4;Q4VI78;G0WZL1;B1PHQ2;Q1X6Q9;A0A142I7F3;S6CMZ7;Q8MFT9;J9QH20;Q37140;L0N8B1;Q32701;A0A0B4M1K8;A0A1D8DG20;P94046;R4QE58;Q5I221;B6GUV5;A0A078BR81;A0A0F6TFY2;Q5DRJ9;A5X4D3;Q37279;P93904;D6MYK4;E7DMY2;O98747;I2E962;Q7YMT1;I2E906;…	C11(Carbamidomethyl)	0	0	1.546e-10	99.58	2.41981e-07	2	1794.82	0.807073	65.3142	0
	High	GGLDFTKDDENVNSQPFmR	7	51638	212	Q4VIC0;O98426;B1PHQ2;A0A2D0WHN2;Q95CE8;Q9GGJ5;B5LBY9;Q8M9K0;Q9XPZ1;A2VAU6;C6G1P2;A5X4D3;F2X4H9;A0A0K2SQY8;Q4VI99;Q9GGI5;D6MYJ6;Q7YJP8;Q5I221;Q4VI78;G0WZL1;Q37220;Q37279;J9QH20;Q37140;L0N8B1;Q6VW40;I2BGM7;Q8WJE0;Q33047;Q8WL19;Q33032;A0A1C9HG87;U5XM28;B8PRL7;Q9THL1;Q5SCK3;O98756;A0A286M593;Q9GEK5;C1JAT3;Q9XQ93;Q7GH77;Q33156;Q8HUZ9;O98551;I2E9L8;Q3I534;I2E9A4;Q1XEK3;Q8WKT6;P48689;A0A142DPV4;B7P0E9;D…	M18(Oxidation)	0	0	7.491e-11	86.8	8.48286e-06	2	2185.98	1.33788	83.0895	1
	High	GHYLNATAGTcEEmIK	7	14794	96	A2VAU6;C6G1P2;F2X4H9;Q9GGI5;Q6VW40;Q33032;A0A1C9HG87;U5XM28;Q9THL1;Q5SCK3;A0A0K2SQY8;Q4VI99;C1JAT3;D6MYJ6;Q7YJP8;Q7GH77;O98551;Q3I534;I2E9A4;Q4VI78;E7DMY2;A0A2H4UGV5;I2E962;O98429;A0A0B4M1K8;G0WZL1;Q37220;A0A142I7A5;B1PHQ2;Q1X6Q9;A0A142I7F3;A0A078BR81;Q37347;K4EPE7;S6CMZ7;Q8MFT9;A0A0F6TFY2;Q95CE8;Q5DRJ9;J9QH20;A0A1D8DG20;Q37140;L0N8B1;P94046;Q8MCW3;A5X4D3;Q37212;Q5I221;Q7YJL9;Q31895;R4QE58;O09424…	C11(Carbamidomethyl); M14(Oxidation)	0	0	2.28e-09	86.28	4.74719e-06	2	1810.81	1.85537	55.2021	0
	High	DNGLLLHIHR	12	41878	222	A2VAU6;C6G1P2;Q95F08;C3RXF1;B8PRL7;A0A286M593;F2X4H9;Q4VI99;Q9GGI5;Q8HUZ9;Q4VI78;Q6VW40;I2BGM7;Q33047;Q8WL19;Q33032;Q9THL1;Q5SCK3;O98756;Q9XQ93;Q7YJP8;Q7GH77;Q33156;I2E9L8;I2E9A4;Q1XEK3;A0A286NQF2;Q7YJM6;A0A0B4M1K8;B7P0E9;D4N1T9;A0A1D5AHD9;J9QG76;Q1X6Q9;O99016;A0A291L206;Q8M9K0;S6CMZ7;Q8M9J0;A0A1D5AHD5;Q8MFT9;G8EEM9;A0A2D0WHN2;Q7YJM3;A0A1D8DG20;Q36566;L0N8B1;P94046;I2EA78;Q9ZS70;Q8WJE0;B1NL21;P93…		0	0	4.798e-05	83.13	2.44972e-05	3	1187.66	0.248979	64.4609	0
	High	MSGGDHIHAGTVVGK	34	17683	132	A2VAU6;C6G1P2;F2X4H9;Q9GGI5;Q7YJP8;O98551;Q6VW40;I2BGM7;Q8WJE0;Q33032;A0A1C9HG87;U5XM28;A5X4D3;Q5SCK3;A0A286NQE6;O98756;Q339G9;A0A286M593;Q9GEK5;A0A0K2SQY8;O98429;D6MYJ6;Q9XQ93;Q7GH77;Q8HUZ9;Q5I221;G0WZM4;I2E9L8;Q8HRT3;I2E9A4;A0A286NQF2;Q1XEK3;Q8WKT6;Q7YJM6;Q9ZS70;A0A249Y5N8;A0A120KLC1;B8PRP3;A0A0B4M1K8;B7P0E9;B5L2V5;S4TA61;D4N1T9;A8DPF0;A0A1D5AHD9;J9QG76;E5G0I9;F5B3G0;E0D8V0;Q1X6Q9;O99016;H8PFT5…		0	0	1.165e-06	82.11	1.83643e-05	2	1465.72	1.1837	39.5293	0
	High	mSGGDHIHAGTVVGK	33	17683	132	A2VAU6;C6G1P2;F2X4H9;Q9GGI5;Q5I221;Q8WJE0;I2E9A4;A0A286M593;Q3T5L7;K4EPE7;P94046;Q9ZS70;O98747;P92447;Q95F08;Q5SCK3;O98756;Q1XEK3;A0A1Z1G7R2;A5X5W8;Q9XPZ1;B1NFY5;Q8HUZ9;Q37212;C6G392;Q5UFC2;B8PRP3;I2EA78;Q6VW40;I2BGM7;Q33032;A0A1C9HG87;U5XM28;A5X4D3;V5K6K1;Q339G9;Q9GEK5;A0A0K2SQY8;D6MYJ6;Q9XQ93;A0A1W6BQF9;Q7YJP8;Q7GH77;G0WZM4;O98551;I2E9L8;Q8HRT3;Q6USH4;Q8WKT6;A0A249Y5N8;Q8WJX3;B7P0E9;B5L2V5;S4TA…	M1(Oxidation)	0	0	3.354e-08	79.72	3.69234e-05	2	1481.72	0.48353	32.8883	0
	High	DDENVNSQPFMR	5	52171	233	C7AQV2;A5H757;Q7YJR9;Q7YJM4;Q6PZC1;X2D2J7;Q7YJL9;Q9GHZ1;A5X4K9;Q85YX6;A0A1Q1G8P4;Q6VW13;O20245;A2VAU6;C6G1P2;F2X4H9;Q9GGI5;D6MYJ0;Q9ZS70;Q32701;P28421;Q31896;Q6VW40;Q32776;Q32571;I2BGM7;Q8WJE0;B1NL21;P93904;Q33047;O98884;D6MYK4;E7DMY2;A0PD98;C7AQR6;O98747;Q8WL19;Q33032;I2E962;Q95F08;C3RXF1;A0A1C9HG87;U5XM28;B8PRL7;Q7YMT1;Q9THL1;A5X4D3;Q5SCK3;A0A286NQE6;V5K6K1;Q9XQI4;A0A0F7EV98;O98756;Q9MT32;Q339G…		0	0	1.101e-06	77.79	6.19995e-05	2	1451.62	0.893699	69.1062	0
	High	xFQGPPHGIQVER	27	58045	223	P48689;Q9GHM7;P28421;A0A1C9HG87;O99016;Q37140;O03654;Q33484;Q4VI99;D6MYJ6;Q7YJP8;Q7YJR9;Q8HVI8;Q9XQR0;O03628;O03613;Q6VW40;A2VAU6;I2BGM7;C6G1P2;Q33032;Q95F08;A0A0F7EV98;O98756;Q9MT32;F2X4H9;Q9GGI5;Q8HUZ9;I2E9L8;Q4VI78;Q9ZS70;Q8WJE0;D6MYK4;E7DMY2;U5XM28;R4QE58;Q5SCK3;A0A286NQE6;Q6VW13;A0A286M593;Q9GEK5;A0A0K2SQY8;O98429;Q9XQ93;Q7GH77;O98551;I2E9A4;A0A286NQF2;Q1XEK3;Q8WKT6;Q7YJM6;D6MYI7;A0A120KLC1;…	X1(T)	0	0	5.824e-06	73.98	0.00024886	2	1465.76	1.65537	62.6514	0
	High	GHYLNATAGTcEEMIKR	1	14767	95	Q6VW40;A2VAU6;C6G1P2;Q33032;A0A1C9HG87;U5XM28;Q5SCK3;F2X4H9;A0A0K2SQY8;Q9GGI5;D6MYJ6;Q7YJP8;Q7GH77;O98551;I2E9A4;Q1X6Q9;S6CMZ7;Q8MFT9;Q37140;L0N8B1;Q9THL1;Q4VI99;Q4VI78;Q37220;B1PHQ2;C1JAT3;Q3I534;E7DMY2;A0A2H4UGV5;I2E962;O98429;A0A0B4M1K8;G0WZL1;A0A142I7A5;A0A142I7F3;A0A078BR81;Q37347;K4EPE7;A0A0F6TFY2;Q95CE8;Q5DRJ9;J9QH20;A0A1D8DG20;P94046;Q8MCW3;A5X4D3;Q37212;Q5I221;Q7YJL9;Q37279;Q32701;P93904…	C11(Carbamidomethyl)	0	0	4.122e-06	68.57	0.000369894	2	1950.92	1.28217	60.3982	1
	High	GHYLNATAGTcEEmIKR	4	14767	95	A2VAU6;C6G1P2;F2X4H9;Q9GGI5;Q6VW40;Q33032;A0A1C9HG87;U5XM28;Q9THL1;Q5SCK3;A0A0K2SQY8;Q4VI99;C1JAT3;D6MYJ6;Q7YJP8;Q7GH77;O98551;Q3I534;I2E9A4;Q4VI78;E7DMY2;A0A2H4UGV5;I2E962;O98429;A0A0B4M1K8;G0WZL1;Q37220;A0A142I7A5;B1PHQ2;Q1X6Q9;A0A142I7F3;A0A078BR81;Q37347;K4EPE7;S6CMZ7;Q8MFT9;A0A0F6TFY2;Q95CE8;Q5DRJ9;J9QH20;A0A1D8DG20;Q37140;L0N8B1;P94046;Q8MCW3;A5X4D3;Q37212;Q5I221;Q7YJL9;Q31895;R4QE58;O09424…	C11(Carbamidomethyl); M14(Oxidation)	0	0	6.772e-08	60.93	0.00201672	3	1966.91	1.11945	50.1511	1
	High	FLFcAEAIYK	6	13080	100	A2VAU6;C6G1P2;D6MYK4;E7DMY2;R4QE58;A5X4D3;Q95631;Q6VW13;F2X4H9;A0A0K2SQY8;Q9TN58;Q4VI99;Q9GGI5;D6MYJ6;Q37212;Q7YJP8;J9QER6;Q5I221;Q4VI78;O09424;D6MYI7;C7A5Z4;Q37220;L0N8B1;Q32571;A0PD98;Q95F08;C3RXF1;Q9GHZ1;B8PRL7;A0A286M593;B8QQG4;Q71N81;Q8HUZ9;Q1XEK3;Q8WKT6;Q8MCX1;P48689;Q7YJR9;B8PRP3;H5ZW43;G0WZL1;Q7YJM4;J9QG76;A0A142I7A5;Q6PZC1;H8PFT5;A0A078BR81;Q37347;K4EPE7;A0A0F6TFY2;D6MYJ0;Q95CE8;Q5DRJ9;Q…	C4(Carbamidomethyl)	0	0	0.0003701	57.12	0.00637969	2	1261.63	0.373025	109.587	0
	High	VALEAcVQAR	23	29518	175	A2VAU6;C6G1P2;A5X4D3;F2X4H9;A0A0K2SQY8;Q4VI99;Q9GGI5;D6MYJ6;Q7YJP8;Q5I221;Q4VI78;G0WZL1;Q37220;Q37279;J9QH20;Q37140;L0N8B1;Q6VW40;I2BGM7;Q8WJE0;Q33047;Q8WL19;Q33032;A0A1C9HG87;U5XM28;B8PRL7;Q9THL1;Q5SCK3;O98756;A0A286M593;Q9GEK5;C1JAT3;Q9XQ93;Q7GH77;Q33156;Q8HUZ9;O98551;I2E9L8;Q3I534;I2E9A4;Q1XEK3;Q8WKT6;P48689;A0A142DPV4;B7P0E9;D4N1T9;J9QG76;A0A1W6BU28;Q1X8C4;B1PHQ2;Q1X6Q9;O99016;A0A142I7F3;Q8HV…	C6(Carbamidomethyl)	0	0	0.000604	54.53	0.0141368	2	1116.58	0.319118	61.5227	0
	High	DDENVNSQPFmR	5	52171	233	Q9ZS70;Q6VW40;A2VAU6;I2BGM7;Q8WJE0;C6G1P2;E7DMY2;Q33032;A0A1C9HG87;U5XM28;A0A286NQE6;O98756;A0A286M593;F2X4H9;Q9GEK5;Q9GGI5;Q37212;Q8HUZ9;I2E9L8;A0A286NQF2;Q7YJM6;B8PRP3;J9QG76;Q8HVI8;Q8M9K0;Q37347;Q8M9J0;Q8MFT9;B1NL21;Q33047;A0PD98;Q8WL19;I2E962;Q9GHZ1;B8PRL7;Q7YMT1;Q9THL1;A5X4D3;Q5SCK3;A5X4K9;Q9XQI4;Q339G9;A0A0K2SQY8;B8QQG4;O78309;O98429;Q4VI99;C1JAT3;D6MYJ6;Q9XQ93;Q7YJP8;Q7GH77;Q33156;Q5I221;G…	M11(Oxidation)	0	0	2.971e-05	50.31	0.0341223	2	1467.62	0.772197	56.6686	0
	High	PLLGcTIKPK	6	64838	243	Q6VW40;A2VAU6;I2BGM7;C6G1P2;E7DMY2;Q33032;Q95F08;A0A0F7EV98;O98756;Q9MT32;F2X4H9;Q4VI99;Q9GGI5;Q8HUZ9;I2E9L8;Q4VI78;P93904;D6MYK4;A0A1C9HG87;U5XM28;Q9THL1;Q5SCK3;A0A0K2SQY8;C1JAT3;D6MYJ6;Q37212;Q7YJP8;Q7GH77;J9QER6;O98551;Q3I534;I2E9A4;G0WZL1;Q37220;B1PHQ2;Q1X6Q9;A0A142I7F3;S6CMZ7;Q37176;Q8MFT9;J9QH20;Q37140;L0N8B1;A5X4D3;A0A286M593;Q5I221;Q1XEK3;Q8WKT6;Q7YJM4;J9QG76;E5G0I9;D6MYJ0;Q7YJM3;I2E962;O…	C5(Carbamidomethyl)	0	0	0.001848	47.66	0.0969826	2	1126.67	0.321047	51.0137	1
	High	YGRPLLGcTIKPK	6	64650	239	I2BGM7;C6G1P2;Q33032;C3RXF1;A0A286NQM2;Q9GGI5;Q6VW40;A2VAU6;Q8WJE0;A0A1C9HG87;U5XM28;A5X4D3;Q5SCK3;A0A286NQE6;V5K6K1;O98756;Q339G9;A0A286M593;F2X4H9;Q9GEK5;A0A0K2SQY8;O98429;D6MYJ6;Q9XQ93;A0A1W6BQF9;Q37212;Q7YJP8;Q7GH77;Q8HUZ9;Q5I221;G0WZM4;O98551;I2E9L8;Q8HRT3;I2E9A4;A0A286NQF2;Q6USH4;Q1XEK3;Q8WKT6;Q7YJM6;Q32701;R4QE58;Q9THL1;Q32553;Q4VI99;C1JAT3;Q3I534;Q4VI78;D6MYI7;Q32183;J9QG76;Q7YJM3;Q37140;…	C8(Carbamidomethyl)	0	0	0.0003732	33.94	2.44292	4	1502.85	-0.587415	53.0634	2
	High	xFQGPPHGIQVER	2	18	8	Q4VI99;D6MYJ6;Q7YJP8;Q7YJR9;Q8HVI8;Q9XQR0;O03628;O03613	X1(G)	0	0	0.0004318	24.08	9.5328	3	1421.73	1.50076	59.9526	0
	High	AMHAVIDR	10	44488	230	Q6VW40;A2VAU6;I2BGM7;Q8WJE0;C6G1P2;Q33032;Q95F08;A0A1C9HG87;U5XM28;O98756;A0A286M593;F2X4H9;Q9GEK5;Q9GGI5;Q8HUZ9;I2E9L8;Q9THL1;Q5SCK3;A0A0K2SQY8;Q4VI99;C1JAT3;D6MYJ6;Q7YJP8;Q7GH77;O98551;Q3I534;I2E9A4;Q4VI78;G0WZL1;Q37220;B1PHQ2;Q1X6Q9;A0A142I7F3;S6CMZ7;Q8MFT9;J9QH20;Q37140;L0N8B1;Q37212;Q5I221;A0A286NQF2;Q7YJM6;A0A249Y5N8;S4TA61;J9QG76;F5B3G0;E0D8V0;Q8M9K0;Q8M9J0;A0A0F7G5Y0;Q8M9L6;B1NL21;Q33047;…		0	0.001	0.00563	52.36	0.0214441	2	912.472	-0.421985	32.9279	0
	High	AQAETGEIK	6	27913	177	Q6VW40;A2VAU6;C6G1P2;Q33032;F2X4H9;Q4VI99;Q9GGI5;Q4VI78;B8PRL7;A0A286M593;Q8HUZ9;D6MYK4;E7DMY2;R4QE58;A0A0K2SQY8;D6MYJ6;Q7YJP8;D6MYI7;I2BGM7;Q8WJE0;A0A1C9HG87;U5XM28;Q5SCK3;O98756;Q9GEK5;Q9XQ93;Q7GH77;O98551;I2E9L8;I2E9A4;Q1XEK3;Q8WKT6;A0A1W6BQF9;Q37212;A0A286NQE6;O98429;A0A286NQF2;Q7YJM6;Q9ZS70;A0A120KLC1;B8PRP3;Q8WJX3;O98426;A0A0B4M1K8;B7P0E9;D4N1T9;A0A1D5AHD9;J9QG76;Q1X6Q9;O99016;H8PFT5;Q8HVI8…		0	0.001	0.01128	51.26	0.027377	2	946.485	1.2951	24.7762	0
	High	DDFIEKDR	8	17693	129	Q6VW40;A2VAU6;I2BGM7;C6G1P2;Q33032;Q95F08;O98756;F2X4H9;Q9GGI5;Q8HUZ9;I2E9L8;Q7YMT1;Q9THL1;Q5SCK3;Q339G9;Q4VI99;Q7YJP8;Q7GH77;Q5I221;I2E9A4;Q4VI78;Q58U40;A0A0B4M1K8;Q1X6Q9;S6CMZ7;Q8MFT9;A0A1D8DG20;L0N8B1;P94046;J9QG76;Q37220;B1PHQ2;A0A078BR81;A0A0F6TFY2;Q5DRJ9;P92447;Q32701;Q32553;E7DMY2;Q37212;Q33047;Q8WL19;Q9XQ93;Q33156;Q1XEK3;P48689;Q7YJM3;Q9GHM7;I6N589;A0A291L2S1;P28421;B1NL21;A0PD98;Q31895;Q…		0	0.001	0.01745	50.12	0.0261056	2	1037.49	0.86647	41.7667	1
	High	xFQGPPHGIQVER	1	18	8	Q4VI99;D6MYJ6;Q7YJP8;Q7YJR9;Q8HVI8;Q9XQR0;O03628;O03613	X1(Q)	0	0.001	0.01349	21.91	14.3753	2	1492.78	6.75323	76.4689	0
	High	NHGMHFR	1	30695	183	A2VAU6;C6G1P2;A0PD98;B8PRL7;A0A286M593;F2X4H9;A0A0K2SQY8;B8QQG4;Q4VI99;Q9GGI5;D6MYJ6;Q7YJP8;Q8HUZ9;Q4VI78;Q1XEK3;Q8WKT6;P48689;B8PRP3;H5ZW43;G0WZL1;J9QG76;Q37220;A0A142I7A5;H8PFT5;A0A078BR81;Q37347;K4EPE7;A0A0F6TFY2;Q95CE8;Q5DRJ9;Q7YJM3;J9QH20;Q37140;L0N8B1;Q9ZS70;Q6VW40;I2BGM7;Q8WJE0;B1NL21;Q33047;D6MYK4;E7DMY2;Q8WL19;Q33032;I2E962;Q9GHZ1;A0A1C9HG87;U5XM28;Q7YMT1;Q9THL1;A5X4D3;Q5SCK3;A0A286NQE6;…		0	0.006	0.08575	23.55	11.4073	2	898.411	1.06526	27.536	0
	High	EGNEIIR	1	14511	111	Q6VW40;A2VAU6;I2BGM7;Q8WJE0;C6G1P2;Q33032;A0A1C9HG87;U5XM28;O98756;A0A286M593;F2X4H9;Q9GEK5;Q9GGI5;Q8HUZ9;I2E9L8;E7DMY2;O98747;Q95F08;Q31895;A0A0F7EV98;Q9MT32;Q4VI99;Q37212;Q4VI78;Q4VIC0;Q9GHZ1;Q7YMT1;Q9THL1;A5X4D3;Q5SCK3;Q339G9;A0A0K2SQY8;C1JAT3;D6MYJ6;Q7YJP8;Q7GH77;Q5I221;O98551;Q3I534;I2E9A4;Q58U40;B8PRL7;A0A1W6BQF9;J9QER6;Q1XEK3;Q8WKT6;V5K6K1;Q9XQ93;G0WZM4;Q8HRT3;Q6USH4;I2E962;A0A286NQE6;A0A2…		0	0.008	0.09977	41.97	0.153664	2	830.436	-0.303857	34.9388	0
A0A0K2SQY8	Ribulose bisphosphate carboxylase large chain OS=Melia volkensii OX=643111 GN=rbcL PE=3 SV=1 - [A0A0K2SQY8_9ROSI]	2275.33	41.94	45375	0	16	215	360	40.0414	7.57666
	High	GGLDFTKDDENVNSQPFMR	9	51638	212	Q9XQI4;Q4VI93;Q8MFT9;A0A126G0V3;Q8M9K0;Q9XPZ1;A2VAU6;I2BGM7;Q33032;C3RXF1;Q6VW40;Q32701;P28421;Q32571;Q8WJE0;C6G1P2;Q33047;Q8WL19;Q95F08;A0A1C9HG87;U5XM28;B8PRL7;Q9THL1;Q5SCK3;A0A0F7EV98;O98756;Q9MT32;A0A286NQM2;A0A286M593;F2X4H9;Q9GEK5;A0A0K2SQY8;Q32553;Q4VI99;C1JAT3;Q9GGI5;D6MYJ6;Q9XQ93;Q7YJP8;Q7GH77;Q33156;Q8HUZ9;O98551;I2E9L8;Q3I534;I2E9A4;A0A286NQE9;Q4VI78;Q1XEK3;Q8WKT6;A5X4D3;O78309;A0A1S5Q…		0	0	3.07e-12	122.68	2.26344e-09	2	2169.99	1.02955	92.749	1
	High	GHYLNATAGTcEEMIK	11	14794	96	Q8ME51;Q31895;Q95631;Q37220;Q8MCW3;Q6VW40;A2VAU6;C6G1P2;Q33032;A0A1C9HG87;U5XM28;Q9THL1;Q5SCK3;F2X4H9;A0A0K2SQY8;Q4VI99;C1JAT3;Q9GGI5;D6MYJ6;Q7YJP8;Q7GH77;O98551;Q3I534;I2E9A4;Q4VI78;G0WZL1;B1PHQ2;Q1X6Q9;A0A142I7F3;S6CMZ7;Q8MFT9;J9QH20;Q37140;L0N8B1;Q32701;A0A0B4M1K8;A0A1D8DG20;P94046;R4QE58;Q5I221;B6GUV5;A0A078BR81;A0A0F6TFY2;Q5DRJ9;A5X4D3;Q37279;P93904;D6MYK4;E7DMY2;O98747;I2E962;Q7YMT1;I2E906;…	C11(Carbamidomethyl)	0	0	1.546e-10	99.58	2.41981e-07	2	1794.82	0.807073	65.3142	0
	High	GGLDFTKDDENVNSQPFmR	7	51638	212	Q4VIC0;O98426;B1PHQ2;A0A2D0WHN2;Q95CE8;Q9GGJ5;B5LBY9;Q8M9K0;Q9XPZ1;A2VAU6;C6G1P2;A5X4D3;F2X4H9;A0A0K2SQY8;Q4VI99;Q9GGI5;D6MYJ6;Q7YJP8;Q5I221;Q4VI78;G0WZL1;Q37220;Q37279;J9QH20;Q37140;L0N8B1;Q6VW40;I2BGM7;Q8WJE0;Q33047;Q8WL19;Q33032;A0A1C9HG87;U5XM28;B8PRL7;Q9THL1;Q5SCK3;O98756;A0A286M593;Q9GEK5;C1JAT3;Q9XQ93;Q7GH77;Q33156;Q8HUZ9;O98551;I2E9L8;Q3I534;I2E9A4;Q1XEK3;Q8WKT6;P48689;A0A142DPV4;B7P0E9;D…	M18(Oxidation)	0	0	7.491e-11	86.8	8.48286e-06	2	2185.98	1.33788	83.0895	1
	High	GHYLNATAGTcEEmIK	7	14794	96	A2VAU6;C6G1P2;F2X4H9;Q9GGI5;Q6VW40;Q33032;A0A1C9HG87;U5XM28;Q9THL1;Q5SCK3;A0A0K2SQY8;Q4VI99;C1JAT3;D6MYJ6;Q7YJP8;Q7GH77;O98551;Q3I534;I2E9A4;Q4VI78;E7DMY2;A0A2H4UGV5;I2E962;O98429;A0A0B4M1K8;G0WZL1;Q37220;A0A142I7A5;B1PHQ2;Q1X6Q9;A0A142I7F3;A0A078BR81;Q37347;K4EPE7;S6CMZ7;Q8MFT9;A0A0F6TFY2;Q95CE8;Q5DRJ9;J9QH20;A0A1D8DG20;Q37140;L0N8B1;P94046;Q8MCW3;A5X4D3;Q37212;Q5I221;Q7YJL9;Q31895;R4QE58;O09424…	C11(Carbamidomethyl); M14(Oxidation)	0	0	2.28e-09	86.28	4.74719e-06	2	1810.81	1.85537	55.2021	0
	High	DNGLLLHIHR	12	41878	222	A2VAU6;C6G1P2;Q95F08;C3RXF1;B8PRL7;A0A286M593;F2X4H9;Q4VI99;Q9GGI5;Q8HUZ9;Q4VI78;Q6VW40;I2BGM7;Q33047;Q8WL19;Q33032;Q9THL1;Q5SCK3;O98756;Q9XQ93;Q7YJP8;Q7GH77;Q33156;I2E9L8;I2E9A4;Q1XEK3;A0A286NQF2;Q7YJM6;A0A0B4M1K8;B7P0E9;D4N1T9;A0A1D5AHD9;J9QG76;Q1X6Q9;O99016;A0A291L206;Q8M9K0;S6CMZ7;Q8M9J0;A0A1D5AHD5;Q8MFT9;G8EEM9;A0A2D0WHN2;Q7YJM3;A0A1D8DG20;Q36566;L0N8B1;P94046;I2EA78;Q9ZS70;Q8WJE0;B1NL21;P93…		0	0	4.798e-05	83.13	2.44972e-05	3	1187.66	0.248979	64.4609	0
	High	MSGGDHIHAGTVVGK	34	17683	132	A2VAU6;C6G1P2;F2X4H9;Q9GGI5;Q7YJP8;O98551;Q6VW40;I2BGM7;Q8WJE0;Q33032;A0A1C9HG87;U5XM28;A5X4D3;Q5SCK3;A0A286NQE6;O98756;Q339G9;A0A286M593;Q9GEK5;A0A0K2SQY8;O98429;D6MYJ6;Q9XQ93;Q7GH77;Q8HUZ9;Q5I221;G0WZM4;I2E9L8;Q8HRT3;I2E9A4;A0A286NQF2;Q1XEK3;Q8WKT6;Q7YJM6;Q9ZS70;A0A249Y5N8;A0A120KLC1;B8PRP3;A0A0B4M1K8;B7P0E9;B5L2V5;S4TA61;D4N1T9;A8DPF0;A0A1D5AHD9;J9QG76;E5G0I9;F5B3G0;E0D8V0;Q1X6Q9;O99016;H8PFT5…		0	0	1.165e-06	82.11	1.83643e-05	2	1465.72	1.1837	39.5293	0
	High	mSGGDHIHAGTVVGK	33	17683	132	A2VAU6;C6G1P2;F2X4H9;Q9GGI5;Q5I221;Q8WJE0;I2E9A4;A0A286M593;Q3T5L7;K4EPE7;P94046;Q9ZS70;O98747;P92447;Q95F08;Q5SCK3;O98756;Q1XEK3;A0A1Z1G7R2;A5X5W8;Q9XPZ1;B1NFY5;Q8HUZ9;Q37212;C6G392;Q5UFC2;B8PRP3;I2EA78;Q6VW40;I2BGM7;Q33032;A0A1C9HG87;U5XM28;A5X4D3;V5K6K1;Q339G9;Q9GEK5;A0A0K2SQY8;D6MYJ6;Q9XQ93;A0A1W6BQF9;Q7YJP8;Q7GH77;G0WZM4;O98551;I2E9L8;Q8HRT3;Q6USH4;Q8WKT6;A0A249Y5N8;Q8WJX3;B7P0E9;B5L2V5;S4TA…	M1(Oxidation)	0	0	3.354e-08	79.72	3.69234e-05	2	1481.72	0.48353	32.8883	0
	High	DDENVNSQPFMR	5	52171	233	C7AQV2;A5H757;Q7YJR9;Q7YJM4;Q6PZC1;X2D2J7;Q7YJL9;Q9GHZ1;A5X4K9;Q85YX6;A0A1Q1G8P4;Q6VW13;O20245;A2VAU6;C6G1P2;F2X4H9;Q9GGI5;D6MYJ0;Q9ZS70;Q32701;P28421;Q31896;Q6VW40;Q32776;Q32571;I2BGM7;Q8WJE0;B1NL21;P93904;Q33047;O98884;D6MYK4;E7DMY2;A0PD98;C7AQR6;O98747;Q8WL19;Q33032;I2E962;Q95F08;C3RXF1;A0A1C9HG87;U5XM28;B8PRL7;Q7YMT1;Q9THL1;A5X4D3;Q5SCK3;A0A286NQE6;V5K6K1;Q9XQI4;A0A0F7EV98;O98756;Q9MT32;Q339G…		0	0	1.101e-06	77.79	6.19995e-05	2	1451.62	0.893699	69.1062	0
	High	TFQGPPHGIQVER	27	58045	223	P48689;Q9GHM7;P28421;A0A1C9HG87;O99016;Q37140;O03654;Q33484;Q4VI99;D6MYJ6;Q7YJP8;Q7YJR9;Q8HVI8;Q9XQR0;O03628;O03613;Q6VW40;A2VAU6;I2BGM7;C6G1P2;Q33032;Q95F08;A0A0F7EV98;O98756;Q9MT32;F2X4H9;Q9GGI5;Q8HUZ9;I2E9L8;Q4VI78;Q9ZS70;Q8WJE0;D6MYK4;E7DMY2;U5XM28;R4QE58;Q5SCK3;A0A286NQE6;Q6VW13;A0A286M593;Q9GEK5;A0A0K2SQY8;O98429;Q9XQ93;Q7GH77;O98551;I2E9A4;A0A286NQF2;Q1XEK3;Q8WKT6;Q7YJM6;D6MYI7;A0A120KLC1;…		0	0	5.824e-06	73.98	0.00024886	2	1465.76	1.65537	62.6514	0
	High	GHYLNATAGTcEEMIKR	1	14767	95	Q6VW40;A2VAU6;C6G1P2;Q33032;A0A1C9HG87;U5XM28;Q5SCK3;F2X4H9;A0A0K2SQY8;Q9GGI5;D6MYJ6;Q7YJP8;Q7GH77;O98551;I2E9A4;Q1X6Q9;S6CMZ7;Q8MFT9;Q37140;L0N8B1;Q9THL1;Q4VI99;Q4VI78;Q37220;B1PHQ2;C1JAT3;Q3I534;E7DMY2;A0A2H4UGV5;I2E962;O98429;A0A0B4M1K8;G0WZL1;A0A142I7A5;A0A142I7F3;A0A078BR81;Q37347;K4EPE7;A0A0F6TFY2;Q95CE8;Q5DRJ9;J9QH20;A0A1D8DG20;P94046;Q8MCW3;A5X4D3;Q37212;Q5I221;Q7YJL9;Q37279;Q32701;P93904…	C11(Carbamidomethyl)	0	0	4.122e-06	68.57	0.000369894	2	1950.92	1.28217	60.3982	1
[truncated: 11,458 more rows]
