# Supplementary material for: Comparative Proteomic Analysis Reveals Elevated Capacity for Photosynthesis in Polyphenol Oxidase Expression-Silenced Clematis terniflora DC. Leaves
Source: Int J Mol Sci. 2018 Dec 5;19(12):3897. doi: 10.3390/ijms19123897 (PMC6321541; doi:10.3390/ijms19123897)
Supplement: Supplementary file 1 [file ijms-19-03897-s001.zip › ijms-368388 sp for final/Supplementary materials/Supplemental figures 2/VV Starting point3-protein-peptide.xlsx]

## Sheet: Sheet1
Accession	Description	Score	Coverage	# Proteins	# Unique Peptides	# Peptides	# PSMs	# AAs	MW [kDa]	calc. pI
A0A0M3LBA7	ATP synthase subunit beta, chloroplastic OS=Clematis terniflora OX=231663 GN=atpB PE=3 SV=1 - [A0A0M3LBA7_CLETE]	3658.51	73.2	9029	1	25	197	500	53.7559	5.24951
	A2	Sequence	# PSMs	# Proteins	# Protein Groups	Protein Group Accessions	Modifications	ΔCn	q-Value	PEP	IonScore	Exp Value	Charge	MH+ [Da]	ΔM [ppm]	RT [min]	# Missed Cleavages
	High	IAQIIGPVLDVSFPPGK	3	158	4	A0A0M3LBA7;A0A1C9HCV0;A0A1D8D815;A0A191SDX6		0	0	4.152e-10	125.78	1.6519e-10	2	1751.01	1.19668	114.309	0
	High	IFNVLGEPVDNLGPVDTR	2	3009	12	A0A0M3LBA7;Q597J4;A0A1C9HC37;A0A1C9HCV0;Q5J038;A0A1W6SA98;Q9SCE9;A0A1I7PIU6;A0A1D8D815;A0A1I7PIT2;A0A191SDX6;B7S4V7		0	0	8.295e-08	110.67	1.74557e-08	2	1955.03	1.68163	114.256	0
	High	GIYPAVDPLDSTSTMLQPR	1	5449	23	A0A0M3LBA7;A0A1C9HCV0;A0A1D8D815;A0A1I7PIS3;C0J9K5;C0J9P4;Q9SCE9;A0A1I7PIS8;Q95FJ8;Q597J4;A0A1W6SA98;A0A191SDX6;A0A1C9HC37;Q5J038;A0A1I7PIU6;A0A1I7PIT2;B8PRK2;A0A1X7YHE3;A9L9Y0;Q95FS7;Q9MRM1;B7S4V7;Q8WJF6		0	0	1.102e-10	109.47	2.86093e-08	3	2061.03	0.971619	114.18	0
	High	ELQDIIAILGLDELSEEDR	1	7752	23	A0A0M3LBA7;Q597J4;A0A1C9HC37;A0A1C9HCV0;Q5J038;C0J9K5;C0J9P4;Q95FJ8;A0A1I7PIS3;Q9SCE9;A0A1W6SA98;A0A1I7PIU6;A0A1I7PIS8;B8PRK2;A0A1D8D815;A0A191SDX6;A0A1I7PIT2;Q95FS7;A9L9Y0;B7S4V7;A0A1X7YHE3;A0A0A7DB45;Q8WJF6		0	0	7.562e-14	100.93	2.01256e-07	2	2171.11	-0.536246	115.769	0
	High	mPSAVGYQPTLSTEMGSLQER	16	5647	21	A0A0M3LBA7;A0A1C9HCV0;A0A1W6SA98;Q5J038;A0A1I7PIU6;A0A1I7PIS3;C0J9K5;C0J9P4;Q95FS7;Q9SCE9;A0A1I7PIS8;A0A1I7PIT2;A0A1C9HC37;B8PRK2;Q95FJ8;Q597J4;A0A191SDX6;A0A1D8D815;A0A1X7YHE3;A9L9Y0;B7S4V7	M1(Oxidation)	0	0	2.828e-12	99.5	1.83663e-07	2	2298.08	1.63709	97.655	0
	High	GMEVIDTGAPLSVPVGGATLGR	7	3356	18	A0A1C9HCV0;Q5J038;A0A1I7PIS3;Q9SCE9;Q95FJ8;A0A0M3LBA7;A0A1C9HC37;A0A1D8D815;C0J9K5;C0J9P4;A0A1I7PIS8;A0A191SDX6;A0A1I7PIU6;A0A1I7PIT2;Q95FS7;A0A1W6SA98;B8PRK2;A9L9Y0		0	0	3.372e-13	99.39	5.245e-07	2	2097.1	1.22165	112.861	0
	High	GmEVIDTGAPLSVPVGGATLGR	5	3356	18	A0A0M3LBA7;A0A1C9HCV0;Q5J038;A0A1D8D815;A0A1I7PIU6;A0A1C9HC37;A0A1W6SA98;A0A1I7PIS3;C0J9K5;C0J9P4;Q9SCE9;A0A1I7PIS8;Q95FJ8;B8PRK2;A0A191SDX6;A9L9Y0;A0A1I7PIT2;Q95FS7	M2(Oxidation)	0	0	2.159e-13	97.44	3.8004e-07	2	2113.1	1.42362	103.458	0
	High	FVQAGSEVSALLGR	11	9158	23	A0A0M3LBA7;A0A1C9HCV0;Q5J038;A0A1D8D815;A0A1I7PIU6;A0A1I7PIS3;C0J9K5;C0J9P4;Q95FS7;Q9SCE9;B7S4V7;A0A1I7PIS8;A0A1C9HC37;Q95FJ8;Q597J4;A0A1X7YHE3;A9L9Y0;A0A1W6SA98;A0A1I7PIT2;B8PRK2;A0A191SDX6;A0A0A7DB11;A0A0A7DB45		0	0	4.948e-08	97.09	5.43551e-07	2	1433.78	0.798734	104.795	0
	High	INPTTSTSGPGVSALEEK	4	2	1	A0A0M3LBA7		0	0	3.919e-09	90.08	2.06035e-06	2	1787.9	1.04538	70.1862	0
	High	VALVYGQMNEPPGAR	11	9490	23	Q9MRM1;A0A0M3LBA7;Q597J4;A0A1C9HC37;A0A1C9HCV0;Q5J038;C0J9K5;C0J9P4;Q95FJ8;A0A1I7PIS3;Q9SCE9;A0A1W6SA98;A0A1I7PIU6;A0A1I7PIS8;A0A1I7PIT2;B8PRK2;A0A1D8D815;A0A191SDX6;A0A1X7YHE3;A9L9Y0;Q95FS7;A0A0A7DB11;B7S4V7		0	0	2.057e-08	89.44	2.94242e-06	2	1601.81	0.655343	81.5348	0
	High	DVNEQDVLLFIDNIFR	1	5066	16	A0A1C9HCV0;Q5J038;A0A1I7PIS3;Q9SCE9;Q95FJ8;A0A0M3LBA7;A0A1C9HC37;C0J9K5;C0J9P4;A0A1W6SA98;A0A1I7PIU6;A0A1I7PIS8;Q597J4;Q95FS7;A0A1I7PIT2;B8PRK2		0	0	2.079e-11	87.98	4.47228e-06	2	1950	-0.218365	116.513	0
	High	AVAMSATDGLMR	7	3822	15	A0A0M3LBA7;Q597J4;A0A1C9HCV0;A0A1W6SA98;A0A191SDX6;A0A1D8D815;A0A1I7PIS3;C0J9K5;C0J9P4;Q9SCE9;A0A1I7PIS8;Q95FJ8;Q95FS7;B8PRK2;Q9MRM1		0	0	3.484e-06	82.11	1.2505e-05	2	1222.59	0.320184	73.1254	0
	High	mPNIYNALVVK	3	4063	14	A0A0M3LBA7;A0A1C9HCV0;Q597J4;A0A1C9HC37;Q5J038;C0J9K5;C0J9P4;Q95FJ8;A0A1I7PIU6;A0A1I7PIS8;B8PRK2;A0A1D8D815;Q95FS7;B7S4V7	M1(Oxidation)	0	0	2.089e-05	78.87	8.91045e-05	2	1277.69	1.17155	90.1483	0
	High	VGLTALTMAEYFR	1	7808	23	A0A0M3LBA7;Q597J4;A0A1C9HCV0;A0A1W6SA98;Q5J038;A0A1I7PIU6;A0A1I7PIS3;C0J9K5;C0J9P4;Q95FS7;Q9SCE9;A0A1I7PIS8;A0A1I7PIT2;A0A1C9HC37;B8PRK2;Q95FJ8;A0A1D8D815;B7S4V7;A0A1X7YHE3;A9L9Y0;A0A191SDX6;A0A0A7DB11;Q9MRM1		0	0	6.695e-07	76.72	5.28119e-05	2	1471.76	0.891184	114.594	0
	High	VALVYGQmNEPPGAR	11	9490	23	A0A0M3LBA7;Q597J4;A0A1C9HCV0;A0A1W6SA98;A0A191SDX6;Q5J038;A0A1D8D815;A0A1I7PIU6;A0A1I7PIS3;C0J9K5;C0J9P4;Q95FS7;Q9SCE9;B7S4V7;A0A1I7PIS8;A0A1X7YHE3;A0A1I7PIT2;A0A1C9HC37;B8PRK2;A9L9Y0;Q95FJ8;A0A0A7DB11;Q9MRM1	M8(Oxidation)	0	0	1.259e-07	76.53	5.74337e-05	2	1617.81	1.52838	65.845	0
	High	GIYPAVDPLDSTSTmLQPR	7	5449	23	A0A0M3LBA7;A0A1C9HCV0;C0J9K5;C0J9P4;Q95FJ8;Q597J4;A0A1D8D815;A0A1I7PIS8;A0A1C9HC37;Q5J038;A0A1I7PIS3;Q9SCE9;A0A1W6SA98;A0A1I7PIU6;A0A1I7PIT2;B8PRK2;A0A191SDX6;A0A1X7YHE3;A9L9Y0;Q95FS7;Q9MRM1;B7S4V7;Q8WJF6	M15(Oxidation)	0	0	4.959e-11	75.98	5.90545e-05	2	2077.03	1.77321	103.613	0
	High	VGLTALTmAEYFR	3	7808	23	A0A0M3LBA7;Q597J4;A0A1C9HCV0;A0A1W6SA98;Q5J038;A0A1I7PIU6;A0A1I7PIS3;C0J9K5;C0J9P4;Q95FS7;Q9SCE9;A0A1I7PIS8;A0A1I7PIT2;A0A1C9HC37;B8PRK2;Q95FJ8;A0A1D8D815;B7S4V7;A0A1X7YHE3;A9L9Y0;A0A191SDX6;A0A0A7DB11;Q9MRM1	M8(Oxidation)	0	0	1.856e-06	74.48	9.33296e-05	2	1487.76	0.935454	109.8	0
	High	mPSAVGYQPTLSTEmGSLQER	3	5647	21	A0A0M3LBA7;A0A1C9HCV0;A0A1C9HC37;Q5J038;C0J9K5;C0J9P4;Q95FJ8;A0A1W6SA98;Q9SCE9;A0A1I7PIU6;A0A1I7PIS3;A0A1I7PIS8;B8PRK2;Q597J4;A0A1D8D815;A0A1I7PIT2;A0A191SDX6;A0A1X7YHE3;A9L9Y0;Q95FS7;B7S4V7	M1(Oxidation); M15(Oxidation)	0	0	0.0004057	70.49	0.000130597	2	2314.07	1.29114	80.834	0
	High	MPNIYNALVVK	7	4063	14	Q95FJ8;A0A0M3LBA7;A0A1C9HCV0;Q5J038;Q597J4;A0A1D8D815;A0A1I7PIU6;C0J9K5;C0J9P4;A0A1I7PIS8;A0A1C9HC37;B8PRK2;Q95FS7;B7S4V7		0	0	2.082e-05	70.22	0.000214181	2	1261.7	0.44565	105.027	0
	High	AVAMSATDGLmR	7	3822	15	A0A0M3LBA7;A0A1C9HCV0;A0A1W6SA98;A0A191SDX6;A0A1D8D815;A0A1I7PIS3;C0J9K5;C0J9P4;Q9SCE9;A0A1I7PIS8;Q95FJ8;Q597J4;Q95FS7;B8PRK2;Q9MRM1	M11(Oxidation)	0	0	1.457e-06	70.19	0.000156965	2	1238.59	0.380734	58.9292	0
	High	IVGEEHYETAQK	12	150	5	A0A0M3LBA7;A0A1I7PIS3;A0A1I7PIU6;A0A1I7PIT2;A0A1I7PIS8		0	0	1.218e-08	65.43	0.000464068	2	1403.68	0.725694	38.7461	0
	High	ESGVINEQNIAESK	4	2238	4	A0A0M3LBA7;Q597J4;A0A1W6SA98;A0A1C9HC37		0	0	9.305e-08	64.05	0.000797726	2	1517.75	0.756139	58.8662	0
	High	SAPAFIQLDTK	6	4550	14	Q95FS7;A0A0M3LBA7;A0A1C9HCV0;Q5J038;A0A1I7PIS3;C0J9K5;C0J9P4;Q9SCE9;Q95FJ8;A0A1W6SA98;Q597J4;A0A1D8D815;A0A1I7PIT2;A0A191SDX6		0	0	0.0002636	63.43	0.00130987	2	1190.64	0.741073	83.5673	0
	High	EGNDLYMEMK	4	8238	20	A0A0A7DB11;A0A0M3LBA7;A0A1C9HCV0;Q5J038;Q95FS7;Q95FJ8;Q597J4;A0A1D8D815;A0A1I7PIU6;A0A1I7PIS3;C0J9K5;C0J9P4;Q9SCE9;B7S4V7;A0A1I7PIS8;A0A1X7YHE3;A0A1C9HC37;A9L9Y0;A0A1I7PIT2;B8PRK2		0	0	0.0003414	61.71	0.000562658	2	1229.52	0.394281	74.0156	0
	High	TVLImELINNIAK	1	8267	22	A0A0M3LBA7;A0A1C9HCV0;Q597J4;A0A1D8D815;A0A1I7PIS3;C0J9K5;C0J9P4;Q9SCE9;A0A1I7PIS8;Q95FJ8;Q5J038;A0A1I7PIU6;A0A1X7YHE3;A0A1C9HC37;A9L9Y0;A0A1I7PIT2;B8PRK2;A0A0A7DB11;A0A1W6SA98;A0A191SDX6;A0A0A7DB45;Q9MRM1	M5(Oxidation)	0	0	0.0006579	59.4	0.00197339	2	1487.85	0.253544	114.9	0
	High	AHGGVSVFGGVGER	10	7920	23	A0A0M3LBA7;Q597J4;Q95FS7;A0A1C9HCV0;Q5J038;A0A1I7PIS3;Q9SCE9;Q95FJ8;A0A1W6SA98;A0A1I7PIU6;C0J9K5;C0J9P4;A0A1I7PIS8;A0A1I7PIT2;A0A1C9HC37;B8PRK2;A0A1D8D815;A0A1X7YHE3;A9L9Y0;A0A191SDX6;B7S4V7;Q9MRM1;A0A0A7DB11		0	0	0.0006462	57.24	0.00418889	2	1328.67	0.681198	66.3636	0
	High	TVLIMELINNIAK	1	8267	22	A0A0M3LBA7;A0A1C9HCV0;Q597J4;A0A1D8D815;A0A1I7PIS3;C0J9K5;C0J9P4;Q9SCE9;A0A1I7PIS8;Q95FJ8;Q5J038;A0A1I7PIU6;A0A1X7YHE3;A0A1C9HC37;A9L9Y0;A0A1I7PIT2;B8PRK2;A0A0A7DB11;A0A1W6SA98;A0A191SDX6;A0A0A7DB45;Q9MRM1		0	0	2.534e-06	52.58	0.00929422	2	1471.86	0.118931	115.425	0
	High	IGLFGGAGVGK	7	9628	30	Q597J4;A0A0M3LBA7;A0A1C9HCV0;A0A1W6SA98;A0A191SDX6;Q5J038;A0A1D8D815;A0A1I7PIU6;A0A1I7PIS3;C0J9K5;C0J9P4;Q9SCE9;A0A1I7PIS8;A0A1C9HC37;Q95FJ8;A0A0A7DB11;A0A1X7YHE3;A0A1I7PIT2;B8PRK2;A9L9Y0;A0A2G5F6R8;B9T1V8;A0A2H3ZCK5;A0A251U5D0;A0A0K9NYL5;A0A0A7DB45;Q95FS7;Q9MRM1;B7S4V7;A0A0D6QRT0		0	0	0.0003143	50.57	0.0204368	2	975.562	0.230906	82.6012	0
	High	MPSAVGYQPTLSTEMGSLQER	8	5647	21	B7S4V7;A0A1C9HC37;A0A0M3LBA7;Q597J4;A0A1C9HCV0;A0A1W6SA98;Q5J038;A0A1I7PIU6;A0A1I7PIS3;C0J9K5;C0J9P4;Q9SCE9;A0A1I7PIS8;Q95FJ8;A0A1D8D815;A0A191SDX6;Q95FS7;A0A1I7PIT2;B8PRK2;A0A1X7YHE3;A9L9Y0		0	0	5.539e-06	48.12	0.0297147	2	2282.08	0.490151	103.466	0
	High	VVDLLAPYR	7	9267	24	A0A0M3LBA7;Q597J4;A0A1C9HC37;A0A1C9HCV0;Q5J038;C0J9K5;C0J9P4;Q95FJ8;A0A1I7PIS3;Q9SCE9;A0A1W6SA98;A0A1I7PIU6;A0A1I7PIS8;A0A1I7PIT2;B8PRK2;A0A1D8D815;A0A191SDX6;A0A1X7YHE3;A9L9Y0;A0A0A7DB11;A0A0A7DB45;Q95FS7;Q9MRM1;B7S4V7		0	0	0.003916	46.4	0.0494301	2	1045.6	0.419361	97.8707	0
	High	AVAmSATDGLmR	4	3822	15	A0A0M3LBA7;A0A1C9HCV0;A0A1I7PIS3;Q9SCE9;Q95FJ8;A0A1I7PIS8;B8PRK2;Q597J4;C0J9K5;C0J9P4;A0A1D8D815;A0A1W6SA98;A0A191SDX6;Q95FS7;Q9MRM1	M4(Oxidation); M11(Oxidation)	0	0	0.0001686	42.96	0.0658735	2	1254.58	0.537039	44.8672	0
	High	EGSITSIQAVYVPADDLTDPAPATTFAHLDATTVLSR	1	6159	20	A0A0M3LBA7;A0A1C9HCV0;Q5J038;A0A1I7PIU6;A0A1C9HC37;A0A1W6SA98;A0A191SDX6;A0A1D8D815;A0A1I7PIS3;C0J9K5;C0J9P4;Q9SCE9;A0A1I7PIS8;A0A0A7DB11;Q95FJ8;A0A0A7DB45;Q95FS7;A0A1I7PIT2;B8PRK2;B7S4V7		0.0233	0	1.364e-15	41.67	0.111374	4	3843.93	1.01164	114.492	0
	High	EGNDLYmEMK	3	8238	20	A0A0M3LBA7;Q597J4;A0A1C9HC37;A0A1C9HCV0;Q5J038;C0J9K5;C0J9P4;Q95FJ8;A0A1I7PIS3;Q9SCE9;A0A1I7PIU6;A0A1I7PIS8;A0A1I7PIT2;B8PRK2;A0A1D8D815;Q95FS7;A0A1X7YHE3;A9L9Y0;A0A0A7DB11;B7S4V7	M7(Oxidation)	0	0	0.0007582	34.5	0.265028	2	1245.51	0.55155	62.8392	0
	High	AMNLDVESK	4	51	4	Q5J038;A0A0M3LBA7;A0A1D8D815;B8PRK2		0	0.001	0.007889	77.75	2.3055e-05	2	1006.49	0.224704	54.4515	0
	High	LSIFETGIK	6	9003	22	A0A0M3LBA7;A0A1C9HCV0;Q5J038;C0J9K5;C0J9P4;Q95FJ8;Q597J4;A0A1D8D815;A0A1I7PIS3;Q9SCE9;A0A1I7PIS8;A0A1I7PIU6;Q95FS7;B7S4V7;A0A0A7DB11;A0A1C9HC37;A0A1X7YHE3;A9L9Y0;A0A1W6SA98;A0A191SDX6;A0A0A7DB45;Q9MRM1		0	0.001	0.01169	57.9	0.00227872	2	1007.58	0.459535	92.8549	0
	High	AmNLDVESK	5	51	4	A0A0M3LBA7;Q5J038;A0A1D8D815;B8PRK2	M2(Oxidation)	0	0.001	0.009849	46.89	0.0263828	2	1022.48	-0.178	35.2918	0
	High	EGNDLYmEmK	1	8238	20	A0A0M3LBA7;A0A1C9HCV0;Q5J038;C0J9K5;C0J9P4;Q95FJ8;Q597J4;A0A1D8D815;A0A1I7PIU6;A0A1I7PIS3;Q9SCE9;A0A1I7PIS8;A0A0A7DB11;A0A1X7YHE3;A0A1C9HC37;A9L9Y0;Q95FS7;B7S4V7;A0A1I7PIT2;B8PRK2	M7(Oxidation); M9(Oxidation)	0	0.001	0.007343	21.92	4.30022	2	1261.51	0.801596	42.3016	0
	High	TREGNDLYMEMK	2	8225	20	A0A0A7DB11;A0A0M3LBA7;Q597J4;A0A1C9HCV0;Q5J038;A0A1D8D815;A0A1I7PIU6;A0A1I7PIS3;C0J9K5;C0J9P4;Q9SCE9;A0A1I7PIS8;A0A1X7YHE3;A0A1C9HC37;A9L9Y0;Q95FJ8;Q95FS7;B7S4V7;A0A1I7PIT2;B8PRK2		0	0.001	0.006377	21.14	9.25648	2	1486.67	0.164358	61.1457	1
A0A1D8D815	ATP synthase subunit beta, chloroplastic OS=Aconitum japonicum subsp. napiforme OX=1905021 GN=atpB PE=3 SV=1 - [A0A1D8D815_9MAGN]	3207.69	64.26	4973	0	22	179	498	53.5828	5.19873
	High	IAQIIGPVLDVSFPPGK	3	158	4	A0A0M3LBA7;A0A1C9HCV0;A0A1D8D815;A0A191SDX6		0	0	4.152e-10	125.78	1.6519e-10	2	1751.01	1.19668	114.309	0
	High	IFNVLGEPVDNLGPVDTR	2	3009	12	A0A0M3LBA7;Q597J4;A0A1C9HC37;A0A1C9HCV0;Q5J038;A0A1W6SA98;Q9SCE9;A0A1I7PIU6;A0A1D8D815;A0A1I7PIT2;A0A191SDX6;B7S4V7		0	0	8.295e-08	110.67	1.74557e-08	2	1955.03	1.68163	114.256	0
	High	GIYPAVDPLDSTSTMLQPR	1	5449	23	A0A0M3LBA7;A0A1C9HCV0;A0A1D8D815;A0A1I7PIS3;C0J9K5;C0J9P4;Q9SCE9;A0A1I7PIS8;Q95FJ8;Q597J4;A0A1W6SA98;A0A191SDX6;A0A1C9HC37;Q5J038;A0A1I7PIU6;A0A1I7PIT2;B8PRK2;A0A1X7YHE3;A9L9Y0;Q95FS7;Q9MRM1;B7S4V7;Q8WJF6		0	0	1.102e-10	109.47	2.86093e-08	3	2061.03	0.971619	114.18	0
	High	ELQDIIAILGLDELSEEDR	1	7752	23	A0A0M3LBA7;Q597J4;A0A1C9HC37;A0A1C9HCV0;Q5J038;C0J9K5;C0J9P4;Q95FJ8;A0A1I7PIS3;Q9SCE9;A0A1W6SA98;A0A1I7PIU6;A0A1I7PIS8;B8PRK2;A0A1D8D815;A0A191SDX6;A0A1I7PIT2;Q95FS7;A9L9Y0;B7S4V7;A0A1X7YHE3;A0A0A7DB45;Q8WJF6		0	0	7.562e-14	100.93	2.01256e-07	2	2171.11	-0.536246	115.769	0
	High	mPSAVGYQPTLSTEMGSLQER	16	5647	21	A0A0M3LBA7;A0A1C9HCV0;A0A1W6SA98;Q5J038;A0A1I7PIU6;A0A1I7PIS3;C0J9K5;C0J9P4;Q95FS7;Q9SCE9;A0A1I7PIS8;A0A1I7PIT2;A0A1C9HC37;B8PRK2;Q95FJ8;Q597J4;A0A191SDX6;A0A1D8D815;A0A1X7YHE3;A9L9Y0;B7S4V7	M1(Oxidation)	0	0	2.828e-12	99.5	1.83663e-07	2	2298.08	1.63709	97.655	0
	High	GMEVIDTGAPLSVPVGGATLGR	7	3356	18	A0A1C9HCV0;Q5J038;A0A1I7PIS3;Q9SCE9;Q95FJ8;A0A0M3LBA7;A0A1C9HC37;A0A1D8D815;C0J9K5;C0J9P4;A0A1I7PIS8;A0A191SDX6;A0A1I7PIU6;A0A1I7PIT2;Q95FS7;A0A1W6SA98;B8PRK2;A9L9Y0		0	0	3.372e-13	99.39	5.245e-07	2	2097.1	1.22165	112.861	0
	High	GmEVIDTGAPLSVPVGGATLGR	5	3356	18	A0A0M3LBA7;A0A1C9HCV0;Q5J038;A0A1D8D815;A0A1I7PIU6;A0A1C9HC37;A0A1W6SA98;A0A1I7PIS3;C0J9K5;C0J9P4;Q9SCE9;A0A1I7PIS8;Q95FJ8;B8PRK2;A0A191SDX6;A9L9Y0;A0A1I7PIT2;Q95FS7	M2(Oxidation)	0	0	2.159e-13	97.44	3.8004e-07	2	2113.1	1.42362	103.458	0
	High	FVQAGSEVSALLGR	11	9158	23	A0A0M3LBA7;A0A1C9HCV0;Q5J038;A0A1D8D815;A0A1I7PIU6;A0A1I7PIS3;C0J9K5;C0J9P4;Q95FS7;Q9SCE9;B7S4V7;A0A1I7PIS8;A0A1C9HC37;Q95FJ8;Q597J4;A0A1X7YHE3;A9L9Y0;A0A1W6SA98;A0A1I7PIT2;B8PRK2;A0A191SDX6;A0A0A7DB11;A0A0A7DB45		0	0	4.948e-08	97.09	5.43551e-07	2	1433.78	0.798734	104.795	0
	High	VALVYGQMNEPPGAR	11	9490	23	Q9MRM1;A0A0M3LBA7;Q597J4;A0A1C9HC37;A0A1C9HCV0;Q5J038;C0J9K5;C0J9P4;Q95FJ8;A0A1I7PIS3;Q9SCE9;A0A1W6SA98;A0A1I7PIU6;A0A1I7PIS8;A0A1I7PIT2;B8PRK2;A0A1D8D815;A0A191SDX6;A0A1X7YHE3;A9L9Y0;Q95FS7;A0A0A7DB11;B7S4V7		0	0	2.057e-08	89.44	2.94242e-06	2	1601.81	0.655343	81.5348	0
	High	AVAMSATDGLMR	7	3822	15	A0A0M3LBA7;Q597J4;A0A1C9HCV0;A0A1W6SA98;A0A191SDX6;A0A1D8D815;A0A1I7PIS3;C0J9K5;C0J9P4;Q9SCE9;A0A1I7PIS8;Q95FJ8;Q95FS7;B8PRK2;Q9MRM1		0	0	3.484e-06	82.11	1.2505e-05	2	1222.59	0.320184	73.1254	0
	High	mPNIYNALVVK	3	4063	14	A0A0M3LBA7;A0A1C9HCV0;Q597J4;A0A1C9HC37;Q5J038;C0J9K5;C0J9P4;Q95FJ8;A0A1I7PIU6;A0A1I7PIS8;B8PRK2;A0A1D8D815;Q95FS7;B7S4V7	M1(Oxidation)	0	0	2.089e-05	78.87	8.91045e-05	2	1277.69	1.17155	90.1483	0
	High	VGLTALTMAEYFR	1	7808	23	A0A0M3LBA7;Q597J4;A0A1C9HCV0;A0A1W6SA98;Q5J038;A0A1I7PIU6;A0A1I7PIS3;C0J9K5;C0J9P4;Q95FS7;Q9SCE9;A0A1I7PIS8;A0A1I7PIT2;A0A1C9HC37;B8PRK2;Q95FJ8;A0A1D8D815;B7S4V7;A0A1X7YHE3;A9L9Y0;A0A191SDX6;A0A0A7DB11;Q9MRM1		0	0	6.695e-07	76.72	5.28119e-05	2	1471.76	0.891184	114.594	0
	High	VALVYGQmNEPPGAR	11	9490	23	A0A0M3LBA7;Q597J4;A0A1C9HCV0;A0A1W6SA98;A0A191SDX6;Q5J038;A0A1D8D815;A0A1I7PIU6;A0A1I7PIS3;C0J9K5;C0J9P4;Q95FS7;Q9SCE9;B7S4V7;A0A1I7PIS8;A0A1X7YHE3;A0A1I7PIT2;A0A1C9HC37;B8PRK2;A9L9Y0;Q95FJ8;A0A0A7DB11;Q9MRM1	M8(Oxidation)	0	0	1.259e-07	76.53	5.74337e-05	2	1617.81	1.52838	65.845	0
	High	GIYPAVDPLDSTSTmLQPR	7	5449	23	A0A0M3LBA7;A0A1C9HCV0;C0J9K5;C0J9P4;Q95FJ8;Q597J4;A0A1D8D815;A0A1I7PIS8;A0A1C9HC37;Q5J038;A0A1I7PIS3;Q9SCE9;A0A1W6SA98;A0A1I7PIU6;A0A1I7PIT2;B8PRK2;A0A191SDX6;A0A1X7YHE3;A9L9Y0;Q95FS7;Q9MRM1;B7S4V7;Q8WJF6	M15(Oxidation)	0	0	4.959e-11	75.98	5.90545e-05	2	2077.03	1.77321	103.613	0
	High	VGLTALTmAEYFR	3	7808	23	A0A0M3LBA7;Q597J4;A0A1C9HCV0;A0A1W6SA98;Q5J038;A0A1I7PIU6;A0A1I7PIS3;C0J9K5;C0J9P4;Q95FS7;Q9SCE9;A0A1I7PIS8;A0A1I7PIT2;A0A1C9HC37;B8PRK2;Q95FJ8;A0A1D8D815;B7S4V7;A0A1X7YHE3;A9L9Y0;A0A191SDX6;A0A0A7DB11;Q9MRM1	M8(Oxidation)	0	0	1.856e-06	74.48	9.33296e-05	2	1487.76	0.935454	109.8	0
	High	mPSAVGYQPTLSTEmGSLQER	3	5647	21	A0A0M3LBA7;A0A1C9HCV0;A0A1C9HC37;Q5J038;C0J9K5;C0J9P4;Q95FJ8;A0A1W6SA98;Q9SCE9;A0A1I7PIU6;A0A1I7PIS3;A0A1I7PIS8;B8PRK2;Q597J4;A0A1D8D815;A0A1I7PIT2;A0A191SDX6;A0A1X7YHE3;A9L9Y0;Q95FS7;B7S4V7	M1(Oxidation); M15(Oxidation)	0	0	0.0004057	70.49	0.000130597	2	2314.07	1.29114	80.834	0
	High	MPNIYNALVVK	7	4063	14	Q95FJ8;A0A0M3LBA7;A0A1C9HCV0;Q5J038;Q597J4;A0A1D8D815;A0A1I7PIU6;C0J9K5;C0J9P4;A0A1I7PIS8;A0A1C9HC37;B8PRK2;Q95FS7;B7S4V7		0	0	2.082e-05	70.22	0.000214181	2	1261.7	0.44565	105.027	0
	High	AVAMSATDGLmR	7	3822	15	A0A0M3LBA7;A0A1C9HCV0;A0A1W6SA98;A0A191SDX6;A0A1D8D815;A0A1I7PIS3;C0J9K5;C0J9P4;Q9SCE9;A0A1I7PIS8;Q95FJ8;Q597J4;Q95FS7;B8PRK2;Q9MRM1	M11(Oxidation)	0	0	1.457e-06	70.19	0.000156965	2	1238.59	0.380734	58.9292	0
	High	SAPAFIQLDTK	6	4550	14	Q95FS7;A0A0M3LBA7;A0A1C9HCV0;Q5J038;A0A1I7PIS3;C0J9K5;C0J9P4;Q9SCE9;Q95FJ8;A0A1W6SA98;Q597J4;A0A1D8D815;A0A1I7PIT2;A0A191SDX6		0	0	0.0002636	63.43	0.00130987	2	1190.64	0.741073	83.5673	0
	High	EGNDLYMEMK	4	8238	20	A0A0A7DB11;A0A0M3LBA7;A0A1C9HCV0;Q5J038;Q95FS7;Q95FJ8;Q597J4;A0A1D8D815;A0A1I7PIU6;A0A1I7PIS3;C0J9K5;C0J9P4;Q9SCE9;B7S4V7;A0A1I7PIS8;A0A1X7YHE3;A0A1C9HC37;A9L9Y0;A0A1I7PIT2;B8PRK2		0	0	0.0003414	61.71	0.000562658	2	1229.52	0.394281	74.0156	0
	High	TVLImELINNIAK	1	8267	22	A0A0M3LBA7;A0A1C9HCV0;Q597J4;A0A1D8D815;A0A1I7PIS3;C0J9K5;C0J9P4;Q9SCE9;A0A1I7PIS8;Q95FJ8;Q5J038;A0A1I7PIU6;A0A1X7YHE3;A0A1C9HC37;A9L9Y0;A0A1I7PIT2;B8PRK2;A0A0A7DB11;A0A1W6SA98;A0A191SDX6;A0A0A7DB45;Q9MRM1	M5(Oxidation)	0	0	0.0006579	59.4	0.00197339	2	1487.85	0.253544	114.9	0
	High	AHGGVSVFGGVGER	10	7920	23	A0A0M3LBA7;Q597J4;Q95FS7;A0A1C9HCV0;Q5J038;A0A1I7PIS3;Q9SCE9;Q95FJ8;A0A1W6SA98;A0A1I7PIU6;C0J9K5;C0J9P4;A0A1I7PIS8;A0A1I7PIT2;A0A1C9HC37;B8PRK2;A0A1D8D815;A0A1X7YHE3;A9L9Y0;A0A191SDX6;B7S4V7;Q9MRM1;A0A0A7DB11		0	0	0.0006462	57.24	0.00418889	2	1328.67	0.681198	66.3636	0
	High	TVLIMELINNIAK	1	8267	22	A0A0M3LBA7;A0A1C9HCV0;Q597J4;A0A1D8D815;A0A1I7PIS3;C0J9K5;C0J9P4;Q9SCE9;A0A1I7PIS8;Q95FJ8;Q5J038;A0A1I7PIU6;A0A1X7YHE3;A0A1C9HC37;A9L9Y0;A0A1I7PIT2;B8PRK2;A0A0A7DB11;A0A1W6SA98;A0A191SDX6;A0A0A7DB45;Q9MRM1		0	0	2.534e-06	52.58	0.00929422	2	1471.86	0.118931	115.425	0
	High	IGLFGGAGVGK	7	9628	30	Q597J4;A0A0M3LBA7;A0A1C9HCV0;A0A1W6SA98;A0A191SDX6;Q5J038;A0A1D8D815;A0A1I7PIU6;A0A1I7PIS3;C0J9K5;C0J9P4;Q9SCE9;A0A1I7PIS8;A0A1C9HC37;Q95FJ8;A0A0A7DB11;A0A1X7YHE3;A0A1I7PIT2;B8PRK2;A9L9Y0;A0A2G5F6R8;B9T1V8;A0A2H3ZCK5;A0A251U5D0;A0A0K9NYL5;A0A0A7DB45;Q95FS7;Q9MRM1;B7S4V7;A0A0D6QRT0		0	0	0.0003143	50.57	0.0204368	2	975.562	0.230906	82.6012	0
	High	MPSAVGYQPTLSTEMGSLQER	8	5647	21	B7S4V7;A0A1C9HC37;A0A0M3LBA7;Q597J4;A0A1C9HCV0;A0A1W6SA98;Q5J038;A0A1I7PIU6;A0A1I7PIS3;C0J9K5;C0J9P4;Q9SCE9;A0A1I7PIS8;Q95FJ8;A0A1D8D815;A0A191SDX6;Q95FS7;A0A1I7PIT2;B8PRK2;A0A1X7YHE3;A9L9Y0		0	0	5.539e-06	48.12	0.0297147	2	2282.08	0.490151	103.466	0
	High	VVDLLAPYR	7	9267	24	A0A0M3LBA7;Q597J4;A0A1C9HC37;A0A1C9HCV0;Q5J038;C0J9K5;C0J9P4;Q95FJ8;A0A1I7PIS3;Q9SCE9;A0A1W6SA98;A0A1I7PIU6;A0A1I7PIS8;A0A1I7PIT2;B8PRK2;A0A1D8D815;A0A191SDX6;A0A1X7YHE3;A9L9Y0;A0A0A7DB11;A0A0A7DB45;Q95FS7;Q9MRM1;B7S4V7		0	0	0.003916	46.4	0.0494301	2	1045.6	0.419361	97.8707	0
	High	AVAmSATDGLmR	4	3822	15	A0A0M3LBA7;A0A1C9HCV0;A0A1I7PIS3;Q9SCE9;Q95FJ8;A0A1I7PIS8;B8PRK2;Q597J4;C0J9K5;C0J9P4;A0A1D8D815;A0A1W6SA98;A0A191SDX6;Q95FS7;Q9MRM1	M4(Oxidation); M11(Oxidation)	0	0	0.0001686	42.96	0.0658735	2	1254.58	0.537039	44.8672	0
	High	EGSITSIQAVYVPADDLTDPAPATTFAHLDATTVLSR	1	6159	20	A0A0M3LBA7;A0A1C9HCV0;Q5J038;A0A1I7PIU6;A0A1C9HC37;A0A1W6SA98;A0A191SDX6;A0A1D8D815;A0A1I7PIS3;C0J9K5;C0J9P4;Q9SCE9;A0A1I7PIS8;A0A0A7DB11;Q95FJ8;A0A0A7DB45;Q95FS7;A0A1I7PIT2;B8PRK2;B7S4V7		0.0233	0	1.364e-15	41.67	0.111374	4	3843.93	1.01164	114.492	0
	High	EGNDLYmEMK	3	8238	20	A0A0M3LBA7;Q597J4;A0A1C9HC37;A0A1C9HCV0;Q5J038;C0J9K5;C0J9P4;Q95FJ8;A0A1I7PIS3;Q9SCE9;A0A1I7PIU6;A0A1I7PIS8;A0A1I7PIT2;B8PRK2;A0A1D8D815;Q95FS7;A0A1X7YHE3;A9L9Y0;A0A0A7DB11;B7S4V7	M7(Oxidation)	0	0	0.0007582	34.5	0.265028	2	1245.51	0.55155	62.8392	0
	High	ESGVINEENIAESK	3	1255	12	A0A1C9HCV0;Q5J038;Q9SCE9;A0A1I7PIU6;A0A1I7PIS3;A0A1I7PIS8;A0A1I7PIT2;B8PRK2;Q95FJ8;Q95FS7;A0A1D8D815;A0A191SDX6		0	0	2.671e-05	15.27	57.5478	2	1518.73	-0.939643	61.2381	0
	High	AMNLDVESK	4	51	4	Q5J038;A0A0M3LBA7;A0A1D8D815;B8PRK2		0	0.001	0.007889	77.75	2.3055e-05	2	1006.49	0.224704	54.4515	0
	High	LSIFETGIK	6	9003	22	A0A0M3LBA7;A0A1C9HCV0;Q5J038;C0J9K5;C0J9P4;Q95FJ8;Q597J4;A0A1D8D815;A0A1I7PIS3;Q9SCE9;A0A1I7PIS8;A0A1I7PIU6;Q95FS7;B7S4V7;A0A0A7DB11;A0A1C9HC37;A0A1X7YHE3;A9L9Y0;A0A1W6SA98;A0A191SDX6;A0A0A7DB45;Q9MRM1		0	0.001	0.01169	57.9	0.00227872	2	1007.58	0.459535	92.8549	0
	High	AmNLDVESK	5	51	4	A0A0M3LBA7;Q5J038;A0A1D8D815;B8PRK2	M2(Oxidation)	0	0.001	0.009849	46.89	0.0263828	2	1022.48	-0.178	35.2918	0
	High	EGNDLYmEmK	1	8238	20	A0A0M3LBA7;A0A1C9HCV0;Q5J038;C0J9K5;C0J9P4;Q95FJ8;Q597J4;A0A1D8D815;A0A1I7PIU6;A0A1I7PIS3;Q9SCE9;A0A1I7PIS8;A0A0A7DB11;A0A1X7YHE3;A0A1C9HC37;A9L9Y0;Q95FS7;B7S4V7;A0A1I7PIT2;B8PRK2	M7(Oxidation); M9(Oxidation)	0	0.001	0.007343	21.92	4.30022	2	1261.51	0.801596	42.3016	0
	High	TREGNDLYMEMK	2	8225	20	A0A0A7DB11;A0A0M3LBA7;Q597J4;A0A1C9HCV0;Q5J038;A0A1D8D815;A0A1I7PIU6;A0A1I7PIS3;C0J9K5;C0J9P4;Q9SCE9;A0A1I7PIS8;A0A1X7YHE3;A0A1C9HC37;A9L9Y0;Q95FJ8;Q95FS7;B7S4V7;A0A1I7PIT2;B8PRK2		0	0.001	0.006377	21.14	9.25648	2	1486.67	0.164358	61.1457	1
A0A1C9HCV0	ATP synthase subunit beta (Fragment) OS=Batrachium foeniculaceum OX=1898905 GN=atpB PE=3 SV=1 - [A0A1C9HCV0_9MAGN]	3145.93	70.02	7930	0	22	171	467	50.2161	5.09717
	High	IAQIIGPVLDVSFPPGK	3	158	4	A0A0M3LBA7;A0A1C9HCV0;A0A1D8D815;A0A191SDX6		0	0	4.152e-10	125.78	1.6519e-10	2	1751.01	1.19668	114.309	0
	High	IFNVLGEPVDNLGPVDTR	2	3009	12	A0A0M3LBA7;Q597J4;A0A1C9HC37;A0A1C9HCV0;Q5J038;A0A1W6SA98;Q9SCE9;A0A1I7PIU6;A0A1D8D815;A0A1I7PIT2;A0A191SDX6;B7S4V7		0	0	8.295e-08	110.67	1.74557e-08	2	1955.03	1.68163	114.256	0
	High	GIYPAVDPLDSTSTMLQPR	1	5449	23	A0A0M3LBA7;A0A1C9HCV0;A0A1D8D815;A0A1I7PIS3;C0J9K5;C0J9P4;Q9SCE9;A0A1I7PIS8;Q95FJ8;Q597J4;A0A1W6SA98;A0A191SDX6;A0A1C9HC37;Q5J038;A0A1I7PIU6;A0A1I7PIT2;B8PRK2;A0A1X7YHE3;A9L9Y0;Q95FS7;Q9MRM1;B7S4V7;Q8WJF6		0	0	1.102e-10	109.47	2.86093e-08	3	2061.03	0.971619	114.18	0
	High	ELQDIIAILGLDELSEEDR	1	7752	23	A0A0M3LBA7;Q597J4;A0A1C9HC37;A0A1C9HCV0;Q5J038;C0J9K5;C0J9P4;Q95FJ8;A0A1I7PIS3;Q9SCE9;A0A1W6SA98;A0A1I7PIU6;A0A1I7PIS8;B8PRK2;A0A1D8D815;A0A191SDX6;A0A1I7PIT2;Q95FS7;A9L9Y0;B7S4V7;A0A1X7YHE3;A0A0A7DB45;Q8WJF6		0	0	7.562e-14	100.93	2.01256e-07	2	2171.11	-0.536246	115.769	0
	High	mPSAVGYQPTLSTEMGSLQER	16	5647	21	A0A0M3LBA7;A0A1C9HCV0;A0A1W6SA98;Q5J038;A0A1I7PIU6;A0A1I7PIS3;C0J9K5;C0J9P4;Q95FS7;Q9SCE9;A0A1I7PIS8;A0A1I7PIT2;A0A1C9HC37;B8PRK2;Q95FJ8;Q597J4;A0A191SDX6;A0A1D8D815;A0A1X7YHE3;A9L9Y0;B7S4V7	M1(Oxidation)	0	0	2.828e-12	99.5	1.83663e-07	2	2298.08	1.63709	97.655	0
	High	GMEVIDTGAPLSVPVGGATLGR	7	3356	18	A0A1C9HCV0;Q5J038;A0A1I7PIS3;Q9SCE9;Q95FJ8;A0A0M3LBA7;A0A1C9HC37;A0A1D8D815;C0J9K5;C0J9P4;A0A1I7PIS8;A0A191SDX6;A0A1I7PIU6;A0A1I7PIT2;Q95FS7;A0A1W6SA98;B8PRK2;A9L9Y0		0	0	3.372e-13	99.39	5.245e-07	2	2097.1	1.22165	112.861	0
	High	GmEVIDTGAPLSVPVGGATLGR	5	3356	18	A0A0M3LBA7;A0A1C9HCV0;Q5J038;A0A1D8D815;A0A1I7PIU6;A0A1C9HC37;A0A1W6SA98;A0A1I7PIS3;C0J9K5;C0J9P4;Q9SCE9;A0A1I7PIS8;Q95FJ8;B8PRK2;A0A191SDX6;A9L9Y0;A0A1I7PIT2;Q95FS7	M2(Oxidation)	0	0	2.159e-13	97.44	3.8004e-07	2	2113.1	1.42362	103.458	0
	High	FVQAGSEVSALLGR	11	9158	23	A0A0M3LBA7;A0A1C9HCV0;Q5J038;A0A1D8D815;A0A1I7PIU6;A0A1I7PIS3;C0J9K5;C0J9P4;Q95FS7;Q9SCE9;B7S4V7;A0A1I7PIS8;A0A1C9HC37;Q95FJ8;Q597J4;A0A1X7YHE3;A9L9Y0;A0A1W6SA98;A0A1I7PIT2;B8PRK2;A0A191SDX6;A0A0A7DB11;A0A0A7DB45		0	0	4.948e-08	97.09	5.43551e-07	2	1433.78	0.798734	104.795	0
	High	VALVYGQMNEPPGAR	11	9490	23	Q9MRM1;A0A0M3LBA7;Q597J4;A0A1C9HC37;A0A1C9HCV0;Q5J038;C0J9K5;C0J9P4;Q95FJ8;A0A1I7PIS3;Q9SCE9;A0A1W6SA98;A0A1I7PIU6;A0A1I7PIS8;A0A1I7PIT2;B8PRK2;A0A1D8D815;A0A191SDX6;A0A1X7YHE3;A9L9Y0;Q95FS7;A0A0A7DB11;B7S4V7		0	0	2.057e-08	89.44	2.94242e-06	2	1601.81	0.655343	81.5348	0
	High	DVNEQDVLLFIDNIFR	1	5066	16	A0A1C9HCV0;Q5J038;A0A1I7PIS3;Q9SCE9;Q95FJ8;A0A0M3LBA7;A0A1C9HC37;C0J9K5;C0J9P4;A0A1W6SA98;A0A1I7PIU6;A0A1I7PIS8;Q597J4;Q95FS7;A0A1I7PIT2;B8PRK2		0	0	2.079e-11	87.98	4.47228e-06	2	1950	-0.218365	116.513	0
	High	AVAMSATDGLMR	7	3822	15	A0A0M3LBA7;Q597J4;A0A1C9HCV0;A0A1W6SA98;A0A191SDX6;A0A1D8D815;A0A1I7PIS3;C0J9K5;C0J9P4;Q9SCE9;A0A1I7PIS8;Q95FJ8;Q95FS7;B8PRK2;Q9MRM1		0	0	3.484e-06	82.11	1.2505e-05	2	1222.59	0.320184	73.1254	0
	High	mPNIYNALVVK	3	4063	14	A0A0M3LBA7;A0A1C9HCV0;Q597J4;A0A1C9HC37;Q5J038;C0J9K5;C0J9P4;Q95FJ8;A0A1I7PIU6;A0A1I7PIS8;B8PRK2;A0A1D8D815;Q95FS7;B7S4V7	M1(Oxidation)	0	0	2.089e-05	78.87	8.91045e-05	2	1277.69	1.17155	90.1483	0
	High	VGLTALTMAEYFR	1	7808	23	A0A0M3LBA7;Q597J4;A0A1C9HCV0;A0A1W6SA98;Q5J038;A0A1I7PIU6;A0A1I7PIS3;C0J9K5;C0J9P4;Q95FS7;Q9SCE9;A0A1I7PIS8;A0A1I7PIT2;A0A1C9HC37;B8PRK2;Q95FJ8;A0A1D8D815;B7S4V7;A0A1X7YHE3;A9L9Y0;A0A191SDX6;A0A0A7DB11;Q9MRM1		0	0	6.695e-07	76.72	5.28119e-05	2	1471.76	0.891184	114.594	0
	High	VALVYGQmNEPPGAR	11	9490	23	A0A0M3LBA7;Q597J4;A0A1C9HCV0;A0A1W6SA98;A0A191SDX6;Q5J038;A0A1D8D815;A0A1I7PIU6;A0A1I7PIS3;C0J9K5;C0J9P4;Q95FS7;Q9SCE9;B7S4V7;A0A1I7PIS8;A0A1X7YHE3;A0A1I7PIT2;A0A1C9HC37;B8PRK2;A9L9Y0;Q95FJ8;A0A0A7DB11;Q9MRM1	M8(Oxidation)	0	0	1.259e-07	76.53	5.74337e-05	2	1617.81	1.52838	65.845	0
	High	GIYPAVDPLDSTSTmLQPR	7	5449	23	A0A0M3LBA7;A0A1C9HCV0;C0J9K5;C0J9P4;Q95FJ8;Q597J4;A0A1D8D815;A0A1I7PIS8;A0A1C9HC37;Q5J038;A0A1I7PIS3;Q9SCE9;A0A1W6SA98;A0A1I7PIU6;A0A1I7PIT2;B8PRK2;A0A191SDX6;A0A1X7YHE3;A9L9Y0;Q95FS7;Q9MRM1;B7S4V7;Q8WJF6	M15(Oxidation)	0	0	4.959e-11	75.98	5.90545e-05	2	2077.03	1.77321	103.613	0
	High	VGLTALTmAEYFR	3	7808	23	A0A0M3LBA7;Q597J4;A0A1C9HCV0;A0A1W6SA98;Q5J038;A0A1I7PIU6;A0A1I7PIS3;C0J9K5;C0J9P4;Q95FS7;Q9SCE9;A0A1I7PIS8;A0A1I7PIT2;A0A1C9HC37;B8PRK2;Q95FJ8;A0A1D8D815;B7S4V7;A0A1X7YHE3;A9L9Y0;A0A191SDX6;A0A0A7DB11;Q9MRM1	M8(Oxidation)	0	0	1.856e-06	74.48	9.33296e-05	2	1487.76	0.935454	109.8	0
	High	mPSAVGYQPTLSTEmGSLQER	3	5647	21	A0A0M3LBA7;A0A1C9HCV0;A0A1C9HC37;Q5J038;C0J9K5;C0J9P4;Q95FJ8;A0A1W6SA98;Q9SCE9;A0A1I7PIU6;A0A1I7PIS3;A0A1I7PIS8;B8PRK2;Q597J4;A0A1D8D815;A0A1I7PIT2;A0A191SDX6;A0A1X7YHE3;A9L9Y0;Q95FS7;B7S4V7	M1(Oxidation); M15(Oxidation)	0	0	0.0004057	70.49	0.000130597	2	2314.07	1.29114	80.834	0
	High	MPNIYNALVVK	7	4063	14	Q95FJ8;A0A0M3LBA7;A0A1C9HCV0;Q5J038;Q597J4;A0A1D8D815;A0A1I7PIU6;C0J9K5;C0J9P4;A0A1I7PIS8;A0A1C9HC37;B8PRK2;Q95FS7;B7S4V7		0	0	2.082e-05	70.22	0.000214181	2	1261.7	0.44565	105.027	0
	High	AVAMSATDGLmR	7	3822	15	A0A0M3LBA7;A0A1C9HCV0;A0A1W6SA98;A0A191SDX6;A0A1D8D815;A0A1I7PIS3;C0J9K5;C0J9P4;Q9SCE9;A0A1I7PIS8;Q95FJ8;Q597J4;Q95FS7;B8PRK2;Q9MRM1	M11(Oxidation)	0	0	1.457e-06	70.19	0.000156965	2	1238.59	0.380734	58.9292	0
	High	SAPAFIQLDTK	6	4550	14	Q95FS7;A0A0M3LBA7;A0A1C9HCV0;Q5J038;A0A1I7PIS3;C0J9K5;C0J9P4;Q9SCE9;Q95FJ8;A0A1W6SA98;Q597J4;A0A1D8D815;A0A1I7PIT2;A0A191SDX6		0	0	0.0002636	63.43	0.00130987	2	1190.64	0.741073	83.5673	0
	High	EGNDLYMEMK	4	8238	20	A0A0A7DB11;A0A0M3LBA7;A0A1C9HCV0;Q5J038;Q95FS7;Q95FJ8;Q597J4;A0A1D8D815;A0A1I7PIU6;A0A1I7PIS3;C0J9K5;C0J9P4;Q9SCE9;B7S4V7;A0A1I7PIS8;A0A1X7YHE3;A0A1C9HC37;A9L9Y0;A0A1I7PIT2;B8PRK2		0	0	0.0003414	61.71	0.000562658	2	1229.52	0.394281	74.0156	0
	High	TVLImELINNIAK	1	8267	22	A0A0M3LBA7;A0A1C9HCV0;Q597J4;A0A1D8D815;A0A1I7PIS3;C0J9K5;C0J9P4;Q9SCE9;A0A1I7PIS8;Q95FJ8;Q5J038;A0A1I7PIU6;A0A1X7YHE3;A0A1C9HC37;A9L9Y0;A0A1I7PIT2;B8PRK2;A0A0A7DB11;A0A1W6SA98;A0A191SDX6;A0A0A7DB45;Q9MRM1	M5(Oxidation)	0	0	0.0006579	59.4	0.00197339	2	1487.85	0.253544	114.9	0
	High	AHGGVSVFGGVGER	10	7920	23	A0A0M3LBA7;Q597J4;Q95FS7;A0A1C9HCV0;Q5J038;A0A1I7PIS3;Q9SCE9;Q95FJ8;A0A1W6SA98;A0A1I7PIU6;C0J9K5;C0J9P4;A0A1I7PIS8;A0A1I7PIT2;A0A1C9HC37;B8PRK2;A0A1D8D815;A0A1X7YHE3;A9L9Y0;A0A191SDX6;B7S4V7;Q9MRM1;A0A0A7DB11		0	0	0.0006462	57.24	0.00418889	2	1328.67	0.681198	66.3636	0
	High	TVLIMELINNIAK	1	8267	22	A0A0M3LBA7;A0A1C9HCV0;Q597J4;A0A1D8D815;A0A1I7PIS3;C0J9K5;C0J9P4;Q9SCE9;A0A1I7PIS8;Q95FJ8;Q5J038;A0A1I7PIU6;A0A1X7YHE3;A0A1C9HC37;A9L9Y0;A0A1I7PIT2;B8PRK2;A0A0A7DB11;A0A1W6SA98;A0A191SDX6;A0A0A7DB45;Q9MRM1		0	0	2.534e-06	52.58	0.00929422	2	1471.86	0.118931	115.425	0
	High	IGLFGGAGVGK	7	9628	30	Q597J4;A0A0M3LBA7;A0A1C9HCV0;A0A1W6SA98;A0A191SDX6;Q5J038;A0A1D8D815;A0A1I7PIU6;A0A1I7PIS3;C0J9K5;C0J9P4;Q9SCE9;A0A1I7PIS8;A0A1C9HC37;Q95FJ8;A0A0A7DB11;A0A1X7YHE3;A0A1I7PIT2;B8PRK2;A9L9Y0;A0A2G5F6R8;B9T1V8;A0A2H3ZCK5;A0A251U5D0;A0A0K9NYL5;A0A0A7DB45;Q95FS7;Q9MRM1;B7S4V7;A0A0D6QRT0		0	0	0.0003143	50.57	0.0204368	2	975.562	0.230906	82.6012	0
	High	MPSAVGYQPTLSTEMGSLQER	8	5647	21	B7S4V7;A0A1C9HC37;A0A0M3LBA7;Q597J4;A0A1C9HCV0;A0A1W6SA98;Q5J038;A0A1I7PIU6;A0A1I7PIS3;C0J9K5;C0J9P4;Q9SCE9;A0A1I7PIS8;Q95FJ8;A0A1D8D815;A0A191SDX6;Q95FS7;A0A1I7PIT2;B8PRK2;A0A1X7YHE3;A9L9Y0		0	0	5.539e-06	48.12	0.0297147	2	2282.08	0.490151	103.466	0
	High	VVDLLAPYR	7	9267	24	A0A0M3LBA7;Q597J4;A0A1C9HC37;A0A1C9HCV0;Q5J038;C0J9K5;C0J9P4;Q95FJ8;A0A1I7PIS3;Q9SCE9;A0A1W6SA98;A0A1I7PIU6;A0A1I7PIS8;A0A1I7PIT2;B8PRK2;A0A1D8D815;A0A191SDX6;A0A1X7YHE3;A9L9Y0;A0A0A7DB11;A0A0A7DB45;Q95FS7;Q9MRM1;B7S4V7		0	0	0.003916	46.4	0.0494301	2	1045.6	0.419361	97.8707	0
	High	AVAmSATDGLmR	4	3822	15	A0A0M3LBA7;A0A1C9HCV0;A0A1I7PIS3;Q9SCE9;Q95FJ8;A0A1I7PIS8;B8PRK2;Q597J4;C0J9K5;C0J9P4;A0A1D8D815;A0A1W6SA98;A0A191SDX6;Q95FS7;Q9MRM1	M4(Oxidation); M11(Oxidation)	0	0	0.0001686	42.96	0.0658735	2	1254.58	0.537039	44.8672	0
	High	EGSITSIQAVYVPADDLTDPAPATTFAHLDATTVLSR	1	6159	20	A0A0M3LBA7;A0A1C9HCV0;Q5J038;A0A1I7PIU6;A0A1C9HC37;A0A1W6SA98;A0A191SDX6;A0A1D8D815;A0A1I7PIS3;C0J9K5;C0J9P4;Q9SCE9;A0A1I7PIS8;A0A0A7DB11;Q95FJ8;A0A0A7DB45;Q95FS7;A0A1I7PIT2;B8PRK2;B7S4V7		0.0233	0	1.364e-15	41.67	0.111374	4	3843.93	1.01164	114.492	0
	High	EGNDLYmEMK	3	8238	20	A0A0M3LBA7;Q597J4;A0A1C9HC37;A0A1C9HCV0;Q5J038;C0J9K5;C0J9P4;Q95FJ8;A0A1I7PIS3;Q9SCE9;A0A1I7PIU6;A0A1I7PIS8;A0A1I7PIT2;B8PRK2;A0A1D8D815;Q95FS7;A0A1X7YHE3;A9L9Y0;A0A0A7DB11;B7S4V7	M7(Oxidation)	0	0	0.0007582	34.5	0.265028	2	1245.51	0.55155	62.8392	0
	High	ESGVINEENIAESK	3	1255	12	A0A1C9HCV0;Q5J038;Q9SCE9;A0A1I7PIU6;A0A1I7PIS3;A0A1I7PIS8;A0A1I7PIT2;B8PRK2;Q95FJ8;Q95FS7;A0A1D8D815;A0A191SDX6		0	0	2.671e-05	15.27	57.5478	2	1518.73	-0.939643	61.2381	0
	High	LSIFETGIK	6	9003	22	A0A0M3LBA7;A0A1C9HCV0;Q5J038;C0J9K5;C0J9P4;Q95FJ8;Q597J4;A0A1D8D815;A0A1I7PIS3;Q9SCE9;A0A1I7PIS8;A0A1I7PIU6;Q95FS7;B7S4V7;A0A0A7DB11;A0A1C9HC37;A0A1X7YHE3;A9L9Y0;A0A1W6SA98;A0A191SDX6;A0A0A7DB45;Q9MRM1		0	0.001	0.01169	57.9	0.00227872	2	1007.58	0.459535	92.8549	0
	High	EGNDLYmEmK	1	8238	20	A0A0M3LBA7;A0A1C9HCV0;Q5J038;C0J9K5;C0J9P4;Q95FJ8;Q597J4;A0A1D8D815;A0A1I7PIU6;A0A1I7PIS3;Q9SCE9;A0A1I7PIS8;A0A0A7DB11;A0A1X7YHE3;A0A1C9HC37;A9L9Y0;Q95FS7;B7S4V7;A0A1I7PIT2;B8PRK2	M7(Oxidation); M9(Oxidation)	0	0.001	0.007343	21.92	4.30022	2	1261.51	0.801596	42.3016	0
	High	TREGNDLYMEMK	2	8225	20	A0A0A7DB11;A0A0M3LBA7;Q597J4;A0A1C9HCV0;Q5J038;A0A1D8D815;A0A1I7PIU6;A0A1I7PIS3;C0J9K5;C0J9P4;Q9SCE9;A0A1I7PIS8;A0A1X7YHE3;A0A1C9HC37;A9L9Y0;Q95FJ8;Q95FS7;B7S4V7;A0A1I7PIT2;B8PRK2		0	0.001	0.006377	21.14	9.25648	2	1486.67	0.164358	61.1457	1
A0A1I7PIS8	ATP synthase subunit beta (Fragment) OS=Lasianthus japonicus subsp. longicaudus OX=1905576 GN=atpB PE=3 SV=1 - [A0A1I7PIS8_9GENT]	3132.65	63.97	4999	0	20	172	458	49.2266	5.04639
	High	GIYPAVDPLDSTSTMLQPR	1	5449	23	A0A0M3LBA7;A0A1C9HCV0;A0A1D8D815;A0A1I7PIS3;C0J9K5;C0J9P4;Q9SCE9;A0A1I7PIS8;Q95FJ8;Q597J4;A0A1W6SA98;A0A191SDX6;A0A1C9HC37;Q5J038;A0A1I7PIU6;A0A1I7PIT2;B8PRK2;A0A1X7YHE3;A9L9Y0;Q95FS7;Q9MRM1;B7S4V7;Q8WJF6		0	0	1.102e-10	109.47	2.86093e-08	3	2061.03	0.971619	114.18	0
	High	ELQDIIAILGLDELSEEDR	1	7752	23	A0A0M3LBA7;Q597J4;A0A1C9HC37;A0A1C9HCV0;Q5J038;C0J9K5;C0J9P4;Q95FJ8;A0A1I7PIS3;Q9SCE9;A0A1W6SA98;A0A1I7PIU6;A0A1I7PIS8;B8PRK2;A0A1D8D815;A0A191SDX6;A0A1I7PIT2;Q95FS7;A9L9Y0;B7S4V7;A0A1X7YHE3;A0A0A7DB45;Q8WJF6		0	0	7.562e-14	100.93	2.01256e-07	2	2171.11	-0.536246	115.769	0
	High	mPSAVGYQPTLSTEMGSLQER	16	5647	21	A0A0M3LBA7;A0A1C9HCV0;A0A1W6SA98;Q5J038;A0A1I7PIU6;A0A1I7PIS3;C0J9K5;C0J9P4;Q95FS7;Q9SCE9;A0A1I7PIS8;A0A1I7PIT2;A0A1C9HC37;B8PRK2;Q95FJ8;Q597J4;A0A191SDX6;A0A1D8D815;A0A1X7YHE3;A9L9Y0;B7S4V7	M1(Oxidation)	0	0	2.828e-12	99.5	1.83663e-07	2	2298.08	1.63709	97.655	0
	High	GMEVIDTGAPLSVPVGGATLGR	7	3356	18	A0A1C9HCV0;Q5J038;A0A1I7PIS3;Q9SCE9;Q95FJ8;A0A0M3LBA7;A0A1C9HC37;A0A1D8D815;C0J9K5;C0J9P4;A0A1I7PIS8;A0A191SDX6;A0A1I7PIU6;A0A1I7PIT2;Q95FS7;A0A1W6SA98;B8PRK2;A9L9Y0		0	0	3.372e-13	99.39	5.245e-07	2	2097.1	1.22165	112.861	0
	High	GmEVIDTGAPLSVPVGGATLGR	5	3356	18	A0A0M3LBA7;A0A1C9HCV0;Q5J038;A0A1D8D815;A0A1I7PIU6;A0A1C9HC37;A0A1W6SA98;A0A1I7PIS3;C0J9K5;C0J9P4;Q9SCE9;A0A1I7PIS8;Q95FJ8;B8PRK2;A0A191SDX6;A9L9Y0;A0A1I7PIT2;Q95FS7	M2(Oxidation)	0	0	2.159e-13	97.44	3.8004e-07	2	2113.1	1.42362	103.458	0
	High	FVQAGSEVSALLGR	11	9158	23	A0A0M3LBA7;A0A1C9HCV0;Q5J038;A0A1D8D815;A0A1I7PIU6;A0A1I7PIS3;C0J9K5;C0J9P4;Q95FS7;Q9SCE9;B7S4V7;A0A1I7PIS8;A0A1C9HC37;Q95FJ8;Q597J4;A0A1X7YHE3;A9L9Y0;A0A1W6SA98;A0A1I7PIT2;B8PRK2;A0A191SDX6;A0A0A7DB11;A0A0A7DB45		0	0	4.948e-08	97.09	5.43551e-07	2	1433.78	0.798734	104.795	0
	High	VALVYGQMNEPPGAR	11	9490	23	Q9MRM1;A0A0M3LBA7;Q597J4;A0A1C9HC37;A0A1C9HCV0;Q5J038;C0J9K5;C0J9P4;Q95FJ8;A0A1I7PIS3;Q9SCE9;A0A1W6SA98;A0A1I7PIU6;A0A1I7PIS8;A0A1I7PIT2;B8PRK2;A0A1D8D815;A0A191SDX6;A0A1X7YHE3;A9L9Y0;Q95FS7;A0A0A7DB11;B7S4V7		0	0	2.057e-08	89.44	2.94242e-06	2	1601.81	0.655343	81.5348	0
	High	DVNEQDVLLFIDNIFR	1	5066	16	A0A1C9HCV0;Q5J038;A0A1I7PIS3;Q9SCE9;Q95FJ8;A0A0M3LBA7;A0A1C9HC37;C0J9K5;C0J9P4;A0A1W6SA98;A0A1I7PIU6;A0A1I7PIS8;Q597J4;Q95FS7;A0A1I7PIT2;B8PRK2		0	0	2.079e-11	87.98	4.47228e-06	2	1950	-0.218365	116.513	0
	High	AVAMSATDGLMR	7	3822	15	A0A0M3LBA7;Q597J4;A0A1C9HCV0;A0A1W6SA98;A0A191SDX6;A0A1D8D815;A0A1I7PIS3;C0J9K5;C0J9P4;Q9SCE9;A0A1I7PIS8;Q95FJ8;Q95FS7;B8PRK2;Q9MRM1		0	0	3.484e-06	82.11	1.2505e-05	2	1222.59	0.320184	73.1254	0
	High	mPNIYNALVVK	3	4063	14	A0A0M3LBA7;A0A1C9HCV0;Q597J4;A0A1C9HC37;Q5J038;C0J9K5;C0J9P4;Q95FJ8;A0A1I7PIU6;A0A1I7PIS8;B8PRK2;A0A1D8D815;Q95FS7;B7S4V7	M1(Oxidation)	0	0	2.089e-05	78.87	8.91045e-05	2	1277.69	1.17155	90.1483	0
	High	VGLTALTMAEYFR	1	7808	23	A0A0M3LBA7;Q597J4;A0A1C9HCV0;A0A1W6SA98;Q5J038;A0A1I7PIU6;A0A1I7PIS3;C0J9K5;C0J9P4;Q95FS7;Q9SCE9;A0A1I7PIS8;A0A1I7PIT2;A0A1C9HC37;B8PRK2;Q95FJ8;A0A1D8D815;B7S4V7;A0A1X7YHE3;A9L9Y0;A0A191SDX6;A0A0A7DB11;Q9MRM1		0	0	6.695e-07	76.72	5.28119e-05	2	1471.76	0.891184	114.594	0
	High	VALVYGQmNEPPGAR	11	9490	23	A0A0M3LBA7;Q597J4;A0A1C9HCV0;A0A1W6SA98;A0A191SDX6;Q5J038;A0A1D8D815;A0A1I7PIU6;A0A1I7PIS3;C0J9K5;C0J9P4;Q95FS7;Q9SCE9;B7S4V7;A0A1I7PIS8;A0A1X7YHE3;A0A1I7PIT2;A0A1C9HC37;B8PRK2;A9L9Y0;Q95FJ8;A0A0A7DB11;Q9MRM1	M8(Oxidation)	0	0	1.259e-07	76.53	5.74337e-05	2	1617.81	1.52838	65.845	0
	High	GIYPAVDPLDSTSTmLQPR	7	5449	23	A0A0M3LBA7;A0A1C9HCV0;C0J9K5;C0J9P4;Q95FJ8;Q597J4;A0A1D8D815;A0A1I7PIS8;A0A1C9HC37;Q5J038;A0A1I7PIS3;Q9SCE9;A0A1W6SA98;A0A1I7PIU6;A0A1I7PIT2;B8PRK2;A0A191SDX6;A0A1X7YHE3;A9L9Y0;Q95FS7;Q9MRM1;B7S4V7;Q8WJF6	M15(Oxidation)	0	0	4.959e-11	75.98	5.90545e-05	2	2077.03	1.77321	103.613	0
	High	VGLTALTmAEYFR	3	7808	23	A0A0M3LBA7;Q597J4;A0A1C9HCV0;A0A1W6SA98;Q5J038;A0A1I7PIU6;A0A1I7PIS3;C0J9K5;C0J9P4;Q95FS7;Q9SCE9;A0A1I7PIS8;A0A1I7PIT2;A0A1C9HC37;B8PRK2;Q95FJ8;A0A1D8D815;B7S4V7;A0A1X7YHE3;A9L9Y0;A0A191SDX6;A0A0A7DB11;Q9MRM1	M8(Oxidation)	0	0	1.856e-06	74.48	9.33296e-05	2	1487.76	0.935454	109.8	0
	High	mPSAVGYQPTLSTEmGSLQER	3	5647	21	A0A0M3LBA7;A0A1C9HCV0;A0A1C9HC37;Q5J038;C0J9K5;C0J9P4;Q95FJ8;A0A1W6SA98;Q9SCE9;A0A1I7PIU6;A0A1I7PIS3;A0A1I7PIS8;B8PRK2;Q597J4;A0A1D8D815;A0A1I7PIT2;A0A191SDX6;A0A1X7YHE3;A9L9Y0;Q95FS7;B7S4V7	M1(Oxidation); M15(Oxidation)	0	0	0.0004057	70.49	0.000130597	2	2314.07	1.29114	80.834	0
	High	MPNIYNALVVK	7	4063	14	Q95FJ8;A0A0M3LBA7;A0A1C9HCV0;Q5J038;Q597J4;A0A1D8D815;A0A1I7PIU6;C0J9K5;C0J9P4;A0A1I7PIS8;A0A1C9HC37;B8PRK2;Q95FS7;B7S4V7		0	0	2.082e-05	70.22	0.000214181	2	1261.7	0.44565	105.027	0
	High	AVAMSATDGLmR	7	3822	15	A0A0M3LBA7;A0A1C9HCV0;A0A1W6SA98;A0A191SDX6;A0A1D8D815;A0A1I7PIS3;C0J9K5;C0J9P4;Q9SCE9;A0A1I7PIS8;Q95FJ8;Q597J4;Q95FS7;B8PRK2;Q9MRM1	M11(Oxidation)	0	0	1.457e-06	70.19	0.000156965	2	1238.59	0.380734	58.9292	0
	High	IVGEEHYETAQK	12	150	5	A0A0M3LBA7;A0A1I7PIS3;A0A1I7PIU6;A0A1I7PIT2;A0A1I7PIS8		0	0	1.218e-08	65.43	0.000464068	2	1403.68	0.725694	38.7461	0
	High	EGNDLYMEMK	4	8238	20	A0A0A7DB11;A0A0M3LBA7;A0A1C9HCV0;Q5J038;Q95FS7;Q95FJ8;Q597J4;A0A1D8D815;A0A1I7PIU6;A0A1I7PIS3;C0J9K5;C0J9P4;Q9SCE9;B7S4V7;A0A1I7PIS8;A0A1X7YHE3;A0A1C9HC37;A9L9Y0;A0A1I7PIT2;B8PRK2		0	0	0.0003414	61.71	0.000562658	2	1229.52	0.394281	74.0156	0
	High	TVLImELINNIAK	1	8267	22	A0A0M3LBA7;A0A1C9HCV0;Q597J4;A0A1D8D815;A0A1I7PIS3;C0J9K5;C0J9P4;Q9SCE9;A0A1I7PIS8;Q95FJ8;Q5J038;A0A1I7PIU6;A0A1X7YHE3;A0A1C9HC37;A9L9Y0;A0A1I7PIT2;B8PRK2;A0A0A7DB11;A0A1W6SA98;A0A191SDX6;A0A0A7DB45;Q9MRM1	M5(Oxidation)	0	0	0.0006579	59.4	0.00197339	2	1487.85	0.253544	114.9	0
	High	AHGGVSVFGGVGER	10	7920	23	A0A0M3LBA7;Q597J4;Q95FS7;A0A1C9HCV0;Q5J038;A0A1I7PIS3;Q9SCE9;Q95FJ8;A0A1W6SA98;A0A1I7PIU6;C0J9K5;C0J9P4;A0A1I7PIS8;A0A1I7PIT2;A0A1C9HC37;B8PRK2;A0A1D8D815;A0A1X7YHE3;A9L9Y0;A0A191SDX6;B7S4V7;Q9MRM1;A0A0A7DB11		0	0	0.0006462	57.24	0.00418889	2	1328.67	0.681198	66.3636	0
	High	TVLIMELINNIAK	1	8267	22	A0A0M3LBA7;A0A1C9HCV0;Q597J4;A0A1D8D815;A0A1I7PIS3;C0J9K5;C0J9P4;Q9SCE9;A0A1I7PIS8;Q95FJ8;Q5J038;A0A1I7PIU6;A0A1X7YHE3;A0A1C9HC37;A9L9Y0;A0A1I7PIT2;B8PRK2;A0A0A7DB11;A0A1W6SA98;A0A191SDX6;A0A0A7DB45;Q9MRM1		0	0	2.534e-06	52.58	0.00929422	2	1471.86	0.118931	115.425	0
	High	IGLFGGAGVGK	7	9628	30	Q597J4;A0A0M3LBA7;A0A1C9HCV0;A0A1W6SA98;A0A191SDX6;Q5J038;A0A1D8D815;A0A1I7PIU6;A0A1I7PIS3;C0J9K5;C0J9P4;Q9SCE9;A0A1I7PIS8;A0A1C9HC37;Q95FJ8;A0A0A7DB11;A0A1X7YHE3;A0A1I7PIT2;B8PRK2;A9L9Y0;A0A2G5F6R8;B9T1V8;A0A2H3ZCK5;A0A251U5D0;A0A0K9NYL5;A0A0A7DB45;Q95FS7;Q9MRM1;B7S4V7;A0A0D6QRT0		0	0	0.0003143	50.57	0.0204368	2	975.562	0.230906	82.6012	0
	High	MPSAVGYQPTLSTEMGSLQER	8	5647	21	B7S4V7;A0A1C9HC37;A0A0M3LBA7;Q597J4;A0A1C9HCV0;A0A1W6SA98;Q5J038;A0A1I7PIU6;A0A1I7PIS3;C0J9K5;C0J9P4;Q9SCE9;A0A1I7PIS8;Q95FJ8;A0A1D8D815;A0A191SDX6;Q95FS7;A0A1I7PIT2;B8PRK2;A0A1X7YHE3;A9L9Y0		0	0	5.539e-06	48.12	0.0297147	2	2282.08	0.490151	103.466	0
	High	VVDLLAPYR	7	9267	24	A0A0M3LBA7;Q597J4;A0A1C9HC37;A0A1C9HCV0;Q5J038;C0J9K5;C0J9P4;Q95FJ8;A0A1I7PIS3;Q9SCE9;A0A1W6SA98;A0A1I7PIU6;A0A1I7PIS8;A0A1I7PIT2;B8PRK2;A0A1D8D815;A0A191SDX6;A0A1X7YHE3;A9L9Y0;A0A0A7DB11;A0A0A7DB45;Q95FS7;Q9MRM1;B7S4V7		0	0	0.003916	46.4	0.0494301	2	1045.6	0.419361	97.8707	0
	High	AVAmSATDGLmR	4	3822	15	A0A0M3LBA7;A0A1C9HCV0;A0A1I7PIS3;Q9SCE9;Q95FJ8;A0A1I7PIS8;B8PRK2;Q597J4;C0J9K5;C0J9P4;A0A1D8D815;A0A1W6SA98;A0A191SDX6;Q95FS7;Q9MRM1	M4(Oxidation); M11(Oxidation)	0	0	0.0001686	42.96	0.0658735	2	1254.58	0.537039	44.8672	0
	High	EGSITSIQAVYVPADDLTDPAPATTFAHLDATTVLSR	1	6159	20	A0A0M3LBA7;A0A1C9HCV0;Q5J038;A0A1I7PIU6;A0A1C9HC37;A0A1W6SA98;A0A191SDX6;A0A1D8D815;A0A1I7PIS3;C0J9K5;C0J9P4;Q9SCE9;A0A1I7PIS8;A0A0A7DB11;Q95FJ8;A0A0A7DB45;Q95FS7;A0A1I7PIT2;B8PRK2;B7S4V7		0.0233	0	1.364e-15	41.67	0.111374	4	3843.93	1.01164	114.492	0
	High	EGNDLYmEMK	3	8238	20	A0A0M3LBA7;Q597J4;A0A1C9HC37;A0A1C9HCV0;Q5J038;C0J9K5;C0J9P4;Q95FJ8;A0A1I7PIS3;Q9SCE9;A0A1I7PIU6;A0A1I7PIS8;A0A1I7PIT2;B8PRK2;A0A1D8D815;Q95FS7;A0A1X7YHE3;A9L9Y0;A0A0A7DB11;B7S4V7	M7(Oxidation)	0	0	0.0007582	34.5	0.265028	2	1245.51	0.55155	62.8392	0
	High	ESGVINEENIAESK	3	1255	12	A0A1C9HCV0;Q5J038;Q9SCE9;A0A1I7PIU6;A0A1I7PIS3;A0A1I7PIS8;A0A1I7PIT2;B8PRK2;Q95FJ8;Q95FS7;A0A1D8D815;A0A191SDX6		0	0	2.671e-05	15.27	57.5478	2	1518.73	-0.939643	61.2381	0
	High	LSIFETGIK	6	9003	22	A0A0M3LBA7;A0A1C9HCV0;Q5J038;C0J9K5;C0J9P4;Q95FJ8;Q597J4;A0A1D8D815;A0A1I7PIS3;Q9SCE9;A0A1I7PIS8;A0A1I7PIU6;Q95FS7;B7S4V7;A0A0A7DB11;A0A1C9HC37;A0A1X7YHE3;A9L9Y0;A0A1W6SA98;A0A191SDX6;A0A0A7DB45;Q9MRM1		0	0.001	0.01169	57.9	0.00227872	2	1007.58	0.459535	92.8549	0
	High	EGNDLYmEmK	1	8238	20	A0A0M3LBA7;A0A1C9HCV0;Q5J038;C0J9K5;C0J9P4;Q95FJ8;Q597J4;A0A1D8D815;A0A1I7PIU6;A0A1I7PIS3;Q9SCE9;A0A1I7PIS8;A0A0A7DB11;A0A1X7YHE3;A0A1C9HC37;A9L9Y0;Q95FS7;B7S4V7;A0A1I7PIT2;B8PRK2	M7(Oxidation); M9(Oxidation)	0	0.001	0.007343	21.92	4.30022	2	1261.51	0.801596	42.3016	0
	High	TREGNDLYMEMK	2	8225	20	A0A0A7DB11;A0A0M3LBA7;Q597J4;A0A1C9HCV0;Q5J038;A0A1D8D815;A0A1I7PIU6;A0A1I7PIS3;C0J9K5;C0J9P4;Q9SCE9;A0A1I7PIS8;A0A1X7YHE3;A0A1C9HC37;A9L9Y0;Q95FJ8;Q95FS7;B7S4V7;A0A1I7PIT2;B8PRK2		0	0.001	0.006377	21.14	9.25648	2	1486.67	0.164358	61.1457	1
A0A1I7PIS3	ATP synthase subunit beta (Fragment) OS=Geophila repens OX=58419 GN=atpB PE=3 SV=1 - [A0A1I7PIS3_9GENT]	3076.06	66.38	5179	0	21	170	458	49.2346	5.05908
	High	GIYPAVDPLDSTSTMLQPR	1	5449	23	A0A0M3LBA7;A0A1C9HCV0;A0A1D8D815;A0A1I7PIS3;C0J9K5;C0J9P4;Q9SCE9;A0A1I7PIS8;Q95FJ8;Q597J4;A0A1W6SA98;A0A191SDX6;A0A1C9HC37;Q5J038;A0A1I7PIU6;A0A1I7PIT2;B8PRK2;A0A1X7YHE3;A9L9Y0;Q95FS7;Q9MRM1;B7S4V7;Q8WJF6		0	0	1.102e-10	109.47	2.86093e-08	3	2061.03	0.971619	114.18	0
	High	ELQDIIAILGLDELSEEDR	1	7752	23	A0A0M3LBA7;Q597J4;A0A1C9HC37;A0A1C9HCV0;Q5J038;C0J9K5;C0J9P4;Q95FJ8;A0A1I7PIS3;Q9SCE9;A0A1W6SA98;A0A1I7PIU6;A0A1I7PIS8;B8PRK2;A0A1D8D815;A0A191SDX6;A0A1I7PIT2;Q95FS7;A9L9Y0;B7S4V7;A0A1X7YHE3;A0A0A7DB45;Q8WJF6		0	0	7.562e-14	100.93	2.01256e-07	2	2171.11	-0.536246	115.769	0
	High	mPSAVGYQPTLSTEMGSLQER	16	5647	21	A0A0M3LBA7;A0A1C9HCV0;A0A1W6SA98;Q5J038;A0A1I7PIU6;A0A1I7PIS3;C0J9K5;C0J9P4;Q95FS7;Q9SCE9;A0A1I7PIS8;A0A1I7PIT2;A0A1C9HC37;B8PRK2;Q95FJ8;Q597J4;A0A191SDX6;A0A1D8D815;A0A1X7YHE3;A9L9Y0;B7S4V7	M1(Oxidation)	0	0	2.828e-12	99.5	1.83663e-07	2	2298.08	1.63709	97.655	0
	High	GMEVIDTGAPLSVPVGGATLGR	7	3356	18	A0A1C9HCV0;Q5J038;A0A1I7PIS3;Q9SCE9;Q95FJ8;A0A0M3LBA7;A0A1C9HC37;A0A1D8D815;C0J9K5;C0J9P4;A0A1I7PIS8;A0A191SDX6;A0A1I7PIU6;A0A1I7PIT2;Q95FS7;A0A1W6SA98;B8PRK2;A9L9Y0		0	0	3.372e-13	99.39	5.245e-07	2	2097.1	1.22165	112.861	0
	High	GmEVIDTGAPLSVPVGGATLGR	5	3356	18	A0A0M3LBA7;A0A1C9HCV0;Q5J038;A0A1D8D815;A0A1I7PIU6;A0A1C9HC37;A0A1W6SA98;A0A1I7PIS3;C0J9K5;C0J9P4;Q9SCE9;A0A1I7PIS8;Q95FJ8;B8PRK2;A0A191SDX6;A9L9Y0;A0A1I7PIT2;Q95FS7	M2(Oxidation)	0	0	2.159e-13	97.44	3.8004e-07	2	2113.1	1.42362	103.458	0
	High	FVQAGSEVSALLGR	11	9158	23	A0A0M3LBA7;A0A1C9HCV0;Q5J038;A0A1D8D815;A0A1I7PIU6;A0A1I7PIS3;C0J9K5;C0J9P4;Q95FS7;Q9SCE9;B7S4V7;A0A1I7PIS8;A0A1C9HC37;Q95FJ8;Q597J4;A0A1X7YHE3;A9L9Y0;A0A1W6SA98;A0A1I7PIT2;B8PRK2;A0A191SDX6;A0A0A7DB11;A0A0A7DB45		0	0	4.948e-08	97.09	5.43551e-07	2	1433.78	0.798734	104.795	0
	High	VALVYGQMNEPPGAR	11	9490	23	Q9MRM1;A0A0M3LBA7;Q597J4;A0A1C9HC37;A0A1C9HCV0;Q5J038;C0J9K5;C0J9P4;Q95FJ8;A0A1I7PIS3;Q9SCE9;A0A1W6SA98;A0A1I7PIU6;A0A1I7PIS8;A0A1I7PIT2;B8PRK2;A0A1D8D815;A0A191SDX6;A0A1X7YHE3;A9L9Y0;Q95FS7;A0A0A7DB11;B7S4V7		0	0	2.057e-08	89.44	2.94242e-06	2	1601.81	0.655343	81.5348	0
	High	DVNEQDVLLFIDNIFR	1	5066	16	A0A1C9HCV0;Q5J038;A0A1I7PIS3;Q9SCE9;Q95FJ8;A0A0M3LBA7;A0A1C9HC37;C0J9K5;C0J9P4;A0A1W6SA98;A0A1I7PIU6;A0A1I7PIS8;Q597J4;Q95FS7;A0A1I7PIT2;B8PRK2		0	0	2.079e-11	87.98	4.47228e-06	2	1950	-0.218365	116.513	0
	High	AVAMSATDGLMR	7	3822	15	A0A0M3LBA7;Q597J4;A0A1C9HCV0;A0A1W6SA98;A0A191SDX6;A0A1D8D815;A0A1I7PIS3;C0J9K5;C0J9P4;Q9SCE9;A0A1I7PIS8;Q95FJ8;Q95FS7;B8PRK2;Q9MRM1		0	0	3.484e-06	82.11	1.2505e-05	2	1222.59	0.320184	73.1254	0
	High	VGLTALTMAEYFR	1	7808	23	A0A0M3LBA7;Q597J4;A0A1C9HCV0;A0A1W6SA98;Q5J038;A0A1I7PIU6;A0A1I7PIS3;C0J9K5;C0J9P4;Q95FS7;Q9SCE9;A0A1I7PIS8;A0A1I7PIT2;A0A1C9HC37;B8PRK2;Q95FJ8;A0A1D8D815;B7S4V7;A0A1X7YHE3;A9L9Y0;A0A191SDX6;A0A0A7DB11;Q9MRM1		0	0	6.695e-07	76.72	5.28119e-05	2	1471.76	0.891184	114.594	0
	High	VALVYGQmNEPPGAR	11	9490	23	A0A0M3LBA7;Q597J4;A0A1C9HCV0;A0A1W6SA98;A0A191SDX6;Q5J038;A0A1D8D815;A0A1I7PIU6;A0A1I7PIS3;C0J9K5;C0J9P4;Q95FS7;Q9SCE9;B7S4V7;A0A1I7PIS8;A0A1X7YHE3;A0A1I7PIT2;A0A1C9HC37;B8PRK2;A9L9Y0;Q95FJ8;A0A0A7DB11;Q9MRM1	M8(Oxidation)	0	0	1.259e-07	76.53	5.74337e-05	2	1617.81	1.52838	65.845	0
	High	GIYPAVDPLDSTSTmLQPR	7	5449	23	A0A0M3LBA7;A0A1C9HCV0;C0J9K5;C0J9P4;Q95FJ8;Q597J4;A0A1D8D815;A0A1I7PIS8;A0A1C9HC37;Q5J038;A0A1I7PIS3;Q9SCE9;A0A1W6SA98;A0A1I7PIU6;A0A1I7PIT2;B8PRK2;A0A191SDX6;A0A1X7YHE3;A9L9Y0;Q95FS7;Q9MRM1;B7S4V7;Q8WJF6	M15(Oxidation)	0	0	4.959e-11	75.98	5.90545e-05	2	2077.03	1.77321	103.613	0
	High	VGLTALTmAEYFR	3	7808	23	A0A0M3LBA7;Q597J4;A0A1C9HCV0;A0A1W6SA98;Q5J038;A0A1I7PIU6;A0A1I7PIS3;C0J9K5;C0J9P4;Q95FS7;Q9SCE9;A0A1I7PIS8;A0A1I7PIT2;A0A1C9HC37;B8PRK2;Q95FJ8;A0A1D8D815;B7S4V7;A0A1X7YHE3;A9L9Y0;A0A191SDX6;A0A0A7DB11;Q9MRM1	M8(Oxidation)	0	0	1.856e-06	74.48	9.33296e-05	2	1487.76	0.935454	109.8	0
	High	mPSAVGYQPTLSTEmGSLQER	3	5647	21	A0A0M3LBA7;A0A1C9HCV0;A0A1C9HC37;Q5J038;C0J9K5;C0J9P4;Q95FJ8;A0A1W6SA98;Q9SCE9;A0A1I7PIU6;A0A1I7PIS3;A0A1I7PIS8;B8PRK2;Q597J4;A0A1D8D815;A0A1I7PIT2;A0A191SDX6;A0A1X7YHE3;A9L9Y0;Q95FS7;B7S4V7	M1(Oxidation); M15(Oxidation)	0	0	0.0004057	70.49	0.000130597	2	2314.07	1.29114	80.834	0
	High	AVAMSATDGLmR	7	3822	15	A0A0M3LBA7;A0A1C9HCV0;A0A1W6SA98;A0A191SDX6;A0A1D8D815;A0A1I7PIS3;C0J9K5;C0J9P4;Q9SCE9;A0A1I7PIS8;Q95FJ8;Q597J4;Q95FS7;B8PRK2;Q9MRM1	M11(Oxidation)	0	0	1.457e-06	70.19	0.000156965	2	1238.59	0.380734	58.9292	0
	High	MPNIYDALVVK	2	26	3	Q95FJ8;A0A1I7PIS3;A0A1I7PIT2		0	0	2.288e-05	68.46	0.000355197	2	1262.68	0.339748	94.4322	0
	High	IVGEEHYETAQK	12	150	5	A0A0M3LBA7;A0A1I7PIS3;A0A1I7PIU6;A0A1I7PIT2;A0A1I7PIS8		0	0	1.218e-08	65.43	0.000464068	2	1403.68	0.725694	38.7461	0
	High	SAPAFIQLDTK	6	4550	14	Q95FS7;A0A0M3LBA7;A0A1C9HCV0;Q5J038;A0A1I7PIS3;C0J9K5;C0J9P4;Q9SCE9;Q95FJ8;A0A1W6SA98;Q597J4;A0A1D8D815;A0A1I7PIT2;A0A191SDX6		0	0	0.0002636	63.43	0.00130987	2	1190.64	0.741073	83.5673	0
	High	EGNDLYMEMK	4	8238	20	A0A0A7DB11;A0A0M3LBA7;A0A1C9HCV0;Q5J038;Q95FS7;Q95FJ8;Q597J4;A0A1D8D815;A0A1I7PIU6;A0A1I7PIS3;C0J9K5;C0J9P4;Q9SCE9;B7S4V7;A0A1I7PIS8;A0A1X7YHE3;A0A1C9HC37;A9L9Y0;A0A1I7PIT2;B8PRK2		0	0	0.0003414	61.71	0.000562658	2	1229.52	0.394281	74.0156	0
	High	TVLImELINNIAK	1	8267	22	A0A0M3LBA7;A0A1C9HCV0;Q597J4;A0A1D8D815;A0A1I7PIS3;C0J9K5;C0J9P4;Q9SCE9;A0A1I7PIS8;Q95FJ8;Q5J038;A0A1I7PIU6;A0A1X7YHE3;A0A1C9HC37;A9L9Y0;A0A1I7PIT2;B8PRK2;A0A0A7DB11;A0A1W6SA98;A0A191SDX6;A0A0A7DB45;Q9MRM1	M5(Oxidation)	0	0	0.0006579	59.4	0.00197339	2	1487.85	0.253544	114.9	0
	High	AHGGVSVFGGVGER	10	7920	23	A0A0M3LBA7;Q597J4;Q95FS7;A0A1C9HCV0;Q5J038;A0A1I7PIS3;Q9SCE9;Q95FJ8;A0A1W6SA98;A0A1I7PIU6;C0J9K5;C0J9P4;A0A1I7PIS8;A0A1I7PIT2;A0A1C9HC37;B8PRK2;A0A1D8D815;A0A1X7YHE3;A9L9Y0;A0A191SDX6;B7S4V7;Q9MRM1;A0A0A7DB11		0	0	0.0006462	57.24	0.00418889	2	1328.67	0.681198	66.3636	0
	High	TVLIMELINNIAK	1	8267	22	A0A0M3LBA7;A0A1C9HCV0;Q597J4;A0A1D8D815;A0A1I7PIS3;C0J9K5;C0J9P4;Q9SCE9;A0A1I7PIS8;Q95FJ8;Q5J038;A0A1I7PIU6;A0A1X7YHE3;A0A1C9HC37;A9L9Y0;A0A1I7PIT2;B8PRK2;A0A0A7DB11;A0A1W6SA98;A0A191SDX6;A0A0A7DB45;Q9MRM1		0	0	2.534e-06	52.58	0.00929422	2	1471.86	0.118931	115.425	0
	High	IGLFGGAGVGK	7	9628	30	Q597J4;A0A0M3LBA7;A0A1C9HCV0;A0A1W6SA98;A0A191SDX6;Q5J038;A0A1D8D815;A0A1I7PIU6;A0A1I7PIS3;C0J9K5;C0J9P4;Q9SCE9;A0A1I7PIS8;A0A1C9HC37;Q95FJ8;A0A0A7DB11;A0A1X7YHE3;A0A1I7PIT2;B8PRK2;A9L9Y0;A0A2G5F6R8;B9T1V8;A0A2H3ZCK5;A0A251U5D0;A0A0K9NYL5;A0A0A7DB45;Q95FS7;Q9MRM1;B7S4V7;A0A0D6QRT0		0	0	0.0003143	50.57	0.0204368	2	975.562	0.230906	82.6012	0
	High	MPSAVGYQPTLSTEMGSLQER	8	5647	21	B7S4V7;A0A1C9HC37;A0A0M3LBA7;Q597J4;A0A1C9HCV0;A0A1W6SA98;Q5J038;A0A1I7PIU6;A0A1I7PIS3;C0J9K5;C0J9P4;Q9SCE9;A0A1I7PIS8;Q95FJ8;A0A1D8D815;A0A191SDX6;Q95FS7;A0A1I7PIT2;B8PRK2;A0A1X7YHE3;A9L9Y0		0	0	5.539e-06	48.12	0.0297147	2	2282.08	0.490151	103.466	0
	High	VVDLLAPYR	7	9267	24	A0A0M3LBA7;Q597J4;A0A1C9HC37;A0A1C9HCV0;Q5J038;C0J9K5;C0J9P4;Q95FJ8;A0A1I7PIS3;Q9SCE9;A0A1W6SA98;A0A1I7PIU6;A0A1I7PIS8;A0A1I7PIT2;B8PRK2;A0A1D8D815;A0A191SDX6;A0A1X7YHE3;A9L9Y0;A0A0A7DB11;A0A0A7DB45;Q95FS7;Q9MRM1;B7S4V7		0	0	0.003916	46.4	0.0494301	2	1045.6	0.419361	97.8707	0
	High	AVAmSATDGLmR	4	3822	15	A0A0M3LBA7;A0A1C9HCV0;A0A1I7PIS3;Q9SCE9;Q95FJ8;A0A1I7PIS8;B8PRK2;Q597J4;C0J9K5;C0J9P4;A0A1D8D815;A0A1W6SA98;A0A191SDX6;Q95FS7;Q9MRM1	M4(Oxidation); M11(Oxidation)	0	0	0.0001686	42.96	0.0658735	2	1254.58	0.537039	44.8672	0
	High	EGSITSIQAVYVPADDLTDPAPATTFAHLDATTVLSR	1	6159	20	A0A0M3LBA7;A0A1C9HCV0;Q5J038;A0A1I7PIU6;A0A1C9HC37;A0A1W6SA98;A0A191SDX6;A0A1D8D815;A0A1I7PIS3;C0J9K5;C0J9P4;Q9SCE9;A0A1I7PIS8;A0A0A7DB11;Q95FJ8;A0A0A7DB45;Q95FS7;A0A1I7PIT2;B8PRK2;B7S4V7		0.0233	0	1.364e-15	41.67	0.111374	4	3843.93	1.01164	114.492	0
	High	EGNDLYmEMK	3	8238	20	A0A0M3LBA7;Q597J4;A0A1C9HC37;A0A1C9HCV0;Q5J038;C0J9K5;C0J9P4;Q95FJ8;A0A1I7PIS3;Q9SCE9;A0A1I7PIU6;A0A1I7PIS8;A0A1I7PIT2;B8PRK2;A0A1D8D815;Q95FS7;A0A1X7YHE3;A9L9Y0;A0A0A7DB11;B7S4V7	M7(Oxidation)	0	0	0.0007582	34.5	0.265028	2	1245.51	0.55155	62.8392	0
	High	ESGVINEENIAESK	3	1255	12	A0A1C9HCV0;Q5J038;Q9SCE9;A0A1I7PIU6;A0A1I7PIS3;A0A1I7PIS8;A0A1I7PIT2;B8PRK2;Q95FJ8;Q95FS7;A0A1D8D815;A0A191SDX6		0	0	2.671e-05	15.27	57.5478	2	1518.73	-0.939643	61.2381	0
	High	LSIFETGIK	6	9003	22	A0A0M3LBA7;A0A1C9HCV0;Q5J038;C0J9K5;C0J9P4;Q95FJ8;Q597J4;A0A1D8D815;A0A1I7PIS3;Q9SCE9;A0A1I7PIS8;A0A1I7PIU6;Q95FS7;B7S4V7;A0A0A7DB11;A0A1C9HC37;A0A1X7YHE3;A9L9Y0;A0A1W6SA98;A0A191SDX6;A0A0A7DB45;Q9MRM1		0	0.001	0.01169	57.9	0.00227872	2	1007.58	0.459535	92.8549	0
	High	EGNDLYmEmK	1	8238	20	A0A0M3LBA7;A0A1C9HCV0;Q5J038;C0J9K5;C0J9P4;Q95FJ8;Q597J4;A0A1D8D815;A0A1I7PIU6;A0A1I7PIS3;Q9SCE9;A0A1I7PIS8;A0A0A7DB11;A0A1X7YHE3;A0A1C9HC37;A9L9Y0;Q95FS7;B7S4V7;A0A1I7PIT2;B8PRK2	M7(Oxidation); M9(Oxidation)	0	0.001	0.007343	21.92	4.30022	2	1261.51	0.801596	42.3016	0
	High	TREGNDLYMEMK	2	8225	20	A0A0A7DB11;A0A0M3LBA7;Q597J4;A0A1C9HCV0;Q5J038;A0A1D8D815;A0A1I7PIU6;A0A1I7PIS3;C0J9K5;C0J9P4;Q9SCE9;A0A1I7PIS8;A0A1X7YHE3;A0A1C9HC37;A9L9Y0;Q95FJ8;Q95FS7;B7S4V7;A0A1I7PIT2;B8PRK2		0	0.001	0.006377	21.14	9.25648	2	1486.67	0.164358	61.1457	1
A0A1I7PIU6	ATP synthase subunit beta (Fragment) OS=Spiradiclis sp. wang1125 OX=1905662 GN=atpB PE=3 SV=1 - [A0A1I7PIU6_9GENT]	3034.47	65.28	3522	0	20	156	458	49.2536	5.09717
	High	IFNVLGEPVDNLGPVDTR	2	3009	12	A0A0M3LBA7;Q597J4;A0A1C9HC37;A0A1C9HCV0;Q5J038;A0A1W6SA98;Q9SCE9;A0A1I7PIU6;A0A1D8D815;A0A1I7PIT2;A0A191SDX6;B7S4V7		0	0	8.295e-08	110.67	1.74557e-08	2	1955.03	1.68163	114.256	0
	High	GIYPAVDPLDSTSTMLQPR	1	5449	23	A0A0M3LBA7;A0A1C9HCV0;A0A1D8D815;A0A1I7PIS3;C0J9K5;C0J9P4;Q9SCE9;A0A1I7PIS8;Q95FJ8;Q597J4;A0A1W6SA98;A0A191SDX6;A0A1C9HC37;Q5J038;A0A1I7PIU6;A0A1I7PIT2;B8PRK2;A0A1X7YHE3;A9L9Y0;Q95FS7;Q9MRM1;B7S4V7;Q8WJF6		0	0	1.102e-10	109.47	2.86093e-08	3	2061.03	0.971619	114.18	0
	High	ELQDIIAILGLDELSEEDR	1	7752	23	A0A0M3LBA7;Q597J4;A0A1C9HC37;A0A1C9HCV0;Q5J038;C0J9K5;C0J9P4;Q95FJ8;A0A1I7PIS3;Q9SCE9;A0A1W6SA98;A0A1I7PIU6;A0A1I7PIS8;B8PRK2;A0A1D8D815;A0A191SDX6;A0A1I7PIT2;Q95FS7;A9L9Y0;B7S4V7;A0A1X7YHE3;A0A0A7DB45;Q8WJF6		0	0	7.562e-14	100.93	2.01256e-07	2	2171.11	-0.536246	115.769	0
	High	mPSAVGYQPTLSTEMGSLQER	16	5647	21	A0A0M3LBA7;A0A1C9HCV0;A0A1W6SA98;Q5J038;A0A1I7PIU6;A0A1I7PIS3;C0J9K5;C0J9P4;Q95FS7;Q9SCE9;A0A1I7PIS8;A0A1I7PIT2;A0A1C9HC37;B8PRK2;Q95FJ8;Q597J4;A0A191SDX6;A0A1D8D815;A0A1X7YHE3;A9L9Y0;B7S4V7	M1(Oxidation)	0	0	2.828e-12	99.5	1.83663e-07	2	2298.08	1.63709	97.655	0
	High	GMEVIDTGAPLSVPVGGATLGR	7	3356	18	A0A1C9HCV0;Q5J038;A0A1I7PIS3;Q9SCE9;Q95FJ8;A0A0M3LBA7;A0A1C9HC37;A0A1D8D815;C0J9K5;C0J9P4;A0A1I7PIS8;A0A191SDX6;A0A1I7PIU6;A0A1I7PIT2;Q95FS7;A0A1W6SA98;B8PRK2;A9L9Y0		0	0	3.372e-13	99.39	5.245e-07	2	2097.1	1.22165	112.861	0
	High	GmEVIDTGAPLSVPVGGATLGR	5	3356	18	A0A0M3LBA7;A0A1C9HCV0;Q5J038;A0A1D8D815;A0A1I7PIU6;A0A1C9HC37;A0A1W6SA98;A0A1I7PIS3;C0J9K5;C0J9P4;Q9SCE9;A0A1I7PIS8;Q95FJ8;B8PRK2;A0A191SDX6;A9L9Y0;A0A1I7PIT2;Q95FS7	M2(Oxidation)	0	0	2.159e-13	97.44	3.8004e-07	2	2113.1	1.42362	103.458	0
	High	FVQAGSEVSALLGR	11	9158	23	A0A0M3LBA7;A0A1C9HCV0;Q5J038;A0A1D8D815;A0A1I7PIU6;A0A1I7PIS3;C0J9K5;C0J9P4;Q95FS7;Q9SCE9;B7S4V7;A0A1I7PIS8;A0A1C9HC37;Q95FJ8;Q597J4;A0A1X7YHE3;A9L9Y0;A0A1W6SA98;A0A1I7PIT2;B8PRK2;A0A191SDX6;A0A0A7DB11;A0A0A7DB45		0	0	4.948e-08	97.09	5.43551e-07	2	1433.78	0.798734	104.795	0
	High	VALVYGQMNEPPGAR	11	9490	23	Q9MRM1;A0A0M3LBA7;Q597J4;A0A1C9HC37;A0A1C9HCV0;Q5J038;C0J9K5;C0J9P4;Q95FJ8;A0A1I7PIS3;Q9SCE9;A0A1W6SA98;A0A1I7PIU6;A0A1I7PIS8;A0A1I7PIT2;B8PRK2;A0A1D8D815;A0A191SDX6;A0A1X7YHE3;A9L9Y0;Q95FS7;A0A0A7DB11;B7S4V7		0	0	2.057e-08	89.44	2.94242e-06	2	1601.81	0.655343	81.5348	0
	High	DVNEQDVLLFIDNIFR	1	5066	16	A0A1C9HCV0;Q5J038;A0A1I7PIS3;Q9SCE9;Q95FJ8;A0A0M3LBA7;A0A1C9HC37;C0J9K5;C0J9P4;A0A1W6SA98;A0A1I7PIU6;A0A1I7PIS8;Q597J4;Q95FS7;A0A1I7PIT2;B8PRK2		0	0	2.079e-11	87.98	4.47228e-06	2	1950	-0.218365	116.513	0
	High	mPNIYNALVVK	3	4063	14	A0A0M3LBA7;A0A1C9HCV0;Q597J4;A0A1C9HC37;Q5J038;C0J9K5;C0J9P4;Q95FJ8;A0A1I7PIU6;A0A1I7PIS8;B8PRK2;A0A1D8D815;Q95FS7;B7S4V7	M1(Oxidation)	0	0	2.089e-05	78.87	8.91045e-05	2	1277.69	1.17155	90.1483	0
	High	VGLTALTMAEYFR	1	7808	23	A0A0M3LBA7;Q597J4;A0A1C9HCV0;A0A1W6SA98;Q5J038;A0A1I7PIU6;A0A1I7PIS3;C0J9K5;C0J9P4;Q95FS7;Q9SCE9;A0A1I7PIS8;A0A1I7PIT2;A0A1C9HC37;B8PRK2;Q95FJ8;A0A1D8D815;B7S4V7;A0A1X7YHE3;A9L9Y0;A0A191SDX6;A0A0A7DB11;Q9MRM1		0	0	6.695e-07	76.72	5.28119e-05	2	1471.76	0.891184	114.594	0
	High	VALVYGQmNEPPGAR	11	9490	23	A0A0M3LBA7;Q597J4;A0A1C9HCV0;A0A1W6SA98;A0A191SDX6;Q5J038;A0A1D8D815;A0A1I7PIU6;A0A1I7PIS3;C0J9K5;C0J9P4;Q95FS7;Q9SCE9;B7S4V7;A0A1I7PIS8;A0A1X7YHE3;A0A1I7PIT2;A0A1C9HC37;B8PRK2;A9L9Y0;Q95FJ8;A0A0A7DB11;Q9MRM1	M8(Oxidation)	0	0	1.259e-07	76.53	5.74337e-05	2	1617.81	1.52838	65.845	0
	High	GIYPAVDPLDSTSTmLQPR	7	5449	23	A0A0M3LBA7;A0A1C9HCV0;C0J9K5;C0J9P4;Q95FJ8;Q597J4;A0A1D8D815;A0A1I7PIS8;A0A1C9HC37;Q5J038;A0A1I7PIS3;Q9SCE9;A0A1W6SA98;A0A1I7PIU6;A0A1I7PIT2;B8PRK2;A0A191SDX6;A0A1X7YHE3;A9L9Y0;Q95FS7;Q9MRM1;B7S4V7;Q8WJF6	M15(Oxidation)	0	0	4.959e-11	75.98	5.90545e-05	2	2077.03	1.77321	103.613	0
	High	VGLTALTmAEYFR	3	7808	23	A0A0M3LBA7;Q597J4;A0A1C9HCV0;A0A1W6SA98;Q5J038;A0A1I7PIU6;A0A1I7PIS3;C0J9K5;C0J9P4;Q95FS7;Q9SCE9;A0A1I7PIS8;A0A1I7PIT2;A0A1C9HC37;B8PRK2;Q95FJ8;A0A1D8D815;B7S4V7;A0A1X7YHE3;A9L9Y0;A0A191SDX6;A0A0A7DB11;Q9MRM1	M8(Oxidation)	0	0	1.856e-06	74.48	9.33296e-05	2	1487.76	0.935454	109.8	0
	High	mPSAVGYQPTLSTEmGSLQER	3	5647	21	A0A0M3LBA7;A0A1C9HCV0;A0A1C9HC37;Q5J038;C0J9K5;C0J9P4;Q95FJ8;A0A1W6SA98;Q9SCE9;A0A1I7PIU6;A0A1I7PIS3;A0A1I7PIS8;B8PRK2;Q597J4;A0A1D8D815;A0A1I7PIT2;A0A191SDX6;A0A1X7YHE3;A9L9Y0;Q95FS7;B7S4V7	M1(Oxidation); M15(Oxidation)	0	0	0.0004057	70.49	0.000130597	2	2314.07	1.29114	80.834	0
	High	MPNIYNALVVK	7	4063	14	Q95FJ8;A0A0M3LBA7;A0A1C9HCV0;Q5J038;Q597J4;A0A1D8D815;A0A1I7PIU6;C0J9K5;C0J9P4;A0A1I7PIS8;A0A1C9HC37;B8PRK2;Q95FS7;B7S4V7		0	0	2.082e-05	70.22	0.000214181	2	1261.7	0.44565	105.027	0
	High	IVGEEHYETAQK	12	150	5	A0A0M3LBA7;A0A1I7PIS3;A0A1I7PIU6;A0A1I7PIT2;A0A1I7PIS8		0	0	1.218e-08	65.43	0.000464068	2	1403.68	0.725694	38.7461	0
	High	EGNDLYMEMK	4	8238	20	A0A0A7DB11;A0A0M3LBA7;A0A1C9HCV0;Q5J038;Q95FS7;Q95FJ8;Q597J4;A0A1D8D815;A0A1I7PIU6;A0A1I7PIS3;C0J9K5;C0J9P4;Q9SCE9;B7S4V7;A0A1I7PIS8;A0A1X7YHE3;A0A1C9HC37;A9L9Y0;A0A1I7PIT2;B8PRK2		0	0	0.0003414	61.71	0.000562658	2	1229.52	0.394281	74.0156	0
	High	TVLImELINNIAK	1	8267	22	A0A0M3LBA7;A0A1C9HCV0;Q597J4;A0A1D8D815;A0A1I7PIS3;C0J9K5;C0J9P4;Q9SCE9;A0A1I7PIS8;Q95FJ8;Q5J038;A0A1I7PIU6;A0A1X7YHE3;A0A1C9HC37;A9L9Y0;A0A1I7PIT2;B8PRK2;A0A0A7DB11;A0A1W6SA98;A0A191SDX6;A0A0A7DB45;Q9MRM1	M5(Oxidation)	0	0	0.0006579	59.4	0.00197339	2	1487.85	0.253544	114.9	0
	High	AHGGVSVFGGVGER	10	7920	23	A0A0M3LBA7;Q597J4;Q95FS7;A0A1C9HCV0;Q5J038;A0A1I7PIS3;Q9SCE9;Q95FJ8;A0A1W6SA98;A0A1I7PIU6;C0J9K5;C0J9P4;A0A1I7PIS8;A0A1I7PIT2;A0A1C9HC37;B8PRK2;A0A1D8D815;A0A1X7YHE3;A9L9Y0;A0A191SDX6;B7S4V7;Q9MRM1;A0A0A7DB11		0	0	0.0006462	57.24	0.00418889	2	1328.67	0.681198	66.3636	0
	High	TVLIMELINNIAK	1	8267	22	A0A0M3LBA7;A0A1C9HCV0;Q597J4;A0A1D8D815;A0A1I7PIS3;C0J9K5;C0J9P4;Q9SCE9;A0A1I7PIS8;Q95FJ8;Q5J038;A0A1I7PIU6;A0A1X7YHE3;A0A1C9HC37;A9L9Y0;A0A1I7PIT2;B8PRK2;A0A0A7DB11;A0A1W6SA98;A0A191SDX6;A0A0A7DB45;Q9MRM1		0	0	2.534e-06	52.58	0.00929422	2	1471.86	0.118931	115.425	0
	High	IGLFGGAGVGK	7	9628	30	Q597J4;A0A0M3LBA7;A0A1C9HCV0;A0A1W6SA98;A0A191SDX6;Q5J038;A0A1D8D815;A0A1I7PIU6;A0A1I7PIS3;C0J9K5;C0J9P4;Q9SCE9;A0A1I7PIS8;A0A1C9HC37;Q95FJ8;A0A0A7DB11;A0A1X7YHE3;A0A1I7PIT2;B8PRK2;A9L9Y0;A0A2G5F6R8;B9T1V8;A0A2H3ZCK5;A0A251U5D0;A0A0K9NYL5;A0A0A7DB45;Q95FS7;Q9MRM1;B7S4V7;A0A0D6QRT0		0	0	0.0003143	50.57	0.0204368	2	975.562	0.230906	82.6012	0
	High	MPSAVGYQPTLSTEMGSLQER	8	5647	21	B7S4V7;A0A1C9HC37;A0A0M3LBA7;Q597J4;A0A1C9HCV0;A0A1W6SA98;Q5J038;A0A1I7PIU6;A0A1I7PIS3;C0J9K5;C0J9P4;Q9SCE9;A0A1I7PIS8;Q95FJ8;A0A1D8D815;A0A191SDX6;Q95FS7;A0A1I7PIT2;B8PRK2;A0A1X7YHE3;A9L9Y0		0	0	5.539e-06	48.12	0.0297147	2	2282.08	0.490151	103.466	0
	High	VVDLLAPYR	7	9267	24	A0A0M3LBA7;Q597J4;A0A1C9HC37;A0A1C9HCV0;Q5J038;C0J9K5;C0J9P4;Q95FJ8;A0A1I7PIS3;Q9SCE9;A0A1W6SA98;A0A1I7PIU6;A0A1I7PIS8;A0A1I7PIT2;B8PRK2;A0A1D8D815;A0A191SDX6;A0A1X7YHE3;A9L9Y0;A0A0A7DB11;A0A0A7DB45;Q95FS7;Q9MRM1;B7S4V7		0	0	0.003916	46.4	0.0494301	2	1045.6	0.419361	97.8707	0
	High	EGSITSIQAVYVPADDLTDPAPATTFAHLDATTVLSR	1	6159	20	A0A0M3LBA7;A0A1C9HCV0;Q5J038;A0A1I7PIU6;A0A1C9HC37;A0A1W6SA98;A0A191SDX6;A0A1D8D815;A0A1I7PIS3;C0J9K5;C0J9P4;Q9SCE9;A0A1I7PIS8;A0A0A7DB11;Q95FJ8;A0A0A7DB45;Q95FS7;A0A1I7PIT2;B8PRK2;B7S4V7		0.0233	0	1.364e-15	41.67	0.111374	4	3843.93	1.01164	114.492	0
	High	EGNDLYmEMK	3	8238	20	A0A0M3LBA7;Q597J4;A0A1C9HC37;A0A1C9HCV0;Q5J038;C0J9K5;C0J9P4;Q95FJ8;A0A1I7PIS3;Q9SCE9;A0A1I7PIU6;A0A1I7PIS8;A0A1I7PIT2;B8PRK2;A0A1D8D815;Q95FS7;A0A1X7YHE3;A9L9Y0;A0A0A7DB11;B7S4V7	M7(Oxidation)	0	0	0.0007582	34.5	0.265028	2	1245.51	0.55155	62.8392	0
	High	ESGVINEENIAESK	3	1255	12	A0A1C9HCV0;Q5J038;Q9SCE9;A0A1I7PIU6;A0A1I7PIS3;A0A1I7PIS8;A0A1I7PIT2;B8PRK2;Q95FJ8;Q95FS7;A0A1D8D815;A0A191SDX6		0	0	2.671e-05	15.27	57.5478	2	1518.73	-0.939643	61.2381	0
	High	LSIFETGIK	6	9003	22	A0A0M3LBA7;A0A1C9HCV0;Q5J038;C0J9K5;C0J9P4;Q95FJ8;Q597J4;A0A1D8D815;A0A1I7PIS3;Q9SCE9;A0A1I7PIS8;A0A1I7PIU6;Q95FS7;B7S4V7;A0A0A7DB11;A0A1C9HC37;A0A1X7YHE3;A9L9Y0;A0A1W6SA98;A0A191SDX6;A0A0A7DB45;Q9MRM1		0	0.001	0.01169	57.9	0.00227872	2	1007.58	0.459535	92.8549	0
	High	EGNDLYmEmK	1	8238	20	A0A0M3LBA7;A0A1C9HCV0;Q5J038;C0J9K5;C0J9P4;Q95FJ8;Q597J4;A0A1D8D815;A0A1I7PIU6;A0A1I7PIS3;Q9SCE9;A0A1I7PIS8;A0A0A7DB11;A0A1X7YHE3;A0A1C9HC37;A9L9Y0;Q95FS7;B7S4V7;A0A1I7PIT2;B8PRK2	M7(Oxidation); M9(Oxidation)	0	0.001	0.007343	21.92	4.30022	2	1261.51	0.801596	42.3016	0
	High	TREGNDLYMEMK	2	8225	20	A0A0A7DB11;A0A0M3LBA7;Q597J4;A0A1C9HCV0;Q5J038;A0A1D8D815;A0A1I7PIU6;A0A1I7PIS3;C0J9K5;C0J9P4;Q9SCE9;A0A1I7PIS8;A0A1X7YHE3;A0A1C9HC37;A9L9Y0;Q95FJ8;Q95FS7;B7S4V7;A0A1I7PIT2;B8PRK2		0	0.001	0.006377	21.14	9.25648	2	1486.67	0.164358	61.1457	1
Q95FJ8	ATP synthase subunit beta (Fragment) OS=Spigelia marilandica OX=28544 GN=atpB PE=3 SV=1 - [Q95FJ8_SPIMR]	2964.29	59.35	6471	0	21	168	492	52.8534	5.18604
	High	GIYPAVDPLDSTSTMLQPR	1	5449	23	A0A0M3LBA7;A0A1C9HCV0;A0A1D8D815;A0A1I7PIS3;C0J9K5;C0J9P4;Q9SCE9;A0A1I7PIS8;Q95FJ8;Q597J4;A0A1W6SA98;A0A191SDX6;A0A1C9HC37;Q5J038;A0A1I7PIU6;A0A1I7PIT2;B8PRK2;A0A1X7YHE3;A9L9Y0;Q95FS7;Q9MRM1;B7S4V7;Q8WJF6		0	0	1.102e-10	109.47	2.86093e-08	3	2061.03	0.971619	114.18	0
	High	ELQDIIAILGLDELSEEDR	1	7752	23	A0A0M3LBA7;Q597J4;A0A1C9HC37;A0A1C9HCV0;Q5J038;C0J9K5;C0J9P4;Q95FJ8;A0A1I7PIS3;Q9SCE9;A0A1W6SA98;A0A1I7PIU6;A0A1I7PIS8;B8PRK2;A0A1D8D815;A0A191SDX6;A0A1I7PIT2;Q95FS7;A9L9Y0;B7S4V7;A0A1X7YHE3;A0A0A7DB45;Q8WJF6		0	0	7.562e-14	100.93	2.01256e-07	2	2171.11	-0.536246	115.769	0
	High	mPSAVGYQPTLSTEMGSLQER	16	5647	21	A0A0M3LBA7;A0A1C9HCV0;A0A1W6SA98;Q5J038;A0A1I7PIU6;A0A1I7PIS3;C0J9K5;C0J9P4;Q95FS7;Q9SCE9;A0A1I7PIS8;A0A1I7PIT2;A0A1C9HC37;B8PRK2;Q95FJ8;Q597J4;A0A191SDX6;A0A1D8D815;A0A1X7YHE3;A9L9Y0;B7S4V7	M1(Oxidation)	0	0	2.828e-12	99.5	1.83663e-07	2	2298.08	1.63709	97.655	0
	High	GMEVIDTGAPLSVPVGGATLGR	7	3356	18	A0A1C9HCV0;Q5J038;A0A1I7PIS3;Q9SCE9;Q95FJ8;A0A0M3LBA7;A0A1C9HC37;A0A1D8D815;C0J9K5;C0J9P4;A0A1I7PIS8;A0A191SDX6;A0A1I7PIU6;A0A1I7PIT2;Q95FS7;A0A1W6SA98;B8PRK2;A9L9Y0		0	0	3.372e-13	99.39	5.245e-07	2	2097.1	1.22165	112.861	0
	High	GmEVIDTGAPLSVPVGGATLGR	5	3356	18	A0A0M3LBA7;A0A1C9HCV0;Q5J038;A0A1D8D815;A0A1I7PIU6;A0A1C9HC37;A0A1W6SA98;A0A1I7PIS3;C0J9K5;C0J9P4;Q9SCE9;A0A1I7PIS8;Q95FJ8;B8PRK2;A0A191SDX6;A9L9Y0;A0A1I7PIT2;Q95FS7	M2(Oxidation)	0	0	2.159e-13	97.44	3.8004e-07	2	2113.1	1.42362	103.458	0
	High	FVQAGSEVSALLGR	11	9158	23	A0A0M3LBA7;A0A1C9HCV0;Q5J038;A0A1D8D815;A0A1I7PIU6;A0A1I7PIS3;C0J9K5;C0J9P4;Q95FS7;Q9SCE9;B7S4V7;A0A1I7PIS8;A0A1C9HC37;Q95FJ8;Q597J4;A0A1X7YHE3;A9L9Y0;A0A1W6SA98;A0A1I7PIT2;B8PRK2;A0A191SDX6;A0A0A7DB11;A0A0A7DB45		0	0	4.948e-08	97.09	5.43551e-07	2	1433.78	0.798734	104.795	0
	High	VALVYGQMNEPPGAR	11	9490	23	Q9MRM1;A0A0M3LBA7;Q597J4;A0A1C9HC37;A0A1C9HCV0;Q5J038;C0J9K5;C0J9P4;Q95FJ8;A0A1I7PIS3;Q9SCE9;A0A1W6SA98;A0A1I7PIU6;A0A1I7PIS8;A0A1I7PIT2;B8PRK2;A0A1D8D815;A0A191SDX6;A0A1X7YHE3;A9L9Y0;Q95FS7;A0A0A7DB11;B7S4V7		0	0	2.057e-08	89.44	2.94242e-06	2	1601.81	0.655343	81.5348	0
	High	DVNEQDVLLFIDNIFR	1	5066	16	A0A1C9HCV0;Q5J038;A0A1I7PIS3;Q9SCE9;Q95FJ8;A0A0M3LBA7;A0A1C9HC37;C0J9K5;C0J9P4;A0A1W6SA98;A0A1I7PIU6;A0A1I7PIS8;Q597J4;Q95FS7;A0A1I7PIT2;B8PRK2		0	0	2.079e-11	87.98	4.47228e-06	2	1950	-0.218365	116.513	0
	High	AVAMSATDGLMR	7	3822	15	A0A0M3LBA7;Q597J4;A0A1C9HCV0;A0A1W6SA98;A0A191SDX6;A0A1D8D815;A0A1I7PIS3;C0J9K5;C0J9P4;Q9SCE9;A0A1I7PIS8;Q95FJ8;Q95FS7;B8PRK2;Q9MRM1		0	0	3.484e-06	82.11	1.2505e-05	2	1222.59	0.320184	73.1254	0
	High	mPNIYxALVVK	3	4063	14	A0A0M3LBA7;A0A1C9HCV0;Q597J4;A0A1C9HC37;Q5J038;C0J9K5;C0J9P4;Q95FJ8;A0A1I7PIU6;A0A1I7PIS8;B8PRK2;A0A1D8D815;Q95FS7;B7S4V7	M1(Oxidation); X6(N)	0	0	2.089e-05	78.87	8.91045e-05	2	1277.69	1.17155	90.1483	0
	High	VGLTALTMAEYFR	1	7808	23	A0A0M3LBA7;Q597J4;A0A1C9HCV0;A0A1W6SA98;Q5J038;A0A1I7PIU6;A0A1I7PIS3;C0J9K5;C0J9P4;Q95FS7;Q9SCE9;A0A1I7PIS8;A0A1I7PIT2;A0A1C9HC37;B8PRK2;Q95FJ8;A0A1D8D815;B7S4V7;A0A1X7YHE3;A9L9Y0;A0A191SDX6;A0A0A7DB11;Q9MRM1		0	0	6.695e-07	76.72	5.28119e-05	2	1471.76	0.891184	114.594	0
	High	VALVYGQmNEPPGAR	11	9490	23	A0A0M3LBA7;Q597J4;A0A1C9HCV0;A0A1W6SA98;A0A191SDX6;Q5J038;A0A1D8D815;A0A1I7PIU6;A0A1I7PIS3;C0J9K5;C0J9P4;Q95FS7;Q9SCE9;B7S4V7;A0A1I7PIS8;A0A1X7YHE3;A0A1I7PIT2;A0A1C9HC37;B8PRK2;A9L9Y0;Q95FJ8;A0A0A7DB11;Q9MRM1	M8(Oxidation)	0	0	1.259e-07	76.53	5.74337e-05	2	1617.81	1.52838	65.845	0
	High	GIYPAVDPLDSTSTmLQPR	7	5449	23	A0A0M3LBA7;A0A1C9HCV0;C0J9K5;C0J9P4;Q95FJ8;Q597J4;A0A1D8D815;A0A1I7PIS8;A0A1C9HC37;Q5J038;A0A1I7PIS3;Q9SCE9;A0A1W6SA98;A0A1I7PIU6;A0A1I7PIT2;B8PRK2;A0A191SDX6;A0A1X7YHE3;A9L9Y0;Q95FS7;Q9MRM1;B7S4V7;Q8WJF6	M15(Oxidation)	0	0	4.959e-11	75.98	5.90545e-05	2	2077.03	1.77321	103.613	0
	High	VGLTALTmAEYFR	3	7808	23	A0A0M3LBA7;Q597J4;A0A1C9HCV0;A0A1W6SA98;Q5J038;A0A1I7PIU6;A0A1I7PIS3;C0J9K5;C0J9P4;Q95FS7;Q9SCE9;A0A1I7PIS8;A0A1I7PIT2;A0A1C9HC37;B8PRK2;Q95FJ8;A0A1D8D815;B7S4V7;A0A1X7YHE3;A9L9Y0;A0A191SDX6;A0A0A7DB11;Q9MRM1	M8(Oxidation)	0	0	1.856e-06	74.48	9.33296e-05	2	1487.76	0.935454	109.8	0
	High	mPSAVGYQPTLSTEmGSLQER	3	5647	21	A0A0M3LBA7;A0A1C9HCV0;A0A1C9HC37;Q5J038;C0J9K5;C0J9P4;Q95FJ8;A0A1W6SA98;Q9SCE9;A0A1I7PIU6;A0A1I7PIS3;A0A1I7PIS8;B8PRK2;Q597J4;A0A1D8D815;A0A1I7PIT2;A0A191SDX6;A0A1X7YHE3;A9L9Y0;Q95FS7;B7S4V7	M1(Oxidation); M15(Oxidation)	0	0	0.0004057	70.49	0.000130597	2	2314.07	1.29114	80.834	0
	High	MPNIYxALVVK	7	4063	14	Q95FJ8;A0A0M3LBA7;A0A1C9HCV0;Q5J038;Q597J4;A0A1D8D815;A0A1I7PIU6;C0J9K5;C0J9P4;A0A1I7PIS8;A0A1C9HC37;B8PRK2;Q95FS7;B7S4V7	X6(N)	0	0	2.082e-05	70.22	0.000214181	2	1261.7	0.44565	105.027	0
	High	AVAMSATDGLmR	7	3822	15	A0A0M3LBA7;A0A1C9HCV0;A0A1W6SA98;A0A191SDX6;A0A1D8D815;A0A1I7PIS3;C0J9K5;C0J9P4;Q9SCE9;A0A1I7PIS8;Q95FJ8;Q597J4;Q95FS7;B8PRK2;Q9MRM1	M11(Oxidation)	0	0	1.457e-06	70.19	0.000156965	2	1238.59	0.380734	58.9292	0
	High	MPNIYxALVVK	2	26	3	Q95FJ8;A0A1I7PIS3;A0A1I7PIT2	X6(D)	0	0	2.288e-05	68.46	0.000355197	2	1262.68	0.339748	94.4322	0
	High	SAPAFIQLDTK	6	4550	14	Q95FS7;A0A0M3LBA7;A0A1C9HCV0;Q5J038;A0A1I7PIS3;C0J9K5;C0J9P4;Q9SCE9;Q95FJ8;A0A1W6SA98;Q597J4;A0A1D8D815;A0A1I7PIT2;A0A191SDX6		0	0	0.0002636	63.43	0.00130987	2	1190.64	0.741073	83.5673	0
	High	EGNDLYMEMK	4	8238	20	A0A0A7DB11;A0A0M3LBA7;A0A1C9HCV0;Q5J038;Q95FS7;Q95FJ8;Q597J4;A0A1D8D815;A0A1I7PIU6;A0A1I7PIS3;C0J9K5;C0J9P4;Q9SCE9;B7S4V7;A0A1I7PIS8;A0A1X7YHE3;A0A1C9HC37;A9L9Y0;A0A1I7PIT2;B8PRK2		0	0	0.0003414	61.71	0.000562658	2	1229.52	0.394281	74.0156	0
	High	TVLImELINNIAK	1	8267	22	A0A0M3LBA7;A0A1C9HCV0;Q597J4;A0A1D8D815;A0A1I7PIS3;C0J9K5;C0J9P4;Q9SCE9;A0A1I7PIS8;Q95FJ8;Q5J038;A0A1I7PIU6;A0A1X7YHE3;A0A1C9HC37;A9L9Y0;A0A1I7PIT2;B8PRK2;A0A0A7DB11;A0A1W6SA98;A0A191SDX6;A0A0A7DB45;Q9MRM1	M5(Oxidation)	0	0	0.0006579	59.4	0.00197339	2	1487.85	0.253544	114.9	0
	High	AHGGVSVFGGVGER	10	7920	23	A0A0M3LBA7;Q597J4;Q95FS7;A0A1C9HCV0;Q5J038;A0A1I7PIS3;Q9SCE9;Q95FJ8;A0A1W6SA98;A0A1I7PIU6;C0J9K5;C0J9P4;A0A1I7PIS8;A0A1I7PIT2;A0A1C9HC37;B8PRK2;A0A1D8D815;A0A1X7YHE3;A9L9Y0;A0A191SDX6;B7S4V7;Q9MRM1;A0A0A7DB11		0	0	0.0006462	57.24	0.00418889	2	1328.67	0.681198	66.3636	0
	High	TVLIMELINNIAK	1	8267	22	A0A0M3LBA7;A0A1C9HCV0;Q597J4;A0A1D8D815;A0A1I7PIS3;C0J9K5;C0J9P4;Q9SCE9;A0A1I7PIS8;Q95FJ8;Q5J038;A0A1I7PIU6;A0A1X7YHE3;A0A1C9HC37;A9L9Y0;A0A1I7PIT2;B8PRK2;A0A0A7DB11;A0A1W6SA98;A0A191SDX6;A0A0A7DB45;Q9MRM1		0	0	2.534e-06	52.58	0.00929422	2	1471.86	0.118931	115.425	0
	High	IGLFGGAGVGK	7	9628	30	Q597J4;A0A0M3LBA7;A0A1C9HCV0;A0A1W6SA98;A0A191SDX6;Q5J038;A0A1D8D815;A0A1I7PIU6;A0A1I7PIS3;C0J9K5;C0J9P4;Q9SCE9;A0A1I7PIS8;A0A1C9HC37;Q95FJ8;A0A0A7DB11;A0A1X7YHE3;A0A1I7PIT2;B8PRK2;A9L9Y0;A0A2G5F6R8;B9T1V8;A0A2H3ZCK5;A0A251U5D0;A0A0K9NYL5;A0A0A7DB45;Q95FS7;Q9MRM1;B7S4V7;A0A0D6QRT0		0	0	0.0003143	50.57	0.0204368	2	975.562	0.230906	82.6012	0
	High	MPSAVGYQPTLSTEMGSLQER	8	5647	21	B7S4V7;A0A1C9HC37;A0A0M3LBA7;Q597J4;A0A1C9HCV0;A0A1W6SA98;Q5J038;A0A1I7PIU6;A0A1I7PIS3;C0J9K5;C0J9P4;Q9SCE9;A0A1I7PIS8;Q95FJ8;A0A1D8D815;A0A191SDX6;Q95FS7;A0A1I7PIT2;B8PRK2;A0A1X7YHE3;A9L9Y0		0	0	5.539e-06	48.12	0.0297147	2	2282.08	0.490151	103.466	0
	High	VVDLLAPYR	7	9267	24	A0A0M3LBA7;Q597J4;A0A1C9HC37;A0A1C9HCV0;Q5J038;C0J9K5;C0J9P4;Q95FJ8;A0A1I7PIS3;Q9SCE9;A0A1W6SA98;A0A1I7PIU6;A0A1I7PIS8;A0A1I7PIT2;B8PRK2;A0A1D8D815;A0A191SDX6;A0A1X7YHE3;A9L9Y0;A0A0A7DB11;A0A0A7DB45;Q95FS7;Q9MRM1;B7S4V7		0	0	0.003916	46.4	0.0494301	2	1045.6	0.419361	97.8707	0
	High	AVAmSATDGLmR	4	3822	15	A0A0M3LBA7;A0A1C9HCV0;A0A1I7PIS3;Q9SCE9;Q95FJ8;A0A1I7PIS8;B8PRK2;Q597J4;C0J9K5;C0J9P4;A0A1D8D815;A0A1W6SA98;A0A191SDX6;Q95FS7;Q9MRM1	M4(Oxidation); M11(Oxidation)	0	0	0.0001686	42.96	0.0658735	2	1254.58	0.537039	44.8672	0
	High	EGSITSIQAVYVPADDLTDPAPATTFAHLDATTVLSR	1	6159	20	A0A0M3LBA7;A0A1C9HCV0;Q5J038;A0A1I7PIU6;A0A1C9HC37;A0A1W6SA98;A0A191SDX6;A0A1D8D815;A0A1I7PIS3;C0J9K5;C0J9P4;Q9SCE9;A0A1I7PIS8;A0A0A7DB11;Q95FJ8;A0A0A7DB45;Q95FS7;A0A1I7PIT2;B8PRK2;B7S4V7		0.0233	0	1.364e-15	41.67	0.111374	4	3843.93	1.01164	114.492	0
	High	EGNDLYmEMK	3	8238	20	A0A0M3LBA7;Q597J4;A0A1C9HC37;A0A1C9HCV0;Q5J038;C0J9K5;C0J9P4;Q95FJ8;A0A1I7PIS3;Q9SCE9;A0A1I7PIU6;A0A1I7PIS8;A0A1I7PIT2;B8PRK2;A0A1D8D815;Q95FS7;A0A1X7YHE3;A9L9Y0;A0A0A7DB11;B7S4V7	M7(Oxidation)	0	0	0.0007582	34.5	0.265028	2	1245.51	0.55155	62.8392	0
	High	ESGVINEENIAESK	3	1255	12	A0A1C9HCV0;Q5J038;Q9SCE9;A0A1I7PIU6;A0A1I7PIS3;A0A1I7PIS8;A0A1I7PIT2;B8PRK2;Q95FJ8;Q95FS7;A0A1D8D815;A0A191SDX6		0	0	2.671e-05	15.27	57.5478	2	1518.73	-0.939643	61.2381	0
	High	LSIFETGIK	6	9003	22	A0A0M3LBA7;A0A1C9HCV0;Q5J038;C0J9K5;C0J9P4;Q95FJ8;Q597J4;A0A1D8D815;A0A1I7PIS3;Q9SCE9;A0A1I7PIS8;A0A1I7PIU6;Q95FS7;B7S4V7;A0A0A7DB11;A0A1C9HC37;A0A1X7YHE3;A9L9Y0;A0A1W6SA98;A0A191SDX6;A0A0A7DB45;Q9MRM1		0	0.001	0.01169	57.9	0.00227872	2	1007.58	0.459535	92.8549	0
	High	EGNDLYmEmK	1	8238	20	A0A0M3LBA7;A0A1C9HCV0;Q5J038;C0J9K5;C0J9P4;Q95FJ8;Q597J4;A0A1D8D815;A0A1I7PIU6;A0A1I7PIS3;Q9SCE9;A0A1I7PIS8;A0A0A7DB11;A0A1X7YHE3;A0A1C9HC37;A9L9Y0;Q95FS7;B7S4V7;A0A1I7PIT2;B8PRK2	M7(Oxidation); M9(Oxidation)	0	0.001	0.007343	21.92	4.30022	2	1261.51	0.801596	42.3016	0
	High	TREGNDLYMEMK	2	8225	20	A0A0A7DB11;A0A0M3LBA7;Q597J4;A0A1C9HCV0;Q5J038;A0A1D8D815;A0A1I7PIU6;A0A1I7PIS3;C0J9K5;C0J9P4;Q9SCE9;A0A1I7PIS8;A0A1X7YHE3;A0A1C9HC37;A9L9Y0;Q95FJ8;Q95FS7;B7S4V7;A0A1I7PIT2;B8PRK2		0	0.001	0.006377	21.14	9.25648	2	1486.67	0.164358	61.1457	1
Q5J038	ATP synthase subunit beta (Fragment) OS=Cinnamosma madagascariensis OX=132965 GN=atpB PE=3 SV=1 - [Q5J038_9MAGN]	2931.78	64.36	5062	0	21	159	477	51.3257	5.17334
	High	IFNVLGEPVDNLGPVDTR	2	3009	12	A0A0M3LBA7;Q597J4;A0A1C9HC37;A0A1C9HCV0;Q5J038;A0A1W6SA98;Q9SCE9;A0A1I7PIU6;A0A1D8D815;A0A1I7PIT2;A0A191SDX6;B7S4V7		0	0	8.295e-08	110.67	1.74557e-08	2	1955.03	1.68163	114.256	0
	High	GIYPAVDPLDSTSTMLQPR	1	5449	23	A0A0M3LBA7;A0A1C9HCV0;A0A1D8D815;A0A1I7PIS3;C0J9K5;C0J9P4;Q9SCE9;A0A1I7PIS8;Q95FJ8;Q597J4;A0A1W6SA98;A0A191SDX6;A0A1C9HC37;Q5J038;A0A1I7PIU6;A0A1I7PIT2;B8PRK2;A0A1X7YHE3;A9L9Y0;Q95FS7;Q9MRM1;B7S4V7;Q8WJF6		0	0	1.102e-10	109.47	2.86093e-08	3	2061.03	0.971619	114.18	0
	High	ELQDIIAILGLDELSEEDR	1	7752	23	A0A0M3LBA7;Q597J4;A0A1C9HC37;A0A1C9HCV0;Q5J038;C0J9K5;C0J9P4;Q95FJ8;A0A1I7PIS3;Q9SCE9;A0A1W6SA98;A0A1I7PIU6;A0A1I7PIS8;B8PRK2;A0A1D8D815;A0A191SDX6;A0A1I7PIT2;Q95FS7;A9L9Y0;B7S4V7;A0A1X7YHE3;A0A0A7DB45;Q8WJF6		0	0	7.562e-14	100.93	2.01256e-07	2	2171.11	-0.536246	115.769	0
	High	mPSAVGYQPTLSTEMGSLQER	16	5647	21	A0A0M3LBA7;A0A1C9HCV0;A0A1W6SA98;Q5J038;A0A1I7PIU6;A0A1I7PIS3;C0J9K5;C0J9P4;Q95FS7;Q9SCE9;A0A1I7PIS8;A0A1I7PIT2;A0A1C9HC37;B8PRK2;Q95FJ8;Q597J4;A0A191SDX6;A0A1D8D815;A0A1X7YHE3;A9L9Y0;B7S4V7	M1(Oxidation)	0	0	2.828e-12	99.5	1.83663e-07	2	2298.08	1.63709	97.655	0
	High	GMEVIDTGAPLSVPVGGATLGR	7	3356	18	A0A1C9HCV0;Q5J038;A0A1I7PIS3;Q9SCE9;Q95FJ8;A0A0M3LBA7;A0A1C9HC37;A0A1D8D815;C0J9K5;C0J9P4;A0A1I7PIS8;A0A191SDX6;A0A1I7PIU6;A0A1I7PIT2;Q95FS7;A0A1W6SA98;B8PRK2;A9L9Y0		0	0	3.372e-13	99.39	5.245e-07	2	2097.1	1.22165	112.861	0
	High	GmEVIDTGAPLSVPVGGATLGR	5	3356	18	A0A0M3LBA7;A0A1C9HCV0;Q5J038;A0A1D8D815;A0A1I7PIU6;A0A1C9HC37;A0A1W6SA98;A0A1I7PIS3;C0J9K5;C0J9P4;Q9SCE9;A0A1I7PIS8;Q95FJ8;B8PRK2;A0A191SDX6;A9L9Y0;A0A1I7PIT2;Q95FS7	M2(Oxidation)	0	0	2.159e-13	97.44	3.8004e-07	2	2113.1	1.42362	103.458	0
	High	FVQAGSEVSALLGR	11	9158	23	A0A0M3LBA7;A0A1C9HCV0;Q5J038;A0A1D8D815;A0A1I7PIU6;A0A1I7PIS3;C0J9K5;C0J9P4;Q95FS7;Q9SCE9;B7S4V7;A0A1I7PIS8;A0A1C9HC37;Q95FJ8;Q597J4;A0A1X7YHE3;A9L9Y0;A0A1W6SA98;A0A1I7PIT2;B8PRK2;A0A191SDX6;A0A0A7DB11;A0A0A7DB45		0	0	4.948e-08	97.09	5.43551e-07	2	1433.78	0.798734	104.795	0
	High	VALVYGQMNEPPGAR	11	9490	23	Q9MRM1;A0A0M3LBA7;Q597J4;A0A1C9HC37;A0A1C9HCV0;Q5J038;C0J9K5;C0J9P4;Q95FJ8;A0A1I7PIS3;Q9SCE9;A0A1W6SA98;A0A1I7PIU6;A0A1I7PIS8;A0A1I7PIT2;B8PRK2;A0A1D8D815;A0A191SDX6;A0A1X7YHE3;A9L9Y0;Q95FS7;A0A0A7DB11;B7S4V7		0	0	2.057e-08	89.44	2.94242e-06	2	1601.81	0.655343	81.5348	0
	High	DVNEQDVLLFIDNIFR	1	5066	16	A0A1C9HCV0;Q5J038;A0A1I7PIS3;Q9SCE9;Q95FJ8;A0A0M3LBA7;A0A1C9HC37;C0J9K5;C0J9P4;A0A1W6SA98;A0A1I7PIU6;A0A1I7PIS8;Q597J4;Q95FS7;A0A1I7PIT2;B8PRK2		0	0	2.079e-11	87.98	4.47228e-06	2	1950	-0.218365	116.513	0
	High	mPNIYNALVVK	3	4063	14	A0A0M3LBA7;A0A1C9HCV0;Q597J4;A0A1C9HC37;Q5J038;C0J9K5;C0J9P4;Q95FJ8;A0A1I7PIU6;A0A1I7PIS8;B8PRK2;A0A1D8D815;Q95FS7;B7S4V7	M1(Oxidation)	0	0	2.089e-05	78.87	8.91045e-05	2	1277.69	1.17155	90.1483	0
	High	VGLTALTMAEYFR	1	7808	23	A0A0M3LBA7;Q597J4;A0A1C9HCV0;A0A1W6SA98;Q5J038;A0A1I7PIU6;A0A1I7PIS3;C0J9K5;C0J9P4;Q95FS7;Q9SCE9;A0A1I7PIS8;A0A1I7PIT2;A0A1C9HC37;B8PRK2;Q95FJ8;A0A1D8D815;B7S4V7;A0A1X7YHE3;A9L9Y0;A0A191SDX6;A0A0A7DB11;Q9MRM1		0	0	6.695e-07	76.72	5.28119e-05	2	1471.76	0.891184	114.594	0
	High	VALVYGQmNEPPGAR	11	9490	23	A0A0M3LBA7;Q597J4;A0A1C9HCV0;A0A1W6SA98;A0A191SDX6;Q5J038;A0A1D8D815;A0A1I7PIU6;A0A1I7PIS3;C0J9K5;C0J9P4;Q95FS7;Q9SCE9;B7S4V7;A0A1I7PIS8;A0A1X7YHE3;A0A1I7PIT2;A0A1C9HC37;B8PRK2;A9L9Y0;Q95FJ8;A0A0A7DB11;Q9MRM1	M8(Oxidation)	0	0	1.259e-07	76.53	5.74337e-05	2	1617.81	1.52838	65.845	0
	High	GIYPAVDPLDSTSTmLQPR	7	5449	23	A0A0M3LBA7;A0A1C9HCV0;C0J9K5;C0J9P4;Q95FJ8;Q597J4;A0A1D8D815;A0A1I7PIS8;A0A1C9HC37;Q5J038;A0A1I7PIS3;Q9SCE9;A0A1W6SA98;A0A1I7PIU6;A0A1I7PIT2;B8PRK2;A0A191SDX6;A0A1X7YHE3;A9L9Y0;Q95FS7;Q9MRM1;B7S4V7;Q8WJF6	M15(Oxidation)	0	0	4.959e-11	75.98	5.90545e-05	2	2077.03	1.77321	103.613	0
	High	VGLTALTmAEYFR	3	7808	23	A0A0M3LBA7;Q597J4;A0A1C9HCV0;A0A1W6SA98;Q5J038;A0A1I7PIU6;A0A1I7PIS3;C0J9K5;C0J9P4;Q95FS7;Q9SCE9;A0A1I7PIS8;A0A1I7PIT2;A0A1C9HC37;B8PRK2;Q95FJ8;A0A1D8D815;B7S4V7;A0A1X7YHE3;A9L9Y0;A0A191SDX6;A0A0A7DB11;Q9MRM1	M8(Oxidation)	0	0	1.856e-06	74.48	9.33296e-05	2	1487.76	0.935454	109.8	0
	High	mPSAVGYQPTLSTEmGSLQER	3	5647	21	A0A0M3LBA7;A0A1C9HCV0;A0A1C9HC37;Q5J038;C0J9K5;C0J9P4;Q95FJ8;A0A1W6SA98;Q9SCE9;A0A1I7PIU6;A0A1I7PIS3;A0A1I7PIS8;B8PRK2;Q597J4;A0A1D8D815;A0A1I7PIT2;A0A191SDX6;A0A1X7YHE3;A9L9Y0;Q95FS7;B7S4V7	M1(Oxidation); M15(Oxidation)	0	0	0.0004057	70.49	0.000130597	2	2314.07	1.29114	80.834	0
	High	MPNIYNALVVK	7	4063	14	Q95FJ8;A0A0M3LBA7;A0A1C9HCV0;Q5J038;Q597J4;A0A1D8D815;A0A1I7PIU6;C0J9K5;C0J9P4;A0A1I7PIS8;A0A1C9HC37;B8PRK2;Q95FS7;B7S4V7		0	0	2.082e-05	70.22	0.000214181	2	1261.7	0.44565	105.027	0
	High	SAPAFIQLDTK	6	4550	14	Q95FS7;A0A0M3LBA7;A0A1C9HCV0;Q5J038;A0A1I7PIS3;C0J9K5;C0J9P4;Q9SCE9;Q95FJ8;A0A1W6SA98;Q597J4;A0A1D8D815;A0A1I7PIT2;A0A191SDX6		0	0	0.0002636	63.43	0.00130987	2	1190.64	0.741073	83.5673	0
	High	EGNDLYMEMK	4	8238	20	A0A0A7DB11;A0A0M3LBA7;A0A1C9HCV0;Q5J038;Q95FS7;Q95FJ8;Q597J4;A0A1D8D815;A0A1I7PIU6;A0A1I7PIS3;C0J9K5;C0J9P4;Q9SCE9;B7S4V7;A0A1I7PIS8;A0A1X7YHE3;A0A1C9HC37;A9L9Y0;A0A1I7PIT2;B8PRK2		0	0	0.0003414	61.71	0.000562658	2	1229.52	0.394281	74.0156	0
	High	TVLImELINNIAK	1	8267	22	A0A0M3LBA7;A0A1C9HCV0;Q597J4;A0A1D8D815;A0A1I7PIS3;C0J9K5;C0J9P4;Q9SCE9;A0A1I7PIS8;Q95FJ8;Q5J038;A0A1I7PIU6;A0A1X7YHE3;A0A1C9HC37;A9L9Y0;A0A1I7PIT2;B8PRK2;A0A0A7DB11;A0A1W6SA98;A0A191SDX6;A0A0A7DB45;Q9MRM1	M5(Oxidation)	0	0	0.0006579	59.4	0.00197339	2	1487.85	0.253544	114.9	0
	High	AHGGVSVFGGVGER	10	7920	23	A0A0M3LBA7;Q597J4;Q95FS7;A0A1C9HCV0;Q5J038;A0A1I7PIS3;Q9SCE9;Q95FJ8;A0A1W6SA98;A0A1I7PIU6;C0J9K5;C0J9P4;A0A1I7PIS8;A0A1I7PIT2;A0A1C9HC37;B8PRK2;A0A1D8D815;A0A1X7YHE3;A9L9Y0;A0A191SDX6;B7S4V7;Q9MRM1;A0A0A7DB11		0	0	0.0006462	57.24	0.00418889	2	1328.67	0.681198	66.3636	0
	High	TVLIMELINNIAK	1	8267	22	A0A0M3LBA7;A0A1C9HCV0;Q597J4;A0A1D8D815;A0A1I7PIS3;C0J9K5;C0J9P4;Q9SCE9;A0A1I7PIS8;Q95FJ8;Q5J038;A0A1I7PIU6;A0A1X7YHE3;A0A1C9HC37;A9L9Y0;A0A1I7PIT2;B8PRK2;A0A0A7DB11;A0A1W6SA98;A0A191SDX6;A0A0A7DB45;Q9MRM1		0	0	2.534e-06	52.58	0.00929422	2	1471.86	0.118931	115.425	0
	High	IGLFGGAGVGK	7	9628	30	Q597J4;A0A0M3LBA7;A0A1C9HCV0;A0A1W6SA98;A0A191SDX6;Q5J038;A0A1D8D815;A0A1I7PIU6;A0A1I7PIS3;C0J9K5;C0J9P4;Q9SCE9;A0A1I7PIS8;A0A1C9HC37;Q95FJ8;A0A0A7DB11;A0A1X7YHE3;A0A1I7PIT2;B8PRK2;A9L9Y0;A0A2G5F6R8;B9T1V8;A0A2H3ZCK5;A0A251U5D0;A0A0K9NYL5;A0A0A7DB45;Q95FS7;Q9MRM1;B7S4V7;A0A0D6QRT0		0	0	0.0003143	50.57	0.0204368	2	975.562	0.230906	82.6012	0
	High	MPSAVGYQPTLSTEMGSLQER	8	5647	21	B7S4V7;A0A1C9HC37;A0A0M3LBA7;Q597J4;A0A1C9HCV0;A0A1W6SA98;Q5J038;A0A1I7PIU6;A0A1I7PIS3;C0J9K5;C0J9P4;Q9SCE9;A0A1I7PIS8;Q95FJ8;A0A1D8D815;A0A191SDX6;Q95FS7;A0A1I7PIT2;B8PRK2;A0A1X7YHE3;A9L9Y0		0	0	5.539e-06	48.12	0.0297147	2	2282.08	0.490151	103.466	0
	High	VVDLLAPYR	7	9267	24	A0A0M3LBA7;Q597J4;A0A1C9HC37;A0A1C9HCV0;Q5J038;C0J9K5;C0J9P4;Q95FJ8;A0A1I7PIS3;Q9SCE9;A0A1W6SA98;A0A1I7PIU6;A0A1I7PIS8;A0A1I7PIT2;B8PRK2;A0A1D8D815;A0A191SDX6;A0A1X7YHE3;A9L9Y0;A0A0A7DB11;A0A0A7DB45;Q95FS7;Q9MRM1;B7S4V7		0	0	0.003916	46.4	0.0494301	2	1045.6	0.419361	97.8707	0
	High	EGSITSIQAVYVPADDLTDPAPATTFAHLDATTVLSR	1	6159	20	A0A0M3LBA7;A0A1C9HCV0;Q5J038;A0A1I7PIU6;A0A1C9HC37;A0A1W6SA98;A0A191SDX6;A0A1D8D815;A0A1I7PIS3;C0J9K5;C0J9P4;Q9SCE9;A0A1I7PIS8;A0A0A7DB11;Q95FJ8;A0A0A7DB45;Q95FS7;A0A1I7PIT2;B8PRK2;B7S4V7		0.0233	0	1.364e-15	41.67	0.111374	4	3843.93	1.01164	114.492	0
	High	EGNDLYmEMK	3	8238	20	A0A0M3LBA7;Q597J4;A0A1C9HC37;A0A1C9HCV0;Q5J038;C0J9K5;C0J9P4;Q95FJ8;A0A1I7PIS3;Q9SCE9;A0A1I7PIU6;A0A1I7PIS8;A0A1I7PIT2;B8PRK2;A0A1D8D815;Q95FS7;A0A1X7YHE3;A9L9Y0;A0A0A7DB11;B7S4V7	M7(Oxidation)	0	0	0.0007582	34.5	0.265028	2	1245.51	0.55155	62.8392	0
	High	ESGVINEENIAESK	3	1255	12	A0A1C9HCV0;Q5J038;Q9SCE9;A0A1I7PIU6;A0A1I7PIS3;A0A1I7PIS8;A0A1I7PIT2;B8PRK2;Q95FJ8;Q95FS7;A0A1D8D815;A0A191SDX6		0	0	2.671e-05	15.27	57.5478	2	1518.73	-0.939643	61.2381	0
	High	AMNLDVESK	4	51	4	Q5J038;A0A0M3LBA7;A0A1D8D815;B8PRK2		0	0.001	0.007889	77.75	2.3055e-05	2	1006.49	0.224704	54.4515	0
	High	LSIFETGIK	6	9003	22	A0A0M3LBA7;A0A1C9HCV0;Q5J038;C0J9K5;C0J9P4;Q95FJ8;Q597J4;A0A1D8D815;A0A1I7PIS3;Q9SCE9;A0A1I7PIS8;A0A1I7PIU6;Q95FS7;B7S4V7;A0A0A7DB11;A0A1C9HC37;A0A1X7YHE3;A9L9Y0;A0A1W6SA98;A0A191SDX6;A0A0A7DB45;Q9MRM1		0	0.001	0.01169	57.9	0.00227872	2	1007.58	0.459535	92.8549	0
	High	AmNLDVESK	5	51	4	A0A0M3LBA7;Q5J038;A0A1D8D815;B8PRK2	M2(Oxidation)	0	0.001	0.009849	46.89	0.0263828	2	1022.48	-0.178	35.2918	0
	High	EGNDLYmEmK	1	8238	20	A0A0M3LBA7;A0A1C9HCV0;Q5J038;C0J9K5;C0J9P4;Q95FJ8;Q597J4;A0A1D8D815;A0A1I7PIU6;A0A1I7PIS3;Q9SCE9;A0A1I7PIS8;A0A0A7DB11;A0A1X7YHE3;A0A1C9HC37;A9L9Y0;Q95FS7;B7S4V7;A0A1I7PIT2;B8PRK2	M7(Oxidation); M9(Oxidation)	0	0.001	0.007343	21.92	4.30022	2	1261.51	0.801596	42.3016	0
	High	TREGNDLYMEMK	2	8225	20	A0A0A7DB11;A0A0M3LBA7;Q597J4;A0A1C9HCV0;Q5J038;A0A1D8D815;A0A1I7PIU6;A0A1I7PIS3;C0J9K5;C0J9P4;Q9SCE9;A0A1I7PIS8;A0A1X7YHE3;A0A1C9HC37;A9L9Y0;Q95FJ8;Q95FS7;B7S4V7;A0A1I7PIT2;B8PRK2		0	0.001	0.006377	21.14	9.25648	2	1486.67	0.164358	61.1457	1
C0J9P4	ATP synthase subunit beta (Fragment) OS=Stephania rotunda OX=461634 GN=atpB PE=3 SV=1 - [C0J9P4_9MAGN]	2931.54	68.54	5659	1	20	164	445	47.8759	5.24951
	High	GIYPAVDPLDSTSTMLQPR	1	5449	23	A0A0M3LBA7;A0A1C9HCV0;A0A1D8D815;A0A1I7PIS3;C0J9K5;C0J9P4;Q9SCE9;A0A1I7PIS8;Q95FJ8;Q597J4;A0A1W6SA98;A0A191SDX6;A0A1C9HC37;Q5J038;A0A1I7PIU6;A0A1I7PIT2;B8PRK2;A0A1X7YHE3;A9L9Y0;Q95FS7;Q9MRM1;B7S4V7;Q8WJF6		0	0	1.102e-10	109.47	2.86093e-08	3	2061.03	0.971619	114.18	0
	High	ELQDIIAILGLDELSEEDR	1	7752	23	A0A0M3LBA7;Q597J4;A0A1C9HC37;A0A1C9HCV0;Q5J038;C0J9K5;C0J9P4;Q95FJ8;A0A1I7PIS3;Q9SCE9;A0A1W6SA98;A0A1I7PIU6;A0A1I7PIS8;B8PRK2;A0A1D8D815;A0A191SDX6;A0A1I7PIT2;Q95FS7;A9L9Y0;B7S4V7;A0A1X7YHE3;A0A0A7DB45;Q8WJF6		0	0	7.562e-14	100.93	2.01256e-07	2	2171.11	-0.536246	115.769	0
	High	mPSAVGYQPTLSTEMGSLQER	16	5647	21	A0A0M3LBA7;A0A1C9HCV0;A0A1W6SA98;Q5J038;A0A1I7PIU6;A0A1I7PIS3;C0J9K5;C0J9P4;Q95FS7;Q9SCE9;A0A1I7PIS8;A0A1I7PIT2;A0A1C9HC37;B8PRK2;Q95FJ8;Q597J4;A0A191SDX6;A0A1D8D815;A0A1X7YHE3;A9L9Y0;B7S4V7	M1(Oxidation)	0	0	2.828e-12	99.5	1.83663e-07	2	2298.08	1.63709	97.655	0
	High	GMEVIDTGAPLSVPVGGATLGR	7	3356	18	A0A1C9HCV0;Q5J038;A0A1I7PIS3;Q9SCE9;Q95FJ8;A0A0M3LBA7;A0A1C9HC37;A0A1D8D815;C0J9K5;C0J9P4;A0A1I7PIS8;A0A191SDX6;A0A1I7PIU6;A0A1I7PIT2;Q95FS7;A0A1W6SA98;B8PRK2;A9L9Y0		0	0	3.372e-13	99.39	5.245e-07	2	2097.1	1.22165	112.861	0
	High	GmEVIDTGAPLSVPVGGATLGR	5	3356	18	A0A0M3LBA7;A0A1C9HCV0;Q5J038;A0A1D8D815;A0A1I7PIU6;A0A1C9HC37;A0A1W6SA98;A0A1I7PIS3;C0J9K5;C0J9P4;Q9SCE9;A0A1I7PIS8;Q95FJ8;B8PRK2;A0A191SDX6;A9L9Y0;A0A1I7PIT2;Q95FS7	M2(Oxidation)	0	0	2.159e-13	97.44	3.8004e-07	2	2113.1	1.42362	103.458	0
	High	FVQAGSEVSALLGR	11	9158	23	A0A0M3LBA7;A0A1C9HCV0;Q5J038;A0A1D8D815;A0A1I7PIU6;A0A1I7PIS3;C0J9K5;C0J9P4;Q95FS7;Q9SCE9;B7S4V7;A0A1I7PIS8;A0A1C9HC37;Q95FJ8;Q597J4;A0A1X7YHE3;A9L9Y0;A0A1W6SA98;A0A1I7PIT2;B8PRK2;A0A191SDX6;A0A0A7DB11;A0A0A7DB45		0	0	4.948e-08	97.09	5.43551e-07	2	1433.78	0.798734	104.795	0
	High	VALVYGQMNEPPGAR	11	9490	23	Q9MRM1;A0A0M3LBA7;Q597J4;A0A1C9HC37;A0A1C9HCV0;Q5J038;C0J9K5;C0J9P4;Q95FJ8;A0A1I7PIS3;Q9SCE9;A0A1W6SA98;A0A1I7PIU6;A0A1I7PIS8;A0A1I7PIT2;B8PRK2;A0A1D8D815;A0A191SDX6;A0A1X7YHE3;A9L9Y0;Q95FS7;A0A0A7DB11;B7S4V7		0	0	2.057e-08	89.44	2.94242e-06	2	1601.81	0.655343	81.5348	0
	High	DVNEQDVLLFIDNIFR	1	5066	16	A0A1C9HCV0;Q5J038;A0A1I7PIS3;Q9SCE9;Q95FJ8;A0A0M3LBA7;A0A1C9HC37;C0J9K5;C0J9P4;A0A1W6SA98;A0A1I7PIU6;A0A1I7PIS8;Q597J4;Q95FS7;A0A1I7PIT2;B8PRK2		0	0	2.079e-11	87.98	4.47228e-06	2	1950	-0.218365	116.513	0
	High	AVAMSATDGLMR	7	3822	15	A0A0M3LBA7;Q597J4;A0A1C9HCV0;A0A1W6SA98;A0A191SDX6;A0A1D8D815;A0A1I7PIS3;C0J9K5;C0J9P4;Q9SCE9;A0A1I7PIS8;Q95FJ8;Q95FS7;B8PRK2;Q9MRM1		0	0	3.484e-06	82.11	1.2505e-05	2	1222.59	0.320184	73.1254	0
	High	mPNIYNALVVK	3	4063	14	A0A0M3LBA7;A0A1C9HCV0;Q597J4;A0A1C9HC37;Q5J038;C0J9K5;C0J9P4;Q95FJ8;A0A1I7PIU6;A0A1I7PIS8;B8PRK2;A0A1D8D815;Q95FS7;B7S4V7	M1(Oxidation)	0	0	2.089e-05	78.87	8.91045e-05	2	1277.69	1.17155	90.1483	0
	High	VGLTALTMAEYFR	1	7808	23	A0A0M3LBA7;Q597J4;A0A1C9HCV0;A0A1W6SA98;Q5J038;A0A1I7PIU6;A0A1I7PIS3;C0J9K5;C0J9P4;Q95FS7;Q9SCE9;A0A1I7PIS8;A0A1I7PIT2;A0A1C9HC37;B8PRK2;Q95FJ8;A0A1D8D815;B7S4V7;A0A1X7YHE3;A9L9Y0;A0A191SDX6;A0A0A7DB11;Q9MRM1		0	0	6.695e-07	76.72	5.28119e-05	2	1471.76	0.891184	114.594	0
	High	VALVYGQmNEPPGAR	11	9490	23	A0A0M3LBA7;Q597J4;A0A1C9HCV0;A0A1W6SA98;A0A191SDX6;Q5J038;A0A1D8D815;A0A1I7PIU6;A0A1I7PIS3;C0J9K5;C0J9P4;Q95FS7;Q9SCE9;B7S4V7;A0A1I7PIS8;A0A1X7YHE3;A0A1I7PIT2;A0A1C9HC37;B8PRK2;A9L9Y0;Q95FJ8;A0A0A7DB11;Q9MRM1	M8(Oxidation)	0	0	1.259e-07	76.53	5.74337e-05	2	1617.81	1.52838	65.845	0
	High	GIYPAVDPLDSTSTmLQPR	7	5449	23	A0A0M3LBA7;A0A1C9HCV0;C0J9K5;C0J9P4;Q95FJ8;Q597J4;A0A1D8D815;A0A1I7PIS8;A0A1C9HC37;Q5J038;A0A1I7PIS3;Q9SCE9;A0A1W6SA98;A0A1I7PIU6;A0A1I7PIT2;B8PRK2;A0A191SDX6;A0A1X7YHE3;A9L9Y0;Q95FS7;Q9MRM1;B7S4V7;Q8WJF6	M15(Oxidation)	0	0	4.959e-11	75.98	5.90545e-05	2	2077.03	1.77321	103.613	0
	High	VGLTALTmAEYFR	3	7808	23	A0A0M3LBA7;Q597J4;A0A1C9HCV0;A0A1W6SA98;Q5J038;A0A1I7PIU6;A0A1I7PIS3;C0J9K5;C0J9P4;Q95FS7;Q9SCE9;A0A1I7PIS8;A0A1I7PIT2;A0A1C9HC37;B8PRK2;Q95FJ8;A0A1D8D815;B7S4V7;A0A1X7YHE3;A9L9Y0;A0A191SDX6;A0A0A7DB11;Q9MRM1	M8(Oxidation)	0	0	1.856e-06	74.48	9.33296e-05	2	1487.76	0.935454	109.8	0
	High	mPSAVGYQPTLSTEmGSLQER	3	5647	21	A0A0M3LBA7;A0A1C9HCV0;A0A1C9HC37;Q5J038;C0J9K5;C0J9P4;Q95FJ8;A0A1W6SA98;Q9SCE9;A0A1I7PIU6;A0A1I7PIS3;A0A1I7PIS8;B8PRK2;Q597J4;A0A1D8D815;A0A1I7PIT2;A0A191SDX6;A0A1X7YHE3;A9L9Y0;Q95FS7;B7S4V7	M1(Oxidation); M15(Oxidation)	0	0	0.0004057	70.49	0.000130597	2	2314.07	1.29114	80.834	0
	High	MPNIYNALVVK	7	4063	14	Q95FJ8;A0A0M3LBA7;A0A1C9HCV0;Q5J038;Q597J4;A0A1D8D815;A0A1I7PIU6;C0J9K5;C0J9P4;A0A1I7PIS8;A0A1C9HC37;B8PRK2;Q95FS7;B7S4V7		0	0	2.082e-05	70.22	0.000214181	2	1261.7	0.44565	105.027	0
	High	AVAMSATDGLmR	7	3822	15	A0A0M3LBA7;A0A1C9HCV0;A0A1W6SA98;A0A191SDX6;A0A1D8D815;A0A1I7PIS3;C0J9K5;C0J9P4;Q9SCE9;A0A1I7PIS8;Q95FJ8;Q597J4;Q95FS7;B8PRK2;Q9MRM1	M11(Oxidation)	0	0	1.457e-06	70.19	0.000156965	2	1238.59	0.380734	58.9292	0
	High	SAPAFIQLDTK	6	4550	14	Q95FS7;A0A0M3LBA7;A0A1C9HCV0;Q5J038;A0A1I7PIS3;C0J9K5;C0J9P4;Q9SCE9;Q95FJ8;A0A1W6SA98;Q597J4;A0A1D8D815;A0A1I7PIT2;A0A191SDX6		0	0	0.0002636	63.43	0.00130987	2	1190.64	0.741073	83.5673	0
	High	EGNDLYMEMK	4	8238	20	A0A0A7DB11;A0A0M3LBA7;A0A1C9HCV0;Q5J038;Q95FS7;Q95FJ8;Q597J4;A0A1D8D815;A0A1I7PIU6;A0A1I7PIS3;C0J9K5;C0J9P4;Q9SCE9;B7S4V7;A0A1I7PIS8;A0A1X7YHE3;A0A1C9HC37;A9L9Y0;A0A1I7PIT2;B8PRK2		0	0	0.0003414	61.71	0.000562658	2	1229.52	0.394281	74.0156	0
	High	TVLImELINNIAK	1	8267	22	A0A0M3LBA7;A0A1C9HCV0;Q597J4;A0A1D8D815;A0A1I7PIS3;C0J9K5;C0J9P4;Q9SCE9;A0A1I7PIS8;Q95FJ8;Q5J038;A0A1I7PIU6;A0A1X7YHE3;A0A1C9HC37;A9L9Y0;A0A1I7PIT2;B8PRK2;A0A0A7DB11;A0A1W6SA98;A0A191SDX6;A0A0A7DB45;Q9MRM1	M5(Oxidation)	0	0	0.0006579	59.4	0.00197339	2	1487.85	0.253544	114.9	0
	High	AHGGVSVFGGVGER	10	7920	23	A0A0M3LBA7;Q597J4;Q95FS7;A0A1C9HCV0;Q5J038;A0A1I7PIS3;Q9SCE9;Q95FJ8;A0A1W6SA98;A0A1I7PIU6;C0J9K5;C0J9P4;A0A1I7PIS8;A0A1I7PIT2;A0A1C9HC37;B8PRK2;A0A1D8D815;A0A1X7YHE3;A9L9Y0;A0A191SDX6;B7S4V7;Q9MRM1;A0A0A7DB11		0	0	0.0006462	57.24	0.00418889	2	1328.67	0.681198	66.3636	0
	High	FLSQPFFVAEVFTGSPGxYVGLTETIR	1	1	1	C0J9P4	X18(R)	0	0	1.537e-08	55.66	0.0028145	3	3018.6	7.83915	114.895	1
	High	TVLIMELINNIAK	1	8267	22	A0A0M3LBA7;A0A1C9HCV0;Q597J4;A0A1D8D815;A0A1I7PIS3;C0J9K5;C0J9P4;Q9SCE9;A0A1I7PIS8;Q95FJ8;Q5J038;A0A1I7PIU6;A0A1X7YHE3;A0A1C9HC37;A9L9Y0;A0A1I7PIT2;B8PRK2;A0A0A7DB11;A0A1W6SA98;A0A191SDX6;A0A0A7DB45;Q9MRM1		0	0	2.534e-06	52.58	0.00929422	2	1471.86	0.118931	115.425	0
	High	IGLFGGAGVGK	7	9628	30	Q597J4;A0A0M3LBA7;A0A1C9HCV0;A0A1W6SA98;A0A191SDX6;Q5J038;A0A1D8D815;A0A1I7PIU6;A0A1I7PIS3;C0J9K5;C0J9P4;Q9SCE9;A0A1I7PIS8;A0A1C9HC37;Q95FJ8;A0A0A7DB11;A0A1X7YHE3;A0A1I7PIT2;B8PRK2;A9L9Y0;A0A2G5F6R8;B9T1V8;A0A2H3ZCK5;A0A251U5D0;A0A0K9NYL5;A0A0A7DB45;Q95FS7;Q9MRM1;B7S4V7;A0A0D6QRT0		0	0	0.0003143	50.57	0.0204368	2	975.562	0.230906	82.6012	0
	High	MPSAVGYQPTLSTEMGSLQER	8	5647	21	B7S4V7;A0A1C9HC37;A0A0M3LBA7;Q597J4;A0A1C9HCV0;A0A1W6SA98;Q5J038;A0A1I7PIU6;A0A1I7PIS3;C0J9K5;C0J9P4;Q9SCE9;A0A1I7PIS8;Q95FJ8;A0A1D8D815;A0A191SDX6;Q95FS7;A0A1I7PIT2;B8PRK2;A0A1X7YHE3;A9L9Y0		0	0	5.539e-06	48.12	0.0297147	2	2282.08	0.490151	103.466	0
	High	VVDLLAPYR	7	9267	24	A0A0M3LBA7;Q597J4;A0A1C9HC37;A0A1C9HCV0;Q5J038;C0J9K5;C0J9P4;Q95FJ8;A0A1I7PIS3;Q9SCE9;A0A1W6SA98;A0A1I7PIU6;A0A1I7PIS8;A0A1I7PIT2;B8PRK2;A0A1D8D815;A0A191SDX6;A0A1X7YHE3;A9L9Y0;A0A0A7DB11;A0A0A7DB45;Q95FS7;Q9MRM1;B7S4V7		0	0	0.003916	46.4	0.0494301	2	1045.6	0.419361	97.8707	0
	High	AVAmSATDGLmR	4	3822	15	A0A0M3LBA7;A0A1C9HCV0;A0A1I7PIS3;Q9SCE9;Q95FJ8;A0A1I7PIS8;B8PRK2;Q597J4;C0J9K5;C0J9P4;A0A1D8D815;A0A1W6SA98;A0A191SDX6;Q95FS7;Q9MRM1	M4(Oxidation); M11(Oxidation)	0	0	0.0001686	42.96	0.0658735	2	1254.58	0.537039	44.8672	0
	High	EGSITSIQAVYVPADDLTDPAPATTFAHLDATTVLSR	1	6159	20	A0A0M3LBA7;A0A1C9HCV0;Q5J038;A0A1I7PIU6;A0A1C9HC37;A0A1W6SA98;A0A191SDX6;A0A1D8D815;A0A1I7PIS3;C0J9K5;C0J9P4;Q9SCE9;A0A1I7PIS8;A0A0A7DB11;Q95FJ8;A0A0A7DB45;Q95FS7;A0A1I7PIT2;B8PRK2;B7S4V7		0.0233	0	1.364e-15	41.67	0.111374	4	3843.93	1.01164	114.492	0
	High	EGNDLYmEMK	3	8238	20	A0A0M3LBA7;Q597J4;A0A1C9HC37;A0A1C9HCV0;Q5J038;C0J9K5;C0J9P4;Q95FJ8;A0A1I7PIS3;Q9SCE9;A0A1I7PIU6;A0A1I7PIS8;A0A1I7PIT2;B8PRK2;A0A1D8D815;Q95FS7;A0A1X7YHE3;A9L9Y0;A0A0A7DB11;B7S4V7	M7(Oxidation)	0	0	0.0007582	34.5	0.265028	2	1245.51	0.55155	62.8392	0
	High	LSIFETGIK	6	9003	22	A0A0M3LBA7;A0A1C9HCV0;Q5J038;C0J9K5;C0J9P4;Q95FJ8;Q597J4;A0A1D8D815;A0A1I7PIS3;Q9SCE9;A0A1I7PIS8;A0A1I7PIU6;Q95FS7;B7S4V7;A0A0A7DB11;A0A1C9HC37;A0A1X7YHE3;A9L9Y0;A0A1W6SA98;A0A191SDX6;A0A0A7DB45;Q9MRM1		0	0.001	0.01169	57.9	0.00227872	2	1007.58	0.459535	92.8549	0
	High	EGNDLYmEmK	1	8238	20	A0A0M3LBA7;A0A1C9HCV0;Q5J038;C0J9K5;C0J9P4;Q95FJ8;Q597J4;A0A1D8D815;A0A1I7PIU6;A0A1I7PIS3;Q9SCE9;A0A1I7PIS8;A0A0A7DB11;A0A1X7YHE3;A0A1C9HC37;A9L9Y0;Q95FS7;B7S4V7;A0A1I7PIT2;B8PRK2	M7(Oxidation); M9(Oxidation)	0	0.001	0.007343	21.92	4.30022	2	1261.51	0.801596	42.3016	0
	High	TREGNDLYMEMK	2	8225	20	A0A0A7DB11;A0A0M3LBA7;Q597J4;A0A1C9HCV0;Q5J038;A0A1D8D815;A0A1I7PIU6;A0A1I7PIS3;C0J9K5;C0J9P4;Q9SCE9;A0A1I7PIS8;A0A1X7YHE3;A0A1C9HC37;A9L9Y0;Q95FJ8;Q95FS7;B7S4V7;A0A1I7PIT2;B8PRK2		0	0.001	0.006377	21.14	9.25648	2	1486.67	0.164358	61.1457	1
C0J9K5	ATP synthase subunit beta (Fragment) OS=Cissampelos andromorpha OX=461569 GN=atpB PE=3 SV=1 - [C0J9K5_9MAGN]	2919.02	59.4	5660	2	21	165	468	50.3982	5.43994
	High	GIYPAVDPLDSTSTMLQPR	1	5449	23	A0A0M3LBA7;A0A1C9HCV0;A0A1D8D815;A0A1I7PIS3;C0J9K5;C0J9P4;Q9SCE9;A0A1I7PIS8;Q95FJ8;Q597J4;A0A1W6SA98;A0A191SDX6;A0A1C9HC37;Q5J038;A0A1I7PIU6;A0A1I7PIT2;B8PRK2;A0A1X7YHE3;A9L9Y0;Q95FS7;Q9MRM1;B7S4V7;Q8WJF6		0	0	1.102e-10	109.47	2.86093e-08	3	2061.03	0.971619	114.18	0
	High	ELQDIIAILGLDELSEEDR	1	7752	23	A0A0M3LBA7;Q597J4;A0A1C9HC37;A0A1C9HCV0;Q5J038;C0J9K5;C0J9P4;Q95FJ8;A0A1I7PIS3;Q9SCE9;A0A1W6SA98;A0A1I7PIU6;A0A1I7PIS8;B8PRK2;A0A1D8D815;A0A191SDX6;A0A1I7PIT2;Q95FS7;A9L9Y0;B7S4V7;A0A1X7YHE3;A0A0A7DB45;Q8WJF6		0	0	7.562e-14	100.93	2.01256e-07	2	2171.11	-0.536246	115.769	0
	High	mPSAVGYQPTLSTEMGSLQER	16	5647	21	A0A0M3LBA7;A0A1C9HCV0;A0A1W6SA98;Q5J038;A0A1I7PIU6;A0A1I7PIS3;C0J9K5;C0J9P4;Q95FS7;Q9SCE9;A0A1I7PIS8;A0A1I7PIT2;A0A1C9HC37;B8PRK2;Q95FJ8;Q597J4;A0A191SDX6;A0A1D8D815;A0A1X7YHE3;A9L9Y0;B7S4V7	M1(Oxidation)	0	0	2.828e-12	99.5	1.83663e-07	2	2298.08	1.63709	97.655	0
	High	GMEVIDTGAPLSVPVGGATLGR	7	3356	18	A0A1C9HCV0;Q5J038;A0A1I7PIS3;Q9SCE9;Q95FJ8;A0A0M3LBA7;A0A1C9HC37;A0A1D8D815;C0J9K5;C0J9P4;A0A1I7PIS8;A0A191SDX6;A0A1I7PIU6;A0A1I7PIT2;Q95FS7;A0A1W6SA98;B8PRK2;A9L9Y0		0	0	3.372e-13	99.39	5.245e-07	2	2097.1	1.22165	112.861	0
	High	GmEVIDTGAPLSVPVGGATLGR	5	3356	18	A0A0M3LBA7;A0A1C9HCV0;Q5J038;A0A1D8D815;A0A1I7PIU6;A0A1C9HC37;A0A1W6SA98;A0A1I7PIS3;C0J9K5;C0J9P4;Q9SCE9;A0A1I7PIS8;Q95FJ8;B8PRK2;A0A191SDX6;A9L9Y0;A0A1I7PIT2;Q95FS7	M2(Oxidation)	0	0	2.159e-13	97.44	3.8004e-07	2	2113.1	1.42362	103.458	0
	High	FVQAGSEVSALLGR	11	9158	23	A0A0M3LBA7;A0A1C9HCV0;Q5J038;A0A1D8D815;A0A1I7PIU6;A0A1I7PIS3;C0J9K5;C0J9P4;Q95FS7;Q9SCE9;B7S4V7;A0A1I7PIS8;A0A1C9HC37;Q95FJ8;Q597J4;A0A1X7YHE3;A9L9Y0;A0A1W6SA98;A0A1I7PIT2;B8PRK2;A0A191SDX6;A0A0A7DB11;A0A0A7DB45		0	0	4.948e-08	97.09	5.43551e-07	2	1433.78	0.798734	104.795	0
	High	VALVYGxMNEPPGAR	11	9490	23	Q9MRM1;A0A0M3LBA7;Q597J4;A0A1C9HC37;A0A1C9HCV0;Q5J038;C0J9K5;C0J9P4;Q95FJ8;A0A1I7PIS3;Q9SCE9;A0A1W6SA98;A0A1I7PIU6;A0A1I7PIS8;A0A1I7PIT2;B8PRK2;A0A1D8D815;A0A191SDX6;A0A1X7YHE3;A9L9Y0;Q95FS7;A0A0A7DB11;B7S4V7	X7(Q)	0	0	2.057e-08	89.44	2.94242e-06	2	1601.81	0.655343	81.5348	0
	High	DVNEQDVLLFIDNIFR	1	5066	16	A0A1C9HCV0;Q5J038;A0A1I7PIS3;Q9SCE9;Q95FJ8;A0A0M3LBA7;A0A1C9HC37;C0J9K5;C0J9P4;A0A1W6SA98;A0A1I7PIU6;A0A1I7PIS8;Q597J4;Q95FS7;A0A1I7PIT2;B8PRK2		0	0	2.079e-11	87.98	4.47228e-06	2	1950	-0.218365	116.513	0
	High	AVAMSATDGLMR	7	3822	15	A0A0M3LBA7;Q597J4;A0A1C9HCV0;A0A1W6SA98;A0A191SDX6;A0A1D8D815;A0A1I7PIS3;C0J9K5;C0J9P4;Q9SCE9;A0A1I7PIS8;Q95FJ8;Q95FS7;B8PRK2;Q9MRM1		0	0	3.484e-06	82.11	1.2505e-05	2	1222.59	0.320184	73.1254	0
	High	mPNIYNALVVK	3	4063	14	A0A0M3LBA7;A0A1C9HCV0;Q597J4;A0A1C9HC37;Q5J038;C0J9K5;C0J9P4;Q95FJ8;A0A1I7PIU6;A0A1I7PIS8;B8PRK2;A0A1D8D815;Q95FS7;B7S4V7	M1(Oxidation)	0	0	2.089e-05	78.87	8.91045e-05	2	1277.69	1.17155	90.1483	0
	High	VGLTALTMAEYFR	1	7808	23	A0A0M3LBA7;Q597J4;A0A1C9HCV0;A0A1W6SA98;Q5J038;A0A1I7PIU6;A0A1I7PIS3;C0J9K5;C0J9P4;Q95FS7;Q9SCE9;A0A1I7PIS8;A0A1I7PIT2;A0A1C9HC37;B8PRK2;Q95FJ8;A0A1D8D815;B7S4V7;A0A1X7YHE3;A9L9Y0;A0A191SDX6;A0A0A7DB11;Q9MRM1		0	0	6.695e-07	76.72	5.28119e-05	2	1471.76	0.891184	114.594	0
	High	VALVYGxmNEPPGAR	11	9490	23	A0A0M3LBA7;Q597J4;A0A1C9HCV0;A0A1W6SA98;A0A191SDX6;Q5J038;A0A1D8D815;A0A1I7PIU6;A0A1I7PIS3;C0J9K5;C0J9P4;Q95FS7;Q9SCE9;B7S4V7;A0A1I7PIS8;A0A1X7YHE3;A0A1I7PIT2;A0A1C9HC37;B8PRK2;A9L9Y0;Q95FJ8;A0A0A7DB11;Q9MRM1	X7(Q); M8(Oxidation)	0	0	1.259e-07	76.53	5.74337e-05	2	1617.81	1.52838	65.845	0
	High	GIYPAVDPLDSTSTmLQPR	7	5449	23	A0A0M3LBA7;A0A1C9HCV0;C0J9K5;C0J9P4;Q95FJ8;Q597J4;A0A1D8D815;A0A1I7PIS8;A0A1C9HC37;Q5J038;A0A1I7PIS3;Q9SCE9;A0A1W6SA98;A0A1I7PIU6;A0A1I7PIT2;B8PRK2;A0A191SDX6;A0A1X7YHE3;A9L9Y0;Q95FS7;Q9MRM1;B7S4V7;Q8WJF6	M15(Oxidation)	0	0	4.959e-11	75.98	5.90545e-05	2	2077.03	1.77321	103.613	0
	High	VGLTALTmAEYFR	3	7808	23	A0A0M3LBA7;Q597J4;A0A1C9HCV0;A0A1W6SA98;Q5J038;A0A1I7PIU6;A0A1I7PIS3;C0J9K5;C0J9P4;Q95FS7;Q9SCE9;A0A1I7PIS8;A0A1I7PIT2;A0A1C9HC37;B8PRK2;Q95FJ8;A0A1D8D815;B7S4V7;A0A1X7YHE3;A9L9Y0;A0A191SDX6;A0A0A7DB11;Q9MRM1	M8(Oxidation)	0	0	1.856e-06	74.48	9.33296e-05	2	1487.76	0.935454	109.8	0
	High	mPSAVGYQPTLSTEmGSLQER	3	5647	21	A0A0M3LBA7;A0A1C9HCV0;A0A1C9HC37;Q5J038;C0J9K5;C0J9P4;Q95FJ8;A0A1W6SA98;Q9SCE9;A0A1I7PIU6;A0A1I7PIS3;A0A1I7PIS8;B8PRK2;Q597J4;A0A1D8D815;A0A1I7PIT2;A0A191SDX6;A0A1X7YHE3;A9L9Y0;Q95FS7;B7S4V7	M1(Oxidation); M15(Oxidation)	0	0	0.0004057	70.49	0.000130597	2	2314.07	1.29114	80.834	0
	High	MPNIYNALVVK	7	4063	14	Q95FJ8;A0A0M3LBA7;A0A1C9HCV0;Q5J038;Q597J4;A0A1D8D815;A0A1I7PIU6;C0J9K5;C0J9P4;A0A1I7PIS8;A0A1C9HC37;B8PRK2;Q95FS7;B7S4V7		0	0	2.082e-05	70.22	0.000214181	2	1261.7	0.44565	105.027	0
	High	AVAMSATDGLmR	7	3822	15	A0A0M3LBA7;A0A1C9HCV0;A0A1W6SA98;A0A191SDX6;A0A1D8D815;A0A1I7PIS3;C0J9K5;C0J9P4;Q9SCE9;A0A1I7PIS8;Q95FJ8;Q597J4;Q95FS7;B8PRK2;Q9MRM1	M11(Oxidation)	0	0	1.457e-06	70.19	0.000156965	2	1238.59	0.380734	58.9292	0
	High	SAPAFIQLDTK	6	4550	14	Q95FS7;A0A0M3LBA7;A0A1C9HCV0;Q5J038;A0A1I7PIS3;C0J9K5;C0J9P4;Q9SCE9;Q95FJ8;A0A1W6SA98;Q597J4;A0A1D8D815;A0A1I7PIT2;A0A191SDX6		0	0	0.0002636	63.43	0.00130987	2	1190.64	0.741073	83.5673	0
	High	EGNDLYMEMK	4	8238	20	A0A0A7DB11;A0A0M3LBA7;A0A1C9HCV0;Q5J038;Q95FS7;Q95FJ8;Q597J4;A0A1D8D815;A0A1I7PIU6;A0A1I7PIS3;C0J9K5;C0J9P4;Q9SCE9;B7S4V7;A0A1I7PIS8;A0A1X7YHE3;A0A1C9HC37;A9L9Y0;A0A1I7PIT2;B8PRK2		0	0	0.0003414	61.71	0.000562658	2	1229.52	0.394281	74.0156	0
	High	TVLImELINNIAK	1	8267	22	A0A0M3LBA7;A0A1C9HCV0;Q597J4;A0A1D8D815;A0A1I7PIS3;C0J9K5;C0J9P4;Q9SCE9;A0A1I7PIS8;Q95FJ8;Q5J038;A0A1I7PIU6;A0A1X7YHE3;A0A1C9HC37;A9L9Y0;A0A1I7PIT2;B8PRK2;A0A0A7DB11;A0A1W6SA98;A0A191SDX6;A0A0A7DB45;Q9MRM1	M5(Oxidation)	0	0	0.0006579	59.4	0.00197339	2	1487.85	0.253544	114.9	0
	High	AHGGVSVFGGVGER	10	7920	23	A0A0M3LBA7;Q597J4;Q95FS7;A0A1C9HCV0;Q5J038;A0A1I7PIS3;Q9SCE9;Q95FJ8;A0A1W6SA98;A0A1I7PIU6;C0J9K5;C0J9P4;A0A1I7PIS8;A0A1I7PIT2;A0A1C9HC37;B8PRK2;A0A1D8D815;A0A1X7YHE3;A9L9Y0;A0A191SDX6;B7S4V7;Q9MRM1;A0A0A7DB11		0	0	0.0006462	57.24	0.00418889	2	1328.67	0.681198	66.3636	0
	High	TVLIMELINNIAK	1	8267	22	A0A0M3LBA7;A0A1C9HCV0;Q597J4;A0A1D8D815;A0A1I7PIS3;C0J9K5;C0J9P4;Q9SCE9;A0A1I7PIS8;Q95FJ8;Q5J038;A0A1I7PIU6;A0A1X7YHE3;A0A1C9HC37;A9L9Y0;A0A1I7PIT2;B8PRK2;A0A0A7DB11;A0A1W6SA98;A0A191SDX6;A0A0A7DB45;Q9MRM1		0	0	2.534e-06	52.58	0.00929422	2	1471.86	0.118931	115.425	0
	High	IGLFGGAGVGK	7	9628	30	Q597J4;A0A0M3LBA7;A0A1C9HCV0;A0A1W6SA98;A0A191SDX6;Q5J038;A0A1D8D815;A0A1I7PIU6;A0A1I7PIS3;C0J9K5;C0J9P4;Q9SCE9;A0A1I7PIS8;A0A1C9HC37;Q95FJ8;A0A0A7DB11;A0A1X7YHE3;A0A1I7PIT2;B8PRK2;A9L9Y0;A0A2G5F6R8;B9T1V8;A0A2H3ZCK5;A0A251U5D0;A0A0K9NYL5;A0A0A7DB45;Q95FS7;Q9MRM1;B7S4V7;A0A0D6QRT0		0	0	0.0003143	50.57	0.0204368	2	975.562	0.230906	82.6012	0
	High	MPSAVGYQPTLSTEMGSLQER	8	5647	21	B7S4V7;A0A1C9HC37;A0A0M3LBA7;Q597J4;A0A1C9HCV0;A0A1W6SA98;Q5J038;A0A1I7PIU6;A0A1I7PIS3;C0J9K5;C0J9P4;Q9SCE9;A0A1I7PIS8;Q95FJ8;A0A1D8D815;A0A191SDX6;Q95FS7;A0A1I7PIT2;B8PRK2;A0A1X7YHE3;A9L9Y0		0	0	5.539e-06	48.12	0.0297147	2	2282.08	0.490151	103.466	0
	High	VVDLLAPYR	7	9267	24	A0A0M3LBA7;Q597J4;A0A1C9HC37;A0A1C9HCV0;Q5J038;C0J9K5;C0J9P4;Q95FJ8;A0A1I7PIS3;Q9SCE9;A0A1W6SA98;A0A1I7PIU6;A0A1I7PIS8;A0A1I7PIT2;B8PRK2;A0A1D8D815;A0A191SDX6;A0A1X7YHE3;A9L9Y0;A0A0A7DB11;A0A0A7DB45;Q95FS7;Q9MRM1;B7S4V7		0	0	0.003916	46.4	0.0494301	2	1045.6	0.419361	97.8707	0
	High	AVAmSATDGLmR	4	3822	15	A0A0M3LBA7;A0A1C9HCV0;A0A1I7PIS3;Q9SCE9;Q95FJ8;A0A1I7PIS8;B8PRK2;Q597J4;C0J9K5;C0J9P4;A0A1D8D815;A0A1W6SA98;A0A191SDX6;Q95FS7;Q9MRM1	M4(Oxidation); M11(Oxidation)	0	0	0.0001686	42.96	0.0658735	2	1254.58	0.537039	44.8672	0
	High	EGSITSIQAVYVPADDLTDPAPATTFAHLDATTVLSR	1	6159	20	A0A0M3LBA7;A0A1C9HCV0;Q5J038;A0A1I7PIU6;A0A1C9HC37;A0A1W6SA98;A0A191SDX6;A0A1D8D815;A0A1I7PIS3;C0J9K5;C0J9P4;Q9SCE9;A0A1I7PIS8;A0A0A7DB11;Q95FJ8;A0A0A7DB45;Q95FS7;A0A1I7PIT2;B8PRK2;B7S4V7		0.0233	0	1.364e-15	41.67	0.111374	4	3843.93	1.01164	114.492	0
	High	EGNDLYmEMK	3	8238	20	A0A0M3LBA7;Q597J4;A0A1C9HC37;A0A1C9HCV0;Q5J038;C0J9K5;C0J9P4;Q95FJ8;A0A1I7PIS3;Q9SCE9;A0A1I7PIU6;A0A1I7PIS8;A0A1I7PIT2;B8PRK2;A0A1D8D815;Q95FS7;A0A1X7YHE3;A9L9Y0;A0A0A7DB11;B7S4V7	M7(Oxidation)	0	0	0.0007582	34.5	0.265028	2	1245.51	0.55155	62.8392	0
	High	VALVYGxMNEPPGAR	1	1	1	C0J9K5	X7(E)	0.0303	0	0.000111	32.02	1.01425	2	1602.78	-9.63387	82.065	0
	High	LSIFETGIK	6	9003	22	A0A0M3LBA7;A0A1C9HCV0;Q5J038;C0J9K5;C0J9P4;Q95FJ8;Q597J4;A0A1D8D815;A0A1I7PIS3;Q9SCE9;A0A1I7PIS8;A0A1I7PIU6;Q95FS7;B7S4V7;A0A0A7DB11;A0A1C9HC37;A0A1X7YHE3;A9L9Y0;A0A1W6SA98;A0A191SDX6;A0A0A7DB45;Q9MRM1		0	0.001	0.01169	57.9	0.00227872	2	1007.58	0.459535	92.8549	0
	High	EGNDLYmEmK	1	8238	20	A0A0M3LBA7;A0A1C9HCV0;Q5J038;C0J9K5;C0J9P4;Q95FJ8;Q597J4;A0A1D8D815;A0A1I7PIU6;A0A1I7PIS3;Q9SCE9;A0A1I7PIS8;A0A0A7DB11;A0A1X7YHE3;A0A1C9HC37;A9L9Y0;Q95FS7;B7S4V7;A0A1I7PIT2;B8PRK2	M7(Oxidation); M9(Oxidation)	0	0.001	0.007343	21.92	4.30022	2	1261.51	0.801596	42.3016	0
	High	TREGNDLYMEMK	2	8225	20	A0A0A7DB11;A0A0M3LBA7;Q597J4;A0A1C9HCV0;Q5J038;A0A1D8D815;A0A1I7PIU6;A0A1I7PIS3;C0J9K5;C0J9P4;Q9SCE9;A0A1I7PIS8;A0A1X7YHE3;A0A1C9HC37;A9L9Y0;Q95FJ8;Q95FS7;B7S4V7;A0A1I7PIT2;B8PRK2		0	0.001	0.006377	21.14	9.25648	2	1486.67	0.164358	61.1457	1
	High	VALVYGxmNEPPGAR	1	2	1	C0J9K5	X7(K); M8(Oxidation)	0	0.001	0.0108	20.51	19.5242	2	1617.84	1.06757	78.8973	1
Q95FS7	ATP synthase subunit beta (Fragment) OS=Eucryphia lucida OX=3791 GN=atpB PE=3 SV=1 - [Q95FS7_EUCLU]	2899.55	60.58	2016	1	20	165	482	51.786	5.30029
	High	GIYPAVDPLDSTSTMLQPR	1	5449	23	A0A0M3LBA7;A0A1C9HCV0;A0A1D8D815;A0A1I7PIS3;C0J9K5;C0J9P4;Q9SCE9;A0A1I7PIS8;Q95FJ8;Q597J4;A0A1W6SA98;A0A191SDX6;A0A1C9HC37;Q5J038;A0A1I7PIU6;A0A1I7PIT2;B8PRK2;A0A1X7YHE3;A9L9Y0;Q95FS7;Q9MRM1;B7S4V7;Q8WJF6		0	0	1.102e-10	109.47	2.86093e-08	3	2061.03	0.971619	114.18	0
	High	ELQDIIAILGLDELSEEDR	1	7752	23	A0A0M3LBA7;Q597J4;A0A1C9HC37;A0A1C9HCV0;Q5J038;C0J9K5;C0J9P4;Q95FJ8;A0A1I7PIS3;Q9SCE9;A0A1W6SA98;A0A1I7PIU6;A0A1I7PIS8;B8PRK2;A0A1D8D815;A0A191SDX6;A0A1I7PIT2;Q95FS7;A9L9Y0;B7S4V7;A0A1X7YHE3;A0A0A7DB45;Q8WJF6		0	0	7.562e-14	100.93	2.01256e-07	2	2171.11	-0.536246	115.769	0
	High	mPSAVGYQPTLSTEMGSLQER	16	5647	21	A0A0M3LBA7;A0A1C9HCV0;A0A1W6SA98;Q5J038;A0A1I7PIU6;A0A1I7PIS3;C0J9K5;C0J9P4;Q95FS7;Q9SCE9;A0A1I7PIS8;A0A1I7PIT2;A0A1C9HC37;B8PRK2;Q95FJ8;Q597J4;A0A191SDX6;A0A1D8D815;A0A1X7YHE3;A9L9Y0;B7S4V7	M1(Oxidation)	0	0	2.828e-12	99.5	1.83663e-07	2	2298.08	1.63709	97.655	0
	High	GMEVIDTGAPLSVPVGGATLGR	7	3356	18	A0A1C9HCV0;Q5J038;A0A1I7PIS3;Q9SCE9;Q95FJ8;A0A0M3LBA7;A0A1C9HC37;A0A1D8D815;C0J9K5;C0J9P4;A0A1I7PIS8;A0A191SDX6;A0A1I7PIU6;A0A1I7PIT2;Q95FS7;A0A1W6SA98;B8PRK2;A9L9Y0		0	0	3.372e-13	99.39	5.245e-07	2	2097.1	1.22165	112.861	0
	High	GmEVIDTGAPLSVPVGGATLGR	5	3356	18	A0A0M3LBA7;A0A1C9HCV0;Q5J038;A0A1D8D815;A0A1I7PIU6;A0A1C9HC37;A0A1W6SA98;A0A1I7PIS3;C0J9K5;C0J9P4;Q9SCE9;A0A1I7PIS8;Q95FJ8;B8PRK2;A0A191SDX6;A9L9Y0;A0A1I7PIT2;Q95FS7	M2(Oxidation)	0	0	2.159e-13	97.44	3.8004e-07	2	2113.1	1.42362	103.458	0
	High	FVQAGSEVSALLGR	11	9158	23	A0A0M3LBA7;A0A1C9HCV0;Q5J038;A0A1D8D815;A0A1I7PIU6;A0A1I7PIS3;C0J9K5;C0J9P4;Q95FS7;Q9SCE9;B7S4V7;A0A1I7PIS8;A0A1C9HC37;Q95FJ8;Q597J4;A0A1X7YHE3;A9L9Y0;A0A1W6SA98;A0A1I7PIT2;B8PRK2;A0A191SDX6;A0A0A7DB11;A0A0A7DB45		0	0	4.948e-08	97.09	5.43551e-07	2	1433.78	0.798734	104.795	0
	High	VALVYGQMNEPPGAR	11	9490	23	Q9MRM1;A0A0M3LBA7;Q597J4;A0A1C9HC37;A0A1C9HCV0;Q5J038;C0J9K5;C0J9P4;Q95FJ8;A0A1I7PIS3;Q9SCE9;A0A1W6SA98;A0A1I7PIU6;A0A1I7PIS8;A0A1I7PIT2;B8PRK2;A0A1D8D815;A0A191SDX6;A0A1X7YHE3;A9L9Y0;Q95FS7;A0A0A7DB11;B7S4V7		0	0	2.057e-08	89.44	2.94242e-06	2	1601.81	0.655343	81.5348	0
	High	DVNEQDVLLFIDNIFR	1	5066	16	A0A1C9HCV0;Q5J038;A0A1I7PIS3;Q9SCE9;Q95FJ8;A0A0M3LBA7;A0A1C9HC37;C0J9K5;C0J9P4;A0A1W6SA98;A0A1I7PIU6;A0A1I7PIS8;Q597J4;Q95FS7;A0A1I7PIT2;B8PRK2		0	0	2.079e-11	87.98	4.47228e-06	2	1950	-0.218365	116.513	0
	High	AVAMSATDGLMR	7	3822	15	A0A0M3LBA7;Q597J4;A0A1C9HCV0;A0A1W6SA98;A0A191SDX6;A0A1D8D815;A0A1I7PIS3;C0J9K5;C0J9P4;Q9SCE9;A0A1I7PIS8;Q95FJ8;Q95FS7;B8PRK2;Q9MRM1		0	0	3.484e-06	82.11	1.2505e-05	2	1222.59	0.320184	73.1254	0
	High	mPNIYNALVVK	3	4063	14	A0A0M3LBA7;A0A1C9HCV0;Q597J4;A0A1C9HC37;Q5J038;C0J9K5;C0J9P4;Q95FJ8;A0A1I7PIU6;A0A1I7PIS8;B8PRK2;A0A1D8D815;Q95FS7;B7S4V7	M1(Oxidation)	0	0	2.089e-05	78.87	8.91045e-05	2	1277.69	1.17155	90.1483	0
	High	VGLTALTMAEYFR	1	7808	23	A0A0M3LBA7;Q597J4;A0A1C9HCV0;A0A1W6SA98;Q5J038;A0A1I7PIU6;A0A1I7PIS3;C0J9K5;C0J9P4;Q95FS7;Q9SCE9;A0A1I7PIS8;A0A1I7PIT2;A0A1C9HC37;B8PRK2;Q95FJ8;A0A1D8D815;B7S4V7;A0A1X7YHE3;A9L9Y0;A0A191SDX6;A0A0A7DB11;Q9MRM1		0	0	6.695e-07	76.72	5.28119e-05	2	1471.76	0.891184	114.594	0
	High	VALVYGQmNEPPGAR	11	9490	23	A0A0M3LBA7;Q597J4;A0A1C9HCV0;A0A1W6SA98;A0A191SDX6;Q5J038;A0A1D8D815;A0A1I7PIU6;A0A1I7PIS3;C0J9K5;C0J9P4;Q95FS7;Q9SCE9;B7S4V7;A0A1I7PIS8;A0A1X7YHE3;A0A1I7PIT2;A0A1C9HC37;B8PRK2;A9L9Y0;Q95FJ8;A0A0A7DB11;Q9MRM1	M8(Oxidation)	0	0	1.259e-07	76.53	5.74337e-05	2	1617.81	1.52838	65.845	0
	High	GIYPAVDPLDSTSTmLQPR	7	5449	23	A0A0M3LBA7;A0A1C9HCV0;C0J9K5;C0J9P4;Q95FJ8;Q597J4;A0A1D8D815;A0A1I7PIS8;A0A1C9HC37;Q5J038;A0A1I7PIS3;Q9SCE9;A0A1W6SA98;A0A1I7PIU6;A0A1I7PIT2;B8PRK2;A0A191SDX6;A0A1X7YHE3;A9L9Y0;Q95FS7;Q9MRM1;B7S4V7;Q8WJF6	M15(Oxidation)	0	0	4.959e-11	75.98	5.90545e-05	2	2077.03	1.77321	103.613	0
	High	VGLTALTmAEYFR	3	7808	23	A0A0M3LBA7;Q597J4;A0A1C9HCV0;A0A1W6SA98;Q5J038;A0A1I7PIU6;A0A1I7PIS3;C0J9K5;C0J9P4;Q95FS7;Q9SCE9;A0A1I7PIS8;A0A1I7PIT2;A0A1C9HC37;B8PRK2;Q95FJ8;A0A1D8D815;B7S4V7;A0A1X7YHE3;A9L9Y0;A0A191SDX6;A0A0A7DB11;Q9MRM1	M8(Oxidation)	0	0	1.856e-06	74.48	9.33296e-05	2	1487.76	0.935454	109.8	0
	High	mPSAVGYQPTLSTEmGSLQER	3	5647	21	A0A0M3LBA7;A0A1C9HCV0;A0A1C9HC37;Q5J038;C0J9K5;C0J9P4;Q95FJ8;A0A1W6SA98;Q9SCE9;A0A1I7PIU6;A0A1I7PIS3;A0A1I7PIS8;B8PRK2;Q597J4;A0A1D8D815;A0A1I7PIT2;A0A191SDX6;A0A1X7YHE3;A9L9Y0;Q95FS7;B7S4V7	M1(Oxidation); M15(Oxidation)	0	0	0.0004057	70.49	0.000130597	2	2314.07	1.29114	80.834	0
	High	MPNIYNALVVK	7	4063	14	Q95FJ8;A0A0M3LBA7;A0A1C9HCV0;Q5J038;Q597J4;A0A1D8D815;A0A1I7PIU6;C0J9K5;C0J9P4;A0A1I7PIS8;A0A1C9HC37;B8PRK2;Q95FS7;B7S4V7		0	0	2.082e-05	70.22	0.000214181	2	1261.7	0.44565	105.027	0
	High	AVAMSATDGLmR	7	3822	15	A0A0M3LBA7;A0A1C9HCV0;A0A1W6SA98;A0A191SDX6;A0A1D8D815;A0A1I7PIS3;C0J9K5;C0J9P4;Q9SCE9;A0A1I7PIS8;Q95FJ8;Q597J4;Q95FS7;B8PRK2;Q9MRM1	M11(Oxidation)	0	0	1.457e-06	70.19	0.000156965	2	1238.59	0.380734	58.9292	0
	High	SAPAFIQLDTK	6	4550	14	Q95FS7;A0A0M3LBA7;A0A1C9HCV0;Q5J038;A0A1I7PIS3;C0J9K5;C0J9P4;Q9SCE9;Q95FJ8;A0A1W6SA98;Q597J4;A0A1D8D815;A0A1I7PIT2;A0A191SDX6		0	0	0.0002636	63.43	0.00130987	2	1190.64	0.741073	83.5673	0
	High	EGNDLYMEMK	4	8238	20	A0A0A7DB11;A0A0M3LBA7;A0A1C9HCV0;Q5J038;Q95FS7;Q95FJ8;Q597J4;A0A1D8D815;A0A1I7PIU6;A0A1I7PIS3;C0J9K5;C0J9P4;Q9SCE9;B7S4V7;A0A1I7PIS8;A0A1X7YHE3;A0A1C9HC37;A9L9Y0;A0A1I7PIT2;B8PRK2		0	0	0.0003414	61.71	0.000562658	2	1229.52	0.394281	74.0156	0
	High	AHGGVSVFGGVGER	10	7920	23	A0A0M3LBA7;Q597J4;Q95FS7;A0A1C9HCV0;Q5J038;A0A1I7PIS3;Q9SCE9;Q95FJ8;A0A1W6SA98;A0A1I7PIU6;C0J9K5;C0J9P4;A0A1I7PIS8;A0A1I7PIT2;A0A1C9HC37;B8PRK2;A0A1D8D815;A0A1X7YHE3;A9L9Y0;A0A191SDX6;B7S4V7;Q9MRM1;A0A0A7DB11		0	0	0.0006462	57.24	0.00418889	2	1328.67	0.681198	66.3636	0
	High	IGLFGGAGVGK	7	9628	30	Q597J4;A0A0M3LBA7;A0A1C9HCV0;A0A1W6SA98;A0A191SDX6;Q5J038;A0A1D8D815;A0A1I7PIU6;A0A1I7PIS3;C0J9K5;C0J9P4;Q9SCE9;A0A1I7PIS8;A0A1C9HC37;Q95FJ8;A0A0A7DB11;A0A1X7YHE3;A0A1I7PIT2;B8PRK2;A9L9Y0;A0A2G5F6R8;B9T1V8;A0A2H3ZCK5;A0A251U5D0;A0A0K9NYL5;A0A0A7DB45;Q95FS7;Q9MRM1;B7S4V7;A0A0D6QRT0		0	0	0.0003143	50.57	0.0204368	2	975.562	0.230906	82.6012	0
	High	MPSAVGYQPTLSTEMGSLQER	8	5647	21	B7S4V7;A0A1C9HC37;A0A0M3LBA7;Q597J4;A0A1C9HCV0;A0A1W6SA98;Q5J038;A0A1I7PIU6;A0A1I7PIS3;C0J9K5;C0J9P4;Q9SCE9;A0A1I7PIS8;Q95FJ8;A0A1D8D815;A0A191SDX6;Q95FS7;A0A1I7PIT2;B8PRK2;A0A1X7YHE3;A9L9Y0		0	0	5.539e-06	48.12	0.0297147	2	2282.08	0.490151	103.466	0
	High	VVDLLAPYR	7	9267	24	A0A0M3LBA7;Q597J4;A0A1C9HC37;A0A1C9HCV0;Q5J038;C0J9K5;C0J9P4;Q95FJ8;A0A1I7PIS3;Q9SCE9;A0A1W6SA98;A0A1I7PIU6;A0A1I7PIS8;A0A1I7PIT2;B8PRK2;A0A1D8D815;A0A191SDX6;A0A1X7YHE3;A9L9Y0;A0A0A7DB11;A0A0A7DB45;Q95FS7;Q9MRM1;B7S4V7		0	0	0.003916	46.4	0.0494301	2	1045.6	0.419361	97.8707	0
	High	AVAmSATDGLmR	4	3822	15	A0A0M3LBA7;A0A1C9HCV0;A0A1I7PIS3;Q9SCE9;Q95FJ8;A0A1I7PIS8;B8PRK2;Q597J4;C0J9K5;C0J9P4;A0A1D8D815;A0A1W6SA98;A0A191SDX6;Q95FS7;Q9MRM1	M4(Oxidation); M11(Oxidation)	0	0	0.0001686	42.96	0.0658735	2	1254.58	0.537039	44.8672	0
	High	TVLIMELIxNIAK	1	10	1	Q95FS7	X9(D)	0	0	6.705e-05	42.52	0.0751027	2	1472.84	0.359882	114.698	0
	High	EGSITSIQAVYVPADDLTDPAPATTFAHLDATTVLSR	1	6159	20	A0A0M3LBA7;A0A1C9HCV0;Q5J038;A0A1I7PIU6;A0A1C9HC37;A0A1W6SA98;A0A191SDX6;A0A1D8D815;A0A1I7PIS3;C0J9K5;C0J9P4;Q9SCE9;A0A1I7PIS8;A0A0A7DB11;Q95FJ8;A0A0A7DB45;Q95FS7;A0A1I7PIT2;B8PRK2;B7S4V7		0.0233	0	1.364e-15	41.67	0.111374	4	3843.93	1.01164	114.492	0
	High	EGNDLYmEMK	3	8238	20	A0A0M3LBA7;Q597J4;A0A1C9HC37;A0A1C9HCV0;Q5J038;C0J9K5;C0J9P4;Q95FJ8;A0A1I7PIS3;Q9SCE9;A0A1I7PIU6;A0A1I7PIS8;A0A1I7PIT2;B8PRK2;A0A1D8D815;Q95FS7;A0A1X7YHE3;A9L9Y0;A0A0A7DB11;B7S4V7	M7(Oxidation)	0	0	0.0007582	34.5	0.265028	2	1245.51	0.55155	62.8392	0
	High	ESGVINEENIAESK	3	1255	12	A0A1C9HCV0;Q5J038;Q9SCE9;A0A1I7PIU6;A0A1I7PIS3;A0A1I7PIS8;A0A1I7PIT2;B8PRK2;Q95FJ8;Q95FS7;A0A1D8D815;A0A191SDX6		0	0	2.671e-05	15.27	57.5478	2	1518.73	-0.939643	61.2381	0
	High	LSIFETGIK	6	9003	22	A0A0M3LBA7;A0A1C9HCV0;Q5J038;C0J9K5;C0J9P4;Q95FJ8;Q597J4;A0A1D8D815;A0A1I7PIS3;Q9SCE9;A0A1I7PIS8;A0A1I7PIU6;Q95FS7;B7S4V7;A0A0A7DB11;A0A1C9HC37;A0A1X7YHE3;A9L9Y0;A0A1W6SA98;A0A191SDX6;A0A0A7DB45;Q9MRM1		0	0.001	0.01169	57.9	0.00227872	2	1007.58	0.459535	92.8549	0
	High	EGNDLYmEmK	1	8238	20	A0A0M3LBA7;A0A1C9HCV0;Q5J038;C0J9K5;C0J9P4;Q95FJ8;Q597J4;A0A1D8D815;A0A1I7PIU6;A0A1I7PIS3;Q9SCE9;A0A1I7PIS8;A0A0A7DB11;A0A1X7YHE3;A0A1C9HC37;A9L9Y0;Q95FS7;B7S4V7;A0A1I7PIT2;B8PRK2	M7(Oxidation); M9(Oxidation)	0	0.001	0.007343	21.92	4.30022	2	1261.51	0.801596	42.3016	0
	High	TREGNDLYMEMK	2	8225	20	A0A0A7DB11;A0A0M3LBA7;Q597J4;A0A1C9HCV0;Q5J038;A0A1D8D815;A0A1I7PIU6;A0A1I7PIS3;C0J9K5;C0J9P4;Q9SCE9;A0A1I7PIS8;A0A1X7YHE3;A0A1C9HC37;A9L9Y0;Q95FJ8;Q95FS7;B7S4V7;A0A1I7PIT2;B8PRK2		0	0.001	0.006377	21.14	9.25648	2	1486.67	0.164358	61.1457	1
A0A1I7PIT2	ATP synthase subunit beta (Fragment) OS=Mycetia sinensis OX=1712815 GN=atpB PE=3 SV=1 - [A0A1I7PIT2_9GENT]	2896.31	65.72	734	0	20	148	458	49.1826	5.05908
	High	IFNVLGEPVDNLGPVDTR	2	3009	12	A0A0M3LBA7;Q597J4;A0A1C9HC37;A0A1C9HCV0;Q5J038;A0A1W6SA98;Q9SCE9;A0A1I7PIU6;A0A1D8D815;A0A1I7PIT2;A0A191SDX6;B7S4V7		0	0	8.295e-08	110.67	1.74557e-08	2	1955.03	1.68163	114.256	0
	High	GIYPAVDPLDSTSTMLQPR	1	5449	23	A0A0M3LBA7;A0A1C9HCV0;A0A1D8D815;A0A1I7PIS3;C0J9K5;C0J9P4;Q9SCE9;A0A1I7PIS8;Q95FJ8;Q597J4;A0A1W6SA98;A0A191SDX6;A0A1C9HC37;Q5J038;A0A1I7PIU6;A0A1I7PIT2;B8PRK2;A0A1X7YHE3;A9L9Y0;Q95FS7;Q9MRM1;B7S4V7;Q8WJF6		0	0	1.102e-10	109.47	2.86093e-08	3	2061.03	0.971619	114.18	0
	High	ELQDIIAILGLDELSEEDR	1	7752	23	A0A0M3LBA7;Q597J4;A0A1C9HC37;A0A1C9HCV0;Q5J038;C0J9K5;C0J9P4;Q95FJ8;A0A1I7PIS3;Q9SCE9;A0A1W6SA98;A0A1I7PIU6;A0A1I7PIS8;B8PRK2;A0A1D8D815;A0A191SDX6;A0A1I7PIT2;Q95FS7;A9L9Y0;B7S4V7;A0A1X7YHE3;A0A0A7DB45;Q8WJF6		0	0	7.562e-14	100.93	2.01256e-07	2	2171.11	-0.536246	115.769	0
	High	mPSAVGYQPTLSTEMGSLQER	16	5647	21	A0A0M3LBA7;A0A1C9HCV0;A0A1W6SA98;Q5J038;A0A1I7PIU6;A0A1I7PIS3;C0J9K5;C0J9P4;Q95FS7;Q9SCE9;A0A1I7PIS8;A0A1I7PIT2;A0A1C9HC37;B8PRK2;Q95FJ8;Q597J4;A0A191SDX6;A0A1D8D815;A0A1X7YHE3;A9L9Y0;B7S4V7	M1(Oxidation)	0	0	2.828e-12	99.5	1.83663e-07	2	2298.08	1.63709	97.655	0
	High	GMEVIDTGAPLSVPVGGATLGR	7	3356	18	A0A1C9HCV0;Q5J038;A0A1I7PIS3;Q9SCE9;Q95FJ8;A0A0M3LBA7;A0A1C9HC37;A0A1D8D815;C0J9K5;C0J9P4;A0A1I7PIS8;A0A191SDX6;A0A1I7PIU6;A0A1I7PIT2;Q95FS7;A0A1W6SA98;B8PRK2;A9L9Y0		0	0	3.372e-13	99.39	5.245e-07	2	2097.1	1.22165	112.861	0
	High	GmEVIDTGAPLSVPVGGATLGR	5	3356	18	A0A0M3LBA7;A0A1C9HCV0;Q5J038;A0A1D8D815;A0A1I7PIU6;A0A1C9HC37;A0A1W6SA98;A0A1I7PIS3;C0J9K5;C0J9P4;Q9SCE9;A0A1I7PIS8;Q95FJ8;B8PRK2;A0A191SDX6;A9L9Y0;A0A1I7PIT2;Q95FS7	M2(Oxidation)	0	0	2.159e-13	97.44	3.8004e-07	2	2113.1	1.42362	103.458	0
	High	FVQAGSEVSALLGR	11	9158	23	A0A0M3LBA7;A0A1C9HCV0;Q5J038;A0A1D8D815;A0A1I7PIU6;A0A1I7PIS3;C0J9K5;C0J9P4;Q95FS7;Q9SCE9;B7S4V7;A0A1I7PIS8;A0A1C9HC37;Q95FJ8;Q597J4;A0A1X7YHE3;A9L9Y0;A0A1W6SA98;A0A1I7PIT2;B8PRK2;A0A191SDX6;A0A0A7DB11;A0A0A7DB45		0	0	4.948e-08	97.09	5.43551e-07	2	1433.78	0.798734	104.795	0
	High	VALVYGQMNEPPGAR	11	9490	23	Q9MRM1;A0A0M3LBA7;Q597J4;A0A1C9HC37;A0A1C9HCV0;Q5J038;C0J9K5;C0J9P4;Q95FJ8;A0A1I7PIS3;Q9SCE9;A0A1W6SA98;A0A1I7PIU6;A0A1I7PIS8;A0A1I7PIT2;B8PRK2;A0A1D8D815;A0A191SDX6;A0A1X7YHE3;A9L9Y0;Q95FS7;A0A0A7DB11;B7S4V7		0	0	2.057e-08	89.44	2.94242e-06	2	1601.81	0.655343	81.5348	0
	High	DVNEQDVLLFIDNIFR	1	5066	16	A0A1C9HCV0;Q5J038;A0A1I7PIS3;Q9SCE9;Q95FJ8;A0A0M3LBA7;A0A1C9HC37;C0J9K5;C0J9P4;A0A1W6SA98;A0A1I7PIU6;A0A1I7PIS8;Q597J4;Q95FS7;A0A1I7PIT2;B8PRK2		0	0	2.079e-11	87.98	4.47228e-06	2	1950	-0.218365	116.513	0
	High	VGLTALTMAEYFR	1	7808	23	A0A0M3LBA7;Q597J4;A0A1C9HCV0;A0A1W6SA98;Q5J038;A0A1I7PIU6;A0A1I7PIS3;C0J9K5;C0J9P4;Q95FS7;Q9SCE9;A0A1I7PIS8;A0A1I7PIT2;A0A1C9HC37;B8PRK2;Q95FJ8;A0A1D8D815;B7S4V7;A0A1X7YHE3;A9L9Y0;A0A191SDX6;A0A0A7DB11;Q9MRM1		0	0	6.695e-07	76.72	5.28119e-05	2	1471.76	0.891184	114.594	0
	High	VALVYGQmNEPPGAR	11	9490	23	A0A0M3LBA7;Q597J4;A0A1C9HCV0;A0A1W6SA98;A0A191SDX6;Q5J038;A0A1D8D815;A0A1I7PIU6;A0A1I7PIS3;C0J9K5;C0J9P4;Q95FS7;Q9SCE9;B7S4V7;A0A1I7PIS8;A0A1X7YHE3;A0A1I7PIT2;A0A1C9HC37;B8PRK2;A9L9Y0;Q95FJ8;A0A0A7DB11;Q9MRM1	M8(Oxidation)	0	0	1.259e-07	76.53	5.74337e-05	2	1617.81	1.52838	65.845	0
	High	GIYPAVDPLDSTSTmLQPR	7	5449	23	A0A0M3LBA7;A0A1C9HCV0;C0J9K5;C0J9P4;Q95FJ8;Q597J4;A0A1D8D815;A0A1I7PIS8;A0A1C9HC37;Q5J038;A0A1I7PIS3;Q9SCE9;A0A1W6SA98;A0A1I7PIU6;A0A1I7PIT2;B8PRK2;A0A191SDX6;A0A1X7YHE3;A9L9Y0;Q95FS7;Q9MRM1;B7S4V7;Q8WJF6	M15(Oxidation)	0	0	4.959e-11	75.98	5.90545e-05	2	2077.03	1.77321	103.613	0
	High	VGLTALTmAEYFR	3	7808	23	A0A0M3LBA7;Q597J4;A0A1C9HCV0;A0A1W6SA98;Q5J038;A0A1I7PIU6;A0A1I7PIS3;C0J9K5;C0J9P4;Q95FS7;Q9SCE9;A0A1I7PIS8;A0A1I7PIT2;A0A1C9HC37;B8PRK2;Q95FJ8;A0A1D8D815;B7S4V7;A0A1X7YHE3;A9L9Y0;A0A191SDX6;A0A0A7DB11;Q9MRM1	M8(Oxidation)	0	0	1.856e-06	74.48	9.33296e-05	2	1487.76	0.935454	109.8	0
	High	mPSAVGYQPTLSTEmGSLQER	3	5647	21	A0A0M3LBA7;A0A1C9HCV0;A0A1C9HC37;Q5J038;C0J9K5;C0J9P4;Q95FJ8;A0A1W6SA98;Q9SCE9;A0A1I7PIU6;A0A1I7PIS3;A0A1I7PIS8;B8PRK2;Q597J4;A0A1D8D815;A0A1I7PIT2;A0A191SDX6;A0A1X7YHE3;A9L9Y0;Q95FS7;B7S4V7	M1(Oxidation); M15(Oxidation)	0	0	0.0004057	70.49	0.000130597	2	2314.07	1.29114	80.834	0
	High	MPNIYDALVVK	2	26	3	Q95FJ8;A0A1I7PIS3;A0A1I7PIT2		0	0	2.288e-05	68.46	0.000355197	2	1262.68	0.339748	94.4322	0
	High	IVGEEHYETAQK	12	150	5	A0A0M3LBA7;A0A1I7PIS3;A0A1I7PIU6;A0A1I7PIT2;A0A1I7PIS8		0	0	1.218e-08	65.43	0.000464068	2	1403.68	0.725694	38.7461	0
	High	SAPAFIQLDTK	6	4550	14	Q95FS7;A0A0M3LBA7;A0A1C9HCV0;Q5J038;A0A1I7PIS3;C0J9K5;C0J9P4;Q9SCE9;Q95FJ8;A0A1W6SA98;Q597J4;A0A1D8D815;A0A1I7PIT2;A0A191SDX6		0	0	0.0002636	63.43	0.00130987	2	1190.64	0.741073	83.5673	0
	High	EGNDLYMEMK	4	8238	20	A0A0A7DB11;A0A0M3LBA7;A0A1C9HCV0;Q5J038;Q95FS7;Q95FJ8;Q597J4;A0A1D8D815;A0A1I7PIU6;A0A1I7PIS3;C0J9K5;C0J9P4;Q9SCE9;B7S4V7;A0A1I7PIS8;A0A1X7YHE3;A0A1C9HC37;A9L9Y0;A0A1I7PIT2;B8PRK2		0	0	0.0003414	61.71	0.000562658	2	1229.52	0.394281	74.0156	0
	High	TVLImELINNIAK	1	8267	22	A0A0M3LBA7;A0A1C9HCV0;Q597J4;A0A1D8D815;A0A1I7PIS3;C0J9K5;C0J9P4;Q9SCE9;A0A1I7PIS8;Q95FJ8;Q5J038;A0A1I7PIU6;A0A1X7YHE3;A0A1C9HC37;A9L9Y0;A0A1I7PIT2;B8PRK2;A0A0A7DB11;A0A1W6SA98;A0A191SDX6;A0A0A7DB45;Q9MRM1	M5(Oxidation)	0	0	0.0006579	59.4	0.00197339	2	1487.85	0.253544	114.9	0
	High	AHGGVSVFGGVGER	10	7920	23	A0A0M3LBA7;Q597J4;Q95FS7;A0A1C9HCV0;Q5J038;A0A1I7PIS3;Q9SCE9;Q95FJ8;A0A1W6SA98;A0A1I7PIU6;C0J9K5;C0J9P4;A0A1I7PIS8;A0A1I7PIT2;A0A1C9HC37;B8PRK2;A0A1D8D815;A0A1X7YHE3;A9L9Y0;A0A191SDX6;B7S4V7;Q9MRM1;A0A0A7DB11		0	0	0.0006462	57.24	0.00418889	2	1328.67	0.681198	66.3636	0
	High	TVLIMELINNIAK	1	8267	22	A0A0M3LBA7;A0A1C9HCV0;Q597J4;A0A1D8D815;A0A1I7PIS3;C0J9K5;C0J9P4;Q9SCE9;A0A1I7PIS8;Q95FJ8;Q5J038;A0A1I7PIU6;A0A1X7YHE3;A0A1C9HC37;A9L9Y0;A0A1I7PIT2;B8PRK2;A0A0A7DB11;A0A1W6SA98;A0A191SDX6;A0A0A7DB45;Q9MRM1		0	0	2.534e-06	52.58	0.00929422	2	1471.86	0.118931	115.425	0
	High	IGLFGGAGVGK	7	9628	30	Q597J4;A0A0M3LBA7;A0A1C9HCV0;A0A1W6SA98;A0A191SDX6;Q5J038;A0A1D8D815;A0A1I7PIU6;A0A1I7PIS3;C0J9K5;C0J9P4;Q9SCE9;A0A1I7PIS8;A0A1C9HC37;Q95FJ8;A0A0A7DB11;A0A1X7YHE3;A0A1I7PIT2;B8PRK2;A9L9Y0;A0A2G5F6R8;B9T1V8;A0A2H3ZCK5;A0A251U5D0;A0A0K9NYL5;A0A0A7DB45;Q95FS7;Q9MRM1;B7S4V7;A0A0D6QRT0		0	0	0.0003143	50.57	0.0204368	2	975.562	0.230906	82.6012	0
	High	MPSAVGYQPTLSTEMGSLQER	8	5647	21	B7S4V7;A0A1C9HC37;A0A0M3LBA7;Q597J4;A0A1C9HCV0;A0A1W6SA98;Q5J038;A0A1I7PIU6;A0A1I7PIS3;C0J9K5;C0J9P4;Q9SCE9;A0A1I7PIS8;Q95FJ8;A0A1D8D815;A0A191SDX6;Q95FS7;A0A1I7PIT2;B8PRK2;A0A1X7YHE3;A9L9Y0		0	0	5.539e-06	48.12	0.0297147	2	2282.08	0.490151	103.466	0
	High	VVDLLAPYR	7	9267	24	A0A0M3LBA7;Q597J4;A0A1C9HC37;A0A1C9HCV0;Q5J038;C0J9K5;C0J9P4;Q95FJ8;A0A1I7PIS3;Q9SCE9;A0A1W6SA98;A0A1I7PIU6;A0A1I7PIS8;A0A1I7PIT2;B8PRK2;A0A1D8D815;A0A191SDX6;A0A1X7YHE3;A9L9Y0;A0A0A7DB11;A0A0A7DB45;Q95FS7;Q9MRM1;B7S4V7		0	0	0.003916	46.4	0.0494301	2	1045.6	0.419361	97.8707	0
	High	EGSITSIQAVYVPADDLTDPAPATTFAHLDATTVLSR	1	6159	20	A0A0M3LBA7;A0A1C9HCV0;Q5J038;A0A1I7PIU6;A0A1C9HC37;A0A1W6SA98;A0A191SDX6;A0A1D8D815;A0A1I7PIS3;C0J9K5;C0J9P4;Q9SCE9;A0A1I7PIS8;A0A0A7DB11;Q95FJ8;A0A0A7DB45;Q95FS7;A0A1I7PIT2;B8PRK2;B7S4V7		0.0233	0	1.364e-15	41.67	0.111374	4	3843.93	1.01164	114.492	0
	High	EGNDLYmEMK	3	8238	20	A0A0M3LBA7;Q597J4;A0A1C9HC37;A0A1C9HCV0;Q5J038;C0J9K5;C0J9P4;Q95FJ8;A0A1I7PIS3;Q9SCE9;A0A1I7PIU6;A0A1I7PIS8;A0A1I7PIT2;B8PRK2;A0A1D8D815;Q95FS7;A0A1X7YHE3;A9L9Y0;A0A0A7DB11;B7S4V7	M7(Oxidation)	0	0	0.0007582	34.5	0.265028	2	1245.51	0.55155	62.8392	0
	High	ESGVINEENIAESK	3	1255	12	A0A1C9HCV0;Q5J038;Q9SCE9;A0A1I7PIU6;A0A1I7PIS3;A0A1I7PIS8;A0A1I7PIT2;B8PRK2;Q95FJ8;Q95FS7;A0A1D8D815;A0A191SDX6		0	0	2.671e-05	15.27	57.5478	2	1518.73	-0.939643	61.2381	0
	High	EGNDLYmEmK	1	8238	20	A0A0M3LBA7;A0A1C9HCV0;Q5J038;C0J9K5;C0J9P4;Q95FJ8;Q597J4;A0A1D8D815;A0A1I7PIU6;A0A1I7PIS3;Q9SCE9;A0A1I7PIS8;A0A0A7DB11;A0A1X7YHE3;A0A1C9HC37;A9L9Y0;Q95FS7;B7S4V7;A0A1I7PIT2;B8PRK2	M7(Oxidation); M9(Oxidation)	0	0.001	0.007343	21.92	4.30022	2	1261.51	0.801596	42.3016	0
	High	TREGNDLYMEMK	2	8225	20	A0A0A7DB11;A0A0M3LBA7;Q597J4;A0A1C9HCV0;Q5J038;A0A1D8D815;A0A1I7PIU6;A0A1I7PIS3;C0J9K5;C0J9P4;Q9SCE9;A0A1I7PIS8;A0A1X7YHE3;A0A1C9HC37;A9L9Y0;Q95FJ8;Q95FS7;B7S4V7;A0A1I7PIT2;B8PRK2		0	0.001	0.006377	21.14	9.25648	2	1486.67	0.164358	61.1457	1
A0A191SDX6	ATP synthase subunit beta (Fragment) OS=Delphinium ajacis OX=37494 GN=atpB PE=3 SV=1 - [A0A191SDX6_DELAJ]	2894.74	63.69	1285	1	19	152	471	50.7463	5.021
	High	IAQIIGPVLDVSFPPGK	3	158	4	A0A0M3LBA7;A0A1C9HCV0;A0A1D8D815;A0A191SDX6		0	0	4.152e-10	125.78	1.6519e-10	2	1751.01	1.19668	114.309	0
	High	IFNVLGEPVDNLGPVDTR	2	3009	12	A0A0M3LBA7;Q597J4;A0A1C9HC37;A0A1C9HCV0;Q5J038;A0A1W6SA98;Q9SCE9;A0A1I7PIU6;A0A1D8D815;A0A1I7PIT2;A0A191SDX6;B7S4V7		0	0	8.295e-08	110.67	1.74557e-08	2	1955.03	1.68163	114.256	0
	High	GIYPAVDPLDSTSTMLQPR	1	5449	23	A0A0M3LBA7;A0A1C9HCV0;A0A1D8D815;A0A1I7PIS3;C0J9K5;C0J9P4;Q9SCE9;A0A1I7PIS8;Q95FJ8;Q597J4;A0A1W6SA98;A0A191SDX6;A0A1C9HC37;Q5J038;A0A1I7PIU6;A0A1I7PIT2;B8PRK2;A0A1X7YHE3;A9L9Y0;Q95FS7;Q9MRM1;B7S4V7;Q8WJF6		0	0	1.102e-10	109.47	2.86093e-08	3	2061.03	0.971619	114.18	0
	High	ELQDIIAILGLDELSEEDR	1	7752	23	A0A0M3LBA7;Q597J4;A0A1C9HC37;A0A1C9HCV0;Q5J038;C0J9K5;C0J9P4;Q95FJ8;A0A1I7PIS3;Q9SCE9;A0A1W6SA98;A0A1I7PIU6;A0A1I7PIS8;B8PRK2;A0A1D8D815;A0A191SDX6;A0A1I7PIT2;Q95FS7;A9L9Y0;B7S4V7;A0A1X7YHE3;A0A0A7DB45;Q8WJF6		0	0	7.562e-14	100.93	2.01256e-07	2	2171.11	-0.536246	115.769	0
	High	mPSAVGYQPTLSTEMGSLQER	16	5647	21	A0A0M3LBA7;A0A1C9HCV0;A0A1W6SA98;Q5J038;A0A1I7PIU6;A0A1I7PIS3;C0J9K5;C0J9P4;Q95FS7;Q9SCE9;A0A1I7PIS8;A0A1I7PIT2;A0A1C9HC37;B8PRK2;Q95FJ8;Q597J4;A0A191SDX6;A0A1D8D815;A0A1X7YHE3;A9L9Y0;B7S4V7	M1(Oxidation)	0	0	2.828e-12	99.5	1.83663e-07	2	2298.08	1.63709	97.655	0
	High	GMEVIDTGAPLSVPVGGATLGR	7	3356	18	A0A1C9HCV0;Q5J038;A0A1I7PIS3;Q9SCE9;Q95FJ8;A0A0M3LBA7;A0A1C9HC37;A0A1D8D815;C0J9K5;C0J9P4;A0A1I7PIS8;A0A191SDX6;A0A1I7PIU6;A0A1I7PIT2;Q95FS7;A0A1W6SA98;B8PRK2;A9L9Y0		0	0	3.372e-13	99.39	5.245e-07	2	2097.1	1.22165	112.861	0
	High	GmEVIDTGAPLSVPVGGATLGR	5	3356	18	A0A0M3LBA7;A0A1C9HCV0;Q5J038;A0A1D8D815;A0A1I7PIU6;A0A1C9HC37;A0A1W6SA98;A0A1I7PIS3;C0J9K5;C0J9P4;Q9SCE9;A0A1I7PIS8;Q95FJ8;B8PRK2;A0A191SDX6;A9L9Y0;A0A1I7PIT2;Q95FS7	M2(Oxidation)	0	0	2.159e-13	97.44	3.8004e-07	2	2113.1	1.42362	103.458	0
	High	FVQAGSEVSALLGR	11	9158	23	A0A0M3LBA7;A0A1C9HCV0;Q5J038;A0A1D8D815;A0A1I7PIU6;A0A1I7PIS3;C0J9K5;C0J9P4;Q95FS7;Q9SCE9;B7S4V7;A0A1I7PIS8;A0A1C9HC37;Q95FJ8;Q597J4;A0A1X7YHE3;A9L9Y0;A0A1W6SA98;A0A1I7PIT2;B8PRK2;A0A191SDX6;A0A0A7DB11;A0A0A7DB45		0	0	4.948e-08	97.09	5.43551e-07	2	1433.78	0.798734	104.795	0
	High	VALVYGQMNEPPGAR	11	9490	23	Q9MRM1;A0A0M3LBA7;Q597J4;A0A1C9HC37;A0A1C9HCV0;Q5J038;C0J9K5;C0J9P4;Q95FJ8;A0A1I7PIS3;Q9SCE9;A0A1W6SA98;A0A1I7PIU6;A0A1I7PIS8;A0A1I7PIT2;B8PRK2;A0A1D8D815;A0A191SDX6;A0A1X7YHE3;A9L9Y0;Q95FS7;A0A0A7DB11;B7S4V7		0	0	2.057e-08	89.44	2.94242e-06	2	1601.81	0.655343	81.5348	0
	High	AVAMSATDGLMR	7	3822	15	A0A0M3LBA7;Q597J4;A0A1C9HCV0;A0A1W6SA98;A0A191SDX6;A0A1D8D815;A0A1I7PIS3;C0J9K5;C0J9P4;Q9SCE9;A0A1I7PIS8;Q95FJ8;Q95FS7;B8PRK2;Q9MRM1		0	0	3.484e-06	82.11	1.2505e-05	2	1222.59	0.320184	73.1254	0
	High	VGLTALTMAEYFR	1	7808	23	A0A0M3LBA7;Q597J4;A0A1C9HCV0;A0A1W6SA98;Q5J038;A0A1I7PIU6;A0A1I7PIS3;C0J9K5;C0J9P4;Q95FS7;Q9SCE9;A0A1I7PIS8;A0A1I7PIT2;A0A1C9HC37;B8PRK2;Q95FJ8;A0A1D8D815;B7S4V7;A0A1X7YHE3;A9L9Y0;A0A191SDX6;A0A0A7DB11;Q9MRM1		0	0	6.695e-07	76.72	5.28119e-05	2	1471.76	0.891184	114.594	0
	High	VALVYGQmNEPPGAR	11	9490	23	A0A0M3LBA7;Q597J4;A0A1C9HCV0;A0A1W6SA98;A0A191SDX6;Q5J038;A0A1D8D815;A0A1I7PIU6;A0A1I7PIS3;C0J9K5;C0J9P4;Q95FS7;Q9SCE9;B7S4V7;A0A1I7PIS8;A0A1X7YHE3;A0A1I7PIT2;A0A1C9HC37;B8PRK2;A9L9Y0;Q95FJ8;A0A0A7DB11;Q9MRM1	M8(Oxidation)	0	0	1.259e-07	76.53	5.74337e-05	2	1617.81	1.52838	65.845	0
	High	GIYPAVDPLDSTSTmLQPR	7	5449	23	A0A0M3LBA7;A0A1C9HCV0;C0J9K5;C0J9P4;Q95FJ8;Q597J4;A0A1D8D815;A0A1I7PIS8;A0A1C9HC37;Q5J038;A0A1I7PIS3;Q9SCE9;A0A1W6SA98;A0A1I7PIU6;A0A1I7PIT2;B8PRK2;A0A191SDX6;A0A1X7YHE3;A9L9Y0;Q95FS7;Q9MRM1;B7S4V7;Q8WJF6	M15(Oxidation)	0	0	4.959e-11	75.98	5.90545e-05	2	2077.03	1.77321	103.613	0
	High	VGLTALTmAEYFR	3	7808	23	A0A0M3LBA7;Q597J4;A0A1C9HCV0;A0A1W6SA98;Q5J038;A0A1I7PIU6;A0A1I7PIS3;C0J9K5;C0J9P4;Q95FS7;Q9SCE9;A0A1I7PIS8;A0A1I7PIT2;A0A1C9HC37;B8PRK2;Q95FJ8;A0A1D8D815;B7S4V7;A0A1X7YHE3;A9L9Y0;A0A191SDX6;A0A0A7DB11;Q9MRM1	M8(Oxidation)	0	0	1.856e-06	74.48	9.33296e-05	2	1487.76	0.935454	109.8	0
	High	mPSAVGYQPTLSTEmGSLQER	3	5647	21	A0A0M3LBA7;A0A1C9HCV0;A0A1C9HC37;Q5J038;C0J9K5;C0J9P4;Q95FJ8;A0A1W6SA98;Q9SCE9;A0A1I7PIU6;A0A1I7PIS3;A0A1I7PIS8;B8PRK2;Q597J4;A0A1D8D815;A0A1I7PIT2;A0A191SDX6;A0A1X7YHE3;A9L9Y0;Q95FS7;B7S4V7	M1(Oxidation); M15(Oxidation)	0	0	0.0004057	70.49	0.000130597	2	2314.07	1.29114	80.834	0
	High	AVAMSATDGLmR	7	3822	15	A0A0M3LBA7;A0A1C9HCV0;A0A1W6SA98;A0A191SDX6;A0A1D8D815;A0A1I7PIS3;C0J9K5;C0J9P4;Q9SCE9;A0A1I7PIS8;Q95FJ8;Q597J4;Q95FS7;B8PRK2;Q9MRM1	M11(Oxidation)	0	0	1.457e-06	70.19	0.000156965	2	1238.59	0.380734	58.9292	0
	High	SAPAFIQLDTK	6	4550	14	Q95FS7;A0A0M3LBA7;A0A1C9HCV0;Q5J038;A0A1I7PIS3;C0J9K5;C0J9P4;Q9SCE9;Q95FJ8;A0A1W6SA98;Q597J4;A0A1D8D815;A0A1I7PIT2;A0A191SDX6		0	0	0.0002636	63.43	0.00130987	2	1190.64	0.741073	83.5673	0
	High	TVLImELINNIAK	1	8267	22	A0A0M3LBA7;A0A1C9HCV0;Q597J4;A0A1D8D815;A0A1I7PIS3;C0J9K5;C0J9P4;Q9SCE9;A0A1I7PIS8;Q95FJ8;Q5J038;A0A1I7PIU6;A0A1X7YHE3;A0A1C9HC37;A9L9Y0;A0A1I7PIT2;B8PRK2;A0A0A7DB11;A0A1W6SA98;A0A191SDX6;A0A0A7DB45;Q9MRM1	M5(Oxidation)	0	0	0.0006579	59.4	0.00197339	2	1487.85	0.253544	114.9	0
	High	AHGGVSVFGGVGER	10	7920	23	A0A0M3LBA7;Q597J4;Q95FS7;A0A1C9HCV0;Q5J038;A0A1I7PIS3;Q9SCE9;Q95FJ8;A0A1W6SA98;A0A1I7PIU6;C0J9K5;C0J9P4;A0A1I7PIS8;A0A1I7PIT2;A0A1C9HC37;B8PRK2;A0A1D8D815;A0A1X7YHE3;A9L9Y0;A0A191SDX6;B7S4V7;Q9MRM1;A0A0A7DB11		0	0	0.0006462	57.24	0.00418889	2	1328.67	0.681198	66.3636	0
	High	TVLIMELINNIAK	1	8267	22	A0A0M3LBA7;A0A1C9HCV0;Q597J4;A0A1D8D815;A0A1I7PIS3;C0J9K5;C0J9P4;Q9SCE9;A0A1I7PIS8;Q95FJ8;Q5J038;A0A1I7PIU6;A0A1X7YHE3;A0A1C9HC37;A9L9Y0;A0A1I7PIT2;B8PRK2;A0A0A7DB11;A0A1W6SA98;A0A191SDX6;A0A0A7DB45;Q9MRM1		0	0	2.534e-06	52.58	0.00929422	2	1471.86	0.118931	115.425	0
	High	IGLFGGAGVGK	7	9628	30	Q597J4;A0A0M3LBA7;A0A1C9HCV0;A0A1W6SA98;A0A191SDX6;Q5J038;A0A1D8D815;A0A1I7PIU6;A0A1I7PIS3;C0J9K5;C0J9P4;Q9SCE9;A0A1I7PIS8;A0A1C9HC37;Q95FJ8;A0A0A7DB11;A0A1X7YHE3;A0A1I7PIT2;B8PRK2;A9L9Y0;A0A2G5F6R8;B9T1V8;A0A2H3ZCK5;A0A251U5D0;A0A0K9NYL5;A0A0A7DB45;Q95FS7;Q9MRM1;B7S4V7;A0A0D6QRT0		0	0	0.0003143	50.57	0.0204368	2	975.562	0.230906	82.6012	0
	High	MPSAVGYQPTLSTEMGSLQER	8	5647	21	B7S4V7;A0A1C9HC37;A0A0M3LBA7;Q597J4;A0A1C9HCV0;A0A1W6SA98;Q5J038;A0A1I7PIU6;A0A1I7PIS3;C0J9K5;C0J9P4;Q9SCE9;A0A1I7PIS8;Q95FJ8;A0A1D8D815;A0A191SDX6;Q95FS7;A0A1I7PIT2;B8PRK2;A0A1X7YHE3;A9L9Y0		0	0	5.539e-06	48.12	0.0297147	2	2282.08	0.490151	103.466	0
	High	VVDLLAPYR	7	9267	24	A0A0M3LBA7;Q597J4;A0A1C9HC37;A0A1C9HCV0;Q5J038;C0J9K5;C0J9P4;Q95FJ8;A0A1I7PIS3;Q9SCE9;A0A1W6SA98;A0A1I7PIU6;A0A1I7PIS8;A0A1I7PIT2;B8PRK2;A0A1D8D815;A0A191SDX6;A0A1X7YHE3;A9L9Y0;A0A0A7DB11;A0A0A7DB45;Q95FS7;Q9MRM1;B7S4V7		0	0	0.003916	46.4	0.0494301	2	1045.6	0.419361	97.8707	0
	High	AVAmSATDGLmR	4	3822	15	A0A0M3LBA7;A0A1C9HCV0;A0A1I7PIS3;Q9SCE9;Q95FJ8;A0A1I7PIS8;B8PRK2;Q597J4;C0J9K5;C0J9P4;A0A1D8D815;A0A1W6SA98;A0A191SDX6;Q95FS7;Q9MRM1	M4(Oxidation); M11(Oxidation)	0	0	0.0001686	42.96	0.0658735	2	1254.58	0.537039	44.8672	0
	High	EGSITSIQAVYVPADDLTDPAPATTFAHLDATTVLSR	1	6159	20	A0A0M3LBA7;A0A1C9HCV0;Q5J038;A0A1I7PIU6;A0A1C9HC37;A0A1W6SA98;A0A191SDX6;A0A1D8D815;A0A1I7PIS3;C0J9K5;C0J9P4;Q9SCE9;A0A1I7PIS8;A0A0A7DB11;Q95FJ8;A0A0A7DB45;Q95FS7;A0A1I7PIT2;B8PRK2;B7S4V7		0.0233	0	1.364e-15	41.67	0.111374	4	3843.93	1.01164	114.492	0
	High	ESGVINEENIAESK	3	1255	12	A0A1C9HCV0;Q5J038;Q9SCE9;A0A1I7PIU6;A0A1I7PIS3;A0A1I7PIS8;A0A1I7PIT2;B8PRK2;Q95FJ8;Q95FS7;A0A1D8D815;A0A191SDX6		0	0	2.671e-05	15.27	57.5478	2	1518.73	-0.939643	61.2381	0
	High	LSIFETGIK	6	9003	22	A0A0M3LBA7;A0A1C9HCV0;Q5J038;C0J9K5;C0J9P4;Q95FJ8;Q597J4;A0A1D8D815;A0A1I7PIS3;Q9SCE9;A0A1I7PIS8;A0A1I7PIU6;Q95FS7;B7S4V7;A0A0A7DB11;A0A1C9HC37;A0A1X7YHE3;A9L9Y0;A0A1W6SA98;A0A191SDX6;A0A0A7DB45;Q9MRM1		0	0.001	0.01169	57.9	0.00227872	2	1007.58	0.459535	92.8549	0
	High	TREGDDLYMEMK	2	4	1	A0A191SDX6		0	0.003	0.03335	24.44	1.64981	2	1487.65	0.40288	66.7186	1
D6MYI7	Ribulose bisphosphate carboxylase large chain OS=Arum cylindraceum OX=491969 GN=rbcL PE=3 SV=1 - [D6MYI7_9ARAE]	2892.02	32.92	24334	0	15	245	480	53.1831	6.80029
	High	GGLDFTKDDENVNSQPFMR	9	51638	277	Q8MFT9;C0J9R6;C6G1P2;Q5W520;A5X4D3;F2X4H9;A0A0K2SQY8;D6MYL0;Q9GGI5;D6MYJ6;Q5I221;Q4VI78;A0A249Y5Y5;G0WZL1;Q37220;B2BY95;A0A291L2W8;A2VAL6;Q37279;J9QH20;L0N8B1;A0A291EXH5;Q6VW40;I2BGM7;Q33047;Q31807;Q8WL19;Q33032;Q8M9C0;A0A1C9HG87;B8PRL7;Q4VWN3;C3S8Q5;Q9GEK5;C1JAT3;Q7GH77;A0A2H4NXN4;Q33156;Q8HUZ9;O98551;Q3I534;I2E9A4;Q8MCX8;A0A0F7C9B6;C3S8U4;P93952;Q8WKT6;A0A142DPV4;F6KB17;B7P0E9;A0A1W6BU07;A0A1W6…		0	0	5.26e-12	133.6	1.83134e-10	2	2169.99	1.02955	93.3688	1
	High	GHYLNATAGTcEEMIK	12	14794	115	Q6VW40;C0J9R6;C6G1P2;Q5W520;Q33032;Q8M9C0;A0A1C9HG87;Q4VWN3;F2X4H9;A0A0K2SQY8;D6MYL0;C1JAT3;Q9GGI5;D6MYJ6;Q7GH77;O98551;Q3I534;I2E9A4;Q4VI78;A0A0F7C9B6;F6KB17;G0WZL1;Q37220;B2BY95;Q5UFF3;B8YHH9;B1PHQ2;Q1X6Q9;A0A142I7F3;P92434;A2VAL6;S6CMZ7;Q8MFT9;J9QH20;H9ZGI0;L0N8B1;Q95A73;Q32701;Q9T2E4;A0A0B4M1K8;A0A171LI15;A0A1D8DG20;P94046;E7DMY2;F2X4Q8;Q31895;I2EAR2;Q37212;A0A291IA50;Q5I221;F2X4R1;Q8MCX9;A0A…	C11(Carbamidomethyl)	0	0	6.317e-11	99.52	2.45715e-07	2	1794.82	1.35117	65.1218	0
	High	DbGLLLHIHR	29	18	8	I2E906;R4QE58;D6MYI7;D6MYK9;A5H757;P93976;A0A0N7D4V6;Q9MV62	B2(D)	0	0	2.43e-05	89.63	3.01073e-06	3	1188.65	-0.222794	71.9084	0
	High	mSGGDHIHAGTVVGK	31	17683	149	F2X4Q8;I2EAR2;F2X4R1;Q6VW40;C0J9R6;C6G1P2;Q33032;Q8M9C0;Q339G9;F2X4H9;Q9GGI5;I2E964;Q7GH77;Q5I221;I2E9A4;A0A0F7C9B6;A0A249Y5N8;F6KB17;Q5UFF3;B8YHH9;Q1X6Q9;S6CMZ7;Q8MFT9;L0N8B1;D6MYK4;E7DMY2;Q31807;T1WH32;C3S8Q5;A0A0K2SQY8;D6MYL0;D6MYJ6;Q8HUZ9;P93952;Q8WKT6;J9QG76;B2BY95;Q7YJM3;A0A1C9HG42;I6N589;I2BGM7;A0A1C9HG87;Q4VWN3;Q9GEK5;A0A2H4NXN4;O98551;Q8MCX8;B7P0E9;D4N1T9;A0A291L206;Q5QAE5;G8EEM9;A0A2D0W…	M1(Oxidation)	0	0	6.758e-08	84.13	1.33737e-05	2	1481.72	0.318762	31.0825	0
	High	MSGGDHIHAGTVVGK	38	17683	149	C0J9R6;C6G1P2;F2X4H9;Q9GGI5;Q5I221;I2E9A4;Q6VW40;I2BGM7;Q33032;A0A1S6WN23;T1WH32;M1S1D7;Q8HUZ9;A0A249Y5N8;S4TA61;J9QG76;E0D8V0;Q8MFT9;Q5QAE5;A0A0F7G5Y0;Q32701;O20246;Q6VW48;E7DMY2;Q31807;P92447;F2X4Q8;Q8M9C0;O47280;R4QE58;I2EAR2;Q339G9;Q6VW13;Q3T5L7;C6G392;A0A2H4UGV5;I2E964;A0A248SN48;Q37212;Q7GH77;Q9MTG1;A0A0F7C9B6;F2X4R1;O78288;P93952;Q8MCX9;Q5UFC2;A0A024HRQ0;F6KB17;Q9GCX8;Q8WJX3;B7P0E9;B5L2V5;…		0	0	1.735e-09	82.18	1.80255e-05	2	1465.72	0.933846	39.4129	0
	High	GHYLNATAGTcEEmIK	4	14794	115	C0J9R6;C6G1P2;Q5W520;A5X4D3;F2X4H9;A0A0K2SQY8;D6MYL0;Q9GGI5;D6MYJ6;Q5I221;Q4VI78;A0A249Y5Y5;G0WZL1;Q37220;B2BY95;A0A291L2W8;A2VAL6;Q37279;J9QH20;L0N8B1;Q9GEN6;Q32701;Q6VW40;D6MYK4;E7DMY2;Q33032;I2E962;F2X4Q8;Q8M9C0;A0A1C9HG87;Q7YMT1;R4QE58;I2E906;I2EAR2;Q4VWN3;Q339G9;Q95631;Q6VW13;Q3T5L7;Q9TN58;O98429;Q32553;C1JAT3;I2E964;Q37212;Q7GH77;A0A291IA50;J9QER6;Q7YMS9;O98551;Q3I534;I2E9A4;Q9T2E4;A0A0F7C9…	C11(Carbamidomethyl); M14(Oxidation)	0	0	2.694e-11	81.04	1.58999e-05	2	1810.81	1.65313	55.2681	0
	High	DDENVNSQPFMR	6	52171	300	Q6VW40;C0J9R6;C6G1P2;Q5W520;Q33032;A0A1C9HG87;Q4VWN3;F2X4H9;C1JAT3;Q9GGI5;Q4VI78;G0WZL1;P92434;A2VAL6;Q8MFT9;J9QH20;H9ZGI0;F2X4Q8;I2EAR2;Q37212;Q5I221;F2X4R1;A0A249Y5N8;I2BGM7;Q31807;Q8M9C0;A5X4D3;Q8WIX2;V5K6K1;Q339G9;C3S8Q5;V5K6L0;Q9GEK5;A0A0K2SQY8;O98429;D6MYL0;D6MYJ6;I2E964;A0A1W6BQF9;M1S1D7;Q7GH77;A0A2H4NXN4;Q8HUZ9;G0WZM4;Q95F24;O98551;I2E9A4;Q9T2E4;Q8MCX8;A0A0F7C9B6;O78288;A0A286NQF2;P93952;…		0	0	1.986e-06	77.7	6.32986e-05	2	1451.62	0.809607	69.6351	0
	High	GGLDFTKDDENVNSQPFmR	8	51638	277	A0A291EXH5;C0J9R6;A0A291EY88;C6G1P2;Q5W520;C3RXF1;B8PRL7;O09420;T1WH32;C3S8Q5;Q66PI3;F2X4H9;O78309;Q9GGI5;M1S1D7;Q8HUZ9;Q5I221;Q4VI78;O09424;C3S8U4;Q3I531;A0A249Y5Y5;G0WZL1;J9QG76;J9QFH0;E0D9F7;A2VAL6;J9QGT1;J9QH20;M1X1Y1;O03612;A0A023Q3H2;I2BGM7;Q33032;A0A142DPV4;A0A0F7C952;Q6VW40;Q9GEN6;Q32701;Q32571;Q33047;Q31807;Q8WL19;Q8M9C0;A0A1S6WN23;A0A1C9HG87;P92302;A0A0F7EV98;Q4VWN3;Q9GEK5;A0A0K2SQY8;Q3…	M18(Oxidation)	0	0	1.272e-10	76.68	8.72051e-05	2	2185.98	1.33788	83.8821	1
	High	TFQGPPHGIQVER	27	58045	278	C0J9R6;C6G1P2;Q5W520;A5X4D3;F2X4H9;A0A0K2SQY8;D6MYL0;Q9GGI5;D6MYJ6;Q5I221;Q4VI78;A0A249Y5Y5;G0WZL1;Q37220;B2BY95;A0A291L2W8;A2VAL6;Q37279;J9QH20;L0N8B1;A0A291EXH5;Q6VW40;I2BGM7;Q33047;Q31807;Q8WL19;Q33032;Q8M9C0;A0A1C9HG87;B8PRL7;Q4VWN3;C3S8Q5;Q9GEK5;C1JAT3;Q7GH77;A0A2H4NXN4;Q33156;Q8HUZ9;O98551;Q3I534;I2E9A4;Q8MCX8;A0A0F7C9B6;C3S8U4;P93952;Q8WKT6;A0A142DPV4;F6KB17;B7P0E9;A0A1W6BU07;A0A1W6BU25;D4…		0	0	8.117e-09	70.84	0.000513718	2	1465.76	0.905842	60.1288	0
	High	ELGVPIVMHDYITGGFTANTSLAHYcR	2	839	32	C0J9R6;D6MYL0;D6MYJ6;Q5W520;Q33032;A0A0F7C9B6;A2VAL6;I2BGM7;Q31807;C3S8U4;A0A142DPV4;A0A291EY88;C3RXF1;C3S8Q5;Q66PI3;G0WZL1;A0A023Q3H2;Q32553;A0A2H4UGV5;D6MYK9;D6MYK4;P92302;Q31889;A0A0F7C952;C7AQV0;A0A291L2W8;A0A0F7EWK2;C7AQT3;C7AQV2;D6MYI7;A0A120KLC1;D6MYJ0	C26(Carbamidomethyl)	0	0	3.05e-16	70.66	0.000228334	3	3022.46	1.28114	114.098	0
	High	GHYLNATAGTcEEmIKR	3	14767	114	Q6VW40;C0J9R6;C6G1P2;Q5W520;Q33032;Q8M9C0;A0A1C9HG87;Q4VWN3;F2X4H9;A0A0K2SQY8;D6MYL0;C1JAT3;Q9GGI5;D6MYJ6;Q7GH77;O98551;Q3I534;I2E9A4;Q4VI78;A0A0F7C9B6;F6KB17;G0WZL1;Q37220;B2BY95;Q5UFF3;B8YHH9;B1PHQ2;Q1X6Q9;A0A142I7F3;P92434;A2VAL6;S6CMZ7;Q8MFT9;J9QH20;H9ZGI0;L0N8B1;Q95A73;Q32701;Q9T2E4;A0A0B4M1K8;A0A171LI15;A0A1D8DG20;P94046;Q6VW48;E7DMY2;A0A2H4UGV5;I2E962;O98429;A0A142I7A5;Q36637;A0A078BR81;Q3…	C11(Carbamidomethyl); M14(Oxidation)	0	0	1.559e-07	70.09	0.000239774	3	1966.91	1.02636	51.0796	1
	High	FLFcAEAIYK	8	13080	136	Q9GHZ1;A0A291EXH5;C3S8Q5;C3S8U4;C0J9R6;C6G1P2;Q5W520;F2X4H9;Q9GGI5;Q4VI78;A2VAL6;Q31807;O78309;M1S1D7;Q8HUZ9;Q5I221;Q95DW1;P93952;J9QG76;Q37220;E0D9F7;J9QGT1;Q7YJM3;A0A1C9HG42;L0N8B1;A0A171LI15;A8DPF0;A0A023UA12;A0A291EY88;T1WH32;Q3I531;A0A1W6L1X3;D6MYK9;Q32571;C3RXF1;B8PRL7;R4QE58;Q66PI3;A0A0K2SQY8;D6MYL0;D6MYJ6;Q71N81;Q8WKT6;Q8MCX1;D6MYI7;A2VAL3;B8PRP3;H5ZW43;G0WZL1;B2BY95;A0A142I7A5;Q36637;Q6P…	C4(Carbamidomethyl)	0	0	0.0003322	61.05	0.00257809	2	1261.63	0.760049	114.101	0
	High	ELGVPIVmHDYITGGFTANTSLAHYcR	5	839	32	C0J9R6;D6MYL0;D6MYJ6;Q5W520;Q33032;A0A0F7C9B6;A2VAL6;I2BGM7;Q31807;C3S8U4;A0A142DPV4;A0A291EY88;C3RXF1;C3S8Q5;Q66PI3;G0WZL1;A0A023Q3H2;Q32553;A0A2H4UGV5;D6MYK9;D6MYK4;P92302;Q31889;A0A0F7C952;C7AQV0;A0A291L2W8;A0A0F7EWK2;C7AQT3;C7AQV2;D6MYI7;A0A120KLC1;D6MYJ0	M8(Oxidation); C26(Carbamidomethyl)	0	0	3.427e-09	58.64	0.00346076	3	3038.45	1.36103	113.623	0
	High	VALEAcVQAR	25	29518	223	A0A291EXH5;Q6VW40;I2BGM7;B1NL21;C0J9R6;C6G1P2;Q5W520;Q33047;Q31807;Q8WL19;Q33032;F2X4Q8;Q8M9C0;Q7YMT1;I2EAR2;Q339G9;F2X4H9;O78309;Q9GGI5;I2E964;Q37212;M1S1D7;Q7GH77;A0A291IA50;Q33156;Q8HUZ9;Q5I221;Q7YMS9;I2E9A4;Q4VI78;A0A0F7C9B6;F2X4R1;O78288;Q95DW1;C3S8U4;P93952;A0A249Y5N8;A0A142DPV4;F6KB17;Q8WJX3;B7P0E9;B5L2V5;S4TA61;D4N1T9;J9QG76;Q37220;Q9GD27;A0A1R3KTJ9;Q5UFF3;B8YHH9;E0D8V0;B1PHQ2;Q1X6Q9;R4GU…	C6(Carbamidomethyl)	0	0	0.0001236	58.39	0.00581233	2	1116.58	0.428443	113.302	0
	High	GHYLNATAGTcEEMIKR	1	14767	114	Q6VW40;C0J9R6;C6G1P2;Q33032;Q8M9C0;A0A1C9HG87;Q4VWN3;F2X4H9;A0A0K2SQY8;D6MYL0;Q9GGI5;D6MYJ6;Q7GH77;O98551;I2E9A4;A0A0F7C9B6;F6KB17;B2BY95;Q5UFF3;B8YHH9;Q1X6Q9;S6CMZ7;Q8MFT9;H9ZGI0;L0N8B1;Q95A73;Q5W520;Q4VI78;Q37220;B1PHQ2;A2VAL6;C1JAT3;Q3I534;G0WZL1;A0A142I7F3;P92434;J9QH20;Q6VW48;E7DMY2;A0A2H4UGV5;I2E962;O98429;Q9T2E4;A0A0B4M1K8;A0A142I7A5;Q36637;A0A171LI15;A0A078BR81;Q37347;K4EPE7;A0A0F6TFY2;Q9…	C11(Carbamidomethyl)	0	0	6.147e-05	57.37	0.00491079	2	1950.92	1.53245	60.2658	1
	High	DDENVNSQPFmR	4	52171	300	Q6VW40;I2BGM7;C0J9R6;C6G1P2;E7DMY2;Q33032;F2X4Q8;A0A1C9HG87;Q8WIX2;I2EAR2;Q4VWN3;C3S8Q5;F2X4H9;Q9GEK5;Q9GGI5;Q37212;A0A2H4NXN4;Q8HUZ9;Q95F24;Q8MCX8;F2X4R1;A0A286NQF2;Q7YJM6;B8PRP3;J9QG76;Q37347;A0A023UBM0;Q8MFT9;Q5QAE5;H9ZGI0;A0A291EXH5;B1NL21;Q5W520;Q33047;Q31807;Q8WL19;I2E962;Q8M9C0;Q9GHZ1;B8PRL7;Q85ZK4;Q7YMT1;A5X4D3;Q339G9;A5X4C4;A0A0K2SQY8;O78309;Q9T2B5;O98429;D6MYL0;C1JAT3;D6MYJ6;I2E964;M1S1…	M11(Oxidation)	0	0	9.567e-06	48.88	0.0474426	2	1467.62	0.855373	55.8707	0
	High	PLLGcTIKPK	6	64838	312	A0A291EXH5;C6G1P2;Q5W520;Q33032;A0A0F7EV98;Q6VW40;C0J9R6;D6MYK4;E7DMY2;F2X4Q8;Q8M9C0;A0A1C9HG87;I2EAR2;Q4VWN3;F2X4H9;A0A0K2SQY8;D6MYL0;C1JAT3;Q9GGI5;D6MYJ6;Q37212;Q7GH77;A0A291IA50;J9QER6;O98551;Q3I534;I2E9A4;Q4VI78;A0A0F7C9B6;F2X4R1;F6KB17;G0WZL1;Q37220;B2BY95;Q5UFF3;B8YHH9;B1PHQ2;Q1X6Q9;A0A142I7F3;P92434;A2VAL6;S6CMZ7;Q37176;Q8MFT9;J9QH20;A0A0F7C952;H9ZGI0;L0N8B1;Q95A73;Q31807;A5X4D3;C3S8Q5;M1S…	C5(Carbamidomethyl)	0	0	0.0002652	48.68	0.076682	2	1126.67	0.429394	51.9539	1
	High	AMHAVIDR	9	44488	296	C6G1P2;C3S8Q5;C3S8U4;Q6VW40;C0J9R6;Q5W520;Q33032;Q8M9C0;A0A1C9HG87;Q4VWN3;F2X4H9;A0A0K2SQY8;D6MYL0;C1JAT3;Q9GGI5;D6MYJ6;Q7GH77;O98551;Q3I534;I2E9A4;Q4VI78;A0A0F7C9B6;F6KB17;G0WZL1;Q37220;B2BY95;Q5UFF3;B8YHH9;B1PHQ2;Q1X6Q9;A0A142I7F3;P92434;A2VAL6;S6CMZ7;Q8MFT9;J9QH20;H9ZGI0;L0N8B1;Q95A73;I2BGM7;F2X4Q8;I2EAR2;Q37212;M1S1D7;Q8HUZ9;Q5I221;Q95F24;F2X4R1;A0A286NQF2;Q7YJM6;A0A249Y5N8;S4TA61;J9QG76;F5B3…		0	0	0.002468	47.13	0.0715004	2	912.472	0.113135	31.9205	0
	High	YGRPLLGcTIKPK	7	64650	303	C0J9R6;C6G1P2;Q5W520;A5X4D3;F2X4H9;A0A0K2SQY8;D6MYL0;Q9GGI5;D6MYJ6;Q5I221;Q4VI78;A0A249Y5Y5;G0WZL1;Q37220;B2BY95;A0A291L2W8;A2VAL6;Q37279;J9QH20;L0N8B1;A0A291EXH5;Q6VW40;I2BGM7;Q33047;Q31807;Q8WL19;Q33032;Q8M9C0;A0A1C9HG87;B8PRL7;Q4VWN3;C3S8Q5;Q9GEK5;C1JAT3;Q7GH77;A0A2H4NXN4;Q33156;Q8HUZ9;O98551;Q3I534;I2E9A4;Q8MCX8;A0A0F7C9B6;C3S8U4;P93952;Q8WKT6;A0A142DPV4;F6KB17;B7P0E9;A0A1W6BU07;A0A1W6BU25;D4…	C8(Carbamidomethyl)	0	0	1.343e-06	43.02	0.288981	3	1502.85	0.700838	53.2853	2
	High	AQAETGEIK	6	27913	221	C6G1P2;Q33032;Q8ME51;B8PRL7;Q9GEK5;A0A142DPV4;L0N8B1;Q6VW40;I2BGM7;C0J9R6;A0A1C9HG87;Q4VWN3;C3S8Q5;F2X4H9;Q9GGI5;A0A2H4NXN4;Q8HUZ9;Q8MCX8;J9QG76;Q8MFT9;Q5QAE5;H9ZGI0;Q5W520;Q8M9C0;A0A0K2SQY8;D6MYL0;C1JAT3;D6MYJ6;Q7GH77;O98551;Q3I534;I2E9A4;Q4VI78;A0A0F7C9B6;F6KB17;G0WZL1;Q37220;B2BY95;Q5UFF3;B8YHH9;B1PHQ2;Q1X6Q9;A0A142I7F3;P92434;A2VAL6;S6CMZ7;J9QH20;Q95A73;A0A291EXH5;C3RXF1;T1WH32;C3S8U4;A0A023Q…		0	0.001	0.01501	45.97	0.0925521	2	946.485	1.48856	24.8944	0
	High	NHGMHFR	4	30695	230	C0J9R6;C6G1P2;Q5W520;R4QE58;F2X4H9;Q9GGI5;Q4VI78;Q37220;A0A171LI15;B6GUV5;A0A078BR81;A2VAL6;A0A0F6TFY2;Q5DRJ9;G0LNJ9;L0N8B1;Q31807;A0A1C9HG42;E7DMY2;Q37212;Q5I221;F2X4R1;A0A1W6BU25;A0A291EXH5;Q8HUZ9;C3S8U4;P93952;J9QG76;E0D9F7;Q7YJM3;Q6VW40;I2BGM7;D6MYK4;Q33032;F2X4Q8;Q8M9C0;A0A1C9HG87;Q8WIX2;I2EAR2;Q4VWN3;C3S8Q5;Q6VW13;Q9GEK5;A0A0K2SQY8;O98429;D6MYL0;D6MYJ6;A0A1W6BQF9;Q7GH77;A0A2H4NXN4;Q95F24;O9…		0	0.004	0.0516	33.82	1.05071	2	898.41	-0.157603	30.2354	0
	High	AmHAVIDR	1	44488	296	A0A291EXH5;Q85ZK4;C3S8Q5;A0A2H4NXN4;C3S8U4;P93952;E0Y5C1;A0A1W6BU07;A0A1W6BU25;A0A1W6BU28;Q5EWL7;Q5QAE5;A0A023Q1L0;C0J9R6;C6G1P2;Q5W520;F2X4H9;A0A0K2SQY8;D6MYL0;Q9GGI5;D6MYJ6;Q4VI78;G0WZL1;Q37220;B2BY95;A2VAL6;J9QH20;L0N8B1;Q32701;Q6VW40;Q33032;Q8M9C0;Q32553;Q7GH77;I2E9A4;A0A0F7C9B6;Q3I531;F6KB17;Q5UFF3;B8YHH9;B1PHQ2;Q1X6Q9;S6CMZ7;Q8MFT9;A0A291L2S1;A5X4D3;Q5I221;A0A249Y5Y5;A0A291L2W8;Q37279;I2BGM…	M2(Oxidation)	0	0.009	0.1103	13.12	194.214	2	928.466	-1.05154	31.5457	0
B8PRK2	ATP synthase subunit beta (Fragment) OS=Helleborus orientalis OX=171898 GN=atpB PE=3 SV=1 - [B8PRK2_9MAGN]	2888.46	59.28	1015	0	19	163	474	51.1708	5.09717
	High	GIYPAVDPLDSTSTMLQPR	1	5449	23	A0A0M3LBA7;A0A1C9HCV0;A0A1D8D815;A0A1I7PIS3;C0J9K5;C0J9P4;Q9SCE9;A0A1I7PIS8;Q95FJ8;Q597J4;A0A1W6SA98;A0A191SDX6;A0A1C9HC37;Q5J038;A0A1I7PIU6;A0A1I7PIT2;B8PRK2;A0A1X7YHE3;A9L9Y0;Q95FS7;Q9MRM1;B7S4V7;Q8WJF6		0	0	1.102e-10	109.47	2.86093e-08	3	2061.03	0.971619	114.18	0
	High	ELQDIIAILGLDELSEEDR	1	7752	23	A0A0M3LBA7;Q597J4;A0A1C9HC37;A0A1C9HCV0;Q5J038;C0J9K5;C0J9P4;Q95FJ8;A0A1I7PIS3;Q9SCE9;A0A1W6SA98;A0A1I7PIU6;A0A1I7PIS8;B8PRK2;A0A1D8D815;A0A191SDX6;A0A1I7PIT2;Q95FS7;A9L9Y0;B7S4V7;A0A1X7YHE3;A0A0A7DB45;Q8WJF6		0	0	7.562e-14	100.93	2.01256e-07	2	2171.11	-0.536246	115.769	0
	High	mPSAVGYQPTLSTEMGSLQER	16	5647	21	A0A0M3LBA7;A0A1C9HCV0;A0A1W6SA98;Q5J038;A0A1I7PIU6;A0A1I7PIS3;C0J9K5;C0J9P4;Q95FS7;Q9SCE9;A0A1I7PIS8;A0A1I7PIT2;A0A1C9HC37;B8PRK2;Q95FJ8;Q597J4;A0A191SDX6;A0A1D8D815;A0A1X7YHE3;A9L9Y0;B7S4V7	M1(Oxidation)	0	0	2.828e-12	99.5	1.83663e-07	2	2298.08	1.63709	97.655	0
	High	GMEVIDTGAPLSVPVGGATLGR	7	3356	18	A0A1C9HCV0;Q5J038;A0A1I7PIS3;Q9SCE9;Q95FJ8;A0A0M3LBA7;A0A1C9HC37;A0A1D8D815;C0J9K5;C0J9P4;A0A1I7PIS8;A0A191SDX6;A0A1I7PIU6;A0A1I7PIT2;Q95FS7;A0A1W6SA98;B8PRK2;A9L9Y0		0	0	3.372e-13	99.39	5.245e-07	2	2097.1	1.22165	112.861	0
	High	GmEVIDTGAPLSVPVGGATLGR	5	3356	18	A0A0M3LBA7;A0A1C9HCV0;Q5J038;A0A1D8D815;A0A1I7PIU6;A0A1C9HC37;A0A1W6SA98;A0A1I7PIS3;C0J9K5;C0J9P4;Q9SCE9;A0A1I7PIS8;Q95FJ8;B8PRK2;A0A191SDX6;A9L9Y0;A0A1I7PIT2;Q95FS7	M2(Oxidation)	0	0	2.159e-13	97.44	3.8004e-07	2	2113.1	1.42362	103.458	0
	High	FVQAGSEVSALLGR	11	9158	23	A0A0M3LBA7;A0A1C9HCV0;Q5J038;A0A1D8D815;A0A1I7PIU6;A0A1I7PIS3;C0J9K5;C0J9P4;Q95FS7;Q9SCE9;B7S4V7;A0A1I7PIS8;A0A1C9HC37;Q95FJ8;Q597J4;A0A1X7YHE3;A9L9Y0;A0A1W6SA98;A0A1I7PIT2;B8PRK2;A0A191SDX6;A0A0A7DB11;A0A0A7DB45		0	0	4.948e-08	97.09	5.43551e-07	2	1433.78	0.798734	104.795	0
	High	VALVYGQMNEPPGAR	11	9490	23	Q9MRM1;A0A0M3LBA7;Q597J4;A0A1C9HC37;A0A1C9HCV0;Q5J038;C0J9K5;C0J9P4;Q95FJ8;A0A1I7PIS3;Q9SCE9;A0A1W6SA98;A0A1I7PIU6;A0A1I7PIS8;A0A1I7PIT2;B8PRK2;A0A1D8D815;A0A191SDX6;A0A1X7YHE3;A9L9Y0;Q95FS7;A0A0A7DB11;B7S4V7		0	0	2.057e-08	89.44	2.94242e-06	2	1601.81	0.655343	81.5348	0
	High	DVNEQDVLLFIDNIFR	1	5066	16	A0A1C9HCV0;Q5J038;A0A1I7PIS3;Q9SCE9;Q95FJ8;A0A0M3LBA7;A0A1C9HC37;C0J9K5;C0J9P4;A0A1W6SA98;A0A1I7PIU6;A0A1I7PIS8;Q597J4;Q95FS7;A0A1I7PIT2;B8PRK2		0	0	2.079e-11	87.98	4.47228e-06	2	1950	-0.218365	116.513	0
	High	AVAMSATDGLMR	7	3822	15	A0A0M3LBA7;Q597J4;A0A1C9HCV0;A0A1W6SA98;A0A191SDX6;A0A1D8D815;A0A1I7PIS3;C0J9K5;C0J9P4;Q9SCE9;A0A1I7PIS8;Q95FJ8;Q95FS7;B8PRK2;Q9MRM1		0	0	3.484e-06	82.11	1.2505e-05	2	1222.59	0.320184	73.1254	0
	High	mPNIYNALVVK	3	4063	14	A0A0M3LBA7;A0A1C9HCV0;Q597J4;A0A1C9HC37;Q5J038;C0J9K5;C0J9P4;Q95FJ8;A0A1I7PIU6;A0A1I7PIS8;B8PRK2;A0A1D8D815;Q95FS7;B7S4V7	M1(Oxidation)	0	0	2.089e-05	78.87	8.91045e-05	2	1277.69	1.17155	90.1483	0
	High	VGLTALTMAEYFR	1	7808	23	A0A0M3LBA7;Q597J4;A0A1C9HCV0;A0A1W6SA98;Q5J038;A0A1I7PIU6;A0A1I7PIS3;C0J9K5;C0J9P4;Q95FS7;Q9SCE9;A0A1I7PIS8;A0A1I7PIT2;A0A1C9HC37;B8PRK2;Q95FJ8;A0A1D8D815;B7S4V7;A0A1X7YHE3;A9L9Y0;A0A191SDX6;A0A0A7DB11;Q9MRM1		0	0	6.695e-07	76.72	5.28119e-05	2	1471.76	0.891184	114.594	0
	High	VALVYGQmNEPPGAR	11	9490	23	A0A0M3LBA7;Q597J4;A0A1C9HCV0;A0A1W6SA98;A0A191SDX6;Q5J038;A0A1D8D815;A0A1I7PIU6;A0A1I7PIS3;C0J9K5;C0J9P4;Q95FS7;Q9SCE9;B7S4V7;A0A1I7PIS8;A0A1X7YHE3;A0A1I7PIT2;A0A1C9HC37;B8PRK2;A9L9Y0;Q95FJ8;A0A0A7DB11;Q9MRM1	M8(Oxidation)	0	0	1.259e-07	76.53	5.74337e-05	2	1617.81	1.52838	65.845	0
	High	GIYPAVDPLDSTSTmLQPR	7	5449	23	A0A0M3LBA7;A0A1C9HCV0;C0J9K5;C0J9P4;Q95FJ8;Q597J4;A0A1D8D815;A0A1I7PIS8;A0A1C9HC37;Q5J038;A0A1I7PIS3;Q9SCE9;A0A1W6SA98;A0A1I7PIU6;A0A1I7PIT2;B8PRK2;A0A191SDX6;A0A1X7YHE3;A9L9Y0;Q95FS7;Q9MRM1;B7S4V7;Q8WJF6	M15(Oxidation)	0	0	4.959e-11	75.98	5.90545e-05	2	2077.03	1.77321	103.613	0
	High	VGLTALTmAEYFR	3	7808	23	A0A0M3LBA7;Q597J4;A0A1C9HCV0;A0A1W6SA98;Q5J038;A0A1I7PIU6;A0A1I7PIS3;C0J9K5;C0J9P4;Q95FS7;Q9SCE9;A0A1I7PIS8;A0A1I7PIT2;A0A1C9HC37;B8PRK2;Q95FJ8;A0A1D8D815;B7S4V7;A0A1X7YHE3;A9L9Y0;A0A191SDX6;A0A0A7DB11;Q9MRM1	M8(Oxidation)	0	0	1.856e-06	74.48	9.33296e-05	2	1487.76	0.935454	109.8	0
	High	mPSAVGYQPTLSTEmGSLQER	3	5647	21	A0A0M3LBA7;A0A1C9HCV0;A0A1C9HC37;Q5J038;C0J9K5;C0J9P4;Q95FJ8;A0A1W6SA98;Q9SCE9;A0A1I7PIU6;A0A1I7PIS3;A0A1I7PIS8;B8PRK2;Q597J4;A0A1D8D815;A0A1I7PIT2;A0A191SDX6;A0A1X7YHE3;A9L9Y0;Q95FS7;B7S4V7	M1(Oxidation); M15(Oxidation)	0	0	0.0004057	70.49	0.000130597	2	2314.07	1.29114	80.834	0
	High	MPNIYNALVVK	7	4063	14	Q95FJ8;A0A0M3LBA7;A0A1C9HCV0;Q5J038;Q597J4;A0A1D8D815;A0A1I7PIU6;C0J9K5;C0J9P4;A0A1I7PIS8;A0A1C9HC37;B8PRK2;Q95FS7;B7S4V7		0	0	2.082e-05	70.22	0.000214181	2	1261.7	0.44565	105.027	0
	High	AVAMSATDGLmR	7	3822	15	A0A0M3LBA7;A0A1C9HCV0;A0A1W6SA98;A0A191SDX6;A0A1D8D815;A0A1I7PIS3;C0J9K5;C0J9P4;Q9SCE9;A0A1I7PIS8;Q95FJ8;Q597J4;Q95FS7;B8PRK2;Q9MRM1	M11(Oxidation)	0	0	1.457e-06	70.19	0.000156965	2	1238.59	0.380734	58.9292	0
	High	EGNDLYMEMK	4	8238	20	A0A0A7DB11;A0A0M3LBA7;A0A1C9HCV0;Q5J038;Q95FS7;Q95FJ8;Q597J4;A0A1D8D815;A0A1I7PIU6;A0A1I7PIS3;C0J9K5;C0J9P4;Q9SCE9;B7S4V7;A0A1I7PIS8;A0A1X7YHE3;A0A1C9HC37;A9L9Y0;A0A1I7PIT2;B8PRK2		0	0	0.0003414	61.71	0.000562658	2	1229.52	0.394281	74.0156	0
	High	TVLImELINNIAK	1	8267	22	A0A0M3LBA7;A0A1C9HCV0;Q597J4;A0A1D8D815;A0A1I7PIS3;C0J9K5;C0J9P4;Q9SCE9;A0A1I7PIS8;Q95FJ8;Q5J038;A0A1I7PIU6;A0A1X7YHE3;A0A1C9HC37;A9L9Y0;A0A1I7PIT2;B8PRK2;A0A0A7DB11;A0A1W6SA98;A0A191SDX6;A0A0A7DB45;Q9MRM1	M5(Oxidation)	0	0	0.0006579	59.4	0.00197339	2	1487.85	0.253544	114.9	0
	High	AHGGVSVFGGVGER	10	7920	23	A0A0M3LBA7;Q597J4;Q95FS7;A0A1C9HCV0;Q5J038;A0A1I7PIS3;Q9SCE9;Q95FJ8;A0A1W6SA98;A0A1I7PIU6;C0J9K5;C0J9P4;A0A1I7PIS8;A0A1I7PIT2;A0A1C9HC37;B8PRK2;A0A1D8D815;A0A1X7YHE3;A9L9Y0;A0A191SDX6;B7S4V7;Q9MRM1;A0A0A7DB11		0	0	0.0006462	57.24	0.00418889	2	1328.67	0.681198	66.3636	0
	High	TVLIMELINNIAK	1	8267	22	A0A0M3LBA7;A0A1C9HCV0;Q597J4;A0A1D8D815;A0A1I7PIS3;C0J9K5;C0J9P4;Q9SCE9;A0A1I7PIS8;Q95FJ8;Q5J038;A0A1I7PIU6;A0A1X7YHE3;A0A1C9HC37;A9L9Y0;A0A1I7PIT2;B8PRK2;A0A0A7DB11;A0A1W6SA98;A0A191SDX6;A0A0A7DB45;Q9MRM1		0	0	2.534e-06	52.58	0.00929422	2	1471.86	0.118931	115.425	0
	High	IGLFGGAGVGK	7	9628	30	Q597J4;A0A0M3LBA7;A0A1C9HCV0;A0A1W6SA98;A0A191SDX6;Q5J038;A0A1D8D815;A0A1I7PIU6;A0A1I7PIS3;C0J9K5;C0J9P4;Q9SCE9;A0A1I7PIS8;A0A1C9HC37;Q95FJ8;A0A0A7DB11;A0A1X7YHE3;A0A1I7PIT2;B8PRK2;A9L9Y0;A0A2G5F6R8;B9T1V8;A0A2H3ZCK5;A0A251U5D0;A0A0K9NYL5;A0A0A7DB45;Q95FS7;Q9MRM1;B7S4V7;A0A0D6QRT0		0	0	0.0003143	50.57	0.0204368	2	975.562	0.230906	82.6012	0
	High	MPSAVGYQPTLSTEMGSLQER	8	5647	21	B7S4V7;A0A1C9HC37;A0A0M3LBA7;Q597J4;A0A1C9HCV0;A0A1W6SA98;Q5J038;A0A1I7PIU6;A0A1I7PIS3;C0J9K5;C0J9P4;Q9SCE9;A0A1I7PIS8;Q95FJ8;A0A1D8D815;A0A191SDX6;Q95FS7;A0A1I7PIT2;B8PRK2;A0A1X7YHE3;A9L9Y0		0	0	5.539e-06	48.12	0.0297147	2	2282.08	0.490151	103.466	0
	High	VVDLLAPYR	7	9267	24	A0A0M3LBA7;Q597J4;A0A1C9HC37;A0A1C9HCV0;Q5J038;C0J9K5;C0J9P4;Q95FJ8;A0A1I7PIS3;Q9SCE9;A0A1W6SA98;A0A1I7PIU6;A0A1I7PIS8;A0A1I7PIT2;B8PRK2;A0A1D8D815;A0A191SDX6;A0A1X7YHE3;A9L9Y0;A0A0A7DB11;A0A0A7DB45;Q95FS7;Q9MRM1;B7S4V7		0	0	0.003916	46.4	0.0494301	2	1045.6	0.419361	97.8707	0
	High	AVAmSATDGLmR	4	3822	15	A0A0M3LBA7;A0A1C9HCV0;A0A1I7PIS3;Q9SCE9;Q95FJ8;A0A1I7PIS8;B8PRK2;Q597J4;C0J9K5;C0J9P4;A0A1D8D815;A0A1W6SA98;A0A191SDX6;Q95FS7;Q9MRM1	M4(Oxidation); M11(Oxidation)	0	0	0.0001686	42.96	0.0658735	2	1254.58	0.537039	44.8672	0
	High	EGSITSIQAVYVPADDLTDPAPATTFAHLDATTVLSR	1	6159	20	A0A0M3LBA7;A0A1C9HCV0;Q5J038;A0A1I7PIU6;A0A1C9HC37;A0A1W6SA98;A0A191SDX6;A0A1D8D815;A0A1I7PIS3;C0J9K5;C0J9P4;Q9SCE9;A0A1I7PIS8;A0A0A7DB11;Q95FJ8;A0A0A7DB45;Q95FS7;A0A1I7PIT2;B8PRK2;B7S4V7		0.0233	0	1.364e-15	41.67	0.111374	4	3843.93	1.01164	114.492	0
	High	EGNDLYmEMK	3	8238	20	A0A0M3LBA7;Q597J4;A0A1C9HC37;A0A1C9HCV0;Q5J038;C0J9K5;C0J9P4;Q95FJ8;A0A1I7PIS3;Q9SCE9;A0A1I7PIU6;A0A1I7PIS8;A0A1I7PIT2;B8PRK2;A0A1D8D815;Q95FS7;A0A1X7YHE3;A9L9Y0;A0A0A7DB11;B7S4V7	M7(Oxidation)	0	0	0.0007582	34.5	0.265028	2	1245.51	0.55155	62.8392	0
	High	ESGVINEENIAESK	3	1255	12	A0A1C9HCV0;Q5J038;Q9SCE9;A0A1I7PIU6;A0A1I7PIS3;A0A1I7PIS8;A0A1I7PIT2;B8PRK2;Q95FJ8;Q95FS7;A0A1D8D815;A0A191SDX6		0	0	2.671e-05	15.27	57.5478	2	1518.73	-0.939643	61.2381	0
	High	AMNLDVESK	4	51	4	Q5J038;A0A0M3LBA7;A0A1D8D815;B8PRK2		0	0.001	0.007889	77.75	2.3055e-05	2	1006.49	0.224704	54.4515	0
	High	AmNLDVESK	5	51	4	A0A0M3LBA7;Q5J038;A0A1D8D815;B8PRK2	M2(Oxidation)	0	0.001	0.009849	46.89	0.0263828	2	1022.48	-0.178	35.2918	0
	High	EGNDLYmEmK	1	8238	20	A0A0M3LBA7;A0A1C9HCV0;Q5J038;C0J9K5;C0J9P4;Q95FJ8;Q597J4;A0A1D8D815;A0A1I7PIU6;A0A1I7PIS3;Q9SCE9;A0A1I7PIS8;A0A0A7DB11;A0A1X7YHE3;A0A1C9HC37;A9L9Y0;Q95FS7;B7S4V7;A0A1I7PIT2;B8PRK2	M7(Oxidation); M9(Oxidation)	0	0.001	0.007343	21.92	4.30022	2	1261.51	0.801596	42.3016	0
	High	TREGNDLYMEMK	2	8225	20	A0A0A7DB11;A0A0M3LBA7;Q597J4;A0A1C9HCV0;Q5J038;A0A1D8D815;A0A1I7PIU6;A0A1I7PIS3;C0J9K5;C0J9P4;Q9SCE9;A0A1I7PIS8;A0A1X7YHE3;A0A1C9HC37;A9L9Y0;Q95FJ8;Q95FS7;B7S4V7;A0A1I7PIT2;B8PRK2		0	0.001	0.006377	21.14	9.25648	2	1486.67	0.164358	61.1457	1
Q9SCE9	ATP synthase subunit beta (Fragment) OS=Euthystachys abbreviata OX=34257 GN=atpB PE=3 SV=1 - [Q9SCE9_9LAMI]	2882.19	61.65	5557	1	21	159	498	53.7886	5.40186
	High	IFNVLGEPVDNLGPVDTR	2	3009	12	A0A0M3LBA7;Q597J4;A0A1C9HC37;A0A1C9HCV0;Q5J038;A0A1W6SA98;Q9SCE9;A0A1I7PIU6;A0A1D8D815;A0A1I7PIT2;A0A191SDX6;B7S4V7		0	0	8.295e-08	110.67	1.74557e-08	2	1955.03	1.68163	114.256	0
	High	GIYPAVDPLDSTSTMLQPR	1	5449	23	A0A0M3LBA7;A0A1C9HCV0;A0A1D8D815;A0A1I7PIS3;C0J9K5;C0J9P4;Q9SCE9;A0A1I7PIS8;Q95FJ8;Q597J4;A0A1W6SA98;A0A191SDX6;A0A1C9HC37;Q5J038;A0A1I7PIU6;A0A1I7PIT2;B8PRK2;A0A1X7YHE3;A9L9Y0;Q95FS7;Q9MRM1;B7S4V7;Q8WJF6		0	0	1.102e-10	109.47	2.86093e-08	3	2061.03	0.971619	114.18	0
	High	ELQDIIAILGLDELSEEDR	1	7752	23	A0A0M3LBA7;Q597J4;A0A1C9HC37;A0A1C9HCV0;Q5J038;C0J9K5;C0J9P4;Q95FJ8;A0A1I7PIS3;Q9SCE9;A0A1W6SA98;A0A1I7PIU6;A0A1I7PIS8;B8PRK2;A0A1D8D815;A0A191SDX6;A0A1I7PIT2;Q95FS7;A9L9Y0;B7S4V7;A0A1X7YHE3;A0A0A7DB45;Q8WJF6		0	0	7.562e-14	100.93	2.01256e-07	2	2171.11	-0.536246	115.769	0
	High	mPSAVGYQPTLSTEMGSLQER	16	5647	21	A0A0M3LBA7;A0A1C9HCV0;A0A1W6SA98;Q5J038;A0A1I7PIU6;A0A1I7PIS3;C0J9K5;C0J9P4;Q95FS7;Q9SCE9;A0A1I7PIS8;A0A1I7PIT2;A0A1C9HC37;B8PRK2;Q95FJ8;Q597J4;A0A191SDX6;A0A1D8D815;A0A1X7YHE3;A9L9Y0;B7S4V7	M1(Oxidation)	0	0	2.828e-12	99.5	1.83663e-07	2	2298.08	1.63709	97.655	0
	High	GMEVIDTGAPLSVPVGGATLGR	7	3356	18	A0A1C9HCV0;Q5J038;A0A1I7PIS3;Q9SCE9;Q95FJ8;A0A0M3LBA7;A0A1C9HC37;A0A1D8D815;C0J9K5;C0J9P4;A0A1I7PIS8;A0A191SDX6;A0A1I7PIU6;A0A1I7PIT2;Q95FS7;A0A1W6SA98;B8PRK2;A9L9Y0		0	0	3.372e-13	99.39	5.245e-07	2	2097.1	1.22165	112.861	0
	High	GmEVIDTGAPLSVPVGGATLGR	5	3356	18	A0A0M3LBA7;A0A1C9HCV0;Q5J038;A0A1D8D815;A0A1I7PIU6;A0A1C9HC37;A0A1W6SA98;A0A1I7PIS3;C0J9K5;C0J9P4;Q9SCE9;A0A1I7PIS8;Q95FJ8;B8PRK2;A0A191SDX6;A9L9Y0;A0A1I7PIT2;Q95FS7	M2(Oxidation)	0	0	2.159e-13	97.44	3.8004e-07	2	2113.1	1.42362	103.458	0
	High	FVQAGSEVSALLGR	11	9158	23	A0A0M3LBA7;A0A1C9HCV0;Q5J038;A0A1D8D815;A0A1I7PIU6;A0A1I7PIS3;C0J9K5;C0J9P4;Q95FS7;Q9SCE9;B7S4V7;A0A1I7PIS8;A0A1C9HC37;Q95FJ8;Q597J4;A0A1X7YHE3;A9L9Y0;A0A1W6SA98;A0A1I7PIT2;B8PRK2;A0A191SDX6;A0A0A7DB11;A0A0A7DB45		0	0	4.948e-08	97.09	5.43551e-07	2	1433.78	0.798734	104.795	0
	High	VALVYGQMNEPPGAR	11	9490	23	Q9MRM1;A0A0M3LBA7;Q597J4;A0A1C9HC37;A0A1C9HCV0;Q5J038;C0J9K5;C0J9P4;Q95FJ8;A0A1I7PIS3;Q9SCE9;A0A1W6SA98;A0A1I7PIU6;A0A1I7PIS8;A0A1I7PIT2;B8PRK2;A0A1D8D815;A0A191SDX6;A0A1X7YHE3;A9L9Y0;Q95FS7;A0A0A7DB11;B7S4V7		0	0	2.057e-08	89.44	2.94242e-06	2	1601.81	0.655343	81.5348	0
	High	DVNEQDVLLFIDNIFR	1	5066	16	A0A1C9HCV0;Q5J038;A0A1I7PIS3;Q9SCE9;Q95FJ8;A0A0M3LBA7;A0A1C9HC37;C0J9K5;C0J9P4;A0A1W6SA98;A0A1I7PIU6;A0A1I7PIS8;Q597J4;Q95FS7;A0A1I7PIT2;B8PRK2		0	0	2.079e-11	87.98	4.47228e-06	2	1950	-0.218365	116.513	0
	High	AVAMSATDGLMR	7	3822	15	A0A0M3LBA7;Q597J4;A0A1C9HCV0;A0A1W6SA98;A0A191SDX6;A0A1D8D815;A0A1I7PIS3;C0J9K5;C0J9P4;Q9SCE9;A0A1I7PIS8;Q95FJ8;Q95FS7;B8PRK2;Q9MRM1		0	0	3.484e-06	82.11	1.2505e-05	2	1222.59	0.320184	73.1254	0
	High	VGLTALTMAEYFR	1	7808	23	A0A0M3LBA7;Q597J4;A0A1C9HCV0;A0A1W6SA98;Q5J038;A0A1I7PIU6;A0A1I7PIS3;C0J9K5;C0J9P4;Q95FS7;Q9SCE9;A0A1I7PIS8;A0A1I7PIT2;A0A1C9HC37;B8PRK2;Q95FJ8;A0A1D8D815;B7S4V7;A0A1X7YHE3;A9L9Y0;A0A191SDX6;A0A0A7DB11;Q9MRM1		0	0	6.695e-07	76.72	5.28119e-05	2	1471.76	0.891184	114.594	0
	High	VALVYGQmNEPPGAR	11	9490	23	A0A0M3LBA7;Q597J4;A0A1C9HCV0;A0A1W6SA98;A0A191SDX6;Q5J038;A0A1D8D815;A0A1I7PIU6;A0A1I7PIS3;C0J9K5;C0J9P4;Q95FS7;Q9SCE9;B7S4V7;A0A1I7PIS8;A0A1X7YHE3;A0A1I7PIT2;A0A1C9HC37;B8PRK2;A9L9Y0;Q95FJ8;A0A0A7DB11;Q9MRM1	M8(Oxidation)	0	0	1.259e-07	76.53	5.74337e-05	2	1617.81	1.52838	65.845	0
	High	GIYPAVDPLDSTSTmLQPR	7	5449	23	A0A0M3LBA7;A0A1C9HCV0;C0J9K5;C0J9P4;Q95FJ8;Q597J4;A0A1D8D815;A0A1I7PIS8;A0A1C9HC37;Q5J038;A0A1I7PIS3;Q9SCE9;A0A1W6SA98;A0A1I7PIU6;A0A1I7PIT2;B8PRK2;A0A191SDX6;A0A1X7YHE3;A9L9Y0;Q95FS7;Q9MRM1;B7S4V7;Q8WJF6	M15(Oxidation)	0	0	4.959e-11	75.98	5.90545e-05	2	2077.03	1.77321	103.613	0
	High	VGLTALTmAEYFR	3	7808	23	A0A0M3LBA7;Q597J4;A0A1C9HCV0;A0A1W6SA98;Q5J038;A0A1I7PIU6;A0A1I7PIS3;C0J9K5;C0J9P4;Q95FS7;Q9SCE9;A0A1I7PIS8;A0A1I7PIT2;A0A1C9HC37;B8PRK2;Q95FJ8;A0A1D8D815;B7S4V7;A0A1X7YHE3;A9L9Y0;A0A191SDX6;A0A0A7DB11;Q9MRM1	M8(Oxidation)	0	0	1.856e-06	74.48	9.33296e-05	2	1487.76	0.935454	109.8	0
	High	mPSAVGYQPTLSTEmGSLQER	3	5647	21	A0A0M3LBA7;A0A1C9HCV0;A0A1C9HC37;Q5J038;C0J9K5;C0J9P4;Q95FJ8;A0A1W6SA98;Q9SCE9;A0A1I7PIU6;A0A1I7PIS3;A0A1I7PIS8;B8PRK2;Q597J4;A0A1D8D815;A0A1I7PIT2;A0A191SDX6;A0A1X7YHE3;A9L9Y0;Q95FS7;B7S4V7	M1(Oxidation); M15(Oxidation)	0	0	0.0004057	70.49	0.000130597	2	2314.07	1.29114	80.834	0
	High	AVAMSATDGLmR	7	3822	15	A0A0M3LBA7;A0A1C9HCV0;A0A1W6SA98;A0A191SDX6;A0A1D8D815;A0A1I7PIS3;C0J9K5;C0J9P4;Q9SCE9;A0A1I7PIS8;Q95FJ8;Q597J4;Q95FS7;B8PRK2;Q9MRM1	M11(Oxidation)	0	0	1.457e-06	70.19	0.000156965	2	1238.59	0.380734	58.9292	0
	High	SAPAFIQLDTK	6	4550	14	Q95FS7;A0A0M3LBA7;A0A1C9HCV0;Q5J038;A0A1I7PIS3;C0J9K5;C0J9P4;Q9SCE9;Q95FJ8;A0A1W6SA98;Q597J4;A0A1D8D815;A0A1I7PIT2;A0A191SDX6		0	0	0.0002636	63.43	0.00130987	2	1190.64	0.741073	83.5673	0
	High	EGNDLYMEMK	4	8238	20	A0A0A7DB11;A0A0M3LBA7;A0A1C9HCV0;Q5J038;Q95FS7;Q95FJ8;Q597J4;A0A1D8D815;A0A1I7PIU6;A0A1I7PIS3;C0J9K5;C0J9P4;Q9SCE9;B7S4V7;A0A1I7PIS8;A0A1X7YHE3;A0A1C9HC37;A9L9Y0;A0A1I7PIT2;B8PRK2		0	0	0.0003414	61.71	0.000562658	2	1229.52	0.394281	74.0156	0
	High	TVLImELINNIAK	1	8267	22	A0A0M3LBA7;A0A1C9HCV0;Q597J4;A0A1D8D815;A0A1I7PIS3;C0J9K5;C0J9P4;Q9SCE9;A0A1I7PIS8;Q95FJ8;Q5J038;A0A1I7PIU6;A0A1X7YHE3;A0A1C9HC37;A9L9Y0;A0A1I7PIT2;B8PRK2;A0A0A7DB11;A0A1W6SA98;A0A191SDX6;A0A0A7DB45;Q9MRM1	M5(Oxidation)	0	0	0.0006579	59.4	0.00197339	2	1487.85	0.253544	114.9	0
	High	AHGGVSVFGGVGER	10	7920	23	A0A0M3LBA7;Q597J4;Q95FS7;A0A1C9HCV0;Q5J038;A0A1I7PIS3;Q9SCE9;Q95FJ8;A0A1W6SA98;A0A1I7PIU6;C0J9K5;C0J9P4;A0A1I7PIS8;A0A1I7PIT2;A0A1C9HC37;B8PRK2;A0A1D8D815;A0A1X7YHE3;A9L9Y0;A0A191SDX6;B7S4V7;Q9MRM1;A0A0A7DB11		0	0	0.0006462	57.24	0.00418889	2	1328.67	0.681198	66.3636	0
	High	TVLIMELINNIAK	1	8267	22	A0A0M3LBA7;A0A1C9HCV0;Q597J4;A0A1D8D815;A0A1I7PIS3;C0J9K5;C0J9P4;Q9SCE9;A0A1I7PIS8;Q95FJ8;Q5J038;A0A1I7PIU6;A0A1X7YHE3;A0A1C9HC37;A9L9Y0;A0A1I7PIT2;B8PRK2;A0A0A7DB11;A0A1W6SA98;A0A191SDX6;A0A0A7DB45;Q9MRM1		0	0	2.534e-06	52.58	0.00929422	2	1471.86	0.118931	115.425	0
	High	IGLFGGAGVGK	7	9628	30	Q597J4;A0A0M3LBA7;A0A1C9HCV0;A0A1W6SA98;A0A191SDX6;Q5J038;A0A1D8D815;A0A1I7PIU6;A0A1I7PIS3;C0J9K5;C0J9P4;Q9SCE9;A0A1I7PIS8;A0A1C9HC37;Q95FJ8;A0A0A7DB11;A0A1X7YHE3;A0A1I7PIT2;B8PRK2;A9L9Y0;A0A2G5F6R8;B9T1V8;A0A2H3ZCK5;A0A251U5D0;A0A0K9NYL5;A0A0A7DB45;Q95FS7;Q9MRM1;B7S4V7;A0A0D6QRT0		0	0	0.0003143	50.57	0.0204368	2	975.562	0.230906	82.6012	0
	High	MPSAVGYQPTLSTEMGSLQER	8	5647	21	B7S4V7;A0A1C9HC37;A0A0M3LBA7;Q597J4;A0A1C9HCV0;A0A1W6SA98;Q5J038;A0A1I7PIU6;A0A1I7PIS3;C0J9K5;C0J9P4;Q9SCE9;A0A1I7PIS8;Q95FJ8;A0A1D8D815;A0A191SDX6;Q95FS7;A0A1I7PIT2;B8PRK2;A0A1X7YHE3;A9L9Y0		0	0	5.539e-06	48.12	0.0297147	2	2282.08	0.490151	103.466	0
	High	VVDLLAPYR	7	9267	24	A0A0M3LBA7;Q597J4;A0A1C9HC37;A0A1C9HCV0;Q5J038;C0J9K5;C0J9P4;Q95FJ8;A0A1I7PIS3;Q9SCE9;A0A1W6SA98;A0A1I7PIU6;A0A1I7PIS8;A0A1I7PIT2;B8PRK2;A0A1D8D815;A0A191SDX6;A0A1X7YHE3;A9L9Y0;A0A0A7DB11;A0A0A7DB45;Q95FS7;Q9MRM1;B7S4V7		0	0	0.003916	46.4	0.0494301	2	1045.6	0.419361	97.8707	0
	High	AVAmSATDGLmR	4	3822	15	A0A0M3LBA7;A0A1C9HCV0;A0A1I7PIS3;Q9SCE9;Q95FJ8;A0A1I7PIS8;B8PRK2;Q597J4;C0J9K5;C0J9P4;A0A1D8D815;A0A1W6SA98;A0A191SDX6;Q95FS7;Q9MRM1	M4(Oxidation); M11(Oxidation)	0	0	0.0001686	42.96	0.0658735	2	1254.58	0.537039	44.8672	0
	High	EGSITSIQAVYVPADDLTDPAPATTFAHLDATTVLSR	1	6159	20	A0A0M3LBA7;A0A1C9HCV0;Q5J038;A0A1I7PIU6;A0A1C9HC37;A0A1W6SA98;A0A191SDX6;A0A1D8D815;A0A1I7PIS3;C0J9K5;C0J9P4;Q9SCE9;A0A1I7PIS8;A0A0A7DB11;Q95FJ8;A0A0A7DB45;Q95FS7;A0A1I7PIT2;B8PRK2;B7S4V7		0.0233	0	1.364e-15	41.67	0.111374	4	3843.93	1.01164	114.492	0
	High	EGNDLYmEMK	3	8238	20	A0A0M3LBA7;Q597J4;A0A1C9HC37;A0A1C9HCV0;Q5J038;C0J9K5;C0J9P4;Q95FJ8;A0A1I7PIS3;Q9SCE9;A0A1I7PIU6;A0A1I7PIS8;A0A1I7PIT2;B8PRK2;A0A1D8D815;Q95FS7;A0A1X7YHE3;A9L9Y0;A0A0A7DB11;B7S4V7	M7(Oxidation)	0	0	0.0007582	34.5	0.265028	2	1245.51	0.55155	62.8392	0
	High	ESGVINEENIAESK	3	1255	12	A0A1C9HCV0;Q5J038;Q9SCE9;A0A1I7PIU6;A0A1I7PIS3;A0A1I7PIS8;A0A1I7PIT2;B8PRK2;Q95FJ8;Q95FS7;A0A1D8D815;A0A191SDX6		0	0	2.671e-05	15.27	57.5478	2	1518.73	-0.939643	61.2381	0
	High	LSIFETGIK	6	9003	22	A0A0M3LBA7;A0A1C9HCV0;Q5J038;C0J9K5;C0J9P4;Q95FJ8;Q597J4;A0A1D8D815;A0A1I7PIS3;Q9SCE9;A0A1I7PIS8;A0A1I7PIU6;Q95FS7;B7S4V7;A0A0A7DB11;A0A1C9HC37;A0A1X7YHE3;A9L9Y0;A0A1W6SA98;A0A191SDX6;A0A0A7DB45;Q9MRM1		0	0.001	0.01169	57.9	0.00227872	2	1007.58	0.459535	92.8549	0
	High	EGNDLYmEmK	1	8238	20	A0A0M3LBA7;A0A1C9HCV0;Q5J038;C0J9K5;C0J9P4;Q95FJ8;Q597J4;A0A1D8D815;A0A1I7PIU6;A0A1I7PIS3;Q9SCE9;A0A1I7PIS8;A0A0A7DB11;A0A1X7YHE3;A0A1C9HC37;A9L9Y0;Q95FS7;B7S4V7;A0A1I7PIT2;B8PRK2	M7(Oxidation); M9(Oxidation)	0	0.001	0.007343	21.92	4.30022	2	1261.51	0.801596	42.3016	0
	High	TREGNDLYMEMK	2	8225	20	A0A0A7DB11;A0A0M3LBA7;Q597J4;A0A1C9HCV0;Q5J038;A0A1D8D815;A0A1I7PIU6;A0A1I7PIS3;C0J9K5;C0J9P4;Q9SCE9;A0A1I7PIS8;A0A1X7YHE3;A0A1C9HC37;A9L9Y0;Q95FJ8;Q95FS7;B7S4V7;A0A1I7PIT2;B8PRK2		0	0.001	0.006377	21.14	9.25648	2	1486.67	0.164358	61.1457	1
	High	IYNALVVK	1	26	1	Q9SCE9		0	0.004	0.04523	48.48	0.00975673	2	919.561	0.0473327	64.3724	0
A0A1W6SA98	ATP synthase subunit beta (Fragment) OS=Beauprea neglecta OX=1820306 GN=atpB PE=3 SV=1 - [A0A1W6SA98_9MAGN]	2852.86	69.65	1447	1	19	150	425	45.8609	5.32568
	High	IFNVLGEPVDNLGPVDTR	2	3009	12	A0A0M3LBA7;Q597J4;A0A1C9HC37;A0A1C9HCV0;Q5J038;A0A1W6SA98;Q9SCE9;A0A1I7PIU6;A0A1D8D815;A0A1I7PIT2;A0A191SDX6;B7S4V7		0	0	8.295e-08	110.67	1.74557e-08	2	1955.03	1.68163	114.256	0
	High	GIYPAVDPLDSTSTMLQPR	1	5449	23	A0A0M3LBA7;A0A1C9HCV0;A0A1D8D815;A0A1I7PIS3;C0J9K5;C0J9P4;Q9SCE9;A0A1I7PIS8;Q95FJ8;Q597J4;A0A1W6SA98;A0A191SDX6;A0A1C9HC37;Q5J038;A0A1I7PIU6;A0A1I7PIT2;B8PRK2;A0A1X7YHE3;A9L9Y0;Q95FS7;Q9MRM1;B7S4V7;Q8WJF6		0	0	1.102e-10	109.47	2.86093e-08	3	2061.03	0.971619	114.18	0
	High	ELQDIIAILGLDELSEEDR	1	7752	23	A0A0M3LBA7;Q597J4;A0A1C9HC37;A0A1C9HCV0;Q5J038;C0J9K5;C0J9P4;Q95FJ8;A0A1I7PIS3;Q9SCE9;A0A1W6SA98;A0A1I7PIU6;A0A1I7PIS8;B8PRK2;A0A1D8D815;A0A191SDX6;A0A1I7PIT2;Q95FS7;A9L9Y0;B7S4V7;A0A1X7YHE3;A0A0A7DB45;Q8WJF6		0	0	7.562e-14	100.93	2.01256e-07	2	2171.11	-0.536246	115.769	0
	High	mPSAVGYQPTLSTEMGSLQER	16	5647	21	A0A0M3LBA7;A0A1C9HCV0;A0A1W6SA98;Q5J038;A0A1I7PIU6;A0A1I7PIS3;C0J9K5;C0J9P4;Q95FS7;Q9SCE9;A0A1I7PIS8;A0A1I7PIT2;A0A1C9HC37;B8PRK2;Q95FJ8;Q597J4;A0A191SDX6;A0A1D8D815;A0A1X7YHE3;A9L9Y0;B7S4V7	M1(Oxidation)	0	0	2.828e-12	99.5	1.83663e-07	2	2298.08	1.63709	97.655	0
	High	GMEVIDTGAPLSVPVGGATLGR	7	3356	18	A0A1C9HCV0;Q5J038;A0A1I7PIS3;Q9SCE9;Q95FJ8;A0A0M3LBA7;A0A1C9HC37;A0A1D8D815;C0J9K5;C0J9P4;A0A1I7PIS8;A0A191SDX6;A0A1I7PIU6;A0A1I7PIT2;Q95FS7;A0A1W6SA98;B8PRK2;A9L9Y0		0	0	3.372e-13	99.39	5.245e-07	2	2097.1	1.22165	112.861	0
	High	GmEVIDTGAPLSVPVGGATLGR	5	3356	18	A0A0M3LBA7;A0A1C9HCV0;Q5J038;A0A1D8D815;A0A1I7PIU6;A0A1C9HC37;A0A1W6SA98;A0A1I7PIS3;C0J9K5;C0J9P4;Q9SCE9;A0A1I7PIS8;Q95FJ8;B8PRK2;A0A191SDX6;A9L9Y0;A0A1I7PIT2;Q95FS7	M2(Oxidation)	0	0	2.159e-13	97.44	3.8004e-07	2	2113.1	1.42362	103.458	0
	High	FVQAGSEVSALLGR	11	9158	23	A0A0M3LBA7;A0A1C9HCV0;Q5J038;A0A1D8D815;A0A1I7PIU6;A0A1I7PIS3;C0J9K5;C0J9P4;Q95FS7;Q9SCE9;B7S4V7;A0A1I7PIS8;A0A1C9HC37;Q95FJ8;Q597J4;A0A1X7YHE3;A9L9Y0;A0A1W6SA98;A0A1I7PIT2;B8PRK2;A0A191SDX6;A0A0A7DB11;A0A0A7DB45		0	0	4.948e-08	97.09	5.43551e-07	2	1433.78	0.798734	104.795	0
	High	VALVYGQMNEPPGAR	11	9490	23	Q9MRM1;A0A0M3LBA7;Q597J4;A0A1C9HC37;A0A1C9HCV0;Q5J038;C0J9K5;C0J9P4;Q95FJ8;A0A1I7PIS3;Q9SCE9;A0A1W6SA98;A0A1I7PIU6;A0A1I7PIS8;A0A1I7PIT2;B8PRK2;A0A1D8D815;A0A191SDX6;A0A1X7YHE3;A9L9Y0;Q95FS7;A0A0A7DB11;B7S4V7		0	0	2.057e-08	89.44	2.94242e-06	2	1601.81	0.655343	81.5348	0
	High	DVNEQDVLLFIDNIFR	1	5066	16	A0A1C9HCV0;Q5J038;A0A1I7PIS3;Q9SCE9;Q95FJ8;A0A0M3LBA7;A0A1C9HC37;C0J9K5;C0J9P4;A0A1W6SA98;A0A1I7PIU6;A0A1I7PIS8;Q597J4;Q95FS7;A0A1I7PIT2;B8PRK2		0	0	2.079e-11	87.98	4.47228e-06	2	1950	-0.218365	116.513	0
	High	AVAMSATDGLMR	7	3822	15	A0A0M3LBA7;Q597J4;A0A1C9HCV0;A0A1W6SA98;A0A191SDX6;A0A1D8D815;A0A1I7PIS3;C0J9K5;C0J9P4;Q9SCE9;A0A1I7PIS8;Q95FJ8;Q95FS7;B8PRK2;Q9MRM1		0	0	3.484e-06	82.11	1.2505e-05	2	1222.59	0.320184	73.1254	0
	High	VGLTALTMAEYFR	1	7808	23	A0A0M3LBA7;Q597J4;A0A1C9HCV0;A0A1W6SA98;Q5J038;A0A1I7PIU6;A0A1I7PIS3;C0J9K5;C0J9P4;Q95FS7;Q9SCE9;A0A1I7PIS8;A0A1I7PIT2;A0A1C9HC37;B8PRK2;Q95FJ8;A0A1D8D815;B7S4V7;A0A1X7YHE3;A9L9Y0;A0A191SDX6;A0A0A7DB11;Q9MRM1		0	0	6.695e-07	76.72	5.28119e-05	2	1471.76	0.891184	114.594	0
	High	VALVYGQmNEPPGAR	11	9490	23	A0A0M3LBA7;Q597J4;A0A1C9HCV0;A0A1W6SA98;A0A191SDX6;Q5J038;A0A1D8D815;A0A1I7PIU6;A0A1I7PIS3;C0J9K5;C0J9P4;Q95FS7;Q9SCE9;B7S4V7;A0A1I7PIS8;A0A1X7YHE3;A0A1I7PIT2;A0A1C9HC37;B8PRK2;A9L9Y0;Q95FJ8;A0A0A7DB11;Q9MRM1	M8(Oxidation)	0	0	1.259e-07	76.53	5.74337e-05	2	1617.81	1.52838	65.845	0
	High	GIYPAVDPLDSTSTmLQPR	7	5449	23	A0A0M3LBA7;A0A1C9HCV0;C0J9K5;C0J9P4;Q95FJ8;Q597J4;A0A1D8D815;A0A1I7PIS8;A0A1C9HC37;Q5J038;A0A1I7PIS3;Q9SCE9;A0A1W6SA98;A0A1I7PIU6;A0A1I7PIT2;B8PRK2;A0A191SDX6;A0A1X7YHE3;A9L9Y0;Q95FS7;Q9MRM1;B7S4V7;Q8WJF6	M15(Oxidation)	0	0	4.959e-11	75.98	5.90545e-05	2	2077.03	1.77321	103.613	0
	High	VGLTALTmAEYFR	3	7808	23	A0A0M3LBA7;Q597J4;A0A1C9HCV0;A0A1W6SA98;Q5J038;A0A1I7PIU6;A0A1I7PIS3;C0J9K5;C0J9P4;Q95FS7;Q9SCE9;A0A1I7PIS8;A0A1I7PIT2;A0A1C9HC37;B8PRK2;Q95FJ8;A0A1D8D815;B7S4V7;A0A1X7YHE3;A9L9Y0;A0A191SDX6;A0A0A7DB11;Q9MRM1	M8(Oxidation)	0	0	1.856e-06	74.48	9.33296e-05	2	1487.76	0.935454	109.8	0
	High	mPSAVGYQPTLSTEmGSLQER	3	5647	21	A0A0M3LBA7;A0A1C9HCV0;A0A1C9HC37;Q5J038;C0J9K5;C0J9P4;Q95FJ8;A0A1W6SA98;Q9SCE9;A0A1I7PIU6;A0A1I7PIS3;A0A1I7PIS8;B8PRK2;Q597J4;A0A1D8D815;A0A1I7PIT2;A0A191SDX6;A0A1X7YHE3;A9L9Y0;Q95FS7;B7S4V7	M1(Oxidation); M15(Oxidation)	0	0	0.0004057	70.49	0.000130597	2	2314.07	1.29114	80.834	0
	High	AVAMSATDGLmR	7	3822	15	A0A0M3LBA7;A0A1C9HCV0;A0A1W6SA98;A0A191SDX6;A0A1D8D815;A0A1I7PIS3;C0J9K5;C0J9P4;Q9SCE9;A0A1I7PIS8;Q95FJ8;Q597J4;Q95FS7;B8PRK2;Q9MRM1	M11(Oxidation)	0	0	1.457e-06	70.19	0.000156965	2	1238.59	0.380734	58.9292	0
	High	ESGVINEQNIAESK	4	2238	4	A0A0M3LBA7;Q597J4;A0A1W6SA98;A0A1C9HC37		0	0	9.305e-08	64.05	0.000797726	2	1517.75	0.756139	58.8662	0
	High	SAPAFIQLDTK	6	4550	14	Q95FS7;A0A0M3LBA7;A0A1C9HCV0;Q5J038;A0A1I7PIS3;C0J9K5;C0J9P4;Q9SCE9;Q95FJ8;A0A1W6SA98;Q597J4;A0A1D8D815;A0A1I7PIT2;A0A191SDX6		0	0	0.0002636	63.43	0.00130987	2	1190.64	0.741073	83.5673	0
	High	TVLImELINNIAK	1	8267	22	A0A0M3LBA7;A0A1C9HCV0;Q597J4;A0A1D8D815;A0A1I7PIS3;C0J9K5;C0J9P4;Q9SCE9;A0A1I7PIS8;Q95FJ8;Q5J038;A0A1I7PIU6;A0A1X7YHE3;A0A1C9HC37;A9L9Y0;A0A1I7PIT2;B8PRK2;A0A0A7DB11;A0A1W6SA98;A0A191SDX6;A0A0A7DB45;Q9MRM1	M5(Oxidation)	0	0	0.0006579	59.4	0.00197339	2	1487.85	0.253544	114.9	0
	High	AHGGVSVFGGVGER	10	7920	23	A0A0M3LBA7;Q597J4;Q95FS7;A0A1C9HCV0;Q5J038;A0A1I7PIS3;Q9SCE9;Q95FJ8;A0A1W6SA98;A0A1I7PIU6;C0J9K5;C0J9P4;A0A1I7PIS8;A0A1I7PIT2;A0A1C9HC37;B8PRK2;A0A1D8D815;A0A1X7YHE3;A9L9Y0;A0A191SDX6;B7S4V7;Q9MRM1;A0A0A7DB11		0	0	0.0006462	57.24	0.00418889	2	1328.67	0.681198	66.3636	0
	High	TVLIMELINNIAK	1	8267	22	A0A0M3LBA7;A0A1C9HCV0;Q597J4;A0A1D8D815;A0A1I7PIS3;C0J9K5;C0J9P4;Q9SCE9;A0A1I7PIS8;Q95FJ8;Q5J038;A0A1I7PIU6;A0A1X7YHE3;A0A1C9HC37;A9L9Y0;A0A1I7PIT2;B8PRK2;A0A0A7DB11;A0A1W6SA98;A0A191SDX6;A0A0A7DB45;Q9MRM1		0	0	2.534e-06	52.58	0.00929422	2	1471.86	0.118931	115.425	0
	High	IGLFGGAGVGK	7	9628	30	Q597J4;A0A0M3LBA7;A0A1C9HCV0;A0A1W6SA98;A0A191SDX6;Q5J038;A0A1D8D815;A0A1I7PIU6;A0A1I7PIS3;C0J9K5;C0J9P4;Q9SCE9;A0A1I7PIS8;A0A1C9HC37;Q95FJ8;A0A0A7DB11;A0A1X7YHE3;A0A1I7PIT2;B8PRK2;A9L9Y0;A0A2G5F6R8;B9T1V8;A0A2H3ZCK5;A0A251U5D0;A0A0K9NYL5;A0A0A7DB45;Q95FS7;Q9MRM1;B7S4V7;A0A0D6QRT0		0	0	0.0003143	50.57	0.0204368	2	975.562	0.230906	82.6012	0
	High	MPSAVGYQPTLSTEMGSLQER	8	5647	21	B7S4V7;A0A1C9HC37;A0A0M3LBA7;Q597J4;A0A1C9HCV0;A0A1W6SA98;Q5J038;A0A1I7PIU6;A0A1I7PIS3;C0J9K5;C0J9P4;Q9SCE9;A0A1I7PIS8;Q95FJ8;A0A1D8D815;A0A191SDX6;Q95FS7;A0A1I7PIT2;B8PRK2;A0A1X7YHE3;A9L9Y0		0	0	5.539e-06	48.12	0.0297147	2	2282.08	0.490151	103.466	0
	High	VVDLLAPYR	7	9267	24	A0A0M3LBA7;Q597J4;A0A1C9HC37;A0A1C9HCV0;Q5J038;C0J9K5;C0J9P4;Q95FJ8;A0A1I7PIS3;Q9SCE9;A0A1W6SA98;A0A1I7PIU6;A0A1I7PIS8;A0A1I7PIT2;B8PRK2;A0A1D8D815;A0A191SDX6;A0A1X7YHE3;A9L9Y0;A0A0A7DB11;A0A0A7DB45;Q95FS7;Q9MRM1;B7S4V7		0	0	0.003916	46.4	0.0494301	2	1045.6	0.419361	97.8707	0
	High	AVAmSATDGLmR	4	3822	15	A0A0M3LBA7;A0A1C9HCV0;A0A1I7PIS3;Q9SCE9;Q95FJ8;A0A1I7PIS8;B8PRK2;Q597J4;C0J9K5;C0J9P4;A0A1D8D815;A0A1W6SA98;A0A191SDX6;Q95FS7;Q9MRM1	M4(Oxidation); M11(Oxidation)	0	0	0.0001686	42.96	0.0658735	2	1254.58	0.537039	44.8672	0
	High	EGSITSIQAVYVPADDLTDPAPATTFAHLDATTVLSR	1	6159	20	A0A0M3LBA7;A0A1C9HCV0;Q5J038;A0A1I7PIU6;A0A1C9HC37;A0A1W6SA98;A0A191SDX6;A0A1D8D815;A0A1I7PIS3;C0J9K5;C0J9P4;Q9SCE9;A0A1I7PIS8;A0A0A7DB11;Q95FJ8;A0A0A7DB45;Q95FS7;A0A1I7PIT2;B8PRK2;B7S4V7		0.0233	0	1.364e-15	41.67	0.111374	4	3843.93	1.01164	114.492	0
	High	LSIFETGIK	6	9003	22	A0A0M3LBA7;A0A1C9HCV0;Q5J038;C0J9K5;C0J9P4;Q95FJ8;Q597J4;A0A1D8D815;A0A1I7PIS3;Q9SCE9;A0A1I7PIS8;A0A1I7PIU6;Q95FS7;B7S4V7;A0A0A7DB11;A0A1C9HC37;A0A1X7YHE3;A9L9Y0;A0A1W6SA98;A0A191SDX6;A0A0A7DB45;Q9MRM1		0	0.001	0.01169	57.9	0.00227872	2	1007.58	0.459535	92.8549	0
	High	NIYNALVVK	1	4	1	A0A1W6SA98		0	0.008	0.1054	20.61	8.41327	2	1033.6	0.197702	81.2246	0
R4QE58	Ribulose bisphosphate carboxylase large chain (Fragment) OS=Stypandra glauca OX=59111 GN=rbcL PE=3 SV=1 - [R4QE58_9ASPA]	2823.17	31.24	24794	0	15	243	445	49.2086	6.75635
	High	GGLDFTKDDENVNSQPFMR	9	51638	277	Q8MFT9;C0J9R6;C6G1P2;Q5W520;A5X4D3;F2X4H9;A0A0K2SQY8;D6MYL0;Q9GGI5;D6MYJ6;Q5I221;Q4VI78;A0A249Y5Y5;G0WZL1;Q37220;B2BY95;A0A291L2W8;A2VAL6;Q37279;J9QH20;L0N8B1;A0A291EXH5;Q6VW40;I2BGM7;Q33047;Q31807;Q8WL19;Q33032;Q8M9C0;A0A1C9HG87;B8PRL7;Q4VWN3;C3S8Q5;Q9GEK5;C1JAT3;Q7GH77;A0A2H4NXN4;Q33156;Q8HUZ9;O98551;Q3I534;I2E9A4;Q8MCX8;A0A0F7C9B6;C3S8U4;P93952;Q8WKT6;A0A142DPV4;F6KB17;B7P0E9;A0A1W6BU07;A0A1W6…		0	0	5.26e-12	133.6	1.83134e-10	2	2169.99	1.02955	93.3688	1
	High	GHYLNATAGTcEEMIK	12	14794	115	Q6VW40;C0J9R6;C6G1P2;Q5W520;Q33032;Q8M9C0;A0A1C9HG87;Q4VWN3;F2X4H9;A0A0K2SQY8;D6MYL0;C1JAT3;Q9GGI5;D6MYJ6;Q7GH77;O98551;Q3I534;I2E9A4;Q4VI78;A0A0F7C9B6;F6KB17;G0WZL1;Q37220;B2BY95;Q5UFF3;B8YHH9;B1PHQ2;Q1X6Q9;A0A142I7F3;P92434;A2VAL6;S6CMZ7;Q8MFT9;J9QH20;H9ZGI0;L0N8B1;Q95A73;Q32701;Q9T2E4;A0A0B4M1K8;A0A171LI15;A0A1D8DG20;P94046;E7DMY2;F2X4Q8;Q31895;I2EAR2;Q37212;A0A291IA50;Q5I221;F2X4R1;Q8MCX9;A0A…	C11(Carbamidomethyl)	0	0	6.317e-11	99.52	2.45715e-07	2	1794.82	1.35117	65.1218	0
	High	DxGLLLHIHR	29	18	8	I2E906;R4QE58;D6MYI7;D6MYK9;A5H757;P93976;A0A0N7D4V6;Q9MV62	X2(D)	0	0	2.43e-05	89.63	3.01073e-06	3	1188.65	-0.222794	71.9084	0
	High	mSGGDHIHAGTVVGK	31	17683	149	F2X4Q8;I2EAR2;F2X4R1;Q6VW40;C0J9R6;C6G1P2;Q33032;Q8M9C0;Q339G9;F2X4H9;Q9GGI5;I2E964;Q7GH77;Q5I221;I2E9A4;A0A0F7C9B6;A0A249Y5N8;F6KB17;Q5UFF3;B8YHH9;Q1X6Q9;S6CMZ7;Q8MFT9;L0N8B1;D6MYK4;E7DMY2;Q31807;T1WH32;C3S8Q5;A0A0K2SQY8;D6MYL0;D6MYJ6;Q8HUZ9;P93952;Q8WKT6;J9QG76;B2BY95;Q7YJM3;A0A1C9HG42;I6N589;I2BGM7;A0A1C9HG87;Q4VWN3;Q9GEK5;A0A2H4NXN4;O98551;Q8MCX8;B7P0E9;D4N1T9;A0A291L206;Q5QAE5;G8EEM9;A0A2D0W…	M1(Oxidation)	0	0	6.758e-08	84.13	1.33737e-05	2	1481.72	0.318762	31.0825	0
	High	MSGGDHIHAGTVVGK	38	17683	149	C0J9R6;C6G1P2;F2X4H9;Q9GGI5;Q5I221;I2E9A4;Q6VW40;I2BGM7;Q33032;A0A1S6WN23;T1WH32;M1S1D7;Q8HUZ9;A0A249Y5N8;S4TA61;J9QG76;E0D8V0;Q8MFT9;Q5QAE5;A0A0F7G5Y0;Q32701;O20246;Q6VW48;E7DMY2;Q31807;P92447;F2X4Q8;Q8M9C0;O47280;R4QE58;I2EAR2;Q339G9;Q6VW13;Q3T5L7;C6G392;A0A2H4UGV5;I2E964;A0A248SN48;Q37212;Q7GH77;Q9MTG1;A0A0F7C9B6;F2X4R1;O78288;P93952;Q8MCX9;Q5UFC2;A0A024HRQ0;F6KB17;Q9GCX8;Q8WJX3;B7P0E9;B5L2V5;…		0	0	1.735e-09	82.18	1.80255e-05	2	1465.72	0.933846	39.4129	0
	High	GHYLNATAGTcEEmIK	4	14794	115	C0J9R6;C6G1P2;Q5W520;A5X4D3;F2X4H9;A0A0K2SQY8;D6MYL0;Q9GGI5;D6MYJ6;Q5I221;Q4VI78;A0A249Y5Y5;G0WZL1;Q37220;B2BY95;A0A291L2W8;A2VAL6;Q37279;J9QH20;L0N8B1;Q9GEN6;Q32701;Q6VW40;D6MYK4;E7DMY2;Q33032;I2E962;F2X4Q8;Q8M9C0;A0A1C9HG87;Q7YMT1;R4QE58;I2E906;I2EAR2;Q4VWN3;Q339G9;Q95631;Q6VW13;Q3T5L7;Q9TN58;O98429;Q32553;C1JAT3;I2E964;Q37212;Q7GH77;A0A291IA50;J9QER6;Q7YMS9;O98551;Q3I534;I2E9A4;Q9T2E4;A0A0F7C9…	C11(Carbamidomethyl); M14(Oxidation)	0	0	2.694e-11	81.04	1.58999e-05	2	1810.81	1.65313	55.2681	0
	High	DDENVNSQPFMR	6	52171	300	Q6VW40;C0J9R6;C6G1P2;Q5W520;Q33032;A0A1C9HG87;Q4VWN3;F2X4H9;C1JAT3;Q9GGI5;Q4VI78;G0WZL1;P92434;A2VAL6;Q8MFT9;J9QH20;H9ZGI0;F2X4Q8;I2EAR2;Q37212;Q5I221;F2X4R1;A0A249Y5N8;I2BGM7;Q31807;Q8M9C0;A5X4D3;Q8WIX2;V5K6K1;Q339G9;C3S8Q5;V5K6L0;Q9GEK5;A0A0K2SQY8;O98429;D6MYL0;D6MYJ6;I2E964;A0A1W6BQF9;M1S1D7;Q7GH77;A0A2H4NXN4;Q8HUZ9;G0WZM4;Q95F24;O98551;I2E9A4;Q9T2E4;Q8MCX8;A0A0F7C9B6;O78288;A0A286NQF2;P93952;…		0	0	1.986e-06	77.7	6.32986e-05	2	1451.62	0.809607	69.6351	0
	High	GGLDFTKDDENVNSQPFmR	8	51638	277	A0A291EXH5;C0J9R6;A0A291EY88;C6G1P2;Q5W520;C3RXF1;B8PRL7;O09420;T1WH32;C3S8Q5;Q66PI3;F2X4H9;O78309;Q9GGI5;M1S1D7;Q8HUZ9;Q5I221;Q4VI78;O09424;C3S8U4;Q3I531;A0A249Y5Y5;G0WZL1;J9QG76;J9QFH0;E0D9F7;A2VAL6;J9QGT1;J9QH20;M1X1Y1;O03612;A0A023Q3H2;I2BGM7;Q33032;A0A142DPV4;A0A0F7C952;Q6VW40;Q9GEN6;Q32701;Q32571;Q33047;Q31807;Q8WL19;Q8M9C0;A0A1S6WN23;A0A1C9HG87;P92302;A0A0F7EV98;Q4VWN3;Q9GEK5;A0A0K2SQY8;Q3…	M18(Oxidation)	0	0	1.272e-10	76.68	8.72051e-05	2	2185.98	1.33788	83.8821	1
	High	TFQGPPHGIQVER	27	58045	278	C0J9R6;C6G1P2;Q5W520;A5X4D3;F2X4H9;A0A0K2SQY8;D6MYL0;Q9GGI5;D6MYJ6;Q5I221;Q4VI78;A0A249Y5Y5;G0WZL1;Q37220;B2BY95;A0A291L2W8;A2VAL6;Q37279;J9QH20;L0N8B1;A0A291EXH5;Q6VW40;I2BGM7;Q33047;Q31807;Q8WL19;Q33032;Q8M9C0;A0A1C9HG87;B8PRL7;Q4VWN3;C3S8Q5;Q9GEK5;C1JAT3;Q7GH77;A0A2H4NXN4;Q33156;Q8HUZ9;O98551;Q3I534;I2E9A4;Q8MCX8;A0A0F7C9B6;C3S8U4;P93952;Q8WKT6;A0A142DPV4;F6KB17;B7P0E9;A0A1W6BU07;A0A1W6BU25;D4…		0	0	8.117e-09	70.84	0.000513718	2	1465.76	0.905842	60.1288	0
	High	GHYLNATAGTcEEmIKR	3	14767	114	Q6VW40;C0J9R6;C6G1P2;Q5W520;Q33032;Q8M9C0;A0A1C9HG87;Q4VWN3;F2X4H9;A0A0K2SQY8;D6MYL0;C1JAT3;Q9GGI5;D6MYJ6;Q7GH77;O98551;Q3I534;I2E9A4;Q4VI78;A0A0F7C9B6;F6KB17;G0WZL1;Q37220;B2BY95;Q5UFF3;B8YHH9;B1PHQ2;Q1X6Q9;A0A142I7F3;P92434;A2VAL6;S6CMZ7;Q8MFT9;J9QH20;H9ZGI0;L0N8B1;Q95A73;Q32701;Q9T2E4;A0A0B4M1K8;A0A171LI15;A0A1D8DG20;P94046;Q6VW48;E7DMY2;A0A2H4UGV5;I2E962;O98429;A0A142I7A5;Q36637;A0A078BR81;Q3…	C11(Carbamidomethyl); M14(Oxidation)	0	0	1.559e-07	70.09	0.000239774	3	1966.91	1.02636	51.0796	1
	High	FLFcAEAIYK	8	13080	136	Q9GHZ1;A0A291EXH5;C3S8Q5;C3S8U4;C0J9R6;C6G1P2;Q5W520;F2X4H9;Q9GGI5;Q4VI78;A2VAL6;Q31807;O78309;M1S1D7;Q8HUZ9;Q5I221;Q95DW1;P93952;J9QG76;Q37220;E0D9F7;J9QGT1;Q7YJM3;A0A1C9HG42;L0N8B1;A0A171LI15;A8DPF0;A0A023UA12;A0A291EY88;T1WH32;Q3I531;A0A1W6L1X3;D6MYK9;Q32571;C3RXF1;B8PRL7;R4QE58;Q66PI3;A0A0K2SQY8;D6MYL0;D6MYJ6;Q71N81;Q8WKT6;Q8MCX1;D6MYI7;A2VAL3;B8PRP3;H5ZW43;G0WZL1;B2BY95;A0A142I7A5;Q36637;Q6P…	C4(Carbamidomethyl)	0	0	0.0003322	61.05	0.00257809	2	1261.63	0.760049	114.101	0
	High	VALEAcVQAR	25	29518	223	A0A291EXH5;Q6VW40;I2BGM7;B1NL21;C0J9R6;C6G1P2;Q5W520;Q33047;Q31807;Q8WL19;Q33032;F2X4Q8;Q8M9C0;Q7YMT1;I2EAR2;Q339G9;F2X4H9;O78309;Q9GGI5;I2E964;Q37212;M1S1D7;Q7GH77;A0A291IA50;Q33156;Q8HUZ9;Q5I221;Q7YMS9;I2E9A4;Q4VI78;A0A0F7C9B6;F2X4R1;O78288;Q95DW1;C3S8U4;P93952;A0A249Y5N8;A0A142DPV4;F6KB17;Q8WJX3;B7P0E9;B5L2V5;S4TA61;D4N1T9;J9QG76;Q37220;Q9GD27;A0A1R3KTJ9;Q5UFF3;B8YHH9;E0D8V0;B1PHQ2;Q1X6Q9;R4GU…	C6(Carbamidomethyl)	0	0	0.0001236	58.39	0.00581233	2	1116.58	0.428443	113.302	0
	High	GHYLNATAGTcEEMIKR	1	14767	114	Q6VW40;C0J9R6;C6G1P2;Q33032;Q8M9C0;A0A1C9HG87;Q4VWN3;F2X4H9;A0A0K2SQY8;D6MYL0;Q9GGI5;D6MYJ6;Q7GH77;O98551;I2E9A4;A0A0F7C9B6;F6KB17;B2BY95;Q5UFF3;B8YHH9;Q1X6Q9;S6CMZ7;Q8MFT9;H9ZGI0;L0N8B1;Q95A73;Q5W520;Q4VI78;Q37220;B1PHQ2;A2VAL6;C1JAT3;Q3I534;G0WZL1;A0A142I7F3;P92434;J9QH20;Q6VW48;E7DMY2;A0A2H4UGV5;I2E962;O98429;Q9T2E4;A0A0B4M1K8;A0A142I7A5;Q36637;A0A171LI15;A0A078BR81;Q37347;K4EPE7;A0A0F6TFY2;Q9…	C11(Carbamidomethyl)	0	0	6.147e-05	57.37	0.00491079	2	1950.92	1.53245	60.2658	1
	High	DDENVNSQPFmR	4	52171	300	Q6VW40;I2BGM7;C0J9R6;C6G1P2;E7DMY2;Q33032;F2X4Q8;A0A1C9HG87;Q8WIX2;I2EAR2;Q4VWN3;C3S8Q5;F2X4H9;Q9GEK5;Q9GGI5;Q37212;A0A2H4NXN4;Q8HUZ9;Q95F24;Q8MCX8;F2X4R1;A0A286NQF2;Q7YJM6;B8PRP3;J9QG76;Q37347;A0A023UBM0;Q8MFT9;Q5QAE5;H9ZGI0;A0A291EXH5;B1NL21;Q5W520;Q33047;Q31807;Q8WL19;I2E962;Q8M9C0;Q9GHZ1;B8PRL7;Q85ZK4;Q7YMT1;A5X4D3;Q339G9;A5X4C4;A0A0K2SQY8;O78309;Q9T2B5;O98429;D6MYL0;C1JAT3;D6MYJ6;I2E964;M1S1…	M11(Oxidation)	0	0	9.567e-06	48.88	0.0474426	2	1467.62	0.855373	55.8707	0
	High	PLLGcTIKPK	6	64838	312	A0A291EXH5;C6G1P2;Q5W520;Q33032;A0A0F7EV98;Q6VW40;C0J9R6;D6MYK4;E7DMY2;F2X4Q8;Q8M9C0;A0A1C9HG87;I2EAR2;Q4VWN3;F2X4H9;A0A0K2SQY8;D6MYL0;C1JAT3;Q9GGI5;D6MYJ6;Q37212;Q7GH77;A0A291IA50;J9QER6;O98551;Q3I534;I2E9A4;Q4VI78;A0A0F7C9B6;F2X4R1;F6KB17;G0WZL1;Q37220;B2BY95;Q5UFF3;B8YHH9;B1PHQ2;Q1X6Q9;A0A142I7F3;P92434;A2VAL6;S6CMZ7;Q37176;Q8MFT9;J9QH20;A0A0F7C952;H9ZGI0;L0N8B1;Q95A73;Q31807;A5X4D3;C3S8Q5;M1S…	C5(Carbamidomethyl)	0	0	0.0002652	48.68	0.076682	2	1126.67	0.429394	51.9539	1
	High	AMHAVIDR	9	44488	296	C6G1P2;C3S8Q5;C3S8U4;Q6VW40;C0J9R6;Q5W520;Q33032;Q8M9C0;A0A1C9HG87;Q4VWN3;F2X4H9;A0A0K2SQY8;D6MYL0;C1JAT3;Q9GGI5;D6MYJ6;Q7GH77;O98551;Q3I534;I2E9A4;Q4VI78;A0A0F7C9B6;F6KB17;G0WZL1;Q37220;B2BY95;Q5UFF3;B8YHH9;B1PHQ2;Q1X6Q9;A0A142I7F3;P92434;A2VAL6;S6CMZ7;Q8MFT9;J9QH20;H9ZGI0;L0N8B1;Q95A73;I2BGM7;F2X4Q8;I2EAR2;Q37212;M1S1D7;Q8HUZ9;Q5I221;Q95F24;F2X4R1;A0A286NQF2;Q7YJM6;A0A249Y5N8;S4TA61;J9QG76;F5B3…		0	0	0.002468	47.13	0.0715004	2	912.472	0.113135	31.9205	0
	High	YGRPLLGcTIKPK	7	64650	303	C0J9R6;C6G1P2;Q5W520;A5X4D3;F2X4H9;A0A0K2SQY8;D6MYL0;Q9GGI5;D6MYJ6;Q5I221;Q4VI78;A0A249Y5Y5;G0WZL1;Q37220;B2BY95;A0A291L2W8;A2VAL6;Q37279;J9QH20;L0N8B1;A0A291EXH5;Q6VW40;I2BGM7;Q33047;Q31807;Q8WL19;Q33032;Q8M9C0;A0A1C9HG87;B8PRL7;Q4VWN3;C3S8Q5;Q9GEK5;C1JAT3;Q7GH77;A0A2H4NXN4;Q33156;Q8HUZ9;O98551;Q3I534;I2E9A4;Q8MCX8;A0A0F7C9B6;C3S8U4;P93952;Q8WKT6;A0A142DPV4;F6KB17;B7P0E9;A0A1W6BU07;A0A1W6BU25;D4…	C8(Carbamidomethyl)	0	0	1.343e-06	43.02	0.288981	3	1502.85	0.700838	53.2853	2
	High	AQAETGEIK	6	27913	221	C6G1P2;Q33032;Q8ME51;B8PRL7;Q9GEK5;A0A142DPV4;L0N8B1;Q6VW40;I2BGM7;C0J9R6;A0A1C9HG87;Q4VWN3;C3S8Q5;F2X4H9;Q9GGI5;A0A2H4NXN4;Q8HUZ9;Q8MCX8;J9QG76;Q8MFT9;Q5QAE5;H9ZGI0;Q5W520;Q8M9C0;A0A0K2SQY8;D6MYL0;C1JAT3;D6MYJ6;Q7GH77;O98551;Q3I534;I2E9A4;Q4VI78;A0A0F7C9B6;F6KB17;G0WZL1;Q37220;B2BY95;Q5UFF3;B8YHH9;B1PHQ2;Q1X6Q9;A0A142I7F3;P92434;A2VAL6;S6CMZ7;J9QH20;Q95A73;A0A291EXH5;C3RXF1;T1WH32;C3S8U4;A0A023Q…		0	0.001	0.01501	45.97	0.0925521	2	946.485	1.48856	24.8944	0
	High	DDxIEKDR	5	17693	160	Q32701;A0A291EXH5;Q6VW40;I2BGM7;O20246;B1NL21;C0J9R6;A0A291EY88;C6G1P2;Q5W520;Q33047;Q6VW48;Q31807;Q8WL19;Q33032;Q8M9C0;A0A1S6WN23;Q31895;Q7YMT1;O09420;T1WH32;A0A0F7EV98;Q339G9;F2X4H9;O78309;Q9T2B5;Q32553;Q9GGI5;A0A2H4UGV5;I2E964;A0A248SN48;M1S1D7;Q7GH77;Q33156;Q8HUZ9;Q8WIA7;Q5I221;Q7YMS9;Q95F24;I2E9A4;Q9T2E4;Q9MTG1;Q4VI78;A0A0F7C9B6;O78288;A0A286NQF2;Q95DW1;C3S8U4;P93952;Q7YJM6;Q8MCX1;C7A5Z4;Q3I…	X3(F)	0	0.002	0.02628	64.13	0.00104246	2	1037.49	1.9254	42.0586	1
	High	NHGMHFR	4	30695	230	C0J9R6;C6G1P2;Q5W520;R4QE58;F2X4H9;Q9GGI5;Q4VI78;Q37220;A0A171LI15;B6GUV5;A0A078BR81;A2VAL6;A0A0F6TFY2;Q5DRJ9;G0LNJ9;L0N8B1;Q31807;A0A1C9HG42;E7DMY2;Q37212;Q5I221;F2X4R1;A0A1W6BU25;A0A291EXH5;Q8HUZ9;C3S8U4;P93952;J9QG76;E0D9F7;Q7YJM3;Q6VW40;I2BGM7;D6MYK4;Q33032;F2X4Q8;Q8M9C0;A0A1C9HG87;Q8WIX2;I2EAR2;Q4VWN3;C3S8Q5;Q6VW13;Q9GEK5;A0A0K2SQY8;O98429;D6MYL0;D6MYJ6;A0A1W6BQF9;Q7GH77;A0A2H4NXN4;Q95F24;O9…		0	0.004	0.0516	33.82	1.05071	2	898.41	-0.157603	30.2354	0
	High	AmHAVIDR	1	44488	296	A0A291EXH5;Q85ZK4;C3S8Q5;A0A2H4NXN4;C3S8U4;P93952;E0Y5C1;A0A1W6BU07;A0A1W6BU25;A0A1W6BU28;Q5EWL7;Q5QAE5;A0A023Q1L0;C0J9R6;C6G1P2;Q5W520;F2X4H9;A0A0K2SQY8;D6MYL0;Q9GGI5;D6MYJ6;Q4VI78;G0WZL1;Q37220;B2BY95;A2VAL6;J9QH20;L0N8B1;Q32701;Q6VW40;Q33032;Q8M9C0;Q32553;Q7GH77;I2E9A4;A0A0F7C9B6;Q3I531;F6KB17;Q5UFF3;B8YHH9;B1PHQ2;Q1X6Q9;S6CMZ7;Q8MFT9;A0A291L2S1;A5X4D3;Q5I221;A0A249Y5Y5;A0A291L2W8;Q37279;I2BGM…	M2(Oxidation)	0	0.009	0.1103	13.12	194.214	2	928.466	-1.05154	31.5457	0
A0A1C9HC37	ATP synthase subunit beta (Fragment) OS=Murraya exotica OX=159059 GN=atpB PE=3 SV=1 - [A0A1C9HC37_9ROSI]	2812.15	64.21	3800	1	20	147	447	48.157	5.33838
	High	IFNVLGEPVDNLGPVDTR	2	3009	12	A0A0M3LBA7;Q597J4;A0A1C9HC37;A0A1C9HCV0;Q5J038;A0A1W6SA98;Q9SCE9;A0A1I7PIU6;A0A1D8D815;A0A1I7PIT2;A0A191SDX6;B7S4V7		0	0	8.295e-08	110.67	1.74557e-08	2	1955.03	1.68163	114.256	0
	High	GIYPAVDPLDSTSTMLQPR	1	5449	23	A0A0M3LBA7;A0A1C9HCV0;A0A1D8D815;A0A1I7PIS3;C0J9K5;C0J9P4;Q9SCE9;A0A1I7PIS8;Q95FJ8;Q597J4;A0A1W6SA98;A0A191SDX6;A0A1C9HC37;Q5J038;A0A1I7PIU6;A0A1I7PIT2;B8PRK2;A0A1X7YHE3;A9L9Y0;Q95FS7;Q9MRM1;B7S4V7;Q8WJF6		0	0	1.102e-10	109.47	2.86093e-08	3	2061.03	0.971619	114.18	0
	High	ELQDIIAILGLDELSEEDR	1	7752	23	A0A0M3LBA7;Q597J4;A0A1C9HC37;A0A1C9HCV0;Q5J038;C0J9K5;C0J9P4;Q95FJ8;A0A1I7PIS3;Q9SCE9;A0A1W6SA98;A0A1I7PIU6;A0A1I7PIS8;B8PRK2;A0A1D8D815;A0A191SDX6;A0A1I7PIT2;Q95FS7;A9L9Y0;B7S4V7;A0A1X7YHE3;A0A0A7DB45;Q8WJF6		0	0	7.562e-14	100.93	2.01256e-07	2	2171.11	-0.536246	115.769	0
	High	mxSAVGYQPTLSTEMGSLQER	16	5647	21	A0A0M3LBA7;A0A1C9HCV0;A0A1W6SA98;Q5J038;A0A1I7PIU6;A0A1I7PIS3;C0J9K5;C0J9P4;Q95FS7;Q9SCE9;A0A1I7PIS8;A0A1I7PIT2;A0A1C9HC37;B8PRK2;Q95FJ8;Q597J4;A0A191SDX6;A0A1D8D815;A0A1X7YHE3;A9L9Y0;B7S4V7	M1(Oxidation); X2(P)	0	0	2.828e-12	99.5	1.83663e-07	2	2298.08	1.63709	97.655	0
	High	GMEVIDTGAPLSVPVGGATLGR	7	3356	18	A0A1C9HCV0;Q5J038;A0A1I7PIS3;Q9SCE9;Q95FJ8;A0A0M3LBA7;A0A1C9HC37;A0A1D8D815;C0J9K5;C0J9P4;A0A1I7PIS8;A0A191SDX6;A0A1I7PIU6;A0A1I7PIT2;Q95FS7;A0A1W6SA98;B8PRK2;A9L9Y0		0	0	3.372e-13	99.39	5.245e-07	2	2097.1	1.22165	112.861	0
	High	GmEVIDTGAPLSVPVGGATLGR	5	3356	18	A0A0M3LBA7;A0A1C9HCV0;Q5J038;A0A1D8D815;A0A1I7PIU6;A0A1C9HC37;A0A1W6SA98;A0A1I7PIS3;C0J9K5;C0J9P4;Q9SCE9;A0A1I7PIS8;Q95FJ8;B8PRK2;A0A191SDX6;A9L9Y0;A0A1I7PIT2;Q95FS7	M2(Oxidation)	0	0	2.159e-13	97.44	3.8004e-07	2	2113.1	1.42362	103.458	0
	High	FVQAGSEVSALLGR	11	9158	23	A0A0M3LBA7;A0A1C9HCV0;Q5J038;A0A1D8D815;A0A1I7PIU6;A0A1I7PIS3;C0J9K5;C0J9P4;Q95FS7;Q9SCE9;B7S4V7;A0A1I7PIS8;A0A1C9HC37;Q95FJ8;Q597J4;A0A1X7YHE3;A9L9Y0;A0A1W6SA98;A0A1I7PIT2;B8PRK2;A0A191SDX6;A0A0A7DB11;A0A0A7DB45		0	0	4.948e-08	97.09	5.43551e-07	2	1433.78	0.798734	104.795	0
	High	VALVYGQMNEPPGAR	11	9490	23	Q9MRM1;A0A0M3LBA7;Q597J4;A0A1C9HC37;A0A1C9HCV0;Q5J038;C0J9K5;C0J9P4;Q95FJ8;A0A1I7PIS3;Q9SCE9;A0A1W6SA98;A0A1I7PIU6;A0A1I7PIS8;A0A1I7PIT2;B8PRK2;A0A1D8D815;A0A191SDX6;A0A1X7YHE3;A9L9Y0;Q95FS7;A0A0A7DB11;B7S4V7		0	0	2.057e-08	89.44	2.94242e-06	2	1601.81	0.655343	81.5348	0
	High	DVNEQDVLLFIDNIFR	1	5066	16	A0A1C9HCV0;Q5J038;A0A1I7PIS3;Q9SCE9;Q95FJ8;A0A0M3LBA7;A0A1C9HC37;C0J9K5;C0J9P4;A0A1W6SA98;A0A1I7PIU6;A0A1I7PIS8;Q597J4;Q95FS7;A0A1I7PIT2;B8PRK2		0	0	2.079e-11	87.98	4.47228e-06	2	1950	-0.218365	116.513	0
	High	mPNIYNALVVK	3	4063	14	A0A0M3LBA7;A0A1C9HCV0;Q597J4;A0A1C9HC37;Q5J038;C0J9K5;C0J9P4;Q95FJ8;A0A1I7PIU6;A0A1I7PIS8;B8PRK2;A0A1D8D815;Q95FS7;B7S4V7	M1(Oxidation)	0	0	2.089e-05	78.87	8.91045e-05	2	1277.69	1.17155	90.1483	0
	High	VGLTALTMAEYFR	1	7808	23	A0A0M3LBA7;Q597J4;A0A1C9HCV0;A0A1W6SA98;Q5J038;A0A1I7PIU6;A0A1I7PIS3;C0J9K5;C0J9P4;Q95FS7;Q9SCE9;A0A1I7PIS8;A0A1I7PIT2;A0A1C9HC37;B8PRK2;Q95FJ8;A0A1D8D815;B7S4V7;A0A1X7YHE3;A9L9Y0;A0A191SDX6;A0A0A7DB11;Q9MRM1		0	0	6.695e-07	76.72	5.28119e-05	2	1471.76	0.891184	114.594	0
	High	VALVYGQmNEPPGAR	11	9490	23	A0A0M3LBA7;Q597J4;A0A1C9HCV0;A0A1W6SA98;A0A191SDX6;Q5J038;A0A1D8D815;A0A1I7PIU6;A0A1I7PIS3;C0J9K5;C0J9P4;Q95FS7;Q9SCE9;B7S4V7;A0A1I7PIS8;A0A1X7YHE3;A0A1I7PIT2;A0A1C9HC37;B8PRK2;A9L9Y0;Q95FJ8;A0A0A7DB11;Q9MRM1	M8(Oxidation)	0	0	1.259e-07	76.53	5.74337e-05	2	1617.81	1.52838	65.845	0
	High	GIYPAVDPLDSTSTmLQPR	7	5449	23	A0A0M3LBA7;A0A1C9HCV0;C0J9K5;C0J9P4;Q95FJ8;Q597J4;A0A1D8D815;A0A1I7PIS8;A0A1C9HC37;Q5J038;A0A1I7PIS3;Q9SCE9;A0A1W6SA98;A0A1I7PIU6;A0A1I7PIT2;B8PRK2;A0A191SDX6;A0A1X7YHE3;A9L9Y0;Q95FS7;Q9MRM1;B7S4V7;Q8WJF6	M15(Oxidation)	0	0	4.959e-11	75.98	5.90545e-05	2	2077.03	1.77321	103.613	0
	High	VGLTALTmAEYFR	3	7808	23	A0A0M3LBA7;Q597J4;A0A1C9HCV0;A0A1W6SA98;Q5J038;A0A1I7PIU6;A0A1I7PIS3;C0J9K5;C0J9P4;Q95FS7;Q9SCE9;A0A1I7PIS8;A0A1I7PIT2;A0A1C9HC37;B8PRK2;Q95FJ8;A0A1D8D815;B7S4V7;A0A1X7YHE3;A9L9Y0;A0A191SDX6;A0A0A7DB11;Q9MRM1	M8(Oxidation)	0	0	1.856e-06	74.48	9.33296e-05	2	1487.76	0.935454	109.8	0
	High	mxSAVGYQPTLSTEmGSLQER	3	5647	21	A0A0M3LBA7;A0A1C9HCV0;A0A1C9HC37;Q5J038;C0J9K5;C0J9P4;Q95FJ8;A0A1W6SA98;Q9SCE9;A0A1I7PIU6;A0A1I7PIS3;A0A1I7PIS8;B8PRK2;Q597J4;A0A1D8D815;A0A1I7PIT2;A0A191SDX6;A0A1X7YHE3;A9L9Y0;Q95FS7;B7S4V7	M1(Oxidation); X2(P); M15(Oxidation)	0	0	0.0004057	70.49	0.000130597	2	2314.07	1.29114	80.834	0
	High	MPNIYNALVVK	7	4063	14	Q95FJ8;A0A0M3LBA7;A0A1C9HCV0;Q5J038;Q597J4;A0A1D8D815;A0A1I7PIU6;C0J9K5;C0J9P4;A0A1I7PIS8;A0A1C9HC37;B8PRK2;Q95FS7;B7S4V7		0	0	2.082e-05	70.22	0.000214181	2	1261.7	0.44565	105.027	0
	High	ESGVINEQNIAESK	4	2238	4	A0A0M3LBA7;Q597J4;A0A1W6SA98;A0A1C9HC37		0	0	9.305e-08	64.05	0.000797726	2	1517.75	0.756139	58.8662	0
	High	EGNDLYMEMK	4	8238	20	A0A0A7DB11;A0A0M3LBA7;A0A1C9HCV0;Q5J038;Q95FS7;Q95FJ8;Q597J4;A0A1D8D815;A0A1I7PIU6;A0A1I7PIS3;C0J9K5;C0J9P4;Q9SCE9;B7S4V7;A0A1I7PIS8;A0A1X7YHE3;A0A1C9HC37;A9L9Y0;A0A1I7PIT2;B8PRK2		0	0	0.0003414	61.71	0.000562658	2	1229.52	0.394281	74.0156	0
	High	TVLImELINNIAK	1	8267	22	A0A0M3LBA7;A0A1C9HCV0;Q597J4;A0A1D8D815;A0A1I7PIS3;C0J9K5;C0J9P4;Q9SCE9;A0A1I7PIS8;Q95FJ8;Q5J038;A0A1I7PIU6;A0A1X7YHE3;A0A1C9HC37;A9L9Y0;A0A1I7PIT2;B8PRK2;A0A0A7DB11;A0A1W6SA98;A0A191SDX6;A0A0A7DB45;Q9MRM1	M5(Oxidation)	0	0	0.0006579	59.4	0.00197339	2	1487.85	0.253544	114.9	0
	High	AHGGVSVFGGVGER	10	7920	23	A0A0M3LBA7;Q597J4;Q95FS7;A0A1C9HCV0;Q5J038;A0A1I7PIS3;Q9SCE9;Q95FJ8;A0A1W6SA98;A0A1I7PIU6;C0J9K5;C0J9P4;A0A1I7PIS8;A0A1I7PIT2;A0A1C9HC37;B8PRK2;A0A1D8D815;A0A1X7YHE3;A9L9Y0;A0A191SDX6;B7S4V7;Q9MRM1;A0A0A7DB11		0	0	0.0006462	57.24	0.00418889	2	1328.67	0.681198	66.3636	0
	High	TVLIMELINNIAK	1	8267	22	A0A0M3LBA7;A0A1C9HCV0;Q597J4;A0A1D8D815;A0A1I7PIS3;C0J9K5;C0J9P4;Q9SCE9;A0A1I7PIS8;Q95FJ8;Q5J038;A0A1I7PIU6;A0A1X7YHE3;A0A1C9HC37;A9L9Y0;A0A1I7PIT2;B8PRK2;A0A0A7DB11;A0A1W6SA98;A0A191SDX6;A0A0A7DB45;Q9MRM1		0	0	2.534e-06	52.58	0.00929422	2	1471.86	0.118931	115.425	0
	High	IGLFGGAGVGK	7	9628	30	Q597J4;A0A0M3LBA7;A0A1C9HCV0;A0A1W6SA98;A0A191SDX6;Q5J038;A0A1D8D815;A0A1I7PIU6;A0A1I7PIS3;C0J9K5;C0J9P4;Q9SCE9;A0A1I7PIS8;A0A1C9HC37;Q95FJ8;A0A0A7DB11;A0A1X7YHE3;A0A1I7PIT2;B8PRK2;A9L9Y0;A0A2G5F6R8;B9T1V8;A0A2H3ZCK5;A0A251U5D0;A0A0K9NYL5;A0A0A7DB45;Q95FS7;Q9MRM1;B7S4V7;A0A0D6QRT0		0	0	0.0003143	50.57	0.0204368	2	975.562	0.230906	82.6012	0
	High	MxSAVGYQPTLSTEMGSLQER	8	5647	21	B7S4V7;A0A1C9HC37;A0A0M3LBA7;Q597J4;A0A1C9HCV0;A0A1W6SA98;Q5J038;A0A1I7PIU6;A0A1I7PIS3;C0J9K5;C0J9P4;Q9SCE9;A0A1I7PIS8;Q95FJ8;A0A1D8D815;A0A191SDX6;Q95FS7;A0A1I7PIT2;B8PRK2;A0A1X7YHE3;A9L9Y0	X2(P)	0	0	5.539e-06	48.12	0.0297147	2	2282.08	0.490151	103.466	0
	High	VVDLLAPYR	7	9267	24	A0A0M3LBA7;Q597J4;A0A1C9HC37;A0A1C9HCV0;Q5J038;C0J9K5;C0J9P4;Q95FJ8;A0A1I7PIS3;Q9SCE9;A0A1W6SA98;A0A1I7PIU6;A0A1I7PIS8;A0A1I7PIT2;B8PRK2;A0A1D8D815;A0A191SDX6;A0A1X7YHE3;A9L9Y0;A0A0A7DB11;A0A0A7DB45;Q95FS7;Q9MRM1;B7S4V7		0	0	0.003916	46.4	0.0494301	2	1045.6	0.419361	97.8707	0
	High	EGSITSIQAVYVPADDLTDPAPATTFAHLDATTVLSR	1	6159	20	A0A0M3LBA7;A0A1C9HCV0;Q5J038;A0A1I7PIU6;A0A1C9HC37;A0A1W6SA98;A0A191SDX6;A0A1D8D815;A0A1I7PIS3;C0J9K5;C0J9P4;Q9SCE9;A0A1I7PIS8;A0A0A7DB11;Q95FJ8;A0A0A7DB45;Q95FS7;A0A1I7PIT2;B8PRK2;B7S4V7		0.0233	0	1.364e-15	41.67	0.111374	4	3843.93	1.01164	114.492	0
	High	EGNDLYmEMK	3	8238	20	A0A0M3LBA7;Q597J4;A0A1C9HC37;A0A1C9HCV0;Q5J038;C0J9K5;C0J9P4;Q95FJ8;A0A1I7PIS3;Q9SCE9;A0A1I7PIU6;A0A1I7PIS8;A0A1I7PIT2;B8PRK2;A0A1D8D815;Q95FS7;A0A1X7YHE3;A9L9Y0;A0A0A7DB11;B7S4V7	M7(Oxidation)	0	0	0.0007582	34.5	0.265028	2	1245.51	0.55155	62.8392	0
	High	MxSAVGYQPTLSTEMGSLQER	1	3	1	A0A1C9HC37	X2(K)	0	0	0.0006149	33.22	0.708548	3	2313.1	-7.39615	97.2629	1
	High	MxSAVGYQPTLSTEMGSLQER	1	3	1	A0A1C9HC37	X2(Q)	0	0	2.57e-05	33.22	0.708548	3	2313.1	8.33596	97.2629	0
	High	LSIFETGIK	6	9003	22	A0A0M3LBA7;A0A1C9HCV0;Q5J038;C0J9K5;C0J9P4;Q95FJ8;Q597J4;A0A1D8D815;A0A1I7PIS3;Q9SCE9;A0A1I7PIS8;A0A1I7PIU6;Q95FS7;B7S4V7;A0A0A7DB11;A0A1C9HC37;A0A1X7YHE3;A9L9Y0;A0A1W6SA98;A0A191SDX6;A0A0A7DB45;Q9MRM1		0	0.001	0.01169	57.9	0.00227872	2	1007.58	0.459535	92.8549	0
	High	EGNDLYmEmK	1	8238	20	A0A0M3LBA7;A0A1C9HCV0;Q5J038;C0J9K5;C0J9P4;Q95FJ8;Q597J4;A0A1D8D815;A0A1I7PIU6;A0A1I7PIS3;Q9SCE9;A0A1I7PIS8;A0A0A7DB11;A0A1X7YHE3;A0A1C9HC37;A9L9Y0;Q95FS7;B7S4V7;A0A1I7PIT2;B8PRK2	M7(Oxidation); M9(Oxidation)	0	0.001	0.007343	21.92	4.30022	2	1261.51	0.801596	42.3016	0
	High	TREGNDLYMEMK	2	8225	20	A0A0A7DB11;A0A0M3LBA7;Q597J4;A0A1C9HCV0;Q5J038;A0A1D8D815;A0A1I7PIU6;A0A1I7PIS3;C0J9K5;C0J9P4;Q9SCE9;A0A1I7PIS8;A0A1X7YHE3;A0A1C9HC37;A9L9Y0;Q95FJ8;Q95FS7;B7S4V7;A0A1I7PIT2;B8PRK2		0	0.001	0.006377	21.14	9.25648	2	1486.67	0.164358	61.1457	1
Q597J4	ATP synthase subunit beta (Fragment) OS=Platycarya strobilacea OX=91224 GN=atpB PE=3 SV=1 - [Q597J4_9ROSI]	2794.53	54.92	3194	1	20	158	457	49.2165	5.13525
	High	IFNVLGEPVDNLGPVDTR	2	3009	12	A0A0M3LBA7;Q597J4;A0A1C9HC37;A0A1C9HCV0;Q5J038;A0A1W6SA98;Q9SCE9;A0A1I7PIU6;A0A1D8D815;A0A1I7PIT2;A0A191SDX6;B7S4V7		0	0	8.295e-08	110.67	1.74557e-08	2	1955.03	1.68163	114.256	0
	High	GIYPAVDPLDSTSTMLQPR	1	5449	23	A0A0M3LBA7;A0A1C9HCV0;A0A1D8D815;A0A1I7PIS3;C0J9K5;C0J9P4;Q9SCE9;A0A1I7PIS8;Q95FJ8;Q597J4;A0A1W6SA98;A0A191SDX6;A0A1C9HC37;Q5J038;A0A1I7PIU6;A0A1I7PIT2;B8PRK2;A0A1X7YHE3;A9L9Y0;Q95FS7;Q9MRM1;B7S4V7;Q8WJF6		0	0	1.102e-10	109.47	2.86093e-08	3	2061.03	0.971619	114.18	0
	High	ELQDIIAILGLDELSEEDR	1	7752	23	A0A0M3LBA7;Q597J4;A0A1C9HC37;A0A1C9HCV0;Q5J038;C0J9K5;C0J9P4;Q95FJ8;A0A1I7PIS3;Q9SCE9;A0A1W6SA98;A0A1I7PIU6;A0A1I7PIS8;B8PRK2;A0A1D8D815;A0A191SDX6;A0A1I7PIT2;Q95FS7;A9L9Y0;B7S4V7;A0A1X7YHE3;A0A0A7DB45;Q8WJF6		0	0	7.562e-14	100.93	2.01256e-07	2	2171.11	-0.536246	115.769	0
	High	mPSAVGYQPTLSTEMGSLQER	16	5647	21	A0A0M3LBA7;A0A1C9HCV0;A0A1W6SA98;Q5J038;A0A1I7PIU6;A0A1I7PIS3;C0J9K5;C0J9P4;Q95FS7;Q9SCE9;A0A1I7PIS8;A0A1I7PIT2;A0A1C9HC37;B8PRK2;Q95FJ8;Q597J4;A0A191SDX6;A0A1D8D815;A0A1X7YHE3;A9L9Y0;B7S4V7	M1(Oxidation)	0	0	2.828e-12	99.5	1.83663e-07	2	2298.08	1.63709	97.655	0
	High	FVQAGSEVSALLGR	11	9158	23	A0A0M3LBA7;A0A1C9HCV0;Q5J038;A0A1D8D815;A0A1I7PIU6;A0A1I7PIS3;C0J9K5;C0J9P4;Q95FS7;Q9SCE9;B7S4V7;A0A1I7PIS8;A0A1C9HC37;Q95FJ8;Q597J4;A0A1X7YHE3;A9L9Y0;A0A1W6SA98;A0A1I7PIT2;B8PRK2;A0A191SDX6;A0A0A7DB11;A0A0A7DB45		0	0	4.948e-08	97.09	5.43551e-07	2	1433.78	0.798734	104.795	0
	High	VALVYGQMNEPPGAR	11	9490	23	Q9MRM1;A0A0M3LBA7;Q597J4;A0A1C9HC37;A0A1C9HCV0;Q5J038;C0J9K5;C0J9P4;Q95FJ8;A0A1I7PIS3;Q9SCE9;A0A1W6SA98;A0A1I7PIU6;A0A1I7PIS8;A0A1I7PIT2;B8PRK2;A0A1D8D815;A0A191SDX6;A0A1X7YHE3;A9L9Y0;Q95FS7;A0A0A7DB11;B7S4V7		0	0	2.057e-08	89.44	2.94242e-06	2	1601.81	0.655343	81.5348	0
	High	DVNEQDVLLFIDNIFR	1	5066	16	A0A1C9HCV0;Q5J038;A0A1I7PIS3;Q9SCE9;Q95FJ8;A0A0M3LBA7;A0A1C9HC37;C0J9K5;C0J9P4;A0A1W6SA98;A0A1I7PIU6;A0A1I7PIS8;Q597J4;Q95FS7;A0A1I7PIT2;B8PRK2		0	0	2.079e-11	87.98	4.47228e-06	2	1950	-0.218365	116.513	0
	High	AVAMSATDGLMR	7	3822	15	A0A0M3LBA7;Q597J4;A0A1C9HCV0;A0A1W6SA98;A0A191SDX6;A0A1D8D815;A0A1I7PIS3;C0J9K5;C0J9P4;Q9SCE9;A0A1I7PIS8;Q95FJ8;Q95FS7;B8PRK2;Q9MRM1		0	0	3.484e-06	82.11	1.2505e-05	2	1222.59	0.320184	73.1254	0
	High	mPNIYNALVVK	3	4063	14	A0A0M3LBA7;A0A1C9HCV0;Q597J4;A0A1C9HC37;Q5J038;C0J9K5;C0J9P4;Q95FJ8;A0A1I7PIU6;A0A1I7PIS8;B8PRK2;A0A1D8D815;Q95FS7;B7S4V7	M1(Oxidation)	0	0	2.089e-05	78.87	8.91045e-05	2	1277.69	1.17155	90.1483	0
	High	VGLTALTMAEYFR	1	7808	23	A0A0M3LBA7;Q597J4;A0A1C9HCV0;A0A1W6SA98;Q5J038;A0A1I7PIU6;A0A1I7PIS3;C0J9K5;C0J9P4;Q95FS7;Q9SCE9;A0A1I7PIS8;A0A1I7PIT2;A0A1C9HC37;B8PRK2;Q95FJ8;A0A1D8D815;B7S4V7;A0A1X7YHE3;A9L9Y0;A0A191SDX6;A0A0A7DB11;Q9MRM1		0	0	6.695e-07	76.72	5.28119e-05	2	1471.76	0.891184	114.594	0
	High	VALVYGQmNEPPGAR	11	9490	23	A0A0M3LBA7;Q597J4;A0A1C9HCV0;A0A1W6SA98;A0A191SDX6;Q5J038;A0A1D8D815;A0A1I7PIU6;A0A1I7PIS3;C0J9K5;C0J9P4;Q95FS7;Q9SCE9;B7S4V7;A0A1I7PIS8;A0A1X7YHE3;A0A1I7PIT2;A0A1C9HC37;B8PRK2;A9L9Y0;Q95FJ8;A0A0A7DB11;Q9MRM1	M8(Oxidation)	0	0	1.259e-07	76.53	5.74337e-05	2	1617.81	1.52838	65.845	0
	High	GIYPAVDPLDSTSTmLQPR	7	5449	23	A0A0M3LBA7;A0A1C9HCV0;C0J9K5;C0J9P4;Q95FJ8;Q597J4;A0A1D8D815;A0A1I7PIS8;A0A1C9HC37;Q5J038;A0A1I7PIS3;Q9SCE9;A0A1W6SA98;A0A1I7PIU6;A0A1I7PIT2;B8PRK2;A0A191SDX6;A0A1X7YHE3;A9L9Y0;Q95FS7;Q9MRM1;B7S4V7;Q8WJF6	M15(Oxidation)	0	0	4.959e-11	75.98	5.90545e-05	2	2077.03	1.77321	103.613	0
	High	VGLTALTmAEYFR	3	7808	23	A0A0M3LBA7;Q597J4;A0A1C9HCV0;A0A1W6SA98;Q5J038;A0A1I7PIU6;A0A1I7PIS3;C0J9K5;C0J9P4;Q95FS7;Q9SCE9;A0A1I7PIS8;A0A1I7PIT2;A0A1C9HC37;B8PRK2;Q95FJ8;A0A1D8D815;B7S4V7;A0A1X7YHE3;A9L9Y0;A0A191SDX6;A0A0A7DB11;Q9MRM1	M8(Oxidation)	0	0	1.856e-06	74.48	9.33296e-05	2	1487.76	0.935454	109.8	0
	High	mPSAVGYQPTLSTEmGSLQER	3	5647	21	A0A0M3LBA7;A0A1C9HCV0;A0A1C9HC37;Q5J038;C0J9K5;C0J9P4;Q95FJ8;A0A1W6SA98;Q9SCE9;A0A1I7PIU6;A0A1I7PIS3;A0A1I7PIS8;B8PRK2;Q597J4;A0A1D8D815;A0A1I7PIT2;A0A191SDX6;A0A1X7YHE3;A9L9Y0;Q95FS7;B7S4V7	M1(Oxidation); M15(Oxidation)	0	0	0.0004057	70.49	0.000130597	2	2314.07	1.29114	80.834	0
	High	MPNIYNALVVK	7	4063	14	Q95FJ8;A0A0M3LBA7;A0A1C9HCV0;Q5J038;Q597J4;A0A1D8D815;A0A1I7PIU6;C0J9K5;C0J9P4;A0A1I7PIS8;A0A1C9HC37;B8PRK2;Q95FS7;B7S4V7		0	0	2.082e-05	70.22	0.000214181	2	1261.7	0.44565	105.027	0
	High	AVAMSATDGLmR	7	3822	15	A0A0M3LBA7;A0A1C9HCV0;A0A1W6SA98;A0A191SDX6;A0A1D8D815;A0A1I7PIS3;C0J9K5;C0J9P4;Q9SCE9;A0A1I7PIS8;Q95FJ8;Q597J4;Q95FS7;B8PRK2;Q9MRM1	M11(Oxidation)	0	0	1.457e-06	70.19	0.000156965	2	1238.59	0.380734	58.9292	0
	High	IxLFGGAGVGK	2	4	1	Q597J4	X2(P)	0	0	1.701e-05	66.94	0.000438307	2	1015.59	-0.00772147	94.5632	0
	High	ESGVINEQNIAESK	4	2238	4	A0A0M3LBA7;Q597J4;A0A1W6SA98;A0A1C9HC37		0	0	9.305e-08	64.05	0.000797726	2	1517.75	0.756139	58.8662	0
	High	SAPAFIQLDTK	6	4550	14	Q95FS7;A0A0M3LBA7;A0A1C9HCV0;Q5J038;A0A1I7PIS3;C0J9K5;C0J9P4;Q9SCE9;Q95FJ8;A0A1W6SA98;Q597J4;A0A1D8D815;A0A1I7PIT2;A0A191SDX6		0	0	0.0002636	63.43	0.00130987	2	1190.64	0.741073	83.5673	0
	High	EGNDLYMEMK	4	8238	20	A0A0A7DB11;A0A0M3LBA7;A0A1C9HCV0;Q5J038;Q95FS7;Q95FJ8;Q597J4;A0A1D8D815;A0A1I7PIU6;A0A1I7PIS3;C0J9K5;C0J9P4;Q9SCE9;B7S4V7;A0A1I7PIS8;A0A1X7YHE3;A0A1C9HC37;A9L9Y0;A0A1I7PIT2;B8PRK2		0	0	0.0003414	61.71	0.000562658	2	1229.52	0.394281	74.0156	0
	High	TVLImELINNIAK	1	8267	22	A0A0M3LBA7;A0A1C9HCV0;Q597J4;A0A1D8D815;A0A1I7PIS3;C0J9K5;C0J9P4;Q9SCE9;A0A1I7PIS8;Q95FJ8;Q5J038;A0A1I7PIU6;A0A1X7YHE3;A0A1C9HC37;A9L9Y0;A0A1I7PIT2;B8PRK2;A0A0A7DB11;A0A1W6SA98;A0A191SDX6;A0A0A7DB45;Q9MRM1	M5(Oxidation)	0	0	0.0006579	59.4	0.00197339	2	1487.85	0.253544	114.9	0
	High	AHGGVSVFGGVGER	10	7920	23	A0A0M3LBA7;Q597J4;Q95FS7;A0A1C9HCV0;Q5J038;A0A1I7PIS3;Q9SCE9;Q95FJ8;A0A1W6SA98;A0A1I7PIU6;C0J9K5;C0J9P4;A0A1I7PIS8;A0A1I7PIT2;A0A1C9HC37;B8PRK2;A0A1D8D815;A0A1X7YHE3;A9L9Y0;A0A191SDX6;B7S4V7;Q9MRM1;A0A0A7DB11		0	0	0.0006462	57.24	0.00418889	2	1328.67	0.681198	66.3636	0
	High	TVLIMELINNIAK	1	8267	22	A0A0M3LBA7;A0A1C9HCV0;Q597J4;A0A1D8D815;A0A1I7PIS3;C0J9K5;C0J9P4;Q9SCE9;A0A1I7PIS8;Q95FJ8;Q5J038;A0A1I7PIU6;A0A1X7YHE3;A0A1C9HC37;A9L9Y0;A0A1I7PIT2;B8PRK2;A0A0A7DB11;A0A1W6SA98;A0A191SDX6;A0A0A7DB45;Q9MRM1		0	0	2.534e-06	52.58	0.00929422	2	1471.86	0.118931	115.425	0
	High	IxLFGGAGVGK	7	9628	30	Q597J4;A0A0M3LBA7;A0A1C9HCV0;A0A1W6SA98;A0A191SDX6;Q5J038;A0A1D8D815;A0A1I7PIU6;A0A1I7PIS3;C0J9K5;C0J9P4;Q9SCE9;A0A1I7PIS8;A0A1C9HC37;Q95FJ8;A0A0A7DB11;A0A1X7YHE3;A0A1I7PIT2;B8PRK2;A9L9Y0;A0A2G5F6R8;B9T1V8;A0A2H3ZCK5;A0A251U5D0;A0A0K9NYL5;A0A0A7DB45;Q95FS7;Q9MRM1;B7S4V7;A0A0D6QRT0	X2(G)	0	0	0.0003143	50.57	0.0204368	2	975.562	0.230906	82.6012	0
	High	MPSAVGYQPTLSTEMGSLQER	8	5647	21	B7S4V7;A0A1C9HC37;A0A0M3LBA7;Q597J4;A0A1C9HCV0;A0A1W6SA98;Q5J038;A0A1I7PIU6;A0A1I7PIS3;C0J9K5;C0J9P4;Q9SCE9;A0A1I7PIS8;Q95FJ8;A0A1D8D815;A0A191SDX6;Q95FS7;A0A1I7PIT2;B8PRK2;A0A1X7YHE3;A9L9Y0		0	0	5.539e-06	48.12	0.0297147	2	2282.08	0.490151	103.466	0
	High	VVDLLAPYR	7	9267	24	A0A0M3LBA7;Q597J4;A0A1C9HC37;A0A1C9HCV0;Q5J038;C0J9K5;C0J9P4;Q95FJ8;A0A1I7PIS3;Q9SCE9;A0A1W6SA98;A0A1I7PIU6;A0A1I7PIS8;A0A1I7PIT2;B8PRK2;A0A1D8D815;A0A191SDX6;A0A1X7YHE3;A9L9Y0;A0A0A7DB11;A0A0A7DB45;Q95FS7;Q9MRM1;B7S4V7		0	0	0.003916	46.4	0.0494301	2	1045.6	0.419361	97.8707	0
	High	AVAmSATDGLmR	4	3822	15	A0A0M3LBA7;A0A1C9HCV0;A0A1I7PIS3;Q9SCE9;Q95FJ8;A0A1I7PIS8;B8PRK2;Q597J4;C0J9K5;C0J9P4;A0A1D8D815;A0A1W6SA98;A0A191SDX6;Q95FS7;Q9MRM1	M4(Oxidation); M11(Oxidation)	0	0	0.0001686	42.96	0.0658735	2	1254.58	0.537039	44.8672	0
	High	EGNDLYmEMK	3	8238	20	A0A0M3LBA7;Q597J4;A0A1C9HC37;A0A1C9HCV0;Q5J038;C0J9K5;C0J9P4;Q95FJ8;A0A1I7PIS3;Q9SCE9;A0A1I7PIU6;A0A1I7PIS8;A0A1I7PIT2;B8PRK2;A0A1D8D815;Q95FS7;A0A1X7YHE3;A9L9Y0;A0A0A7DB11;B7S4V7	M7(Oxidation)	0	0	0.0007582	34.5	0.265028	2	1245.51	0.55155	62.8392	0
	High	LSIFETGIK	6	9003	22	A0A0M3LBA7;A0A1C9HCV0;Q5J038;C0J9K5;C0J9P4;Q95FJ8;Q597J4;A0A1D8D815;A0A1I7PIS3;Q9SCE9;A0A1I7PIS8;A0A1I7PIU6;Q95FS7;B7S4V7;A0A0A7DB11;A0A1C9HC37;A0A1X7YHE3;A9L9Y0;A0A1W6SA98;A0A191SDX6;A0A0A7DB45;Q9MRM1		0	0.001	0.01169	57.9	0.00227872	2	1007.58	0.459535	92.8549	0
	High	EGNDLYmEmK	1	8238	20	A0A0M3LBA7;A0A1C9HCV0;Q5J038;C0J9K5;C0J9P4;Q95FJ8;Q597J4;A0A1D8D815;A0A1I7PIU6;A0A1I7PIS3;Q9SCE9;A0A1I7PIS8;A0A0A7DB11;A0A1X7YHE3;A0A1C9HC37;A9L9Y0;Q95FS7;B7S4V7;A0A1I7PIT2;B8PRK2	M7(Oxidation); M9(Oxidation)	0	0.001	0.007343	21.92	4.30022	2	1261.51	0.801596	42.3016	0
	High	TREGNDLYMEMK	2	8225	20	A0A0A7DB11;A0A0M3LBA7;Q597J4;A0A1C9HCV0;Q5J038;A0A1D8D815;A0A1I7PIU6;A0A1I7PIS3;C0J9K5;C0J9P4;Q9SCE9;A0A1I7PIS8;A0A1X7YHE3;A0A1C9HC37;A9L9Y0;Q95FJ8;Q95FS7;B7S4V7;A0A1I7PIT2;B8PRK2		0	0.001	0.006377	21.14	9.25648	2	1486.67	0.164358	61.1457	1
I2E906	Ribulose bisphosphate carboxylase large chain (Fragment) OS=Mouriri sagotiana OX=323213 GN=rbcl PE=3 SV=1 - [I2E906_9MYRT]	2725.42	25.62	19573	0	12	202	441	48.9167	6.58057
	High	GGLDFTKDDENVNSQPFMR	9	51638	277	Q8MFT9;C0J9R6;C6G1P2;Q5W520;A5X4D3;F2X4H9;A0A0K2SQY8;D6MYL0;Q9GGI5;D6MYJ6;Q5I221;Q4VI78;A0A249Y5Y5;G0WZL1;Q37220;B2BY95;A0A291L2W8;A2VAL6;Q37279;J9QH20;L0N8B1;A0A291EXH5;Q6VW40;I2BGM7;Q33047;Q31807;Q8WL19;Q33032;Q8M9C0;A0A1C9HG87;B8PRL7;Q4VWN3;C3S8Q5;Q9GEK5;C1JAT3;Q7GH77;A0A2H4NXN4;Q33156;Q8HUZ9;O98551;Q3I534;I2E9A4;Q8MCX8;A0A0F7C9B6;C3S8U4;P93952;Q8WKT6;A0A142DPV4;F6KB17;B7P0E9;A0A1W6BU07;A0A1W6…		0	0	5.26e-12	133.6	1.83134e-10	2	2169.99	1.02955	93.3688	1
	High	GHYLNATAGTcEEMIK	12	14794	115	Q6VW40;C0J9R6;C6G1P2;Q5W520;Q33032;Q8M9C0;A0A1C9HG87;Q4VWN3;F2X4H9;A0A0K2SQY8;D6MYL0;C1JAT3;Q9GGI5;D6MYJ6;Q7GH77;O98551;Q3I534;I2E9A4;Q4VI78;A0A0F7C9B6;F6KB17;G0WZL1;Q37220;B2BY95;Q5UFF3;B8YHH9;B1PHQ2;Q1X6Q9;A0A142I7F3;P92434;A2VAL6;S6CMZ7;Q8MFT9;J9QH20;H9ZGI0;L0N8B1;Q95A73;Q32701;Q9T2E4;A0A0B4M1K8;A0A171LI15;A0A1D8DG20;P94046;E7DMY2;F2X4Q8;Q31895;I2EAR2;Q37212;A0A291IA50;Q5I221;F2X4R1;Q8MCX9;A0A…	C11(Carbamidomethyl)	0	0	6.317e-11	99.52	2.45715e-07	2	1794.82	1.35117	65.1218	0
	High	DDGLLLHIHR	29	18	8	I2E906;R4QE58;D6MYI7;D6MYK9;A5H757;P93976;A0A0N7D4V6;Q9MV62		0	0	2.43e-05	89.63	3.01073e-06	3	1188.65	-0.222794	71.9084	0
	High	mSGGDHIHAGTVVGK	31	17683	149	F2X4Q8;I2EAR2;F2X4R1;Q6VW40;C0J9R6;C6G1P2;Q33032;Q8M9C0;Q339G9;F2X4H9;Q9GGI5;I2E964;Q7GH77;Q5I221;I2E9A4;A0A0F7C9B6;A0A249Y5N8;F6KB17;Q5UFF3;B8YHH9;Q1X6Q9;S6CMZ7;Q8MFT9;L0N8B1;D6MYK4;E7DMY2;Q31807;T1WH32;C3S8Q5;A0A0K2SQY8;D6MYL0;D6MYJ6;Q8HUZ9;P93952;Q8WKT6;J9QG76;B2BY95;Q7YJM3;A0A1C9HG42;I6N589;I2BGM7;A0A1C9HG87;Q4VWN3;Q9GEK5;A0A2H4NXN4;O98551;Q8MCX8;B7P0E9;D4N1T9;A0A291L206;Q5QAE5;G8EEM9;A0A2D0W…	M1(Oxidation)	0	0	6.758e-08	84.13	1.33737e-05	2	1481.72	0.318762	31.0825	0
	High	MSGGDHIHAGTVVGK	38	17683	149	C0J9R6;C6G1P2;F2X4H9;Q9GGI5;Q5I221;I2E9A4;Q6VW40;I2BGM7;Q33032;A0A1S6WN23;T1WH32;M1S1D7;Q8HUZ9;A0A249Y5N8;S4TA61;J9QG76;E0D8V0;Q8MFT9;Q5QAE5;A0A0F7G5Y0;Q32701;O20246;Q6VW48;E7DMY2;Q31807;P92447;F2X4Q8;Q8M9C0;O47280;R4QE58;I2EAR2;Q339G9;Q6VW13;Q3T5L7;C6G392;A0A2H4UGV5;I2E964;A0A248SN48;Q37212;Q7GH77;Q9MTG1;A0A0F7C9B6;F2X4R1;O78288;P93952;Q8MCX9;Q5UFC2;A0A024HRQ0;F6KB17;Q9GCX8;Q8WJX3;B7P0E9;B5L2V5;…		0	0	1.735e-09	82.18	1.80255e-05	2	1465.72	0.933846	39.4129	0
	High	GHYLNATAGTcEEmIK	4	14794	115	C0J9R6;C6G1P2;Q5W520;A5X4D3;F2X4H9;A0A0K2SQY8;D6MYL0;Q9GGI5;D6MYJ6;Q5I221;Q4VI78;A0A249Y5Y5;G0WZL1;Q37220;B2BY95;A0A291L2W8;A2VAL6;Q37279;J9QH20;L0N8B1;Q9GEN6;Q32701;Q6VW40;D6MYK4;E7DMY2;Q33032;I2E962;F2X4Q8;Q8M9C0;A0A1C9HG87;Q7YMT1;R4QE58;I2E906;I2EAR2;Q4VWN3;Q339G9;Q95631;Q6VW13;Q3T5L7;Q9TN58;O98429;Q32553;C1JAT3;I2E964;Q37212;Q7GH77;A0A291IA50;J9QER6;Q7YMS9;O98551;Q3I534;I2E9A4;Q9T2E4;A0A0F7C9…	C11(Carbamidomethyl); M14(Oxidation)	0	0	2.694e-11	81.04	1.58999e-05	2	1810.81	1.65313	55.2681	0
	High	DDENVNSQPFMR	6	52171	300	Q6VW40;C0J9R6;C6G1P2;Q5W520;Q33032;A0A1C9HG87;Q4VWN3;F2X4H9;C1JAT3;Q9GGI5;Q4VI78;G0WZL1;P92434;A2VAL6;Q8MFT9;J9QH20;H9ZGI0;F2X4Q8;I2EAR2;Q37212;Q5I221;F2X4R1;A0A249Y5N8;I2BGM7;Q31807;Q8M9C0;A5X4D3;Q8WIX2;V5K6K1;Q339G9;C3S8Q5;V5K6L0;Q9GEK5;A0A0K2SQY8;O98429;D6MYL0;D6MYJ6;I2E964;A0A1W6BQF9;M1S1D7;Q7GH77;A0A2H4NXN4;Q8HUZ9;G0WZM4;Q95F24;O98551;I2E9A4;Q9T2E4;Q8MCX8;A0A0F7C9B6;O78288;A0A286NQF2;P93952;…		0	0	1.986e-06	77.7	6.32986e-05	2	1451.62	0.809607	69.6351	0
	High	GGLDFTKDDENVNSQPFmR	8	51638	277	A0A291EXH5;C0J9R6;A0A291EY88;C6G1P2;Q5W520;C3RXF1;B8PRL7;O09420;T1WH32;C3S8Q5;Q66PI3;F2X4H9;O78309;Q9GGI5;M1S1D7;Q8HUZ9;Q5I221;Q4VI78;O09424;C3S8U4;Q3I531;A0A249Y5Y5;G0WZL1;J9QG76;J9QFH0;E0D9F7;A2VAL6;J9QGT1;J9QH20;M1X1Y1;O03612;A0A023Q3H2;I2BGM7;Q33032;A0A142DPV4;A0A0F7C952;Q6VW40;Q9GEN6;Q32701;Q32571;Q33047;Q31807;Q8WL19;Q8M9C0;A0A1S6WN23;A0A1C9HG87;P92302;A0A0F7EV98;Q4VWN3;Q9GEK5;A0A0K2SQY8;Q3…	M18(Oxidation)	0	0	1.272e-10	76.68	8.72051e-05	2	2185.98	1.33788	83.8821	1
	High	TFQGPPHGIQVER	27	58045	278	C0J9R6;C6G1P2;Q5W520;A5X4D3;F2X4H9;A0A0K2SQY8;D6MYL0;Q9GGI5;D6MYJ6;Q5I221;Q4VI78;A0A249Y5Y5;G0WZL1;Q37220;B2BY95;A0A291L2W8;A2VAL6;Q37279;J9QH20;L0N8B1;A0A291EXH5;Q6VW40;I2BGM7;Q33047;Q31807;Q8WL19;Q33032;Q8M9C0;A0A1C9HG87;B8PRL7;Q4VWN3;C3S8Q5;Q9GEK5;C1JAT3;Q7GH77;A0A2H4NXN4;Q33156;Q8HUZ9;O98551;Q3I534;I2E9A4;Q8MCX8;A0A0F7C9B6;C3S8U4;P93952;Q8WKT6;A0A142DPV4;F6KB17;B7P0E9;A0A1W6BU07;A0A1W6BU25;D4…		0	0	8.117e-09	70.84	0.000513718	2	1465.76	0.905842	60.1288	0
	High	GHYLNATAGTcEEmIKR	3	14767	114	Q6VW40;C0J9R6;C6G1P2;Q5W520;Q33032;Q8M9C0;A0A1C9HG87;Q4VWN3;F2X4H9;A0A0K2SQY8;D6MYL0;C1JAT3;Q9GGI5;D6MYJ6;Q7GH77;O98551;Q3I534;I2E9A4;Q4VI78;A0A0F7C9B6;F6KB17;G0WZL1;Q37220;B2BY95;Q5UFF3;B8YHH9;B1PHQ2;Q1X6Q9;A0A142I7F3;P92434;A2VAL6;S6CMZ7;Q8MFT9;J9QH20;H9ZGI0;L0N8B1;Q95A73;Q32701;Q9T2E4;A0A0B4M1K8;A0A171LI15;A0A1D8DG20;P94046;Q6VW48;E7DMY2;A0A2H4UGV5;I2E962;O98429;A0A142I7A5;Q36637;A0A078BR81;Q3…	C11(Carbamidomethyl); M14(Oxidation)	0	0	1.559e-07	70.09	0.000239774	3	1966.91	1.02636	51.0796	1
	High	GHYLNATAGTcEEMIKR	1	14767	114	Q6VW40;C0J9R6;C6G1P2;Q33032;Q8M9C0;A0A1C9HG87;Q4VWN3;F2X4H9;A0A0K2SQY8;D6MYL0;Q9GGI5;D6MYJ6;Q7GH77;O98551;I2E9A4;A0A0F7C9B6;F6KB17;B2BY95;Q5UFF3;B8YHH9;Q1X6Q9;S6CMZ7;Q8MFT9;H9ZGI0;L0N8B1;Q95A73;Q5W520;Q4VI78;Q37220;B1PHQ2;A2VAL6;C1JAT3;Q3I534;G0WZL1;A0A142I7F3;P92434;J9QH20;Q6VW48;E7DMY2;A0A2H4UGV5;I2E962;O98429;Q9T2E4;A0A0B4M1K8;A0A142I7A5;Q36637;A0A171LI15;A0A078BR81;Q37347;K4EPE7;A0A0F6TFY2;Q9…	C11(Carbamidomethyl)	0	0	6.147e-05	57.37	0.00491079	2	1950.92	1.53245	60.2658	1
	High	EITLGFVDLLR	3	11021	118	Q6VW40;I2BGM7;C0J9R6;C6G1P2;Q33032;A0A1S6WN23;T1WH32;F2X4H9;Q9GGI5;M1S1D7;Q8HUZ9;Q5I221;A0A249Y5N8;S4TA61;J9QG76;E0D8V0;Q8MFT9;Q5QAE5;A0A0F7G5Y0;A0A291EXH5;Q5W520;Q8WIX2;A0A0F7EV98;Q71N81;Q95F24;B8PRP3;O03612;A0A1X9PIF9;Q37212;F2X4R1;A0A286NQF2;Q7YJM6;F5B3G0;A0A023UBM0;E2FGZ3;C3S8U4;E7DMY2;Q4VI78;A2VAL6;Q9GEN6;C3RXF1;A0A2H4NXN4;G0WZL1;A0A1C9HG87;Q4VWN3;C1JAT3;P92434;J9QH20;H9ZGI0;F2X4Q8;I2EAR2;C3…		0	0	0.0002573	49.55	0.0239648	2	1275.73	0.270747	114.973	0
	High	DDENVNSQPFmR	4	52171	300	Q6VW40;I2BGM7;C0J9R6;C6G1P2;E7DMY2;Q33032;F2X4Q8;A0A1C9HG87;Q8WIX2;I2EAR2;Q4VWN3;C3S8Q5;F2X4H9;Q9GEK5;Q9GGI5;Q37212;A0A2H4NXN4;Q8HUZ9;Q95F24;Q8MCX8;F2X4R1;A0A286NQF2;Q7YJM6;B8PRP3;J9QG76;Q37347;A0A023UBM0;Q8MFT9;Q5QAE5;H9ZGI0;A0A291EXH5;B1NL21;Q5W520;Q33047;Q31807;Q8WL19;I2E962;Q8M9C0;Q9GHZ1;B8PRL7;Q85ZK4;Q7YMT1;A5X4D3;Q339G9;A5X4C4;A0A0K2SQY8;O78309;Q9T2B5;O98429;D6MYL0;C1JAT3;D6MYJ6;I2E964;M1S1…	M11(Oxidation)	0	0	9.567e-06	48.88	0.0474426	2	1467.62	0.855373	55.8707	0
	High	PLLGcTIKPK	6	64838	312	A0A291EXH5;C6G1P2;Q5W520;Q33032;A0A0F7EV98;Q6VW40;C0J9R6;D6MYK4;E7DMY2;F2X4Q8;Q8M9C0;A0A1C9HG87;I2EAR2;Q4VWN3;F2X4H9;A0A0K2SQY8;D6MYL0;C1JAT3;Q9GGI5;D6MYJ6;Q37212;Q7GH77;A0A291IA50;J9QER6;O98551;Q3I534;I2E9A4;Q4VI78;A0A0F7C9B6;F2X4R1;F6KB17;G0WZL1;Q37220;B2BY95;Q5UFF3;B8YHH9;B1PHQ2;Q1X6Q9;A0A142I7F3;P92434;A2VAL6;S6CMZ7;Q37176;Q8MFT9;J9QH20;A0A0F7C952;H9ZGI0;L0N8B1;Q95A73;Q31807;A5X4D3;C3S8Q5;M1S…	C5(Carbamidomethyl)	0	0	0.0002652	48.68	0.076682	2	1126.67	0.429394	51.9539	1
	High	AMHAVIDR	9	44488	296	C6G1P2;C3S8Q5;C3S8U4;Q6VW40;C0J9R6;Q5W520;Q33032;Q8M9C0;A0A1C9HG87;Q4VWN3;F2X4H9;A0A0K2SQY8;D6MYL0;C1JAT3;Q9GGI5;D6MYJ6;Q7GH77;O98551;Q3I534;I2E9A4;Q4VI78;A0A0F7C9B6;F6KB17;G0WZL1;Q37220;B2BY95;Q5UFF3;B8YHH9;B1PHQ2;Q1X6Q9;A0A142I7F3;P92434;A2VAL6;S6CMZ7;Q8MFT9;J9QH20;H9ZGI0;L0N8B1;Q95A73;I2BGM7;F2X4Q8;I2EAR2;Q37212;M1S1D7;Q8HUZ9;Q5I221;Q95F24;F2X4R1;A0A286NQF2;Q7YJM6;A0A249Y5N8;S4TA61;J9QG76;F5B3…		0	0	0.002468	47.13	0.0715004	2	912.472	0.113135	31.9205	0
	High	YGRPLLGcTIKPK	7	64650	303	C0J9R6;C6G1P2;Q5W520;A5X4D3;F2X4H9;A0A0K2SQY8;D6MYL0;Q9GGI5;D6MYJ6;Q5I221;Q4VI78;A0A249Y5Y5;G0WZL1;Q37220;B2BY95;A0A291L2W8;A2VAL6;Q37279;J9QH20;L0N8B1;A0A291EXH5;Q6VW40;I2BGM7;Q33047;Q31807;Q8WL19;Q33032;Q8M9C0;A0A1C9HG87;B8PRL7;Q4VWN3;C3S8Q5;Q9GEK5;C1JAT3;Q7GH77;A0A2H4NXN4;Q33156;Q8HUZ9;O98551;Q3I534;I2E9A4;Q8MCX8;A0A0F7C9B6;C3S8U4;P93952;Q8WKT6;A0A142DPV4;F6KB17;B7P0E9;A0A1W6BU07;A0A1W6BU25;D4…	C8(Carbamidomethyl)	0	0	1.343e-06	43.02	0.288981	3	1502.85	0.700838	53.2853	2
	High	NHGMHFR	4	30695	230	C0J9R6;C6G1P2;Q5W520;R4QE58;F2X4H9;Q9GGI5;Q4VI78;Q37220;A0A171LI15;B6GUV5;A0A078BR81;A2VAL6;A0A0F6TFY2;Q5DRJ9;G0LNJ9;L0N8B1;Q31807;A0A1C9HG42;E7DMY2;Q37212;Q5I221;F2X4R1;A0A1W6BU25;A0A291EXH5;Q8HUZ9;C3S8U4;P93952;J9QG76;E0D9F7;Q7YJM3;Q6VW40;I2BGM7;D6MYK4;Q33032;F2X4Q8;Q8M9C0;A0A1C9HG87;Q8WIX2;I2EAR2;Q4VWN3;C3S8Q5;Q6VW13;Q9GEK5;A0A0K2SQY8;O98429;D6MYL0;D6MYJ6;A0A1W6BQF9;Q7GH77;A0A2H4NXN4;Q95F24;O9…		0	0.004	0.0516	33.82	1.05071	2	898.41	-0.157603	30.2354	0
	High	AmHAVIDR	1	44488	296	A0A291EXH5;Q85ZK4;C3S8Q5;A0A2H4NXN4;C3S8U4;P93952;E0Y5C1;A0A1W6BU07;A0A1W6BU25;A0A1W6BU28;Q5EWL7;Q5QAE5;A0A023Q1L0;C0J9R6;C6G1P2;Q5W520;F2X4H9;A0A0K2SQY8;D6MYL0;Q9GGI5;D6MYJ6;Q4VI78;G0WZL1;Q37220;B2BY95;A2VAL6;J9QH20;L0N8B1;Q32701;Q6VW40;Q33032;Q8M9C0;Q32553;Q7GH77;I2E9A4;A0A0F7C9B6;Q3I531;F6KB17;Q5UFF3;B8YHH9;B1PHQ2;Q1X6Q9;S6CMZ7;Q8MFT9;A0A291L2S1;A5X4D3;Q5I221;A0A249Y5Y5;A0A291L2W8;Q37279;I2BGM…	M2(Oxidation)	0	0.009	0.1103	13.12	194.214	2	928.466	-1.05154	31.5457	0
C6G1P2	Ribulose bisphosphate carboxylase large chain (Fragment) OS=Clematis armandii OX=487159 GN=rbcL PE=3 SV=1 - [C6G1P2_9MAGN]	2558.88	48.38	66360	0	24	260	463	51.5159	6.58057
	High	GGLDFTKDDENVNSQPFMR	9	51638	277	Q8MFT9;C0J9R6;C6G1P2;Q5W520;A5X4D3;F2X4H9;A0A0K2SQY8;D6MYL0;Q9GGI5;D6MYJ6;Q5I221;Q4VI78;A0A249Y5Y5;G0WZL1;Q37220;B2BY95;A0A291L2W8;A2VAL6;Q37279;J9QH20;L0N8B1;A0A291EXH5;Q6VW40;I2BGM7;Q33047;Q31807;Q8WL19;Q33032;Q8M9C0;A0A1C9HG87;B8PRL7;Q4VWN3;C3S8Q5;Q9GEK5;C1JAT3;Q7GH77;A0A2H4NXN4;Q33156;Q8HUZ9;O98551;Q3I534;I2E9A4;Q8MCX8;A0A0F7C9B6;C3S8U4;P93952;Q8WKT6;A0A142DPV4;F6KB17;B7P0E9;A0A1W6BU07;A0A1W6…		0	0	5.26e-12	133.6	1.83134e-10	2	2169.99	1.02955	93.3688	1
	High	GHYLNATAGTcEEMIK	12	14794	115	Q6VW40;C0J9R6;C6G1P2;Q5W520;Q33032;Q8M9C0;A0A1C9HG87;Q4VWN3;F2X4H9;A0A0K2SQY8;D6MYL0;C1JAT3;Q9GGI5;D6MYJ6;Q7GH77;O98551;Q3I534;I2E9A4;Q4VI78;A0A0F7C9B6;F6KB17;G0WZL1;Q37220;B2BY95;Q5UFF3;B8YHH9;B1PHQ2;Q1X6Q9;A0A142I7F3;P92434;A2VAL6;S6CMZ7;Q8MFT9;J9QH20;H9ZGI0;L0N8B1;Q95A73;Q32701;Q9T2E4;A0A0B4M1K8;A0A171LI15;A0A1D8DG20;P94046;E7DMY2;F2X4Q8;Q31895;I2EAR2;Q37212;A0A291IA50;Q5I221;F2X4R1;Q8MCX9;A0A…	C11(Carbamidomethyl)	0	0	6.317e-11	99.52	2.45715e-07	2	1794.82	1.35117	65.1218	0
	High	mSGGDHIHAGTVVGK	31	17683	149	F2X4Q8;I2EAR2;F2X4R1;Q6VW40;C0J9R6;C6G1P2;Q33032;Q8M9C0;Q339G9;F2X4H9;Q9GGI5;I2E964;Q7GH77;Q5I221;I2E9A4;A0A0F7C9B6;A0A249Y5N8;F6KB17;Q5UFF3;B8YHH9;Q1X6Q9;S6CMZ7;Q8MFT9;L0N8B1;D6MYK4;E7DMY2;Q31807;T1WH32;C3S8Q5;A0A0K2SQY8;D6MYL0;D6MYJ6;Q8HUZ9;P93952;Q8WKT6;J9QG76;B2BY95;Q7YJM3;A0A1C9HG42;I6N589;I2BGM7;A0A1C9HG87;Q4VWN3;Q9GEK5;A0A2H4NXN4;O98551;Q8MCX8;B7P0E9;D4N1T9;A0A291L206;Q5QAE5;G8EEM9;A0A2D0W…	M1(Oxidation)	0	0	6.758e-08	84.13	1.33737e-05	2	1481.72	0.318762	31.0825	0
	High	EITLGFVDLLRDDFIEK	1	5735	59	C0J9R6;C6G1P2;Q5W520;F2X4H9;Q9GGI5;Q4VI78;A2VAL6;Q6VW40;Q33032;Q5I221;A0A249Y5N8;Q8MFT9;T1WH32;Q8HUZ9;J9QG76;A0A291EXH5;I2BGM7;Q31895;O78309;M1S1D7;C3S8U4;A0A142DPV4;S4TA61;E0D8V0;E0D9F7;Q5QAE5;J9QGT1;A0A0F7G5Y0;A0A1W6L1X3;E7DMY2;Q7YJM6;F2X4Q8;I2EAR2;Q37212;A0A291IA50;Q95F24;Q4VIC0;F2X4R1;A0A286NQF2;Q8MCX9;H5ZW43;Q95CF8;F5B3G0;R4GU38;A0A249Y5J7;A0A023UBM0;A0A0F7EV89;A0A286SFA6;A0A291EY88;O09420;Q…		0	0	1.204e-12	83.61	9.81361e-06	2	2023.08	0.54964	115.088	1
	High	DNGLLLHIHR	12	41878	288	C0J9R6;C6G1P2;Q5W520;A5X4D3;F2X4H9;A0A0K2SQY8;D6MYL0;Q9GGI5;D6MYJ6;Q5I221;Q4VI78;A0A249Y5Y5;G0WZL1;Q37220;B2BY95;A0A291L2W8;A2VAL6;Q37279;J9QH20;L0N8B1;A0A291EXH5;Q6VW40;I2BGM7;Q33047;Q31807;Q8WL19;Q33032;Q8M9C0;A0A1C9HG87;B8PRL7;Q4VWN3;C3S8Q5;Q9GEK5;C1JAT3;Q7GH77;A0A2H4NXN4;Q33156;Q8HUZ9;O98551;Q3I534;I2E9A4;Q8MCX8;A0A0F7C9B6;C3S8U4;P93952;Q8WKT6;A0A142DPV4;F6KB17;B7P0E9;A0A1W6BU07;A0A1W6BU25;D4…		0	0	0.0001544	82.18	3.04871e-05	2	1187.66	0.260301	64.7687	0
	High	MSGGDHIHAGTVVGK	38	17683	149	C0J9R6;C6G1P2;F2X4H9;Q9GGI5;Q5I221;I2E9A4;Q6VW40;I2BGM7;Q33032;A0A1S6WN23;T1WH32;M1S1D7;Q8HUZ9;A0A249Y5N8;S4TA61;J9QG76;E0D8V0;Q8MFT9;Q5QAE5;A0A0F7G5Y0;Q32701;O20246;Q6VW48;E7DMY2;Q31807;P92447;F2X4Q8;Q8M9C0;O47280;R4QE58;I2EAR2;Q339G9;Q6VW13;Q3T5L7;C6G392;A0A2H4UGV5;I2E964;A0A248SN48;Q37212;Q7GH77;Q9MTG1;A0A0F7C9B6;F2X4R1;O78288;P93952;Q8MCX9;Q5UFC2;A0A024HRQ0;F6KB17;Q9GCX8;Q8WJX3;B7P0E9;B5L2V5;…		0	0	1.735e-09	82.18	1.80255e-05	2	1465.72	0.933846	39.4129	0
	High	GHYLNATAGTcEEmIK	4	14794	115	C0J9R6;C6G1P2;Q5W520;A5X4D3;F2X4H9;A0A0K2SQY8;D6MYL0;Q9GGI5;D6MYJ6;Q5I221;Q4VI78;A0A249Y5Y5;G0WZL1;Q37220;B2BY95;A0A291L2W8;A2VAL6;Q37279;J9QH20;L0N8B1;Q9GEN6;Q32701;Q6VW40;D6MYK4;E7DMY2;Q33032;I2E962;F2X4Q8;Q8M9C0;A0A1C9HG87;Q7YMT1;R4QE58;I2E906;I2EAR2;Q4VWN3;Q339G9;Q95631;Q6VW13;Q3T5L7;Q9TN58;O98429;Q32553;C1JAT3;I2E964;Q37212;Q7GH77;A0A291IA50;J9QER6;Q7YMS9;O98551;Q3I534;I2E9A4;Q9T2E4;A0A0F7C9…	C11(Carbamidomethyl); M14(Oxidation)	0	0	2.694e-11	81.04	1.58999e-05	2	1810.81	1.65313	55.2681	0
	High	DDENVNSQPFMR	6	52171	300	Q6VW40;C0J9R6;C6G1P2;Q5W520;Q33032;A0A1C9HG87;Q4VWN3;F2X4H9;C1JAT3;Q9GGI5;Q4VI78;G0WZL1;P92434;A2VAL6;Q8MFT9;J9QH20;H9ZGI0;F2X4Q8;I2EAR2;Q37212;Q5I221;F2X4R1;A0A249Y5N8;I2BGM7;Q31807;Q8M9C0;A5X4D3;Q8WIX2;V5K6K1;Q339G9;C3S8Q5;V5K6L0;Q9GEK5;A0A0K2SQY8;O98429;D6MYL0;D6MYJ6;I2E964;A0A1W6BQF9;M1S1D7;Q7GH77;A0A2H4NXN4;Q8HUZ9;G0WZM4;Q95F24;O98551;I2E9A4;Q9T2E4;Q8MCX8;A0A0F7C9B6;O78288;A0A286NQF2;P93952;…		0	0	1.986e-06	77.7	6.32986e-05	2	1451.62	0.809607	69.6351	0
	High	GGLDFTKDDENVNSQPFmR	8	51638	277	A0A291EXH5;C0J9R6;A0A291EY88;C6G1P2;Q5W520;C3RXF1;B8PRL7;O09420;T1WH32;C3S8Q5;Q66PI3;F2X4H9;O78309;Q9GGI5;M1S1D7;Q8HUZ9;Q5I221;Q4VI78;O09424;C3S8U4;Q3I531;A0A249Y5Y5;G0WZL1;J9QG76;J9QFH0;E0D9F7;A2VAL6;J9QGT1;J9QH20;M1X1Y1;O03612;A0A023Q3H2;I2BGM7;Q33032;A0A142DPV4;A0A0F7C952;Q6VW40;Q9GEN6;Q32701;Q32571;Q33047;Q31807;Q8WL19;Q8M9C0;A0A1S6WN23;A0A1C9HG87;P92302;A0A0F7EV98;Q4VWN3;Q9GEK5;A0A0K2SQY8;Q3…	M18(Oxidation)	0	0	1.272e-10	76.68	8.72051e-05	2	2185.98	1.33788	83.8821	1
	High	TFQGPPHGIQVER	27	58045	278	C0J9R6;C6G1P2;Q5W520;A5X4D3;F2X4H9;A0A0K2SQY8;D6MYL0;Q9GGI5;D6MYJ6;Q5I221;Q4VI78;A0A249Y5Y5;G0WZL1;Q37220;B2BY95;A0A291L2W8;A2VAL6;Q37279;J9QH20;L0N8B1;A0A291EXH5;Q6VW40;I2BGM7;Q33047;Q31807;Q8WL19;Q33032;Q8M9C0;A0A1C9HG87;B8PRL7;Q4VWN3;C3S8Q5;Q9GEK5;C1JAT3;Q7GH77;A0A2H4NXN4;Q33156;Q8HUZ9;O98551;Q3I534;I2E9A4;Q8MCX8;A0A0F7C9B6;C3S8U4;P93952;Q8WKT6;A0A142DPV4;F6KB17;B7P0E9;A0A1W6BU07;A0A1W6BU25;D4…		0	0	8.117e-09	70.84	0.000513718	2	1465.76	0.905842	60.1288	0
	High	GHYLNATAGTcEEmIKR	3	14767	114	Q6VW40;C0J9R6;C6G1P2;Q5W520;Q33032;Q8M9C0;A0A1C9HG87;Q4VWN3;F2X4H9;A0A0K2SQY8;D6MYL0;C1JAT3;Q9GGI5;D6MYJ6;Q7GH77;O98551;Q3I534;I2E9A4;Q4VI78;A0A0F7C9B6;F6KB17;G0WZL1;Q37220;B2BY95;Q5UFF3;B8YHH9;B1PHQ2;Q1X6Q9;A0A142I7F3;P92434;A2VAL6;S6CMZ7;Q8MFT9;J9QH20;H9ZGI0;L0N8B1;Q95A73;Q32701;Q9T2E4;A0A0B4M1K8;A0A171LI15;A0A1D8DG20;P94046;Q6VW48;E7DMY2;A0A2H4UGV5;I2E962;O98429;A0A142I7A5;Q36637;A0A078BR81;Q3…	C11(Carbamidomethyl); M14(Oxidation)	0	0	1.559e-07	70.09	0.000239774	3	1966.91	1.02636	51.0796	1
	High	FLFcAEAIYK	8	13080	136	Q9GHZ1;A0A291EXH5;C3S8Q5;C3S8U4;C0J9R6;C6G1P2;Q5W520;F2X4H9;Q9GGI5;Q4VI78;A2VAL6;Q31807;O78309;M1S1D7;Q8HUZ9;Q5I221;Q95DW1;P93952;J9QG76;Q37220;E0D9F7;J9QGT1;Q7YJM3;A0A1C9HG42;L0N8B1;A0A171LI15;A8DPF0;A0A023UA12;A0A291EY88;T1WH32;Q3I531;A0A1W6L1X3;D6MYK9;Q32571;C3RXF1;B8PRL7;R4QE58;Q66PI3;A0A0K2SQY8;D6MYL0;D6MYJ6;Q71N81;Q8WKT6;Q8MCX1;D6MYI7;A2VAL3;B8PRP3;H5ZW43;G0WZL1;B2BY95;A0A142I7A5;Q36637;Q6P…	C4(Carbamidomethyl)	0	0	0.0003322	61.05	0.00257809	2	1261.63	0.760049	114.101	0
	High	VALEAcVQAR	25	29518	223	A0A291EXH5;Q6VW40;I2BGM7;B1NL21;C0J9R6;C6G1P2;Q5W520;Q33047;Q31807;Q8WL19;Q33032;F2X4Q8;Q8M9C0;Q7YMT1;I2EAR2;Q339G9;F2X4H9;O78309;Q9GGI5;I2E964;Q37212;M1S1D7;Q7GH77;A0A291IA50;Q33156;Q8HUZ9;Q5I221;Q7YMS9;I2E9A4;Q4VI78;A0A0F7C9B6;F2X4R1;O78288;Q95DW1;C3S8U4;P93952;A0A249Y5N8;A0A142DPV4;F6KB17;Q8WJX3;B7P0E9;B5L2V5;S4TA61;D4N1T9;J9QG76;Q37220;Q9GD27;A0A1R3KTJ9;Q5UFF3;B8YHH9;E0D8V0;B1PHQ2;Q1X6Q9;R4GU…	C6(Carbamidomethyl)	0	0	0.0001236	58.39	0.00581233	2	1116.58	0.428443	113.302	0
	High	GHYLNATAGTcEEMIKR	1	14767	114	Q6VW40;C0J9R6;C6G1P2;Q33032;Q8M9C0;A0A1C9HG87;Q4VWN3;F2X4H9;A0A0K2SQY8;D6MYL0;Q9GGI5;D6MYJ6;Q7GH77;O98551;I2E9A4;A0A0F7C9B6;F6KB17;B2BY95;Q5UFF3;B8YHH9;Q1X6Q9;S6CMZ7;Q8MFT9;H9ZGI0;L0N8B1;Q95A73;Q5W520;Q4VI78;Q37220;B1PHQ2;A2VAL6;C1JAT3;Q3I534;G0WZL1;A0A142I7F3;P92434;J9QH20;Q6VW48;E7DMY2;A0A2H4UGV5;I2E962;O98429;Q9T2E4;A0A0B4M1K8;A0A142I7A5;Q36637;A0A171LI15;A0A078BR81;Q37347;K4EPE7;A0A0F6TFY2;Q9…	C11(Carbamidomethyl)	0	0	6.147e-05	57.37	0.00491079	2	1950.92	1.53245	60.2658	1
	High	LNYYTPEYETKDTDTLAAFR	2	40	2	Q3I534;C6G1P2		0	0	3.487e-08	53.03	0.00703775	3	2411.14	0.945157	101.97	1
	High	LNYYTPEYETK	13	607	17	A0A1W6BU07;C6G1P2;Q31889;G8D4P0;Q5DK04;Q9GHZ1;A1X469;A0A248SN48;Q3I534;Q5UFC2;B3THI4;I6N589;A0A0A0QIC2;A0A0H4SSE1;A0A0F7EV89;A5H777;M4M1R5		0	0	5.701e-05	52.14	0.00728976	2	1420.66	0.881939	74.3912	0
	High	EITLGFVDLLR	3	11021	118	Q6VW40;I2BGM7;C0J9R6;C6G1P2;Q33032;A0A1S6WN23;T1WH32;F2X4H9;Q9GGI5;M1S1D7;Q8HUZ9;Q5I221;A0A249Y5N8;S4TA61;J9QG76;E0D8V0;Q8MFT9;Q5QAE5;A0A0F7G5Y0;A0A291EXH5;Q5W520;Q8WIX2;A0A0F7EV98;Q71N81;Q95F24;B8PRP3;O03612;A0A1X9PIF9;Q37212;F2X4R1;A0A286NQF2;Q7YJM6;F5B3G0;A0A023UBM0;E2FGZ3;C3S8U4;E7DMY2;Q4VI78;A2VAL6;Q9GEN6;C3RXF1;A0A2H4NXN4;G0WZL1;A0A1C9HG87;Q4VWN3;C1JAT3;P92434;J9QH20;H9ZGI0;F2X4Q8;I2EAR2;C3…		0	0	0.0002573	49.55	0.0239648	2	1275.73	0.270747	114.973	0
	High	DTDTLAAFR	10	738	17	I2BGM7;C0J9R6;C6G1P2;B8PRL7;A0A0F7EV98;Q9GEN6;Q71N78;E7DMY2;Q37212;H8PFT2;Q3I534;B8PRP3;Q8SLJ7;J7H9H4;A0A1I9WNX8;G8D4B8;H9AK14		0	0	0.00337	48.88	0.0219004	2	1009.5	1.23932	76.8535	0
	High	DDENVNSQPFmR	4	52171	300	Q6VW40;I2BGM7;C0J9R6;C6G1P2;E7DMY2;Q33032;F2X4Q8;A0A1C9HG87;Q8WIX2;I2EAR2;Q4VWN3;C3S8Q5;F2X4H9;Q9GEK5;Q9GGI5;Q37212;A0A2H4NXN4;Q8HUZ9;Q95F24;Q8MCX8;F2X4R1;A0A286NQF2;Q7YJM6;B8PRP3;J9QG76;Q37347;A0A023UBM0;Q8MFT9;Q5QAE5;H9ZGI0;A0A291EXH5;B1NL21;Q5W520;Q33047;Q31807;Q8WL19;I2E962;Q8M9C0;Q9GHZ1;B8PRL7;Q85ZK4;Q7YMT1;A5X4D3;Q339G9;A5X4C4;A0A0K2SQY8;O78309;Q9T2B5;O98429;D6MYL0;C1JAT3;D6MYJ6;I2E964;M1S1…	M11(Oxidation)	0	0	9.567e-06	48.88	0.0474426	2	1467.62	0.855373	55.8707	0
	High	PLLGcTIKPK	6	64838	312	A0A291EXH5;C6G1P2;Q5W520;Q33032;A0A0F7EV98;Q6VW40;C0J9R6;D6MYK4;E7DMY2;F2X4Q8;Q8M9C0;A0A1C9HG87;I2EAR2;Q4VWN3;F2X4H9;A0A0K2SQY8;D6MYL0;C1JAT3;Q9GGI5;D6MYJ6;Q37212;Q7GH77;A0A291IA50;J9QER6;O98551;Q3I534;I2E9A4;Q4VI78;A0A0F7C9B6;F2X4R1;F6KB17;G0WZL1;Q37220;B2BY95;Q5UFF3;B8YHH9;B1PHQ2;Q1X6Q9;A0A142I7F3;P92434;A2VAL6;S6CMZ7;Q37176;Q8MFT9;J9QH20;A0A0F7C952;H9ZGI0;L0N8B1;Q95A73;Q31807;A5X4D3;C3S8Q5;M1S…	C5(Carbamidomethyl)	0	0	0.0002652	48.68	0.076682	2	1126.67	0.429394	51.9539	1
	High	AMHAVIDR	9	44488	296	C6G1P2;C3S8Q5;C3S8U4;Q6VW40;C0J9R6;Q5W520;Q33032;Q8M9C0;A0A1C9HG87;Q4VWN3;F2X4H9;A0A0K2SQY8;D6MYL0;C1JAT3;Q9GGI5;D6MYJ6;Q7GH77;O98551;Q3I534;I2E9A4;Q4VI78;A0A0F7C9B6;F6KB17;G0WZL1;Q37220;B2BY95;Q5UFF3;B8YHH9;B1PHQ2;Q1X6Q9;A0A142I7F3;P92434;A2VAL6;S6CMZ7;Q8MFT9;J9QH20;H9ZGI0;L0N8B1;Q95A73;I2BGM7;F2X4Q8;I2EAR2;Q37212;M1S1D7;Q8HUZ9;Q5I221;Q95F24;F2X4R1;A0A286NQF2;Q7YJM6;A0A249Y5N8;S4TA61;J9QG76;F5B3…		0	0	0.002468	47.13	0.0715004	2	912.472	0.113135	31.9205	0
	High	VSPQPGVPPEEAGAAVAAESSTGTWTTVWTDGLTSLDR	2	2208	30	I2BGM7;C6G1P2;Q33032;C3RXF1;Q9GGI5;M1S1D7;A0A2H4NXN4;A0A249Y5N8;G0WZL1;L0N8C5;Q7YMT1;P92302;Q7YMS9;A0A286NQE9;Q9MTG1;A0A291L2S1;A0A0F7C952;Q3T5L7;A0A120KLC1;O03656;O03628;A0A1I9WNX8;A0A0S1VX78;A0A1X9ZQP4;A0A0H4SSE1;C6FJV2;A0A223LNB4;A0A1W6BQF9;B3SGH9;B5LBY9		0	0	1.604e-12	45.69	0.0350679	4	3840.85	-0.411938	115.061	0
	High	YGRPLLGcTIKPK	7	64650	303	C0J9R6;C6G1P2;Q5W520;A5X4D3;F2X4H9;A0A0K2SQY8;D6MYL0;Q9GGI5;D6MYJ6;Q5I221;Q4VI78;A0A249Y5Y5;G0WZL1;Q37220;B2BY95;A0A291L2W8;A2VAL6;Q37279;J9QH20;L0N8B1;A0A291EXH5;Q6VW40;I2BGM7;Q33047;Q31807;Q8WL19;Q33032;Q8M9C0;A0A1C9HG87;B8PRL7;Q4VWN3;C3S8Q5;Q9GEK5;C1JAT3;Q7GH77;A0A2H4NXN4;Q33156;Q8HUZ9;O98551;Q3I534;I2E9A4;Q8MCX8;A0A0F7C9B6;C3S8U4;P93952;Q8WKT6;A0A142DPV4;F6KB17;B7P0E9;A0A1W6BU07;A0A1W6BU25;D4…	C8(Carbamidomethyl)	0	0	1.343e-06	43.02	0.288981	3	1502.85	0.700838	53.2853	2
	High	EITLGFVDLLRDDFIEKDR	1	5694	59	Q9GGI5;C6G1P2;Q5W520;C0J9R6;F2X4H9;Q4VI78;Q3I531;A2VAL6;A0A0U4I2J4;Q6VW40;I2BGM7;Q33032;A0A1S6WN23;T1WH32;M1S1D7;Q8HUZ9;Q5I221;A0A249Y5N8;S4TA61;J9QG76;E0D8V0;Q8MFT9;Q5QAE5;A0A0F7G5Y0;Q37212;F2X4R1;Q95F24;A0A286NQF2;Q7YJM6;F5B3G0;A0A023UBM0;E2FGZ3;A0A291EXH5;C3S8U4;E7DMY2;F2X4Q8;I2EAR2;E0D9F7;A0A291EY88;O78309;A0A291IA50;A0A142DPV4;R4GU38;A0A249Y5J7;A0A0F7EV89;J9QGT1;A0A286SFA6;A0A0F7EV98;O09420;…		0	0	3.279e-07	41.95	0.127477	3	2294.21	1.16258	114.73	2
	High	AQAETGEIK	6	27913	221	C6G1P2;Q33032;Q8ME51;B8PRL7;Q9GEK5;A0A142DPV4;L0N8B1;Q6VW40;I2BGM7;C0J9R6;A0A1C9HG87;Q4VWN3;C3S8Q5;F2X4H9;Q9GGI5;A0A2H4NXN4;Q8HUZ9;Q8MCX8;J9QG76;Q8MFT9;Q5QAE5;H9ZGI0;Q5W520;Q8M9C0;A0A0K2SQY8;D6MYL0;C1JAT3;D6MYJ6;Q7GH77;O98551;Q3I534;I2E9A4;Q4VI78;A0A0F7C9B6;F6KB17;G0WZL1;Q37220;B2BY95;Q5UFF3;B8YHH9;B1PHQ2;Q1X6Q9;A0A142I7F3;P92434;A2VAL6;S6CMZ7;J9QH20;Q95A73;A0A291EXH5;C3RXF1;T1WH32;C3S8U4;A0A023Q…		0	0.001	0.01501	45.97	0.0925521	2	946.485	1.48856	24.8944	0
	High	DDFIEKDR	5	17693	160	Q32701;A0A291EXH5;Q6VW40;I2BGM7;O20246;B1NL21;C0J9R6;A0A291EY88;C6G1P2;Q5W520;Q33047;Q6VW48;Q31807;Q8WL19;Q33032;Q8M9C0;A0A1S6WN23;Q31895;Q7YMT1;O09420;T1WH32;A0A0F7EV98;Q339G9;F2X4H9;O78309;Q9T2B5;Q32553;Q9GGI5;A0A2H4UGV5;I2E964;A0A248SN48;M1S1D7;Q7GH77;Q33156;Q8HUZ9;Q8WIA7;Q5I221;Q7YMS9;Q95F24;I2E9A4;Q9T2E4;Q9MTG1;Q4VI78;A0A0F7C9B6;O78288;A0A286NQF2;Q95DW1;C3S8U4;P93952;Q7YJM6;Q8MCX1;C7A5Z4;Q3I…		0	0.002	0.02628	64.13	0.00104246	2	1037.49	1.9254	42.0586	1
	High	NHGMHFR	4	30695	230	C0J9R6;C6G1P2;Q5W520;R4QE58;F2X4H9;Q9GGI5;Q4VI78;Q37220;A0A171LI15;B6GUV5;A0A078BR81;A2VAL6;A0A0F6TFY2;Q5DRJ9;G0LNJ9;L0N8B1;Q31807;A0A1C9HG42;E7DMY2;Q37212;Q5I221;F2X4R1;A0A1W6BU25;A0A291EXH5;Q8HUZ9;C3S8U4;P93952;J9QG76;E0D9F7;Q7YJM3;Q6VW40;I2BGM7;D6MYK4;Q33032;F2X4Q8;Q8M9C0;A0A1C9HG87;Q8WIX2;I2EAR2;Q4VWN3;C3S8Q5;Q6VW13;Q9GEK5;A0A0K2SQY8;O98429;D6MYL0;D6MYJ6;A0A1W6BQF9;Q7GH77;A0A2H4NXN4;Q95F24;O9…		0	0.004	0.0516	33.82	1.05071	2	898.41	-0.157603	30.2354	0
	High	FEFQAmDTL	1	652	18	C6G1P2;A2VAL6;Q32701;O20246;Q3I534;Q95A73;O78288;M1X1Y1;Q8WL19;P92302;A0A1X9PIF9;A0A1R3KTJ9;Q85ZK4;Q85ZL2;A0A0F7EWK2;A0A0F7C952;Q6Y2Y9;Q6Y2Y1	M6(Oxidation)	0	0.006	0.07689	37.65	0.070795	2	1117.49	0.666018	106.266	0
	High	IPVAYVK	1	4654	56	C6G1P2;Q71N78;Q95F24;A0A1C9HG42;A0A291EXH5;Q5W520;Q31807;M1S1D7;Q33032;A1XM46;O03612;C7A5Z4;I2EAR2;Q37212;O09420;A0A0F7EV98;A0A249Y5Y5;B8PRP3;A0A291L2W8;Q8WIX2;A0A1X9PIF9;O03656;Q32776;Q71N81;Q8WIA7;Q6PZ98;A0A0F7EWK2;Q32785;E2FGZ3;A0A1C9HFU8;Q31889;Q9GGJ5;J9QFJ0;Q6Y2Y1;A0A1I9WNX8;Q9THU3;O20245;Q9MV62;G8D4B8;H9AK14;A0A2H5CDF9;G8D4P0;A0A223LNB4;I2EAA9;J9QER6;Q6YN64;R4GU38;A0A249Y5J7;A0A0F7EV89;Q6YN…		0	0.009	0.1113	26.56	3.07398	2	789.487	0.0693809	56.6141	0
	High	AmHAVIDR	1	44488	296	A0A291EXH5;Q85ZK4;C3S8Q5;A0A2H4NXN4;C3S8U4;P93952;E0Y5C1;A0A1W6BU07;A0A1W6BU25;A0A1W6BU28;Q5EWL7;Q5QAE5;A0A023Q1L0;C0J9R6;C6G1P2;Q5W520;F2X4H9;A0A0K2SQY8;D6MYL0;Q9GGI5;D6MYJ6;Q4VI78;G0WZL1;Q37220;B2BY95;A2VAL6;J9QH20;L0N8B1;Q32701;Q6VW40;Q33032;Q8M9C0;Q32553;Q7GH77;I2E9A4;A0A0F7C9B6;Q3I531;F6KB17;Q5UFF3;B8YHH9;B1PHQ2;Q1X6Q9;S6CMZ7;Q8MFT9;A0A291L2S1;A5X4D3;Q5I221;A0A249Y5Y5;A0A291L2W8;Q37279;I2BGM…	M2(Oxidation)	0	0.009	0.1103	13.12	194.214	2	928.466	-1.05154	31.5457	0
A9L9Y0	ATP synthase subunit beta (Fragment) OS=Nicoraepoa andina OX=368356 GN=atpB PE=3 SV=1 - [A9L9Y0_9POAL]	2471.31	48.1	1891	1	15	128	474	51.2005	5.18604
	High	GIYPAVDPLDSTSTMLQPR	1	5449	23	A0A0M3LBA7;A0A1C9HCV0;A0A1D8D815;A0A1I7PIS3;C0J9K5;C0J9P4;Q9SCE9;A0A1I7PIS8;Q95FJ8;Q597J4;A0A1W6SA98;A0A191SDX6;A0A1C9HC37;Q5J038;A0A1I7PIU6;A0A1I7PIT2;B8PRK2;A0A1X7YHE3;A9L9Y0;Q95FS7;Q9MRM1;B7S4V7;Q8WJF6		0	0	1.102e-10	109.47	2.86093e-08	3	2061.03	0.971619	114.18	0
	High	ELQDIIAILGLDELSEEDR	1	7752	23	A0A0M3LBA7;Q597J4;A0A1C9HC37;A0A1C9HCV0;Q5J038;C0J9K5;C0J9P4;Q95FJ8;A0A1I7PIS3;Q9SCE9;A0A1W6SA98;A0A1I7PIU6;A0A1I7PIS8;B8PRK2;A0A1D8D815;A0A191SDX6;A0A1I7PIT2;Q95FS7;A9L9Y0;B7S4V7;A0A1X7YHE3;A0A0A7DB45;Q8WJF6		0	0	7.562e-14	100.93	2.01256e-07	2	2171.11	-0.536246	115.769	0
	High	mPSAVGYQPTLSTEMGSLQER	16	5647	21	A0A0M3LBA7;A0A1C9HCV0;A0A1W6SA98;Q5J038;A0A1I7PIU6;A0A1I7PIS3;C0J9K5;C0J9P4;Q95FS7;Q9SCE9;A0A1I7PIS8;A0A1I7PIT2;A0A1C9HC37;B8PRK2;Q95FJ8;Q597J4;A0A191SDX6;A0A1D8D815;A0A1X7YHE3;A9L9Y0;B7S4V7	M1(Oxidation)	0	0	2.828e-12	99.5	1.83663e-07	2	2298.08	1.63709	97.655	0
	High	GMEVIDTGAPLSVPVGGATLGR	7	3356	18	A0A1C9HCV0;Q5J038;A0A1I7PIS3;Q9SCE9;Q95FJ8;A0A0M3LBA7;A0A1C9HC37;A0A1D8D815;C0J9K5;C0J9P4;A0A1I7PIS8;A0A191SDX6;A0A1I7PIU6;A0A1I7PIT2;Q95FS7;A0A1W6SA98;B8PRK2;A9L9Y0		0	0	3.372e-13	99.39	5.245e-07	2	2097.1	1.22165	112.861	0
	High	GmEVIDTGAPLSVPVGGATLGR	5	3356	18	A0A0M3LBA7;A0A1C9HCV0;Q5J038;A0A1D8D815;A0A1I7PIU6;A0A1C9HC37;A0A1W6SA98;A0A1I7PIS3;C0J9K5;C0J9P4;Q9SCE9;A0A1I7PIS8;Q95FJ8;B8PRK2;A0A191SDX6;A9L9Y0;A0A1I7PIT2;Q95FS7	M2(Oxidation)	0	0	2.159e-13	97.44	3.8004e-07	2	2113.1	1.42362	103.458	0
	High	FVQAGSEVSALLGR	11	9158	23	A0A0M3LBA7;A0A1C9HCV0;Q5J038;A0A1D8D815;A0A1I7PIU6;A0A1I7PIS3;C0J9K5;C0J9P4;Q95FS7;Q9SCE9;B7S4V7;A0A1I7PIS8;A0A1C9HC37;Q95FJ8;Q597J4;A0A1X7YHE3;A9L9Y0;A0A1W6SA98;A0A1I7PIT2;B8PRK2;A0A191SDX6;A0A0A7DB11;A0A0A7DB45		0	0	4.948e-08	97.09	5.43551e-07	2	1433.78	0.798734	104.795	0
	High	VALVYGQMNEPPGAR	11	9490	23	Q9MRM1;A0A0M3LBA7;Q597J4;A0A1C9HC37;A0A1C9HCV0;Q5J038;C0J9K5;C0J9P4;Q95FJ8;A0A1I7PIS3;Q9SCE9;A0A1W6SA98;A0A1I7PIU6;A0A1I7PIS8;A0A1I7PIT2;B8PRK2;A0A1D8D815;A0A191SDX6;A0A1X7YHE3;A9L9Y0;Q95FS7;A0A0A7DB11;B7S4V7		0	0	2.057e-08	89.44	2.94242e-06	2	1601.81	0.655343	81.5348	0
	High	VGLTALTMAEYFR	1	7808	23	A0A0M3LBA7;Q597J4;A0A1C9HCV0;A0A1W6SA98;Q5J038;A0A1I7PIU6;A0A1I7PIS3;C0J9K5;C0J9P4;Q95FS7;Q9SCE9;A0A1I7PIS8;A0A1I7PIT2;A0A1C9HC37;B8PRK2;Q95FJ8;A0A1D8D815;B7S4V7;A0A1X7YHE3;A9L9Y0;A0A191SDX6;A0A0A7DB11;Q9MRM1		0	0	6.695e-07	76.72	5.28119e-05	2	1471.76	0.891184	114.594	0
	High	VALVYGQmNEPPGAR	11	9490	23	A0A0M3LBA7;Q597J4;A0A1C9HCV0;A0A1W6SA98;A0A191SDX6;Q5J038;A0A1D8D815;A0A1I7PIU6;A0A1I7PIS3;C0J9K5;C0J9P4;Q95FS7;Q9SCE9;B7S4V7;A0A1I7PIS8;A0A1X7YHE3;A0A1I7PIT2;A0A1C9HC37;B8PRK2;A9L9Y0;Q95FJ8;A0A0A7DB11;Q9MRM1	M8(Oxidation)	0	0	1.259e-07	76.53	5.74337e-05	2	1617.81	1.52838	65.845	0
	High	GIYPAVDPLDSTSTmLQPR	7	5449	23	A0A0M3LBA7;A0A1C9HCV0;C0J9K5;C0J9P4;Q95FJ8;Q597J4;A0A1D8D815;A0A1I7PIS8;A0A1C9HC37;Q5J038;A0A1I7PIS3;Q9SCE9;A0A1W6SA98;A0A1I7PIU6;A0A1I7PIT2;B8PRK2;A0A191SDX6;A0A1X7YHE3;A9L9Y0;Q95FS7;Q9MRM1;B7S4V7;Q8WJF6	M15(Oxidation)	0	0	4.959e-11	75.98	5.90545e-05	2	2077.03	1.77321	103.613	0
	High	VGLTALTmAEYFR	3	7808	23	A0A0M3LBA7;Q597J4;A0A1C9HCV0;A0A1W6SA98;Q5J038;A0A1I7PIU6;A0A1I7PIS3;C0J9K5;C0J9P4;Q95FS7;Q9SCE9;A0A1I7PIS8;A0A1I7PIT2;A0A1C9HC37;B8PRK2;Q95FJ8;A0A1D8D815;B7S4V7;A0A1X7YHE3;A9L9Y0;A0A191SDX6;A0A0A7DB11;Q9MRM1	M8(Oxidation)	0	0	1.856e-06	74.48	9.33296e-05	2	1487.76	0.935454	109.8	0
	High	mPSAVGYQPTLSTEmGSLQER	3	5647	21	A0A0M3LBA7;A0A1C9HCV0;A0A1C9HC37;Q5J038;C0J9K5;C0J9P4;Q95FJ8;A0A1W6SA98;Q9SCE9;A0A1I7PIU6;A0A1I7PIS3;A0A1I7PIS8;B8PRK2;Q597J4;A0A1D8D815;A0A1I7PIT2;A0A191SDX6;A0A1X7YHE3;A9L9Y0;Q95FS7;B7S4V7	M1(Oxidation); M15(Oxidation)	0	0	0.0004057	70.49	0.000130597	2	2314.07	1.29114	80.834	0
	High	EGNDLYMEMK	4	8238	20	A0A0A7DB11;A0A0M3LBA7;A0A1C9HCV0;Q5J038;Q95FS7;Q95FJ8;Q597J4;A0A1D8D815;A0A1I7PIU6;A0A1I7PIS3;C0J9K5;C0J9P4;Q9SCE9;B7S4V7;A0A1I7PIS8;A0A1X7YHE3;A0A1C9HC37;A9L9Y0;A0A1I7PIT2;B8PRK2		0	0	0.0003414	61.71	0.000562658	2	1229.52	0.394281	74.0156	0
	High	TVLImELINNIAK	1	8267	22	A0A0M3LBA7;A0A1C9HCV0;Q597J4;A0A1D8D815;A0A1I7PIS3;C0J9K5;C0J9P4;Q9SCE9;A0A1I7PIS8;Q95FJ8;Q5J038;A0A1I7PIU6;A0A1X7YHE3;A0A1C9HC37;A9L9Y0;A0A1I7PIT2;B8PRK2;A0A0A7DB11;A0A1W6SA98;A0A191SDX6;A0A0A7DB45;Q9MRM1	M5(Oxidation)	0	0	0.0006579	59.4	0.00197339	2	1487.85	0.253544	114.9	0
	High	AHGGVSVFGGVGER	10	7920	23	A0A0M3LBA7;Q597J4;Q95FS7;A0A1C9HCV0;Q5J038;A0A1I7PIS3;Q9SCE9;Q95FJ8;A0A1W6SA98;A0A1I7PIU6;C0J9K5;C0J9P4;A0A1I7PIS8;A0A1I7PIT2;A0A1C9HC37;B8PRK2;A0A1D8D815;A0A1X7YHE3;A9L9Y0;A0A191SDX6;B7S4V7;Q9MRM1;A0A0A7DB11		0	0	0.0006462	57.24	0.00418889	2	1328.67	0.681198	66.3636	0
	High	TVLIMELINNIAK	1	8267	22	A0A0M3LBA7;A0A1C9HCV0;Q597J4;A0A1D8D815;A0A1I7PIS3;C0J9K5;C0J9P4;Q9SCE9;A0A1I7PIS8;Q95FJ8;Q5J038;A0A1I7PIU6;A0A1X7YHE3;A0A1C9HC37;A9L9Y0;A0A1I7PIT2;B8PRK2;A0A0A7DB11;A0A1W6SA98;A0A191SDX6;A0A0A7DB45;Q9MRM1		0	0	2.534e-06	52.58	0.00929422	2	1471.86	0.118931	115.425	0
	High	IGLFGGAGVGK	7	9628	30	Q597J4;A0A0M3LBA7;A0A1C9HCV0;A0A1W6SA98;A0A191SDX6;Q5J038;A0A1D8D815;A0A1I7PIU6;A0A1I7PIS3;C0J9K5;C0J9P4;Q9SCE9;A0A1I7PIS8;A0A1C9HC37;Q95FJ8;A0A0A7DB11;A0A1X7YHE3;A0A1I7PIT2;B8PRK2;A9L9Y0;A0A2G5F6R8;B9T1V8;A0A2H3ZCK5;A0A251U5D0;A0A0K9NYL5;A0A0A7DB45;Q95FS7;Q9MRM1;B7S4V7;A0A0D6QRT0		0	0	0.0003143	50.57	0.0204368	2	975.562	0.230906	82.6012	0
	High	MPSAVGYQPTLSTEMGSLQER	8	5647	21	B7S4V7;A0A1C9HC37;A0A0M3LBA7;Q597J4;A0A1C9HCV0;A0A1W6SA98;Q5J038;A0A1I7PIU6;A0A1I7PIS3;C0J9K5;C0J9P4;Q9SCE9;A0A1I7PIS8;Q95FJ8;A0A1D8D815;A0A191SDX6;Q95FS7;A0A1I7PIT2;B8PRK2;A0A1X7YHE3;A9L9Y0		0	0	5.539e-06	48.12	0.0297147	2	2282.08	0.490151	103.466	0
	High	KGSxTSIQAVYVPADDLTDPAPATTFAHLDATTVLSR	1	1	1	A9L9Y0	X4(N)	0	0	3.979e-14	46.82	0.0339822	3	3843.93	-1.35061	114.474	1
	High	VVDLLAPYR	7	9267	24	A0A0M3LBA7;Q597J4;A0A1C9HC37;A0A1C9HCV0;Q5J038;C0J9K5;C0J9P4;Q95FJ8;A0A1I7PIS3;Q9SCE9;A0A1W6SA98;A0A1I7PIU6;A0A1I7PIS8;A0A1I7PIT2;B8PRK2;A0A1D8D815;A0A191SDX6;A0A1X7YHE3;A9L9Y0;A0A0A7DB11;A0A0A7DB45;Q95FS7;Q9MRM1;B7S4V7		0	0	0.003916	46.4	0.0494301	2	1045.6	0.419361	97.8707	0
	High	EGNDLYmEMK	3	8238	20	A0A0M3LBA7;Q597J4;A0A1C9HC37;A0A1C9HCV0;Q5J038;C0J9K5;C0J9P4;Q95FJ8;A0A1I7PIS3;Q9SCE9;A0A1I7PIU6;A0A1I7PIS8;A0A1I7PIT2;B8PRK2;A0A1D8D815;Q95FS7;A0A1X7YHE3;A9L9Y0;A0A0A7DB11;B7S4V7	M7(Oxidation)	0	0	0.0007582	34.5	0.265028	2	1245.51	0.55155	62.8392	0
	High	LSIFETGIK	6	9003	22	A0A0M3LBA7;A0A1C9HCV0;Q5J038;C0J9K5;C0J9P4;Q95FJ8;Q597J4;A0A1D8D815;A0A1I7PIS3;Q9SCE9;A0A1I7PIS8;A0A1I7PIU6;Q95FS7;B7S4V7;A0A0A7DB11;A0A1C9HC37;A0A1X7YHE3;A9L9Y0;A0A1W6SA98;A0A191SDX6;A0A0A7DB45;Q9MRM1		0	0.001	0.01169	57.9	0.00227872	2	1007.58	0.459535	92.8549	0
	High	EGNDLYmEmK	1	8238	20	A0A0M3LBA7;A0A1C9HCV0;Q5J038;C0J9K5;C0J9P4;Q95FJ8;Q597J4;A0A1D8D815;A0A1I7PIU6;A0A1I7PIS3;Q9SCE9;A0A1I7PIS8;A0A0A7DB11;A0A1X7YHE3;A0A1C9HC37;A9L9Y0;Q95FS7;B7S4V7;A0A1I7PIT2;B8PRK2	M7(Oxidation); M9(Oxidation)	0	0.001	0.007343	21.92	4.30022	2	1261.51	0.801596	42.3016	0
	High	TREGNDLYMEMK	2	8225	20	A0A0A7DB11;A0A0M3LBA7;Q597J4;A0A1C9HCV0;Q5J038;A0A1D8D815;A0A1I7PIU6;A0A1I7PIS3;C0J9K5;C0J9P4;Q9SCE9;A0A1I7PIS8;A0A1X7YHE3;A0A1C9HC37;A9L9Y0;Q95FJ8;Q95FS7;B7S4V7;A0A1I7PIT2;B8PRK2		0	0.001	0.006377	21.14	9.25648	2	1486.67	0.164358	61.1457	1
C0J9R6	Ribulose bisphosphate carboxylase large chain (Fragment) OS=Cissampelos capensis OX=379217 GN=rbcL PE=3 SV=1 - [C0J9R6_9MAGN]	2464.15	39.74	59850	0	20	248	468	51.8532	6.68311
	High	GGLDFTKDDENVNSQPFMR	9	51638	277	Q8MFT9;C0J9R6;C6G1P2;Q5W520;A5X4D3;F2X4H9;A0A0K2SQY8;D6MYL0;Q9GGI5;D6MYJ6;Q5I221;Q4VI78;A0A249Y5Y5;G0WZL1;Q37220;B2BY95;A0A291L2W8;A2VAL6;Q37279;J9QH20;L0N8B1;A0A291EXH5;Q6VW40;I2BGM7;Q33047;Q31807;Q8WL19;Q33032;Q8M9C0;A0A1C9HG87;B8PRL7;Q4VWN3;C3S8Q5;Q9GEK5;C1JAT3;Q7GH77;A0A2H4NXN4;Q33156;Q8HUZ9;O98551;Q3I534;I2E9A4;Q8MCX8;A0A0F7C9B6;C3S8U4;P93952;Q8WKT6;A0A142DPV4;F6KB17;B7P0E9;A0A1W6BU07;A0A1W6…		0	0	5.26e-12	133.6	1.83134e-10	2	2169.99	1.02955	93.3688	1
	High	GHYLNATAGTcEEMIK	12	14794	115	Q6VW40;C0J9R6;C6G1P2;Q5W520;Q33032;Q8M9C0;A0A1C9HG87;Q4VWN3;F2X4H9;A0A0K2SQY8;D6MYL0;C1JAT3;Q9GGI5;D6MYJ6;Q7GH77;O98551;Q3I534;I2E9A4;Q4VI78;A0A0F7C9B6;F6KB17;G0WZL1;Q37220;B2BY95;Q5UFF3;B8YHH9;B1PHQ2;Q1X6Q9;A0A142I7F3;P92434;A2VAL6;S6CMZ7;Q8MFT9;J9QH20;H9ZGI0;L0N8B1;Q95A73;Q32701;Q9T2E4;A0A0B4M1K8;A0A171LI15;A0A1D8DG20;P94046;E7DMY2;F2X4Q8;Q31895;I2EAR2;Q37212;A0A291IA50;Q5I221;F2X4R1;Q8MCX9;A0A…	C11(Carbamidomethyl)	0	0	6.317e-11	99.52	2.45715e-07	2	1794.82	1.35117	65.1218	0
	High	mSGGDHIHAGTVVGK	31	17683	149	F2X4Q8;I2EAR2;F2X4R1;Q6VW40;C0J9R6;C6G1P2;Q33032;Q8M9C0;Q339G9;F2X4H9;Q9GGI5;I2E964;Q7GH77;Q5I221;I2E9A4;A0A0F7C9B6;A0A249Y5N8;F6KB17;Q5UFF3;B8YHH9;Q1X6Q9;S6CMZ7;Q8MFT9;L0N8B1;D6MYK4;E7DMY2;Q31807;T1WH32;C3S8Q5;A0A0K2SQY8;D6MYL0;D6MYJ6;Q8HUZ9;P93952;Q8WKT6;J9QG76;B2BY95;Q7YJM3;A0A1C9HG42;I6N589;I2BGM7;A0A1C9HG87;Q4VWN3;Q9GEK5;A0A2H4NXN4;O98551;Q8MCX8;B7P0E9;D4N1T9;A0A291L206;Q5QAE5;G8EEM9;A0A2D0W…	M1(Oxidation)	0	0	6.758e-08	84.13	1.33737e-05	2	1481.72	0.318762	31.0825	0
	High	EITLGFVDLLRDDFIEK	1	5735	59	C0J9R6;C6G1P2;Q5W520;F2X4H9;Q9GGI5;Q4VI78;A2VAL6;Q6VW40;Q33032;Q5I221;A0A249Y5N8;Q8MFT9;T1WH32;Q8HUZ9;J9QG76;A0A291EXH5;I2BGM7;Q31895;O78309;M1S1D7;C3S8U4;A0A142DPV4;S4TA61;E0D8V0;E0D9F7;Q5QAE5;J9QGT1;A0A0F7G5Y0;A0A1W6L1X3;E7DMY2;Q7YJM6;F2X4Q8;I2EAR2;Q37212;A0A291IA50;Q95F24;Q4VIC0;F2X4R1;A0A286NQF2;Q8MCX9;H5ZW43;Q95CF8;F5B3G0;R4GU38;A0A249Y5J7;A0A023UBM0;A0A0F7EV89;A0A286SFA6;A0A291EY88;O09420;Q…		0	0	1.204e-12	83.61	9.81361e-06	2	2023.08	0.54964	115.088	1
	High	DNGLLLHIHR	12	41878	288	C0J9R6;C6G1P2;Q5W520;A5X4D3;F2X4H9;A0A0K2SQY8;D6MYL0;Q9GGI5;D6MYJ6;Q5I221;Q4VI78;A0A249Y5Y5;G0WZL1;Q37220;B2BY95;A0A291L2W8;A2VAL6;Q37279;J9QH20;L0N8B1;A0A291EXH5;Q6VW40;I2BGM7;Q33047;Q31807;Q8WL19;Q33032;Q8M9C0;A0A1C9HG87;B8PRL7;Q4VWN3;C3S8Q5;Q9GEK5;C1JAT3;Q7GH77;A0A2H4NXN4;Q33156;Q8HUZ9;O98551;Q3I534;I2E9A4;Q8MCX8;A0A0F7C9B6;C3S8U4;P93952;Q8WKT6;A0A142DPV4;F6KB17;B7P0E9;A0A1W6BU07;A0A1W6BU25;D4…		0	0	0.0001544	82.18	3.04871e-05	2	1187.66	0.260301	64.7687	0
	High	MSGGDHIHAGTVVGK	38	17683	149	C0J9R6;C6G1P2;F2X4H9;Q9GGI5;Q5I221;I2E9A4;Q6VW40;I2BGM7;Q33032;A0A1S6WN23;T1WH32;M1S1D7;Q8HUZ9;A0A249Y5N8;S4TA61;J9QG76;E0D8V0;Q8MFT9;Q5QAE5;A0A0F7G5Y0;Q32701;O20246;Q6VW48;E7DMY2;Q31807;P92447;F2X4Q8;Q8M9C0;O47280;R4QE58;I2EAR2;Q339G9;Q6VW13;Q3T5L7;C6G392;A0A2H4UGV5;I2E964;A0A248SN48;Q37212;Q7GH77;Q9MTG1;A0A0F7C9B6;F2X4R1;O78288;P93952;Q8MCX9;Q5UFC2;A0A024HRQ0;F6KB17;Q9GCX8;Q8WJX3;B7P0E9;B5L2V5;…		0	0	1.735e-09	82.18	1.80255e-05	2	1465.72	0.933846	39.4129	0
	High	GHYLNATAGTcEEmIK	4	14794	115	C0J9R6;C6G1P2;Q5W520;A5X4D3;F2X4H9;A0A0K2SQY8;D6MYL0;Q9GGI5;D6MYJ6;Q5I221;Q4VI78;A0A249Y5Y5;G0WZL1;Q37220;B2BY95;A0A291L2W8;A2VAL6;Q37279;J9QH20;L0N8B1;Q9GEN6;Q32701;Q6VW40;D6MYK4;E7DMY2;Q33032;I2E962;F2X4Q8;Q8M9C0;A0A1C9HG87;Q7YMT1;R4QE58;I2E906;I2EAR2;Q4VWN3;Q339G9;Q95631;Q6VW13;Q3T5L7;Q9TN58;O98429;Q32553;C1JAT3;I2E964;Q37212;Q7GH77;A0A291IA50;J9QER6;Q7YMS9;O98551;Q3I534;I2E9A4;Q9T2E4;A0A0F7C9…	C11(Carbamidomethyl); M14(Oxidation)	0	0	2.694e-11	81.04	1.58999e-05	2	1810.81	1.65313	55.2681	0
	High	DDENVNSQPFMR	6	52171	300	Q6VW40;C0J9R6;C6G1P2;Q5W520;Q33032;A0A1C9HG87;Q4VWN3;F2X4H9;C1JAT3;Q9GGI5;Q4VI78;G0WZL1;P92434;A2VAL6;Q8MFT9;J9QH20;H9ZGI0;F2X4Q8;I2EAR2;Q37212;Q5I221;F2X4R1;A0A249Y5N8;I2BGM7;Q31807;Q8M9C0;A5X4D3;Q8WIX2;V5K6K1;Q339G9;C3S8Q5;V5K6L0;Q9GEK5;A0A0K2SQY8;O98429;D6MYL0;D6MYJ6;I2E964;A0A1W6BQF9;M1S1D7;Q7GH77;A0A2H4NXN4;Q8HUZ9;G0WZM4;Q95F24;O98551;I2E9A4;Q9T2E4;Q8MCX8;A0A0F7C9B6;O78288;A0A286NQF2;P93952;…		0	0	1.986e-06	77.7	6.32986e-05	2	1451.62	0.809607	69.6351	0
	High	GGLDFTKDDENVNSQPFmR	8	51638	277	A0A291EXH5;C0J9R6;A0A291EY88;C6G1P2;Q5W520;C3RXF1;B8PRL7;O09420;T1WH32;C3S8Q5;Q66PI3;F2X4H9;O78309;Q9GGI5;M1S1D7;Q8HUZ9;Q5I221;Q4VI78;O09424;C3S8U4;Q3I531;A0A249Y5Y5;G0WZL1;J9QG76;J9QFH0;E0D9F7;A2VAL6;J9QGT1;J9QH20;M1X1Y1;O03612;A0A023Q3H2;I2BGM7;Q33032;A0A142DPV4;A0A0F7C952;Q6VW40;Q9GEN6;Q32701;Q32571;Q33047;Q31807;Q8WL19;Q8M9C0;A0A1S6WN23;A0A1C9HG87;P92302;A0A0F7EV98;Q4VWN3;Q9GEK5;A0A0K2SQY8;Q3…	M18(Oxidation)	0	0	1.272e-10	76.68	8.72051e-05	2	2185.98	1.33788	83.8821	1
	High	TFQGPPHGIQVER	27	58045	278	C0J9R6;C6G1P2;Q5W520;A5X4D3;F2X4H9;A0A0K2SQY8;D6MYL0;Q9GGI5;D6MYJ6;Q5I221;Q4VI78;A0A249Y5Y5;G0WZL1;Q37220;B2BY95;A0A291L2W8;A2VAL6;Q37279;J9QH20;L0N8B1;A0A291EXH5;Q6VW40;I2BGM7;Q33047;Q31807;Q8WL19;Q33032;Q8M9C0;A0A1C9HG87;B8PRL7;Q4VWN3;C3S8Q5;Q9GEK5;C1JAT3;Q7GH77;A0A2H4NXN4;Q33156;Q8HUZ9;O98551;Q3I534;I2E9A4;Q8MCX8;A0A0F7C9B6;C3S8U4;P93952;Q8WKT6;A0A142DPV4;F6KB17;B7P0E9;A0A1W6BU07;A0A1W6BU25;D4…		0	0	8.117e-09	70.84	0.000513718	2	1465.76	0.905842	60.1288	0
	High	ELGVPIVMHDYITGGFTANTSLAHYcR	2	839	32	C0J9R6;D6MYL0;D6MYJ6;Q5W520;Q33032;A0A0F7C9B6;A2VAL6;I2BGM7;Q31807;C3S8U4;A0A142DPV4;A0A291EY88;C3RXF1;C3S8Q5;Q66PI3;G0WZL1;A0A023Q3H2;Q32553;A0A2H4UGV5;D6MYK9;D6MYK4;P92302;Q31889;A0A0F7C952;C7AQV0;A0A291L2W8;A0A0F7EWK2;C7AQT3;C7AQV2;D6MYI7;A0A120KLC1;D6MYJ0	C26(Carbamidomethyl)	0	0	3.05e-16	70.66	0.000228334	3	3022.46	1.28114	114.098	0
	High	GHYLNATAGTcEEmIKR	3	14767	114	Q6VW40;C0J9R6;C6G1P2;Q5W520;Q33032;Q8M9C0;A0A1C9HG87;Q4VWN3;F2X4H9;A0A0K2SQY8;D6MYL0;C1JAT3;Q9GGI5;D6MYJ6;Q7GH77;O98551;Q3I534;I2E9A4;Q4VI78;A0A0F7C9B6;F6KB17;G0WZL1;Q37220;B2BY95;Q5UFF3;B8YHH9;B1PHQ2;Q1X6Q9;A0A142I7F3;P92434;A2VAL6;S6CMZ7;Q8MFT9;J9QH20;H9ZGI0;L0N8B1;Q95A73;Q32701;Q9T2E4;A0A0B4M1K8;A0A171LI15;A0A1D8DG20;P94046;Q6VW48;E7DMY2;A0A2H4UGV5;I2E962;O98429;A0A142I7A5;Q36637;A0A078BR81;Q3…	C11(Carbamidomethyl); M14(Oxidation)	0	0	1.559e-07	70.09	0.000239774	3	1966.91	1.02636	51.0796	1
	High	FLFcAEAIYK	8	13080	136	Q9GHZ1;A0A291EXH5;C3S8Q5;C3S8U4;C0J9R6;C6G1P2;Q5W520;F2X4H9;Q9GGI5;Q4VI78;A2VAL6;Q31807;O78309;M1S1D7;Q8HUZ9;Q5I221;Q95DW1;P93952;J9QG76;Q37220;E0D9F7;J9QGT1;Q7YJM3;A0A1C9HG42;L0N8B1;A0A171LI15;A8DPF0;A0A023UA12;A0A291EY88;T1WH32;Q3I531;A0A1W6L1X3;D6MYK9;Q32571;C3RXF1;B8PRL7;R4QE58;Q66PI3;A0A0K2SQY8;D6MYL0;D6MYJ6;Q71N81;Q8WKT6;Q8MCX1;D6MYI7;A2VAL3;B8PRP3;H5ZW43;G0WZL1;B2BY95;A0A142I7A5;Q36637;Q6P…	C4(Carbamidomethyl)	0	0	0.0003322	61.05	0.00257809	2	1261.63	0.760049	114.101	0
	High	ELGVPIVmHDYITGGFTANTSLAHYcR	5	839	32	C0J9R6;D6MYL0;D6MYJ6;Q5W520;Q33032;A0A0F7C9B6;A2VAL6;I2BGM7;Q31807;C3S8U4;A0A142DPV4;A0A291EY88;C3RXF1;C3S8Q5;Q66PI3;G0WZL1;A0A023Q3H2;Q32553;A0A2H4UGV5;D6MYK9;D6MYK4;P92302;Q31889;A0A0F7C952;C7AQV0;A0A291L2W8;A0A0F7EWK2;C7AQT3;C7AQV2;D6MYI7;A0A120KLC1;D6MYJ0	M8(Oxidation); C26(Carbamidomethyl)	0	0	3.427e-09	58.64	0.00346076	3	3038.45	1.36103	113.623	0
	High	VALEAcVQAR	25	29518	223	A0A291EXH5;Q6VW40;I2BGM7;B1NL21;C0J9R6;C6G1P2;Q5W520;Q33047;Q31807;Q8WL19;Q33032;F2X4Q8;Q8M9C0;Q7YMT1;I2EAR2;Q339G9;F2X4H9;O78309;Q9GGI5;I2E964;Q37212;M1S1D7;Q7GH77;A0A291IA50;Q33156;Q8HUZ9;Q5I221;Q7YMS9;I2E9A4;Q4VI78;A0A0F7C9B6;F2X4R1;O78288;Q95DW1;C3S8U4;P93952;A0A249Y5N8;A0A142DPV4;F6KB17;Q8WJX3;B7P0E9;B5L2V5;S4TA61;D4N1T9;J9QG76;Q37220;Q9GD27;A0A1R3KTJ9;Q5UFF3;B8YHH9;E0D8V0;B1PHQ2;Q1X6Q9;R4GU…	C6(Carbamidomethyl)	0	0	0.0001236	58.39	0.00581233	2	1116.58	0.428443	113.302	0
	High	GHYLNATAGTcEEMIKR	1	14767	114	Q6VW40;C0J9R6;C6G1P2;Q33032;Q8M9C0;A0A1C9HG87;Q4VWN3;F2X4H9;A0A0K2SQY8;D6MYL0;Q9GGI5;D6MYJ6;Q7GH77;O98551;I2E9A4;A0A0F7C9B6;F6KB17;B2BY95;Q5UFF3;B8YHH9;Q1X6Q9;S6CMZ7;Q8MFT9;H9ZGI0;L0N8B1;Q95A73;Q5W520;Q4VI78;Q37220;B1PHQ2;A2VAL6;C1JAT3;Q3I534;G0WZL1;A0A142I7F3;P92434;J9QH20;Q6VW48;E7DMY2;A0A2H4UGV5;I2E962;O98429;Q9T2E4;A0A0B4M1K8;A0A142I7A5;Q36637;A0A171LI15;A0A078BR81;Q37347;K4EPE7;A0A0F6TFY2;Q9…	C11(Carbamidomethyl)	0	0	6.147e-05	57.37	0.00491079	2	1950.92	1.53245	60.2658	1
	High	EITLGFVDLLR	3	11021	118	Q6VW40;I2BGM7;C0J9R6;C6G1P2;Q33032;A0A1S6WN23;T1WH32;F2X4H9;Q9GGI5;M1S1D7;Q8HUZ9;Q5I221;A0A249Y5N8;S4TA61;J9QG76;E0D8V0;Q8MFT9;Q5QAE5;A0A0F7G5Y0;A0A291EXH5;Q5W520;Q8WIX2;A0A0F7EV98;Q71N81;Q95F24;B8PRP3;O03612;A0A1X9PIF9;Q37212;F2X4R1;A0A286NQF2;Q7YJM6;F5B3G0;A0A023UBM0;E2FGZ3;C3S8U4;E7DMY2;Q4VI78;A2VAL6;Q9GEN6;C3RXF1;A0A2H4NXN4;G0WZL1;A0A1C9HG87;Q4VWN3;C1JAT3;P92434;J9QH20;H9ZGI0;F2X4Q8;I2EAR2;C3…		0	0	0.0002573	49.55	0.0239648	2	1275.73	0.270747	114.973	0
	High	DTDTLAAFR	10	738	17	I2BGM7;C0J9R6;C6G1P2;B8PRL7;A0A0F7EV98;Q9GEN6;Q71N78;E7DMY2;Q37212;H8PFT2;Q3I534;B8PRP3;Q8SLJ7;J7H9H4;A0A1I9WNX8;G8D4B8;H9AK14		0	0	0.00337	48.88	0.0219004	2	1009.5	1.23932	76.8535	0
	High	DDENVNSQPFmR	4	52171	300	Q6VW40;I2BGM7;C0J9R6;C6G1P2;E7DMY2;Q33032;F2X4Q8;A0A1C9HG87;Q8WIX2;I2EAR2;Q4VWN3;C3S8Q5;F2X4H9;Q9GEK5;Q9GGI5;Q37212;A0A2H4NXN4;Q8HUZ9;Q95F24;Q8MCX8;F2X4R1;A0A286NQF2;Q7YJM6;B8PRP3;J9QG76;Q37347;A0A023UBM0;Q8MFT9;Q5QAE5;H9ZGI0;A0A291EXH5;B1NL21;Q5W520;Q33047;Q31807;Q8WL19;I2E962;Q8M9C0;Q9GHZ1;B8PRL7;Q85ZK4;Q7YMT1;A5X4D3;Q339G9;A5X4C4;A0A0K2SQY8;O78309;Q9T2B5;O98429;D6MYL0;C1JAT3;D6MYJ6;I2E964;M1S1…	M11(Oxidation)	0	0	9.567e-06	48.88	0.0474426	2	1467.62	0.855373	55.8707	0
	High	PLLGcTIKPK	6	64838	312	A0A291EXH5;C6G1P2;Q5W520;Q33032;A0A0F7EV98;Q6VW40;C0J9R6;D6MYK4;E7DMY2;F2X4Q8;Q8M9C0;A0A1C9HG87;I2EAR2;Q4VWN3;F2X4H9;A0A0K2SQY8;D6MYL0;C1JAT3;Q9GGI5;D6MYJ6;Q37212;Q7GH77;A0A291IA50;J9QER6;O98551;Q3I534;I2E9A4;Q4VI78;A0A0F7C9B6;F2X4R1;F6KB17;G0WZL1;Q37220;B2BY95;Q5UFF3;B8YHH9;B1PHQ2;Q1X6Q9;A0A142I7F3;P92434;A2VAL6;S6CMZ7;Q37176;Q8MFT9;J9QH20;A0A0F7C952;H9ZGI0;L0N8B1;Q95A73;Q31807;A5X4D3;C3S8Q5;M1S…	C5(Carbamidomethyl)	0	0	0.0002652	48.68	0.076682	2	1126.67	0.429394	51.9539	1
	High	AMHAVIDR	9	44488	296	C6G1P2;C3S8Q5;C3S8U4;Q6VW40;C0J9R6;Q5W520;Q33032;Q8M9C0;A0A1C9HG87;Q4VWN3;F2X4H9;A0A0K2SQY8;D6MYL0;C1JAT3;Q9GGI5;D6MYJ6;Q7GH77;O98551;Q3I534;I2E9A4;Q4VI78;A0A0F7C9B6;F6KB17;G0WZL1;Q37220;B2BY95;Q5UFF3;B8YHH9;B1PHQ2;Q1X6Q9;A0A142I7F3;P92434;A2VAL6;S6CMZ7;Q8MFT9;J9QH20;H9ZGI0;L0N8B1;Q95A73;I2BGM7;F2X4Q8;I2EAR2;Q37212;M1S1D7;Q8HUZ9;Q5I221;Q95F24;F2X4R1;A0A286NQF2;Q7YJM6;A0A249Y5N8;S4TA61;J9QG76;F5B3…		0	0	0.002468	47.13	0.0715004	2	912.472	0.113135	31.9205	0
	High	YGRPLLGcTIKPK	7	64650	303	C0J9R6;C6G1P2;Q5W520;A5X4D3;F2X4H9;A0A0K2SQY8;D6MYL0;Q9GGI5;D6MYJ6;Q5I221;Q4VI78;A0A249Y5Y5;G0WZL1;Q37220;B2BY95;A0A291L2W8;A2VAL6;Q37279;J9QH20;L0N8B1;A0A291EXH5;Q6VW40;I2BGM7;Q33047;Q31807;Q8WL19;Q33032;Q8M9C0;A0A1C9HG87;B8PRL7;Q4VWN3;C3S8Q5;Q9GEK5;C1JAT3;Q7GH77;A0A2H4NXN4;Q33156;Q8HUZ9;O98551;Q3I534;I2E9A4;Q8MCX8;A0A0F7C9B6;C3S8U4;P93952;Q8WKT6;A0A142DPV4;F6KB17;B7P0E9;A0A1W6BU07;A0A1W6BU25;D4…	C8(Carbamidomethyl)	0	0	1.343e-06	43.02	0.288981	3	1502.85	0.700838	53.2853	2
	High	EITLGFVDLLRDDFIEKDR	1	5694	59	Q9GGI5;C6G1P2;Q5W520;C0J9R6;F2X4H9;Q4VI78;Q3I531;A2VAL6;A0A0U4I2J4;Q6VW40;I2BGM7;Q33032;A0A1S6WN23;T1WH32;M1S1D7;Q8HUZ9;Q5I221;A0A249Y5N8;S4TA61;J9QG76;E0D8V0;Q8MFT9;Q5QAE5;A0A0F7G5Y0;Q37212;F2X4R1;Q95F24;A0A286NQF2;Q7YJM6;F5B3G0;A0A023UBM0;E2FGZ3;A0A291EXH5;C3S8U4;E7DMY2;F2X4Q8;I2EAR2;E0D9F7;A0A291EY88;O78309;A0A291IA50;A0A142DPV4;R4GU38;A0A249Y5J7;A0A0F7EV89;J9QGT1;A0A286SFA6;A0A0F7EV98;O09420;…		0	0	3.279e-07	41.95	0.127477	3	2294.21	1.16258	114.73	2
	High	AQAETGEIK	6	27913	221	C6G1P2;Q33032;Q8ME51;B8PRL7;Q9GEK5;A0A142DPV4;L0N8B1;Q6VW40;I2BGM7;C0J9R6;A0A1C9HG87;Q4VWN3;C3S8Q5;F2X4H9;Q9GGI5;A0A2H4NXN4;Q8HUZ9;Q8MCX8;J9QG76;Q8MFT9;Q5QAE5;H9ZGI0;Q5W520;Q8M9C0;A0A0K2SQY8;D6MYL0;C1JAT3;D6MYJ6;Q7GH77;O98551;Q3I534;I2E9A4;Q4VI78;A0A0F7C9B6;F6KB17;G0WZL1;Q37220;B2BY95;Q5UFF3;B8YHH9;B1PHQ2;Q1X6Q9;A0A142I7F3;P92434;A2VAL6;S6CMZ7;J9QH20;Q95A73;A0A291EXH5;C3RXF1;T1WH32;C3S8U4;A0A023Q…		0	0.001	0.01501	45.97	0.0925521	2	946.485	1.48856	24.8944	0
	High	DDFIEKDR	5	17693	160	Q32701;A0A291EXH5;Q6VW40;I2BGM7;O20246;B1NL21;C0J9R6;A0A291EY88;C6G1P2;Q5W520;Q33047;Q6VW48;Q31807;Q8WL19;Q33032;Q8M9C0;A0A1S6WN23;Q31895;Q7YMT1;O09420;T1WH32;A0A0F7EV98;Q339G9;F2X4H9;O78309;Q9T2B5;Q32553;Q9GGI5;A0A2H4UGV5;I2E964;A0A248SN48;M1S1D7;Q7GH77;Q33156;Q8HUZ9;Q8WIA7;Q5I221;Q7YMS9;Q95F24;I2E9A4;Q9T2E4;Q9MTG1;Q4VI78;A0A0F7C9B6;O78288;A0A286NQF2;Q95DW1;C3S8U4;P93952;Q7YJM6;Q8MCX1;C7A5Z4;Q3I…		0	0.002	0.02628	64.13	0.00104246	2	1037.49	1.9254	42.0586	1
	High	NHGMHFR	4	30695	230	C0J9R6;C6G1P2;Q5W520;R4QE58;F2X4H9;Q9GGI5;Q4VI78;Q37220;A0A171LI15;B6GUV5;A0A078BR81;A2VAL6;A0A0F6TFY2;Q5DRJ9;G0LNJ9;L0N8B1;Q31807;A0A1C9HG42;E7DMY2;Q37212;Q5I221;F2X4R1;A0A1W6BU25;A0A291EXH5;Q8HUZ9;C3S8U4;P93952;J9QG76;E0D9F7;Q7YJM3;Q6VW40;I2BGM7;D6MYK4;Q33032;F2X4Q8;Q8M9C0;A0A1C9HG87;Q8WIX2;I2EAR2;Q4VWN3;C3S8Q5;Q6VW13;Q9GEK5;A0A0K2SQY8;O98429;D6MYL0;D6MYJ6;A0A1W6BQF9;Q7GH77;A0A2H4NXN4;Q95F24;O9…		0	0.004	0.0516	33.82	1.05071	2	898.41	-0.157603	30.2354	0
	High	AmHAVIDR	1	44488	296	A0A291EXH5;Q85ZK4;C3S8Q5;A0A2H4NXN4;C3S8U4;P93952;E0Y5C1;A0A1W6BU07;A0A1W6BU25;A0A1W6BU28;Q5EWL7;Q5QAE5;A0A023Q1L0;C0J9R6;C6G1P2;Q5W520;F2X4H9;A0A0K2SQY8;D6MYL0;Q9GGI5;D6MYJ6;Q4VI78;G0WZL1;Q37220;B2BY95;A2VAL6;J9QH20;L0N8B1;Q32701;Q6VW40;Q33032;Q8M9C0;Q32553;Q7GH77;I2E9A4;A0A0F7C9B6;Q3I531;F6KB17;Q5UFF3;B8YHH9;B1PHQ2;Q1X6Q9;S6CMZ7;Q8MFT9;A0A291L2S1;A5X4D3;Q5I221;A0A249Y5Y5;A0A291L2W8;Q37279;I2BGM…	M2(Oxidation)	0	0.009	0.1103	13.12	194.214	2	928.466	-1.05154	31.5457	0
Q8MFT9	Ribulose bisphosphate carboxylase large chain (Fragment) OS=Ephedra sp. CR33 OX=173368 GN=rbcL PE=3 SV=1 - [Q8MFT9_9SPER]	2437.14	32.33	48897	1	18	243	433	48.0791	6.88818
	High	GGxDFTKDDENVNSQPFMR	18	51638	277	Q8MFT9;C0J9R6;C6G1P2;Q5W520;A5X4D3;F2X4H9;A0A0K2SQY8;D6MYL0;Q9GGI5;D6MYJ6;Q5I221;Q4VI78;A0A249Y5Y5;G0WZL1;Q37220;B2BY95;A0A291L2W8;A2VAL6;Q37279;J9QH20;L0N8B1;A0A291EXH5;Q6VW40;I2BGM7;Q33047;Q31807;Q8WL19;Q33032;Q8M9C0;A0A1C9HG87;B8PRL7;Q4VWN3;C3S8Q5;Q9GEK5;C1JAT3;Q7GH77;A0A2H4NXN4;Q33156;Q8HUZ9;O98551;Q3I534;I2E9A4;Q8MCX8;A0A0F7C9B6;C3S8U4;P93952;Q8WKT6;A0A142DPV4;F6KB17;B7P0E9;A0A1W6BU07;A0A1W6…	X3(L)	0	0	5.26e-12	133.6	1.83134e-10	2	2169.99	1.02955	93.3688	1
	High	GGxDFTKDDENVNSQPFMR	3	9	1	Q8MFT9	X3(R)	0	0	5.132e-05	104.69	2.28551e-08	2	2213	-3.82659	106.397	2
	High	GHYLNATAGTcEEMIK	12	14794	115	Q6VW40;C0J9R6;C6G1P2;Q5W520;Q33032;Q8M9C0;A0A1C9HG87;Q4VWN3;F2X4H9;A0A0K2SQY8;D6MYL0;C1JAT3;Q9GGI5;D6MYJ6;Q7GH77;O98551;Q3I534;I2E9A4;Q4VI78;A0A0F7C9B6;F6KB17;G0WZL1;Q37220;B2BY95;Q5UFF3;B8YHH9;B1PHQ2;Q1X6Q9;A0A142I7F3;P92434;A2VAL6;S6CMZ7;Q8MFT9;J9QH20;H9ZGI0;L0N8B1;Q95A73;Q32701;Q9T2E4;A0A0B4M1K8;A0A171LI15;A0A1D8DG20;P94046;E7DMY2;F2X4Q8;Q31895;I2EAR2;Q37212;A0A291IA50;Q5I221;F2X4R1;Q8MCX9;A0A…	C11(Carbamidomethyl)	0	0	6.317e-11	99.52	2.45715e-07	2	1794.82	1.35117	65.1218	0
	High	mSGGDHIHAGTVVGK	31	17683	149	F2X4Q8;I2EAR2;F2X4R1;Q6VW40;C0J9R6;C6G1P2;Q33032;Q8M9C0;Q339G9;F2X4H9;Q9GGI5;I2E964;Q7GH77;Q5I221;I2E9A4;A0A0F7C9B6;A0A249Y5N8;F6KB17;Q5UFF3;B8YHH9;Q1X6Q9;S6CMZ7;Q8MFT9;L0N8B1;D6MYK4;E7DMY2;Q31807;T1WH32;C3S8Q5;A0A0K2SQY8;D6MYL0;D6MYJ6;Q8HUZ9;P93952;Q8WKT6;J9QG76;B2BY95;Q7YJM3;A0A1C9HG42;I6N589;I2BGM7;A0A1C9HG87;Q4VWN3;Q9GEK5;A0A2H4NXN4;O98551;Q8MCX8;B7P0E9;D4N1T9;A0A291L206;Q5QAE5;G8EEM9;A0A2D0W…	M1(Oxidation)	0	0	6.758e-08	84.13	1.33737e-05	2	1481.72	0.318762	31.0825	0
	High	EITLGFVDLLRDDFIEK	1	5735	59	C0J9R6;C6G1P2;Q5W520;F2X4H9;Q9GGI5;Q4VI78;A2VAL6;Q6VW40;Q33032;Q5I221;A0A249Y5N8;Q8MFT9;T1WH32;Q8HUZ9;J9QG76;A0A291EXH5;I2BGM7;Q31895;O78309;M1S1D7;C3S8U4;A0A142DPV4;S4TA61;E0D8V0;E0D9F7;Q5QAE5;J9QGT1;A0A0F7G5Y0;A0A1W6L1X3;E7DMY2;Q7YJM6;F2X4Q8;I2EAR2;Q37212;A0A291IA50;Q95F24;Q4VIC0;F2X4R1;A0A286NQF2;Q8MCX9;H5ZW43;Q95CF8;F5B3G0;R4GU38;A0A249Y5J7;A0A023UBM0;A0A0F7EV89;A0A286SFA6;A0A291EY88;O09420;Q…		0	0	1.204e-12	83.61	9.81361e-06	2	2023.08	0.54964	115.088	1
	High	DNGLLLHIHR	12	41878	288	C0J9R6;C6G1P2;Q5W520;A5X4D3;F2X4H9;A0A0K2SQY8;D6MYL0;Q9GGI5;D6MYJ6;Q5I221;Q4VI78;A0A249Y5Y5;G0WZL1;Q37220;B2BY95;A0A291L2W8;A2VAL6;Q37279;J9QH20;L0N8B1;A0A291EXH5;Q6VW40;I2BGM7;Q33047;Q31807;Q8WL19;Q33032;Q8M9C0;A0A1C9HG87;B8PRL7;Q4VWN3;C3S8Q5;Q9GEK5;C1JAT3;Q7GH77;A0A2H4NXN4;Q33156;Q8HUZ9;O98551;Q3I534;I2E9A4;Q8MCX8;A0A0F7C9B6;C3S8U4;P93952;Q8WKT6;A0A142DPV4;F6KB17;B7P0E9;A0A1W6BU07;A0A1W6BU25;D4…		0	0	0.0001544	82.18	3.04871e-05	2	1187.66	0.260301	64.7687	0
	High	MSGGDHIHAGTVVGK	38	17683	149	C0J9R6;C6G1P2;F2X4H9;Q9GGI5;Q5I221;I2E9A4;Q6VW40;I2BGM7;Q33032;A0A1S6WN23;T1WH32;M1S1D7;Q8HUZ9;A0A249Y5N8;S4TA61;J9QG76;E0D8V0;Q8MFT9;Q5QAE5;A0A0F7G5Y0;Q32701;O20246;Q6VW48;E7DMY2;Q31807;P92447;F2X4Q8;Q8M9C0;O47280;R4QE58;I2EAR2;Q339G9;Q6VW13;Q3T5L7;C6G392;A0A2H4UGV5;I2E964;A0A248SN48;Q37212;Q7GH77;Q9MTG1;A0A0F7C9B6;F2X4R1;O78288;P93952;Q8MCX9;Q5UFC2;A0A024HRQ0;F6KB17;Q9GCX8;Q8WJX3;B7P0E9;B5L2V5;…		0	0	1.735e-09	82.18	1.80255e-05	2	1465.72	0.933846	39.4129	0
	High	GHYLNATAGTcEEmIK	4	14794	115	C0J9R6;C6G1P2;Q5W520;A5X4D3;F2X4H9;A0A0K2SQY8;D6MYL0;Q9GGI5;D6MYJ6;Q5I221;Q4VI78;A0A249Y5Y5;G0WZL1;Q37220;B2BY95;A0A291L2W8;A2VAL6;Q37279;J9QH20;L0N8B1;Q9GEN6;Q32701;Q6VW40;D6MYK4;E7DMY2;Q33032;I2E962;F2X4Q8;Q8M9C0;A0A1C9HG87;Q7YMT1;R4QE58;I2E906;I2EAR2;Q4VWN3;Q339G9;Q95631;Q6VW13;Q3T5L7;Q9TN58;O98429;Q32553;C1JAT3;I2E964;Q37212;Q7GH77;A0A291IA50;J9QER6;Q7YMS9;O98551;Q3I534;I2E9A4;Q9T2E4;A0A0F7C9…	C11(Carbamidomethyl); M14(Oxidation)	0	0	2.694e-11	81.04	1.58999e-05	2	1810.81	1.65313	55.2681	0
	High	DDENVNSQPFMR	6	52171	300	Q6VW40;C0J9R6;C6G1P2;Q5W520;Q33032;A0A1C9HG87;Q4VWN3;F2X4H9;C1JAT3;Q9GGI5;Q4VI78;G0WZL1;P92434;A2VAL6;Q8MFT9;J9QH20;H9ZGI0;F2X4Q8;I2EAR2;Q37212;Q5I221;F2X4R1;A0A249Y5N8;I2BGM7;Q31807;Q8M9C0;A5X4D3;Q8WIX2;V5K6K1;Q339G9;C3S8Q5;V5K6L0;Q9GEK5;A0A0K2SQY8;O98429;D6MYL0;D6MYJ6;I2E964;A0A1W6BQF9;M1S1D7;Q7GH77;A0A2H4NXN4;Q8HUZ9;G0WZM4;Q95F24;O98551;I2E9A4;Q9T2E4;Q8MCX8;A0A0F7C9B6;O78288;A0A286NQF2;P93952;…		0	0	1.986e-06	77.7	6.32986e-05	2	1451.62	0.809607	69.6351	0
	High	GGxDFTKDDENVNSQPFmR	16	51638	277	A0A291EXH5;C0J9R6;A0A291EY88;C6G1P2;Q5W520;C3RXF1;B8PRL7;O09420;T1WH32;C3S8Q5;Q66PI3;F2X4H9;O78309;Q9GGI5;M1S1D7;Q8HUZ9;Q5I221;Q4VI78;O09424;C3S8U4;Q3I531;A0A249Y5Y5;G0WZL1;J9QG76;J9QFH0;E0D9F7;A2VAL6;J9QGT1;J9QH20;M1X1Y1;O03612;A0A023Q3H2;I2BGM7;Q33032;A0A142DPV4;A0A0F7C952;Q6VW40;Q9GEN6;Q32701;Q32571;Q33047;Q31807;Q8WL19;Q8M9C0;A0A1S6WN23;A0A1C9HG87;P92302;A0A0F7EV98;Q4VWN3;Q9GEK5;A0A0K2SQY8;Q3…	X3(L); M18(Oxidation)	0	0	1.272e-10	76.68	8.72051e-05	2	2185.98	1.33788	83.8821	1
	High	TFQGPPHGIQVER	27	58045	278	C0J9R6;C6G1P2;Q5W520;A5X4D3;F2X4H9;A0A0K2SQY8;D6MYL0;Q9GGI5;D6MYJ6;Q5I221;Q4VI78;A0A249Y5Y5;G0WZL1;Q37220;B2BY95;A0A291L2W8;A2VAL6;Q37279;J9QH20;L0N8B1;A0A291EXH5;Q6VW40;I2BGM7;Q33047;Q31807;Q8WL19;Q33032;Q8M9C0;A0A1C9HG87;B8PRL7;Q4VWN3;C3S8Q5;Q9GEK5;C1JAT3;Q7GH77;A0A2H4NXN4;Q33156;Q8HUZ9;O98551;Q3I534;I2E9A4;Q8MCX8;A0A0F7C9B6;C3S8U4;P93952;Q8WKT6;A0A142DPV4;F6KB17;B7P0E9;A0A1W6BU07;A0A1W6BU25;D4…		0	0	8.117e-09	70.84	0.000513718	2	1465.76	0.905842	60.1288	0
	High	GHYLNATAGTcEEmIKR	3	14767	114	Q6VW40;C0J9R6;C6G1P2;Q5W520;Q33032;Q8M9C0;A0A1C9HG87;Q4VWN3;F2X4H9;A0A0K2SQY8;D6MYL0;C1JAT3;Q9GGI5;D6MYJ6;Q7GH77;O98551;Q3I534;I2E9A4;Q4VI78;A0A0F7C9B6;F6KB17;G0WZL1;Q37220;B2BY95;Q5UFF3;B8YHH9;B1PHQ2;Q1X6Q9;A0A142I7F3;P92434;A2VAL6;S6CMZ7;Q8MFT9;J9QH20;H9ZGI0;L0N8B1;Q95A73;Q32701;Q9T2E4;A0A0B4M1K8;A0A171LI15;A0A1D8DG20;P94046;Q6VW48;E7DMY2;A0A2H4UGV5;I2E962;O98429;A0A142I7A5;Q36637;A0A078BR81;Q3…	C11(Carbamidomethyl); M14(Oxidation)	0	0	1.559e-07	70.09	0.000239774	3	1966.91	1.02636	51.0796	1
	High	VALEAcVQAR	25	29518	223	A0A291EXH5;Q6VW40;I2BGM7;B1NL21;C0J9R6;C6G1P2;Q5W520;Q33047;Q31807;Q8WL19;Q33032;F2X4Q8;Q8M9C0;Q7YMT1;I2EAR2;Q339G9;F2X4H9;O78309;Q9GGI5;I2E964;Q37212;M1S1D7;Q7GH77;A0A291IA50;Q33156;Q8HUZ9;Q5I221;Q7YMS9;I2E9A4;Q4VI78;A0A0F7C9B6;F2X4R1;O78288;Q95DW1;C3S8U4;P93952;A0A249Y5N8;A0A142DPV4;F6KB17;Q8WJX3;B7P0E9;B5L2V5;S4TA61;D4N1T9;J9QG76;Q37220;Q9GD27;A0A1R3KTJ9;Q5UFF3;B8YHH9;E0D8V0;B1PHQ2;Q1X6Q9;R4GU…	C6(Carbamidomethyl)	0	0	0.0001236	58.39	0.00581233	2	1116.58	0.428443	113.302	0
	High	GHYLNATAGTcEEMIKR	1	14767	114	Q6VW40;C0J9R6;C6G1P2;Q33032;Q8M9C0;A0A1C9HG87;Q4VWN3;F2X4H9;A0A0K2SQY8;D6MYL0;Q9GGI5;D6MYJ6;Q7GH77;O98551;I2E9A4;A0A0F7C9B6;F6KB17;B2BY95;Q5UFF3;B8YHH9;Q1X6Q9;S6CMZ7;Q8MFT9;H9ZGI0;L0N8B1;Q95A73;Q5W520;Q4VI78;Q37220;B1PHQ2;A2VAL6;C1JAT3;Q3I534;G0WZL1;A0A142I7F3;P92434;J9QH20;Q6VW48;E7DMY2;A0A2H4UGV5;I2E962;O98429;Q9T2E4;A0A0B4M1K8;A0A142I7A5;Q36637;A0A171LI15;A0A078BR81;Q37347;K4EPE7;A0A0F6TFY2;Q9…	C11(Carbamidomethyl)	0	0	6.147e-05	57.37	0.00491079	2	1950.92	1.53245	60.2658	1
	High	EITLGFVDLLR	3	11021	118	Q6VW40;I2BGM7;C0J9R6;C6G1P2;Q33032;A0A1S6WN23;T1WH32;F2X4H9;Q9GGI5;M1S1D7;Q8HUZ9;Q5I221;A0A249Y5N8;S4TA61;J9QG76;E0D8V0;Q8MFT9;Q5QAE5;A0A0F7G5Y0;A0A291EXH5;Q5W520;Q8WIX2;A0A0F7EV98;Q71N81;Q95F24;B8PRP3;O03612;A0A1X9PIF9;Q37212;F2X4R1;A0A286NQF2;Q7YJM6;F5B3G0;A0A023UBM0;E2FGZ3;C3S8U4;E7DMY2;Q4VI78;A2VAL6;Q9GEN6;C3RXF1;A0A2H4NXN4;G0WZL1;A0A1C9HG87;Q4VWN3;C1JAT3;P92434;J9QH20;H9ZGI0;F2X4Q8;I2EAR2;C3…		0	0	0.0002573	49.55	0.0239648	2	1275.73	0.270747	114.973	0
	High	DDENVNSQPFmR	4	52171	300	Q6VW40;I2BGM7;C0J9R6;C6G1P2;E7DMY2;Q33032;F2X4Q8;A0A1C9HG87;Q8WIX2;I2EAR2;Q4VWN3;C3S8Q5;F2X4H9;Q9GEK5;Q9GGI5;Q37212;A0A2H4NXN4;Q8HUZ9;Q95F24;Q8MCX8;F2X4R1;A0A286NQF2;Q7YJM6;B8PRP3;J9QG76;Q37347;A0A023UBM0;Q8MFT9;Q5QAE5;H9ZGI0;A0A291EXH5;B1NL21;Q5W520;Q33047;Q31807;Q8WL19;I2E962;Q8M9C0;Q9GHZ1;B8PRL7;Q85ZK4;Q7YMT1;A5X4D3;Q339G9;A5X4C4;A0A0K2SQY8;O78309;Q9T2B5;O98429;D6MYL0;C1JAT3;D6MYJ6;I2E964;M1S1…	M11(Oxidation)	0	0	9.567e-06	48.88	0.0474426	2	1467.62	0.855373	55.8707	0
	High	PLLGcTIKPK	6	64838	312	A0A291EXH5;C6G1P2;Q5W520;Q33032;A0A0F7EV98;Q6VW40;C0J9R6;D6MYK4;E7DMY2;F2X4Q8;Q8M9C0;A0A1C9HG87;I2EAR2;Q4VWN3;F2X4H9;A0A0K2SQY8;D6MYL0;C1JAT3;Q9GGI5;D6MYJ6;Q37212;Q7GH77;A0A291IA50;J9QER6;O98551;Q3I534;I2E9A4;Q4VI78;A0A0F7C9B6;F2X4R1;F6KB17;G0WZL1;Q37220;B2BY95;Q5UFF3;B8YHH9;B1PHQ2;Q1X6Q9;A0A142I7F3;P92434;A2VAL6;S6CMZ7;Q37176;Q8MFT9;J9QH20;A0A0F7C952;H9ZGI0;L0N8B1;Q95A73;Q31807;A5X4D3;C3S8Q5;M1S…	C5(Carbamidomethyl)	0	0	0.0002652	48.68	0.076682	2	1126.67	0.429394	51.9539	1
	High	AMHAVIDR	9	44488	296	C6G1P2;C3S8Q5;C3S8U4;Q6VW40;C0J9R6;Q5W520;Q33032;Q8M9C0;A0A1C9HG87;Q4VWN3;F2X4H9;A0A0K2SQY8;D6MYL0;C1JAT3;Q9GGI5;D6MYJ6;Q7GH77;O98551;Q3I534;I2E9A4;Q4VI78;A0A0F7C9B6;F6KB17;G0WZL1;Q37220;B2BY95;Q5UFF3;B8YHH9;B1PHQ2;Q1X6Q9;A0A142I7F3;P92434;A2VAL6;S6CMZ7;Q8MFT9;J9QH20;H9ZGI0;L0N8B1;Q95A73;I2BGM7;F2X4Q8;I2EAR2;Q37212;M1S1D7;Q8HUZ9;Q5I221;Q95F24;F2X4R1;A0A286NQF2;Q7YJM6;A0A249Y5N8;S4TA61;J9QG76;F5B3…		0	0	0.002468	47.13	0.0715004	2	912.472	0.113135	31.9205	0
	High	YGRPLLGcTIKPK	7	64650	303	C0J9R6;C6G1P2;Q5W520;A5X4D3;F2X4H9;A0A0K2SQY8;D6MYL0;Q9GGI5;D6MYJ6;Q5I221;Q4VI78;A0A249Y5Y5;G0WZL1;Q37220;B2BY95;A0A291L2W8;A2VAL6;Q37279;J9QH20;L0N8B1;A0A291EXH5;Q6VW40;I2BGM7;Q33047;Q31807;Q8WL19;Q33032;Q8M9C0;A0A1C9HG87;B8PRL7;Q4VWN3;C3S8Q5;Q9GEK5;C1JAT3;Q7GH77;A0A2H4NXN4;Q33156;Q8HUZ9;O98551;Q3I534;I2E9A4;Q8MCX8;A0A0F7C9B6;C3S8U4;P93952;Q8WKT6;A0A142DPV4;F6KB17;B7P0E9;A0A1W6BU07;A0A1W6BU25;D4…	C8(Carbamidomethyl)	0	0	1.343e-06	43.02	0.288981	3	1502.85	0.700838	53.2853	2
	High	EITLGFVDLLRDDFIEKDR	1	5694	59	Q9GGI5;C6G1P2;Q5W520;C0J9R6;F2X4H9;Q4VI78;Q3I531;A2VAL6;A0A0U4I2J4;Q6VW40;I2BGM7;Q33032;A0A1S6WN23;T1WH32;M1S1D7;Q8HUZ9;Q5I221;A0A249Y5N8;S4TA61;J9QG76;E0D8V0;Q8MFT9;Q5QAE5;A0A0F7G5Y0;Q37212;F2X4R1;Q95F24;A0A286NQF2;Q7YJM6;F5B3G0;A0A023UBM0;E2FGZ3;A0A291EXH5;C3S8U4;E7DMY2;F2X4Q8;I2EAR2;E0D9F7;A0A291EY88;O78309;A0A291IA50;A0A142DPV4;R4GU38;A0A249Y5J7;A0A0F7EV89;J9QGT1;A0A286SFA6;A0A0F7EV98;O09420;…		0	0	3.279e-07	41.95	0.127477	3	2294.21	1.16258	114.73	2
	High	AQAETGEIK	6	27913	221	C6G1P2;Q33032;Q8ME51;B8PRL7;Q9GEK5;A0A142DPV4;L0N8B1;Q6VW40;I2BGM7;C0J9R6;A0A1C9HG87;Q4VWN3;C3S8Q5;F2X4H9;Q9GGI5;A0A2H4NXN4;Q8HUZ9;Q8MCX8;J9QG76;Q8MFT9;Q5QAE5;H9ZGI0;Q5W520;Q8M9C0;A0A0K2SQY8;D6MYL0;C1JAT3;D6MYJ6;Q7GH77;O98551;Q3I534;I2E9A4;Q4VI78;A0A0F7C9B6;F6KB17;G0WZL1;Q37220;B2BY95;Q5UFF3;B8YHH9;B1PHQ2;Q1X6Q9;A0A142I7F3;P92434;A2VAL6;S6CMZ7;J9QH20;Q95A73;A0A291EXH5;C3RXF1;T1WH32;C3S8U4;A0A023Q…		0	0.001	0.01501	45.97	0.0925521	2	946.485	1.48856	24.8944	0
	High	DDFIEKDR	5	17693	160	Q32701;A0A291EXH5;Q6VW40;I2BGM7;O20246;B1NL21;C0J9R6;A0A291EY88;C6G1P2;Q5W520;Q33047;Q6VW48;Q31807;Q8WL19;Q33032;Q8M9C0;A0A1S6WN23;Q31895;Q7YMT1;O09420;T1WH32;A0A0F7EV98;Q339G9;F2X4H9;O78309;Q9T2B5;Q32553;Q9GGI5;A0A2H4UGV5;I2E964;A0A248SN48;M1S1D7;Q7GH77;Q33156;Q8HUZ9;Q8WIA7;Q5I221;Q7YMS9;Q95F24;I2E9A4;Q9T2E4;Q9MTG1;Q4VI78;A0A0F7C9B6;O78288;A0A286NQF2;Q95DW1;C3S8U4;P93952;Q7YJM6;Q8MCX1;C7A5Z4;Q3I…		0	0.002	0.02628	64.13	0.00104246	2	1037.49	1.9254	42.0586	1
	High	NHGMHFR	4	30695	230	C0J9R6;C6G1P2;Q5W520;R4QE58;F2X4H9;Q9GGI5;Q4VI78;Q37220;A0A171LI15;B6GUV5;A0A078BR81;A2VAL6;A0A0F6TFY2;Q5DRJ9;G0LNJ9;L0N8B1;Q31807;A0A1C9HG42;E7DMY2;Q37212;Q5I221;F2X4R1;A0A1W6BU25;A0A291EXH5;Q8HUZ9;C3S8U4;P93952;J9QG76;E0D9F7;Q7YJM3;Q6VW40;I2BGM7;D6MYK4;Q33032;F2X4Q8;Q8M9C0;A0A1C9HG87;Q8WIX2;I2EAR2;Q4VWN3;C3S8Q5;Q6VW13;Q9GEK5;A0A0K2SQY8;O98429;D6MYL0;D6MYJ6;A0A1W6BQF9;Q7GH77;A0A2H4NXN4;Q95F24;O9…		0	0.004	0.0516	33.82	1.05071	2	898.41	-0.157603	30.2354	0
	High	AmHAVIDR	1	44488	296	A0A291EXH5;Q85ZK4;C3S8Q5;A0A2H4NXN4;C3S8U4;P93952;E0Y5C1;A0A1W6BU07;A0A1W6BU25;A0A1W6BU28;Q5EWL7;Q5QAE5;A0A023Q1L0;C0J9R6;C6G1P2;Q5W520;F2X4H9;A0A0K2SQY8;D6MYL0;Q9GGI5;D6MYJ6;Q4VI78;G0WZL1;Q37220;B2BY95;A2VAL6;J9QH20;L0N8B1;Q32701;Q6VW40;Q33032;Q8M9C0;Q32553;Q7GH77;I2E9A4;A0A0F7C9B6;Q3I531;F6KB17;Q5UFF3;B8YHH9;B1PHQ2;Q1X6Q9;S6CMZ7;Q8MFT9;A0A291L2S1;A5X4D3;Q5I221;A0A249Y5Y5;A0A291L2W8;Q37279;I2BGM…	M2(Oxidation)	0	0.009	0.1103	13.12	194.214	2	928.466	-1.05154	31.5457	0
Q33032	Ribulose bisphosphate carboxylase large chain (Fragment) OS=Rhynchocalyx lawsonioides OX=40034 GN=rbcL PE=3 SV=2 - [Q33032_9MYRT]	2415.7	45.3	53393	0	20	233	468	52.0061	6.48096
	High	GGLDFTKDDENVNSQPFMR	9	51638	277	Q8MFT9;C0J9R6;C6G1P2;Q5W520;A5X4D3;F2X4H9;A0A0K2SQY8;D6MYL0;Q9GGI5;D6MYJ6;Q5I221;Q4VI78;A0A249Y5Y5;G0WZL1;Q37220;B2BY95;A0A291L2W8;A2VAL6;Q37279;J9QH20;L0N8B1;A0A291EXH5;Q6VW40;I2BGM7;Q33047;Q31807;Q8WL19;Q33032;Q8M9C0;A0A1C9HG87;B8PRL7;Q4VWN3;C3S8Q5;Q9GEK5;C1JAT3;Q7GH77;A0A2H4NXN4;Q33156;Q8HUZ9;O98551;Q3I534;I2E9A4;Q8MCX8;A0A0F7C9B6;C3S8U4;P93952;Q8WKT6;A0A142DPV4;F6KB17;B7P0E9;A0A1W6BU07;A0A1W6…		0	0	5.26e-12	133.6	1.83134e-10	2	2169.99	1.02955	93.3688	1
	High	GHYLNATAGTcEEMIK	12	14794	115	Q6VW40;C0J9R6;C6G1P2;Q5W520;Q33032;Q8M9C0;A0A1C9HG87;Q4VWN3;F2X4H9;A0A0K2SQY8;D6MYL0;C1JAT3;Q9GGI5;D6MYJ6;Q7GH77;O98551;Q3I534;I2E9A4;Q4VI78;A0A0F7C9B6;F6KB17;G0WZL1;Q37220;B2BY95;Q5UFF3;B8YHH9;B1PHQ2;Q1X6Q9;A0A142I7F3;P92434;A2VAL6;S6CMZ7;Q8MFT9;J9QH20;H9ZGI0;L0N8B1;Q95A73;Q32701;Q9T2E4;A0A0B4M1K8;A0A171LI15;A0A1D8DG20;P94046;E7DMY2;F2X4Q8;Q31895;I2EAR2;Q37212;A0A291IA50;Q5I221;F2X4R1;Q8MCX9;A0A…	C11(Carbamidomethyl)	0	0	6.317e-11	99.52	2.45715e-07	2	1794.82	1.35117	65.1218	0
	High	mSGGDHIHAGTVVGK	31	17683	149	F2X4Q8;I2EAR2;F2X4R1;Q6VW40;C0J9R6;C6G1P2;Q33032;Q8M9C0;Q339G9;F2X4H9;Q9GGI5;I2E964;Q7GH77;Q5I221;I2E9A4;A0A0F7C9B6;A0A249Y5N8;F6KB17;Q5UFF3;B8YHH9;Q1X6Q9;S6CMZ7;Q8MFT9;L0N8B1;D6MYK4;E7DMY2;Q31807;T1WH32;C3S8Q5;A0A0K2SQY8;D6MYL0;D6MYJ6;Q8HUZ9;P93952;Q8WKT6;J9QG76;B2BY95;Q7YJM3;A0A1C9HG42;I6N589;I2BGM7;A0A1C9HG87;Q4VWN3;Q9GEK5;A0A2H4NXN4;O98551;Q8MCX8;B7P0E9;D4N1T9;A0A291L206;Q5QAE5;G8EEM9;A0A2D0W…	M1(Oxidation)	0	0	6.758e-08	84.13	1.33737e-05	2	1481.72	0.318762	31.0825	0
	High	EITLGFVDLLRDDFIEK	1	5735	59	C0J9R6;C6G1P2;Q5W520;F2X4H9;Q9GGI5;Q4VI78;A2VAL6;Q6VW40;Q33032;Q5I221;A0A249Y5N8;Q8MFT9;T1WH32;Q8HUZ9;J9QG76;A0A291EXH5;I2BGM7;Q31895;O78309;M1S1D7;C3S8U4;A0A142DPV4;S4TA61;E0D8V0;E0D9F7;Q5QAE5;J9QGT1;A0A0F7G5Y0;A0A1W6L1X3;E7DMY2;Q7YJM6;F2X4Q8;I2EAR2;Q37212;A0A291IA50;Q95F24;Q4VIC0;F2X4R1;A0A286NQF2;Q8MCX9;H5ZW43;Q95CF8;F5B3G0;R4GU38;A0A249Y5J7;A0A023UBM0;A0A0F7EV89;A0A286SFA6;A0A291EY88;O09420;Q…		0	0	1.204e-12	83.61	9.81361e-06	2	2023.08	0.54964	115.088	1
	High	DNGLLLHIHR	12	41878	288	C0J9R6;C6G1P2;Q5W520;A5X4D3;F2X4H9;A0A0K2SQY8;D6MYL0;Q9GGI5;D6MYJ6;Q5I221;Q4VI78;A0A249Y5Y5;G0WZL1;Q37220;B2BY95;A0A291L2W8;A2VAL6;Q37279;J9QH20;L0N8B1;A0A291EXH5;Q6VW40;I2BGM7;Q33047;Q31807;Q8WL19;Q33032;Q8M9C0;A0A1C9HG87;B8PRL7;Q4VWN3;C3S8Q5;Q9GEK5;C1JAT3;Q7GH77;A0A2H4NXN4;Q33156;Q8HUZ9;O98551;Q3I534;I2E9A4;Q8MCX8;A0A0F7C9B6;C3S8U4;P93952;Q8WKT6;A0A142DPV4;F6KB17;B7P0E9;A0A1W6BU07;A0A1W6BU25;D4…		0	0	0.0001544	82.18	3.04871e-05	2	1187.66	0.260301	64.7687	0
	High	MSGGDHIHAGTVVGK	38	17683	149	C0J9R6;C6G1P2;F2X4H9;Q9GGI5;Q5I221;I2E9A4;Q6VW40;I2BGM7;Q33032;A0A1S6WN23;T1WH32;M1S1D7;Q8HUZ9;A0A249Y5N8;S4TA61;J9QG76;E0D8V0;Q8MFT9;Q5QAE5;A0A0F7G5Y0;Q32701;O20246;Q6VW48;E7DMY2;Q31807;P92447;F2X4Q8;Q8M9C0;O47280;R4QE58;I2EAR2;Q339G9;Q6VW13;Q3T5L7;C6G392;A0A2H4UGV5;I2E964;A0A248SN48;Q37212;Q7GH77;Q9MTG1;A0A0F7C9B6;F2X4R1;O78288;P93952;Q8MCX9;Q5UFC2;A0A024HRQ0;F6KB17;Q9GCX8;Q8WJX3;B7P0E9;B5L2V5;…		0	0	1.735e-09	82.18	1.80255e-05	2	1465.72	0.933846	39.4129	0
	High	GHYLNATAGTcEEmIK	4	14794	115	C0J9R6;C6G1P2;Q5W520;A5X4D3;F2X4H9;A0A0K2SQY8;D6MYL0;Q9GGI5;D6MYJ6;Q5I221;Q4VI78;A0A249Y5Y5;G0WZL1;Q37220;B2BY95;A0A291L2W8;A2VAL6;Q37279;J9QH20;L0N8B1;Q9GEN6;Q32701;Q6VW40;D6MYK4;E7DMY2;Q33032;I2E962;F2X4Q8;Q8M9C0;A0A1C9HG87;Q7YMT1;R4QE58;I2E906;I2EAR2;Q4VWN3;Q339G9;Q95631;Q6VW13;Q3T5L7;Q9TN58;O98429;Q32553;C1JAT3;I2E964;Q37212;Q7GH77;A0A291IA50;J9QER6;Q7YMS9;O98551;Q3I534;I2E9A4;Q9T2E4;A0A0F7C9…	C11(Carbamidomethyl); M14(Oxidation)	0	0	2.694e-11	81.04	1.58999e-05	2	1810.81	1.65313	55.2681	0
	High	DDENVNSQPFMR	6	52171	300	Q6VW40;C0J9R6;C6G1P2;Q5W520;Q33032;A0A1C9HG87;Q4VWN3;F2X4H9;C1JAT3;Q9GGI5;Q4VI78;G0WZL1;P92434;A2VAL6;Q8MFT9;J9QH20;H9ZGI0;F2X4Q8;I2EAR2;Q37212;Q5I221;F2X4R1;A0A249Y5N8;I2BGM7;Q31807;Q8M9C0;A5X4D3;Q8WIX2;V5K6K1;Q339G9;C3S8Q5;V5K6L0;Q9GEK5;A0A0K2SQY8;O98429;D6MYL0;D6MYJ6;I2E964;A0A1W6BQF9;M1S1D7;Q7GH77;A0A2H4NXN4;Q8HUZ9;G0WZM4;Q95F24;O98551;I2E9A4;Q9T2E4;Q8MCX8;A0A0F7C9B6;O78288;A0A286NQF2;P93952;…		0	0	1.986e-06	77.7	6.32986e-05	2	1451.62	0.809607	69.6351	0
	High	GGLDFTKDDENVNSQPFmR	8	51638	277	A0A291EXH5;C0J9R6;A0A291EY88;C6G1P2;Q5W520;C3RXF1;B8PRL7;O09420;T1WH32;C3S8Q5;Q66PI3;F2X4H9;O78309;Q9GGI5;M1S1D7;Q8HUZ9;Q5I221;Q4VI78;O09424;C3S8U4;Q3I531;A0A249Y5Y5;G0WZL1;J9QG76;J9QFH0;E0D9F7;A2VAL6;J9QGT1;J9QH20;M1X1Y1;O03612;A0A023Q3H2;I2BGM7;Q33032;A0A142DPV4;A0A0F7C952;Q6VW40;Q9GEN6;Q32701;Q32571;Q33047;Q31807;Q8WL19;Q8M9C0;A0A1S6WN23;A0A1C9HG87;P92302;A0A0F7EV98;Q4VWN3;Q9GEK5;A0A0K2SQY8;Q3…	M18(Oxidation)	0	0	1.272e-10	76.68	8.72051e-05	2	2185.98	1.33788	83.8821	1
	High	TFQGPPHGIQVER	27	58045	278	C0J9R6;C6G1P2;Q5W520;A5X4D3;F2X4H9;A0A0K2SQY8;D6MYL0;Q9GGI5;D6MYJ6;Q5I221;Q4VI78;A0A249Y5Y5;G0WZL1;Q37220;B2BY95;A0A291L2W8;A2VAL6;Q37279;J9QH20;L0N8B1;A0A291EXH5;Q6VW40;I2BGM7;Q33047;Q31807;Q8WL19;Q33032;Q8M9C0;A0A1C9HG87;B8PRL7;Q4VWN3;C3S8Q5;Q9GEK5;C1JAT3;Q7GH77;A0A2H4NXN4;Q33156;Q8HUZ9;O98551;Q3I534;I2E9A4;Q8MCX8;A0A0F7C9B6;C3S8U4;P93952;Q8WKT6;A0A142DPV4;F6KB17;B7P0E9;A0A1W6BU07;A0A1W6BU25;D4…		0	0	8.117e-09	70.84	0.000513718	2	1465.76	0.905842	60.1288	0
	High	ELGVPIVMHDYITGGFTANTSLAHYcR	2	839	32	C0J9R6;D6MYL0;D6MYJ6;Q5W520;Q33032;A0A0F7C9B6;A2VAL6;I2BGM7;Q31807;C3S8U4;A0A142DPV4;A0A291EY88;C3RXF1;C3S8Q5;Q66PI3;G0WZL1;A0A023Q3H2;Q32553;A0A2H4UGV5;D6MYK9;D6MYK4;P92302;Q31889;A0A0F7C952;C7AQV0;A0A291L2W8;A0A0F7EWK2;C7AQT3;C7AQV2;D6MYI7;A0A120KLC1;D6MYJ0	C26(Carbamidomethyl)	0	0	3.05e-16	70.66	0.000228334	3	3022.46	1.28114	114.098	0
	High	GHYLNATAGTcEEmIKR	3	14767	114	Q6VW40;C0J9R6;C6G1P2;Q5W520;Q33032;Q8M9C0;A0A1C9HG87;Q4VWN3;F2X4H9;A0A0K2SQY8;D6MYL0;C1JAT3;Q9GGI5;D6MYJ6;Q7GH77;O98551;Q3I534;I2E9A4;Q4VI78;A0A0F7C9B6;F6KB17;G0WZL1;Q37220;B2BY95;Q5UFF3;B8YHH9;B1PHQ2;Q1X6Q9;A0A142I7F3;P92434;A2VAL6;S6CMZ7;Q8MFT9;J9QH20;H9ZGI0;L0N8B1;Q95A73;Q32701;Q9T2E4;A0A0B4M1K8;A0A171LI15;A0A1D8DG20;P94046;Q6VW48;E7DMY2;A0A2H4UGV5;I2E962;O98429;A0A142I7A5;Q36637;A0A078BR81;Q3…	C11(Carbamidomethyl); M14(Oxidation)	0	0	1.559e-07	70.09	0.000239774	3	1966.91	1.02636	51.0796	1
	High	ELGVPIVmHDYITGGFTANTSLAHYcR	5	839	32	C0J9R6;D6MYL0;D6MYJ6;Q5W520;Q33032;A0A0F7C9B6;A2VAL6;I2BGM7;Q31807;C3S8U4;A0A142DPV4;A0A291EY88;C3RXF1;C3S8Q5;Q66PI3;G0WZL1;A0A023Q3H2;Q32553;A0A2H4UGV5;D6MYK9;D6MYK4;P92302;Q31889;A0A0F7C952;C7AQV0;A0A291L2W8;A0A0F7EWK2;C7AQT3;C7AQV2;D6MYI7;A0A120KLC1;D6MYJ0	M8(Oxidation); C26(Carbamidomethyl)	0	0	3.427e-09	58.64	0.00346076	3	3038.45	1.36103	113.623	0
	High	VALEAcVQAR	25	29518	223	A0A291EXH5;Q6VW40;I2BGM7;B1NL21;C0J9R6;C6G1P2;Q5W520;Q33047;Q31807;Q8WL19;Q33032;F2X4Q8;Q8M9C0;Q7YMT1;I2EAR2;Q339G9;F2X4H9;O78309;Q9GGI5;I2E964;Q37212;M1S1D7;Q7GH77;A0A291IA50;Q33156;Q8HUZ9;Q5I221;Q7YMS9;I2E9A4;Q4VI78;A0A0F7C9B6;F2X4R1;O78288;Q95DW1;C3S8U4;P93952;A0A249Y5N8;A0A142DPV4;F6KB17;Q8WJX3;B7P0E9;B5L2V5;S4TA61;D4N1T9;J9QG76;Q37220;Q9GD27;A0A1R3KTJ9;Q5UFF3;B8YHH9;E0D8V0;B1PHQ2;Q1X6Q9;R4GU…	C6(Carbamidomethyl)	0	0	0.0001236	58.39	0.00581233	2	1116.58	0.428443	113.302	0
	High	GHYLNATAGTcEEMIKR	1	14767	114	Q6VW40;C0J9R6;C6G1P2;Q33032;Q8M9C0;A0A1C9HG87;Q4VWN3;F2X4H9;A0A0K2SQY8;D6MYL0;Q9GGI5;D6MYJ6;Q7GH77;O98551;I2E9A4;A0A0F7C9B6;F6KB17;B2BY95;Q5UFF3;B8YHH9;Q1X6Q9;S6CMZ7;Q8MFT9;H9ZGI0;L0N8B1;Q95A73;Q5W520;Q4VI78;Q37220;B1PHQ2;A2VAL6;C1JAT3;Q3I534;G0WZL1;A0A142I7F3;P92434;J9QH20;Q6VW48;E7DMY2;A0A2H4UGV5;I2E962;O98429;Q9T2E4;A0A0B4M1K8;A0A142I7A5;Q36637;A0A171LI15;A0A078BR81;Q37347;K4EPE7;A0A0F6TFY2;Q9…	C11(Carbamidomethyl)	0	0	6.147e-05	57.37	0.00491079	2	1950.92	1.53245	60.2658	1
	High	EITLGFVDLLR	3	11021	118	Q6VW40;I2BGM7;C0J9R6;C6G1P2;Q33032;A0A1S6WN23;T1WH32;F2X4H9;Q9GGI5;M1S1D7;Q8HUZ9;Q5I221;A0A249Y5N8;S4TA61;J9QG76;E0D8V0;Q8MFT9;Q5QAE5;A0A0F7G5Y0;A0A291EXH5;Q5W520;Q8WIX2;A0A0F7EV98;Q71N81;Q95F24;B8PRP3;O03612;A0A1X9PIF9;Q37212;F2X4R1;A0A286NQF2;Q7YJM6;F5B3G0;A0A023UBM0;E2FGZ3;C3S8U4;E7DMY2;Q4VI78;A2VAL6;Q9GEN6;C3RXF1;A0A2H4NXN4;G0WZL1;A0A1C9HG87;Q4VWN3;C1JAT3;P92434;J9QH20;H9ZGI0;F2X4Q8;I2EAR2;C3…		0	0	0.0002573	49.55	0.0239648	2	1275.73	0.270747	114.973	0
	High	DDENVNSQPFmR	4	52171	300	Q6VW40;I2BGM7;C0J9R6;C6G1P2;E7DMY2;Q33032;F2X4Q8;A0A1C9HG87;Q8WIX2;I2EAR2;Q4VWN3;C3S8Q5;F2X4H9;Q9GEK5;Q9GGI5;Q37212;A0A2H4NXN4;Q8HUZ9;Q95F24;Q8MCX8;F2X4R1;A0A286NQF2;Q7YJM6;B8PRP3;J9QG76;Q37347;A0A023UBM0;Q8MFT9;Q5QAE5;H9ZGI0;A0A291EXH5;B1NL21;Q5W520;Q33047;Q31807;Q8WL19;I2E962;Q8M9C0;Q9GHZ1;B8PRL7;Q85ZK4;Q7YMT1;A5X4D3;Q339G9;A5X4C4;A0A0K2SQY8;O78309;Q9T2B5;O98429;D6MYL0;C1JAT3;D6MYJ6;I2E964;M1S1…	M11(Oxidation)	0	0	9.567e-06	48.88	0.0474426	2	1467.62	0.855373	55.8707	0
	High	PLLGcTIKPK	6	64838	312	A0A291EXH5;C6G1P2;Q5W520;Q33032;A0A0F7EV98;Q6VW40;C0J9R6;D6MYK4;E7DMY2;F2X4Q8;Q8M9C0;A0A1C9HG87;I2EAR2;Q4VWN3;F2X4H9;A0A0K2SQY8;D6MYL0;C1JAT3;Q9GGI5;D6MYJ6;Q37212;Q7GH77;A0A291IA50;J9QER6;O98551;Q3I534;I2E9A4;Q4VI78;A0A0F7C9B6;F2X4R1;F6KB17;G0WZL1;Q37220;B2BY95;Q5UFF3;B8YHH9;B1PHQ2;Q1X6Q9;A0A142I7F3;P92434;A2VAL6;S6CMZ7;Q37176;Q8MFT9;J9QH20;A0A0F7C952;H9ZGI0;L0N8B1;Q95A73;Q31807;A5X4D3;C3S8Q5;M1S…	C5(Carbamidomethyl)	0	0	0.0002652	48.68	0.076682	2	1126.67	0.429394	51.9539	1
	High	AMHAVIDR	9	44488	296	C6G1P2;C3S8Q5;C3S8U4;Q6VW40;C0J9R6;Q5W520;Q33032;Q8M9C0;A0A1C9HG87;Q4VWN3;F2X4H9;A0A0K2SQY8;D6MYL0;C1JAT3;Q9GGI5;D6MYJ6;Q7GH77;O98551;Q3I534;I2E9A4;Q4VI78;A0A0F7C9B6;F6KB17;G0WZL1;Q37220;B2BY95;Q5UFF3;B8YHH9;B1PHQ2;Q1X6Q9;A0A142I7F3;P92434;A2VAL6;S6CMZ7;Q8MFT9;J9QH20;H9ZGI0;L0N8B1;Q95A73;I2BGM7;F2X4Q8;I2EAR2;Q37212;M1S1D7;Q8HUZ9;Q5I221;Q95F24;F2X4R1;A0A286NQF2;Q7YJM6;A0A249Y5N8;S4TA61;J9QG76;F5B3…		0	0	0.002468	47.13	0.0715004	2	912.472	0.113135	31.9205	0
	High	VxPQPGVPPEEAGAAVAAESSTGTWTTVWTDGLTSLDR	2	2208	30	I2BGM7;C6G1P2;Q33032;C3RXF1;Q9GGI5;M1S1D7;A0A2H4NXN4;A0A249Y5N8;G0WZL1;L0N8C5;Q7YMT1;P92302;Q7YMS9;A0A286NQE9;Q9MTG1;A0A291L2S1;A0A0F7C952;Q3T5L7;A0A120KLC1;O03656;O03628;A0A1I9WNX8;A0A0S1VX78;A0A1X9ZQP4;A0A0H4SSE1;C6FJV2;A0A223LNB4;A0A1W6BQF9;B3SGH9;B5LBY9	X2(S)	0	0	1.604e-12	45.69	0.0350679	4	3840.85	-0.411938	115.061	0
	High	YGRPLLGcTIKPK	7	64650	303	C0J9R6;C6G1P2;Q5W520;A5X4D3;F2X4H9;A0A0K2SQY8;D6MYL0;Q9GGI5;D6MYJ6;Q5I221;Q4VI78;A0A249Y5Y5;G0WZL1;Q37220;B2BY95;A0A291L2W8;A2VAL6;Q37279;J9QH20;L0N8B1;A0A291EXH5;Q6VW40;I2BGM7;Q33047;Q31807;Q8WL19;Q33032;Q8M9C0;A0A1C9HG87;B8PRL7;Q4VWN3;C3S8Q5;Q9GEK5;C1JAT3;Q7GH77;A0A2H4NXN4;Q33156;Q8HUZ9;O98551;Q3I534;I2E9A4;Q8MCX8;A0A0F7C9B6;C3S8U4;P93952;Q8WKT6;A0A142DPV4;F6KB17;B7P0E9;A0A1W6BU07;A0A1W6BU25;D4…	C8(Carbamidomethyl)	0	0	1.343e-06	43.02	0.288981	3	1502.85	0.700838	53.2853	2
	High	EITLGFVDLLRDDFIEKDR	1	5694	59	Q9GGI5;C6G1P2;Q5W520;C0J9R6;F2X4H9;Q4VI78;Q3I531;A2VAL6;A0A0U4I2J4;Q6VW40;I2BGM7;Q33032;A0A1S6WN23;T1WH32;M1S1D7;Q8HUZ9;Q5I221;A0A249Y5N8;S4TA61;J9QG76;E0D8V0;Q8MFT9;Q5QAE5;A0A0F7G5Y0;Q37212;F2X4R1;Q95F24;A0A286NQF2;Q7YJM6;F5B3G0;A0A023UBM0;E2FGZ3;A0A291EXH5;C3S8U4;E7DMY2;F2X4Q8;I2EAR2;E0D9F7;A0A291EY88;O78309;A0A291IA50;A0A142DPV4;R4GU38;A0A249Y5J7;A0A0F7EV89;J9QGT1;A0A286SFA6;A0A0F7EV98;O09420;…		0	0	3.279e-07	41.95	0.127477	3	2294.21	1.16258	114.73	2
	High	AQAETGEIK	6	27913	221	C6G1P2;Q33032;Q8ME51;B8PRL7;Q9GEK5;A0A142DPV4;L0N8B1;Q6VW40;I2BGM7;C0J9R6;A0A1C9HG87;Q4VWN3;C3S8Q5;F2X4H9;Q9GGI5;A0A2H4NXN4;Q8HUZ9;Q8MCX8;J9QG76;Q8MFT9;Q5QAE5;H9ZGI0;Q5W520;Q8M9C0;A0A0K2SQY8;D6MYL0;C1JAT3;D6MYJ6;Q7GH77;O98551;Q3I534;I2E9A4;Q4VI78;A0A0F7C9B6;F6KB17;G0WZL1;Q37220;B2BY95;Q5UFF3;B8YHH9;B1PHQ2;Q1X6Q9;A0A142I7F3;P92434;A2VAL6;S6CMZ7;J9QH20;Q95A73;A0A291EXH5;C3RXF1;T1WH32;C3S8U4;A0A023Q…		0	0.001	0.01501	45.97	0.0925521	2	946.485	1.48856	24.8944	0
	High	DDFIEKDR	5	17693	160	Q32701;A0A291EXH5;Q6VW40;I2BGM7;O20246;B1NL21;C0J9R6;A0A291EY88;C6G1P2;Q5W520;Q33047;Q6VW48;Q31807;Q8WL19;Q33032;Q8M9C0;A0A1S6WN23;Q31895;Q7YMT1;O09420;T1WH32;A0A0F7EV98;Q339G9;F2X4H9;O78309;Q9T2B5;Q32553;Q9GGI5;A0A2H4UGV5;I2E964;A0A248SN48;M1S1D7;Q7GH77;Q33156;Q8HUZ9;Q8WIA7;Q5I221;Q7YMS9;Q95F24;I2E9A4;Q9T2E4;Q9MTG1;Q4VI78;A0A0F7C9B6;O78288;A0A286NQF2;Q95DW1;C3S8U4;P93952;Q7YJM6;Q8MCX1;C7A5Z4;Q3I…		0	0.002	0.02628	64.13	0.00104246	2	1037.49	1.9254	42.0586	1
	High	NHGMHFR	4	30695	230	C0J9R6;C6G1P2;Q5W520;R4QE58;F2X4H9;Q9GGI5;Q4VI78;Q37220;A0A171LI15;B6GUV5;A0A078BR81;A2VAL6;A0A0F6TFY2;Q5DRJ9;G0LNJ9;L0N8B1;Q31807;A0A1C9HG42;E7DMY2;Q37212;Q5I221;F2X4R1;A0A1W6BU25;A0A291EXH5;Q8HUZ9;C3S8U4;P93952;J9QG76;E0D9F7;Q7YJM3;Q6VW40;I2BGM7;D6MYK4;Q33032;F2X4Q8;Q8M9C0;A0A1C9HG87;Q8WIX2;I2EAR2;Q4VWN3;C3S8Q5;Q6VW13;Q9GEK5;A0A0K2SQY8;O98429;D6MYL0;D6MYJ6;A0A1W6BQF9;Q7GH77;A0A2H4NXN4;Q95F24;O9…		0	0.004	0.0516	33.82	1.05071	2	898.41	-0.157603	30.2354	0
	High	IPVAYVK	1	4654	56	C6G1P2;Q71N78;Q95F24;A0A1C9HG42;A0A291EXH5;Q5W520;Q31807;M1S1D7;Q33032;A1XM46;O03612;C7A5Z4;I2EAR2;Q37212;O09420;A0A0F7EV98;A0A249Y5Y5;B8PRP3;A0A291L2W8;Q8WIX2;A0A1X9PIF9;O03656;Q32776;Q71N81;Q8WIA7;Q6PZ98;A0A0F7EWK2;Q32785;E2FGZ3;A0A1C9HFU8;Q31889;Q9GGJ5;J9QFJ0;Q6Y2Y1;A0A1I9WNX8;Q9THU3;O20245;Q9MV62;G8D4B8;H9AK14;A0A2H5CDF9;G8D4P0;A0A223LNB4;I2EAA9;J9QER6;Q6YN64;R4GU38;A0A249Y5J7;A0A0F7EV89;Q6YN…		0	0.009	0.1113	26.56	3.07398	2	789.487	0.0693809	56.6141	0
	High	AmHAVIDR	1	44488	296	A0A291EXH5;Q85ZK4;C3S8Q5;A0A2H4NXN4;C3S8U4;P93952;E0Y5C1;A0A1W6BU07;A0A1W6BU25;A0A1W6BU28;Q5EWL7;Q5QAE5;A0A023Q1L0;C0J9R6;C6G1P2;Q5W520;F2X4H9;A0A0K2SQY8;D6MYL0;Q9GGI5;D6MYJ6;Q4VI78;G0WZL1;Q37220;B2BY95;A2VAL6;J9QH20;L0N8B1;Q32701;Q6VW40;Q33032;Q8M9C0;Q32553;Q7GH77;I2E9A4;A0A0F7C9B6;Q3I531;F6KB17;Q5UFF3;B8YHH9;B1PHQ2;Q1X6Q9;S6CMZ7;Q8MFT9;A0A291L2S1;A5X4D3;Q5I221;A0A249Y5Y5;A0A291L2W8;Q37279;I2BGM…	M2(Oxidation)	0	0.009	0.1103	13.12	194.214	2	928.466	-1.05154	31.5457	0
B7S4V7	ATP synthase subunit beta (Fragment) OS=Citrus neocaledonica OX=1210921 GN=atpB PE=3 SV=1 - [B7S4V7_9ROSI]	2396.03	48.16	1488	1	16	136	461	49.7341	5.33838
	High	IFNVLGEPVDNLGPVDTR	2	3009	12	A0A0M3LBA7;Q597J4;A0A1C9HC37;A0A1C9HCV0;Q5J038;A0A1W6SA98;Q9SCE9;A0A1I7PIU6;A0A1D8D815;A0A1I7PIT2;A0A191SDX6;B7S4V7		0	0	8.295e-08	110.67	1.74557e-08	2	1955.03	1.68163	114.256	0
	High	GIYPAVDPLDSTSTMLQPR	1	5449	23	A0A0M3LBA7;A0A1C9HCV0;A0A1D8D815;A0A1I7PIS3;C0J9K5;C0J9P4;Q9SCE9;A0A1I7PIS8;Q95FJ8;Q597J4;A0A1W6SA98;A0A191SDX6;A0A1C9HC37;Q5J038;A0A1I7PIU6;A0A1I7PIT2;B8PRK2;A0A1X7YHE3;A9L9Y0;Q95FS7;Q9MRM1;B7S4V7;Q8WJF6		0	0	1.102e-10	109.47	2.86093e-08	3	2061.03	0.971619	114.18	0
	High	ELQDIIAILGLDELSEEDR	1	7752	23	A0A0M3LBA7;Q597J4;A0A1C9HC37;A0A1C9HCV0;Q5J038;C0J9K5;C0J9P4;Q95FJ8;A0A1I7PIS3;Q9SCE9;A0A1W6SA98;A0A1I7PIU6;A0A1I7PIS8;B8PRK2;A0A1D8D815;A0A191SDX6;A0A1I7PIT2;Q95FS7;A9L9Y0;B7S4V7;A0A1X7YHE3;A0A0A7DB45;Q8WJF6		0	0	7.562e-14	100.93	2.01256e-07	2	2171.11	-0.536246	115.769	0
	High	mPxAVGYQPTLSTEMGSLQER	16	5647	21	A0A0M3LBA7;A0A1C9HCV0;A0A1W6SA98;Q5J038;A0A1I7PIU6;A0A1I7PIS3;C0J9K5;C0J9P4;Q95FS7;Q9SCE9;A0A1I7PIS8;A0A1I7PIT2;A0A1C9HC37;B8PRK2;Q95FJ8;Q597J4;A0A191SDX6;A0A1D8D815;A0A1X7YHE3;A9L9Y0;B7S4V7	M1(Oxidation); X3(S)	0	0	2.828e-12	99.5	1.83663e-07	2	2298.08	1.63709	97.655	0
	High	FVQAGSEVSALLGR	11	9158	23	A0A0M3LBA7;A0A1C9HCV0;Q5J038;A0A1D8D815;A0A1I7PIU6;A0A1I7PIS3;C0J9K5;C0J9P4;Q95FS7;Q9SCE9;B7S4V7;A0A1I7PIS8;A0A1C9HC37;Q95FJ8;Q597J4;A0A1X7YHE3;A9L9Y0;A0A1W6SA98;A0A1I7PIT2;B8PRK2;A0A191SDX6;A0A0A7DB11;A0A0A7DB45		0	0	4.948e-08	97.09	5.43551e-07	2	1433.78	0.798734	104.795	0
	High	VALVYGQMNEPPGAR	11	9490	23	Q9MRM1;A0A0M3LBA7;Q597J4;A0A1C9HC37;A0A1C9HCV0;Q5J038;C0J9K5;C0J9P4;Q95FJ8;A0A1I7PIS3;Q9SCE9;A0A1W6SA98;A0A1I7PIU6;A0A1I7PIS8;A0A1I7PIT2;B8PRK2;A0A1D8D815;A0A191SDX6;A0A1X7YHE3;A9L9Y0;Q95FS7;A0A0A7DB11;B7S4V7		0	0	2.057e-08	89.44	2.94242e-06	2	1601.81	0.655343	81.5348	0
	High	mPNIYNALVVK	3	4063	14	A0A0M3LBA7;A0A1C9HCV0;Q597J4;A0A1C9HC37;Q5J038;C0J9K5;C0J9P4;Q95FJ8;A0A1I7PIU6;A0A1I7PIS8;B8PRK2;A0A1D8D815;Q95FS7;B7S4V7	M1(Oxidation)	0	0	2.089e-05	78.87	8.91045e-05	2	1277.69	1.17155	90.1483	0
	High	VGLTALTMAEYFR	1	7808	23	A0A0M3LBA7;Q597J4;A0A1C9HCV0;A0A1W6SA98;Q5J038;A0A1I7PIU6;A0A1I7PIS3;C0J9K5;C0J9P4;Q95FS7;Q9SCE9;A0A1I7PIS8;A0A1I7PIT2;A0A1C9HC37;B8PRK2;Q95FJ8;A0A1D8D815;B7S4V7;A0A1X7YHE3;A9L9Y0;A0A191SDX6;A0A0A7DB11;Q9MRM1		0	0	6.695e-07	76.72	5.28119e-05	2	1471.76	0.891184	114.594	0
	High	VALVYGQmNEPPGAR	11	9490	23	A0A0M3LBA7;Q597J4;A0A1C9HCV0;A0A1W6SA98;A0A191SDX6;Q5J038;A0A1D8D815;A0A1I7PIU6;A0A1I7PIS3;C0J9K5;C0J9P4;Q95FS7;Q9SCE9;B7S4V7;A0A1I7PIS8;A0A1X7YHE3;A0A1I7PIT2;A0A1C9HC37;B8PRK2;A9L9Y0;Q95FJ8;A0A0A7DB11;Q9MRM1	M8(Oxidation)	0	0	1.259e-07	76.53	5.74337e-05	2	1617.81	1.52838	65.845	0
	High	GIYPAVDPLDSTSTmLQPR	7	5449	23	A0A0M3LBA7;A0A1C9HCV0;C0J9K5;C0J9P4;Q95FJ8;Q597J4;A0A1D8D815;A0A1I7PIS8;A0A1C9HC37;Q5J038;A0A1I7PIS3;Q9SCE9;A0A1W6SA98;A0A1I7PIU6;A0A1I7PIT2;B8PRK2;A0A191SDX6;A0A1X7YHE3;A9L9Y0;Q95FS7;Q9MRM1;B7S4V7;Q8WJF6	M15(Oxidation)	0	0	4.959e-11	75.98	5.90545e-05	2	2077.03	1.77321	103.613	0
	High	VGLTALTmAEYFR	3	7808	23	A0A0M3LBA7;Q597J4;A0A1C9HCV0;A0A1W6SA98;Q5J038;A0A1I7PIU6;A0A1I7PIS3;C0J9K5;C0J9P4;Q95FS7;Q9SCE9;A0A1I7PIS8;A0A1I7PIT2;A0A1C9HC37;B8PRK2;Q95FJ8;A0A1D8D815;B7S4V7;A0A1X7YHE3;A9L9Y0;A0A191SDX6;A0A0A7DB11;Q9MRM1	M8(Oxidation)	0	0	1.856e-06	74.48	9.33296e-05	2	1487.76	0.935454	109.8	0
	High	mPxAVGYQPTLSTEmGSLQER	3	5647	21	A0A0M3LBA7;A0A1C9HCV0;A0A1C9HC37;Q5J038;C0J9K5;C0J9P4;Q95FJ8;A0A1W6SA98;Q9SCE9;A0A1I7PIU6;A0A1I7PIS3;A0A1I7PIS8;B8PRK2;Q597J4;A0A1D8D815;A0A1I7PIT2;A0A191SDX6;A0A1X7YHE3;A9L9Y0;Q95FS7;B7S4V7	M1(Oxidation); X3(S); M15(Oxidation)	0	0	0.0004057	70.49	0.000130597	2	2314.07	1.29114	80.834	0
	High	MPNIYNALVVK	7	4063	14	Q95FJ8;A0A0M3LBA7;A0A1C9HCV0;Q5J038;Q597J4;A0A1D8D815;A0A1I7PIU6;C0J9K5;C0J9P4;A0A1I7PIS8;A0A1C9HC37;B8PRK2;Q95FS7;B7S4V7		0	0	2.082e-05	70.22	0.000214181	2	1261.7	0.44565	105.027	0
	High	mPxAVGYQPTLSTEmGSLQER	1	2	1	B7S4V7	M1(Oxidation); X3(A); M15(Oxidation)	0	0	8.201e-08	65.85	0.000411358	3	2298.08	0.938523	88.8258	0
	High	EGNDLYMEMK	4	8238	20	A0A0A7DB11;A0A0M3LBA7;A0A1C9HCV0;Q5J038;Q95FS7;Q95FJ8;Q597J4;A0A1D8D815;A0A1I7PIU6;A0A1I7PIS3;C0J9K5;C0J9P4;Q9SCE9;B7S4V7;A0A1I7PIS8;A0A1X7YHE3;A0A1C9HC37;A9L9Y0;A0A1I7PIT2;B8PRK2		0	0	0.0003414	61.71	0.000562658	2	1229.52	0.394281	74.0156	0
	High	AHGGVSVFGGVGER	10	7920	23	A0A0M3LBA7;Q597J4;Q95FS7;A0A1C9HCV0;Q5J038;A0A1I7PIS3;Q9SCE9;Q95FJ8;A0A1W6SA98;A0A1I7PIU6;C0J9K5;C0J9P4;A0A1I7PIS8;A0A1I7PIT2;A0A1C9HC37;B8PRK2;A0A1D8D815;A0A1X7YHE3;A9L9Y0;A0A191SDX6;B7S4V7;Q9MRM1;A0A0A7DB11		0	0	0.0006462	57.24	0.00418889	2	1328.67	0.681198	66.3636	0
	High	IGLFGGAGVGK	7	9628	30	Q597J4;A0A0M3LBA7;A0A1C9HCV0;A0A1W6SA98;A0A191SDX6;Q5J038;A0A1D8D815;A0A1I7PIU6;A0A1I7PIS3;C0J9K5;C0J9P4;Q9SCE9;A0A1I7PIS8;A0A1C9HC37;Q95FJ8;A0A0A7DB11;A0A1X7YHE3;A0A1I7PIT2;B8PRK2;A9L9Y0;A0A2G5F6R8;B9T1V8;A0A2H3ZCK5;A0A251U5D0;A0A0K9NYL5;A0A0A7DB45;Q95FS7;Q9MRM1;B7S4V7;A0A0D6QRT0		0	0	0.0003143	50.57	0.0204368	2	975.562	0.230906	82.6012	0
	High	MPxAVGYQPTLSTEMGSLQER	8	5647	21	B7S4V7;A0A1C9HC37;A0A0M3LBA7;Q597J4;A0A1C9HCV0;A0A1W6SA98;Q5J038;A0A1I7PIU6;A0A1I7PIS3;C0J9K5;C0J9P4;Q9SCE9;A0A1I7PIS8;Q95FJ8;A0A1D8D815;A0A191SDX6;Q95FS7;A0A1I7PIT2;B8PRK2;A0A1X7YHE3;A9L9Y0	X3(S)	0	0	5.539e-06	48.12	0.0297147	2	2282.08	0.490151	103.466	0
	High	VxDLLAPYR	7	9267	24	A0A0M3LBA7;Q597J4;A0A1C9HC37;A0A1C9HCV0;Q5J038;C0J9K5;C0J9P4;Q95FJ8;A0A1I7PIS3;Q9SCE9;A0A1W6SA98;A0A1I7PIU6;A0A1I7PIS8;A0A1I7PIT2;B8PRK2;A0A1D8D815;A0A191SDX6;A0A1X7YHE3;A9L9Y0;A0A0A7DB11;A0A0A7DB45;Q95FS7;Q9MRM1;B7S4V7	X2(V)	0	0	0.003916	46.4	0.0494301	2	1045.6	0.419361	97.8707	0
	High	EGSITSIQAVYVPADDLTDPAPATTFAHLDATTVLSR	1	6159	20	A0A0M3LBA7;A0A1C9HCV0;Q5J038;A0A1I7PIU6;A0A1C9HC37;A0A1W6SA98;A0A191SDX6;A0A1D8D815;A0A1I7PIS3;C0J9K5;C0J9P4;Q9SCE9;A0A1I7PIS8;A0A0A7DB11;Q95FJ8;A0A0A7DB45;Q95FS7;A0A1I7PIT2;B8PRK2;B7S4V7		0.0233	0	1.364e-15	41.67	0.111374	4	3843.93	1.01164	114.492	0
	High	EGNDLYmEMK	3	8238	20	A0A0M3LBA7;Q597J4;A0A1C9HC37;A0A1C9HCV0;Q5J038;C0J9K5;C0J9P4;Q95FJ8;A0A1I7PIS3;Q9SCE9;A0A1I7PIU6;A0A1I7PIS8;A0A1I7PIT2;B8PRK2;A0A1D8D815;Q95FS7;A0A1X7YHE3;A9L9Y0;A0A0A7DB11;B7S4V7	M7(Oxidation)	0	0	0.0007582	34.5	0.265028	2	1245.51	0.55155	62.8392	0
	High	mPxAVGYQPTLSTEMGSLQER	8	2	1	B7S4V7	M1(Oxidation); X3(A)	0	0	0.00114	13.96	78.076	3	2282.08	1.23094	103.501	0
	High	LSIFETGIK	6	9003	22	A0A0M3LBA7;A0A1C9HCV0;Q5J038;C0J9K5;C0J9P4;Q95FJ8;Q597J4;A0A1D8D815;A0A1I7PIS3;Q9SCE9;A0A1I7PIS8;A0A1I7PIU6;Q95FS7;B7S4V7;A0A0A7DB11;A0A1C9HC37;A0A1X7YHE3;A9L9Y0;A0A1W6SA98;A0A191SDX6;A0A0A7DB45;Q9MRM1		0	0.001	0.01169	57.9	0.00227872	2	1007.58	0.459535	92.8549	0
	High	MPxAVGYQPTLSTEmGSLQER	1	2	1	B7S4V7	X3(Q); M15(Oxidation)	0	0.001	0.01327	37.1	0.250204	3	2339.1	0.324177	75.6562	0
	High	EGNDLYmEmK	1	8238	20	A0A0M3LBA7;A0A1C9HCV0;Q5J038;C0J9K5;C0J9P4;Q95FJ8;Q597J4;A0A1D8D815;A0A1I7PIU6;A0A1I7PIS3;Q9SCE9;A0A1I7PIS8;A0A0A7DB11;A0A1X7YHE3;A0A1C9HC37;A9L9Y0;Q95FS7;B7S4V7;A0A1I7PIT2;B8PRK2	M7(Oxidation); M9(Oxidation)	0	0.001	0.007343	21.92	4.30022	2	1261.51	0.801596	42.3016	0
	High	TREGNDLYMEMK	2	8225	20	A0A0A7DB11;A0A0M3LBA7;Q597J4;A0A1C9HCV0;Q5J038;A0A1D8D815;A0A1I7PIU6;A0A1I7PIS3;C0J9K5;C0J9P4;Q9SCE9;A0A1I7PIS8;A0A1X7YHE3;A0A1C9HC37;A9L9Y0;Q95FJ8;Q95FS7;B7S4V7;A0A1I7PIT2;B8PRK2		0	0.001	0.006377	21.14	9.25648	2	1486.67	0.164358	61.1457	1
F2X4H9	Ribulose bisphosphate carboxylase large chain (Fragment) OS=Calophyllum longifolium OX=158928 GN=rbcL PE=3 SV=1 - [F2X4H9_9ROSI]	2387.37	35.73	59214	0	19	235	445	49.3818	6.48096
	High	GGLDFTKDDENVNSQPFMR	9	51638	277	Q8MFT9;C0J9R6;C6G1P2;Q5W520;A5X4D3;F2X4H9;A0A0K2SQY8;D6MYL0;Q9GGI5;D6MYJ6;Q5I221;Q4VI78;A0A249Y5Y5;G0WZL1;Q37220;B2BY95;A0A291L2W8;A2VAL6;Q37279;J9QH20;L0N8B1;A0A291EXH5;Q6VW40;I2BGM7;Q33047;Q31807;Q8WL19;Q33032;Q8M9C0;A0A1C9HG87;B8PRL7;Q4VWN3;C3S8Q5;Q9GEK5;C1JAT3;Q7GH77;A0A2H4NXN4;Q33156;Q8HUZ9;O98551;Q3I534;I2E9A4;Q8MCX8;A0A0F7C9B6;C3S8U4;P93952;Q8WKT6;A0A142DPV4;F6KB17;B7P0E9;A0A1W6BU07;A0A1W6…		0	0	5.26e-12	133.6	1.83134e-10	2	2169.99	1.02955	93.3688	1
	High	GHYLNATAGTcEEMIK	12	14794	115	Q6VW40;C0J9R6;C6G1P2;Q5W520;Q33032;Q8M9C0;A0A1C9HG87;Q4VWN3;F2X4H9;A0A0K2SQY8;D6MYL0;C1JAT3;Q9GGI5;D6MYJ6;Q7GH77;O98551;Q3I534;I2E9A4;Q4VI78;A0A0F7C9B6;F6KB17;G0WZL1;Q37220;B2BY95;Q5UFF3;B8YHH9;B1PHQ2;Q1X6Q9;A0A142I7F3;P92434;A2VAL6;S6CMZ7;Q8MFT9;J9QH20;H9ZGI0;L0N8B1;Q95A73;Q32701;Q9T2E4;A0A0B4M1K8;A0A171LI15;A0A1D8DG20;P94046;E7DMY2;F2X4Q8;Q31895;I2EAR2;Q37212;A0A291IA50;Q5I221;F2X4R1;Q8MCX9;A0A…	C11(Carbamidomethyl)	0	0	6.317e-11	99.52	2.45715e-07	2	1794.82	1.35117	65.1218	0
	High	mSGGDHIHAGTVVGK	31	17683	149	F2X4Q8;I2EAR2;F2X4R1;Q6VW40;C0J9R6;C6G1P2;Q33032;Q8M9C0;Q339G9;F2X4H9;Q9GGI5;I2E964;Q7GH77;Q5I221;I2E9A4;A0A0F7C9B6;A0A249Y5N8;F6KB17;Q5UFF3;B8YHH9;Q1X6Q9;S6CMZ7;Q8MFT9;L0N8B1;D6MYK4;E7DMY2;Q31807;T1WH32;C3S8Q5;A0A0K2SQY8;D6MYL0;D6MYJ6;Q8HUZ9;P93952;Q8WKT6;J9QG76;B2BY95;Q7YJM3;A0A1C9HG42;I6N589;I2BGM7;A0A1C9HG87;Q4VWN3;Q9GEK5;A0A2H4NXN4;O98551;Q8MCX8;B7P0E9;D4N1T9;A0A291L206;Q5QAE5;G8EEM9;A0A2D0W…	M1(Oxidation)	0	0	6.758e-08	84.13	1.33737e-05	2	1481.72	0.318762	31.0825	0
	High	EITLGFVDLLRDDFIEK	1	5735	59	C0J9R6;C6G1P2;Q5W520;F2X4H9;Q9GGI5;Q4VI78;A2VAL6;Q6VW40;Q33032;Q5I221;A0A249Y5N8;Q8MFT9;T1WH32;Q8HUZ9;J9QG76;A0A291EXH5;I2BGM7;Q31895;O78309;M1S1D7;C3S8U4;A0A142DPV4;S4TA61;E0D8V0;E0D9F7;Q5QAE5;J9QGT1;A0A0F7G5Y0;A0A1W6L1X3;E7DMY2;Q7YJM6;F2X4Q8;I2EAR2;Q37212;A0A291IA50;Q95F24;Q4VIC0;F2X4R1;A0A286NQF2;Q8MCX9;H5ZW43;Q95CF8;F5B3G0;R4GU38;A0A249Y5J7;A0A023UBM0;A0A0F7EV89;A0A286SFA6;A0A291EY88;O09420;Q…		0	0	1.204e-12	83.61	9.81361e-06	2	2023.08	0.54964	115.088	1
	High	DNGLLLHIHR	12	41878	288	C0J9R6;C6G1P2;Q5W520;A5X4D3;F2X4H9;A0A0K2SQY8;D6MYL0;Q9GGI5;D6MYJ6;Q5I221;Q4VI78;A0A249Y5Y5;G0WZL1;Q37220;B2BY95;A0A291L2W8;A2VAL6;Q37279;J9QH20;L0N8B1;A0A291EXH5;Q6VW40;I2BGM7;Q33047;Q31807;Q8WL19;Q33032;Q8M9C0;A0A1C9HG87;B8PRL7;Q4VWN3;C3S8Q5;Q9GEK5;C1JAT3;Q7GH77;A0A2H4NXN4;Q33156;Q8HUZ9;O98551;Q3I534;I2E9A4;Q8MCX8;A0A0F7C9B6;C3S8U4;P93952;Q8WKT6;A0A142DPV4;F6KB17;B7P0E9;A0A1W6BU07;A0A1W6BU25;D4…		0	0	0.0001544	82.18	3.04871e-05	2	1187.66	0.260301	64.7687	0
	High	MSGGDHIHAGTVVGK	38	17683	149	C0J9R6;C6G1P2;F2X4H9;Q9GGI5;Q5I221;I2E9A4;Q6VW40;I2BGM7;Q33032;A0A1S6WN23;T1WH32;M1S1D7;Q8HUZ9;A0A249Y5N8;S4TA61;J9QG76;E0D8V0;Q8MFT9;Q5QAE5;A0A0F7G5Y0;Q32701;O20246;Q6VW48;E7DMY2;Q31807;P92447;F2X4Q8;Q8M9C0;O47280;R4QE58;I2EAR2;Q339G9;Q6VW13;Q3T5L7;C6G392;A0A2H4UGV5;I2E964;A0A248SN48;Q37212;Q7GH77;Q9MTG1;A0A0F7C9B6;F2X4R1;O78288;P93952;Q8MCX9;Q5UFC2;A0A024HRQ0;F6KB17;Q9GCX8;Q8WJX3;B7P0E9;B5L2V5;…		0	0	1.735e-09	82.18	1.80255e-05	2	1465.72	0.933846	39.4129	0
	High	GHYLNATAGTcEEmIK	4	14794	115	C0J9R6;C6G1P2;Q5W520;A5X4D3;F2X4H9;A0A0K2SQY8;D6MYL0;Q9GGI5;D6MYJ6;Q5I221;Q4VI78;A0A249Y5Y5;G0WZL1;Q37220;B2BY95;A0A291L2W8;A2VAL6;Q37279;J9QH20;L0N8B1;Q9GEN6;Q32701;Q6VW40;D6MYK4;E7DMY2;Q33032;I2E962;F2X4Q8;Q8M9C0;A0A1C9HG87;Q7YMT1;R4QE58;I2E906;I2EAR2;Q4VWN3;Q339G9;Q95631;Q6VW13;Q3T5L7;Q9TN58;O98429;Q32553;C1JAT3;I2E964;Q37212;Q7GH77;A0A291IA50;J9QER6;Q7YMS9;O98551;Q3I534;I2E9A4;Q9T2E4;A0A0F7C9…	C11(Carbamidomethyl); M14(Oxidation)	0	0	2.694e-11	81.04	1.58999e-05	2	1810.81	1.65313	55.2681	0
	High	DDENVNSQPFMR	6	52171	300	Q6VW40;C0J9R6;C6G1P2;Q5W520;Q33032;A0A1C9HG87;Q4VWN3;F2X4H9;C1JAT3;Q9GGI5;Q4VI78;G0WZL1;P92434;A2VAL6;Q8MFT9;J9QH20;H9ZGI0;F2X4Q8;I2EAR2;Q37212;Q5I221;F2X4R1;A0A249Y5N8;I2BGM7;Q31807;Q8M9C0;A5X4D3;Q8WIX2;V5K6K1;Q339G9;C3S8Q5;V5K6L0;Q9GEK5;A0A0K2SQY8;O98429;D6MYL0;D6MYJ6;I2E964;A0A1W6BQF9;M1S1D7;Q7GH77;A0A2H4NXN4;Q8HUZ9;G0WZM4;Q95F24;O98551;I2E9A4;Q9T2E4;Q8MCX8;A0A0F7C9B6;O78288;A0A286NQF2;P93952;…		0	0	1.986e-06	77.7	6.32986e-05	2	1451.62	0.809607	69.6351	0
	High	GGLDFTKDDENVNSQPFmR	8	51638	277	A0A291EXH5;C0J9R6;A0A291EY88;C6G1P2;Q5W520;C3RXF1;B8PRL7;O09420;T1WH32;C3S8Q5;Q66PI3;F2X4H9;O78309;Q9GGI5;M1S1D7;Q8HUZ9;Q5I221;Q4VI78;O09424;C3S8U4;Q3I531;A0A249Y5Y5;G0WZL1;J9QG76;J9QFH0;E0D9F7;A2VAL6;J9QGT1;J9QH20;M1X1Y1;O03612;A0A023Q3H2;I2BGM7;Q33032;A0A142DPV4;A0A0F7C952;Q6VW40;Q9GEN6;Q32701;Q32571;Q33047;Q31807;Q8WL19;Q8M9C0;A0A1S6WN23;A0A1C9HG87;P92302;A0A0F7EV98;Q4VWN3;Q9GEK5;A0A0K2SQY8;Q3…	M18(Oxidation)	0	0	1.272e-10	76.68	8.72051e-05	2	2185.98	1.33788	83.8821	1
	High	TFQGPPHGIQVER	27	58045	278	C0J9R6;C6G1P2;Q5W520;A5X4D3;F2X4H9;A0A0K2SQY8;D6MYL0;Q9GGI5;D6MYJ6;Q5I221;Q4VI78;A0A249Y5Y5;G0WZL1;Q37220;B2BY95;A0A291L2W8;A2VAL6;Q37279;J9QH20;L0N8B1;A0A291EXH5;Q6VW40;I2BGM7;Q33047;Q31807;Q8WL19;Q33032;Q8M9C0;A0A1C9HG87;B8PRL7;Q4VWN3;C3S8Q5;Q9GEK5;C1JAT3;Q7GH77;A0A2H4NXN4;Q33156;Q8HUZ9;O98551;Q3I534;I2E9A4;Q8MCX8;A0A0F7C9B6;C3S8U4;P93952;Q8WKT6;A0A142DPV4;F6KB17;B7P0E9;A0A1W6BU07;A0A1W6BU25;D4…		0	0	8.117e-09	70.84	0.000513718	2	1465.76	0.905842	60.1288	0
	High	GHYLNATAGTcEEmIKR	3	14767	114	Q6VW40;C0J9R6;C6G1P2;Q5W520;Q33032;Q8M9C0;A0A1C9HG87;Q4VWN3;F2X4H9;A0A0K2SQY8;D6MYL0;C1JAT3;Q9GGI5;D6MYJ6;Q7GH77;O98551;Q3I534;I2E9A4;Q4VI78;A0A0F7C9B6;F6KB17;G0WZL1;Q37220;B2BY95;Q5UFF3;B8YHH9;B1PHQ2;Q1X6Q9;A0A142I7F3;P92434;A2VAL6;S6CMZ7;Q8MFT9;J9QH20;H9ZGI0;L0N8B1;Q95A73;Q32701;Q9T2E4;A0A0B4M1K8;A0A171LI15;A0A1D8DG20;P94046;Q6VW48;E7DMY2;A0A2H4UGV5;I2E962;O98429;A0A142I7A5;Q36637;A0A078BR81;Q3…	C11(Carbamidomethyl); M14(Oxidation)	0	0	1.559e-07	70.09	0.000239774	3	1966.91	1.02636	51.0796	1
	High	FLFcAEAIYK	8	13080	136	Q9GHZ1;A0A291EXH5;C3S8Q5;C3S8U4;C0J9R6;C6G1P2;Q5W520;F2X4H9;Q9GGI5;Q4VI78;A2VAL6;Q31807;O78309;M1S1D7;Q8HUZ9;Q5I221;Q95DW1;P93952;J9QG76;Q37220;E0D9F7;J9QGT1;Q7YJM3;A0A1C9HG42;L0N8B1;A0A171LI15;A8DPF0;A0A023UA12;A0A291EY88;T1WH32;Q3I531;A0A1W6L1X3;D6MYK9;Q32571;C3RXF1;B8PRL7;R4QE58;Q66PI3;A0A0K2SQY8;D6MYL0;D6MYJ6;Q71N81;Q8WKT6;Q8MCX1;D6MYI7;A2VAL3;B8PRP3;H5ZW43;G0WZL1;B2BY95;A0A142I7A5;Q36637;Q6P…	C4(Carbamidomethyl)	0	0	0.0003322	61.05	0.00257809	2	1261.63	0.760049	114.101	0
	High	VALEAcVQAR	25	29518	223	A0A291EXH5;Q6VW40;I2BGM7;B1NL21;C0J9R6;C6G1P2;Q5W520;Q33047;Q31807;Q8WL19;Q33032;F2X4Q8;Q8M9C0;Q7YMT1;I2EAR2;Q339G9;F2X4H9;O78309;Q9GGI5;I2E964;Q37212;M1S1D7;Q7GH77;A0A291IA50;Q33156;Q8HUZ9;Q5I221;Q7YMS9;I2E9A4;Q4VI78;A0A0F7C9B6;F2X4R1;O78288;Q95DW1;C3S8U4;P93952;A0A249Y5N8;A0A142DPV4;F6KB17;Q8WJX3;B7P0E9;B5L2V5;S4TA61;D4N1T9;J9QG76;Q37220;Q9GD27;A0A1R3KTJ9;Q5UFF3;B8YHH9;E0D8V0;B1PHQ2;Q1X6Q9;R4GU…	C6(Carbamidomethyl)	0	0	0.0001236	58.39	0.00581233	2	1116.58	0.428443	113.302	0
	High	GHYLNATAGTcEEMIKR	1	14767	114	Q6VW40;C0J9R6;C6G1P2;Q33032;Q8M9C0;A0A1C9HG87;Q4VWN3;F2X4H9;A0A0K2SQY8;D6MYL0;Q9GGI5;D6MYJ6;Q7GH77;O98551;I2E9A4;A0A0F7C9B6;F6KB17;B2BY95;Q5UFF3;B8YHH9;Q1X6Q9;S6CMZ7;Q8MFT9;H9ZGI0;L0N8B1;Q95A73;Q5W520;Q4VI78;Q37220;B1PHQ2;A2VAL6;C1JAT3;Q3I534;G0WZL1;A0A142I7F3;P92434;J9QH20;Q6VW48;E7DMY2;A0A2H4UGV5;I2E962;O98429;Q9T2E4;A0A0B4M1K8;A0A142I7A5;Q36637;A0A171LI15;A0A078BR81;Q37347;K4EPE7;A0A0F6TFY2;Q9…	C11(Carbamidomethyl)	0	0	6.147e-05	57.37	0.00491079	2	1950.92	1.53245	60.2658	1
	High	YYTPEYETK	4	361	15	F2X4H9;A0A249Y5N8;B5L2V5;B5L2V3;A0A1C9HG42;A0A024HRQ0;A0A249Y5Y5;A0A1W6BU25;A0A291L2S1;A0A223LNB4;F2X4Q8;A0A249Y5J7;B3SGG5;A0A286SFA6;C7SN35		0	0	0.002815	50.1	0.00936291	2	1193.54	0.67994	58.4731	0
	High	EITLGFVDLLR	3	11021	118	Q6VW40;I2BGM7;C0J9R6;C6G1P2;Q33032;A0A1S6WN23;T1WH32;F2X4H9;Q9GGI5;M1S1D7;Q8HUZ9;Q5I221;A0A249Y5N8;S4TA61;J9QG76;E0D8V0;Q8MFT9;Q5QAE5;A0A0F7G5Y0;A0A291EXH5;Q5W520;Q8WIX2;A0A0F7EV98;Q71N81;Q95F24;B8PRP3;O03612;A0A1X9PIF9;Q37212;F2X4R1;A0A286NQF2;Q7YJM6;F5B3G0;A0A023UBM0;E2FGZ3;C3S8U4;E7DMY2;Q4VI78;A2VAL6;Q9GEN6;C3RXF1;A0A2H4NXN4;G0WZL1;A0A1C9HG87;Q4VWN3;C1JAT3;P92434;J9QH20;H9ZGI0;F2X4Q8;I2EAR2;C3…		0	0	0.0002573	49.55	0.0239648	2	1275.73	0.270747	114.973	0
	High	DDENVNSQPFmR	4	52171	300	Q6VW40;I2BGM7;C0J9R6;C6G1P2;E7DMY2;Q33032;F2X4Q8;A0A1C9HG87;Q8WIX2;I2EAR2;Q4VWN3;C3S8Q5;F2X4H9;Q9GEK5;Q9GGI5;Q37212;A0A2H4NXN4;Q8HUZ9;Q95F24;Q8MCX8;F2X4R1;A0A286NQF2;Q7YJM6;B8PRP3;J9QG76;Q37347;A0A023UBM0;Q8MFT9;Q5QAE5;H9ZGI0;A0A291EXH5;B1NL21;Q5W520;Q33047;Q31807;Q8WL19;I2E962;Q8M9C0;Q9GHZ1;B8PRL7;Q85ZK4;Q7YMT1;A5X4D3;Q339G9;A5X4C4;A0A0K2SQY8;O78309;Q9T2B5;O98429;D6MYL0;C1JAT3;D6MYJ6;I2E964;M1S1…	M11(Oxidation)	0	0	9.567e-06	48.88	0.0474426	2	1467.62	0.855373	55.8707	0
	High	PLLGcTIKPK	6	64838	312	A0A291EXH5;C6G1P2;Q5W520;Q33032;A0A0F7EV98;Q6VW40;C0J9R6;D6MYK4;E7DMY2;F2X4Q8;Q8M9C0;A0A1C9HG87;I2EAR2;Q4VWN3;F2X4H9;A0A0K2SQY8;D6MYL0;C1JAT3;Q9GGI5;D6MYJ6;Q37212;Q7GH77;A0A291IA50;J9QER6;O98551;Q3I534;I2E9A4;Q4VI78;A0A0F7C9B6;F2X4R1;F6KB17;G0WZL1;Q37220;B2BY95;Q5UFF3;B8YHH9;B1PHQ2;Q1X6Q9;A0A142I7F3;P92434;A2VAL6;S6CMZ7;Q37176;Q8MFT9;J9QH20;A0A0F7C952;H9ZGI0;L0N8B1;Q95A73;Q31807;A5X4D3;C3S8Q5;M1S…	C5(Carbamidomethyl)	0	0	0.0002652	48.68	0.076682	2	1126.67	0.429394	51.9539	1
	High	AMHAVIDR	9	44488	296	C6G1P2;C3S8Q5;C3S8U4;Q6VW40;C0J9R6;Q5W520;Q33032;Q8M9C0;A0A1C9HG87;Q4VWN3;F2X4H9;A0A0K2SQY8;D6MYL0;C1JAT3;Q9GGI5;D6MYJ6;Q7GH77;O98551;Q3I534;I2E9A4;Q4VI78;A0A0F7C9B6;F6KB17;G0WZL1;Q37220;B2BY95;Q5UFF3;B8YHH9;B1PHQ2;Q1X6Q9;A0A142I7F3;P92434;A2VAL6;S6CMZ7;Q8MFT9;J9QH20;H9ZGI0;L0N8B1;Q95A73;I2BGM7;F2X4Q8;I2EAR2;Q37212;M1S1D7;Q8HUZ9;Q5I221;Q95F24;F2X4R1;A0A286NQF2;Q7YJM6;A0A249Y5N8;S4TA61;J9QG76;F5B3…		0	0	0.002468	47.13	0.0715004	2	912.472	0.113135	31.9205	0
	High	YGRPLLGcTIKPK	7	64650	303	C0J9R6;C6G1P2;Q5W520;A5X4D3;F2X4H9;A0A0K2SQY8;D6MYL0;Q9GGI5;D6MYJ6;Q5I221;Q4VI78;A0A249Y5Y5;G0WZL1;Q37220;B2BY95;A0A291L2W8;A2VAL6;Q37279;J9QH20;L0N8B1;A0A291EXH5;Q6VW40;I2BGM7;Q33047;Q31807;Q8WL19;Q33032;Q8M9C0;A0A1C9HG87;B8PRL7;Q4VWN3;C3S8Q5;Q9GEK5;C1JAT3;Q7GH77;A0A2H4NXN4;Q33156;Q8HUZ9;O98551;Q3I534;I2E9A4;Q8MCX8;A0A0F7C9B6;C3S8U4;P93952;Q8WKT6;A0A142DPV4;F6KB17;B7P0E9;A0A1W6BU07;A0A1W6BU25;D4…	C8(Carbamidomethyl)	0	0	1.343e-06	43.02	0.288981	3	1502.85	0.700838	53.2853	2
	High	EITLGFVDLLRDDFIEKDR	1	5694	59	Q9GGI5;C6G1P2;Q5W520;C0J9R6;F2X4H9;Q4VI78;Q3I531;A2VAL6;A0A0U4I2J4;Q6VW40;I2BGM7;Q33032;A0A1S6WN23;T1WH32;M1S1D7;Q8HUZ9;Q5I221;A0A249Y5N8;S4TA61;J9QG76;E0D8V0;Q8MFT9;Q5QAE5;A0A0F7G5Y0;Q37212;F2X4R1;Q95F24;A0A286NQF2;Q7YJM6;F5B3G0;A0A023UBM0;E2FGZ3;A0A291EXH5;C3S8U4;E7DMY2;F2X4Q8;I2EAR2;E0D9F7;A0A291EY88;O78309;A0A291IA50;A0A142DPV4;R4GU38;A0A249Y5J7;A0A0F7EV89;J9QGT1;A0A286SFA6;A0A0F7EV98;O09420;…		0	0	3.279e-07	41.95	0.127477	3	2294.21	1.16258	114.73	2
	High	AQAETGEIK	6	27913	221	C6G1P2;Q33032;Q8ME51;B8PRL7;Q9GEK5;A0A142DPV4;L0N8B1;Q6VW40;I2BGM7;C0J9R6;A0A1C9HG87;Q4VWN3;C3S8Q5;F2X4H9;Q9GGI5;A0A2H4NXN4;Q8HUZ9;Q8MCX8;J9QG76;Q8MFT9;Q5QAE5;H9ZGI0;Q5W520;Q8M9C0;A0A0K2SQY8;D6MYL0;C1JAT3;D6MYJ6;Q7GH77;O98551;Q3I534;I2E9A4;Q4VI78;A0A0F7C9B6;F6KB17;G0WZL1;Q37220;B2BY95;Q5UFF3;B8YHH9;B1PHQ2;Q1X6Q9;A0A142I7F3;P92434;A2VAL6;S6CMZ7;J9QH20;Q95A73;A0A291EXH5;C3RXF1;T1WH32;C3S8U4;A0A023Q…		0	0.001	0.01501	45.97	0.0925521	2	946.485	1.48856	24.8944	0
	High	DDFIEKDR	5	17693	160	Q32701;A0A291EXH5;Q6VW40;I2BGM7;O20246;B1NL21;C0J9R6;A0A291EY88;C6G1P2;Q5W520;Q33047;Q6VW48;Q31807;Q8WL19;Q33032;Q8M9C0;A0A1S6WN23;Q31895;Q7YMT1;O09420;T1WH32;A0A0F7EV98;Q339G9;F2X4H9;O78309;Q9T2B5;Q32553;Q9GGI5;A0A2H4UGV5;I2E964;A0A248SN48;M1S1D7;Q7GH77;Q33156;Q8HUZ9;Q8WIA7;Q5I221;Q7YMS9;Q95F24;I2E9A4;Q9T2E4;Q9MTG1;Q4VI78;A0A0F7C9B6;O78288;A0A286NQF2;Q95DW1;C3S8U4;P93952;Q7YJM6;Q8MCX1;C7A5Z4;Q3I…		0	0.002	0.02628	64.13	0.00104246	2	1037.49	1.9254	42.0586	1
	High	NHGMHFR	4	30695	230	C0J9R6;C6G1P2;Q5W520;R4QE58;F2X4H9;Q9GGI5;Q4VI78;Q37220;A0A171LI15;B6GUV5;A0A078BR81;A2VAL6;A0A0F6TFY2;Q5DRJ9;G0LNJ9;L0N8B1;Q31807;A0A1C9HG42;E7DMY2;Q37212;Q5I221;F2X4R1;A0A1W6BU25;A0A291EXH5;Q8HUZ9;C3S8U4;P93952;J9QG76;E0D9F7;Q7YJM3;Q6VW40;I2BGM7;D6MYK4;Q33032;F2X4Q8;Q8M9C0;A0A1C9HG87;Q8WIX2;I2EAR2;Q4VWN3;C3S8Q5;Q6VW13;Q9GEK5;A0A0K2SQY8;O98429;D6MYL0;D6MYJ6;A0A1W6BQF9;Q7GH77;A0A2H4NXN4;Q95F24;O9…		0	0.004	0.0516	33.82	1.05071	2	898.41	-0.157603	30.2354	0
	High	AmHAVIDR	1	44488	296	A0A291EXH5;Q85ZK4;C3S8Q5;A0A2H4NXN4;C3S8U4;P93952;E0Y5C1;A0A1W6BU07;A0A1W6BU25;A0A1W6BU28;Q5EWL7;Q5QAE5;A0A023Q1L0;C0J9R6;C6G1P2;Q5W520;F2X4H9;A0A0K2SQY8;D6MYL0;Q9GGI5;D6MYJ6;Q4VI78;G0WZL1;Q37220;B2BY95;A2VAL6;J9QH20;L0N8B1;Q32701;Q6VW40;Q33032;Q8M9C0;Q32553;Q7GH77;I2E9A4;A0A0F7C9B6;Q3I531;F6KB17;Q5UFF3;B8YHH9;B1PHQ2;Q1X6Q9;S6CMZ7;Q8MFT9;A0A291L2S1;A5X4D3;Q5I221;A0A249Y5Y5;A0A291L2W8;Q37279;I2BGM…	M2(Oxidation)	0	0.009	0.1103	13.12	194.214	2	928.466	-1.05154	31.5457	0
Q5I221	Ribulose bisphosphate carboxylase large chain OS=Benincasa hispida OX=102211 GN=rbcL PE=3 SV=1 - [Q5I221_BENHI]	2353.7	31.58	36496	0	18	231	475	52.6705	6.43018
	High	GGLDFTKDDENVNSQPFMR	9	51638	277	Q8MFT9;C0J9R6;C6G1P2;Q5W520;A5X4D3;F2X4H9;A0A0K2SQY8;D6MYL0;Q9GGI5;D6MYJ6;Q5I221;Q4VI78;A0A249Y5Y5;G0WZL1;Q37220;B2BY95;A0A291L2W8;A2VAL6;Q37279;J9QH20;L0N8B1;A0A291EXH5;Q6VW40;I2BGM7;Q33047;Q31807;Q8WL19;Q33032;Q8M9C0;A0A1C9HG87;B8PRL7;Q4VWN3;C3S8Q5;Q9GEK5;C1JAT3;Q7GH77;A0A2H4NXN4;Q33156;Q8HUZ9;O98551;Q3I534;I2E9A4;Q8MCX8;A0A0F7C9B6;C3S8U4;P93952;Q8WKT6;A0A142DPV4;F6KB17;B7P0E9;A0A1W6BU07;A0A1W6…		0	0	5.26e-12	133.6	1.83134e-10	2	2169.99	1.02955	93.3688	1
	High	GHYLNATAGTcEEMIK	12	14794	115	Q6VW40;C0J9R6;C6G1P2;Q5W520;Q33032;Q8M9C0;A0A1C9HG87;Q4VWN3;F2X4H9;A0A0K2SQY8;D6MYL0;C1JAT3;Q9GGI5;D6MYJ6;Q7GH77;O98551;Q3I534;I2E9A4;Q4VI78;A0A0F7C9B6;F6KB17;G0WZL1;Q37220;B2BY95;Q5UFF3;B8YHH9;B1PHQ2;Q1X6Q9;A0A142I7F3;P92434;A2VAL6;S6CMZ7;Q8MFT9;J9QH20;H9ZGI0;L0N8B1;Q95A73;Q32701;Q9T2E4;A0A0B4M1K8;A0A171LI15;A0A1D8DG20;P94046;E7DMY2;F2X4Q8;Q31895;I2EAR2;Q37212;A0A291IA50;Q5I221;F2X4R1;Q8MCX9;A0A…	C11(Carbamidomethyl)	0	0	6.317e-11	99.52	2.45715e-07	2	1794.82	1.35117	65.1218	0
	High	mSGGDHIHAGTVVGK	31	17683	149	F2X4Q8;I2EAR2;F2X4R1;Q6VW40;C0J9R6;C6G1P2;Q33032;Q8M9C0;Q339G9;F2X4H9;Q9GGI5;I2E964;Q7GH77;Q5I221;I2E9A4;A0A0F7C9B6;A0A249Y5N8;F6KB17;Q5UFF3;B8YHH9;Q1X6Q9;S6CMZ7;Q8MFT9;L0N8B1;D6MYK4;E7DMY2;Q31807;T1WH32;C3S8Q5;A0A0K2SQY8;D6MYL0;D6MYJ6;Q8HUZ9;P93952;Q8WKT6;J9QG76;B2BY95;Q7YJM3;A0A1C9HG42;I6N589;I2BGM7;A0A1C9HG87;Q4VWN3;Q9GEK5;A0A2H4NXN4;O98551;Q8MCX8;B7P0E9;D4N1T9;A0A291L206;Q5QAE5;G8EEM9;A0A2D0W…	M1(Oxidation)	0	0	6.758e-08	84.13	1.33737e-05	2	1481.72	0.318762	31.0825	0
	High	EITLGFVDLLRDDFIEK	1	5735	59	C0J9R6;C6G1P2;Q5W520;F2X4H9;Q9GGI5;Q4VI78;A2VAL6;Q6VW40;Q33032;Q5I221;A0A249Y5N8;Q8MFT9;T1WH32;Q8HUZ9;J9QG76;A0A291EXH5;I2BGM7;Q31895;O78309;M1S1D7;C3S8U4;A0A142DPV4;S4TA61;E0D8V0;E0D9F7;Q5QAE5;J9QGT1;A0A0F7G5Y0;A0A1W6L1X3;E7DMY2;Q7YJM6;F2X4Q8;I2EAR2;Q37212;A0A291IA50;Q95F24;Q4VIC0;F2X4R1;A0A286NQF2;Q8MCX9;H5ZW43;Q95CF8;F5B3G0;R4GU38;A0A249Y5J7;A0A023UBM0;A0A0F7EV89;A0A286SFA6;A0A291EY88;O09420;Q…		0	0	1.204e-12	83.61	9.81361e-06	2	2023.08	0.54964	115.088	1
	High	DNGLLLHIHR	12	41878	288	C0J9R6;C6G1P2;Q5W520;A5X4D3;F2X4H9;A0A0K2SQY8;D6MYL0;Q9GGI5;D6MYJ6;Q5I221;Q4VI78;A0A249Y5Y5;G0WZL1;Q37220;B2BY95;A0A291L2W8;A2VAL6;Q37279;J9QH20;L0N8B1;A0A291EXH5;Q6VW40;I2BGM7;Q33047;Q31807;Q8WL19;Q33032;Q8M9C0;A0A1C9HG87;B8PRL7;Q4VWN3;C3S8Q5;Q9GEK5;C1JAT3;Q7GH77;A0A2H4NXN4;Q33156;Q8HUZ9;O98551;Q3I534;I2E9A4;Q8MCX8;A0A0F7C9B6;C3S8U4;P93952;Q8WKT6;A0A142DPV4;F6KB17;B7P0E9;A0A1W6BU07;A0A1W6BU25;D4…		0	0	0.0001544	82.18	3.04871e-05	2	1187.66	0.260301	64.7687	0
	High	MSGGDHIHAGTVVGK	38	17683	149	C0J9R6;C6G1P2;F2X4H9;Q9GGI5;Q5I221;I2E9A4;Q6VW40;I2BGM7;Q33032;A0A1S6WN23;T1WH32;M1S1D7;Q8HUZ9;A0A249Y5N8;S4TA61;J9QG76;E0D8V0;Q8MFT9;Q5QAE5;A0A0F7G5Y0;Q32701;O20246;Q6VW48;E7DMY2;Q31807;P92447;F2X4Q8;Q8M9C0;O47280;R4QE58;I2EAR2;Q339G9;Q6VW13;Q3T5L7;C6G392;A0A2H4UGV5;I2E964;A0A248SN48;Q37212;Q7GH77;Q9MTG1;A0A0F7C9B6;F2X4R1;O78288;P93952;Q8MCX9;Q5UFC2;A0A024HRQ0;F6KB17;Q9GCX8;Q8WJX3;B7P0E9;B5L2V5;…		0	0	1.735e-09	82.18	1.80255e-05	2	1465.72	0.933846	39.4129	0
	High	GHYLNATAGTcEEmIK	4	14794	115	C0J9R6;C6G1P2;Q5W520;A5X4D3;F2X4H9;A0A0K2SQY8;D6MYL0;Q9GGI5;D6MYJ6;Q5I221;Q4VI78;A0A249Y5Y5;G0WZL1;Q37220;B2BY95;A0A291L2W8;A2VAL6;Q37279;J9QH20;L0N8B1;Q9GEN6;Q32701;Q6VW40;D6MYK4;E7DMY2;Q33032;I2E962;F2X4Q8;Q8M9C0;A0A1C9HG87;Q7YMT1;R4QE58;I2E906;I2EAR2;Q4VWN3;Q339G9;Q95631;Q6VW13;Q3T5L7;Q9TN58;O98429;Q32553;C1JAT3;I2E964;Q37212;Q7GH77;A0A291IA50;J9QER6;Q7YMS9;O98551;Q3I534;I2E9A4;Q9T2E4;A0A0F7C9…	C11(Carbamidomethyl); M14(Oxidation)	0	0	2.694e-11	81.04	1.58999e-05	2	1810.81	1.65313	55.2681	0
	High	DDENVNSQPFMR	6	52171	300	Q6VW40;C0J9R6;C6G1P2;Q5W520;Q33032;A0A1C9HG87;Q4VWN3;F2X4H9;C1JAT3;Q9GGI5;Q4VI78;G0WZL1;P92434;A2VAL6;Q8MFT9;J9QH20;H9ZGI0;F2X4Q8;I2EAR2;Q37212;Q5I221;F2X4R1;A0A249Y5N8;I2BGM7;Q31807;Q8M9C0;A5X4D3;Q8WIX2;V5K6K1;Q339G9;C3S8Q5;V5K6L0;Q9GEK5;A0A0K2SQY8;O98429;D6MYL0;D6MYJ6;I2E964;A0A1W6BQF9;M1S1D7;Q7GH77;A0A2H4NXN4;Q8HUZ9;G0WZM4;Q95F24;O98551;I2E9A4;Q9T2E4;Q8MCX8;A0A0F7C9B6;O78288;A0A286NQF2;P93952;…		0	0	1.986e-06	77.7	6.32986e-05	2	1451.62	0.809607	69.6351	0
	High	GGLDFTKDDENVNSQPFmR	8	51638	277	A0A291EXH5;C0J9R6;A0A291EY88;C6G1P2;Q5W520;C3RXF1;B8PRL7;O09420;T1WH32;C3S8Q5;Q66PI3;F2X4H9;O78309;Q9GGI5;M1S1D7;Q8HUZ9;Q5I221;Q4VI78;O09424;C3S8U4;Q3I531;A0A249Y5Y5;G0WZL1;J9QG76;J9QFH0;E0D9F7;A2VAL6;J9QGT1;J9QH20;M1X1Y1;O03612;A0A023Q3H2;I2BGM7;Q33032;A0A142DPV4;A0A0F7C952;Q6VW40;Q9GEN6;Q32701;Q32571;Q33047;Q31807;Q8WL19;Q8M9C0;A0A1S6WN23;A0A1C9HG87;P92302;A0A0F7EV98;Q4VWN3;Q9GEK5;A0A0K2SQY8;Q3…	M18(Oxidation)	0	0	1.272e-10	76.68	8.72051e-05	2	2185.98	1.33788	83.8821	1
	High	TFQGPPHGIQVER	27	58045	278	C0J9R6;C6G1P2;Q5W520;A5X4D3;F2X4H9;A0A0K2SQY8;D6MYL0;Q9GGI5;D6MYJ6;Q5I221;Q4VI78;A0A249Y5Y5;G0WZL1;Q37220;B2BY95;A0A291L2W8;A2VAL6;Q37279;J9QH20;L0N8B1;A0A291EXH5;Q6VW40;I2BGM7;Q33047;Q31807;Q8WL19;Q33032;Q8M9C0;A0A1C9HG87;B8PRL7;Q4VWN3;C3S8Q5;Q9GEK5;C1JAT3;Q7GH77;A0A2H4NXN4;Q33156;Q8HUZ9;O98551;Q3I534;I2E9A4;Q8MCX8;A0A0F7C9B6;C3S8U4;P93952;Q8WKT6;A0A142DPV4;F6KB17;B7P0E9;A0A1W6BU07;A0A1W6BU25;D4…		0	0	8.117e-09	70.84	0.000513718	2	1465.76	0.905842	60.1288	0
	High	GHYLNATAGTcEEmIKR	3	14767	114	Q6VW40;C0J9R6;C6G1P2;Q5W520;Q33032;Q8M9C0;A0A1C9HG87;Q4VWN3;F2X4H9;A0A0K2SQY8;D6MYL0;C1JAT3;Q9GGI5;D6MYJ6;Q7GH77;O98551;Q3I534;I2E9A4;Q4VI78;A0A0F7C9B6;F6KB17;G0WZL1;Q37220;B2BY95;Q5UFF3;B8YHH9;B1PHQ2;Q1X6Q9;A0A142I7F3;P92434;A2VAL6;S6CMZ7;Q8MFT9;J9QH20;H9ZGI0;L0N8B1;Q95A73;Q32701;Q9T2E4;A0A0B4M1K8;A0A171LI15;A0A1D8DG20;P94046;Q6VW48;E7DMY2;A0A2H4UGV5;I2E962;O98429;A0A142I7A5;Q36637;A0A078BR81;Q3…	C11(Carbamidomethyl); M14(Oxidation)	0	0	1.559e-07	70.09	0.000239774	3	1966.91	1.02636	51.0796	1
	High	FLFcAEAIYK	8	13080	136	Q9GHZ1;A0A291EXH5;C3S8Q5;C3S8U4;C0J9R6;C6G1P2;Q5W520;F2X4H9;Q9GGI5;Q4VI78;A2VAL6;Q31807;O78309;M1S1D7;Q8HUZ9;Q5I221;Q95DW1;P93952;J9QG76;Q37220;E0D9F7;J9QGT1;Q7YJM3;A0A1C9HG42;L0N8B1;A0A171LI15;A8DPF0;A0A023UA12;A0A291EY88;T1WH32;Q3I531;A0A1W6L1X3;D6MYK9;Q32571;C3RXF1;B8PRL7;R4QE58;Q66PI3;A0A0K2SQY8;D6MYL0;D6MYJ6;Q71N81;Q8WKT6;Q8MCX1;D6MYI7;A2VAL3;B8PRP3;H5ZW43;G0WZL1;B2BY95;A0A142I7A5;Q36637;Q6P…	C4(Carbamidomethyl)	0	0	0.0003322	61.05	0.00257809	2	1261.63	0.760049	114.101	0
	High	VALEAcVQAR	25	29518	223	A0A291EXH5;Q6VW40;I2BGM7;B1NL21;C0J9R6;C6G1P2;Q5W520;Q33047;Q31807;Q8WL19;Q33032;F2X4Q8;Q8M9C0;Q7YMT1;I2EAR2;Q339G9;F2X4H9;O78309;Q9GGI5;I2E964;Q37212;M1S1D7;Q7GH77;A0A291IA50;Q33156;Q8HUZ9;Q5I221;Q7YMS9;I2E9A4;Q4VI78;A0A0F7C9B6;F2X4R1;O78288;Q95DW1;C3S8U4;P93952;A0A249Y5N8;A0A142DPV4;F6KB17;Q8WJX3;B7P0E9;B5L2V5;S4TA61;D4N1T9;J9QG76;Q37220;Q9GD27;A0A1R3KTJ9;Q5UFF3;B8YHH9;E0D8V0;B1PHQ2;Q1X6Q9;R4GU…	C6(Carbamidomethyl)	0	0	0.0001236	58.39	0.00581233	2	1116.58	0.428443	113.302	0
	High	GHYLNATAGTcEEMIKR	1	14767	114	Q6VW40;C0J9R6;C6G1P2;Q33032;Q8M9C0;A0A1C9HG87;Q4VWN3;F2X4H9;A0A0K2SQY8;D6MYL0;Q9GGI5;D6MYJ6;Q7GH77;O98551;I2E9A4;A0A0F7C9B6;F6KB17;B2BY95;Q5UFF3;B8YHH9;Q1X6Q9;S6CMZ7;Q8MFT9;H9ZGI0;L0N8B1;Q95A73;Q5W520;Q4VI78;Q37220;B1PHQ2;A2VAL6;C1JAT3;Q3I534;G0WZL1;A0A142I7F3;P92434;J9QH20;Q6VW48;E7DMY2;A0A2H4UGV5;I2E962;O98429;Q9T2E4;A0A0B4M1K8;A0A142I7A5;Q36637;A0A171LI15;A0A078BR81;Q37347;K4EPE7;A0A0F6TFY2;Q9…	C11(Carbamidomethyl)	0	0	6.147e-05	57.37	0.00491079	2	1950.92	1.53245	60.2658	1
	High	EITLGFVDLLR	3	11021	118	Q6VW40;I2BGM7;C0J9R6;C6G1P2;Q33032;A0A1S6WN23;T1WH32;F2X4H9;Q9GGI5;M1S1D7;Q8HUZ9;Q5I221;A0A249Y5N8;S4TA61;J9QG76;E0D8V0;Q8MFT9;Q5QAE5;A0A0F7G5Y0;A0A291EXH5;Q5W520;Q8WIX2;A0A0F7EV98;Q71N81;Q95F24;B8PRP3;O03612;A0A1X9PIF9;Q37212;F2X4R1;A0A286NQF2;Q7YJM6;F5B3G0;A0A023UBM0;E2FGZ3;C3S8U4;E7DMY2;Q4VI78;A2VAL6;Q9GEN6;C3RXF1;A0A2H4NXN4;G0WZL1;A0A1C9HG87;Q4VWN3;C1JAT3;P92434;J9QH20;H9ZGI0;F2X4Q8;I2EAR2;C3…		0	0	0.0002573	49.55	0.0239648	2	1275.73	0.270747	114.973	0
	High	DDENVNSQPFmR	4	52171	300	Q6VW40;I2BGM7;C0J9R6;C6G1P2;E7DMY2;Q33032;F2X4Q8;A0A1C9HG87;Q8WIX2;I2EAR2;Q4VWN3;C3S8Q5;F2X4H9;Q9GEK5;Q9GGI5;Q37212;A0A2H4NXN4;Q8HUZ9;Q95F24;Q8MCX8;F2X4R1;A0A286NQF2;Q7YJM6;B8PRP3;J9QG76;Q37347;A0A023UBM0;Q8MFT9;Q5QAE5;H9ZGI0;A0A291EXH5;B1NL21;Q5W520;Q33047;Q31807;Q8WL19;I2E962;Q8M9C0;Q9GHZ1;B8PRL7;Q85ZK4;Q7YMT1;A5X4D3;Q339G9;A5X4C4;A0A0K2SQY8;O78309;Q9T2B5;O98429;D6MYL0;C1JAT3;D6MYJ6;I2E964;M1S1…	M11(Oxidation)	0	0	9.567e-06	48.88	0.0474426	2	1467.62	0.855373	55.8707	0
	High	PLLGcTIKPK	6	64838	312	A0A291EXH5;C6G1P2;Q5W520;Q33032;A0A0F7EV98;Q6VW40;C0J9R6;D6MYK4;E7DMY2;F2X4Q8;Q8M9C0;A0A1C9HG87;I2EAR2;Q4VWN3;F2X4H9;A0A0K2SQY8;D6MYL0;C1JAT3;Q9GGI5;D6MYJ6;Q37212;Q7GH77;A0A291IA50;J9QER6;O98551;Q3I534;I2E9A4;Q4VI78;A0A0F7C9B6;F2X4R1;F6KB17;G0WZL1;Q37220;B2BY95;Q5UFF3;B8YHH9;B1PHQ2;Q1X6Q9;A0A142I7F3;P92434;A2VAL6;S6CMZ7;Q37176;Q8MFT9;J9QH20;A0A0F7C952;H9ZGI0;L0N8B1;Q95A73;Q31807;A5X4D3;C3S8Q5;M1S…	C5(Carbamidomethyl)	0	0	0.0002652	48.68	0.076682	2	1126.67	0.429394	51.9539	1
	High	AMHAVIDR	9	44488	296	C6G1P2;C3S8Q5;C3S8U4;Q6VW40;C0J9R6;Q5W520;Q33032;Q8M9C0;A0A1C9HG87;Q4VWN3;F2X4H9;A0A0K2SQY8;D6MYL0;C1JAT3;Q9GGI5;D6MYJ6;Q7GH77;O98551;Q3I534;I2E9A4;Q4VI78;A0A0F7C9B6;F6KB17;G0WZL1;Q37220;B2BY95;Q5UFF3;B8YHH9;B1PHQ2;Q1X6Q9;A0A142I7F3;P92434;A2VAL6;S6CMZ7;Q8MFT9;J9QH20;H9ZGI0;L0N8B1;Q95A73;I2BGM7;F2X4Q8;I2EAR2;Q37212;M1S1D7;Q8HUZ9;Q5I221;Q95F24;F2X4R1;A0A286NQF2;Q7YJM6;A0A249Y5N8;S4TA61;J9QG76;F5B3…		0	0	0.002468	47.13	0.0715004	2	912.472	0.113135	31.9205	0
	High	YGRPLLGcTIKPK	7	64650	303	C0J9R6;C6G1P2;Q5W520;A5X4D3;F2X4H9;A0A0K2SQY8;D6MYL0;Q9GGI5;D6MYJ6;Q5I221;Q4VI78;A0A249Y5Y5;G0WZL1;Q37220;B2BY95;A0A291L2W8;A2VAL6;Q37279;J9QH20;L0N8B1;A0A291EXH5;Q6VW40;I2BGM7;Q33047;Q31807;Q8WL19;Q33032;Q8M9C0;A0A1C9HG87;B8PRL7;Q4VWN3;C3S8Q5;Q9GEK5;C1JAT3;Q7GH77;A0A2H4NXN4;Q33156;Q8HUZ9;O98551;Q3I534;I2E9A4;Q8MCX8;A0A0F7C9B6;C3S8U4;P93952;Q8WKT6;A0A142DPV4;F6KB17;B7P0E9;A0A1W6BU07;A0A1W6BU25;D4…	C8(Carbamidomethyl)	0	0	1.343e-06	43.02	0.288981	3	1502.85	0.700838	53.2853	2
	High	EITLGFVDLLRDDFIEKDR	1	5694	59	Q9GGI5;C6G1P2;Q5W520;C0J9R6;F2X4H9;Q4VI78;Q3I531;A2VAL6;A0A0U4I2J4;Q6VW40;I2BGM7;Q33032;A0A1S6WN23;T1WH32;M1S1D7;Q8HUZ9;Q5I221;A0A249Y5N8;S4TA61;J9QG76;E0D8V0;Q8MFT9;Q5QAE5;A0A0F7G5Y0;Q37212;F2X4R1;Q95F24;A0A286NQF2;Q7YJM6;F5B3G0;A0A023UBM0;E2FGZ3;A0A291EXH5;C3S8U4;E7DMY2;F2X4Q8;I2EAR2;E0D9F7;A0A291EY88;O78309;A0A291IA50;A0A142DPV4;R4GU38;A0A249Y5J7;A0A0F7EV89;J9QGT1;A0A286SFA6;A0A0F7EV98;O09420;…		0	0	3.279e-07	41.95	0.127477	3	2294.21	1.16258	114.73	2
	High	PQAETGEIK	6	38	14	Q6VW40;J9QER6;Q5I221;J9QH20;A0A291L206;Q71N78;C7A5Z4;Q6PZC1;A0A0F6TFY2;A1XM46;B6GUV5;A0A1W6BQF9;A0A2H4P5N4;C7SN35		0	0.001	0.006787	52.2	0.00833551	2	972.499	-0.208759	30.3225	0
	High	DDFIEKDR	5	17693	160	Q32701;A0A291EXH5;Q6VW40;I2BGM7;O20246;B1NL21;C0J9R6;A0A291EY88;C6G1P2;Q5W520;Q33047;Q6VW48;Q31807;Q8WL19;Q33032;Q8M9C0;A0A1S6WN23;Q31895;Q7YMT1;O09420;T1WH32;A0A0F7EV98;Q339G9;F2X4H9;O78309;Q9T2B5;Q32553;Q9GGI5;A0A2H4UGV5;I2E964;A0A248SN48;M1S1D7;Q7GH77;Q33156;Q8HUZ9;Q8WIA7;Q5I221;Q7YMS9;Q95F24;I2E9A4;Q9T2E4;Q9MTG1;Q4VI78;A0A0F7C9B6;O78288;A0A286NQF2;Q95DW1;C3S8U4;P93952;Q7YJM6;Q8MCX1;C7A5Z4;Q3I…		0	0.002	0.02628	64.13	0.00104246	2	1037.49	1.9254	42.0586	1
	High	NHGMHFR	4	30695	230	C0J9R6;C6G1P2;Q5W520;R4QE58;F2X4H9;Q9GGI5;Q4VI78;Q37220;A0A171LI15;B6GUV5;A0A078BR81;A2VAL6;A0A0F6TFY2;Q5DRJ9;G0LNJ9;L0N8B1;Q31807;A0A1C9HG42;E7DMY2;Q37212;Q5I221;F2X4R1;A0A1W6BU25;A0A291EXH5;Q8HUZ9;C3S8U4;P93952;J9QG76;E0D9F7;Q7YJM3;Q6VW40;I2BGM7;D6MYK4;Q33032;F2X4Q8;Q8M9C0;A0A1C9HG87;Q8WIX2;I2EAR2;Q4VWN3;C3S8Q5;Q6VW13;Q9GEK5;A0A0K2SQY8;O98429;D6MYL0;D6MYJ6;A0A1W6BQF9;Q7GH77;A0A2H4NXN4;Q95F24;O9…		0	0.004	0.0516	33.82	1.05071	2	898.41	-0.157603	30.2354	0
	High	AmHAVIDR	1	44488	296	A0A291EXH5;Q85ZK4;C3S8Q5;A0A2H4NXN4;C3S8U4;P93952;E0Y5C1;A0A1W6BU07;A0A1W6BU25;A0A1W6BU28;Q5EWL7;Q5QAE5;A0A023Q1L0;C0J9R6;C6G1P2;Q5W520;F2X4H9;A0A0K2SQY8;D6MYL0;Q9GGI5;D6MYJ6;Q4VI78;G0WZL1;Q37220;B2BY95;A2VAL6;J9QH20;L0N8B1;Q32701;Q6VW40;Q33032;Q8M9C0;Q32553;Q7GH77;I2E9A4;A0A0F7C9B6;Q3I531;F6KB17;Q5UFF3;B8YHH9;B1PHQ2;Q1X6Q9;S6CMZ7;Q8MFT9;A0A291L2S1;A5X4D3;Q5I221;A0A249Y5Y5;A0A291L2W8;Q37279;I2BGM…	M2(Oxidation)	0	0.009	0.1103	13.12	194.214	2	928.466	-1.05154	31.5457	0
Q6VW40	Ribulose bisphosphate carboxylase large chain (Fragment) OS=Haworthia resendeana OX=247097 GN=rbcL PE=3 SV=1 - [Q6VW40_9ASPA]	2353.06	33.18	48912	0	18	229	422	46.5208	6.75635
	High	GGLDFTKDDENVNSQPFMR	9	51638	277	Q8MFT9;C0J9R6;C6G1P2;Q5W520;A5X4D3;F2X4H9;A0A0K2SQY8;D6MYL0;Q9GGI5;D6MYJ6;Q5I221;Q4VI78;A0A249Y5Y5;G0WZL1;Q37220;B2BY95;A0A291L2W8;A2VAL6;Q37279;J9QH20;L0N8B1;A0A291EXH5;Q6VW40;I2BGM7;Q33047;Q31807;Q8WL19;Q33032;Q8M9C0;A0A1C9HG87;B8PRL7;Q4VWN3;C3S8Q5;Q9GEK5;C1JAT3;Q7GH77;A0A2H4NXN4;Q33156;Q8HUZ9;O98551;Q3I534;I2E9A4;Q8MCX8;A0A0F7C9B6;C3S8U4;P93952;Q8WKT6;A0A142DPV4;F6KB17;B7P0E9;A0A1W6BU07;A0A1W6…		0	0	5.26e-12	133.6	1.83134e-10	2	2169.99	1.02955	93.3688	1
	High	GHYLNATAGTcEEMIK	12	14794	115	Q6VW40;C0J9R6;C6G1P2;Q5W520;Q33032;Q8M9C0;A0A1C9HG87;Q4VWN3;F2X4H9;A0A0K2SQY8;D6MYL0;C1JAT3;Q9GGI5;D6MYJ6;Q7GH77;O98551;Q3I534;I2E9A4;Q4VI78;A0A0F7C9B6;F6KB17;G0WZL1;Q37220;B2BY95;Q5UFF3;B8YHH9;B1PHQ2;Q1X6Q9;A0A142I7F3;P92434;A2VAL6;S6CMZ7;Q8MFT9;J9QH20;H9ZGI0;L0N8B1;Q95A73;Q32701;Q9T2E4;A0A0B4M1K8;A0A171LI15;A0A1D8DG20;P94046;E7DMY2;F2X4Q8;Q31895;I2EAR2;Q37212;A0A291IA50;Q5I221;F2X4R1;Q8MCX9;A0A…	C11(Carbamidomethyl)	0	0	6.317e-11	99.52	2.45715e-07	2	1794.82	1.35117	65.1218	0
	High	mSGGDHIHAGTVVGK	31	17683	149	F2X4Q8;I2EAR2;F2X4R1;Q6VW40;C0J9R6;C6G1P2;Q33032;Q8M9C0;Q339G9;F2X4H9;Q9GGI5;I2E964;Q7GH77;Q5I221;I2E9A4;A0A0F7C9B6;A0A249Y5N8;F6KB17;Q5UFF3;B8YHH9;Q1X6Q9;S6CMZ7;Q8MFT9;L0N8B1;D6MYK4;E7DMY2;Q31807;T1WH32;C3S8Q5;A0A0K2SQY8;D6MYL0;D6MYJ6;Q8HUZ9;P93952;Q8WKT6;J9QG76;B2BY95;Q7YJM3;A0A1C9HG42;I6N589;I2BGM7;A0A1C9HG87;Q4VWN3;Q9GEK5;A0A2H4NXN4;O98551;Q8MCX8;B7P0E9;D4N1T9;A0A291L206;Q5QAE5;G8EEM9;A0A2D0W…	M1(Oxidation)	0	0	6.758e-08	84.13	1.33737e-05	2	1481.72	0.318762	31.0825	0
	High	ExTLGFVDLLRDDFIEK	1	5735	59	C0J9R6;C6G1P2;Q5W520;F2X4H9;Q9GGI5;Q4VI78;A2VAL6;Q6VW40;Q33032;Q5I221;A0A249Y5N8;Q8MFT9;T1WH32;Q8HUZ9;J9QG76;A0A291EXH5;I2BGM7;Q31895;O78309;M1S1D7;C3S8U4;A0A142DPV4;S4TA61;E0D8V0;E0D9F7;Q5QAE5;J9QGT1;A0A0F7G5Y0;A0A1W6L1X3;E7DMY2;Q7YJM6;F2X4Q8;I2EAR2;Q37212;A0A291IA50;Q95F24;Q4VIC0;F2X4R1;A0A286NQF2;Q8MCX9;H5ZW43;Q95CF8;F5B3G0;R4GU38;A0A249Y5J7;A0A023UBM0;A0A0F7EV89;A0A286SFA6;A0A291EY88;O09420;Q…	X2(I)	0	0	1.204e-12	83.61	9.81361e-06	2	2023.08	0.54964	115.088	1
	High	DNGLLLHIHR	12	41878	288	C0J9R6;C6G1P2;Q5W520;A5X4D3;F2X4H9;A0A0K2SQY8;D6MYL0;Q9GGI5;D6MYJ6;Q5I221;Q4VI78;A0A249Y5Y5;G0WZL1;Q37220;B2BY95;A0A291L2W8;A2VAL6;Q37279;J9QH20;L0N8B1;A0A291EXH5;Q6VW40;I2BGM7;Q33047;Q31807;Q8WL19;Q33032;Q8M9C0;A0A1C9HG87;B8PRL7;Q4VWN3;C3S8Q5;Q9GEK5;C1JAT3;Q7GH77;A0A2H4NXN4;Q33156;Q8HUZ9;O98551;Q3I534;I2E9A4;Q8MCX8;A0A0F7C9B6;C3S8U4;P93952;Q8WKT6;A0A142DPV4;F6KB17;B7P0E9;A0A1W6BU07;A0A1W6BU25;D4…		0	0	0.0001544	82.18	3.04871e-05	2	1187.66	0.260301	64.7687	0
	High	MSGGDHIHAGTVVGK	38	17683	149	C0J9R6;C6G1P2;F2X4H9;Q9GGI5;Q5I221;I2E9A4;Q6VW40;I2BGM7;Q33032;A0A1S6WN23;T1WH32;M1S1D7;Q8HUZ9;A0A249Y5N8;S4TA61;J9QG76;E0D8V0;Q8MFT9;Q5QAE5;A0A0F7G5Y0;Q32701;O20246;Q6VW48;E7DMY2;Q31807;P92447;F2X4Q8;Q8M9C0;O47280;R4QE58;I2EAR2;Q339G9;Q6VW13;Q3T5L7;C6G392;A0A2H4UGV5;I2E964;A0A248SN48;Q37212;Q7GH77;Q9MTG1;A0A0F7C9B6;F2X4R1;O78288;P93952;Q8MCX9;Q5UFC2;A0A024HRQ0;F6KB17;Q9GCX8;Q8WJX3;B7P0E9;B5L2V5;…		0	0	1.735e-09	82.18	1.80255e-05	2	1465.72	0.933846	39.4129	0
	High	GHYLNATAGTcEEmIK	4	14794	115	C0J9R6;C6G1P2;Q5W520;A5X4D3;F2X4H9;A0A0K2SQY8;D6MYL0;Q9GGI5;D6MYJ6;Q5I221;Q4VI78;A0A249Y5Y5;G0WZL1;Q37220;B2BY95;A0A291L2W8;A2VAL6;Q37279;J9QH20;L0N8B1;Q9GEN6;Q32701;Q6VW40;D6MYK4;E7DMY2;Q33032;I2E962;F2X4Q8;Q8M9C0;A0A1C9HG87;Q7YMT1;R4QE58;I2E906;I2EAR2;Q4VWN3;Q339G9;Q95631;Q6VW13;Q3T5L7;Q9TN58;O98429;Q32553;C1JAT3;I2E964;Q37212;Q7GH77;A0A291IA50;J9QER6;Q7YMS9;O98551;Q3I534;I2E9A4;Q9T2E4;A0A0F7C9…	C11(Carbamidomethyl); M14(Oxidation)	0	0	2.694e-11	81.04	1.58999e-05	2	1810.81	1.65313	55.2681	0
	High	DDENVNSQPFMR	6	52171	300	Q6VW40;C0J9R6;C6G1P2;Q5W520;Q33032;A0A1C9HG87;Q4VWN3;F2X4H9;C1JAT3;Q9GGI5;Q4VI78;G0WZL1;P92434;A2VAL6;Q8MFT9;J9QH20;H9ZGI0;F2X4Q8;I2EAR2;Q37212;Q5I221;F2X4R1;A0A249Y5N8;I2BGM7;Q31807;Q8M9C0;A5X4D3;Q8WIX2;V5K6K1;Q339G9;C3S8Q5;V5K6L0;Q9GEK5;A0A0K2SQY8;O98429;D6MYL0;D6MYJ6;I2E964;A0A1W6BQF9;M1S1D7;Q7GH77;A0A2H4NXN4;Q8HUZ9;G0WZM4;Q95F24;O98551;I2E9A4;Q9T2E4;Q8MCX8;A0A0F7C9B6;O78288;A0A286NQF2;P93952;…		0	0	1.986e-06	77.7	6.32986e-05	2	1451.62	0.809607	69.6351	0
	High	GGLDFTKDDENVNSQPFmR	8	51638	277	A0A291EXH5;C0J9R6;A0A291EY88;C6G1P2;Q5W520;C3RXF1;B8PRL7;O09420;T1WH32;C3S8Q5;Q66PI3;F2X4H9;O78309;Q9GGI5;M1S1D7;Q8HUZ9;Q5I221;Q4VI78;O09424;C3S8U4;Q3I531;A0A249Y5Y5;G0WZL1;J9QG76;J9QFH0;E0D9F7;A2VAL6;J9QGT1;J9QH20;M1X1Y1;O03612;A0A023Q3H2;I2BGM7;Q33032;A0A142DPV4;A0A0F7C952;Q6VW40;Q9GEN6;Q32701;Q32571;Q33047;Q31807;Q8WL19;Q8M9C0;A0A1S6WN23;A0A1C9HG87;P92302;A0A0F7EV98;Q4VWN3;Q9GEK5;A0A0K2SQY8;Q3…	M18(Oxidation)	0	0	1.272e-10	76.68	8.72051e-05	2	2185.98	1.33788	83.8821	1
	High	TFQGPPHGIQVER	27	58045	278	C0J9R6;C6G1P2;Q5W520;A5X4D3;F2X4H9;A0A0K2SQY8;D6MYL0;Q9GGI5;D6MYJ6;Q5I221;Q4VI78;A0A249Y5Y5;G0WZL1;Q37220;B2BY95;A0A291L2W8;A2VAL6;Q37279;J9QH20;L0N8B1;A0A291EXH5;Q6VW40;I2BGM7;Q33047;Q31807;Q8WL19;Q33032;Q8M9C0;A0A1C9HG87;B8PRL7;Q4VWN3;C3S8Q5;Q9GEK5;C1JAT3;Q7GH77;A0A2H4NXN4;Q33156;Q8HUZ9;O98551;Q3I534;I2E9A4;Q8MCX8;A0A0F7C9B6;C3S8U4;P93952;Q8WKT6;A0A142DPV4;F6KB17;B7P0E9;A0A1W6BU07;A0A1W6BU25;D4…		0	0	8.117e-09	70.84	0.000513718	2	1465.76	0.905842	60.1288	0
	High	GHYLNATAGTcEEmIKR	3	14767	114	Q6VW40;C0J9R6;C6G1P2;Q5W520;Q33032;Q8M9C0;A0A1C9HG87;Q4VWN3;F2X4H9;A0A0K2SQY8;D6MYL0;C1JAT3;Q9GGI5;D6MYJ6;Q7GH77;O98551;Q3I534;I2E9A4;Q4VI78;A0A0F7C9B6;F6KB17;G0WZL1;Q37220;B2BY95;Q5UFF3;B8YHH9;B1PHQ2;Q1X6Q9;A0A142I7F3;P92434;A2VAL6;S6CMZ7;Q8MFT9;J9QH20;H9ZGI0;L0N8B1;Q95A73;Q32701;Q9T2E4;A0A0B4M1K8;A0A171LI15;A0A1D8DG20;P94046;Q6VW48;E7DMY2;A0A2H4UGV5;I2E962;O98429;A0A142I7A5;Q36637;A0A078BR81;Q3…	C11(Carbamidomethyl); M14(Oxidation)	0	0	1.559e-07	70.09	0.000239774	3	1966.91	1.02636	51.0796	1
	High	VALEAcVQAR	25	29518	223	A0A291EXH5;Q6VW40;I2BGM7;B1NL21;C0J9R6;C6G1P2;Q5W520;Q33047;Q31807;Q8WL19;Q33032;F2X4Q8;Q8M9C0;Q7YMT1;I2EAR2;Q339G9;F2X4H9;O78309;Q9GGI5;I2E964;Q37212;M1S1D7;Q7GH77;A0A291IA50;Q33156;Q8HUZ9;Q5I221;Q7YMS9;I2E9A4;Q4VI78;A0A0F7C9B6;F2X4R1;O78288;Q95DW1;C3S8U4;P93952;A0A249Y5N8;A0A142DPV4;F6KB17;Q8WJX3;B7P0E9;B5L2V5;S4TA61;D4N1T9;J9QG76;Q37220;Q9GD27;A0A1R3KTJ9;Q5UFF3;B8YHH9;E0D8V0;B1PHQ2;Q1X6Q9;R4GU…	C6(Carbamidomethyl)	0	0	0.0001236	58.39	0.00581233	2	1116.58	0.428443	113.302	0
	High	GHYLNATAGTcEEMIKR	1	14767	114	Q6VW40;C0J9R6;C6G1P2;Q33032;Q8M9C0;A0A1C9HG87;Q4VWN3;F2X4H9;A0A0K2SQY8;D6MYL0;Q9GGI5;D6MYJ6;Q7GH77;O98551;I2E9A4;A0A0F7C9B6;F6KB17;B2BY95;Q5UFF3;B8YHH9;Q1X6Q9;S6CMZ7;Q8MFT9;H9ZGI0;L0N8B1;Q95A73;Q5W520;Q4VI78;Q37220;B1PHQ2;A2VAL6;C1JAT3;Q3I534;G0WZL1;A0A142I7F3;P92434;J9QH20;Q6VW48;E7DMY2;A0A2H4UGV5;I2E962;O98429;Q9T2E4;A0A0B4M1K8;A0A142I7A5;Q36637;A0A171LI15;A0A078BR81;Q37347;K4EPE7;A0A0F6TFY2;Q9…	C11(Carbamidomethyl)	0	0	6.147e-05	57.37	0.00491079	2	1950.92	1.53245	60.2658	1
	High	ExTLGFVDLLR	3	11021	118	Q6VW40;I2BGM7;C0J9R6;C6G1P2;Q33032;A0A1S6WN23;T1WH32;F2X4H9;Q9GGI5;M1S1D7;Q8HUZ9;Q5I221;A0A249Y5N8;S4TA61;J9QG76;E0D8V0;Q8MFT9;Q5QAE5;A0A0F7G5Y0;A0A291EXH5;Q5W520;Q8WIX2;A0A0F7EV98;Q71N81;Q95F24;B8PRP3;O03612;A0A1X9PIF9;Q37212;F2X4R1;A0A286NQF2;Q7YJM6;F5B3G0;A0A023UBM0;E2FGZ3;C3S8U4;E7DMY2;Q4VI78;A2VAL6;Q9GEN6;C3RXF1;A0A2H4NXN4;G0WZL1;A0A1C9HG87;Q4VWN3;C1JAT3;P92434;J9QH20;H9ZGI0;F2X4Q8;I2EAR2;C3…	X2(I)	0	0	0.0002573	49.55	0.0239648	2	1275.73	0.270747	114.973	0
	High	DDENVNSQPFmR	4	52171	300	Q6VW40;I2BGM7;C0J9R6;C6G1P2;E7DMY2;Q33032;F2X4Q8;A0A1C9HG87;Q8WIX2;I2EAR2;Q4VWN3;C3S8Q5;F2X4H9;Q9GEK5;Q9GGI5;Q37212;A0A2H4NXN4;Q8HUZ9;Q95F24;Q8MCX8;F2X4R1;A0A286NQF2;Q7YJM6;B8PRP3;J9QG76;Q37347;A0A023UBM0;Q8MFT9;Q5QAE5;H9ZGI0;A0A291EXH5;B1NL21;Q5W520;Q33047;Q31807;Q8WL19;I2E962;Q8M9C0;Q9GHZ1;B8PRL7;Q85ZK4;Q7YMT1;A5X4D3;Q339G9;A5X4C4;A0A0K2SQY8;O78309;Q9T2B5;O98429;D6MYL0;C1JAT3;D6MYJ6;I2E964;M1S1…	M11(Oxidation)	0	0	9.567e-06	48.88	0.0474426	2	1467.62	0.855373	55.8707	0
	High	PLLGcTIKPK	6	64838	312	A0A291EXH5;C6G1P2;Q5W520;Q33032;A0A0F7EV98;Q6VW40;C0J9R6;D6MYK4;E7DMY2;F2X4Q8;Q8M9C0;A0A1C9HG87;I2EAR2;Q4VWN3;F2X4H9;A0A0K2SQY8;D6MYL0;C1JAT3;Q9GGI5;D6MYJ6;Q37212;Q7GH77;A0A291IA50;J9QER6;O98551;Q3I534;I2E9A4;Q4VI78;A0A0F7C9B6;F2X4R1;F6KB17;G0WZL1;Q37220;B2BY95;Q5UFF3;B8YHH9;B1PHQ2;Q1X6Q9;A0A142I7F3;P92434;A2VAL6;S6CMZ7;Q37176;Q8MFT9;J9QH20;A0A0F7C952;H9ZGI0;L0N8B1;Q95A73;Q31807;A5X4D3;C3S8Q5;M1S…	C5(Carbamidomethyl)	0	0	0.0002652	48.68	0.076682	2	1126.67	0.429394	51.9539	1
	High	AMHAVIDR	9	44488	296	C6G1P2;C3S8Q5;C3S8U4;Q6VW40;C0J9R6;Q5W520;Q33032;Q8M9C0;A0A1C9HG87;Q4VWN3;F2X4H9;A0A0K2SQY8;D6MYL0;C1JAT3;Q9GGI5;D6MYJ6;Q7GH77;O98551;Q3I534;I2E9A4;Q4VI78;A0A0F7C9B6;F6KB17;G0WZL1;Q37220;B2BY95;Q5UFF3;B8YHH9;B1PHQ2;Q1X6Q9;A0A142I7F3;P92434;A2VAL6;S6CMZ7;Q8MFT9;J9QH20;H9ZGI0;L0N8B1;Q95A73;I2BGM7;F2X4Q8;I2EAR2;Q37212;M1S1D7;Q8HUZ9;Q5I221;Q95F24;F2X4R1;A0A286NQF2;Q7YJM6;A0A249Y5N8;S4TA61;J9QG76;F5B3…		0	0	0.002468	47.13	0.0715004	2	912.472	0.113135	31.9205	0
	High	YGRPLLGcTIKPK	7	64650	303	C0J9R6;C6G1P2;Q5W520;A5X4D3;F2X4H9;A0A0K2SQY8;D6MYL0;Q9GGI5;D6MYJ6;Q5I221;Q4VI78;A0A249Y5Y5;G0WZL1;Q37220;B2BY95;A0A291L2W8;A2VAL6;Q37279;J9QH20;L0N8B1;A0A291EXH5;Q6VW40;I2BGM7;Q33047;Q31807;Q8WL19;Q33032;Q8M9C0;A0A1C9HG87;B8PRL7;Q4VWN3;C3S8Q5;Q9GEK5;C1JAT3;Q7GH77;A0A2H4NXN4;Q33156;Q8HUZ9;O98551;Q3I534;I2E9A4;Q8MCX8;A0A0F7C9B6;C3S8U4;P93952;Q8WKT6;A0A142DPV4;F6KB17;B7P0E9;A0A1W6BU07;A0A1W6BU25;D4…	C8(Carbamidomethyl)	0	0	1.343e-06	43.02	0.288981	3	1502.85	0.700838	53.2853	2
	High	ExTLGFVDLLRDDFIEKDR	1	5694	59	Q9GGI5;C6G1P2;Q5W520;C0J9R6;F2X4H9;Q4VI78;Q3I531;A2VAL6;A0A0U4I2J4;Q6VW40;I2BGM7;Q33032;A0A1S6WN23;T1WH32;M1S1D7;Q8HUZ9;Q5I221;A0A249Y5N8;S4TA61;J9QG76;E0D8V0;Q8MFT9;Q5QAE5;A0A0F7G5Y0;Q37212;F2X4R1;Q95F24;A0A286NQF2;Q7YJM6;F5B3G0;A0A023UBM0;E2FGZ3;A0A291EXH5;C3S8U4;E7DMY2;F2X4Q8;I2EAR2;E0D9F7;A0A291EY88;O78309;A0A291IA50;A0A142DPV4;R4GU38;A0A249Y5J7;A0A0F7EV89;J9QGT1;A0A286SFA6;A0A0F7EV98;O09420;…	X2(I)	0	0	3.279e-07	41.95	0.127477	3	2294.21	1.16258	114.73	2
	High	xQAETGEIK	6	38	14	Q6VW40;J9QER6;Q5I221;J9QH20;A0A291L206;Q71N78;C7A5Z4;Q6PZC1;A0A0F6TFY2;A1XM46;B6GUV5;A0A1W6BQF9;A0A2H4P5N4;C7SN35	X1(P)	0	0.001	0.006787	52.2	0.00833551	2	972.499	-0.208759	30.3225	0
	High	xQAETGEIK	6	27913	221	C6G1P2;Q33032;Q8ME51;B8PRL7;Q9GEK5;A0A142DPV4;L0N8B1;Q6VW40;I2BGM7;C0J9R6;A0A1C9HG87;Q4VWN3;C3S8Q5;F2X4H9;Q9GGI5;A0A2H4NXN4;Q8HUZ9;Q8MCX8;J9QG76;Q8MFT9;Q5QAE5;H9ZGI0;Q5W520;Q8M9C0;A0A0K2SQY8;D6MYL0;C1JAT3;D6MYJ6;Q7GH77;O98551;Q3I534;I2E9A4;Q4VI78;A0A0F7C9B6;F6KB17;G0WZL1;Q37220;B2BY95;Q5UFF3;B8YHH9;B1PHQ2;Q1X6Q9;A0A142I7F3;P92434;A2VAL6;S6CMZ7;J9QH20;Q95A73;A0A291EXH5;C3RXF1;T1WH32;C3S8U4;A0A023Q…	X1(A)	0	0.001	0.01501	45.97	0.0925521	2	946.485	1.48856	24.8944	0
	High	DDFIEKDR	5	17693	160	Q32701;A0A291EXH5;Q6VW40;I2BGM7;O20246;B1NL21;C0J9R6;A0A291EY88;C6G1P2;Q5W520;Q33047;Q6VW48;Q31807;Q8WL19;Q33032;Q8M9C0;A0A1S6WN23;Q31895;Q7YMT1;O09420;T1WH32;A0A0F7EV98;Q339G9;F2X4H9;O78309;Q9T2B5;Q32553;Q9GGI5;A0A2H4UGV5;I2E964;A0A248SN48;M1S1D7;Q7GH77;Q33156;Q8HUZ9;Q8WIA7;Q5I221;Q7YMS9;Q95F24;I2E9A4;Q9T2E4;Q9MTG1;Q4VI78;A0A0F7C9B6;O78288;A0A286NQF2;Q95DW1;C3S8U4;P93952;Q7YJM6;Q8MCX1;C7A5Z4;Q3I…		0	0.002	0.02628	64.13	0.00104246	2	1037.49	1.9254	42.0586	1
	High	NHGMHFR	4	30695	230	C0J9R6;C6G1P2;Q5W520;R4QE58;F2X4H9;Q9GGI5;Q4VI78;Q37220;A0A171LI15;B6GUV5;A0A078BR81;A2VAL6;A0A0F6TFY2;Q5DRJ9;G0LNJ9;L0N8B1;Q31807;A0A1C9HG42;E7DMY2;Q37212;Q5I221;F2X4R1;A0A1W6BU25;A0A291EXH5;Q8HUZ9;C3S8U4;P93952;J9QG76;E0D9F7;Q7YJM3;Q6VW40;I2BGM7;D6MYK4;Q33032;F2X4Q8;Q8M9C0;A0A1C9HG87;Q8WIX2;I2EAR2;Q4VWN3;C3S8Q5;Q6VW13;Q9GEK5;A0A0K2SQY8;O98429;D6MYL0;D6MYJ6;A0A1W6BQF9;Q7GH77;A0A2H4NXN4;Q95F24;O9…		0	0.004	0.0516	33.82	1.05071	2	898.41	-0.157603	30.2354	0
	High	AmHAVIDR	1	44488	296	A0A291EXH5;Q85ZK4;C3S8Q5;A0A2H4NXN4;C3S8U4;P93952;E0Y5C1;A0A1W6BU07;A0A1W6BU25;A0A1W6BU28;Q5EWL7;Q5QAE5;A0A023Q1L0;C0J9R6;C6G1P2;Q5W520;F2X4H9;A0A0K2SQY8;D6MYL0;Q9GGI5;D6MYJ6;Q4VI78;G0WZL1;Q37220;B2BY95;A2VAL6;J9QH20;L0N8B1;Q32701;Q6VW40;Q33032;Q8M9C0;Q32553;Q7GH77;I2E9A4;A0A0F7C9B6;Q3I531;F6KB17;Q5UFF3;B8YHH9;B1PHQ2;Q1X6Q9;S6CMZ7;Q8MFT9;A0A291L2S1;A5X4D3;Q5I221;A0A249Y5Y5;A0A291L2W8;Q37279;I2BGM…	M2(Oxidation)	0	0.009	0.1103	13.12	194.214	2	928.466	-1.05154	31.5457	0
E7DMY2	Ribulose bisphosphate carboxylase large chain (Fragment) OS=Penianthus longifolius OX=461618 GN=rbcL PE=3 SV=1 - [E7DMY2_9MAGN]	2350.51	34.34	6599	0	19	236	463	51.5068	6.43018
	High	GGLDFTKDDENVNSQPFMR	9	51638	277	Q8MFT9;C0J9R6;C6G1P2;Q5W520;A5X4D3;F2X4H9;A0A0K2SQY8;D6MYL0;Q9GGI5;D6MYJ6;Q5I221;Q4VI78;A0A249Y5Y5;G0WZL1;Q37220;B2BY95;A0A291L2W8;A2VAL6;Q37279;J9QH20;L0N8B1;A0A291EXH5;Q6VW40;I2BGM7;Q33047;Q31807;Q8WL19;Q33032;Q8M9C0;A0A1C9HG87;B8PRL7;Q4VWN3;C3S8Q5;Q9GEK5;C1JAT3;Q7GH77;A0A2H4NXN4;Q33156;Q8HUZ9;O98551;Q3I534;I2E9A4;Q8MCX8;A0A0F7C9B6;C3S8U4;P93952;Q8WKT6;A0A142DPV4;F6KB17;B7P0E9;A0A1W6BU07;A0A1W6…		0	0	5.26e-12	133.6	1.83134e-10	2	2169.99	1.02955	93.3688	1
	High	GHYLNATAGTcEEMIK	12	14794	115	Q6VW40;C0J9R6;C6G1P2;Q5W520;Q33032;Q8M9C0;A0A1C9HG87;Q4VWN3;F2X4H9;A0A0K2SQY8;D6MYL0;C1JAT3;Q9GGI5;D6MYJ6;Q7GH77;O98551;Q3I534;I2E9A4;Q4VI78;A0A0F7C9B6;F6KB17;G0WZL1;Q37220;B2BY95;Q5UFF3;B8YHH9;B1PHQ2;Q1X6Q9;A0A142I7F3;P92434;A2VAL6;S6CMZ7;Q8MFT9;J9QH20;H9ZGI0;L0N8B1;Q95A73;Q32701;Q9T2E4;A0A0B4M1K8;A0A171LI15;A0A1D8DG20;P94046;E7DMY2;F2X4Q8;Q31895;I2EAR2;Q37212;A0A291IA50;Q5I221;F2X4R1;Q8MCX9;A0A…	C11(Carbamidomethyl)	0	0	6.317e-11	99.52	2.45715e-07	2	1794.82	1.35117	65.1218	0
	High	mSGGDHIHAGTVVGK	31	17683	149	F2X4Q8;I2EAR2;F2X4R1;Q6VW40;C0J9R6;C6G1P2;Q33032;Q8M9C0;Q339G9;F2X4H9;Q9GGI5;I2E964;Q7GH77;Q5I221;I2E9A4;A0A0F7C9B6;A0A249Y5N8;F6KB17;Q5UFF3;B8YHH9;Q1X6Q9;S6CMZ7;Q8MFT9;L0N8B1;D6MYK4;E7DMY2;Q31807;T1WH32;C3S8Q5;A0A0K2SQY8;D6MYL0;D6MYJ6;Q8HUZ9;P93952;Q8WKT6;J9QG76;B2BY95;Q7YJM3;A0A1C9HG42;I6N589;I2BGM7;A0A1C9HG87;Q4VWN3;Q9GEK5;A0A2H4NXN4;O98551;Q8MCX8;B7P0E9;D4N1T9;A0A291L206;Q5QAE5;G8EEM9;A0A2D0W…	M1(Oxidation)	0	0	6.758e-08	84.13	1.33737e-05	2	1481.72	0.318762	31.0825	0
	High	EITLGFVDLLRDDFIEK	1	5735	59	C0J9R6;C6G1P2;Q5W520;F2X4H9;Q9GGI5;Q4VI78;A2VAL6;Q6VW40;Q33032;Q5I221;A0A249Y5N8;Q8MFT9;T1WH32;Q8HUZ9;J9QG76;A0A291EXH5;I2BGM7;Q31895;O78309;M1S1D7;C3S8U4;A0A142DPV4;S4TA61;E0D8V0;E0D9F7;Q5QAE5;J9QGT1;A0A0F7G5Y0;A0A1W6L1X3;E7DMY2;Q7YJM6;F2X4Q8;I2EAR2;Q37212;A0A291IA50;Q95F24;Q4VIC0;F2X4R1;A0A286NQF2;Q8MCX9;H5ZW43;Q95CF8;F5B3G0;R4GU38;A0A249Y5J7;A0A023UBM0;A0A0F7EV89;A0A286SFA6;A0A291EY88;O09420;Q…		0	0	1.204e-12	83.61	9.81361e-06	2	2023.08	0.54964	115.088	1
	High	DNGLLLHIHR	12	41878	288	C0J9R6;C6G1P2;Q5W520;A5X4D3;F2X4H9;A0A0K2SQY8;D6MYL0;Q9GGI5;D6MYJ6;Q5I221;Q4VI78;A0A249Y5Y5;G0WZL1;Q37220;B2BY95;A0A291L2W8;A2VAL6;Q37279;J9QH20;L0N8B1;A0A291EXH5;Q6VW40;I2BGM7;Q33047;Q31807;Q8WL19;Q33032;Q8M9C0;A0A1C9HG87;B8PRL7;Q4VWN3;C3S8Q5;Q9GEK5;C1JAT3;Q7GH77;A0A2H4NXN4;Q33156;Q8HUZ9;O98551;Q3I534;I2E9A4;Q8MCX8;A0A0F7C9B6;C3S8U4;P93952;Q8WKT6;A0A142DPV4;F6KB17;B7P0E9;A0A1W6BU07;A0A1W6BU25;D4…		0	0	0.0001544	82.18	3.04871e-05	2	1187.66	0.260301	64.7687	0
	High	MSGGDHIHAGTVVGK	38	17683	149	C0J9R6;C6G1P2;F2X4H9;Q9GGI5;Q5I221;I2E9A4;Q6VW40;I2BGM7;Q33032;A0A1S6WN23;T1WH32;M1S1D7;Q8HUZ9;A0A249Y5N8;S4TA61;J9QG76;E0D8V0;Q8MFT9;Q5QAE5;A0A0F7G5Y0;Q32701;O20246;Q6VW48;E7DMY2;Q31807;P92447;F2X4Q8;Q8M9C0;O47280;R4QE58;I2EAR2;Q339G9;Q6VW13;Q3T5L7;C6G392;A0A2H4UGV5;I2E964;A0A248SN48;Q37212;Q7GH77;Q9MTG1;A0A0F7C9B6;F2X4R1;O78288;P93952;Q8MCX9;Q5UFC2;A0A024HRQ0;F6KB17;Q9GCX8;Q8WJX3;B7P0E9;B5L2V5;…		0	0	1.735e-09	82.18	1.80255e-05	2	1465.72	0.933846	39.4129	0
	High	GHYLNATAGTcEEmIK	4	14794	115	C0J9R6;C6G1P2;Q5W520;A5X4D3;F2X4H9;A0A0K2SQY8;D6MYL0;Q9GGI5;D6MYJ6;Q5I221;Q4VI78;A0A249Y5Y5;G0WZL1;Q37220;B2BY95;A0A291L2W8;A2VAL6;Q37279;J9QH20;L0N8B1;Q9GEN6;Q32701;Q6VW40;D6MYK4;E7DMY2;Q33032;I2E962;F2X4Q8;Q8M9C0;A0A1C9HG87;Q7YMT1;R4QE58;I2E906;I2EAR2;Q4VWN3;Q339G9;Q95631;Q6VW13;Q3T5L7;Q9TN58;O98429;Q32553;C1JAT3;I2E964;Q37212;Q7GH77;A0A291IA50;J9QER6;Q7YMS9;O98551;Q3I534;I2E9A4;Q9T2E4;A0A0F7C9…	C11(Carbamidomethyl); M14(Oxidation)	0	0	2.694e-11	81.04	1.58999e-05	2	1810.81	1.65313	55.2681	0
	High	DDENVNSQPFMR	6	52171	300	Q6VW40;C0J9R6;C6G1P2;Q5W520;Q33032;A0A1C9HG87;Q4VWN3;F2X4H9;C1JAT3;Q9GGI5;Q4VI78;G0WZL1;P92434;A2VAL6;Q8MFT9;J9QH20;H9ZGI0;F2X4Q8;I2EAR2;Q37212;Q5I221;F2X4R1;A0A249Y5N8;I2BGM7;Q31807;Q8M9C0;A5X4D3;Q8WIX2;V5K6K1;Q339G9;C3S8Q5;V5K6L0;Q9GEK5;A0A0K2SQY8;O98429;D6MYL0;D6MYJ6;I2E964;A0A1W6BQF9;M1S1D7;Q7GH77;A0A2H4NXN4;Q8HUZ9;G0WZM4;Q95F24;O98551;I2E9A4;Q9T2E4;Q8MCX8;A0A0F7C9B6;O78288;A0A286NQF2;P93952;…		0	0	1.986e-06	77.7	6.32986e-05	2	1451.62	0.809607	69.6351	0
	High	GGLDFTKDDENVNSQPFmR	8	51638	277	A0A291EXH5;C0J9R6;A0A291EY88;C6G1P2;Q5W520;C3RXF1;B8PRL7;O09420;T1WH32;C3S8Q5;Q66PI3;F2X4H9;O78309;Q9GGI5;M1S1D7;Q8HUZ9;Q5I221;Q4VI78;O09424;C3S8U4;Q3I531;A0A249Y5Y5;G0WZL1;J9QG76;J9QFH0;E0D9F7;A2VAL6;J9QGT1;J9QH20;M1X1Y1;O03612;A0A023Q3H2;I2BGM7;Q33032;A0A142DPV4;A0A0F7C952;Q6VW40;Q9GEN6;Q32701;Q32571;Q33047;Q31807;Q8WL19;Q8M9C0;A0A1S6WN23;A0A1C9HG87;P92302;A0A0F7EV98;Q4VWN3;Q9GEK5;A0A0K2SQY8;Q3…	M18(Oxidation)	0	0	1.272e-10	76.68	8.72051e-05	2	2185.98	1.33788	83.8821	1
	High	TFQGPPHGIQVER	27	58045	278	C0J9R6;C6G1P2;Q5W520;A5X4D3;F2X4H9;A0A0K2SQY8;D6MYL0;Q9GGI5;D6MYJ6;Q5I221;Q4VI78;A0A249Y5Y5;G0WZL1;Q37220;B2BY95;A0A291L2W8;A2VAL6;Q37279;J9QH20;L0N8B1;A0A291EXH5;Q6VW40;I2BGM7;Q33047;Q31807;Q8WL19;Q33032;Q8M9C0;A0A1C9HG87;B8PRL7;Q4VWN3;C3S8Q5;Q9GEK5;C1JAT3;Q7GH77;A0A2H4NXN4;Q33156;Q8HUZ9;O98551;Q3I534;I2E9A4;Q8MCX8;A0A0F7C9B6;C3S8U4;P93952;Q8WKT6;A0A142DPV4;F6KB17;B7P0E9;A0A1W6BU07;A0A1W6BU25;D4…		0	0	8.117e-09	70.84	0.000513718	2	1465.76	0.905842	60.1288	0
	High	GHYLNATAGTcEEmIKR	3	14767	114	Q6VW40;C0J9R6;C6G1P2;Q5W520;Q33032;Q8M9C0;A0A1C9HG87;Q4VWN3;F2X4H9;A0A0K2SQY8;D6MYL0;C1JAT3;Q9GGI5;D6MYJ6;Q7GH77;O98551;Q3I534;I2E9A4;Q4VI78;A0A0F7C9B6;F6KB17;G0WZL1;Q37220;B2BY95;Q5UFF3;B8YHH9;B1PHQ2;Q1X6Q9;A0A142I7F3;P92434;A2VAL6;S6CMZ7;Q8MFT9;J9QH20;H9ZGI0;L0N8B1;Q95A73;Q32701;Q9T2E4;A0A0B4M1K8;A0A171LI15;A0A1D8DG20;P94046;Q6VW48;E7DMY2;A0A2H4UGV5;I2E962;O98429;A0A142I7A5;Q36637;A0A078BR81;Q3…	C11(Carbamidomethyl); M14(Oxidation)	0	0	1.559e-07	70.09	0.000239774	3	1966.91	1.02636	51.0796	1
	High	FLFcAEAIYK	8	13080	136	Q9GHZ1;A0A291EXH5;C3S8Q5;C3S8U4;C0J9R6;C6G1P2;Q5W520;F2X4H9;Q9GGI5;Q4VI78;A2VAL6;Q31807;O78309;M1S1D7;Q8HUZ9;Q5I221;Q95DW1;P93952;J9QG76;Q37220;E0D9F7;J9QGT1;Q7YJM3;A0A1C9HG42;L0N8B1;A0A171LI15;A8DPF0;A0A023UA12;A0A291EY88;T1WH32;Q3I531;A0A1W6L1X3;D6MYK9;Q32571;C3RXF1;B8PRL7;R4QE58;Q66PI3;A0A0K2SQY8;D6MYL0;D6MYJ6;Q71N81;Q8WKT6;Q8MCX1;D6MYI7;A2VAL3;B8PRP3;H5ZW43;G0WZL1;B2BY95;A0A142I7A5;Q36637;Q6P…	C4(Carbamidomethyl)	0	0	0.0003322	61.05	0.00257809	2	1261.63	0.760049	114.101	0
	High	VALEAcVQAR	25	29518	223	A0A291EXH5;Q6VW40;I2BGM7;B1NL21;C0J9R6;C6G1P2;Q5W520;Q33047;Q31807;Q8WL19;Q33032;F2X4Q8;Q8M9C0;Q7YMT1;I2EAR2;Q339G9;F2X4H9;O78309;Q9GGI5;I2E964;Q37212;M1S1D7;Q7GH77;A0A291IA50;Q33156;Q8HUZ9;Q5I221;Q7YMS9;I2E9A4;Q4VI78;A0A0F7C9B6;F2X4R1;O78288;Q95DW1;C3S8U4;P93952;A0A249Y5N8;A0A142DPV4;F6KB17;Q8WJX3;B7P0E9;B5L2V5;S4TA61;D4N1T9;J9QG76;Q37220;Q9GD27;A0A1R3KTJ9;Q5UFF3;B8YHH9;E0D8V0;B1PHQ2;Q1X6Q9;R4GU…	C6(Carbamidomethyl)	0	0	0.0001236	58.39	0.00581233	2	1116.58	0.428443	113.302	0
	High	GHYLNATAGTcEEMIKR	1	14767	114	Q6VW40;C0J9R6;C6G1P2;Q33032;Q8M9C0;A0A1C9HG87;Q4VWN3;F2X4H9;A0A0K2SQY8;D6MYL0;Q9GGI5;D6MYJ6;Q7GH77;O98551;I2E9A4;A0A0F7C9B6;F6KB17;B2BY95;Q5UFF3;B8YHH9;Q1X6Q9;S6CMZ7;Q8MFT9;H9ZGI0;L0N8B1;Q95A73;Q5W520;Q4VI78;Q37220;B1PHQ2;A2VAL6;C1JAT3;Q3I534;G0WZL1;A0A142I7F3;P92434;J9QH20;Q6VW48;E7DMY2;A0A2H4UGV5;I2E962;O98429;Q9T2E4;A0A0B4M1K8;A0A142I7A5;Q36637;A0A171LI15;A0A078BR81;Q37347;K4EPE7;A0A0F6TFY2;Q9…	C11(Carbamidomethyl)	0	0	6.147e-05	57.37	0.00491079	2	1950.92	1.53245	60.2658	1
	High	EITLGFVDLLR	3	11021	118	Q6VW40;I2BGM7;C0J9R6;C6G1P2;Q33032;A0A1S6WN23;T1WH32;F2X4H9;Q9GGI5;M1S1D7;Q8HUZ9;Q5I221;A0A249Y5N8;S4TA61;J9QG76;E0D8V0;Q8MFT9;Q5QAE5;A0A0F7G5Y0;A0A291EXH5;Q5W520;Q8WIX2;A0A0F7EV98;Q71N81;Q95F24;B8PRP3;O03612;A0A1X9PIF9;Q37212;F2X4R1;A0A286NQF2;Q7YJM6;F5B3G0;A0A023UBM0;E2FGZ3;C3S8U4;E7DMY2;Q4VI78;A2VAL6;Q9GEN6;C3RXF1;A0A2H4NXN4;G0WZL1;A0A1C9HG87;Q4VWN3;C1JAT3;P92434;J9QH20;H9ZGI0;F2X4Q8;I2EAR2;C3…		0	0	0.0002573	49.55	0.0239648	2	1275.73	0.270747	114.973	0
	High	DTDTLAAFR	10	738	17	I2BGM7;C0J9R6;C6G1P2;B8PRL7;A0A0F7EV98;Q9GEN6;Q71N78;E7DMY2;Q37212;H8PFT2;Q3I534;B8PRP3;Q8SLJ7;J7H9H4;A0A1I9WNX8;G8D4B8;H9AK14		0	0	0.00337	48.88	0.0219004	2	1009.5	1.23932	76.8535	0
	High	DDENVNSQPFmR	4	52171	300	Q6VW40;I2BGM7;C0J9R6;C6G1P2;E7DMY2;Q33032;F2X4Q8;A0A1C9HG87;Q8WIX2;I2EAR2;Q4VWN3;C3S8Q5;F2X4H9;Q9GEK5;Q9GGI5;Q37212;A0A2H4NXN4;Q8HUZ9;Q95F24;Q8MCX8;F2X4R1;A0A286NQF2;Q7YJM6;B8PRP3;J9QG76;Q37347;A0A023UBM0;Q8MFT9;Q5QAE5;H9ZGI0;A0A291EXH5;B1NL21;Q5W520;Q33047;Q31807;Q8WL19;I2E962;Q8M9C0;Q9GHZ1;B8PRL7;Q85ZK4;Q7YMT1;A5X4D3;Q339G9;A5X4C4;A0A0K2SQY8;O78309;Q9T2B5;O98429;D6MYL0;C1JAT3;D6MYJ6;I2E964;M1S1…	M11(Oxidation)	0	0	9.567e-06	48.88	0.0474426	2	1467.62	0.855373	55.8707	0
	High	PLLxcTIKPK	6	64838	312	A0A291EXH5;C6G1P2;Q5W520;Q33032;A0A0F7EV98;Q6VW40;C0J9R6;D6MYK4;E7DMY2;F2X4Q8;Q8M9C0;A0A1C9HG87;I2EAR2;Q4VWN3;F2X4H9;A0A0K2SQY8;D6MYL0;C1JAT3;Q9GGI5;D6MYJ6;Q37212;Q7GH77;A0A291IA50;J9QER6;O98551;Q3I534;I2E9A4;Q4VI78;A0A0F7C9B6;F2X4R1;F6KB17;G0WZL1;Q37220;B2BY95;Q5UFF3;B8YHH9;B1PHQ2;Q1X6Q9;A0A142I7F3;P92434;A2VAL6;S6CMZ7;Q37176;Q8MFT9;J9QH20;A0A0F7C952;H9ZGI0;L0N8B1;Q95A73;Q31807;A5X4D3;C3S8Q5;M1S…	X4(G); C5(Carbamidomethyl)	0	0	0.0002652	48.68	0.076682	2	1126.67	0.429394	51.9539	1
	High	AMHAVIDR	9	44488	296	C6G1P2;C3S8Q5;C3S8U4;Q6VW40;C0J9R6;Q5W520;Q33032;Q8M9C0;A0A1C9HG87;Q4VWN3;F2X4H9;A0A0K2SQY8;D6MYL0;C1JAT3;Q9GGI5;D6MYJ6;Q7GH77;O98551;Q3I534;I2E9A4;Q4VI78;A0A0F7C9B6;F6KB17;G0WZL1;Q37220;B2BY95;Q5UFF3;B8YHH9;B1PHQ2;Q1X6Q9;A0A142I7F3;P92434;A2VAL6;S6CMZ7;Q8MFT9;J9QH20;H9ZGI0;L0N8B1;Q95A73;I2BGM7;F2X4Q8;I2EAR2;Q37212;M1S1D7;Q8HUZ9;Q5I221;Q95F24;F2X4R1;A0A286NQF2;Q7YJM6;A0A249Y5N8;S4TA61;J9QG76;F5B3…		0	0	0.002468	47.13	0.0715004	2	912.472	0.113135	31.9205	0
	High	EITLGFVDLLRDDFIEKDR	1	5694	59	Q9GGI5;C6G1P2;Q5W520;C0J9R6;F2X4H9;Q4VI78;Q3I531;A2VAL6;A0A0U4I2J4;Q6VW40;I2BGM7;Q33032;A0A1S6WN23;T1WH32;M1S1D7;Q8HUZ9;Q5I221;A0A249Y5N8;S4TA61;J9QG76;E0D8V0;Q8MFT9;Q5QAE5;A0A0F7G5Y0;Q37212;F2X4R1;Q95F24;A0A286NQF2;Q7YJM6;F5B3G0;A0A023UBM0;E2FGZ3;A0A291EXH5;C3S8U4;E7DMY2;F2X4Q8;I2EAR2;E0D9F7;A0A291EY88;O78309;A0A291IA50;A0A142DPV4;R4GU38;A0A249Y5J7;A0A0F7EV89;J9QGT1;A0A286SFA6;A0A0F7EV98;O09420;…		0	0	3.279e-07	41.95	0.127477	3	2294.21	1.16258	114.73	2
	High	YGRPLLxcTIKPK	2	20	7	D6MYK4;E7DMY2;Q95631;P93976;B3THI6;Q31750;Q33369	X7(N); C8(Carbamidomethyl)	0	0.001	0.005576	49.08	0.0206854	3	1559.86	-7.03704	61.6388	2
	High	AQAETGEIK	6	27913	221	C6G1P2;Q33032;Q8ME51;B8PRL7;Q9GEK5;A0A142DPV4;L0N8B1;Q6VW40;I2BGM7;C0J9R6;A0A1C9HG87;Q4VWN3;C3S8Q5;F2X4H9;Q9GGI5;A0A2H4NXN4;Q8HUZ9;Q8MCX8;J9QG76;Q8MFT9;Q5QAE5;H9ZGI0;Q5W520;Q8M9C0;A0A0K2SQY8;D6MYL0;C1JAT3;D6MYJ6;Q7GH77;O98551;Q3I534;I2E9A4;Q4VI78;A0A0F7C9B6;F6KB17;G0WZL1;Q37220;B2BY95;Q5UFF3;B8YHH9;B1PHQ2;Q1X6Q9;A0A142I7F3;P92434;A2VAL6;S6CMZ7;J9QH20;Q95A73;A0A291EXH5;C3RXF1;T1WH32;C3S8U4;A0A023Q…		0	0.001	0.01501	45.97	0.0925521	2	946.485	1.48856	24.8944	0
	High	DDFIEKDR	5	17693	160	Q32701;A0A291EXH5;Q6VW40;I2BGM7;O20246;B1NL21;C0J9R6;A0A291EY88;C6G1P2;Q5W520;Q33047;Q6VW48;Q31807;Q8WL19;Q33032;Q8M9C0;A0A1S6WN23;Q31895;Q7YMT1;O09420;T1WH32;A0A0F7EV98;Q339G9;F2X4H9;O78309;Q9T2B5;Q32553;Q9GGI5;A0A2H4UGV5;I2E964;A0A248SN48;M1S1D7;Q7GH77;Q33156;Q8HUZ9;Q8WIA7;Q5I221;Q7YMS9;Q95F24;I2E9A4;Q9T2E4;Q9MTG1;Q4VI78;A0A0F7C9B6;O78288;A0A286NQF2;Q95DW1;C3S8U4;P93952;Q7YJM6;Q8MCX1;C7A5Z4;Q3I…		0	0.002	0.02628	64.13	0.00104246	2	1037.49	1.9254	42.0586	1
	High	NHGMHFR	4	30695	230	C0J9R6;C6G1P2;Q5W520;R4QE58;F2X4H9;Q9GGI5;Q4VI78;Q37220;A0A171LI15;B6GUV5;A0A078BR81;A2VAL6;A0A0F6TFY2;Q5DRJ9;G0LNJ9;L0N8B1;Q31807;A0A1C9HG42;E7DMY2;Q37212;Q5I221;F2X4R1;A0A1W6BU25;A0A291EXH5;Q8HUZ9;C3S8U4;P93952;J9QG76;E0D9F7;Q7YJM3;Q6VW40;I2BGM7;D6MYK4;Q33032;F2X4Q8;Q8M9C0;A0A1C9HG87;Q8WIX2;I2EAR2;Q4VWN3;C3S8Q5;Q6VW13;Q9GEK5;A0A0K2SQY8;O98429;D6MYL0;D6MYJ6;A0A1W6BQF9;Q7GH77;A0A2H4NXN4;Q95F24;O9…		0	0.004	0.0516	33.82	1.05071	2	898.41	-0.157603	30.2354	0
	High	AmHAVIDR	1	44488	296	A0A291EXH5;Q85ZK4;C3S8Q5;A0A2H4NXN4;C3S8U4;P93952;E0Y5C1;A0A1W6BU07;A0A1W6BU25;A0A1W6BU28;Q5EWL7;Q5QAE5;A0A023Q1L0;C0J9R6;C6G1P2;Q5W520;F2X4H9;A0A0K2SQY8;D6MYL0;Q9GGI5;D6MYJ6;Q4VI78;G0WZL1;Q37220;B2BY95;A2VAL6;J9QH20;L0N8B1;Q32701;Q6VW40;Q33032;Q8M9C0;Q32553;Q7GH77;I2E9A4;A0A0F7C9B6;Q3I531;F6KB17;Q5UFF3;B8YHH9;B1PHQ2;Q1X6Q9;S6CMZ7;Q8MFT9;A0A291L2S1;A5X4D3;Q5I221;A0A249Y5Y5;A0A291L2W8;Q37279;I2BGM…	M2(Oxidation)	0	0.009	0.1103	13.12	194.214	2	928.466	-1.05154	31.5457	0
D6MYJ6	Ribulose bisphosphate carboxylase large chain OS=Arum euxinum OX=749967 GN=rbcL PE=3 SV=1 - [D6MYJ6_9ARAE]	2346.49	32.92	40821	0	16	231	480	53.1766	6.91748
	High	GGLDFTKDDENVNSQPFMR	9	51638	277	Q8MFT9;C0J9R6;C6G1P2;Q5W520;A5X4D3;F2X4H9;A0A0K2SQY8;D6MYL0;Q9GGI5;D6MYJ6;Q5I221;Q4VI78;A0A249Y5Y5;G0WZL1;Q37220;B2BY95;A0A291L2W8;A2VAL6;Q37279;J9QH20;L0N8B1;A0A291EXH5;Q6VW40;I2BGM7;Q33047;Q31807;Q8WL19;Q33032;Q8M9C0;A0A1C9HG87;B8PRL7;Q4VWN3;C3S8Q5;Q9GEK5;C1JAT3;Q7GH77;A0A2H4NXN4;Q33156;Q8HUZ9;O98551;Q3I534;I2E9A4;Q8MCX8;A0A0F7C9B6;C3S8U4;P93952;Q8WKT6;A0A142DPV4;F6KB17;B7P0E9;A0A1W6BU07;A0A1W6…		0	0	5.26e-12	133.6	1.83134e-10	2	2169.99	1.02955	93.3688	1
	High	GHYLNATAGTcEEMIK	12	14794	115	Q6VW40;C0J9R6;C6G1P2;Q5W520;Q33032;Q8M9C0;A0A1C9HG87;Q4VWN3;F2X4H9;A0A0K2SQY8;D6MYL0;C1JAT3;Q9GGI5;D6MYJ6;Q7GH77;O98551;Q3I534;I2E9A4;Q4VI78;A0A0F7C9B6;F6KB17;G0WZL1;Q37220;B2BY95;Q5UFF3;B8YHH9;B1PHQ2;Q1X6Q9;A0A142I7F3;P92434;A2VAL6;S6CMZ7;Q8MFT9;J9QH20;H9ZGI0;L0N8B1;Q95A73;Q32701;Q9T2E4;A0A0B4M1K8;A0A171LI15;A0A1D8DG20;P94046;E7DMY2;F2X4Q8;Q31895;I2EAR2;Q37212;A0A291IA50;Q5I221;F2X4R1;Q8MCX9;A0A…	C11(Carbamidomethyl)	0	0	6.317e-11	99.52	2.45715e-07	2	1794.82	1.35117	65.1218	0
	High	mSGGDHIHAGTVVGK	31	17683	149	F2X4Q8;I2EAR2;F2X4R1;Q6VW40;C0J9R6;C6G1P2;Q33032;Q8M9C0;Q339G9;F2X4H9;Q9GGI5;I2E964;Q7GH77;Q5I221;I2E9A4;A0A0F7C9B6;A0A249Y5N8;F6KB17;Q5UFF3;B8YHH9;Q1X6Q9;S6CMZ7;Q8MFT9;L0N8B1;D6MYK4;E7DMY2;Q31807;T1WH32;C3S8Q5;A0A0K2SQY8;D6MYL0;D6MYJ6;Q8HUZ9;P93952;Q8WKT6;J9QG76;B2BY95;Q7YJM3;A0A1C9HG42;I6N589;I2BGM7;A0A1C9HG87;Q4VWN3;Q9GEK5;A0A2H4NXN4;O98551;Q8MCX8;B7P0E9;D4N1T9;A0A291L206;Q5QAE5;G8EEM9;A0A2D0W…	M1(Oxidation)	0	0	6.758e-08	84.13	1.33737e-05	2	1481.72	0.318762	31.0825	0
	High	DNGLLLHIHR	12	41878	288	C0J9R6;C6G1P2;Q5W520;A5X4D3;F2X4H9;A0A0K2SQY8;D6MYL0;Q9GGI5;D6MYJ6;Q5I221;Q4VI78;A0A249Y5Y5;G0WZL1;Q37220;B2BY95;A0A291L2W8;A2VAL6;Q37279;J9QH20;L0N8B1;A0A291EXH5;Q6VW40;I2BGM7;Q33047;Q31807;Q8WL19;Q33032;Q8M9C0;A0A1C9HG87;B8PRL7;Q4VWN3;C3S8Q5;Q9GEK5;C1JAT3;Q7GH77;A0A2H4NXN4;Q33156;Q8HUZ9;O98551;Q3I534;I2E9A4;Q8MCX8;A0A0F7C9B6;C3S8U4;P93952;Q8WKT6;A0A142DPV4;F6KB17;B7P0E9;A0A1W6BU07;A0A1W6BU25;D4…		0	0	0.0001544	82.18	3.04871e-05	2	1187.66	0.260301	64.7687	0
	High	MSGGDHIHAGTVVGK	38	17683	149	C0J9R6;C6G1P2;F2X4H9;Q9GGI5;Q5I221;I2E9A4;Q6VW40;I2BGM7;Q33032;A0A1S6WN23;T1WH32;M1S1D7;Q8HUZ9;A0A249Y5N8;S4TA61;J9QG76;E0D8V0;Q8MFT9;Q5QAE5;A0A0F7G5Y0;Q32701;O20246;Q6VW48;E7DMY2;Q31807;P92447;F2X4Q8;Q8M9C0;O47280;R4QE58;I2EAR2;Q339G9;Q6VW13;Q3T5L7;C6G392;A0A2H4UGV5;I2E964;A0A248SN48;Q37212;Q7GH77;Q9MTG1;A0A0F7C9B6;F2X4R1;O78288;P93952;Q8MCX9;Q5UFC2;A0A024HRQ0;F6KB17;Q9GCX8;Q8WJX3;B7P0E9;B5L2V5;…		0	0	1.735e-09	82.18	1.80255e-05	2	1465.72	0.933846	39.4129	0
	High	GHYLNATAGTcEEmIK	4	14794	115	C0J9R6;C6G1P2;Q5W520;A5X4D3;F2X4H9;A0A0K2SQY8;D6MYL0;Q9GGI5;D6MYJ6;Q5I221;Q4VI78;A0A249Y5Y5;G0WZL1;Q37220;B2BY95;A0A291L2W8;A2VAL6;Q37279;J9QH20;L0N8B1;Q9GEN6;Q32701;Q6VW40;D6MYK4;E7DMY2;Q33032;I2E962;F2X4Q8;Q8M9C0;A0A1C9HG87;Q7YMT1;R4QE58;I2E906;I2EAR2;Q4VWN3;Q339G9;Q95631;Q6VW13;Q3T5L7;Q9TN58;O98429;Q32553;C1JAT3;I2E964;Q37212;Q7GH77;A0A291IA50;J9QER6;Q7YMS9;O98551;Q3I534;I2E9A4;Q9T2E4;A0A0F7C9…	C11(Carbamidomethyl); M14(Oxidation)	0	0	2.694e-11	81.04	1.58999e-05	2	1810.81	1.65313	55.2681	0
	High	DDENVNSQPFMR	6	52171	300	Q6VW40;C0J9R6;C6G1P2;Q5W520;Q33032;A0A1C9HG87;Q4VWN3;F2X4H9;C1JAT3;Q9GGI5;Q4VI78;G0WZL1;P92434;A2VAL6;Q8MFT9;J9QH20;H9ZGI0;F2X4Q8;I2EAR2;Q37212;Q5I221;F2X4R1;A0A249Y5N8;I2BGM7;Q31807;Q8M9C0;A5X4D3;Q8WIX2;V5K6K1;Q339G9;C3S8Q5;V5K6L0;Q9GEK5;A0A0K2SQY8;O98429;D6MYL0;D6MYJ6;I2E964;A0A1W6BQF9;M1S1D7;Q7GH77;A0A2H4NXN4;Q8HUZ9;G0WZM4;Q95F24;O98551;I2E9A4;Q9T2E4;Q8MCX8;A0A0F7C9B6;O78288;A0A286NQF2;P93952;…		0	0	1.986e-06	77.7	6.32986e-05	2	1451.62	0.809607	69.6351	0
	High	GGLDFTKDDENVNSQPFmR	8	51638	277	A0A291EXH5;C0J9R6;A0A291EY88;C6G1P2;Q5W520;C3RXF1;B8PRL7;O09420;T1WH32;C3S8Q5;Q66PI3;F2X4H9;O78309;Q9GGI5;M1S1D7;Q8HUZ9;Q5I221;Q4VI78;O09424;C3S8U4;Q3I531;A0A249Y5Y5;G0WZL1;J9QG76;J9QFH0;E0D9F7;A2VAL6;J9QGT1;J9QH20;M1X1Y1;O03612;A0A023Q3H2;I2BGM7;Q33032;A0A142DPV4;A0A0F7C952;Q6VW40;Q9GEN6;Q32701;Q32571;Q33047;Q31807;Q8WL19;Q8M9C0;A0A1S6WN23;A0A1C9HG87;P92302;A0A0F7EV98;Q4VWN3;Q9GEK5;A0A0K2SQY8;Q3…	M18(Oxidation)	0	0	1.272e-10	76.68	8.72051e-05	2	2185.98	1.33788	83.8821	1
	High	xFQGPPHGIQVER	27	58045	278	C0J9R6;C6G1P2;Q5W520;A5X4D3;F2X4H9;A0A0K2SQY8;D6MYL0;Q9GGI5;D6MYJ6;Q5I221;Q4VI78;A0A249Y5Y5;G0WZL1;Q37220;B2BY95;A0A291L2W8;A2VAL6;Q37279;J9QH20;L0N8B1;A0A291EXH5;Q6VW40;I2BGM7;Q33047;Q31807;Q8WL19;Q33032;Q8M9C0;A0A1C9HG87;B8PRL7;Q4VWN3;C3S8Q5;Q9GEK5;C1JAT3;Q7GH77;A0A2H4NXN4;Q33156;Q8HUZ9;O98551;Q3I534;I2E9A4;Q8MCX8;A0A0F7C9B6;C3S8U4;P93952;Q8WKT6;A0A142DPV4;F6KB17;B7P0E9;A0A1W6BU07;A0A1W6BU25;D4…	X1(T)	0	0	8.117e-09	70.84	0.000513718	2	1465.76	0.905842	60.1288	0
	High	ELGVPIVMHDYITGGFTANTSLAHYcR	2	839	32	C0J9R6;D6MYL0;D6MYJ6;Q5W520;Q33032;A0A0F7C9B6;A2VAL6;I2BGM7;Q31807;C3S8U4;A0A142DPV4;A0A291EY88;C3RXF1;C3S8Q5;Q66PI3;G0WZL1;A0A023Q3H2;Q32553;A0A2H4UGV5;D6MYK9;D6MYK4;P92302;Q31889;A0A0F7C952;C7AQV0;A0A291L2W8;A0A0F7EWK2;C7AQT3;C7AQV2;D6MYI7;A0A120KLC1;D6MYJ0	C26(Carbamidomethyl)	0	0	3.05e-16	70.66	0.000228334	3	3022.46	1.28114	114.098	0
	High	GHYLNATAGTcEEmIKR	3	14767	114	Q6VW40;C0J9R6;C6G1P2;Q5W520;Q33032;Q8M9C0;A0A1C9HG87;Q4VWN3;F2X4H9;A0A0K2SQY8;D6MYL0;C1JAT3;Q9GGI5;D6MYJ6;Q7GH77;O98551;Q3I534;I2E9A4;Q4VI78;A0A0F7C9B6;F6KB17;G0WZL1;Q37220;B2BY95;Q5UFF3;B8YHH9;B1PHQ2;Q1X6Q9;A0A142I7F3;P92434;A2VAL6;S6CMZ7;Q8MFT9;J9QH20;H9ZGI0;L0N8B1;Q95A73;Q32701;Q9T2E4;A0A0B4M1K8;A0A171LI15;A0A1D8DG20;P94046;Q6VW48;E7DMY2;A0A2H4UGV5;I2E962;O98429;A0A142I7A5;Q36637;A0A078BR81;Q3…	C11(Carbamidomethyl); M14(Oxidation)	0	0	1.559e-07	70.09	0.000239774	3	1966.91	1.02636	51.0796	1
	High	FLFcAEAIYK	8	13080	136	Q9GHZ1;A0A291EXH5;C3S8Q5;C3S8U4;C0J9R6;C6G1P2;Q5W520;F2X4H9;Q9GGI5;Q4VI78;A2VAL6;Q31807;O78309;M1S1D7;Q8HUZ9;Q5I221;Q95DW1;P93952;J9QG76;Q37220;E0D9F7;J9QGT1;Q7YJM3;A0A1C9HG42;L0N8B1;A0A171LI15;A8DPF0;A0A023UA12;A0A291EY88;T1WH32;Q3I531;A0A1W6L1X3;D6MYK9;Q32571;C3RXF1;B8PRL7;R4QE58;Q66PI3;A0A0K2SQY8;D6MYL0;D6MYJ6;Q71N81;Q8WKT6;Q8MCX1;D6MYI7;A2VAL3;B8PRP3;H5ZW43;G0WZL1;B2BY95;A0A142I7A5;Q36637;Q6P…	C4(Carbamidomethyl)	0	0	0.0003322	61.05	0.00257809	2	1261.63	0.760049	114.101	0
	High	ELGVPIVmHDYITGGFTANTSLAHYcR	5	839	32	C0J9R6;D6MYL0;D6MYJ6;Q5W520;Q33032;A0A0F7C9B6;A2VAL6;I2BGM7;Q31807;C3S8U4;A0A142DPV4;A0A291EY88;C3RXF1;C3S8Q5;Q66PI3;G0WZL1;A0A023Q3H2;Q32553;A0A2H4UGV5;D6MYK9;D6MYK4;P92302;Q31889;A0A0F7C952;C7AQV0;A0A291L2W8;A0A0F7EWK2;C7AQT3;C7AQV2;D6MYI7;A0A120KLC1;D6MYJ0	M8(Oxidation); C26(Carbamidomethyl)	0	0	3.427e-09	58.64	0.00346076	3	3038.45	1.36103	113.623	0
	High	VALEAcVQAR	25	29518	223	A0A291EXH5;Q6VW40;I2BGM7;B1NL21;C0J9R6;C6G1P2;Q5W520;Q33047;Q31807;Q8WL19;Q33032;F2X4Q8;Q8M9C0;Q7YMT1;I2EAR2;Q339G9;F2X4H9;O78309;Q9GGI5;I2E964;Q37212;M1S1D7;Q7GH77;A0A291IA50;Q33156;Q8HUZ9;Q5I221;Q7YMS9;I2E9A4;Q4VI78;A0A0F7C9B6;F2X4R1;O78288;Q95DW1;C3S8U4;P93952;A0A249Y5N8;A0A142DPV4;F6KB17;Q8WJX3;B7P0E9;B5L2V5;S4TA61;D4N1T9;J9QG76;Q37220;Q9GD27;A0A1R3KTJ9;Q5UFF3;B8YHH9;E0D8V0;B1PHQ2;Q1X6Q9;R4GU…	C6(Carbamidomethyl)	0	0	0.0001236	58.39	0.00581233	2	1116.58	0.428443	113.302	0
	High	GHYLNATAGTcEEMIKR	1	14767	114	Q6VW40;C0J9R6;C6G1P2;Q33032;Q8M9C0;A0A1C9HG87;Q4VWN3;F2X4H9;A0A0K2SQY8;D6MYL0;Q9GGI5;D6MYJ6;Q7GH77;O98551;I2E9A4;A0A0F7C9B6;F6KB17;B2BY95;Q5UFF3;B8YHH9;Q1X6Q9;S6CMZ7;Q8MFT9;H9ZGI0;L0N8B1;Q95A73;Q5W520;Q4VI78;Q37220;B1PHQ2;A2VAL6;C1JAT3;Q3I534;G0WZL1;A0A142I7F3;P92434;J9QH20;Q6VW48;E7DMY2;A0A2H4UGV5;I2E962;O98429;Q9T2E4;A0A0B4M1K8;A0A142I7A5;Q36637;A0A171LI15;A0A078BR81;Q37347;K4EPE7;A0A0F6TFY2;Q9…	C11(Carbamidomethyl)	0	0	6.147e-05	57.37	0.00491079	2	1950.92	1.53245	60.2658	1
	High	DDENVNSQPFmR	4	52171	300	Q6VW40;I2BGM7;C0J9R6;C6G1P2;E7DMY2;Q33032;F2X4Q8;A0A1C9HG87;Q8WIX2;I2EAR2;Q4VWN3;C3S8Q5;F2X4H9;Q9GEK5;Q9GGI5;Q37212;A0A2H4NXN4;Q8HUZ9;Q95F24;Q8MCX8;F2X4R1;A0A286NQF2;Q7YJM6;B8PRP3;J9QG76;Q37347;A0A023UBM0;Q8MFT9;Q5QAE5;H9ZGI0;A0A291EXH5;B1NL21;Q5W520;Q33047;Q31807;Q8WL19;I2E962;Q8M9C0;Q9GHZ1;B8PRL7;Q85ZK4;Q7YMT1;A5X4D3;Q339G9;A5X4C4;A0A0K2SQY8;O78309;Q9T2B5;O98429;D6MYL0;C1JAT3;D6MYJ6;I2E964;M1S1…	M11(Oxidation)	0	0	9.567e-06	48.88	0.0474426	2	1467.62	0.855373	55.8707	0
	High	PLLGcTIKPK	6	64838	312	A0A291EXH5;C6G1P2;Q5W520;Q33032;A0A0F7EV98;Q6VW40;C0J9R6;D6MYK4;E7DMY2;F2X4Q8;Q8M9C0;A0A1C9HG87;I2EAR2;Q4VWN3;F2X4H9;A0A0K2SQY8;D6MYL0;C1JAT3;Q9GGI5;D6MYJ6;Q37212;Q7GH77;A0A291IA50;J9QER6;O98551;Q3I534;I2E9A4;Q4VI78;A0A0F7C9B6;F2X4R1;F6KB17;G0WZL1;Q37220;B2BY95;Q5UFF3;B8YHH9;B1PHQ2;Q1X6Q9;A0A142I7F3;P92434;A2VAL6;S6CMZ7;Q37176;Q8MFT9;J9QH20;A0A0F7C952;H9ZGI0;L0N8B1;Q95A73;Q31807;A5X4D3;C3S8Q5;M1S…	C5(Carbamidomethyl)	0	0	0.0002652	48.68	0.076682	2	1126.67	0.429394	51.9539	1
	High	AMHAVIDR	9	44488	296	C6G1P2;C3S8Q5;C3S8U4;Q6VW40;C0J9R6;Q5W520;Q33032;Q8M9C0;A0A1C9HG87;Q4VWN3;F2X4H9;A0A0K2SQY8;D6MYL0;C1JAT3;Q9GGI5;D6MYJ6;Q7GH77;O98551;Q3I534;I2E9A4;Q4VI78;A0A0F7C9B6;F6KB17;G0WZL1;Q37220;B2BY95;Q5UFF3;B8YHH9;B1PHQ2;Q1X6Q9;A0A142I7F3;P92434;A2VAL6;S6CMZ7;Q8MFT9;J9QH20;H9ZGI0;L0N8B1;Q95A73;I2BGM7;F2X4Q8;I2EAR2;Q37212;M1S1D7;Q8HUZ9;Q5I221;Q95F24;F2X4R1;A0A286NQF2;Q7YJM6;A0A249Y5N8;S4TA61;J9QG76;F5B3…		0	0	0.002468	47.13	0.0715004	2	912.472	0.113135	31.9205	0
	High	YGRPLLGcTIKPK	7	64650	303	C0J9R6;C6G1P2;Q5W520;A5X4D3;F2X4H9;A0A0K2SQY8;D6MYL0;Q9GGI5;D6MYJ6;Q5I221;Q4VI78;A0A249Y5Y5;G0WZL1;Q37220;B2BY95;A0A291L2W8;A2VAL6;Q37279;J9QH20;L0N8B1;A0A291EXH5;Q6VW40;I2BGM7;Q33047;Q31807;Q8WL19;Q33032;Q8M9C0;A0A1C9HG87;B8PRL7;Q4VWN3;C3S8Q5;Q9GEK5;C1JAT3;Q7GH77;A0A2H4NXN4;Q33156;Q8HUZ9;O98551;Q3I534;I2E9A4;Q8MCX8;A0A0F7C9B6;C3S8U4;P93952;Q8WKT6;A0A142DPV4;F6KB17;B7P0E9;A0A1W6BU07;A0A1W6BU25;D4…	C8(Carbamidomethyl)	0	0	1.343e-06	43.02	0.288981	3	1502.85	0.700838	53.2853	2
	High	xFQGPPHGIQVER	3	18	3	D6MYJ6;Q9XQR0;O03628	X1(G)	0	0	1.93e-05	26.22	5.77158	3	1421.73	0.148457	59.7147	0
	High	AQAETGEIK	6	27913	221	C6G1P2;Q33032;Q8ME51;B8PRL7;Q9GEK5;A0A142DPV4;L0N8B1;Q6VW40;I2BGM7;C0J9R6;A0A1C9HG87;Q4VWN3;C3S8Q5;F2X4H9;Q9GGI5;A0A2H4NXN4;Q8HUZ9;Q8MCX8;J9QG76;Q8MFT9;Q5QAE5;H9ZGI0;Q5W520;Q8M9C0;A0A0K2SQY8;D6MYL0;C1JAT3;D6MYJ6;Q7GH77;O98551;Q3I534;I2E9A4;Q4VI78;A0A0F7C9B6;F6KB17;G0WZL1;Q37220;B2BY95;Q5UFF3;B8YHH9;B1PHQ2;Q1X6Q9;A0A142I7F3;P92434;A2VAL6;S6CMZ7;J9QH20;Q95A73;A0A291EXH5;C3RXF1;T1WH32;C3S8U4;A0A023Q…		0	0.001	0.01501	45.97	0.0925521	2	946.485	1.48856	24.8944	0
	High	NHGMHFR	4	30695	230	C0J9R6;C6G1P2;Q5W520;R4QE58;F2X4H9;Q9GGI5;Q4VI78;Q37220;A0A171LI15;B6GUV5;A0A078BR81;A2VAL6;A0A0F6TFY2;Q5DRJ9;G0LNJ9;L0N8B1;Q31807;A0A1C9HG42;E7DMY2;Q37212;Q5I221;F2X4R1;A0A1W6BU25;A0A291EXH5;Q8HUZ9;C3S8U4;P93952;J9QG76;E0D9F7;Q7YJM3;Q6VW40;I2BGM7;D6MYK4;Q33032;F2X4Q8;Q8M9C0;A0A1C9HG87;Q8WIX2;I2EAR2;Q4VWN3;C3S8Q5;Q6VW13;Q9GEK5;A0A0K2SQY8;O98429;D6MYL0;D6MYJ6;A0A1W6BQF9;Q7GH77;A0A2H4NXN4;Q95F24;O9…		0	0.004	0.0516	33.82	1.05071	2	898.41	-0.157603	30.2354	0
	High	AmHAVIDR	1	44488	296	A0A291EXH5;Q85ZK4;C3S8Q5;A0A2H4NXN4;C3S8U4;P93952;E0Y5C1;A0A1W6BU07;A0A1W6BU25;A0A1W6BU28;Q5EWL7;Q5QAE5;A0A023Q1L0;C0J9R6;C6G1P2;Q5W520;F2X4H9;A0A0K2SQY8;D6MYL0;Q9GGI5;D6MYJ6;Q4VI78;G0WZL1;Q37220;B2BY95;A2VAL6;J9QH20;L0N8B1;Q32701;Q6VW40;Q33032;Q8M9C0;Q32553;Q7GH77;I2E9A4;A0A0F7C9B6;Q3I531;F6KB17;Q5UFF3;B8YHH9;B1PHQ2;Q1X6Q9;S6CMZ7;Q8MFT9;A0A291L2S1;A5X4D3;Q5I221;A0A249Y5Y5;A0A291L2W8;Q37279;I2BGM…	M2(Oxidation)	0	0.009	0.1103	13.12	194.214	2	928.466	-1.05154	31.5457	0
A0A0F7C9B6	Ribulose bisphosphate carboxylase large chain (Fragment) OS=Phalaris arundinacea OX=96050 GN=rbcL PE=3 SV=1 - [A0A0F7C9B6_PHAAD]	2343.48	37.73	44289	0	16	226	432	47.9966	7.03467
	High	GGLDFTKDDENVNSQPFMR	9	51638	277	Q8MFT9;C0J9R6;C6G1P2;Q5W520;A5X4D3;F2X4H9;A0A0K2SQY8;D6MYL0;Q9GGI5;D6MYJ6;Q5I221;Q4VI78;A0A249Y5Y5;G0WZL1;Q37220;B2BY95;A0A291L2W8;A2VAL6;Q37279;J9QH20;L0N8B1;A0A291EXH5;Q6VW40;I2BGM7;Q33047;Q31807;Q8WL19;Q33032;Q8M9C0;A0A1C9HG87;B8PRL7;Q4VWN3;C3S8Q5;Q9GEK5;C1JAT3;Q7GH77;A0A2H4NXN4;Q33156;Q8HUZ9;O98551;Q3I534;I2E9A4;Q8MCX8;A0A0F7C9B6;C3S8U4;P93952;Q8WKT6;A0A142DPV4;F6KB17;B7P0E9;A0A1W6BU07;A0A1W6…		0	0	5.26e-12	133.6	1.83134e-10	2	2169.99	1.02955	93.3688	1
	High	GHYLNATAGTcEEMIK	12	14794	115	Q6VW40;C0J9R6;C6G1P2;Q5W520;Q33032;Q8M9C0;A0A1C9HG87;Q4VWN3;F2X4H9;A0A0K2SQY8;D6MYL0;C1JAT3;Q9GGI5;D6MYJ6;Q7GH77;O98551;Q3I534;I2E9A4;Q4VI78;A0A0F7C9B6;F6KB17;G0WZL1;Q37220;B2BY95;Q5UFF3;B8YHH9;B1PHQ2;Q1X6Q9;A0A142I7F3;P92434;A2VAL6;S6CMZ7;Q8MFT9;J9QH20;H9ZGI0;L0N8B1;Q95A73;Q32701;Q9T2E4;A0A0B4M1K8;A0A171LI15;A0A1D8DG20;P94046;E7DMY2;F2X4Q8;Q31895;I2EAR2;Q37212;A0A291IA50;Q5I221;F2X4R1;Q8MCX9;A0A…	C11(Carbamidomethyl)	0	0	6.317e-11	99.52	2.45715e-07	2	1794.82	1.35117	65.1218	0
	High	mSGGDHIHAGTVVGK	31	17683	149	F2X4Q8;I2EAR2;F2X4R1;Q6VW40;C0J9R6;C6G1P2;Q33032;Q8M9C0;Q339G9;F2X4H9;Q9GGI5;I2E964;Q7GH77;Q5I221;I2E9A4;A0A0F7C9B6;A0A249Y5N8;F6KB17;Q5UFF3;B8YHH9;Q1X6Q9;S6CMZ7;Q8MFT9;L0N8B1;D6MYK4;E7DMY2;Q31807;T1WH32;C3S8Q5;A0A0K2SQY8;D6MYL0;D6MYJ6;Q8HUZ9;P93952;Q8WKT6;J9QG76;B2BY95;Q7YJM3;A0A1C9HG42;I6N589;I2BGM7;A0A1C9HG87;Q4VWN3;Q9GEK5;A0A2H4NXN4;O98551;Q8MCX8;B7P0E9;D4N1T9;A0A291L206;Q5QAE5;G8EEM9;A0A2D0W…	M1(Oxidation)	0	0	6.758e-08	84.13	1.33737e-05	2	1481.72	0.318762	31.0825	0
	High	DNGLLLHIHR	12	41878	288	C0J9R6;C6G1P2;Q5W520;A5X4D3;F2X4H9;A0A0K2SQY8;D6MYL0;Q9GGI5;D6MYJ6;Q5I221;Q4VI78;A0A249Y5Y5;G0WZL1;Q37220;B2BY95;A0A291L2W8;A2VAL6;Q37279;J9QH20;L0N8B1;A0A291EXH5;Q6VW40;I2BGM7;Q33047;Q31807;Q8WL19;Q33032;Q8M9C0;A0A1C9HG87;B8PRL7;Q4VWN3;C3S8Q5;Q9GEK5;C1JAT3;Q7GH77;A0A2H4NXN4;Q33156;Q8HUZ9;O98551;Q3I534;I2E9A4;Q8MCX8;A0A0F7C9B6;C3S8U4;P93952;Q8WKT6;A0A142DPV4;F6KB17;B7P0E9;A0A1W6BU07;A0A1W6BU25;D4…		0	0	0.0001544	82.18	3.04871e-05	2	1187.66	0.260301	64.7687	0
	High	MSGGDHIHAGTVVGK	38	17683	149	C0J9R6;C6G1P2;F2X4H9;Q9GGI5;Q5I221;I2E9A4;Q6VW40;I2BGM7;Q33032;A0A1S6WN23;T1WH32;M1S1D7;Q8HUZ9;A0A249Y5N8;S4TA61;J9QG76;E0D8V0;Q8MFT9;Q5QAE5;A0A0F7G5Y0;Q32701;O20246;Q6VW48;E7DMY2;Q31807;P92447;F2X4Q8;Q8M9C0;O47280;R4QE58;I2EAR2;Q339G9;Q6VW13;Q3T5L7;C6G392;A0A2H4UGV5;I2E964;A0A248SN48;Q37212;Q7GH77;Q9MTG1;A0A0F7C9B6;F2X4R1;O78288;P93952;Q8MCX9;Q5UFC2;A0A024HRQ0;F6KB17;Q9GCX8;Q8WJX3;B7P0E9;B5L2V5;…		0	0	1.735e-09	82.18	1.80255e-05	2	1465.72	0.933846	39.4129	0
	High	GHYLNATAGTcEEmIK	4	14794	115	C0J9R6;C6G1P2;Q5W520;A5X4D3;F2X4H9;A0A0K2SQY8;D6MYL0;Q9GGI5;D6MYJ6;Q5I221;Q4VI78;A0A249Y5Y5;G0WZL1;Q37220;B2BY95;A0A291L2W8;A2VAL6;Q37279;J9QH20;L0N8B1;Q9GEN6;Q32701;Q6VW40;D6MYK4;E7DMY2;Q33032;I2E962;F2X4Q8;Q8M9C0;A0A1C9HG87;Q7YMT1;R4QE58;I2E906;I2EAR2;Q4VWN3;Q339G9;Q95631;Q6VW13;Q3T5L7;Q9TN58;O98429;Q32553;C1JAT3;I2E964;Q37212;Q7GH77;A0A291IA50;J9QER6;Q7YMS9;O98551;Q3I534;I2E9A4;Q9T2E4;A0A0F7C9…	C11(Carbamidomethyl); M14(Oxidation)	0	0	2.694e-11	81.04	1.58999e-05	2	1810.81	1.65313	55.2681	0
	High	DDENVNSQPFMR	6	52171	300	Q6VW40;C0J9R6;C6G1P2;Q5W520;Q33032;A0A1C9HG87;Q4VWN3;F2X4H9;C1JAT3;Q9GGI5;Q4VI78;G0WZL1;P92434;A2VAL6;Q8MFT9;J9QH20;H9ZGI0;F2X4Q8;I2EAR2;Q37212;Q5I221;F2X4R1;A0A249Y5N8;I2BGM7;Q31807;Q8M9C0;A5X4D3;Q8WIX2;V5K6K1;Q339G9;C3S8Q5;V5K6L0;Q9GEK5;A0A0K2SQY8;O98429;D6MYL0;D6MYJ6;I2E964;A0A1W6BQF9;M1S1D7;Q7GH77;A0A2H4NXN4;Q8HUZ9;G0WZM4;Q95F24;O98551;I2E9A4;Q9T2E4;Q8MCX8;A0A0F7C9B6;O78288;A0A286NQF2;P93952;…		0	0	1.986e-06	77.7	6.32986e-05	2	1451.62	0.809607	69.6351	0
	High	GGLDFTKDDENVNSQPFmR	8	51638	277	A0A291EXH5;C0J9R6;A0A291EY88;C6G1P2;Q5W520;C3RXF1;B8PRL7;O09420;T1WH32;C3S8Q5;Q66PI3;F2X4H9;O78309;Q9GGI5;M1S1D7;Q8HUZ9;Q5I221;Q4VI78;O09424;C3S8U4;Q3I531;A0A249Y5Y5;G0WZL1;J9QG76;J9QFH0;E0D9F7;A2VAL6;J9QGT1;J9QH20;M1X1Y1;O03612;A0A023Q3H2;I2BGM7;Q33032;A0A142DPV4;A0A0F7C952;Q6VW40;Q9GEN6;Q32701;Q32571;Q33047;Q31807;Q8WL19;Q8M9C0;A0A1S6WN23;A0A1C9HG87;P92302;A0A0F7EV98;Q4VWN3;Q9GEK5;A0A0K2SQY8;Q3…	M18(Oxidation)	0	0	1.272e-10	76.68	8.72051e-05	2	2185.98	1.33788	83.8821	1
	High	TFQGPPHGIQVER	27	58045	278	C0J9R6;C6G1P2;Q5W520;A5X4D3;F2X4H9;A0A0K2SQY8;D6MYL0;Q9GGI5;D6MYJ6;Q5I221;Q4VI78;A0A249Y5Y5;G0WZL1;Q37220;B2BY95;A0A291L2W8;A2VAL6;Q37279;J9QH20;L0N8B1;A0A291EXH5;Q6VW40;I2BGM7;Q33047;Q31807;Q8WL19;Q33032;Q8M9C0;A0A1C9HG87;B8PRL7;Q4VWN3;C3S8Q5;Q9GEK5;C1JAT3;Q7GH77;A0A2H4NXN4;Q33156;Q8HUZ9;O98551;Q3I534;I2E9A4;Q8MCX8;A0A0F7C9B6;C3S8U4;P93952;Q8WKT6;A0A142DPV4;F6KB17;B7P0E9;A0A1W6BU07;A0A1W6BU25;D4…		0	0	8.117e-09	70.84	0.000513718	2	1465.76	0.905842	60.1288	0
	High	ELGVPIVMHDYITGGFTANTSLAHYcR	2	839	32	C0J9R6;D6MYL0;D6MYJ6;Q5W520;Q33032;A0A0F7C9B6;A2VAL6;I2BGM7;Q31807;C3S8U4;A0A142DPV4;A0A291EY88;C3RXF1;C3S8Q5;Q66PI3;G0WZL1;A0A023Q3H2;Q32553;A0A2H4UGV5;D6MYK9;D6MYK4;P92302;Q31889;A0A0F7C952;C7AQV0;A0A291L2W8;A0A0F7EWK2;C7AQT3;C7AQV2;D6MYI7;A0A120KLC1;D6MYJ0	C26(Carbamidomethyl)	0	0	3.05e-16	70.66	0.000228334	3	3022.46	1.28114	114.098	0
	High	GHYLNATAGTcEEmIKR	3	14767	114	Q6VW40;C0J9R6;C6G1P2;Q5W520;Q33032;Q8M9C0;A0A1C9HG87;Q4VWN3;F2X4H9;A0A0K2SQY8;D6MYL0;C1JAT3;Q9GGI5;D6MYJ6;Q7GH77;O98551;Q3I534;I2E9A4;Q4VI78;A0A0F7C9B6;F6KB17;G0WZL1;Q37220;B2BY95;Q5UFF3;B8YHH9;B1PHQ2;Q1X6Q9;A0A142I7F3;P92434;A2VAL6;S6CMZ7;Q8MFT9;J9QH20;H9ZGI0;L0N8B1;Q95A73;Q32701;Q9T2E4;A0A0B4M1K8;A0A171LI15;A0A1D8DG20;P94046;Q6VW48;E7DMY2;A0A2H4UGV5;I2E962;O98429;A0A142I7A5;Q36637;A0A078BR81;Q3…	C11(Carbamidomethyl); M14(Oxidation)	0	0	1.559e-07	70.09	0.000239774	3	1966.91	1.02636	51.0796	1
	High	ELGVPIVmHDYITGGFTANTSLAHYcR	5	839	32	C0J9R6;D6MYL0;D6MYJ6;Q5W520;Q33032;A0A0F7C9B6;A2VAL6;I2BGM7;Q31807;C3S8U4;A0A142DPV4;A0A291EY88;C3RXF1;C3S8Q5;Q66PI3;G0WZL1;A0A023Q3H2;Q32553;A0A2H4UGV5;D6MYK9;D6MYK4;P92302;Q31889;A0A0F7C952;C7AQV0;A0A291L2W8;A0A0F7EWK2;C7AQT3;C7AQV2;D6MYI7;A0A120KLC1;D6MYJ0	M8(Oxidation); C26(Carbamidomethyl)	0	0	3.427e-09	58.64	0.00346076	3	3038.45	1.36103	113.623	0
	High	VALEAcVQAR	25	29518	223	A0A291EXH5;Q6VW40;I2BGM7;B1NL21;C0J9R6;C6G1P2;Q5W520;Q33047;Q31807;Q8WL19;Q33032;F2X4Q8;Q8M9C0;Q7YMT1;I2EAR2;Q339G9;F2X4H9;O78309;Q9GGI5;I2E964;Q37212;M1S1D7;Q7GH77;A0A291IA50;Q33156;Q8HUZ9;Q5I221;Q7YMS9;I2E9A4;Q4VI78;A0A0F7C9B6;F2X4R1;O78288;Q95DW1;C3S8U4;P93952;A0A249Y5N8;A0A142DPV4;F6KB17;Q8WJX3;B7P0E9;B5L2V5;S4TA61;D4N1T9;J9QG76;Q37220;Q9GD27;A0A1R3KTJ9;Q5UFF3;B8YHH9;E0D8V0;B1PHQ2;Q1X6Q9;R4GU…	C6(Carbamidomethyl)	0	0	0.0001236	58.39	0.00581233	2	1116.58	0.428443	113.302	0
	High	GHYLNATAGTcEEMIKR	1	14767	114	Q6VW40;C0J9R6;C6G1P2;Q33032;Q8M9C0;A0A1C9HG87;Q4VWN3;F2X4H9;A0A0K2SQY8;D6MYL0;Q9GGI5;D6MYJ6;Q7GH77;O98551;I2E9A4;A0A0F7C9B6;F6KB17;B2BY95;Q5UFF3;B8YHH9;Q1X6Q9;S6CMZ7;Q8MFT9;H9ZGI0;L0N8B1;Q95A73;Q5W520;Q4VI78;Q37220;B1PHQ2;A2VAL6;C1JAT3;Q3I534;G0WZL1;A0A142I7F3;P92434;J9QH20;Q6VW48;E7DMY2;A0A2H4UGV5;I2E962;O98429;Q9T2E4;A0A0B4M1K8;A0A142I7A5;Q36637;A0A171LI15;A0A078BR81;Q37347;K4EPE7;A0A0F6TFY2;Q9…	C11(Carbamidomethyl)	0	0	6.147e-05	57.37	0.00491079	2	1950.92	1.53245	60.2658	1
	High	DDENVNSQPFmR	4	52171	300	Q6VW40;I2BGM7;C0J9R6;C6G1P2;E7DMY2;Q33032;F2X4Q8;A0A1C9HG87;Q8WIX2;I2EAR2;Q4VWN3;C3S8Q5;F2X4H9;Q9GEK5;Q9GGI5;Q37212;A0A2H4NXN4;Q8HUZ9;Q95F24;Q8MCX8;F2X4R1;A0A286NQF2;Q7YJM6;B8PRP3;J9QG76;Q37347;A0A023UBM0;Q8MFT9;Q5QAE5;H9ZGI0;A0A291EXH5;B1NL21;Q5W520;Q33047;Q31807;Q8WL19;I2E962;Q8M9C0;Q9GHZ1;B8PRL7;Q85ZK4;Q7YMT1;A5X4D3;Q339G9;A5X4C4;A0A0K2SQY8;O78309;Q9T2B5;O98429;D6MYL0;C1JAT3;D6MYJ6;I2E964;M1S1…	M11(Oxidation)	0	0	9.567e-06	48.88	0.0474426	2	1467.62	0.855373	55.8707	0
	High	PLLGcTIKPK	6	64838	312	A0A291EXH5;C6G1P2;Q5W520;Q33032;A0A0F7EV98;Q6VW40;C0J9R6;D6MYK4;E7DMY2;F2X4Q8;Q8M9C0;A0A1C9HG87;I2EAR2;Q4VWN3;F2X4H9;A0A0K2SQY8;D6MYL0;C1JAT3;Q9GGI5;D6MYJ6;Q37212;Q7GH77;A0A291IA50;J9QER6;O98551;Q3I534;I2E9A4;Q4VI78;A0A0F7C9B6;F2X4R1;F6KB17;G0WZL1;Q37220;B2BY95;Q5UFF3;B8YHH9;B1PHQ2;Q1X6Q9;A0A142I7F3;P92434;A2VAL6;S6CMZ7;Q37176;Q8MFT9;J9QH20;A0A0F7C952;H9ZGI0;L0N8B1;Q95A73;Q31807;A5X4D3;C3S8Q5;M1S…	C5(Carbamidomethyl)	0	0	0.0002652	48.68	0.076682	2	1126.67	0.429394	51.9539	1
	High	AMHAVIDR	9	44488	296	C6G1P2;C3S8Q5;C3S8U4;Q6VW40;C0J9R6;Q5W520;Q33032;Q8M9C0;A0A1C9HG87;Q4VWN3;F2X4H9;A0A0K2SQY8;D6MYL0;C1JAT3;Q9GGI5;D6MYJ6;Q7GH77;O98551;Q3I534;I2E9A4;Q4VI78;A0A0F7C9B6;F6KB17;G0WZL1;Q37220;B2BY95;Q5UFF3;B8YHH9;B1PHQ2;Q1X6Q9;A0A142I7F3;P92434;A2VAL6;S6CMZ7;Q8MFT9;J9QH20;H9ZGI0;L0N8B1;Q95A73;I2BGM7;F2X4Q8;I2EAR2;Q37212;M1S1D7;Q8HUZ9;Q5I221;Q95F24;F2X4R1;A0A286NQF2;Q7YJM6;A0A249Y5N8;S4TA61;J9QG76;F5B3…		0	0	0.002468	47.13	0.0715004	2	912.472	0.113135	31.9205	0
	High	YGRPLLGcTIKPK	7	64650	303	C0J9R6;C6G1P2;Q5W520;A5X4D3;F2X4H9;A0A0K2SQY8;D6MYL0;Q9GGI5;D6MYJ6;Q5I221;Q4VI78;A0A249Y5Y5;G0WZL1;Q37220;B2BY95;A0A291L2W8;A2VAL6;Q37279;J9QH20;L0N8B1;A0A291EXH5;Q6VW40;I2BGM7;Q33047;Q31807;Q8WL19;Q33032;Q8M9C0;A0A1C9HG87;B8PRL7;Q4VWN3;C3S8Q5;Q9GEK5;C1JAT3;Q7GH77;A0A2H4NXN4;Q33156;Q8HUZ9;O98551;Q3I534;I2E9A4;Q8MCX8;A0A0F7C9B6;C3S8U4;P93952;Q8WKT6;A0A142DPV4;F6KB17;B7P0E9;A0A1W6BU07;A0A1W6BU25;D4…	C8(Carbamidomethyl)	0	0	1.343e-06	43.02	0.288981	3	1502.85	0.700838	53.2853	2
	High	AQAETGEIK	6	27913	221	C6G1P2;Q33032;Q8ME51;B8PRL7;Q9GEK5;A0A142DPV4;L0N8B1;Q6VW40;I2BGM7;C0J9R6;A0A1C9HG87;Q4VWN3;C3S8Q5;F2X4H9;Q9GGI5;A0A2H4NXN4;Q8HUZ9;Q8MCX8;J9QG76;Q8MFT9;Q5QAE5;H9ZGI0;Q5W520;Q8M9C0;A0A0K2SQY8;D6MYL0;C1JAT3;D6MYJ6;Q7GH77;O98551;Q3I534;I2E9A4;Q4VI78;A0A0F7C9B6;F6KB17;G0WZL1;Q37220;B2BY95;Q5UFF3;B8YHH9;B1PHQ2;Q1X6Q9;A0A142I7F3;P92434;A2VAL6;S6CMZ7;J9QH20;Q95A73;A0A291EXH5;C3RXF1;T1WH32;C3S8U4;A0A023Q…		0	0.001	0.01501	45.97	0.0925521	2	946.485	1.48856	24.8944	0
	High	IPxAYxKTFQGPPHGIQVER	1	18	7	Q4VWN3;C6G392;C6G3A0;A0A0F7C9B6;Q3I531;Q8SKW5;G8CUZ6	X3(111.0); X6(111.0)	0	0.001	0.006294	22.83	8.23879	3	2260.09	2.80722	79.6793	1
	High	DDFIEKDR	5	17693	160	Q32701;A0A291EXH5;Q6VW40;I2BGM7;O20246;B1NL21;C0J9R6;A0A291EY88;C6G1P2;Q5W520;Q33047;Q6VW48;Q31807;Q8WL19;Q33032;Q8M9C0;A0A1S6WN23;Q31895;Q7YMT1;O09420;T1WH32;A0A0F7EV98;Q339G9;F2X4H9;O78309;Q9T2B5;Q32553;Q9GGI5;A0A2H4UGV5;I2E964;A0A248SN48;M1S1D7;Q7GH77;Q33156;Q8HUZ9;Q8WIA7;Q5I221;Q7YMS9;Q95F24;I2E9A4;Q9T2E4;Q9MTG1;Q4VI78;A0A0F7C9B6;O78288;A0A286NQF2;Q95DW1;C3S8U4;P93952;Q7YJM6;Q8MCX1;C7A5Z4;Q3I…		0	0.002	0.02628	64.13	0.00104246	2	1037.49	1.9254	42.0586	1
	High	NHGMHFR	4	30695	230	C0J9R6;C6G1P2;Q5W520;R4QE58;F2X4H9;Q9GGI5;Q4VI78;Q37220;A0A171LI15;B6GUV5;A0A078BR81;A2VAL6;A0A0F6TFY2;Q5DRJ9;G0LNJ9;L0N8B1;Q31807;A0A1C9HG42;E7DMY2;Q37212;Q5I221;F2X4R1;A0A1W6BU25;A0A291EXH5;Q8HUZ9;C3S8U4;P93952;J9QG76;E0D9F7;Q7YJM3;Q6VW40;I2BGM7;D6MYK4;Q33032;F2X4Q8;Q8M9C0;A0A1C9HG87;Q8WIX2;I2EAR2;Q4VWN3;C3S8Q5;Q6VW13;Q9GEK5;A0A0K2SQY8;O98429;D6MYL0;D6MYJ6;A0A1W6BQF9;Q7GH77;A0A2H4NXN4;Q95F24;O9…		0	0.004	0.0516	33.82	1.05071	2	898.41	-0.157603	30.2354	0
	High	AmHAVIDR	1	44488	296	A0A291EXH5;Q85ZK4;C3S8Q5;A0A2H4NXN4;C3S8U4;P93952;E0Y5C1;A0A1W6BU07;A0A1W6BU25;A0A1W6BU28;Q5EWL7;Q5QAE5;A0A023Q1L0;C0J9R6;C6G1P2;Q5W520;F2X4H9;A0A0K2SQY8;D6MYL0;Q9GGI5;D6MYJ6;Q4VI78;G0WZL1;Q37220;B2BY95;A2VAL6;J9QH20;L0N8B1;Q32701;Q6VW40;Q33032;Q8M9C0;Q32553;Q7GH77;I2E9A4;A0A0F7C9B6;Q3I531;F6KB17;Q5UFF3;B8YHH9;B1PHQ2;Q1X6Q9;S6CMZ7;Q8MFT9;A0A291L2S1;A5X4D3;Q5I221;A0A249Y5Y5;A0A291L2W8;Q37279;I2BGM…	M2(Oxidation)	0	0.009	0.1103	13.12	194.214	2	928.466	-1.05154	31.5457	0
D6MYL0	Ribulose bisphosphate carboxylase large chain OS=Arum sintenisii OX=491980 GN=rbcL PE=3 SV=1 - [D6MYL0_9ARAE]	2336.09	32.92	40818	0	16	229	480	53.2085	6.80029
	High	GGLDFTKDDENVNSQPFMR	9	51638	277	Q8MFT9;C0J9R6;C6G1P2;Q5W520;A5X4D3;F2X4H9;A0A0K2SQY8;D6MYL0;Q9GGI5;D6MYJ6;Q5I221;Q4VI78;A0A249Y5Y5;G0WZL1;Q37220;B2BY95;A0A291L2W8;A2VAL6;Q37279;J9QH20;L0N8B1;A0A291EXH5;Q6VW40;I2BGM7;Q33047;Q31807;Q8WL19;Q33032;Q8M9C0;A0A1C9HG87;B8PRL7;Q4VWN3;C3S8Q5;Q9GEK5;C1JAT3;Q7GH77;A0A2H4NXN4;Q33156;Q8HUZ9;O98551;Q3I534;I2E9A4;Q8MCX8;A0A0F7C9B6;C3S8U4;P93952;Q8WKT6;A0A142DPV4;F6KB17;B7P0E9;A0A1W6BU07;A0A1W6…		0	0	5.26e-12	133.6	1.83134e-10	2	2169.99	1.02955	93.3688	1
	High	GHYLNATAGTcEEMIK	12	14794	115	Q6VW40;C0J9R6;C6G1P2;Q5W520;Q33032;Q8M9C0;A0A1C9HG87;Q4VWN3;F2X4H9;A0A0K2SQY8;D6MYL0;C1JAT3;Q9GGI5;D6MYJ6;Q7GH77;O98551;Q3I534;I2E9A4;Q4VI78;A0A0F7C9B6;F6KB17;G0WZL1;Q37220;B2BY95;Q5UFF3;B8YHH9;B1PHQ2;Q1X6Q9;A0A142I7F3;P92434;A2VAL6;S6CMZ7;Q8MFT9;J9QH20;H9ZGI0;L0N8B1;Q95A73;Q32701;Q9T2E4;A0A0B4M1K8;A0A171LI15;A0A1D8DG20;P94046;E7DMY2;F2X4Q8;Q31895;I2EAR2;Q37212;A0A291IA50;Q5I221;F2X4R1;Q8MCX9;A0A…	C11(Carbamidomethyl)	0	0	6.317e-11	99.52	2.45715e-07	2	1794.82	1.35117	65.1218	0
	High	mSGGDHIHAGTVVGK	31	17683	149	F2X4Q8;I2EAR2;F2X4R1;Q6VW40;C0J9R6;C6G1P2;Q33032;Q8M9C0;Q339G9;F2X4H9;Q9GGI5;I2E964;Q7GH77;Q5I221;I2E9A4;A0A0F7C9B6;A0A249Y5N8;F6KB17;Q5UFF3;B8YHH9;Q1X6Q9;S6CMZ7;Q8MFT9;L0N8B1;D6MYK4;E7DMY2;Q31807;T1WH32;C3S8Q5;A0A0K2SQY8;D6MYL0;D6MYJ6;Q8HUZ9;P93952;Q8WKT6;J9QG76;B2BY95;Q7YJM3;A0A1C9HG42;I6N589;I2BGM7;A0A1C9HG87;Q4VWN3;Q9GEK5;A0A2H4NXN4;O98551;Q8MCX8;B7P0E9;D4N1T9;A0A291L206;Q5QAE5;G8EEM9;A0A2D0W…	M1(Oxidation)	0	0	6.758e-08	84.13	1.33737e-05	2	1481.72	0.318762	31.0825	0
	High	DNGLLLHIHR	12	41878	288	C0J9R6;C6G1P2;Q5W520;A5X4D3;F2X4H9;A0A0K2SQY8;D6MYL0;Q9GGI5;D6MYJ6;Q5I221;Q4VI78;A0A249Y5Y5;G0WZL1;Q37220;B2BY95;A0A291L2W8;A2VAL6;Q37279;J9QH20;L0N8B1;A0A291EXH5;Q6VW40;I2BGM7;Q33047;Q31807;Q8WL19;Q33032;Q8M9C0;A0A1C9HG87;B8PRL7;Q4VWN3;C3S8Q5;Q9GEK5;C1JAT3;Q7GH77;A0A2H4NXN4;Q33156;Q8HUZ9;O98551;Q3I534;I2E9A4;Q8MCX8;A0A0F7C9B6;C3S8U4;P93952;Q8WKT6;A0A142DPV4;F6KB17;B7P0E9;A0A1W6BU07;A0A1W6BU25;D4…		0	0	0.0001544	82.18	3.04871e-05	2	1187.66	0.260301	64.7687	0
	High	MSGGDHIHAGTVVGK	38	17683	149	C0J9R6;C6G1P2;F2X4H9;Q9GGI5;Q5I221;I2E9A4;Q6VW40;I2BGM7;Q33032;A0A1S6WN23;T1WH32;M1S1D7;Q8HUZ9;A0A249Y5N8;S4TA61;J9QG76;E0D8V0;Q8MFT9;Q5QAE5;A0A0F7G5Y0;Q32701;O20246;Q6VW48;E7DMY2;Q31807;P92447;F2X4Q8;Q8M9C0;O47280;R4QE58;I2EAR2;Q339G9;Q6VW13;Q3T5L7;C6G392;A0A2H4UGV5;I2E964;A0A248SN48;Q37212;Q7GH77;Q9MTG1;A0A0F7C9B6;F2X4R1;O78288;P93952;Q8MCX9;Q5UFC2;A0A024HRQ0;F6KB17;Q9GCX8;Q8WJX3;B7P0E9;B5L2V5;…		0	0	1.735e-09	82.18	1.80255e-05	2	1465.72	0.933846	39.4129	0
	High	GHYLNATAGTcEEmIK	4	14794	115	C0J9R6;C6G1P2;Q5W520;A5X4D3;F2X4H9;A0A0K2SQY8;D6MYL0;Q9GGI5;D6MYJ6;Q5I221;Q4VI78;A0A249Y5Y5;G0WZL1;Q37220;B2BY95;A0A291L2W8;A2VAL6;Q37279;J9QH20;L0N8B1;Q9GEN6;Q32701;Q6VW40;D6MYK4;E7DMY2;Q33032;I2E962;F2X4Q8;Q8M9C0;A0A1C9HG87;Q7YMT1;R4QE58;I2E906;I2EAR2;Q4VWN3;Q339G9;Q95631;Q6VW13;Q3T5L7;Q9TN58;O98429;Q32553;C1JAT3;I2E964;Q37212;Q7GH77;A0A291IA50;J9QER6;Q7YMS9;O98551;Q3I534;I2E9A4;Q9T2E4;A0A0F7C9…	C11(Carbamidomethyl); M14(Oxidation)	0	0	2.694e-11	81.04	1.58999e-05	2	1810.81	1.65313	55.2681	0
	High	DDENVNSQPFMR	6	52171	300	Q6VW40;C0J9R6;C6G1P2;Q5W520;Q33032;A0A1C9HG87;Q4VWN3;F2X4H9;C1JAT3;Q9GGI5;Q4VI78;G0WZL1;P92434;A2VAL6;Q8MFT9;J9QH20;H9ZGI0;F2X4Q8;I2EAR2;Q37212;Q5I221;F2X4R1;A0A249Y5N8;I2BGM7;Q31807;Q8M9C0;A5X4D3;Q8WIX2;V5K6K1;Q339G9;C3S8Q5;V5K6L0;Q9GEK5;A0A0K2SQY8;O98429;D6MYL0;D6MYJ6;I2E964;A0A1W6BQF9;M1S1D7;Q7GH77;A0A2H4NXN4;Q8HUZ9;G0WZM4;Q95F24;O98551;I2E9A4;Q9T2E4;Q8MCX8;A0A0F7C9B6;O78288;A0A286NQF2;P93952;…		0	0	1.986e-06	77.7	6.32986e-05	2	1451.62	0.809607	69.6351	0
	High	GGLDFTKDDENVNSQPFmR	8	51638	277	A0A291EXH5;C0J9R6;A0A291EY88;C6G1P2;Q5W520;C3RXF1;B8PRL7;O09420;T1WH32;C3S8Q5;Q66PI3;F2X4H9;O78309;Q9GGI5;M1S1D7;Q8HUZ9;Q5I221;Q4VI78;O09424;C3S8U4;Q3I531;A0A249Y5Y5;G0WZL1;J9QG76;J9QFH0;E0D9F7;A2VAL6;J9QGT1;J9QH20;M1X1Y1;O03612;A0A023Q3H2;I2BGM7;Q33032;A0A142DPV4;A0A0F7C952;Q6VW40;Q9GEN6;Q32701;Q32571;Q33047;Q31807;Q8WL19;Q8M9C0;A0A1S6WN23;A0A1C9HG87;P92302;A0A0F7EV98;Q4VWN3;Q9GEK5;A0A0K2SQY8;Q3…	M18(Oxidation)	0	0	1.272e-10	76.68	8.72051e-05	2	2185.98	1.33788	83.8821	1
	High	TFQGPPHGIQVER	27	58045	278	C0J9R6;C6G1P2;Q5W520;A5X4D3;F2X4H9;A0A0K2SQY8;D6MYL0;Q9GGI5;D6MYJ6;Q5I221;Q4VI78;A0A249Y5Y5;G0WZL1;Q37220;B2BY95;A0A291L2W8;A2VAL6;Q37279;J9QH20;L0N8B1;A0A291EXH5;Q6VW40;I2BGM7;Q33047;Q31807;Q8WL19;Q33032;Q8M9C0;A0A1C9HG87;B8PRL7;Q4VWN3;C3S8Q5;Q9GEK5;C1JAT3;Q7GH77;A0A2H4NXN4;Q33156;Q8HUZ9;O98551;Q3I534;I2E9A4;Q8MCX8;A0A0F7C9B6;C3S8U4;P93952;Q8WKT6;A0A142DPV4;F6KB17;B7P0E9;A0A1W6BU07;A0A1W6BU25;D4…		0	0	8.117e-09	70.84	0.000513718	2	1465.76	0.905842	60.1288	0
	High	ELGVPIVMHDYITGGFTANTSLAHYcR	2	839	32	C0J9R6;D6MYL0;D6MYJ6;Q5W520;Q33032;A0A0F7C9B6;A2VAL6;I2BGM7;Q31807;C3S8U4;A0A142DPV4;A0A291EY88;C3RXF1;C3S8Q5;Q66PI3;G0WZL1;A0A023Q3H2;Q32553;A0A2H4UGV5;D6MYK9;D6MYK4;P92302;Q31889;A0A0F7C952;C7AQV0;A0A291L2W8;A0A0F7EWK2;C7AQT3;C7AQV2;D6MYI7;A0A120KLC1;D6MYJ0	C26(Carbamidomethyl)	0	0	3.05e-16	70.66	0.000228334	3	3022.46	1.28114	114.098	0
	High	GHYLNATAGTcEEmIKR	3	14767	114	Q6VW40;C0J9R6;C6G1P2;Q5W520;Q33032;Q8M9C0;A0A1C9HG87;Q4VWN3;F2X4H9;A0A0K2SQY8;D6MYL0;C1JAT3;Q9GGI5;D6MYJ6;Q7GH77;O98551;Q3I534;I2E9A4;Q4VI78;A0A0F7C9B6;F6KB17;G0WZL1;Q37220;B2BY95;Q5UFF3;B8YHH9;B1PHQ2;Q1X6Q9;A0A142I7F3;P92434;A2VAL6;S6CMZ7;Q8MFT9;J9QH20;H9ZGI0;L0N8B1;Q95A73;Q32701;Q9T2E4;A0A0B4M1K8;A0A171LI15;A0A1D8DG20;P94046;Q6VW48;E7DMY2;A0A2H4UGV5;I2E962;O98429;A0A142I7A5;Q36637;A0A078BR81;Q3…	C11(Carbamidomethyl); M14(Oxidation)	0	0	1.559e-07	70.09	0.000239774	3	1966.91	1.02636	51.0796	1
	High	FLFcAEAIYK	8	13080	136	Q9GHZ1;A0A291EXH5;C3S8Q5;C3S8U4;C0J9R6;C6G1P2;Q5W520;F2X4H9;Q9GGI5;Q4VI78;A2VAL6;Q31807;O78309;M1S1D7;Q8HUZ9;Q5I221;Q95DW1;P93952;J9QG76;Q37220;E0D9F7;J9QGT1;Q7YJM3;A0A1C9HG42;L0N8B1;A0A171LI15;A8DPF0;A0A023UA12;A0A291EY88;T1WH32;Q3I531;A0A1W6L1X3;D6MYK9;Q32571;C3RXF1;B8PRL7;R4QE58;Q66PI3;A0A0K2SQY8;D6MYL0;D6MYJ6;Q71N81;Q8WKT6;Q8MCX1;D6MYI7;A2VAL3;B8PRP3;H5ZW43;G0WZL1;B2BY95;A0A142I7A5;Q36637;Q6P…	C4(Carbamidomethyl)	0	0	0.0003322	61.05	0.00257809	2	1261.63	0.760049	114.101	0
	High	ELGVPIVmHDYITGGFTANTSLAHYcR	5	839	32	C0J9R6;D6MYL0;D6MYJ6;Q5W520;Q33032;A0A0F7C9B6;A2VAL6;I2BGM7;Q31807;C3S8U4;A0A142DPV4;A0A291EY88;C3RXF1;C3S8Q5;Q66PI3;G0WZL1;A0A023Q3H2;Q32553;A0A2H4UGV5;D6MYK9;D6MYK4;P92302;Q31889;A0A0F7C952;C7AQV0;A0A291L2W8;A0A0F7EWK2;C7AQT3;C7AQV2;D6MYI7;A0A120KLC1;D6MYJ0	M8(Oxidation); C26(Carbamidomethyl)	0	0	3.427e-09	58.64	0.00346076	3	3038.45	1.36103	113.623	0
	High	xALEAcVQAR	25	29518	223	A0A291EXH5;Q6VW40;I2BGM7;B1NL21;C0J9R6;C6G1P2;Q5W520;Q33047;Q31807;Q8WL19;Q33032;F2X4Q8;Q8M9C0;Q7YMT1;I2EAR2;Q339G9;F2X4H9;O78309;Q9GGI5;I2E964;Q37212;M1S1D7;Q7GH77;A0A291IA50;Q33156;Q8HUZ9;Q5I221;Q7YMS9;I2E9A4;Q4VI78;A0A0F7C9B6;F2X4R1;O78288;Q95DW1;C3S8U4;P93952;A0A249Y5N8;A0A142DPV4;F6KB17;Q8WJX3;B7P0E9;B5L2V5;S4TA61;D4N1T9;J9QG76;Q37220;Q9GD27;A0A1R3KTJ9;Q5UFF3;B8YHH9;E0D8V0;B1PHQ2;Q1X6Q9;R4GU…	X1(V); C6(Carbamidomethyl)	0	0	0.0001236	58.39	0.00581233	2	1116.58	0.428443	113.302	0
	High	GHYLNATAGTcEEMIKR	1	14767	114	Q6VW40;C0J9R6;C6G1P2;Q33032;Q8M9C0;A0A1C9HG87;Q4VWN3;F2X4H9;A0A0K2SQY8;D6MYL0;Q9GGI5;D6MYJ6;Q7GH77;O98551;I2E9A4;A0A0F7C9B6;F6KB17;B2BY95;Q5UFF3;B8YHH9;Q1X6Q9;S6CMZ7;Q8MFT9;H9ZGI0;L0N8B1;Q95A73;Q5W520;Q4VI78;Q37220;B1PHQ2;A2VAL6;C1JAT3;Q3I534;G0WZL1;A0A142I7F3;P92434;J9QH20;Q6VW48;E7DMY2;A0A2H4UGV5;I2E962;O98429;Q9T2E4;A0A0B4M1K8;A0A142I7A5;Q36637;A0A171LI15;A0A078BR81;Q37347;K4EPE7;A0A0F6TFY2;Q9…	C11(Carbamidomethyl)	0	0	6.147e-05	57.37	0.00491079	2	1950.92	1.53245	60.2658	1
	High	DDENVNSQPFmR	4	52171	300	Q6VW40;I2BGM7;C0J9R6;C6G1P2;E7DMY2;Q33032;F2X4Q8;A0A1C9HG87;Q8WIX2;I2EAR2;Q4VWN3;C3S8Q5;F2X4H9;Q9GEK5;Q9GGI5;Q37212;A0A2H4NXN4;Q8HUZ9;Q95F24;Q8MCX8;F2X4R1;A0A286NQF2;Q7YJM6;B8PRP3;J9QG76;Q37347;A0A023UBM0;Q8MFT9;Q5QAE5;H9ZGI0;A0A291EXH5;B1NL21;Q5W520;Q33047;Q31807;Q8WL19;I2E962;Q8M9C0;Q9GHZ1;B8PRL7;Q85ZK4;Q7YMT1;A5X4D3;Q339G9;A5X4C4;A0A0K2SQY8;O78309;Q9T2B5;O98429;D6MYL0;C1JAT3;D6MYJ6;I2E964;M1S1…	M11(Oxidation)	0	0	9.567e-06	48.88	0.0474426	2	1467.62	0.855373	55.8707	0
	High	PLLGcTIKPK	6	64838	312	A0A291EXH5;C6G1P2;Q5W520;Q33032;A0A0F7EV98;Q6VW40;C0J9R6;D6MYK4;E7DMY2;F2X4Q8;Q8M9C0;A0A1C9HG87;I2EAR2;Q4VWN3;F2X4H9;A0A0K2SQY8;D6MYL0;C1JAT3;Q9GGI5;D6MYJ6;Q37212;Q7GH77;A0A291IA50;J9QER6;O98551;Q3I534;I2E9A4;Q4VI78;A0A0F7C9B6;F2X4R1;F6KB17;G0WZL1;Q37220;B2BY95;Q5UFF3;B8YHH9;B1PHQ2;Q1X6Q9;A0A142I7F3;P92434;A2VAL6;S6CMZ7;Q37176;Q8MFT9;J9QH20;A0A0F7C952;H9ZGI0;L0N8B1;Q95A73;Q31807;A5X4D3;C3S8Q5;M1S…	C5(Carbamidomethyl)	0	0	0.0002652	48.68	0.076682	2	1126.67	0.429394	51.9539	1
	High	AMHAVIDR	9	44488	296	C6G1P2;C3S8Q5;C3S8U4;Q6VW40;C0J9R6;Q5W520;Q33032;Q8M9C0;A0A1C9HG87;Q4VWN3;F2X4H9;A0A0K2SQY8;D6MYL0;C1JAT3;Q9GGI5;D6MYJ6;Q7GH77;O98551;Q3I534;I2E9A4;Q4VI78;A0A0F7C9B6;F6KB17;G0WZL1;Q37220;B2BY95;Q5UFF3;B8YHH9;B1PHQ2;Q1X6Q9;A0A142I7F3;P92434;A2VAL6;S6CMZ7;Q8MFT9;J9QH20;H9ZGI0;L0N8B1;Q95A73;I2BGM7;F2X4Q8;I2EAR2;Q37212;M1S1D7;Q8HUZ9;Q5I221;Q95F24;F2X4R1;A0A286NQF2;Q7YJM6;A0A249Y5N8;S4TA61;J9QG76;F5B3…		0	0	0.002468	47.13	0.0715004	2	912.472	0.113135	31.9205	0
	High	YGRPLLGcTIKPK	7	64650	303	C0J9R6;C6G1P2;Q5W520;A5X4D3;F2X4H9;A0A0K2SQY8;D6MYL0;Q9GGI5;D6MYJ6;Q5I221;Q4VI78;A0A249Y5Y5;G0WZL1;Q37220;B2BY95;A0A291L2W8;A2VAL6;Q37279;J9QH20;L0N8B1;A0A291EXH5;Q6VW40;I2BGM7;Q33047;Q31807;Q8WL19;Q33032;Q8M9C0;A0A1C9HG87;B8PRL7;Q4VWN3;C3S8Q5;Q9GEK5;C1JAT3;Q7GH77;A0A2H4NXN4;Q33156;Q8HUZ9;O98551;Q3I534;I2E9A4;Q8MCX8;A0A0F7C9B6;C3S8U4;P93952;Q8WKT6;A0A142DPV4;F6KB17;B7P0E9;A0A1W6BU07;A0A1W6BU25;D4…	C8(Carbamidomethyl)	0	0	1.343e-06	43.02	0.288981	3	1502.85	0.700838	53.2853	2
	High	AQAETGEIK	6	27913	221	C6G1P2;Q33032;Q8ME51;B8PRL7;Q9GEK5;A0A142DPV4;L0N8B1;Q6VW40;I2BGM7;C0J9R6;A0A1C9HG87;Q4VWN3;C3S8Q5;F2X4H9;Q9GGI5;A0A2H4NXN4;Q8HUZ9;Q8MCX8;J9QG76;Q8MFT9;Q5QAE5;H9ZGI0;Q5W520;Q8M9C0;A0A0K2SQY8;D6MYL0;C1JAT3;D6MYJ6;Q7GH77;O98551;Q3I534;I2E9A4;Q4VI78;A0A0F7C9B6;F6KB17;G0WZL1;Q37220;B2BY95;Q5UFF3;B8YHH9;B1PHQ2;Q1X6Q9;A0A142I7F3;P92434;A2VAL6;S6CMZ7;J9QH20;Q95A73;A0A291EXH5;C3RXF1;T1WH32;C3S8U4;A0A023Q…		0	0.001	0.01501	45.97	0.0925521	2	946.485	1.48856	24.8944	0
	High	xALEAcVQAR	1	13	8	Q6VW48;Q8M9C0;D6MYL0;Q7YMS9;Q33103;J9QGT1;A0A0U4I2J4;L0N8C5	X1(T); C6(Carbamidomethyl)	0	0.003	0.03813	25.46	5.90283	2	1118.56	-3.29348	62.3742	0
	High	NHGMHFR	4	30695	230	C0J9R6;C6G1P2;Q5W520;R4QE58;F2X4H9;Q9GGI5;Q4VI78;Q37220;A0A171LI15;B6GUV5;A0A078BR81;A2VAL6;A0A0F6TFY2;Q5DRJ9;G0LNJ9;L0N8B1;Q31807;A0A1C9HG42;E7DMY2;Q37212;Q5I221;F2X4R1;A0A1W6BU25;A0A291EXH5;Q8HUZ9;C3S8U4;P93952;J9QG76;E0D9F7;Q7YJM3;Q6VW40;I2BGM7;D6MYK4;Q33032;F2X4Q8;Q8M9C0;A0A1C9HG87;Q8WIX2;I2EAR2;Q4VWN3;C3S8Q5;Q6VW13;Q9GEK5;A0A0K2SQY8;O98429;D6MYL0;D6MYJ6;A0A1W6BQF9;Q7GH77;A0A2H4NXN4;Q95F24;O9…		0	0.004	0.0516	33.82	1.05071	2	898.41	-0.157603	30.2354	0
	High	AmHAVIDR	1	44488	296	A0A291EXH5;Q85ZK4;C3S8Q5;A0A2H4NXN4;C3S8U4;P93952;E0Y5C1;A0A1W6BU07;A0A1W6BU25;A0A1W6BU28;Q5EWL7;Q5QAE5;A0A023Q1L0;C0J9R6;C6G1P2;Q5W520;F2X4H9;A0A0K2SQY8;D6MYL0;Q9GGI5;D6MYJ6;Q4VI78;G0WZL1;Q37220;B2BY95;A2VAL6;J9QH20;L0N8B1;Q32701;Q6VW40;Q33032;Q8M9C0;Q32553;Q7GH77;I2E9A4;A0A0F7C9B6;Q3I531;F6KB17;Q5UFF3;B8YHH9;B1PHQ2;Q1X6Q9;S6CMZ7;Q8MFT9;A0A291L2S1;A5X4D3;Q5I221;A0A249Y5Y5;A0A291L2W8;Q37279;I2BGM…	M2(Oxidation)	0	0.009	0.1103	13.12	194.214	2	928.466	-1.05154	31.5457	0
D6MYK4	Ribulose bisphosphate carboxylase large chain OS=Arum maculatum OX=4458 GN=rbcL PE=3 SV=1 - [D6MYK4_ARUMA]	2334.23	35	5525	0	16	226	480	53.2863	6.68311
	High	GGLDFTKDDENVNSQPFMR	9	51638	277	Q8MFT9;C0J9R6;C6G1P2;Q5W520;A5X4D3;F2X4H9;A0A0K2SQY8;D6MYL0;Q9GGI5;D6MYJ6;Q5I221;Q4VI78;A0A249Y5Y5;G0WZL1;Q37220;B2BY95;A0A291L2W8;A2VAL6;Q37279;J9QH20;L0N8B1;A0A291EXH5;Q6VW40;I2BGM7;Q33047;Q31807;Q8WL19;Q33032;Q8M9C0;A0A1C9HG87;B8PRL7;Q4VWN3;C3S8Q5;Q9GEK5;C1JAT3;Q7GH77;A0A2H4NXN4;Q33156;Q8HUZ9;O98551;Q3I534;I2E9A4;Q8MCX8;A0A0F7C9B6;C3S8U4;P93952;Q8WKT6;A0A142DPV4;F6KB17;B7P0E9;A0A1W6BU07;A0A1W6…		0	0	5.26e-12	133.6	1.83134e-10	2	2169.99	1.02955	93.3688	1
	High	GHYLNATAGTcEEMIK	12	14794	115	Q6VW40;C0J9R6;C6G1P2;Q5W520;Q33032;Q8M9C0;A0A1C9HG87;Q4VWN3;F2X4H9;A0A0K2SQY8;D6MYL0;C1JAT3;Q9GGI5;D6MYJ6;Q7GH77;O98551;Q3I534;I2E9A4;Q4VI78;A0A0F7C9B6;F6KB17;G0WZL1;Q37220;B2BY95;Q5UFF3;B8YHH9;B1PHQ2;Q1X6Q9;A0A142I7F3;P92434;A2VAL6;S6CMZ7;Q8MFT9;J9QH20;H9ZGI0;L0N8B1;Q95A73;Q32701;Q9T2E4;A0A0B4M1K8;A0A171LI15;A0A1D8DG20;P94046;E7DMY2;F2X4Q8;Q31895;I2EAR2;Q37212;A0A291IA50;Q5I221;F2X4R1;Q8MCX9;A0A…	C11(Carbamidomethyl)	0	0	6.317e-11	99.52	2.45715e-07	2	1794.82	1.35117	65.1218	0
	High	mSGGDHIHAGTVVGK	31	17683	149	F2X4Q8;I2EAR2;F2X4R1;Q6VW40;C0J9R6;C6G1P2;Q33032;Q8M9C0;Q339G9;F2X4H9;Q9GGI5;I2E964;Q7GH77;Q5I221;I2E9A4;A0A0F7C9B6;A0A249Y5N8;F6KB17;Q5UFF3;B8YHH9;Q1X6Q9;S6CMZ7;Q8MFT9;L0N8B1;D6MYK4;E7DMY2;Q31807;T1WH32;C3S8Q5;A0A0K2SQY8;D6MYL0;D6MYJ6;Q8HUZ9;P93952;Q8WKT6;J9QG76;B2BY95;Q7YJM3;A0A1C9HG42;I6N589;I2BGM7;A0A1C9HG87;Q4VWN3;Q9GEK5;A0A2H4NXN4;O98551;Q8MCX8;B7P0E9;D4N1T9;A0A291L206;Q5QAE5;G8EEM9;A0A2D0W…	M1(Oxidation)	0	0	6.758e-08	84.13	1.33737e-05	2	1481.72	0.318762	31.0825	0
	High	DNGLLLHIHR	12	41878	288	C0J9R6;C6G1P2;Q5W520;A5X4D3;F2X4H9;A0A0K2SQY8;D6MYL0;Q9GGI5;D6MYJ6;Q5I221;Q4VI78;A0A249Y5Y5;G0WZL1;Q37220;B2BY95;A0A291L2W8;A2VAL6;Q37279;J9QH20;L0N8B1;A0A291EXH5;Q6VW40;I2BGM7;Q33047;Q31807;Q8WL19;Q33032;Q8M9C0;A0A1C9HG87;B8PRL7;Q4VWN3;C3S8Q5;Q9GEK5;C1JAT3;Q7GH77;A0A2H4NXN4;Q33156;Q8HUZ9;O98551;Q3I534;I2E9A4;Q8MCX8;A0A0F7C9B6;C3S8U4;P93952;Q8WKT6;A0A142DPV4;F6KB17;B7P0E9;A0A1W6BU07;A0A1W6BU25;D4…		0	0	0.0001544	82.18	3.04871e-05	2	1187.66	0.260301	64.7687	0
	High	MSGGDHIHAGTVVGK	38	17683	149	C0J9R6;C6G1P2;F2X4H9;Q9GGI5;Q5I221;I2E9A4;Q6VW40;I2BGM7;Q33032;A0A1S6WN23;T1WH32;M1S1D7;Q8HUZ9;A0A249Y5N8;S4TA61;J9QG76;E0D8V0;Q8MFT9;Q5QAE5;A0A0F7G5Y0;Q32701;O20246;Q6VW48;E7DMY2;Q31807;P92447;F2X4Q8;Q8M9C0;O47280;R4QE58;I2EAR2;Q339G9;Q6VW13;Q3T5L7;C6G392;A0A2H4UGV5;I2E964;A0A248SN48;Q37212;Q7GH77;Q9MTG1;A0A0F7C9B6;F2X4R1;O78288;P93952;Q8MCX9;Q5UFC2;A0A024HRQ0;F6KB17;Q9GCX8;Q8WJX3;B7P0E9;B5L2V5;…		0	0	1.735e-09	82.18	1.80255e-05	2	1465.72	0.933846	39.4129	0
	High	GHYLNATAGTcEEmIK	4	14794	115	C0J9R6;C6G1P2;Q5W520;A5X4D3;F2X4H9;A0A0K2SQY8;D6MYL0;Q9GGI5;D6MYJ6;Q5I221;Q4VI78;A0A249Y5Y5;G0WZL1;Q37220;B2BY95;A0A291L2W8;A2VAL6;Q37279;J9QH20;L0N8B1;Q9GEN6;Q32701;Q6VW40;D6MYK4;E7DMY2;Q33032;I2E962;F2X4Q8;Q8M9C0;A0A1C9HG87;Q7YMT1;R4QE58;I2E906;I2EAR2;Q4VWN3;Q339G9;Q95631;Q6VW13;Q3T5L7;Q9TN58;O98429;Q32553;C1JAT3;I2E964;Q37212;Q7GH77;A0A291IA50;J9QER6;Q7YMS9;O98551;Q3I534;I2E9A4;Q9T2E4;A0A0F7C9…	C11(Carbamidomethyl); M14(Oxidation)	0	0	2.694e-11	81.04	1.58999e-05	2	1810.81	1.65313	55.2681	0
	High	DDENVNSQPFMR	6	52171	300	Q6VW40;C0J9R6;C6G1P2;Q5W520;Q33032;A0A1C9HG87;Q4VWN3;F2X4H9;C1JAT3;Q9GGI5;Q4VI78;G0WZL1;P92434;A2VAL6;Q8MFT9;J9QH20;H9ZGI0;F2X4Q8;I2EAR2;Q37212;Q5I221;F2X4R1;A0A249Y5N8;I2BGM7;Q31807;Q8M9C0;A5X4D3;Q8WIX2;V5K6K1;Q339G9;C3S8Q5;V5K6L0;Q9GEK5;A0A0K2SQY8;O98429;D6MYL0;D6MYJ6;I2E964;A0A1W6BQF9;M1S1D7;Q7GH77;A0A2H4NXN4;Q8HUZ9;G0WZM4;Q95F24;O98551;I2E9A4;Q9T2E4;Q8MCX8;A0A0F7C9B6;O78288;A0A286NQF2;P93952;…		0	0	1.986e-06	77.7	6.32986e-05	2	1451.62	0.809607	69.6351	0
	High	GGLDFTKDDENVNSQPFmR	8	51638	277	A0A291EXH5;C0J9R6;A0A291EY88;C6G1P2;Q5W520;C3RXF1;B8PRL7;O09420;T1WH32;C3S8Q5;Q66PI3;F2X4H9;O78309;Q9GGI5;M1S1D7;Q8HUZ9;Q5I221;Q4VI78;O09424;C3S8U4;Q3I531;A0A249Y5Y5;G0WZL1;J9QG76;J9QFH0;E0D9F7;A2VAL6;J9QGT1;J9QH20;M1X1Y1;O03612;A0A023Q3H2;I2BGM7;Q33032;A0A142DPV4;A0A0F7C952;Q6VW40;Q9GEN6;Q32701;Q32571;Q33047;Q31807;Q8WL19;Q8M9C0;A0A1S6WN23;A0A1C9HG87;P92302;A0A0F7EV98;Q4VWN3;Q9GEK5;A0A0K2SQY8;Q3…	M18(Oxidation)	0	0	1.272e-10	76.68	8.72051e-05	2	2185.98	1.33788	83.8821	1
	High	TFQGPPHGIQVER	27	58045	278	C0J9R6;C6G1P2;Q5W520;A5X4D3;F2X4H9;A0A0K2SQY8;D6MYL0;Q9GGI5;D6MYJ6;Q5I221;Q4VI78;A0A249Y5Y5;G0WZL1;Q37220;B2BY95;A0A291L2W8;A2VAL6;Q37279;J9QH20;L0N8B1;A0A291EXH5;Q6VW40;I2BGM7;Q33047;Q31807;Q8WL19;Q33032;Q8M9C0;A0A1C9HG87;B8PRL7;Q4VWN3;C3S8Q5;Q9GEK5;C1JAT3;Q7GH77;A0A2H4NXN4;Q33156;Q8HUZ9;O98551;Q3I534;I2E9A4;Q8MCX8;A0A0F7C9B6;C3S8U4;P93952;Q8WKT6;A0A142DPV4;F6KB17;B7P0E9;A0A1W6BU07;A0A1W6BU25;D4…		0	0	8.117e-09	70.84	0.000513718	2	1465.76	0.905842	60.1288	0
	High	ELGVPIVMHDYITGGFTANTSLAHYcR	2	839	32	C0J9R6;D6MYL0;D6MYJ6;Q5W520;Q33032;A0A0F7C9B6;A2VAL6;I2BGM7;Q31807;C3S8U4;A0A142DPV4;A0A291EY88;C3RXF1;C3S8Q5;Q66PI3;G0WZL1;A0A023Q3H2;Q32553;A0A2H4UGV5;D6MYK9;D6MYK4;P92302;Q31889;A0A0F7C952;C7AQV0;A0A291L2W8;A0A0F7EWK2;C7AQT3;C7AQV2;D6MYI7;A0A120KLC1;D6MYJ0	C26(Carbamidomethyl)	0	0	3.05e-16	70.66	0.000228334	3	3022.46	1.28114	114.098	0
	High	GHYLNATAGTcEEmIKR	3	14767	114	Q6VW40;C0J9R6;C6G1P2;Q5W520;Q33032;Q8M9C0;A0A1C9HG87;Q4VWN3;F2X4H9;A0A0K2SQY8;D6MYL0;C1JAT3;Q9GGI5;D6MYJ6;Q7GH77;O98551;Q3I534;I2E9A4;Q4VI78;A0A0F7C9B6;F6KB17;G0WZL1;Q37220;B2BY95;Q5UFF3;B8YHH9;B1PHQ2;Q1X6Q9;A0A142I7F3;P92434;A2VAL6;S6CMZ7;Q8MFT9;J9QH20;H9ZGI0;L0N8B1;Q95A73;Q32701;Q9T2E4;A0A0B4M1K8;A0A171LI15;A0A1D8DG20;P94046;Q6VW48;E7DMY2;A0A2H4UGV5;I2E962;O98429;A0A142I7A5;Q36637;A0A078BR81;Q3…	C11(Carbamidomethyl); M14(Oxidation)	0	0	1.559e-07	70.09	0.000239774	3	1966.91	1.02636	51.0796	1
	High	FLFcAEAIYK	8	13080	136	Q9GHZ1;A0A291EXH5;C3S8Q5;C3S8U4;C0J9R6;C6G1P2;Q5W520;F2X4H9;Q9GGI5;Q4VI78;A2VAL6;Q31807;O78309;M1S1D7;Q8HUZ9;Q5I221;Q95DW1;P93952;J9QG76;Q37220;E0D9F7;J9QGT1;Q7YJM3;A0A1C9HG42;L0N8B1;A0A171LI15;A8DPF0;A0A023UA12;A0A291EY88;T1WH32;Q3I531;A0A1W6L1X3;D6MYK9;Q32571;C3RXF1;B8PRL7;R4QE58;Q66PI3;A0A0K2SQY8;D6MYL0;D6MYJ6;Q71N81;Q8WKT6;Q8MCX1;D6MYI7;A2VAL3;B8PRP3;H5ZW43;G0WZL1;B2BY95;A0A142I7A5;Q36637;Q6P…	C4(Carbamidomethyl)	0	0	0.0003322	61.05	0.00257809	2	1261.63	0.760049	114.101	0
	High	ELGVPIVmHDYITGGFTANTSLAHYcR	5	839	32	C0J9R6;D6MYL0;D6MYJ6;Q5W520;Q33032;A0A0F7C9B6;A2VAL6;I2BGM7;Q31807;C3S8U4;A0A142DPV4;A0A291EY88;C3RXF1;C3S8Q5;Q66PI3;G0WZL1;A0A023Q3H2;Q32553;A0A2H4UGV5;D6MYK9;D6MYK4;P92302;Q31889;A0A0F7C952;C7AQV0;A0A291L2W8;A0A0F7EWK2;C7AQT3;C7AQV2;D6MYI7;A0A120KLC1;D6MYJ0	M8(Oxidation); C26(Carbamidomethyl)	0	0	3.427e-09	58.64	0.00346076	3	3038.45	1.36103	113.623	0
	High	VALEAcVQAR	25	29518	223	A0A291EXH5;Q6VW40;I2BGM7;B1NL21;C0J9R6;C6G1P2;Q5W520;Q33047;Q31807;Q8WL19;Q33032;F2X4Q8;Q8M9C0;Q7YMT1;I2EAR2;Q339G9;F2X4H9;O78309;Q9GGI5;I2E964;Q37212;M1S1D7;Q7GH77;A0A291IA50;Q33156;Q8HUZ9;Q5I221;Q7YMS9;I2E9A4;Q4VI78;A0A0F7C9B6;F2X4R1;O78288;Q95DW1;C3S8U4;P93952;A0A249Y5N8;A0A142DPV4;F6KB17;Q8WJX3;B7P0E9;B5L2V5;S4TA61;D4N1T9;J9QG76;Q37220;Q9GD27;A0A1R3KTJ9;Q5UFF3;B8YHH9;E0D8V0;B1PHQ2;Q1X6Q9;R4GU…	C6(Carbamidomethyl)	0	0	0.0001236	58.39	0.00581233	2	1116.58	0.428443	113.302	0
	High	GHYLNATAGTcEEMIKR	1	14767	114	Q6VW40;C0J9R6;C6G1P2;Q33032;Q8M9C0;A0A1C9HG87;Q4VWN3;F2X4H9;A0A0K2SQY8;D6MYL0;Q9GGI5;D6MYJ6;Q7GH77;O98551;I2E9A4;A0A0F7C9B6;F6KB17;B2BY95;Q5UFF3;B8YHH9;Q1X6Q9;S6CMZ7;Q8MFT9;H9ZGI0;L0N8B1;Q95A73;Q5W520;Q4VI78;Q37220;B1PHQ2;A2VAL6;C1JAT3;Q3I534;G0WZL1;A0A142I7F3;P92434;J9QH20;Q6VW48;E7DMY2;A0A2H4UGV5;I2E962;O98429;Q9T2E4;A0A0B4M1K8;A0A142I7A5;Q36637;A0A171LI15;A0A078BR81;Q37347;K4EPE7;A0A0F6TFY2;Q9…	C11(Carbamidomethyl)	0	0	6.147e-05	57.37	0.00491079	2	1950.92	1.53245	60.2658	1
	High	DDENVNSQPFmR	4	52171	300	Q6VW40;I2BGM7;C0J9R6;C6G1P2;E7DMY2;Q33032;F2X4Q8;A0A1C9HG87;Q8WIX2;I2EAR2;Q4VWN3;C3S8Q5;F2X4H9;Q9GEK5;Q9GGI5;Q37212;A0A2H4NXN4;Q8HUZ9;Q95F24;Q8MCX8;F2X4R1;A0A286NQF2;Q7YJM6;B8PRP3;J9QG76;Q37347;A0A023UBM0;Q8MFT9;Q5QAE5;H9ZGI0;A0A291EXH5;B1NL21;Q5W520;Q33047;Q31807;Q8WL19;I2E962;Q8M9C0;Q9GHZ1;B8PRL7;Q85ZK4;Q7YMT1;A5X4D3;Q339G9;A5X4C4;A0A0K2SQY8;O78309;Q9T2B5;O98429;D6MYL0;C1JAT3;D6MYJ6;I2E964;M1S1…	M11(Oxidation)	0	0	9.567e-06	48.88	0.0474426	2	1467.62	0.855373	55.8707	0
	High	PLLxcTIKPK	6	64838	312	A0A291EXH5;C6G1P2;Q5W520;Q33032;A0A0F7EV98;Q6VW40;C0J9R6;D6MYK4;E7DMY2;F2X4Q8;Q8M9C0;A0A1C9HG87;I2EAR2;Q4VWN3;F2X4H9;A0A0K2SQY8;D6MYL0;C1JAT3;Q9GGI5;D6MYJ6;Q37212;Q7GH77;A0A291IA50;J9QER6;O98551;Q3I534;I2E9A4;Q4VI78;A0A0F7C9B6;F2X4R1;F6KB17;G0WZL1;Q37220;B2BY95;Q5UFF3;B8YHH9;B1PHQ2;Q1X6Q9;A0A142I7F3;P92434;A2VAL6;S6CMZ7;Q37176;Q8MFT9;J9QH20;A0A0F7C952;H9ZGI0;L0N8B1;Q95A73;Q31807;A5X4D3;C3S8Q5;M1S…	X4(G); C5(Carbamidomethyl)	0	0	0.0002652	48.68	0.076682	2	1126.67	0.429394	51.9539	1
	High	AMHAVIDR	9	44488	296	C6G1P2;C3S8Q5;C3S8U4;Q6VW40;C0J9R6;Q5W520;Q33032;Q8M9C0;A0A1C9HG87;Q4VWN3;F2X4H9;A0A0K2SQY8;D6MYL0;C1JAT3;Q9GGI5;D6MYJ6;Q7GH77;O98551;Q3I534;I2E9A4;Q4VI78;A0A0F7C9B6;F6KB17;G0WZL1;Q37220;B2BY95;Q5UFF3;B8YHH9;B1PHQ2;Q1X6Q9;A0A142I7F3;P92434;A2VAL6;S6CMZ7;Q8MFT9;J9QH20;H9ZGI0;L0N8B1;Q95A73;I2BGM7;F2X4Q8;I2EAR2;Q37212;M1S1D7;Q8HUZ9;Q5I221;Q95F24;F2X4R1;A0A286NQF2;Q7YJM6;A0A249Y5N8;S4TA61;J9QG76;F5B3…		0	0	0.002468	47.13	0.0715004	2	912.472	0.113135	31.9205	0
	High	YGRPLLxcTIKPK	2	20	7	D6MYK4;E7DMY2;Q95631;P93976;B3THI6;Q31750;Q33369	X7(N); C8(Carbamidomethyl)	0	0.001	0.005576	49.08	0.0206854	3	1559.86	-7.03704	61.6388	2
	High	LGLSxKNYGR	3	22	5	Q1X6Q9;O98884;D6MYK4;Q7YMT1;Q6YLP8	X5(N)	0	0.001	0.004886	48.25	0.0284861	2	1121.61	0.350998	63.0688	1
	High	AQAETGEIK	6	27913	221	C6G1P2;Q33032;Q8ME51;B8PRL7;Q9GEK5;A0A142DPV4;L0N8B1;Q6VW40;I2BGM7;C0J9R6;A0A1C9HG87;Q4VWN3;C3S8Q5;F2X4H9;Q9GGI5;A0A2H4NXN4;Q8HUZ9;Q8MCX8;J9QG76;Q8MFT9;Q5QAE5;H9ZGI0;Q5W520;Q8M9C0;A0A0K2SQY8;D6MYL0;C1JAT3;D6MYJ6;Q7GH77;O98551;Q3I534;I2E9A4;Q4VI78;A0A0F7C9B6;F6KB17;G0WZL1;Q37220;B2BY95;Q5UFF3;B8YHH9;B1PHQ2;Q1X6Q9;A0A142I7F3;P92434;A2VAL6;S6CMZ7;J9QH20;Q95A73;A0A291EXH5;C3RXF1;T1WH32;C3S8U4;A0A023Q…		0	0.001	0.01501	45.97	0.0925521	2	946.485	1.48856	24.8944	0
	High	NHGMHFR	4	30695	230	C0J9R6;C6G1P2;Q5W520;R4QE58;F2X4H9;Q9GGI5;Q4VI78;Q37220;A0A171LI15;B6GUV5;A0A078BR81;A2VAL6;A0A0F6TFY2;Q5DRJ9;G0LNJ9;L0N8B1;Q31807;A0A1C9HG42;E7DMY2;Q37212;Q5I221;F2X4R1;A0A1W6BU25;A0A291EXH5;Q8HUZ9;C3S8U4;P93952;J9QG76;E0D9F7;Q7YJM3;Q6VW40;I2BGM7;D6MYK4;Q33032;F2X4Q8;Q8M9C0;A0A1C9HG87;Q8WIX2;I2EAR2;Q4VWN3;C3S8Q5;Q6VW13;Q9GEK5;A0A0K2SQY8;O98429;D6MYL0;D6MYJ6;A0A1W6BQF9;Q7GH77;A0A2H4NXN4;Q95F24;O9…		0	0.004	0.0516	33.82	1.05071	2	898.41	-0.157603	30.2354	0
	High	AmHAVIDR	1	44488	296	A0A291EXH5;Q85ZK4;C3S8Q5;A0A2H4NXN4;C3S8U4;P93952;E0Y5C1;A0A1W6BU07;A0A1W6BU25;A0A1W6BU28;Q5EWL7;Q5QAE5;A0A023Q1L0;C0J9R6;C6G1P2;Q5W520;F2X4H9;A0A0K2SQY8;D6MYL0;Q9GGI5;D6MYJ6;Q4VI78;G0WZL1;Q37220;B2BY95;A2VAL6;J9QH20;L0N8B1;Q32701;Q6VW40;Q33032;Q8M9C0;Q32553;Q7GH77;I2E9A4;A0A0F7C9B6;Q3I531;F6KB17;Q5UFF3;B8YHH9;B1PHQ2;Q1X6Q9;S6CMZ7;Q8MFT9;A0A291L2S1;A5X4D3;Q5I221;A0A249Y5Y5;A0A291L2W8;Q37279;I2BGM…	M2(Oxidation)	0	0.009	0.1103	13.12	194.214	2	928.466	-1.05154	31.5457	0
A0A249Y5N8	Ribulose bisphosphate carboxylase large chain (Fragment) OS=Euphorbia heterophylla OX=212910 GN=rbcL PE=3 SV=1 - [A0A249Y5N8_9ROSI]	2326.34	42.79	33923	0	18	223	416	46.0382	6.80029
	High	GGLDFTKDDENVNSQPFMR	9	51638	277	Q8MFT9;C0J9R6;C6G1P2;Q5W520;A5X4D3;F2X4H9;A0A0K2SQY8;D6MYL0;Q9GGI5;D6MYJ6;Q5I221;Q4VI78;A0A249Y5Y5;G0WZL1;Q37220;B2BY95;A0A291L2W8;A2VAL6;Q37279;J9QH20;L0N8B1;A0A291EXH5;Q6VW40;I2BGM7;Q33047;Q31807;Q8WL19;Q33032;Q8M9C0;A0A1C9HG87;B8PRL7;Q4VWN3;C3S8Q5;Q9GEK5;C1JAT3;Q7GH77;A0A2H4NXN4;Q33156;Q8HUZ9;O98551;Q3I534;I2E9A4;Q8MCX8;A0A0F7C9B6;C3S8U4;P93952;Q8WKT6;A0A142DPV4;F6KB17;B7P0E9;A0A1W6BU07;A0A1W6…		0	0	5.26e-12	133.6	1.83134e-10	2	2169.99	1.02955	93.3688	1
	High	GHYLNATAGTcEEMIK	12	14794	115	Q6VW40;C0J9R6;C6G1P2;Q5W520;Q33032;Q8M9C0;A0A1C9HG87;Q4VWN3;F2X4H9;A0A0K2SQY8;D6MYL0;C1JAT3;Q9GGI5;D6MYJ6;Q7GH77;O98551;Q3I534;I2E9A4;Q4VI78;A0A0F7C9B6;F6KB17;G0WZL1;Q37220;B2BY95;Q5UFF3;B8YHH9;B1PHQ2;Q1X6Q9;A0A142I7F3;P92434;A2VAL6;S6CMZ7;Q8MFT9;J9QH20;H9ZGI0;L0N8B1;Q95A73;Q32701;Q9T2E4;A0A0B4M1K8;A0A171LI15;A0A1D8DG20;P94046;E7DMY2;F2X4Q8;Q31895;I2EAR2;Q37212;A0A291IA50;Q5I221;F2X4R1;Q8MCX9;A0A…	C11(Carbamidomethyl)	0	0	6.317e-11	99.52	2.45715e-07	2	1794.82	1.35117	65.1218	0
	High	mSGGDHIHAGTVVGK	31	17683	149	F2X4Q8;I2EAR2;F2X4R1;Q6VW40;C0J9R6;C6G1P2;Q33032;Q8M9C0;Q339G9;F2X4H9;Q9GGI5;I2E964;Q7GH77;Q5I221;I2E9A4;A0A0F7C9B6;A0A249Y5N8;F6KB17;Q5UFF3;B8YHH9;Q1X6Q9;S6CMZ7;Q8MFT9;L0N8B1;D6MYK4;E7DMY2;Q31807;T1WH32;C3S8Q5;A0A0K2SQY8;D6MYL0;D6MYJ6;Q8HUZ9;P93952;Q8WKT6;J9QG76;B2BY95;Q7YJM3;A0A1C9HG42;I6N589;I2BGM7;A0A1C9HG87;Q4VWN3;Q9GEK5;A0A2H4NXN4;O98551;Q8MCX8;B7P0E9;D4N1T9;A0A291L206;Q5QAE5;G8EEM9;A0A2D0W…	M1(Oxidation)	0	0	6.758e-08	84.13	1.33737e-05	2	1481.72	0.318762	31.0825	0
	High	EITLGFVDLLRDDFIEK	1	5735	59	C0J9R6;C6G1P2;Q5W520;F2X4H9;Q9GGI5;Q4VI78;A2VAL6;Q6VW40;Q33032;Q5I221;A0A249Y5N8;Q8MFT9;T1WH32;Q8HUZ9;J9QG76;A0A291EXH5;I2BGM7;Q31895;O78309;M1S1D7;C3S8U4;A0A142DPV4;S4TA61;E0D8V0;E0D9F7;Q5QAE5;J9QGT1;A0A0F7G5Y0;A0A1W6L1X3;E7DMY2;Q7YJM6;F2X4Q8;I2EAR2;Q37212;A0A291IA50;Q95F24;Q4VIC0;F2X4R1;A0A286NQF2;Q8MCX9;H5ZW43;Q95CF8;F5B3G0;R4GU38;A0A249Y5J7;A0A023UBM0;A0A0F7EV89;A0A286SFA6;A0A291EY88;O09420;Q…		0	0	1.204e-12	83.61	9.81361e-06	2	2023.08	0.54964	115.088	1
	High	DNGLLLHIHR	12	41878	288	C0J9R6;C6G1P2;Q5W520;A5X4D3;F2X4H9;A0A0K2SQY8;D6MYL0;Q9GGI5;D6MYJ6;Q5I221;Q4VI78;A0A249Y5Y5;G0WZL1;Q37220;B2BY95;A0A291L2W8;A2VAL6;Q37279;J9QH20;L0N8B1;A0A291EXH5;Q6VW40;I2BGM7;Q33047;Q31807;Q8WL19;Q33032;Q8M9C0;A0A1C9HG87;B8PRL7;Q4VWN3;C3S8Q5;Q9GEK5;C1JAT3;Q7GH77;A0A2H4NXN4;Q33156;Q8HUZ9;O98551;Q3I534;I2E9A4;Q8MCX8;A0A0F7C9B6;C3S8U4;P93952;Q8WKT6;A0A142DPV4;F6KB17;B7P0E9;A0A1W6BU07;A0A1W6BU25;D4…		0	0	0.0001544	82.18	3.04871e-05	2	1187.66	0.260301	64.7687	0
	High	MSGGDHIHAGTVVGK	38	17683	149	C0J9R6;C6G1P2;F2X4H9;Q9GGI5;Q5I221;I2E9A4;Q6VW40;I2BGM7;Q33032;A0A1S6WN23;T1WH32;M1S1D7;Q8HUZ9;A0A249Y5N8;S4TA61;J9QG76;E0D8V0;Q8MFT9;Q5QAE5;A0A0F7G5Y0;Q32701;O20246;Q6VW48;E7DMY2;Q31807;P92447;F2X4Q8;Q8M9C0;O47280;R4QE58;I2EAR2;Q339G9;Q6VW13;Q3T5L7;C6G392;A0A2H4UGV5;I2E964;A0A248SN48;Q37212;Q7GH77;Q9MTG1;A0A0F7C9B6;F2X4R1;O78288;P93952;Q8MCX9;Q5UFC2;A0A024HRQ0;F6KB17;Q9GCX8;Q8WJX3;B7P0E9;B5L2V5;…		0	0	1.735e-09	82.18	1.80255e-05	2	1465.72	0.933846	39.4129	0
	High	GHYLNATAGTcEEmIK	4	14794	115	C0J9R6;C6G1P2;Q5W520;A5X4D3;F2X4H9;A0A0K2SQY8;D6MYL0;Q9GGI5;D6MYJ6;Q5I221;Q4VI78;A0A249Y5Y5;G0WZL1;Q37220;B2BY95;A0A291L2W8;A2VAL6;Q37279;J9QH20;L0N8B1;Q9GEN6;Q32701;Q6VW40;D6MYK4;E7DMY2;Q33032;I2E962;F2X4Q8;Q8M9C0;A0A1C9HG87;Q7YMT1;R4QE58;I2E906;I2EAR2;Q4VWN3;Q339G9;Q95631;Q6VW13;Q3T5L7;Q9TN58;O98429;Q32553;C1JAT3;I2E964;Q37212;Q7GH77;A0A291IA50;J9QER6;Q7YMS9;O98551;Q3I534;I2E9A4;Q9T2E4;A0A0F7C9…	C11(Carbamidomethyl); M14(Oxidation)	0	0	2.694e-11	81.04	1.58999e-05	2	1810.81	1.65313	55.2681	0
	High	DDENVNSQPFMR	6	52171	300	Q6VW40;C0J9R6;C6G1P2;Q5W520;Q33032;A0A1C9HG87;Q4VWN3;F2X4H9;C1JAT3;Q9GGI5;Q4VI78;G0WZL1;P92434;A2VAL6;Q8MFT9;J9QH20;H9ZGI0;F2X4Q8;I2EAR2;Q37212;Q5I221;F2X4R1;A0A249Y5N8;I2BGM7;Q31807;Q8M9C0;A5X4D3;Q8WIX2;V5K6K1;Q339G9;C3S8Q5;V5K6L0;Q9GEK5;A0A0K2SQY8;O98429;D6MYL0;D6MYJ6;I2E964;A0A1W6BQF9;M1S1D7;Q7GH77;A0A2H4NXN4;Q8HUZ9;G0WZM4;Q95F24;O98551;I2E9A4;Q9T2E4;Q8MCX8;A0A0F7C9B6;O78288;A0A286NQF2;P93952;…		0	0	1.986e-06	77.7	6.32986e-05	2	1451.62	0.809607	69.6351	0
	High	GGLDFTKDDENVNSQPFmR	8	51638	277	A0A291EXH5;C0J9R6;A0A291EY88;C6G1P2;Q5W520;C3RXF1;B8PRL7;O09420;T1WH32;C3S8Q5;Q66PI3;F2X4H9;O78309;Q9GGI5;M1S1D7;Q8HUZ9;Q5I221;Q4VI78;O09424;C3S8U4;Q3I531;A0A249Y5Y5;G0WZL1;J9QG76;J9QFH0;E0D9F7;A2VAL6;J9QGT1;J9QH20;M1X1Y1;O03612;A0A023Q3H2;I2BGM7;Q33032;A0A142DPV4;A0A0F7C952;Q6VW40;Q9GEN6;Q32701;Q32571;Q33047;Q31807;Q8WL19;Q8M9C0;A0A1S6WN23;A0A1C9HG87;P92302;A0A0F7EV98;Q4VWN3;Q9GEK5;A0A0K2SQY8;Q3…	M18(Oxidation)	0	0	1.272e-10	76.68	8.72051e-05	2	2185.98	1.33788	83.8821	1
	High	TFQGPPHGIQVER	27	58045	278	C0J9R6;C6G1P2;Q5W520;A5X4D3;F2X4H9;A0A0K2SQY8;D6MYL0;Q9GGI5;D6MYJ6;Q5I221;Q4VI78;A0A249Y5Y5;G0WZL1;Q37220;B2BY95;A0A291L2W8;A2VAL6;Q37279;J9QH20;L0N8B1;A0A291EXH5;Q6VW40;I2BGM7;Q33047;Q31807;Q8WL19;Q33032;Q8M9C0;A0A1C9HG87;B8PRL7;Q4VWN3;C3S8Q5;Q9GEK5;C1JAT3;Q7GH77;A0A2H4NXN4;Q33156;Q8HUZ9;O98551;Q3I534;I2E9A4;Q8MCX8;A0A0F7C9B6;C3S8U4;P93952;Q8WKT6;A0A142DPV4;F6KB17;B7P0E9;A0A1W6BU07;A0A1W6BU25;D4…		0	0	8.117e-09	70.84	0.000513718	2	1465.76	0.905842	60.1288	0
	High	GHYLNATAGTcEEmIKR	3	14767	114	Q6VW40;C0J9R6;C6G1P2;Q5W520;Q33032;Q8M9C0;A0A1C9HG87;Q4VWN3;F2X4H9;A0A0K2SQY8;D6MYL0;C1JAT3;Q9GGI5;D6MYJ6;Q7GH77;O98551;Q3I534;I2E9A4;Q4VI78;A0A0F7C9B6;F6KB17;G0WZL1;Q37220;B2BY95;Q5UFF3;B8YHH9;B1PHQ2;Q1X6Q9;A0A142I7F3;P92434;A2VAL6;S6CMZ7;Q8MFT9;J9QH20;H9ZGI0;L0N8B1;Q95A73;Q32701;Q9T2E4;A0A0B4M1K8;A0A171LI15;A0A1D8DG20;P94046;Q6VW48;E7DMY2;A0A2H4UGV5;I2E962;O98429;A0A142I7A5;Q36637;A0A078BR81;Q3…	C11(Carbamidomethyl); M14(Oxidation)	0	0	1.559e-07	70.09	0.000239774	3	1966.91	1.02636	51.0796	1
	High	VALEAcVQAR	25	29518	223	A0A291EXH5;Q6VW40;I2BGM7;B1NL21;C0J9R6;C6G1P2;Q5W520;Q33047;Q31807;Q8WL19;Q33032;F2X4Q8;Q8M9C0;Q7YMT1;I2EAR2;Q339G9;F2X4H9;O78309;Q9GGI5;I2E964;Q37212;M1S1D7;Q7GH77;A0A291IA50;Q33156;Q8HUZ9;Q5I221;Q7YMS9;I2E9A4;Q4VI78;A0A0F7C9B6;F2X4R1;O78288;Q95DW1;C3S8U4;P93952;A0A249Y5N8;A0A142DPV4;F6KB17;Q8WJX3;B7P0E9;B5L2V5;S4TA61;D4N1T9;J9QG76;Q37220;Q9GD27;A0A1R3KTJ9;Q5UFF3;B8YHH9;E0D8V0;B1PHQ2;Q1X6Q9;R4GU…	C6(Carbamidomethyl)	0	0	0.0001236	58.39	0.00581233	2	1116.58	0.428443	113.302	0
	High	GHYLNATAGTcEEMIKR	1	14767	114	Q6VW40;C0J9R6;C6G1P2;Q33032;Q8M9C0;A0A1C9HG87;Q4VWN3;F2X4H9;A0A0K2SQY8;D6MYL0;Q9GGI5;D6MYJ6;Q7GH77;O98551;I2E9A4;A0A0F7C9B6;F6KB17;B2BY95;Q5UFF3;B8YHH9;Q1X6Q9;S6CMZ7;Q8MFT9;H9ZGI0;L0N8B1;Q95A73;Q5W520;Q4VI78;Q37220;B1PHQ2;A2VAL6;C1JAT3;Q3I534;G0WZL1;A0A142I7F3;P92434;J9QH20;Q6VW48;E7DMY2;A0A2H4UGV5;I2E962;O98429;Q9T2E4;A0A0B4M1K8;A0A142I7A5;Q36637;A0A171LI15;A0A078BR81;Q37347;K4EPE7;A0A0F6TFY2;Q9…	C11(Carbamidomethyl)	0	0	6.147e-05	57.37	0.00491079	2	1950.92	1.53245	60.2658	1
	High	YYTPEYETK	4	361	15	F2X4H9;A0A249Y5N8;B5L2V5;B5L2V3;A0A1C9HG42;A0A024HRQ0;A0A249Y5Y5;A0A1W6BU25;A0A291L2S1;A0A223LNB4;F2X4Q8;A0A249Y5J7;B3SGG5;A0A286SFA6;C7SN35		0	0	0.002815	50.1	0.00936291	2	1193.54	0.67994	58.4731	0
	High	EITLGFVDLLR	3	11021	118	Q6VW40;I2BGM7;C0J9R6;C6G1P2;Q33032;A0A1S6WN23;T1WH32;F2X4H9;Q9GGI5;M1S1D7;Q8HUZ9;Q5I221;A0A249Y5N8;S4TA61;J9QG76;E0D8V0;Q8MFT9;Q5QAE5;A0A0F7G5Y0;A0A291EXH5;Q5W520;Q8WIX2;A0A0F7EV98;Q71N81;Q95F24;B8PRP3;O03612;A0A1X9PIF9;Q37212;F2X4R1;A0A286NQF2;Q7YJM6;F5B3G0;A0A023UBM0;E2FGZ3;C3S8U4;E7DMY2;Q4VI78;A2VAL6;Q9GEN6;C3RXF1;A0A2H4NXN4;G0WZL1;A0A1C9HG87;Q4VWN3;C1JAT3;P92434;J9QH20;H9ZGI0;F2X4Q8;I2EAR2;C3…		0	0	0.0002573	49.55	0.0239648	2	1275.73	0.270747	114.973	0
	High	DDENVNSQPFmR	4	52171	300	Q6VW40;I2BGM7;C0J9R6;C6G1P2;E7DMY2;Q33032;F2X4Q8;A0A1C9HG87;Q8WIX2;I2EAR2;Q4VWN3;C3S8Q5;F2X4H9;Q9GEK5;Q9GGI5;Q37212;A0A2H4NXN4;Q8HUZ9;Q95F24;Q8MCX8;F2X4R1;A0A286NQF2;Q7YJM6;B8PRP3;J9QG76;Q37347;A0A023UBM0;Q8MFT9;Q5QAE5;H9ZGI0;A0A291EXH5;B1NL21;Q5W520;Q33047;Q31807;Q8WL19;I2E962;Q8M9C0;Q9GHZ1;B8PRL7;Q85ZK4;Q7YMT1;A5X4D3;Q339G9;A5X4C4;A0A0K2SQY8;O78309;Q9T2B5;O98429;D6MYL0;C1JAT3;D6MYJ6;I2E964;M1S1…	M11(Oxidation)	0	0	9.567e-06	48.88	0.0474426	2	1467.62	0.855373	55.8707	0
	High	PLLGcTIKPK	6	64838	312	A0A291EXH5;C6G1P2;Q5W520;Q33032;A0A0F7EV98;Q6VW40;C0J9R6;D6MYK4;E7DMY2;F2X4Q8;Q8M9C0;A0A1C9HG87;I2EAR2;Q4VWN3;F2X4H9;A0A0K2SQY8;D6MYL0;C1JAT3;Q9GGI5;D6MYJ6;Q37212;Q7GH77;A0A291IA50;J9QER6;O98551;Q3I534;I2E9A4;Q4VI78;A0A0F7C9B6;F2X4R1;F6KB17;G0WZL1;Q37220;B2BY95;Q5UFF3;B8YHH9;B1PHQ2;Q1X6Q9;A0A142I7F3;P92434;A2VAL6;S6CMZ7;Q37176;Q8MFT9;J9QH20;A0A0F7C952;H9ZGI0;L0N8B1;Q95A73;Q31807;A5X4D3;C3S8Q5;M1S…	C5(Carbamidomethyl)	0	0	0.0002652	48.68	0.076682	2	1126.67	0.429394	51.9539	1
	High	AMHAVIDR	9	44488	296	C6G1P2;C3S8Q5;C3S8U4;Q6VW40;C0J9R6;Q5W520;Q33032;Q8M9C0;A0A1C9HG87;Q4VWN3;F2X4H9;A0A0K2SQY8;D6MYL0;C1JAT3;Q9GGI5;D6MYJ6;Q7GH77;O98551;Q3I534;I2E9A4;Q4VI78;A0A0F7C9B6;F6KB17;G0WZL1;Q37220;B2BY95;Q5UFF3;B8YHH9;B1PHQ2;Q1X6Q9;A0A142I7F3;P92434;A2VAL6;S6CMZ7;Q8MFT9;J9QH20;H9ZGI0;L0N8B1;Q95A73;I2BGM7;F2X4Q8;I2EAR2;Q37212;M1S1D7;Q8HUZ9;Q5I221;Q95F24;F2X4R1;A0A286NQF2;Q7YJM6;A0A249Y5N8;S4TA61;J9QG76;F5B3…		0	0	0.002468	47.13	0.0715004	2	912.472	0.113135	31.9205	0
	High	VSPQPGVPPEEAGAAVAAESSTGTWTTVWTDGLTSLDR	2	2208	30	I2BGM7;C6G1P2;Q33032;C3RXF1;Q9GGI5;M1S1D7;A0A2H4NXN4;A0A249Y5N8;G0WZL1;L0N8C5;Q7YMT1;P92302;Q7YMS9;A0A286NQE9;Q9MTG1;A0A291L2S1;A0A0F7C952;Q3T5L7;A0A120KLC1;O03656;O03628;A0A1I9WNX8;A0A0S1VX78;A0A1X9ZQP4;A0A0H4SSE1;C6FJV2;A0A223LNB4;A0A1W6BQF9;B3SGH9;B5LBY9		0	0	1.604e-12	45.69	0.0350679	4	3840.85	-0.411938	115.061	0
	High	YGRPLLGcTIKPK	7	64650	303	C0J9R6;C6G1P2;Q5W520;A5X4D3;F2X4H9;A0A0K2SQY8;D6MYL0;Q9GGI5;D6MYJ6;Q5I221;Q4VI78;A0A249Y5Y5;G0WZL1;Q37220;B2BY95;A0A291L2W8;A2VAL6;Q37279;J9QH20;L0N8B1;A0A291EXH5;Q6VW40;I2BGM7;Q33047;Q31807;Q8WL19;Q33032;Q8M9C0;A0A1C9HG87;B8PRL7;Q4VWN3;C3S8Q5;Q9GEK5;C1JAT3;Q7GH77;A0A2H4NXN4;Q33156;Q8HUZ9;O98551;Q3I534;I2E9A4;Q8MCX8;A0A0F7C9B6;C3S8U4;P93952;Q8WKT6;A0A142DPV4;F6KB17;B7P0E9;A0A1W6BU07;A0A1W6BU25;D4…	C8(Carbamidomethyl)	0	0	1.343e-06	43.02	0.288981	3	1502.85	0.700838	53.2853	2
	High	EITLGFVDLLRDDFIEKDR	1	5694	59	Q9GGI5;C6G1P2;Q5W520;C0J9R6;F2X4H9;Q4VI78;Q3I531;A2VAL6;A0A0U4I2J4;Q6VW40;I2BGM7;Q33032;A0A1S6WN23;T1WH32;M1S1D7;Q8HUZ9;Q5I221;A0A249Y5N8;S4TA61;J9QG76;E0D8V0;Q8MFT9;Q5QAE5;A0A0F7G5Y0;Q37212;F2X4R1;Q95F24;A0A286NQF2;Q7YJM6;F5B3G0;A0A023UBM0;E2FGZ3;A0A291EXH5;C3S8U4;E7DMY2;F2X4Q8;I2EAR2;E0D9F7;A0A291EY88;O78309;A0A291IA50;A0A142DPV4;R4GU38;A0A249Y5J7;A0A0F7EV89;J9QGT1;A0A286SFA6;A0A0F7EV98;O09420;…		0	0	3.279e-07	41.95	0.127477	3	2294.21	1.16258	114.73	2
	High	DDFIEKDR	5	17693	160	Q32701;A0A291EXH5;Q6VW40;I2BGM7;O20246;B1NL21;C0J9R6;A0A291EY88;C6G1P2;Q5W520;Q33047;Q6VW48;Q31807;Q8WL19;Q33032;Q8M9C0;A0A1S6WN23;Q31895;Q7YMT1;O09420;T1WH32;A0A0F7EV98;Q339G9;F2X4H9;O78309;Q9T2B5;Q32553;Q9GGI5;A0A2H4UGV5;I2E964;A0A248SN48;M1S1D7;Q7GH77;Q33156;Q8HUZ9;Q8WIA7;Q5I221;Q7YMS9;Q95F24;I2E9A4;Q9T2E4;Q9MTG1;Q4VI78;A0A0F7C9B6;O78288;A0A286NQF2;Q95DW1;C3S8U4;P93952;Q7YJM6;Q8MCX1;C7A5Z4;Q3I…		0	0.002	0.02628	64.13	0.00104246	2	1037.49	1.9254	42.0586	1
	High	NHGMHFR	4	30695	230	C0J9R6;C6G1P2;Q5W520;R4QE58;F2X4H9;Q9GGI5;Q4VI78;Q37220;A0A171LI15;B6GUV5;A0A078BR81;A2VAL6;A0A0F6TFY2;Q5DRJ9;G0LNJ9;L0N8B1;Q31807;A0A1C9HG42;E7DMY2;Q37212;Q5I221;F2X4R1;A0A1W6BU25;A0A291EXH5;Q8HUZ9;C3S8U4;P93952;J9QG76;E0D9F7;Q7YJM3;Q6VW40;I2BGM7;D6MYK4;Q33032;F2X4Q8;Q8M9C0;A0A1C9HG87;Q8WIX2;I2EAR2;Q4VWN3;C3S8Q5;Q6VW13;Q9GEK5;A0A0K2SQY8;O98429;D6MYL0;D6MYJ6;A0A1W6BQF9;Q7GH77;A0A2H4NXN4;Q95F24;O9…		0	0.004	0.0516	33.82	1.05071	2	898.41	-0.157603	30.2354	0
	High	AmHAVIDR	1	44488	296	A0A291EXH5;Q85ZK4;C3S8Q5;A0A2H4NXN4;C3S8U4;P93952;E0Y5C1;A0A1W6BU07;A0A1W6BU25;A0A1W6BU28;Q5EWL7;Q5QAE5;A0A023Q1L0;C0J9R6;C6G1P2;Q5W520;F2X4H9;A0A0K2SQY8;D6MYL0;Q9GGI5;D6MYJ6;Q4VI78;G0WZL1;Q37220;B2BY95;A2VAL6;J9QH20;L0N8B1;Q32701;Q6VW40;Q33032;Q8M9C0;Q32553;Q7GH77;I2E9A4;A0A0F7C9B6;Q3I531;F6KB17;Q5UFF3;B8YHH9;B1PHQ2;Q1X6Q9;S6CMZ7;Q8MFT9;A0A291L2S1;A5X4D3;Q5I221;A0A249Y5Y5;A0A291L2W8;Q37279;I2BGM…	M2(Oxidation)	0	0.009	0.1103	13.12	194.214	2	928.466	-1.05154	31.5457	0
Q9GGI5	Ribulose bisphosphate carboxylase large chain (Fragment) OS=Weinmannia madagascariensis OX=138893 GN=rbcL PE=3 SV=1 - [Q9GGI5_9ROSI]	2324.58	44.78	60666	0	20	222	431	47.624	6.68311
	High	GGLDFTKDDENVNSQPFMR	9	51638	277	Q8MFT9;C0J9R6;C6G1P2;Q5W520;A5X4D3;F2X4H9;A0A0K2SQY8;D6MYL0;Q9GGI5;D6MYJ6;Q5I221;Q4VI78;A0A249Y5Y5;G0WZL1;Q37220;B2BY95;A0A291L2W8;A2VAL6;Q37279;J9QH20;L0N8B1;A0A291EXH5;Q6VW40;I2BGM7;Q33047;Q31807;Q8WL19;Q33032;Q8M9C0;A0A1C9HG87;B8PRL7;Q4VWN3;C3S8Q5;Q9GEK5;C1JAT3;Q7GH77;A0A2H4NXN4;Q33156;Q8HUZ9;O98551;Q3I534;I2E9A4;Q8MCX8;A0A0F7C9B6;C3S8U4;P93952;Q8WKT6;A0A142DPV4;F6KB17;B7P0E9;A0A1W6BU07;A0A1W6…		0	0	5.26e-12	133.6	1.83134e-10	2	2169.99	1.02955	93.3688	1
	High	GHYLNATAGTcEEMIK	12	14794	115	Q6VW40;C0J9R6;C6G1P2;Q5W520;Q33032;Q8M9C0;A0A1C9HG87;Q4VWN3;F2X4H9;A0A0K2SQY8;D6MYL0;C1JAT3;Q9GGI5;D6MYJ6;Q7GH77;O98551;Q3I534;I2E9A4;Q4VI78;A0A0F7C9B6;F6KB17;G0WZL1;Q37220;B2BY95;Q5UFF3;B8YHH9;B1PHQ2;Q1X6Q9;A0A142I7F3;P92434;A2VAL6;S6CMZ7;Q8MFT9;J9QH20;H9ZGI0;L0N8B1;Q95A73;Q32701;Q9T2E4;A0A0B4M1K8;A0A171LI15;A0A1D8DG20;P94046;E7DMY2;F2X4Q8;Q31895;I2EAR2;Q37212;A0A291IA50;Q5I221;F2X4R1;Q8MCX9;A0A…	C11(Carbamidomethyl)	0	0	6.317e-11	99.52	2.45715e-07	2	1794.82	1.35117	65.1218	0
	High	mSGGDHIHxGTVVGK	30	17683	149	F2X4Q8;I2EAR2;F2X4R1;Q6VW40;C0J9R6;C6G1P2;Q33032;Q8M9C0;Q339G9;F2X4H9;Q9GGI5;I2E964;Q7GH77;Q5I221;I2E9A4;A0A0F7C9B6;A0A249Y5N8;F6KB17;Q5UFF3;B8YHH9;Q1X6Q9;S6CMZ7;Q8MFT9;L0N8B1;D6MYK4;E7DMY2;Q31807;T1WH32;C3S8Q5;A0A0K2SQY8;D6MYL0;D6MYJ6;Q8HUZ9;P93952;Q8WKT6;J9QG76;B2BY95;Q7YJM3;A0A1C9HG42;I6N589;I2BGM7;A0A1C9HG87;Q4VWN3;Q9GEK5;A0A2H4NXN4;O98551;Q8MCX8;B7P0E9;D4N1T9;A0A291L206;Q5QAE5;G8EEM9;A0A2D0W…	M1(Oxidation); X9(A)	0	0	6.758e-08	84.13	1.33737e-05	2	1481.72	0.318762	31.0825	0
	High	EITLGFVDLLRDDFIEK	1	5735	59	C0J9R6;C6G1P2;Q5W520;F2X4H9;Q9GGI5;Q4VI78;A2VAL6;Q6VW40;Q33032;Q5I221;A0A249Y5N8;Q8MFT9;T1WH32;Q8HUZ9;J9QG76;A0A291EXH5;I2BGM7;Q31895;O78309;M1S1D7;C3S8U4;A0A142DPV4;S4TA61;E0D8V0;E0D9F7;Q5QAE5;J9QGT1;A0A0F7G5Y0;A0A1W6L1X3;E7DMY2;Q7YJM6;F2X4Q8;I2EAR2;Q37212;A0A291IA50;Q95F24;Q4VIC0;F2X4R1;A0A286NQF2;Q8MCX9;H5ZW43;Q95CF8;F5B3G0;R4GU38;A0A249Y5J7;A0A023UBM0;A0A0F7EV89;A0A286SFA6;A0A291EY88;O09420;Q…		0	0	1.204e-12	83.61	9.81361e-06	2	2023.08	0.54964	115.088	1
	High	DNGLLLHIHR	12	41878	288	C0J9R6;C6G1P2;Q5W520;A5X4D3;F2X4H9;A0A0K2SQY8;D6MYL0;Q9GGI5;D6MYJ6;Q5I221;Q4VI78;A0A249Y5Y5;G0WZL1;Q37220;B2BY95;A0A291L2W8;A2VAL6;Q37279;J9QH20;L0N8B1;A0A291EXH5;Q6VW40;I2BGM7;Q33047;Q31807;Q8WL19;Q33032;Q8M9C0;A0A1C9HG87;B8PRL7;Q4VWN3;C3S8Q5;Q9GEK5;C1JAT3;Q7GH77;A0A2H4NXN4;Q33156;Q8HUZ9;O98551;Q3I534;I2E9A4;Q8MCX8;A0A0F7C9B6;C3S8U4;P93952;Q8WKT6;A0A142DPV4;F6KB17;B7P0E9;A0A1W6BU07;A0A1W6BU25;D4…		0	0	0.0001544	82.18	3.04871e-05	2	1187.66	0.260301	64.7687	0
	High	MSGGDHIHxGTVVGK	23	17683	149	C0J9R6;C6G1P2;F2X4H9;Q9GGI5;Q5I221;I2E9A4;Q6VW40;I2BGM7;Q33032;A0A1S6WN23;T1WH32;M1S1D7;Q8HUZ9;A0A249Y5N8;S4TA61;J9QG76;E0D8V0;Q8MFT9;Q5QAE5;A0A0F7G5Y0;Q32701;O20246;Q6VW48;E7DMY2;Q31807;P92447;F2X4Q8;Q8M9C0;O47280;R4QE58;I2EAR2;Q339G9;Q6VW13;Q3T5L7;C6G392;A0A2H4UGV5;I2E964;A0A248SN48;Q37212;Q7GH77;Q9MTG1;A0A0F7C9B6;F2X4R1;O78288;P93952;Q8MCX9;Q5UFC2;A0A024HRQ0;F6KB17;Q9GCX8;Q8WJX3;B7P0E9;B5L2V5;…	X9(A)	0	0	1.735e-09	82.18	1.80255e-05	2	1465.72	0.933846	39.4129	0
	High	GHYLNATAGTcEEmIK	4	14794	115	C0J9R6;C6G1P2;Q5W520;A5X4D3;F2X4H9;A0A0K2SQY8;D6MYL0;Q9GGI5;D6MYJ6;Q5I221;Q4VI78;A0A249Y5Y5;G0WZL1;Q37220;B2BY95;A0A291L2W8;A2VAL6;Q37279;J9QH20;L0N8B1;Q9GEN6;Q32701;Q6VW40;D6MYK4;E7DMY2;Q33032;I2E962;F2X4Q8;Q8M9C0;A0A1C9HG87;Q7YMT1;R4QE58;I2E906;I2EAR2;Q4VWN3;Q339G9;Q95631;Q6VW13;Q3T5L7;Q9TN58;O98429;Q32553;C1JAT3;I2E964;Q37212;Q7GH77;A0A291IA50;J9QER6;Q7YMS9;O98551;Q3I534;I2E9A4;Q9T2E4;A0A0F7C9…	C11(Carbamidomethyl); M14(Oxidation)	0	0	2.694e-11	81.04	1.58999e-05	2	1810.81	1.65313	55.2681	0
	High	DDENVNSQPFMR	6	52171	300	Q6VW40;C0J9R6;C6G1P2;Q5W520;Q33032;A0A1C9HG87;Q4VWN3;F2X4H9;C1JAT3;Q9GGI5;Q4VI78;G0WZL1;P92434;A2VAL6;Q8MFT9;J9QH20;H9ZGI0;F2X4Q8;I2EAR2;Q37212;Q5I221;F2X4R1;A0A249Y5N8;I2BGM7;Q31807;Q8M9C0;A5X4D3;Q8WIX2;V5K6K1;Q339G9;C3S8Q5;V5K6L0;Q9GEK5;A0A0K2SQY8;O98429;D6MYL0;D6MYJ6;I2E964;A0A1W6BQF9;M1S1D7;Q7GH77;A0A2H4NXN4;Q8HUZ9;G0WZM4;Q95F24;O98551;I2E9A4;Q9T2E4;Q8MCX8;A0A0F7C9B6;O78288;A0A286NQF2;P93952;…		0	0	1.986e-06	77.7	6.32986e-05	2	1451.62	0.809607	69.6351	0
	High	GGLDFTKDDENVNSQPFmR	8	51638	277	A0A291EXH5;C0J9R6;A0A291EY88;C6G1P2;Q5W520;C3RXF1;B8PRL7;O09420;T1WH32;C3S8Q5;Q66PI3;F2X4H9;O78309;Q9GGI5;M1S1D7;Q8HUZ9;Q5I221;Q4VI78;O09424;C3S8U4;Q3I531;A0A249Y5Y5;G0WZL1;J9QG76;J9QFH0;E0D9F7;A2VAL6;J9QGT1;J9QH20;M1X1Y1;O03612;A0A023Q3H2;I2BGM7;Q33032;A0A142DPV4;A0A0F7C952;Q6VW40;Q9GEN6;Q32701;Q32571;Q33047;Q31807;Q8WL19;Q8M9C0;A0A1S6WN23;A0A1C9HG87;P92302;A0A0F7EV98;Q4VWN3;Q9GEK5;A0A0K2SQY8;Q3…	M18(Oxidation)	0	0	1.272e-10	76.68	8.72051e-05	2	2185.98	1.33788	83.8821	1
	High	TFQGPPHGIQVER	27	58045	278	C0J9R6;C6G1P2;Q5W520;A5X4D3;F2X4H9;A0A0K2SQY8;D6MYL0;Q9GGI5;D6MYJ6;Q5I221;Q4VI78;A0A249Y5Y5;G0WZL1;Q37220;B2BY95;A0A291L2W8;A2VAL6;Q37279;J9QH20;L0N8B1;A0A291EXH5;Q6VW40;I2BGM7;Q33047;Q31807;Q8WL19;Q33032;Q8M9C0;A0A1C9HG87;B8PRL7;Q4VWN3;C3S8Q5;Q9GEK5;C1JAT3;Q7GH77;A0A2H4NXN4;Q33156;Q8HUZ9;O98551;Q3I534;I2E9A4;Q8MCX8;A0A0F7C9B6;C3S8U4;P93952;Q8WKT6;A0A142DPV4;F6KB17;B7P0E9;A0A1W6BU07;A0A1W6BU25;D4…		0	0	8.117e-09	70.84	0.000513718	2	1465.76	0.905842	60.1288	0
	High	GHYLNATAGTcEEmIKR	3	14767	114	Q6VW40;C0J9R6;C6G1P2;Q5W520;Q33032;Q8M9C0;A0A1C9HG87;Q4VWN3;F2X4H9;A0A0K2SQY8;D6MYL0;C1JAT3;Q9GGI5;D6MYJ6;Q7GH77;O98551;Q3I534;I2E9A4;Q4VI78;A0A0F7C9B6;F6KB17;G0WZL1;Q37220;B2BY95;Q5UFF3;B8YHH9;B1PHQ2;Q1X6Q9;A0A142I7F3;P92434;A2VAL6;S6CMZ7;Q8MFT9;J9QH20;H9ZGI0;L0N8B1;Q95A73;Q32701;Q9T2E4;A0A0B4M1K8;A0A171LI15;A0A1D8DG20;P94046;Q6VW48;E7DMY2;A0A2H4UGV5;I2E962;O98429;A0A142I7A5;Q36637;A0A078BR81;Q3…	C11(Carbamidomethyl); M14(Oxidation)	0	0	1.559e-07	70.09	0.000239774	3	1966.91	1.02636	51.0796	1
	High	FLFcAEAIYK	8	13080	136	Q9GHZ1;A0A291EXH5;C3S8Q5;C3S8U4;C0J9R6;C6G1P2;Q5W520;F2X4H9;Q9GGI5;Q4VI78;A2VAL6;Q31807;O78309;M1S1D7;Q8HUZ9;Q5I221;Q95DW1;P93952;J9QG76;Q37220;E0D9F7;J9QGT1;Q7YJM3;A0A1C9HG42;L0N8B1;A0A171LI15;A8DPF0;A0A023UA12;A0A291EY88;T1WH32;Q3I531;A0A1W6L1X3;D6MYK9;Q32571;C3RXF1;B8PRL7;R4QE58;Q66PI3;A0A0K2SQY8;D6MYL0;D6MYJ6;Q71N81;Q8WKT6;Q8MCX1;D6MYI7;A2VAL3;B8PRP3;H5ZW43;G0WZL1;B2BY95;A0A142I7A5;Q36637;Q6P…	C4(Carbamidomethyl)	0	0	0.0003322	61.05	0.00257809	2	1261.63	0.760049	114.101	0
	High	VALEAcVQAR	25	29518	223	A0A291EXH5;Q6VW40;I2BGM7;B1NL21;C0J9R6;C6G1P2;Q5W520;Q33047;Q31807;Q8WL19;Q33032;F2X4Q8;Q8M9C0;Q7YMT1;I2EAR2;Q339G9;F2X4H9;O78309;Q9GGI5;I2E964;Q37212;M1S1D7;Q7GH77;A0A291IA50;Q33156;Q8HUZ9;Q5I221;Q7YMS9;I2E9A4;Q4VI78;A0A0F7C9B6;F2X4R1;O78288;Q95DW1;C3S8U4;P93952;A0A249Y5N8;A0A142DPV4;F6KB17;Q8WJX3;B7P0E9;B5L2V5;S4TA61;D4N1T9;J9QG76;Q37220;Q9GD27;A0A1R3KTJ9;Q5UFF3;B8YHH9;E0D8V0;B1PHQ2;Q1X6Q9;R4GU…	C6(Carbamidomethyl)	0	0	0.0001236	58.39	0.00581233	2	1116.58	0.428443	113.302	0
	High	GHYLNATAGTcEEMIKR	1	14767	114	Q6VW40;C0J9R6;C6G1P2;Q33032;Q8M9C0;A0A1C9HG87;Q4VWN3;F2X4H9;A0A0K2SQY8;D6MYL0;Q9GGI5;D6MYJ6;Q7GH77;O98551;I2E9A4;A0A0F7C9B6;F6KB17;B2BY95;Q5UFF3;B8YHH9;Q1X6Q9;S6CMZ7;Q8MFT9;H9ZGI0;L0N8B1;Q95A73;Q5W520;Q4VI78;Q37220;B1PHQ2;A2VAL6;C1JAT3;Q3I534;G0WZL1;A0A142I7F3;P92434;J9QH20;Q6VW48;E7DMY2;A0A2H4UGV5;I2E962;O98429;Q9T2E4;A0A0B4M1K8;A0A142I7A5;Q36637;A0A171LI15;A0A078BR81;Q37347;K4EPE7;A0A0F6TFY2;Q9…	C11(Carbamidomethyl)	0	0	6.147e-05	57.37	0.00491079	2	1950.92	1.53245	60.2658	1
	High	EITLGFVDLLR	3	11021	118	Q6VW40;I2BGM7;C0J9R6;C6G1P2;Q33032;A0A1S6WN23;T1WH32;F2X4H9;Q9GGI5;M1S1D7;Q8HUZ9;Q5I221;A0A249Y5N8;S4TA61;J9QG76;E0D8V0;Q8MFT9;Q5QAE5;A0A0F7G5Y0;A0A291EXH5;Q5W520;Q8WIX2;A0A0F7EV98;Q71N81;Q95F24;B8PRP3;O03612;A0A1X9PIF9;Q37212;F2X4R1;A0A286NQF2;Q7YJM6;F5B3G0;A0A023UBM0;E2FGZ3;C3S8U4;E7DMY2;Q4VI78;A2VAL6;Q9GEN6;C3RXF1;A0A2H4NXN4;G0WZL1;A0A1C9HG87;Q4VWN3;C1JAT3;P92434;J9QH20;H9ZGI0;F2X4Q8;I2EAR2;C3…		0	0	0.0002573	49.55	0.0239648	2	1275.73	0.270747	114.973	0
	High	DDENVNSQPFmR	4	52171	300	Q6VW40;I2BGM7;C0J9R6;C6G1P2;E7DMY2;Q33032;F2X4Q8;A0A1C9HG87;Q8WIX2;I2EAR2;Q4VWN3;C3S8Q5;F2X4H9;Q9GEK5;Q9GGI5;Q37212;A0A2H4NXN4;Q8HUZ9;Q95F24;Q8MCX8;F2X4R1;A0A286NQF2;Q7YJM6;B8PRP3;J9QG76;Q37347;A0A023UBM0;Q8MFT9;Q5QAE5;H9ZGI0;A0A291EXH5;B1NL21;Q5W520;Q33047;Q31807;Q8WL19;I2E962;Q8M9C0;Q9GHZ1;B8PRL7;Q85ZK4;Q7YMT1;A5X4D3;Q339G9;A5X4C4;A0A0K2SQY8;O78309;Q9T2B5;O98429;D6MYL0;C1JAT3;D6MYJ6;I2E964;M1S1…	M11(Oxidation)	0	0	9.567e-06	48.88	0.0474426	2	1467.62	0.855373	55.8707	0
	High	PLLGcTIKPK	6	64838	312	A0A291EXH5;C6G1P2;Q5W520;Q33032;A0A0F7EV98;Q6VW40;C0J9R6;D6MYK4;E7DMY2;F2X4Q8;Q8M9C0;A0A1C9HG87;I2EAR2;Q4VWN3;F2X4H9;A0A0K2SQY8;D6MYL0;C1JAT3;Q9GGI5;D6MYJ6;Q37212;Q7GH77;A0A291IA50;J9QER6;O98551;Q3I534;I2E9A4;Q4VI78;A0A0F7C9B6;F2X4R1;F6KB17;G0WZL1;Q37220;B2BY95;Q5UFF3;B8YHH9;B1PHQ2;Q1X6Q9;A0A142I7F3;P92434;A2VAL6;S6CMZ7;Q37176;Q8MFT9;J9QH20;A0A0F7C952;H9ZGI0;L0N8B1;Q95A73;Q31807;A5X4D3;C3S8Q5;M1S…	C5(Carbamidomethyl)	0	0	0.0002652	48.68	0.076682	2	1126.67	0.429394	51.9539	1
	High	AMHAVIDR	9	44488	296	C6G1P2;C3S8Q5;C3S8U4;Q6VW40;C0J9R6;Q5W520;Q33032;Q8M9C0;A0A1C9HG87;Q4VWN3;F2X4H9;A0A0K2SQY8;D6MYL0;C1JAT3;Q9GGI5;D6MYJ6;Q7GH77;O98551;Q3I534;I2E9A4;Q4VI78;A0A0F7C9B6;F6KB17;G0WZL1;Q37220;B2BY95;Q5UFF3;B8YHH9;B1PHQ2;Q1X6Q9;A0A142I7F3;P92434;A2VAL6;S6CMZ7;Q8MFT9;J9QH20;H9ZGI0;L0N8B1;Q95A73;I2BGM7;F2X4Q8;I2EAR2;Q37212;M1S1D7;Q8HUZ9;Q5I221;Q95F24;F2X4R1;A0A286NQF2;Q7YJM6;A0A249Y5N8;S4TA61;J9QG76;F5B3…		0	0	0.002468	47.13	0.0715004	2	912.472	0.113135	31.9205	0
	High	mSGGDHIHxGTVVGKLEGER	2	57	13	Q9GGI5;I2E964;Q5UFF3;A0A1S6WN23;V5K6L0;I2EA78;I6N589;C6G392;Q37212;M1S1D7;Q5UFC2;B8PRP3;A0A2H4P5N4	M1(Oxidation); X9(N)	0	0	1.498e-07	46.65	0.0397713	3	2109.02	1.11399	71.9998	1
	High	VSPQPGVPPEEAGAAVAAESSTGTWTTVWTDGLTSLDR	2	2208	30	I2BGM7;C6G1P2;Q33032;C3RXF1;Q9GGI5;M1S1D7;A0A2H4NXN4;A0A249Y5N8;G0WZL1;L0N8C5;Q7YMT1;P92302;Q7YMS9;A0A286NQE9;Q9MTG1;A0A291L2S1;A0A0F7C952;Q3T5L7;A0A120KLC1;O03656;O03628;A0A1I9WNX8;A0A0S1VX78;A0A1X9ZQP4;A0A0H4SSE1;C6FJV2;A0A223LNB4;A0A1W6BQF9;B3SGH9;B5LBY9		0	0	1.604e-12	45.69	0.0350679	4	3840.85	-0.411938	115.061	0
	High	YGRPLLGcTIKPK	7	64650	303	C0J9R6;C6G1P2;Q5W520;A5X4D3;F2X4H9;A0A0K2SQY8;D6MYL0;Q9GGI5;D6MYJ6;Q5I221;Q4VI78;A0A249Y5Y5;G0WZL1;Q37220;B2BY95;A0A291L2W8;A2VAL6;Q37279;J9QH20;L0N8B1;A0A291EXH5;Q6VW40;I2BGM7;Q33047;Q31807;Q8WL19;Q33032;Q8M9C0;A0A1C9HG87;B8PRL7;Q4VWN3;C3S8Q5;Q9GEK5;C1JAT3;Q7GH77;A0A2H4NXN4;Q33156;Q8HUZ9;O98551;Q3I534;I2E9A4;Q8MCX8;A0A0F7C9B6;C3S8U4;P93952;Q8WKT6;A0A142DPV4;F6KB17;B7P0E9;A0A1W6BU07;A0A1W6BU25;D4…	C8(Carbamidomethyl)	0	0	1.343e-06	43.02	0.288981	3	1502.85	0.700838	53.2853	2
	High	EITLGFVDLLRDDFIEKDR	1	5694	59	Q9GGI5;C6G1P2;Q5W520;C0J9R6;F2X4H9;Q4VI78;Q3I531;A2VAL6;A0A0U4I2J4;Q6VW40;I2BGM7;Q33032;A0A1S6WN23;T1WH32;M1S1D7;Q8HUZ9;Q5I221;A0A249Y5N8;S4TA61;J9QG76;E0D8V0;Q8MFT9;Q5QAE5;A0A0F7G5Y0;Q37212;F2X4R1;Q95F24;A0A286NQF2;Q7YJM6;F5B3G0;A0A023UBM0;E2FGZ3;A0A291EXH5;C3S8U4;E7DMY2;F2X4Q8;I2EAR2;E0D9F7;A0A291EY88;O78309;A0A291IA50;A0A142DPV4;R4GU38;A0A249Y5J7;A0A0F7EV89;J9QGT1;A0A286SFA6;A0A0F7EV98;O09420;…		0	0	3.279e-07	41.95	0.127477	3	2294.21	1.16258	114.73	2
	High	MSGGDHIHxGTVVGKLEGER	3	57	13	Q9GGI5;I2E964;Q5UFF3;A0A1S6WN23;V5K6L0;I2EA78;I6N589;C6G392;Q37212;M1S1D7;Q5UFC2;B8PRP3;A0A2H4P5N4	X9(N)	0	0	2.488e-08	40.54	0.161471	3	2093.02	0.471835	74.8627	1
	High	AQAETGEIK	6	27913	221	C6G1P2;Q33032;Q8ME51;B8PRL7;Q9GEK5;A0A142DPV4;L0N8B1;Q6VW40;I2BGM7;C0J9R6;A0A1C9HG87;Q4VWN3;C3S8Q5;F2X4H9;Q9GGI5;A0A2H4NXN4;Q8HUZ9;Q8MCX8;J9QG76;Q8MFT9;Q5QAE5;H9ZGI0;Q5W520;Q8M9C0;A0A0K2SQY8;D6MYL0;C1JAT3;D6MYJ6;Q7GH77;O98551;Q3I534;I2E9A4;Q4VI78;A0A0F7C9B6;F6KB17;G0WZL1;Q37220;B2BY95;Q5UFF3;B8YHH9;B1PHQ2;Q1X6Q9;A0A142I7F3;P92434;A2VAL6;S6CMZ7;J9QH20;Q95A73;A0A291EXH5;C3RXF1;T1WH32;C3S8U4;A0A023Q…		0	0.001	0.01501	45.97	0.0925521	2	946.485	1.48856	24.8944	0
	High	DDFIEKDR	5	17693	160	Q32701;A0A291EXH5;Q6VW40;I2BGM7;O20246;B1NL21;C0J9R6;A0A291EY88;C6G1P2;Q5W520;Q33047;Q6VW48;Q31807;Q8WL19;Q33032;Q8M9C0;A0A1S6WN23;Q31895;Q7YMT1;O09420;T1WH32;A0A0F7EV98;Q339G9;F2X4H9;O78309;Q9T2B5;Q32553;Q9GGI5;A0A2H4UGV5;I2E964;A0A248SN48;M1S1D7;Q7GH77;Q33156;Q8HUZ9;Q8WIA7;Q5I221;Q7YMS9;Q95F24;I2E9A4;Q9T2E4;Q9MTG1;Q4VI78;A0A0F7C9B6;O78288;A0A286NQF2;Q95DW1;C3S8U4;P93952;Q7YJM6;Q8MCX1;C7A5Z4;Q3I…		0	0.002	0.02628	64.13	0.00104246	2	1037.49	1.9254	42.0586	1
	High	NHGMHFR	4	30695	230	C0J9R6;C6G1P2;Q5W520;R4QE58;F2X4H9;Q9GGI5;Q4VI78;Q37220;A0A171LI15;B6GUV5;A0A078BR81;A2VAL6;A0A0F6TFY2;Q5DRJ9;G0LNJ9;L0N8B1;Q31807;A0A1C9HG42;E7DMY2;Q37212;Q5I221;F2X4R1;A0A1W6BU25;A0A291EXH5;Q8HUZ9;C3S8U4;P93952;J9QG76;E0D9F7;Q7YJM3;Q6VW40;I2BGM7;D6MYK4;Q33032;F2X4Q8;Q8M9C0;A0A1C9HG87;Q8WIX2;I2EAR2;Q4VWN3;C3S8Q5;Q6VW13;Q9GEK5;A0A0K2SQY8;O98429;D6MYL0;D6MYJ6;A0A1W6BQF9;Q7GH77;A0A2H4NXN4;Q95F24;O9…		0	0.004	0.0516	33.82	1.05071	2	898.41	-0.157603	30.2354	0
	High	AmHAVIDR	1	44488	296	A0A291EXH5;Q85ZK4;C3S8Q5;A0A2H4NXN4;C3S8U4;P93952;E0Y5C1;A0A1W6BU07;A0A1W6BU25;A0A1W6BU28;Q5EWL7;Q5QAE5;A0A023Q1L0;C0J9R6;C6G1P2;Q5W520;F2X4H9;A0A0K2SQY8;D6MYL0;Q9GGI5;D6MYJ6;Q4VI78;G0WZL1;Q37220;B2BY95;A2VAL6;J9QH20;L0N8B1;Q32701;Q6VW40;Q33032;Q8M9C0;Q32553;Q7GH77;I2E9A4;A0A0F7C9B6;Q3I531;F6KB17;Q5UFF3;B8YHH9;B1PHQ2;Q1X6Q9;S6CMZ7;Q8MFT9;A0A291L2S1;A5X4D3;Q5I221;A0A249Y5Y5;A0A291L2W8;Q37279;I2BGM…	M2(Oxidation)	0	0.009	0.1103	13.12	194.214	2	928.466	-1.05154	31.5457	0
Q32701	Ribulose bisphosphate carboxylase large chain OS=Notothixos subaureus OX=36002 GN=rbcL PE=3 SV=1 - [RBL_NOTSU]	2315.06	32	28315	0	15	216	475	52.4294	6.68311
	High	GGLDFTKDDENVNSQPFMR	9	51638	277	Q8MFT9;C0J9R6;C6G1P2;Q5W520;A5X4D3;F2X4H9;A0A0K2SQY8;D6MYL0;Q9GGI5;D6MYJ6;Q5I221;Q4VI78;A0A249Y5Y5;G0WZL1;Q37220;B2BY95;A0A291L2W8;A2VAL6;Q37279;J9QH20;L0N8B1;A0A291EXH5;Q6VW40;I2BGM7;Q33047;Q31807;Q8WL19;Q33032;Q8M9C0;A0A1C9HG87;B8PRL7;Q4VWN3;C3S8Q5;Q9GEK5;C1JAT3;Q7GH77;A0A2H4NXN4;Q33156;Q8HUZ9;O98551;Q3I534;I2E9A4;Q8MCX8;A0A0F7C9B6;C3S8U4;P93952;Q8WKT6;A0A142DPV4;F6KB17;B7P0E9;A0A1W6BU07;A0A1W6…		0	0	5.26e-12	133.6	1.83134e-10	2	2169.99	1.02955	93.3688	1
	High	AESSTGTWTTVWTDGLTSLDR	1	97	23	Q32701;S4TA61;D4N1T9;Q37176;Q9THT9;C1JAT3;E3THZ2;Q37279;A0A023Q1L0;Q71N81;Q8WIA7;Q32785;Q37347;A0A023Q3H2;Q32553;Q9THU3;A0A0B4M1K8;A0A078BR81;A0A1B1NJ40;K9MF27;Q37309;Q36373;Q9TIC4		0	0	2.768e-12	115.47	3.8275e-09	2	2284.07	0.92268	114.84	0
	High	GHYLNATAGTcEEMIK	12	14794	115	Q6VW40;C0J9R6;C6G1P2;Q5W520;Q33032;Q8M9C0;A0A1C9HG87;Q4VWN3;F2X4H9;A0A0K2SQY8;D6MYL0;C1JAT3;Q9GGI5;D6MYJ6;Q7GH77;O98551;Q3I534;I2E9A4;Q4VI78;A0A0F7C9B6;F6KB17;G0WZL1;Q37220;B2BY95;Q5UFF3;B8YHH9;B1PHQ2;Q1X6Q9;A0A142I7F3;P92434;A2VAL6;S6CMZ7;Q8MFT9;J9QH20;H9ZGI0;L0N8B1;Q95A73;Q32701;Q9T2E4;A0A0B4M1K8;A0A171LI15;A0A1D8DG20;P94046;E7DMY2;F2X4Q8;Q31895;I2EAR2;Q37212;A0A291IA50;Q5I221;F2X4R1;Q8MCX9;A0A…	C11(Carbamidomethyl)	0	0	6.317e-11	99.52	2.45715e-07	2	1794.82	1.35117	65.1218	0
	High	mSGGDHIHAGTVVGK	31	17683	149	F2X4Q8;I2EAR2;F2X4R1;Q6VW40;C0J9R6;C6G1P2;Q33032;Q8M9C0;Q339G9;F2X4H9;Q9GGI5;I2E964;Q7GH77;Q5I221;I2E9A4;A0A0F7C9B6;A0A249Y5N8;F6KB17;Q5UFF3;B8YHH9;Q1X6Q9;S6CMZ7;Q8MFT9;L0N8B1;D6MYK4;E7DMY2;Q31807;T1WH32;C3S8Q5;A0A0K2SQY8;D6MYL0;D6MYJ6;Q8HUZ9;P93952;Q8WKT6;J9QG76;B2BY95;Q7YJM3;A0A1C9HG42;I6N589;I2BGM7;A0A1C9HG87;Q4VWN3;Q9GEK5;A0A2H4NXN4;O98551;Q8MCX8;B7P0E9;D4N1T9;A0A291L206;Q5QAE5;G8EEM9;A0A2D0W…	M1(Oxidation)	0	0	6.758e-08	84.13	1.33737e-05	2	1481.72	0.318762	31.0825	0
	High	DNGLLLHIHR	12	41878	288	C0J9R6;C6G1P2;Q5W520;A5X4D3;F2X4H9;A0A0K2SQY8;D6MYL0;Q9GGI5;D6MYJ6;Q5I221;Q4VI78;A0A249Y5Y5;G0WZL1;Q37220;B2BY95;A0A291L2W8;A2VAL6;Q37279;J9QH20;L0N8B1;A0A291EXH5;Q6VW40;I2BGM7;Q33047;Q31807;Q8WL19;Q33032;Q8M9C0;A0A1C9HG87;B8PRL7;Q4VWN3;C3S8Q5;Q9GEK5;C1JAT3;Q7GH77;A0A2H4NXN4;Q33156;Q8HUZ9;O98551;Q3I534;I2E9A4;Q8MCX8;A0A0F7C9B6;C3S8U4;P93952;Q8WKT6;A0A142DPV4;F6KB17;B7P0E9;A0A1W6BU07;A0A1W6BU25;D4…		0	0	0.0001544	82.18	3.04871e-05	2	1187.66	0.260301	64.7687	0
	High	MSGGDHIHAGTVVGK	38	17683	149	C0J9R6;C6G1P2;F2X4H9;Q9GGI5;Q5I221;I2E9A4;Q6VW40;I2BGM7;Q33032;A0A1S6WN23;T1WH32;M1S1D7;Q8HUZ9;A0A249Y5N8;S4TA61;J9QG76;E0D8V0;Q8MFT9;Q5QAE5;A0A0F7G5Y0;Q32701;O20246;Q6VW48;E7DMY2;Q31807;P92447;F2X4Q8;Q8M9C0;O47280;R4QE58;I2EAR2;Q339G9;Q6VW13;Q3T5L7;C6G392;A0A2H4UGV5;I2E964;A0A248SN48;Q37212;Q7GH77;Q9MTG1;A0A0F7C9B6;F2X4R1;O78288;P93952;Q8MCX9;Q5UFC2;A0A024HRQ0;F6KB17;Q9GCX8;Q8WJX3;B7P0E9;B5L2V5;…		0	0	1.735e-09	82.18	1.80255e-05	2	1465.72	0.933846	39.4129	0
	High	GHYLNATAGTcEEmIK	4	14794	115	C0J9R6;C6G1P2;Q5W520;A5X4D3;F2X4H9;A0A0K2SQY8;D6MYL0;Q9GGI5;D6MYJ6;Q5I221;Q4VI78;A0A249Y5Y5;G0WZL1;Q37220;B2BY95;A0A291L2W8;A2VAL6;Q37279;J9QH20;L0N8B1;Q9GEN6;Q32701;Q6VW40;D6MYK4;E7DMY2;Q33032;I2E962;F2X4Q8;Q8M9C0;A0A1C9HG87;Q7YMT1;R4QE58;I2E906;I2EAR2;Q4VWN3;Q339G9;Q95631;Q6VW13;Q3T5L7;Q9TN58;O98429;Q32553;C1JAT3;I2E964;Q37212;Q7GH77;A0A291IA50;J9QER6;Q7YMS9;O98551;Q3I534;I2E9A4;Q9T2E4;A0A0F7C9…	C11(Carbamidomethyl); M14(Oxidation)	0	0	2.694e-11	81.04	1.58999e-05	2	1810.81	1.65313	55.2681	0
	High	DDENVNSQPFMR	6	52171	300	Q6VW40;C0J9R6;C6G1P2;Q5W520;Q33032;A0A1C9HG87;Q4VWN3;F2X4H9;C1JAT3;Q9GGI5;Q4VI78;G0WZL1;P92434;A2VAL6;Q8MFT9;J9QH20;H9ZGI0;F2X4Q8;I2EAR2;Q37212;Q5I221;F2X4R1;A0A249Y5N8;I2BGM7;Q31807;Q8M9C0;A5X4D3;Q8WIX2;V5K6K1;Q339G9;C3S8Q5;V5K6L0;Q9GEK5;A0A0K2SQY8;O98429;D6MYL0;D6MYJ6;I2E964;A0A1W6BQF9;M1S1D7;Q7GH77;A0A2H4NXN4;Q8HUZ9;G0WZM4;Q95F24;O98551;I2E9A4;Q9T2E4;Q8MCX8;A0A0F7C9B6;O78288;A0A286NQF2;P93952;…		0	0	1.986e-06	77.7	6.32986e-05	2	1451.62	0.809607	69.6351	0
	High	GGLDFTKDDENVNSQPFmR	8	51638	277	A0A291EXH5;C0J9R6;A0A291EY88;C6G1P2;Q5W520;C3RXF1;B8PRL7;O09420;T1WH32;C3S8Q5;Q66PI3;F2X4H9;O78309;Q9GGI5;M1S1D7;Q8HUZ9;Q5I221;Q4VI78;O09424;C3S8U4;Q3I531;A0A249Y5Y5;G0WZL1;J9QG76;J9QFH0;E0D9F7;A2VAL6;J9QGT1;J9QH20;M1X1Y1;O03612;A0A023Q3H2;I2BGM7;Q33032;A0A142DPV4;A0A0F7C952;Q6VW40;Q9GEN6;Q32701;Q32571;Q33047;Q31807;Q8WL19;Q8M9C0;A0A1S6WN23;A0A1C9HG87;P92302;A0A0F7EV98;Q4VWN3;Q9GEK5;A0A0K2SQY8;Q3…	M18(Oxidation)	0	0	1.272e-10	76.68	8.72051e-05	2	2185.98	1.33788	83.8821	1
	High	TFQGPPHGIQVER	27	58045	278	C0J9R6;C6G1P2;Q5W520;A5X4D3;F2X4H9;A0A0K2SQY8;D6MYL0;Q9GGI5;D6MYJ6;Q5I221;Q4VI78;A0A249Y5Y5;G0WZL1;Q37220;B2BY95;A0A291L2W8;A2VAL6;Q37279;J9QH20;L0N8B1;A0A291EXH5;Q6VW40;I2BGM7;Q33047;Q31807;Q8WL19;Q33032;Q8M9C0;A0A1C9HG87;B8PRL7;Q4VWN3;C3S8Q5;Q9GEK5;C1JAT3;Q7GH77;A0A2H4NXN4;Q33156;Q8HUZ9;O98551;Q3I534;I2E9A4;Q8MCX8;A0A0F7C9B6;C3S8U4;P93952;Q8WKT6;A0A142DPV4;F6KB17;B7P0E9;A0A1W6BU07;A0A1W6BU25;D4…		0	0	8.117e-09	70.84	0.000513718	2	1465.76	0.905842	60.1288	0
	High	GHYLNATAGTcEEmIKR	3	14767	114	Q6VW40;C0J9R6;C6G1P2;Q5W520;Q33032;Q8M9C0;A0A1C9HG87;Q4VWN3;F2X4H9;A0A0K2SQY8;D6MYL0;C1JAT3;Q9GGI5;D6MYJ6;Q7GH77;O98551;Q3I534;I2E9A4;Q4VI78;A0A0F7C9B6;F6KB17;G0WZL1;Q37220;B2BY95;Q5UFF3;B8YHH9;B1PHQ2;Q1X6Q9;A0A142I7F3;P92434;A2VAL6;S6CMZ7;Q8MFT9;J9QH20;H9ZGI0;L0N8B1;Q95A73;Q32701;Q9T2E4;A0A0B4M1K8;A0A171LI15;A0A1D8DG20;P94046;Q6VW48;E7DMY2;A0A2H4UGV5;I2E962;O98429;A0A142I7A5;Q36637;A0A078BR81;Q3…	C11(Carbamidomethyl); M14(Oxidation)	0	0	1.559e-07	70.09	0.000239774	3	1966.91	1.02636	51.0796	1
	High	VALEAcVQAR	25	29518	223	A0A291EXH5;Q6VW40;I2BGM7;B1NL21;C0J9R6;C6G1P2;Q5W520;Q33047;Q31807;Q8WL19;Q33032;F2X4Q8;Q8M9C0;Q7YMT1;I2EAR2;Q339G9;F2X4H9;O78309;Q9GGI5;I2E964;Q37212;M1S1D7;Q7GH77;A0A291IA50;Q33156;Q8HUZ9;Q5I221;Q7YMS9;I2E9A4;Q4VI78;A0A0F7C9B6;F2X4R1;O78288;Q95DW1;C3S8U4;P93952;A0A249Y5N8;A0A142DPV4;F6KB17;Q8WJX3;B7P0E9;B5L2V5;S4TA61;D4N1T9;J9QG76;Q37220;Q9GD27;A0A1R3KTJ9;Q5UFF3;B8YHH9;E0D8V0;B1PHQ2;Q1X6Q9;R4GU…	C6(Carbamidomethyl)	0	0	0.0001236	58.39	0.00581233	2	1116.58	0.428443	113.302	0
	High	GHYLNATAGTcEEMIKR	1	14767	114	Q6VW40;C0J9R6;C6G1P2;Q33032;Q8M9C0;A0A1C9HG87;Q4VWN3;F2X4H9;A0A0K2SQY8;D6MYL0;Q9GGI5;D6MYJ6;Q7GH77;O98551;I2E9A4;A0A0F7C9B6;F6KB17;B2BY95;Q5UFF3;B8YHH9;Q1X6Q9;S6CMZ7;Q8MFT9;H9ZGI0;L0N8B1;Q95A73;Q5W520;Q4VI78;Q37220;B1PHQ2;A2VAL6;C1JAT3;Q3I534;G0WZL1;A0A142I7F3;P92434;J9QH20;Q6VW48;E7DMY2;A0A2H4UGV5;I2E962;O98429;Q9T2E4;A0A0B4M1K8;A0A142I7A5;Q36637;A0A171LI15;A0A078BR81;Q37347;K4EPE7;A0A0F6TFY2;Q9…	C11(Carbamidomethyl)	0	0	6.147e-05	57.37	0.00491079	2	1950.92	1.53245	60.2658	1
	High	DDENVNSQPFmR	4	52171	300	Q6VW40;I2BGM7;C0J9R6;C6G1P2;E7DMY2;Q33032;F2X4Q8;A0A1C9HG87;Q8WIX2;I2EAR2;Q4VWN3;C3S8Q5;F2X4H9;Q9GEK5;Q9GGI5;Q37212;A0A2H4NXN4;Q8HUZ9;Q95F24;Q8MCX8;F2X4R1;A0A286NQF2;Q7YJM6;B8PRP3;J9QG76;Q37347;A0A023UBM0;Q8MFT9;Q5QAE5;H9ZGI0;A0A291EXH5;B1NL21;Q5W520;Q33047;Q31807;Q8WL19;I2E962;Q8M9C0;Q9GHZ1;B8PRL7;Q85ZK4;Q7YMT1;A5X4D3;Q339G9;A5X4C4;A0A0K2SQY8;O78309;Q9T2B5;O98429;D6MYL0;C1JAT3;D6MYJ6;I2E964;M1S1…	M11(Oxidation)	0	0	9.567e-06	48.88	0.0474426	2	1467.62	0.855373	55.8707	0
	High	PLLGcTIKPK	6	64838	312	A0A291EXH5;C6G1P2;Q5W520;Q33032;A0A0F7EV98;Q6VW40;C0J9R6;D6MYK4;E7DMY2;F2X4Q8;Q8M9C0;A0A1C9HG87;I2EAR2;Q4VWN3;F2X4H9;A0A0K2SQY8;D6MYL0;C1JAT3;Q9GGI5;D6MYJ6;Q37212;Q7GH77;A0A291IA50;J9QER6;O98551;Q3I534;I2E9A4;Q4VI78;A0A0F7C9B6;F2X4R1;F6KB17;G0WZL1;Q37220;B2BY95;Q5UFF3;B8YHH9;B1PHQ2;Q1X6Q9;A0A142I7F3;P92434;A2VAL6;S6CMZ7;Q37176;Q8MFT9;J9QH20;A0A0F7C952;H9ZGI0;L0N8B1;Q95A73;Q31807;A5X4D3;C3S8Q5;M1S…	C5(Carbamidomethyl)	0	0	0.0002652	48.68	0.076682	2	1126.67	0.429394	51.9539	1
	High	AMHAVIDR	9	44488	296	C6G1P2;C3S8Q5;C3S8U4;Q6VW40;C0J9R6;Q5W520;Q33032;Q8M9C0;A0A1C9HG87;Q4VWN3;F2X4H9;A0A0K2SQY8;D6MYL0;C1JAT3;Q9GGI5;D6MYJ6;Q7GH77;O98551;Q3I534;I2E9A4;Q4VI78;A0A0F7C9B6;F6KB17;G0WZL1;Q37220;B2BY95;Q5UFF3;B8YHH9;B1PHQ2;Q1X6Q9;A0A142I7F3;P92434;A2VAL6;S6CMZ7;Q8MFT9;J9QH20;H9ZGI0;L0N8B1;Q95A73;I2BGM7;F2X4Q8;I2EAR2;Q37212;M1S1D7;Q8HUZ9;Q5I221;Q95F24;F2X4R1;A0A286NQF2;Q7YJM6;A0A249Y5N8;S4TA61;J9QG76;F5B3…		0	0	0.002468	47.13	0.0715004	2	912.472	0.113135	31.9205	0
	High	YGRPLLGcTIKPK	7	64650	303	C0J9R6;C6G1P2;Q5W520;A5X4D3;F2X4H9;A0A0K2SQY8;D6MYL0;Q9GGI5;D6MYJ6;Q5I221;Q4VI78;A0A249Y5Y5;G0WZL1;Q37220;B2BY95;A0A291L2W8;A2VAL6;Q37279;J9QH20;L0N8B1;A0A291EXH5;Q6VW40;I2BGM7;Q33047;Q31807;Q8WL19;Q33032;Q8M9C0;A0A1C9HG87;B8PRL7;Q4VWN3;C3S8Q5;Q9GEK5;C1JAT3;Q7GH77;A0A2H4NXN4;Q33156;Q8HUZ9;O98551;Q3I534;I2E9A4;Q8MCX8;A0A0F7C9B6;C3S8U4;P93952;Q8WKT6;A0A142DPV4;F6KB17;B7P0E9;A0A1W6BU07;A0A1W6BU25;D4…	C8(Carbamidomethyl)	0	0	1.343e-06	43.02	0.288981	3	1502.85	0.700838	53.2853	2
	High	AQAETGEIK	6	27913	221	C6G1P2;Q33032;Q8ME51;B8PRL7;Q9GEK5;A0A142DPV4;L0N8B1;Q6VW40;I2BGM7;C0J9R6;A0A1C9HG87;Q4VWN3;C3S8Q5;F2X4H9;Q9GGI5;A0A2H4NXN4;Q8HUZ9;Q8MCX8;J9QG76;Q8MFT9;Q5QAE5;H9ZGI0;Q5W520;Q8M9C0;A0A0K2SQY8;D6MYL0;C1JAT3;D6MYJ6;Q7GH77;O98551;Q3I534;I2E9A4;Q4VI78;A0A0F7C9B6;F6KB17;G0WZL1;Q37220;B2BY95;Q5UFF3;B8YHH9;B1PHQ2;Q1X6Q9;A0A142I7F3;P92434;A2VAL6;S6CMZ7;J9QH20;Q95A73;A0A291EXH5;C3RXF1;T1WH32;C3S8U4;A0A023Q…		0	0.001	0.01501	45.97	0.0925521	2	946.485	1.48856	24.8944	0
	High	DDFIEKDR	5	17693	160	Q32701;A0A291EXH5;Q6VW40;I2BGM7;O20246;B1NL21;C0J9R6;A0A291EY88;C6G1P2;Q5W520;Q33047;Q6VW48;Q31807;Q8WL19;Q33032;Q8M9C0;A0A1S6WN23;Q31895;Q7YMT1;O09420;T1WH32;A0A0F7EV98;Q339G9;F2X4H9;O78309;Q9T2B5;Q32553;Q9GGI5;A0A2H4UGV5;I2E964;A0A248SN48;M1S1D7;Q7GH77;Q33156;Q8HUZ9;Q8WIA7;Q5I221;Q7YMS9;Q95F24;I2E9A4;Q9T2E4;Q9MTG1;Q4VI78;A0A0F7C9B6;O78288;A0A286NQF2;Q95DW1;C3S8U4;P93952;Q7YJM6;Q8MCX1;C7A5Z4;Q3I…		0	0.002	0.02628	64.13	0.00104246	2	1037.49	1.9254	42.0586	1
	High	FEFQAmDTL	1	652	18	C6G1P2;A2VAL6;Q32701;O20246;Q3I534;Q95A73;O78288;M1X1Y1;Q8WL19;P92302;A0A1X9PIF9;A0A1R3KTJ9;Q85ZK4;Q85ZL2;A0A0F7EWK2;A0A0F7C952;Q6Y2Y9;Q6Y2Y1	M6(Oxidation)	0	0.006	0.07689	37.65	0.070795	2	1117.49	0.666018	106.266	0
	High	AmHAVIDR	1	44488	296	A0A291EXH5;Q85ZK4;C3S8Q5;A0A2H4NXN4;C3S8U4;P93952;E0Y5C1;A0A1W6BU07;A0A1W6BU25;A0A1W6BU28;Q5EWL7;Q5QAE5;A0A023Q1L0;C0J9R6;C6G1P2;Q5W520;F2X4H9;A0A0K2SQY8;D6MYL0;Q9GGI5;D6MYJ6;Q4VI78;G0WZL1;Q37220;B2BY95;A2VAL6;J9QH20;L0N8B1;Q32701;Q6VW40;Q33032;Q8M9C0;Q32553;Q7GH77;I2E9A4;A0A0F7C9B6;Q3I531;F6KB17;Q5UFF3;B8YHH9;B1PHQ2;Q1X6Q9;S6CMZ7;Q8MFT9;A0A291L2S1;A5X4D3;Q5I221;A0A249Y5Y5;A0A291L2W8;Q37279;I2BGM…	M2(Oxidation)	0	0.009	0.1103	13.12	194.214	2	928.466	-1.05154	31.5457	0
D6MYK9	Ribulose bisphosphate carboxylase large chain OS=Arum rupicola OX=491979 GN=rbcL PE=3 SV=1 - [D6MYK9_9ARAE]	2311.59	29.79	23814	0	14	184	480	53.2695	6.80029
	High	GGLDFTKDDENVNSQPFMR	9	51638	277	Q8MFT9;C0J9R6;C6G1P2;Q5W520;A5X4D3;F2X4H9;A0A0K2SQY8;D6MYL0;Q9GGI5;D6MYJ6;Q5I221;Q4VI78;A0A249Y5Y5;G0WZL1;Q37220;B2BY95;A0A291L2W8;A2VAL6;Q37279;J9QH20;L0N8B1;A0A291EXH5;Q6VW40;I2BGM7;Q33047;Q31807;Q8WL19;Q33032;Q8M9C0;A0A1C9HG87;B8PRL7;Q4VWN3;C3S8Q5;Q9GEK5;C1JAT3;Q7GH77;A0A2H4NXN4;Q33156;Q8HUZ9;O98551;Q3I534;I2E9A4;Q8MCX8;A0A0F7C9B6;C3S8U4;P93952;Q8WKT6;A0A142DPV4;F6KB17;B7P0E9;A0A1W6BU07;A0A1W6…		0	0	5.26e-12	133.6	1.83134e-10	2	2169.99	1.02955	93.3688	1
	High	DxGLLLHIHR	29	18	8	I2E906;R4QE58;D6MYI7;D6MYK9;A5H757;P93976;A0A0N7D4V6;Q9MV62	X2(D)	0	0	2.43e-05	89.63	3.01073e-06	3	1188.65	-0.222794	71.9084	0
	High	GHYLNATAxTcEEMIKR	9	14	6	Q7YJM3;D6MYK9;Q7YJM6;A0A120KLC1;O47280;G0WZM4	X9(N); C11(Carbamidomethyl)	0	0	5.097e-07	84.92	3.3694e-06	3	2007.93	-4.43305	69.2538	1
	High	DDENVNSQPFMR	6	52171	300	Q6VW40;C0J9R6;C6G1P2;Q5W520;Q33032;A0A1C9HG87;Q4VWN3;F2X4H9;C1JAT3;Q9GGI5;Q4VI78;G0WZL1;P92434;A2VAL6;Q8MFT9;J9QH20;H9ZGI0;F2X4Q8;I2EAR2;Q37212;Q5I221;F2X4R1;A0A249Y5N8;I2BGM7;Q31807;Q8M9C0;A5X4D3;Q8WIX2;V5K6K1;Q339G9;C3S8Q5;V5K6L0;Q9GEK5;A0A0K2SQY8;O98429;D6MYL0;D6MYJ6;I2E964;A0A1W6BQF9;M1S1D7;Q7GH77;A0A2H4NXN4;Q8HUZ9;G0WZM4;Q95F24;O98551;I2E9A4;Q9T2E4;Q8MCX8;A0A0F7C9B6;O78288;A0A286NQF2;P93952;…		0	0	1.986e-06	77.7	6.32986e-05	2	1451.62	0.809607	69.6351	0
	High	GGLDFTKDDENVNSQPFmR	8	51638	277	A0A291EXH5;C0J9R6;A0A291EY88;C6G1P2;Q5W520;C3RXF1;B8PRL7;O09420;T1WH32;C3S8Q5;Q66PI3;F2X4H9;O78309;Q9GGI5;M1S1D7;Q8HUZ9;Q5I221;Q4VI78;O09424;C3S8U4;Q3I531;A0A249Y5Y5;G0WZL1;J9QG76;J9QFH0;E0D9F7;A2VAL6;J9QGT1;J9QH20;M1X1Y1;O03612;A0A023Q3H2;I2BGM7;Q33032;A0A142DPV4;A0A0F7C952;Q6VW40;Q9GEN6;Q32701;Q32571;Q33047;Q31807;Q8WL19;Q8M9C0;A0A1S6WN23;A0A1C9HG87;P92302;A0A0F7EV98;Q4VWN3;Q9GEK5;A0A0K2SQY8;Q3…	M18(Oxidation)	0	0	1.272e-10	76.68	8.72051e-05	2	2185.98	1.33788	83.8821	1
	High	TFQGPPHGIQVER	27	58045	278	C0J9R6;C6G1P2;Q5W520;A5X4D3;F2X4H9;A0A0K2SQY8;D6MYL0;Q9GGI5;D6MYJ6;Q5I221;Q4VI78;A0A249Y5Y5;G0WZL1;Q37220;B2BY95;A0A291L2W8;A2VAL6;Q37279;J9QH20;L0N8B1;A0A291EXH5;Q6VW40;I2BGM7;Q33047;Q31807;Q8WL19;Q33032;Q8M9C0;A0A1C9HG87;B8PRL7;Q4VWN3;C3S8Q5;Q9GEK5;C1JAT3;Q7GH77;A0A2H4NXN4;Q33156;Q8HUZ9;O98551;Q3I534;I2E9A4;Q8MCX8;A0A0F7C9B6;C3S8U4;P93952;Q8WKT6;A0A142DPV4;F6KB17;B7P0E9;A0A1W6BU07;A0A1W6BU25;D4…		0	0	8.117e-09	70.84	0.000513718	2	1465.76	0.905842	60.1288	0
	High	ELGVPIVMHDYITGGFTANTSLAHYcR	2	839	32	C0J9R6;D6MYL0;D6MYJ6;Q5W520;Q33032;A0A0F7C9B6;A2VAL6;I2BGM7;Q31807;C3S8U4;A0A142DPV4;A0A291EY88;C3RXF1;C3S8Q5;Q66PI3;G0WZL1;A0A023Q3H2;Q32553;A0A2H4UGV5;D6MYK9;D6MYK4;P92302;Q31889;A0A0F7C952;C7AQV0;A0A291L2W8;A0A0F7EWK2;C7AQT3;C7AQV2;D6MYI7;A0A120KLC1;D6MYJ0	C26(Carbamidomethyl)	0	0	3.05e-16	70.66	0.000228334	3	3022.46	1.28114	114.098	0
	High	FLFcAEAIYK	8	13080	136	Q9GHZ1;A0A291EXH5;C3S8Q5;C3S8U4;C0J9R6;C6G1P2;Q5W520;F2X4H9;Q9GGI5;Q4VI78;A2VAL6;Q31807;O78309;M1S1D7;Q8HUZ9;Q5I221;Q95DW1;P93952;J9QG76;Q37220;E0D9F7;J9QGT1;Q7YJM3;A0A1C9HG42;L0N8B1;A0A171LI15;A8DPF0;A0A023UA12;A0A291EY88;T1WH32;Q3I531;A0A1W6L1X3;D6MYK9;Q32571;C3RXF1;B8PRL7;R4QE58;Q66PI3;A0A0K2SQY8;D6MYL0;D6MYJ6;Q71N81;Q8WKT6;Q8MCX1;D6MYI7;A2VAL3;B8PRP3;H5ZW43;G0WZL1;B2BY95;A0A142I7A5;Q36637;Q6P…	C4(Carbamidomethyl)	0	0	0.0003322	61.05	0.00257809	2	1261.63	0.760049	114.101	0
	High	ELGVPIVmHDYITGGFTANTSLAHYcR	5	839	32	C0J9R6;D6MYL0;D6MYJ6;Q5W520;Q33032;A0A0F7C9B6;A2VAL6;I2BGM7;Q31807;C3S8U4;A0A142DPV4;A0A291EY88;C3RXF1;C3S8Q5;Q66PI3;G0WZL1;A0A023Q3H2;Q32553;A0A2H4UGV5;D6MYK9;D6MYK4;P92302;Q31889;A0A0F7C952;C7AQV0;A0A291L2W8;A0A0F7EWK2;C7AQT3;C7AQV2;D6MYI7;A0A120KLC1;D6MYJ0	M8(Oxidation); C26(Carbamidomethyl)	0	0	3.427e-09	58.64	0.00346076	3	3038.45	1.36103	113.623	0
	High	VALEAcVQAR	25	29518	223	A0A291EXH5;Q6VW40;I2BGM7;B1NL21;C0J9R6;C6G1P2;Q5W520;Q33047;Q31807;Q8WL19;Q33032;F2X4Q8;Q8M9C0;Q7YMT1;I2EAR2;Q339G9;F2X4H9;O78309;Q9GGI5;I2E964;Q37212;M1S1D7;Q7GH77;A0A291IA50;Q33156;Q8HUZ9;Q5I221;Q7YMS9;I2E9A4;Q4VI78;A0A0F7C9B6;F2X4R1;O78288;Q95DW1;C3S8U4;P93952;A0A249Y5N8;A0A142DPV4;F6KB17;Q8WJX3;B7P0E9;B5L2V5;S4TA61;D4N1T9;J9QG76;Q37220;Q9GD27;A0A1R3KTJ9;Q5UFF3;B8YHH9;E0D8V0;B1PHQ2;Q1X6Q9;R4GU…	C6(Carbamidomethyl)	0	0	0.0001236	58.39	0.00581233	2	1116.58	0.428443	113.302	0
	High	GHYLNATAxTcEEMIK	15	14	6	D6MYK9;O47280;Q7YJM3;G0WZM4;Q7YJM6;A0A120KLC1	X9(N); C11(Carbamidomethyl)	0	0	0.0002593	57.27	0.00133546	2	1851.83	-3.62117	74.1655	0
	High	DDENVNSQPFmR	4	52171	300	Q6VW40;I2BGM7;C0J9R6;C6G1P2;E7DMY2;Q33032;F2X4Q8;A0A1C9HG87;Q8WIX2;I2EAR2;Q4VWN3;C3S8Q5;F2X4H9;Q9GEK5;Q9GGI5;Q37212;A0A2H4NXN4;Q8HUZ9;Q95F24;Q8MCX8;F2X4R1;A0A286NQF2;Q7YJM6;B8PRP3;J9QG76;Q37347;A0A023UBM0;Q8MFT9;Q5QAE5;H9ZGI0;A0A291EXH5;B1NL21;Q5W520;Q33047;Q31807;Q8WL19;I2E962;Q8M9C0;Q9GHZ1;B8PRL7;Q85ZK4;Q7YMT1;A5X4D3;Q339G9;A5X4C4;A0A0K2SQY8;O78309;Q9T2B5;O98429;D6MYL0;C1JAT3;D6MYJ6;I2E964;M1S1…	M11(Oxidation)	0	0	9.567e-06	48.88	0.0474426	2	1467.62	0.855373	55.8707	0
	High	PLLGcTIKPK	6	64838	312	A0A291EXH5;C6G1P2;Q5W520;Q33032;A0A0F7EV98;Q6VW40;C0J9R6;D6MYK4;E7DMY2;F2X4Q8;Q8M9C0;A0A1C9HG87;I2EAR2;Q4VWN3;F2X4H9;A0A0K2SQY8;D6MYL0;C1JAT3;Q9GGI5;D6MYJ6;Q37212;Q7GH77;A0A291IA50;J9QER6;O98551;Q3I534;I2E9A4;Q4VI78;A0A0F7C9B6;F2X4R1;F6KB17;G0WZL1;Q37220;B2BY95;Q5UFF3;B8YHH9;B1PHQ2;Q1X6Q9;A0A142I7F3;P92434;A2VAL6;S6CMZ7;Q37176;Q8MFT9;J9QH20;A0A0F7C952;H9ZGI0;L0N8B1;Q95A73;Q31807;A5X4D3;C3S8Q5;M1S…	C5(Carbamidomethyl)	0	0	0.0002652	48.68	0.076682	2	1126.67	0.429394	51.9539	1
	High	AMHAVIDR	9	44488	296	C6G1P2;C3S8Q5;C3S8U4;Q6VW40;C0J9R6;Q5W520;Q33032;Q8M9C0;A0A1C9HG87;Q4VWN3;F2X4H9;A0A0K2SQY8;D6MYL0;C1JAT3;Q9GGI5;D6MYJ6;Q7GH77;O98551;Q3I534;I2E9A4;Q4VI78;A0A0F7C9B6;F6KB17;G0WZL1;Q37220;B2BY95;Q5UFF3;B8YHH9;B1PHQ2;Q1X6Q9;A0A142I7F3;P92434;A2VAL6;S6CMZ7;Q8MFT9;J9QH20;H9ZGI0;L0N8B1;Q95A73;I2BGM7;F2X4Q8;I2EAR2;Q37212;M1S1D7;Q8HUZ9;Q5I221;Q95F24;F2X4R1;A0A286NQF2;Q7YJM6;A0A249Y5N8;S4TA61;J9QG76;F5B3…		0	0	0.002468	47.13	0.0715004	2	912.472	0.113135	31.9205	0
	High	GHYLNATAxTcEEMIK	1	14	6	Q7YJM3;D6MYK9;Q7YJM6;A0A120KLC1;O47280;G0WZM4	X9(D); C11(Carbamidomethyl)	0	0	0.0003951	46.03	0.0113329	2	1852.81	-5.00886	80.2024	0
	High	YGRPLLGcTIKPK	7	64650	303	C0J9R6;C6G1P2;Q5W520;A5X4D3;F2X4H9;A0A0K2SQY8;D6MYL0;Q9GGI5;D6MYJ6;Q5I221;Q4VI78;A0A249Y5Y5;G0WZL1;Q37220;B2BY95;A0A291L2W8;A2VAL6;Q37279;J9QH20;L0N8B1;A0A291EXH5;Q6VW40;I2BGM7;Q33047;Q31807;Q8WL19;Q33032;Q8M9C0;A0A1C9HG87;B8PRL7;Q4VWN3;C3S8Q5;Q9GEK5;C1JAT3;Q7GH77;A0A2H4NXN4;Q33156;Q8HUZ9;O98551;Q3I534;I2E9A4;Q8MCX8;A0A0F7C9B6;C3S8U4;P93952;Q8WKT6;A0A142DPV4;F6KB17;B7P0E9;A0A1W6BU07;A0A1W6BU25;D4…	C8(Carbamidomethyl)	0	0	1.343e-06	43.02	0.288981	3	1502.85	0.700838	53.2853	2
	High	GHYLNATAxTcEEmIK	1	14	6	D6MYK9;O47280;Q7YJM3;G0WZM4;Q7YJM6;A0A120KLC1	X9(N); C11(Carbamidomethyl); M14(Oxidation)	0	0.001	0.007615	62.89	0.00028825	2	1867.82	-4.46223	62.5377	0
	High	AQAETGEIK	6	27913	221	C6G1P2;Q33032;Q8ME51;B8PRL7;Q9GEK5;A0A142DPV4;L0N8B1;Q6VW40;I2BGM7;C0J9R6;A0A1C9HG87;Q4VWN3;C3S8Q5;F2X4H9;Q9GGI5;A0A2H4NXN4;Q8HUZ9;Q8MCX8;J9QG76;Q8MFT9;Q5QAE5;H9ZGI0;Q5W520;Q8M9C0;A0A0K2SQY8;D6MYL0;C1JAT3;D6MYJ6;Q7GH77;O98551;Q3I534;I2E9A4;Q4VI78;A0A0F7C9B6;F6KB17;G0WZL1;Q37220;B2BY95;Q5UFF3;B8YHH9;B1PHQ2;Q1X6Q9;A0A142I7F3;P92434;A2VAL6;S6CMZ7;J9QH20;Q95A73;A0A291EXH5;C3RXF1;T1WH32;C3S8U4;A0A023Q…		0	0.001	0.01501	45.97	0.0925521	2	946.485	1.48856	24.8944	0
	High	GHYLNATAxTcEEMIKR	2	14	6	Q7YJM3;D6MYK9;Q7YJM6;A0A120KLC1;O47280;G0WZM4	X9(D); C11(Carbamidomethyl)	0	0.001	0.0131	38.61	0.12107	3	2008.91	-5.07449	73.2178	1
	High	NHGMHFR	4	30695	230	C0J9R6;C6G1P2;Q5W520;R4QE58;F2X4H9;Q9GGI5;Q4VI78;Q37220;A0A171LI15;B6GUV5;A0A078BR81;A2VAL6;A0A0F6TFY2;Q5DRJ9;G0LNJ9;L0N8B1;Q31807;A0A1C9HG42;E7DMY2;Q37212;Q5I221;F2X4R1;A0A1W6BU25;A0A291EXH5;Q8HUZ9;C3S8U4;P93952;J9QG76;E0D9F7;Q7YJM3;Q6VW40;I2BGM7;D6MYK4;Q33032;F2X4Q8;Q8M9C0;A0A1C9HG87;Q8WIX2;I2EAR2;Q4VWN3;C3S8Q5;Q6VW13;Q9GEK5;A0A0K2SQY8;O98429;D6MYL0;D6MYJ6;A0A1W6BQF9;Q7GH77;A0A2H4NXN4;Q95F24;O9…		0	0.004	0.0516	33.82	1.05071	2	898.41	-0.157603	30.2354	0
	High	AmHAVIDR	1	44488	296	A0A291EXH5;Q85ZK4;C3S8Q5;A0A2H4NXN4;C3S8U4;P93952;E0Y5C1;A0A1W6BU07;A0A1W6BU25;A0A1W6BU28;Q5EWL7;Q5QAE5;A0A023Q1L0;C0J9R6;C6G1P2;Q5W520;F2X4H9;A0A0K2SQY8;D6MYL0;Q9GGI5;D6MYJ6;Q4VI78;G0WZL1;Q37220;B2BY95;A2VAL6;J9QH20;L0N8B1;Q32701;Q6VW40;Q33032;Q8M9C0;Q32553;Q7GH77;I2E9A4;A0A0F7C9B6;Q3I531;F6KB17;Q5UFF3;B8YHH9;B1PHQ2;Q1X6Q9;S6CMZ7;Q8MFT9;A0A291L2S1;A5X4D3;Q5I221;A0A249Y5Y5;A0A291L2W8;Q37279;I2BGM…	M2(Oxidation)	0	0.009	0.1103	13.12	194.214	2	928.466	-1.05154	31.5457	0
Q37347	Ribulose bisphosphate carboxylase large chain (Fragment) OS=Houttuynia cordata OX=16752 GN=rbcL PE=3 SV=1 - [Q37347_HOUCO]	2311.42	38.83	31500	0	15	200	394	43.9712	7.02002
	High	GGLDFTKDDENVNSQPFMR	9	51638	277	Q8MFT9;C0J9R6;C6G1P2;Q5W520;A5X4D3;F2X4H9;A0A0K2SQY8;D6MYL0;Q9GGI5;D6MYJ6;Q5I221;Q4VI78;A0A249Y5Y5;G0WZL1;Q37220;B2BY95;A0A291L2W8;A2VAL6;Q37279;J9QH20;L0N8B1;A0A291EXH5;Q6VW40;I2BGM7;Q33047;Q31807;Q8WL19;Q33032;Q8M9C0;A0A1C9HG87;B8PRL7;Q4VWN3;C3S8Q5;Q9GEK5;C1JAT3;Q7GH77;A0A2H4NXN4;Q33156;Q8HUZ9;O98551;Q3I534;I2E9A4;Q8MCX8;A0A0F7C9B6;C3S8U4;P93952;Q8WKT6;A0A142DPV4;F6KB17;B7P0E9;A0A1W6BU07;A0A1W6…		0	0	5.26e-12	133.6	1.83134e-10	2	2169.99	1.02955	93.3688	1
	High	AESSTGTWTTVWTDGLTSLDR	1	97	23	Q32701;S4TA61;D4N1T9;Q37176;Q9THT9;C1JAT3;E3THZ2;Q37279;A0A023Q1L0;Q71N81;Q8WIA7;Q32785;Q37347;A0A023Q3H2;Q32553;Q9THU3;A0A0B4M1K8;A0A078BR81;A0A1B1NJ40;K9MF27;Q37309;Q36373;Q9TIC4		0	0	2.768e-12	115.47	3.8275e-09	2	2284.07	0.92268	114.84	0
	High	GHYLNATAGTcEEMIK	12	14794	115	Q6VW40;C0J9R6;C6G1P2;Q5W520;Q33032;Q8M9C0;A0A1C9HG87;Q4VWN3;F2X4H9;A0A0K2SQY8;D6MYL0;C1JAT3;Q9GGI5;D6MYJ6;Q7GH77;O98551;Q3I534;I2E9A4;Q4VI78;A0A0F7C9B6;F6KB17;G0WZL1;Q37220;B2BY95;Q5UFF3;B8YHH9;B1PHQ2;Q1X6Q9;A0A142I7F3;P92434;A2VAL6;S6CMZ7;Q8MFT9;J9QH20;H9ZGI0;L0N8B1;Q95A73;Q32701;Q9T2E4;A0A0B4M1K8;A0A171LI15;A0A1D8DG20;P94046;E7DMY2;F2X4Q8;Q31895;I2EAR2;Q37212;A0A291IA50;Q5I221;F2X4R1;Q8MCX9;A0A…	C11(Carbamidomethyl)	0	0	6.317e-11	99.52	2.45715e-07	2	1794.82	1.35117	65.1218	0
[truncated: 13,047 more rows]
